# Supplementary material for: Obesity dysregulates feeding-evoked response dynamics in hypothalamic satiety neurons
Source: Sci Rep. 2025 Oct 14;15:35837. doi: 10.1038/s41598-025-19800-2 (PMC12521569; doi:10.1038/s41598-025-19800-2)
Supplement: Supplementary file 8 — Supplementary Material 8. [file 41598_2025_19800_MOESM8_ESM.zip › Supp Fig 3/Supp Fig 3a/Supp Fig 3a/NCD_to_HFD_1st_MPK184_matrix_6.csv]

0.7555107056157319	-0.5408208757601587	-0.2775503198382254	-0.33325567851660787	1.1976003239875546	0.17906265706689078	0.773534164753591	0.2776396824142749	1.6943424088189054	-0.7868672966889629	-0.04681360944591763	0.11611226868520741	1.2720616667356686	-1.728798881786966	-0.7279799137371136	0.6937584719164729	-1.1268298464424429	0.3412228940375604	-0.6798151778987379	-1.3929340723180885	-0.6231294789968105	0.22196226125537458	-1.0077945527237748	-0.19311406563435318	-0.16507334718982206	0.04647411198156203	0.5749513282543864	0.43276144341997025	-0.03253172069991174	0.12463672484966301	0.3999725192071991	-0.9806627397626011	0.3453358306179098	0.27055860168564994	-1.2026670289107695	0.028658379996345112	-0.7518258471557707	-0.9139460769008295	0.19966911244446134	0.17947826370583558	-0.11074340054593548	0.5677849383913833	0.30068407012498655	-0.32356999673616194	-0.55311842556967	-1.0292810193035338	0.09196952379293963	-0.08179143218042936	1.1463779864311685	0.15236518841390723
0.908857978548224	-0.7954688858486236	-0.29663304941650376	-0.22138287737265847	1.2217536154874227	0.2159429404138146	0.40940974690781234	0.03770750276604601	1.8938438171524976	-0.8637067592760959	-0.11957788320734639	0.2147384200540095	1.0052228979770579	-1.5020433168402127	-0.3812569221052762	0.7320577588586606	-1.1255365923099574	0.24749742242921846	-0.6597842409827941	-1.3366131283886529	-0.6525764007859856	0.43146313097093253	-0.902816995522398	0.1163127070448067	-0.11029872751647354	-0.03260572607465523	0.610917303816235	-0.13669835938700803	0.17465389070402818	-0.042725920179883706	0.29934490202151776	-0.846545467643687	0.057294962148548845	0.20309987209658298	-1.0817755734889405	0.07957307161288858	-0.5848817924094761	-1.008052967275514	-0.13070779399821494	0.34697152821779687	-0.261135414726525	0.6814182765417321	0.32926449579746697	-0.24234569541863749	-0.49209990755062794	-1.0606313834437566	0.2577255987847326	0.32389849874631876	1.0793546889498824	0.19213778421318714
1.0397435384473621	-1.016455019829307	-0.08967158654499717	-0.05653601412644691	1.3312219790137547	0.07614244178563882	0.17610214347625272	-0.05720755976843725	1.7739643922664945	-0.7890738178754767	-0.013427903321704682	0.00921987519511954	1.0256673938906067	-1.4283264917929388	-0.12400411143420165	0.6796907688965194	-1.1722535137344894	0.24367996144493131	-0.6592097010928385	-1.2821686534986239	-0.6755923335437126	0.5314319290461116	-0.6180414319781731	-0.03295877114747355	-0.0751668971522882	-0.07818645850643792	0.5235754381689279	-0.33075889555661125	0.21520389100696447	-0.14588677842559583	0.2951928941518386	-0.8606984350057698	0.1817961648782577	0.2268197459951409	-1.1755458327919548	0.19074339310120744	-0.15169375543266997	-0.9118654241139277	-0.025213638562395817	0.3795688835641609	-0.1996427961614368	0.5089844519678496	0.31737093293630125	-0.12295876090732126	-0.5687916193360749	-1.1235091531990788	0.335390332145662	0.1885073760396512	0.955320116683715	0.18233470242144237
1.1229996771775623	-0.8364807124246258	-0.03512057186991673	0.03437378145207394	1.3029715479625816	0.08755376727202259	0.023773645592256656	-0.026671692576008557	1.6678567289957997	-0.6410399285173843	0.07058007051035911	-0.3028739476223671	0.9649285969715555	-1.4044189573346293	0.08071936458191695	0.4588227671364648	-1.1738075288983498	0.2478425510638328	-0.5870517164358393	-1.4200430396886572	-0.5539099361058553	0.5989859999819362	-0.5511067180276	-0.23113631035944449	-0.15341241755912982	-0.01162137530205385	0.5726713641339636	-0.45916154321712144	0.18515282130266686	-0.013274392631878074	0.2845891597823163	-0.8684412019678823	0.1646348868328202	0.41368015137907577	-1.3718029573224806	0.2662408967828349	0.08547833586266154	-0.8871538184140718	0.13437956250677996	0.41500833368403184	-0.21338131748556646	0.26644909637756375	0.19786417414193652	-0.0525335934276466	-0.5614648039647363	-1.1573959432219354	0.41758918189760624	-0.05224841371535846	0.9662160568585658	0.11544035494990189
1.1141199246611844	-0.6563844540345513	-0.07382963962775542	0.07309476797486127	1.3006255003945233	0.10690561690791674	-0.0781741629712793	-0.013469794186111956	1.4813501789687011	-0.5367777693987069	0.0678408790272887	-0.30342977424017603	0.7750390578520974	-1.3591165100717784	0.22956338790741668	0.33544391441932203	-1.19985258187838	0.2303547165875408	-0.5169313502734002	-1.535643270275021	-0.5758669177617568	0.676667205999671	-0.526493910735533	-0.1942327608307538	-0.1691959094552636	-0.025519007465843326	0.6165069270746237	-0.5135339546386735	0.19220451136016956	0.051464882084254926	0.33601327345161486	-0.916577392844923	0.10875230882129802	0.47165014985206827	-1.4716056911431508	0.20275861984785387	0.216518750353839	-0.8237466294853594	0.11386820814722672	0.43975554645716713	-0.22082033632943063	0.2615989501384079	0.1929489817584151	-0.06798414048859916	-0.6024995632532864	-1.0961714954379338	0.43450537953034674	-0.11463420934713549	1.007549290133391	0.1026409694668051
1.0959152909373946	-0.7033662781658779	-0.04184517804312691	0.08659433318822697	1.1989856669528685	0.16324875349170861	-0.12406073292170468	-0.06477053142724977	1.4387396781829878	-0.46123122934373134	0.15537289531236897	-0.39377752926093174	0.7797506045334313	-1.3469457001411198	0.13413012432457977	0.31410649287097	-1.194938216174936	0.20488068555856231	-0.525435916395905	-1.5166091011273182	-0.6068767622887798	0.6913538536909614	-0.6125591936128846	-0.11490651631852622	-0.20657325625088316	-0.08730642679976282	0.6245330527789763	-0.582199806213515	0.1967456707390265	0.06826181638783285	0.33127325243815503	-0.9315224969967236	0.1581045712794294	0.38428157269256147	-1.458390098527439	0.028880914413561887	0.11108758054154351	-0.6911714986898208	0.09407327657650812	0.4490121542237862	-0.1981812717262584	0.30280119429342905	0.1055747622160061	-0.1614914232206813	-0.6685166571981762	-1.0900962266617829	0.46722633379179257	-0.0853653190948015	1.0276667027240236	0.07107837820241845
1.1049292328848799	-0.6450291329684134	0.10137004744179963	0.10723833076612543	1.0179507077044045	0.2267454958109072	-0.06773852617062069	-0.10436849143795053	1.4549935597641317	-0.3778565050781785	0.141179906570669	-0.446500163899303	0.7691778633781021	-1.346389351777471	0.04078412666180801	0.37114516891397253	-1.1255637235155338	0.15789932850222946	-0.48329080902753463	-1.526734100081398	-0.6181702765805384	0.6983672480229263	-0.6689101652431982	-0.004885264092151446	-0.28037132903207723	-0.056490291866562424	0.5775295576378141	-0.5126003899325264	0.2328575152321069	0.14874222404204387	0.29697766344406545	-0.9680239804761899	0.07191146482908141	0.2464091104202808	-1.514805318095711	0.008699808061506945	0.08769837530022921	-0.6294002233920615	0.04748132472338516	0.4790643809838612	-0.20160202003901526	0.2505566773939109	0.04324800905782966	-0.0852596054451642	-0.6940485226463383	-1.0655757737145246	0.4794295456818009	-0.02380183908637474	0.9892786279029627	0.09362503965771508
1.1011327833197735	-0.6550970511551282	0.1729151612194851	0.1315377011679258	0.9005369220434094	0.26532116326510935	-0.10401322642629654	-0.11154164555144913	1.530124542622959	-0.3424862295897033	0.1403402815669633	-0.4706944209639056	0.6738854790663764	-1.3289369400015199	0.06645069743392479	0.4046867580934789	-1.0270799342996024	0.1514201567635713	-0.4897809502290632	-1.5453541275833693	-0.6473835577134156	0.6898171236558952	-0.6925832000408839	-0.027059148902092125	-0.3430443639462577	-0.0814107301883753	0.5350568679808306	-0.4430724763116995	0.2277067905036945	0.18231441062051634	0.28486617562988226	-0.97318232184241	-0.017179651446475402	0.15641350876935087	-1.468642830831226	0.01789743351099289	0.1089776111107779	-0.6276914900494662	0.015873696980744777	0.4968983914254722	-0.2031567148318562	0.11480456935170318	-0.008516579992220469	-0.030641202235765955	-0.7192381385687917	-1.0996609215567392	0.45134291450888164	-0.02965057774317917	0.9047019998427838	0.059353848479187656
1.071994571713575	-0.6932069219316239	0.21386028626989648	0.13091373448848573	0.8299480447759957	0.2967939751539151	-0.0996993355957169	-0.1617977449824387	1.5541171324286596	-0.3227388514656371	0.11470713695940038	-0.4376224387664299	0.5426843798744887	-1.3322840158110265	0.12773704588811854	0.4073879019881681	-0.9503413541665675	0.13308867881766442	-0.5028343993527806	-1.57294622649596	-0.723324243721818	0.7004861163725677	-0.7207567275864721	-0.002386270055451417	-0.42415543627007013	-0.06313033304245644	0.5494444297689026	-0.3429548958637141	0.2529068399278936	0.125378712824295	0.25877666702607605	-0.927826228802086	0.07330926118342217	0.15107883096325855	-1.372900986204579	0.033151132082244655	0.2420240612513459	-0.6543756301499782	-0.02888872387062931	0.5446469547399153	-0.1766991621305143	0.10337717111661278	-0.06260714588416733	0.04672132663060745	-0.714675820463408	-1.0950043071534028	0.3846979939972735	-0.1334902441274276	0.8275385532158347	-0.012152759675433753
1.0639701424288297	-0.6930740698422565	0.23756936842460136	0.0951766154649364	0.7518892350429908	0.2912663716529694	-0.11214567545382033	-0.2684875831525219	1.4888404941060496	-0.2876942888524832	0.05679529581213585	-0.37826031522323245	0.45506673929936925	-1.3259320798160832	0.24517513383966233	0.46780741817981725	-0.900506755763443	0.1203029174880407	-0.5059483356769159	-1.573012339233289	-0.7835563136038219	0.7328059032497115	-0.6216179297845581	0.01061077327682719	-0.4826173503130091	-0.06607334412174053	0.5524790553185381	-0.3147528795867039	0.26583931899870694	0.05803214157533655	0.27931355035483374	-0.8963998920553964	0.13222825883725783	0.13047731368800625	-1.2951514725481463	0.03955269415236329	0.32426983876416765	-0.6592774502571693	-0.051124534990619065	0.5513136750557726	-0.172026819262894	0.09169967671093934	-0.08557976608679234	0.11456946892371977	-0.7229758139163418	-1.1022657538112246	0.3563988850011079	-0.16061036915020593	0.7984505273461411	-0.0085156794720988
1.0606804768961595	-0.7718521753152803	0.31907274852780365	0.14648754473448986	0.6468538535363622	0.3201541335244424	-0.18745305922903358	-0.38395502673628545	1.3617678956597266	-0.2134260427415267	0.06693376192075422	-0.40717869537054485	0.26912721901953285	-1.2390149849760608	0.4245442685832385	0.4740389324643961	-0.8828244447156444	0.09281301502378245	-0.4565177929689871	-1.6331004955825505	-0.8411631257592026	0.8137961236421963	-0.4947262311822437	-0.04134439656000064	-0.5518885701800552	-0.06392176355311625	0.602152933122909	-0.3534863020901696	0.2971248926274245	-0.021651768694599883	0.2774482160380324	-0.8774774468729805	0.04636338415148013	0.08371424034962853	-1.2501830267761664	0.07793773940702557	0.42210002096104066	-0.64370822438652	-0.06208215716473846	0.5919608731633186	-0.13831562114036638	0.09044094905263543	-0.14580658644125316	0.27127478147572404	-0.7493971815612475	-1.0545795992484635	0.36689500564033256	-0.16094640964167228	0.7515856862268266	-0.03722475098430906
0.9613081822316165	-0.6691642474014088	0.3318822869098136	0.18861877645974295	0.5690347369074579	0.3370063700474149	-0.12453059048317079	-0.43389917644532383	1.1744091115099755	-0.1094578379656026	0.10178057782025104	-0.3928500175179846	0.194212313763173	-1.1808173435408942	0.5178140172636908	0.41958908848235177	-0.8316079635751507	0.10671019471090981	-0.42196383718134334	-1.6955149649811574	-0.8906475798016856	0.7640047444930758	-0.40116451953726184	-0.030747749405367862	-0.5881958242549332	-0.06834552930773592	0.6324784643188208	-0.22978425630261973	0.32231277399710345	-0.12451789345520532	0.29870463873413045	-0.8959612555620247	0.04662635565242991	0.05599686230136865	-1.2607707771124925	0.1549330159810685	0.4198523692562163	-0.6183580422758593	-0.018299821718805693	0.5722495239344711	-0.09957519479098143	0.0021848871732294134	-0.19677131826554153	0.31572736201801166	-0.7895230676949528	-0.9933074379105398	0.3747422495958774	-0.21123687157246604	0.7232442239197427	-0.0861637302336564
0.8786801390267145	-0.4936077880997082	0.3349103161515075	0.16749620739365073	0.4505519215912507	0.375325857891028	-0.05579491176594879	-0.42774032146554014	1.123054869495223	-0.05012891006469232	0.08829092707700817	-0.3082371944032712	0.0988030532331596	-1.1859004920877232	0.5386618908811336	0.40272343252316817	-0.7373469204138395	0.07804476320026896	-0.42097683399068525	-1.7632620276702524	-0.9748169608686581	0.7495775193399249	-0.3765788352490229	0.051075813954814864	-0.6414763344816429	-0.05811862784103644	0.6717687690290608	-0.17978512757927373	0.34513935374282284	-0.10455893612601383	0.28569573569856466	-0.904993835909077	-0.023207164203913826	0.0011802840847698558	-1.2527577852811878	0.13730690312185728	0.3440746425640153	-0.5703785824827459	-0.02955923961781633	0.5544067858514484	-0.054706139119727736	-0.08290819272069147	-0.25849760721040205	0.2463731293247066	-0.7885625694580691	-0.891470972925475	0.32583308531769506	-0.27384250452060427	0.7403903036885573	-0.128156457958154
0.754913353728416	-0.42204824022352455	0.3202796578165365	0.10874486184157184	0.3430175534244565	0.349036671459756	-0.018852458945977695	-0.4082066786885744	1.1510620135833278	-0.003259640000244457	0.07651058481669015	-0.1718751476680914	0.019953868257197863	-1.1564256950981116	0.48798150298928106	0.4336183813916711	-0.703031371600538	0.032679289151695504	-0.4686607623307572	-1.8094904345940566	-1.1249379367995345	0.7406565120585336	-0.30079646185086395	0.17778527800232335	-0.684231761389037	-0.07025020421414283	0.6941021134733125	-0.19115939081536834	0.36389350079398564	-0.11426663093862968	0.2815474220718646	-0.9153212267656772	0.04951114285041645	-0.1105921727044763	-1.254767776207407	0.04985087715553251	0.23119079858653113	-0.5170554806900982	-0.11370984504604405	0.5334288593373344	-0.024493976136439038	-0.08093142403149833	-0.2518876005480032	0.135704977703265	-0.784134651237317	-0.804521960620475	0.277729058559583	-0.2330167499717045	0.6847631193624932	-0.15741888920238142
0.6259844233735322	-0.3882664084619194	0.361855113840552	0.10200147197609824	0.22996038663382615	0.34486778887794245	-0.029188141898769105	-0.3561231698473497	1.212575592579099	0.0055221002451828	0.10636918408630103	-0.14164524489287195	0.05662143947965219	-1.1445514295304284	0.3570272125812006	0.42453489666124566	-0.623411231341887	-0.007182099771835882	-0.5059487287486768	-1.7619352074461776	-1.1861998940268617	0.7386878927979476	-0.2438341734352294	0.237562054042134	-0.6932674319467587	-0.06158637342023134	0.7070704026901748	-0.20213154450875756	0.37557601933752166	-0.14011049873251996	0.2307380960786356	-0.922406038987732	0.13053313938020927	-0.17477488787410747	-1.2430174208510962	0.002155163221729539	0.23896595757363998	-0.4662071680332063	-0.11202412277920212	0.5356397558635569	0.035818627529564294	-0.11655568182412164	-0.28780683201750595	0.08711245934124512	-0.7464890979925535	-0.7200574011314747	0.22829299122824306	-0.20154285636958114	0.5064821632312355	-0.1774806083982617
0.4644798026315697	-0.2560994404358805	0.36865569945507914	0.047671135419963116	0.19386483140441105	0.31174333813670174	-0.07909404815730585	-0.2888515777784043	1.2396526869653341	0.004211643795534244	0.06139897846909666	-0.0805767306762236	0.006537598169912057	-1.083204150861109	0.4337901466220983	0.38679834414815156	-0.5233162554827885	-0.04026641732476348	-0.5347015349587312	-1.7909191123985138	-1.2382078903876035	0.8030992789863591	-0.12228452901856798	0.24386924842384308	-0.7776492026766351	-0.018917047578567214	0.6968106514697616	-0.18400142626541854	0.34773268035383714	-0.20077588249197986	0.28274102569322135	-0.9407443758270757	0.14251981159688987	-0.11572534643260743	-1.1896949649506448	0.007764907086140038	0.3013507035571973	-0.45297420046396153	-0.09067931414039274	0.5094605885601935	0.06720743905102268	-0.12182842403287768	-0.23609718196782176	0.17856866484441286	-0.688676769279092	-0.6029408370270148	0.1930167947507778	-0.14359686162829072	0.2892073040258468	-0.18091217280742353
0.4008293784752441	-0.1862010837196993	0.2909876044832652	-0.07519401143662047	0.2273545088849819	0.2733513001063522	-0.16177044438106908	-0.2164374117306392	1.2477556482789376	-0.0007320034643414353	0.111149441359228	-0.03742238421513755	-0.032346264022082585	-0.9868430720587847	0.5691367435327443	0.3459093344213056	-0.42312107503776025	-0.04350156250579258	-0.6067500163744464	-1.800601449920261	-1.335466569513068	0.8258128612116076	-0.050038778296658815	0.15697063336448971	-0.7722763828521114	-0.04427068521499951	0.7178348721264458	-0.23878545718316224	0.31627579951188467	-0.2672549350353376	0.2861871677829937	-0.9334419110665377	0.20273801719495338	-0.014402282184875437	-1.105429437535846	-0.059469859008825676	0.31613804548335944	-0.42852606808530525	-0.005248871679068401	0.47673308924531704	0.108296141680392	-0.10784441276164666	-0.20039123358963823	0.16930698317172704	-0.6662198585921221	-0.5670226801329713	0.14660614014547088	-0.1134053593127563	0.11653468160693672	-0.22765282634807052
0.33710782320145694	-0.10583053114695154	0.2384992490366522	-0.17122992516529376	0.20804538559356298	0.23063124105288996	-0.11836826167908421	-0.20529786921027884	1.1663714187204883	0.020436761383757933	0.06748845967305417	-0.042105556885951356	-0.014610518013413554	-0.9364314532310758	0.6206424646942486	0.3312910645586755	-0.38117731646453773	-0.07901068954545902	-0.6791404702218111	-1.8060626856524404	-1.4360468978045586	0.8115851500104624	0.01637292329986385	0.10512658558948691	-0.7635535115184122	-0.06428165440741944	0.7794554650287655	-0.2718043147436384	0.3397858032636503	-0.37468930842357573	0.3266222864242015	-0.980545918093986	0.20077022807116213	0.08856262025546291	-1.1555645215941364	-0.0007232205381247581	0.29888110469323326	-0.40210982539994145	0.024286189703753118	0.43596977304773066	0.1665536682428739	-0.09771077820948468	-0.1523070029438269	0.18775825758779147	-0.6106128524621542	-0.5013478303631931	0.17727937975669436	-0.060581933038940015	-0.027100391497480326	-0.2320948174235767
0.3040874296302439	-0.012274603877057031	0.2189233258387532	-0.2844959018416273	0.20324131410065444	0.19048648167774523	-0.057911741538716685	-0.19324804124941414	1.1621175064503257	0.010820694650186641	0.06114500892377954	-0.04763686319006224	0.06996140251308214	-0.863410757330007	0.5992013361497053	0.34107636909654887	-0.28714019618658576	-0.09573955090540652	-0.6969902519386464	-1.7501032235167067	-1.401553629884918	0.8136639303488428	0.09901633641777241	0.03124665092058069	-0.7185008420216173	-0.08014096203534446	0.7638881389647078	-0.29987281286865786	0.3350788987783392	-0.3591460260463085	0.3763038557092068	-1.0755681303183515	0.16812280504709637	0.11554846127870984	-1.1971976020263537	0.010292947019218745	0.2037160038992063	-0.33019044699748157	0.08431587735415455	0.37042778699860957	0.22385106331916424	-0.17496310114446567	-0.09125633979146805	0.22097667190734388	-0.5506879710494647	-0.46910311229001556	0.28971604307376947	0.05115136378601402	-0.06159771083601952	-0.17994212002710624
0.2749142937836055	0.058002837086204094	0.19407243269462096	-0.32135461144185096	0.21652590155190987	0.15042716088781496	-0.028795964916753132	-0.05213452525479628	1.202816953307556	-0.021462503202551785	0.1066538363883286	-0.04519379228869246	0.20511036076900407	-0.8521760527694615	0.4953095259018587	0.25857482549207084	-0.21278070625188822	-0.11259236418799881	-0.7503418819936123	-1.6713508172781737	-1.339823251695882	0.8268200190654431	0.06346401003535689	-0.03972752072992527	-0.7048663653348519	-0.10967947830221725	0.7357049532199817	-0.29955679133256685	0.3527909170166549	-0.30324448950895033	0.3912177248164491	-1.1717083658883543	0.13664005456656073	0.20709057444458995	-1.278053884621605	0.1294139275805954	0.1253267526641271	-0.25542042051886354	0.12804392902557438	0.3601853218124832	0.28992529908949133	-0.19803070923653338	-0.022764553930537203	0.246801555269251	-0.49334550821426043	-0.42896588176108114	0.32050080142494075	0.09033068318256945	-0.06480940070726296	-0.1800377651153948
0.22131530471521418	0.21581164665856062	0.13181983210856887	-0.34338896222489834	0.20911197554735428	0.08778450187619555	-0.004510449083197821	0.0922365178406924	1.2713692867858852	-0.04319073509092572	0.07411142568705854	-0.029627466433710566	0.343424797501071	-0.8505428803513796	0.4159234349807808	0.2100397702316387	-0.11760715020968367	-0.1556966452877247	-0.8332790407832876	-1.5310069620019526	-1.2647728426596372	0.7977558547073405	0.0008240020142482151	0.004838405724443595	-0.7076637109478859	-0.1514406412158431	0.7028249191370973	-0.339232337215503	0.34779009491730306	-0.2056919647886455	0.3888550713701694	-1.1876007768028864	0.2517828053896988	0.2989524481869634	-1.2927765404455909	0.18705748069079195	-0.029230186149792847	-0.18783850601713153	0.1534920309973855	0.32281491956290714	0.30837461772660696	-0.24803439351849743	0.055796552731997295	0.1766664207895861	-0.44101029017832893	-0.4503642520375724	0.36951094045103866	0.07248823580068153	-0.0794540545442545	-0.20995243972693553
0.21817087441616714	0.24934736260887594	0.13156756180101825	-0.4263910695428268	0.16039711618531166	0.010613935218262954	-0.05805967446721934	0.24171905765968163	1.3591367755787065	-0.0034450650005078353	0.04279733406605654	-0.1886103368058627	0.4180317654158344	-0.858893425386235	0.354904927030668	0.2435324922230567	-0.007537024870935227	-0.22079061722424967	-0.8967479448821992	-1.4043401006651566	-1.2251263130742054	0.8699717452534971	-0.07193137554627695	-0.011453105912247307	-0.6942114656408818	-0.13306276884287965	0.6673813007322142	-0.42943925022488194	0.2887931063967554	-0.0541906547060703	0.3937906777581245	-1.189493021321128	0.30289923025042087	0.3680876303446899	-1.2197331770142452	0.21397374255694218	-0.047680670853207374	-0.13682681629932608	0.180440032478572	0.32695835287337377	0.35892677028225106	-0.22628590936170606	0.09757684286580996	0.20850159026901122	-0.39393461997419127	-0.462080050517376	0.3709438625712402	0.047961977693748034	-0.19327995425188443	-0.18002092467095568
0.10157062989781744	0.2469976958037789	0.08453549131086188	-0.44139403066813065	0.1601150535448847	0.005720579420604615	-0.03733922946779521	0.35928442841536945	1.3790158278805842	-0.023919035625376107	0.055976577587245266	-0.3049510420158391	0.4484942411727582	-0.832923955752997	0.23574241781039698	0.2458492730246285	0.05428558715356855	-0.23123046790900714	-0.9663186984554957	-1.2860601717344349	-1.1426648783116633	0.8985975093223771	-0.17673351396616738	0.04298022708975531	-0.640546015107852	-0.10456461253274293	0.5338248272391191	-0.3779891956735253	0.23882183368399618	-0.007848799134365226	0.3879836630008242	-1.2029401725941296	0.3091753513167072	0.4285829160598464	-1.0583276221064062	0.2805476365054519	0.0011497753017022938	-0.04854299413644429	0.19427881000170757	0.3488690070490719	0.3760056514394979	-0.13262312681932262	0.18041336143890493	0.2715635479560834	-0.3459112607640519	-0.5149325575316558	0.4386993376188322	0.13690764113776804	-0.36786213960874825	-0.17645420490001337
0.0029511664583039554	0.2526882721862802	0.18710635314784102	-0.4223169211637985	0.1898147686880271	-0.032500883983881526	-0.012573621266629236	0.40969002827914325	1.3109936584887005	-0.07239789637863517	0.03148246549619504	-0.34608276309785707	0.45307329653356054	-0.8703050285212143	0.1619950470690705	0.25612213603876005	0.1077443719976174	-0.2468127739844903	-0.973477910965671	-1.1691826187907115	-1.03083424952197	0.9201299199912741	-0.2755606113274234	0.05983623132593925	-0.6322527965221052	-0.1206025956836055	0.39761695893304505	-0.2751208063527766	0.23794498457683172	0.0037251974664674835	0.39031407387653055	-1.2333426787093988	0.25673989769713224	0.46761368171507967	-0.951249166755081	0.4289615709856037	0.044887319724706075	0.03803413290060007	0.23603119956321322	0.3671244296332835	0.41243229552965877	-0.0915450997772136	0.22883123760627982	0.36312402567979063	-0.3265503023653764	-0.5839921423104676	0.47380377746928903	0.2239799937873023	-0.41796117085381007	-0.12429222366878814
-0.03696771179717993	0.2551800330502258	0.2274501349237988	-0.44181301364730696	0.22886311533147768	-0.11641746833897407	-0.03610284169727952	0.4006644618473369	1.2539830703011599	-0.11042330566875613	-0.007599254218017956	-0.36355579537500204	0.4823402123345512	-0.8930040969468183	0.2675363858514859	0.32944896563839643	0.16900627244020433	-0.2606644013400456	-1.0416990526492327	-1.0834401948973702	-0.9169354345322892	0.8792503680337287	-0.22056667735161511	-0.01593676483567274	-0.7301576385694702	-0.12614881163166478	0.24304021171464196	-0.19744884939307827	0.2020189963413125	0.0022440206199970613	0.40656910612255565	-1.2002061901974685	0.1909756969230964	0.5077226449771409	-0.8608481244476458	0.6562019690095586	-0.06084333614334112	0.04556048966114232	0.2418026975620434	0.38018387113267255	0.4061227642322468	-0.11805409840931784	0.30060701693960806	0.4628080836720141	-0.3056407855847862	-0.6593690401920557	0.5564396804004399	0.290055796214761	-0.30475254525425044	-0.08122753688480333
-0.08245102430473357	0.2164230634034638	0.22005724576687866	-0.483315097625732	0.22385799561597047	-0.1350938307580581	-0.06644024637986615	0.4786144309924918	1.1529275208870042	-0.18478043192106103	-0.013368797949730837	-0.3222463879782969	0.5358752546274193	-0.9237145462428978	0.23567076082376182	0.37655153423851445	0.1829280175203804	-0.24964662481595684	-1.0530214847109236	-0.9827476641930719	-0.7800284634774042	0.7168088827379898	-0.16572458645698035	-0.11137091212488785	-0.6547602505966201	-0.10168446977494563	0.21862652007755398	-0.15618219060049465	0.24486691295338173	-0.0484055187119487	0.34197833337063727	-1.1903518604704284	0.16093614978625698	0.5044908856383407	-0.7976753995957461	0.8688410496708003	-0.19625369751880536	0.019649113585033327	0.22897662320235113	0.41403079738665644	0.41005640486972117	-0.16936197339225742	0.34515723522068376	0.47414719987445314	-0.28335058897853604	-0.7220227911306528	0.6080204073188821	0.25840531976465303	-0.1833124354053271	-0.02764296990474388
-0.1946251023360412	0.15515038705773182	0.28195434824008603	-0.3979601487064901	0.21705057790001359	-0.18744035363546543	-0.006987089063143173	0.4669057958157098	1.0381854797328982	-0.27142174940819813	-0.0639490132349124	-0.2971581932300236	0.5531211003199119	-0.9795350896097357	0.15470862662465146	0.33915743680085275	0.1868270557350249	-0.26458747969175317	-1.0442870371204764	-0.9112804770722412	-0.6445779606318494	0.6465714035482231	-0.08776546305298255	-0.16665081584812197	-0.5958008845478292	-0.02888432619941871	0.21326131305009186	-0.0421614369583377	0.23173198643885193	-0.053243361570827	0.33935725750199197	-1.1787474266584423	0.1546635091101141	0.5161629146839933	-0.7915110365252886	1.033515702519924	-0.2757180608764395	0.0140914414959416	0.22448140059310787	0.44060585859630763	0.4008896188526614	-0.1484829497027827	0.4495163569418009	0.4762956964256887	-0.2582627399001344	-0.6463909710541018	0.6627416458904024	0.2520286799013042	-0.09535663737366125	0.020313865988791407
-0.25631227707100773	0.18801294598918278	0.22680721210373997	-0.33255954980363944	0.27023319863588796	-0.21957562886987034	0.03116149568127257	0.4281714245381017	0.9579270347439601	-0.36078860987930794	-0.038083774751168295	-0.23294138311902893	0.6016943780280227	-1.0085785977318018	0.15408179122997945	0.3349047666920716	0.17114577962332383	-0.2712173581542164	-1.0036379140783764	-0.7679766112244708	-0.5331175919221071	0.6701519942561132	-0.060084209024804394	-0.11832040115954132	-0.5684832735172283	0.03367514651942889	0.18522395419472276	-0.0010060864892664334	0.16928200229933577	0.047075114634566734	0.28718632502991187	-1.129504650298756	0.1793779289758137	0.5096948783378916	-0.6655727917510228	1.0102627936631405	-0.20621347429703457	0.0914641556610424	0.17868914422685148	0.4625011989402704	0.39462400994168434	-0.05244598029057579	0.5366043053635757	0.44498774142356207	-0.19914233641060256	-0.5678870649758672	0.6759564333496475	0.22758611540081156	0.052197554863686844	0.097628562311709
-0.3433174472343426	0.24046876964928274	0.1979621814931587	-0.27062159957920007	0.2549762338287064	-0.24089602505855923	0.022056436224192233	0.4809215284604694	0.8345092574937398	-0.35021720586729604	-0.08905950239260396	-0.151503088201613	0.6403788936858315	-1.0088890711163867	0.15004318033002056	0.2986374009107543	0.10560275581545105	-0.25933191817161394	-0.9850194805338501	-0.6346933327687171	-0.5108890632691294	0.7057666627030673	-0.06976530637886749	0.0016719294201828494	-0.5708682501832769	0.02888143952572501	0.20205499687121878	-0.020826085586849372	0.09983476807377864	-0.002528282601353482	0.24966456252136737	-1.026377101960162	-0.056480959950732254	0.48613794770682406	-0.5480760468269563	1.0562637784870534	-0.17080423080549384	0.14770991244935977	0.0693112841798624	0.4690112969465262	0.36843747931656884	0.03853229856666526	0.5950768772062923	0.33731275911564135	-0.17470232388801368	-0.4969050516781519	0.6035612459497475	0.2584496320642415	0.08373724232278316	0.1411792470499547
-0.4241306531129766	0.2876353373329822	0.2285531333336624	-0.28749082628953493	0.25273776323698793	-0.22108258317952872	0.0779247327495898	0.4503580443413622	0.7219584763846286	-0.29534717484674666	-0.09190567674518949	-0.11273779465097875	0.5867181027864611	-0.977033355772088	0.11439826023525242	0.29760658272074336	0.020672948188104844	-0.25031131700113946	-0.9342591760600923	-0.5649642922775043	-0.5251707632705027	0.622067091802827	-0.018176783777151005	0.13592635722826837	-0.5302785586840129	0.06996193378054158	0.19348037577703775	-0.035384089854953796	0.0077339588934291935	-0.11897599272190058	0.19372427452106442	-0.9403257278321362	-0.10574852857031705	0.41005788025738965	-0.3314004322087093	0.9755251915328378	-0.17685385471051818	0.14268871683607876	-0.05774246743346734	0.4636646051002401	0.33241750056782743	0.07606055182216989	0.6140972077435864	0.12429631930292435	-0.18622985536466452	-0.480145253934828	0.6052067361185662	0.27832644712498456	-0.03074904871290617	0.18404551885394566
-0.4918636483506182	0.2894994174871485	0.28311548863370245	-0.3376638952293433	0.260657474234295	-0.23029446010095178	0.16364787084379243	0.37343581470314924	0.6290688558750477	-0.2382136820071933	-0.09655258024898934	-0.04526053230188285	0.5648985748334077	-0.9638425723083861	0.11450832954562644	0.2089412621141226	-0.06652873615687513	-0.21419017734341445	-0.9119745622052244	-0.4717714910955658	-0.49310825445416295	0.5911146849705291	0.1322541883704426	0.22642402319212085	-0.498757790272592	0.10965188292081299	0.032904362723389535	-0.06956918271763075	0.017373935612128143	-0.16933248404999254	0.13875953273646696	-0.9039539898017523	-0.18843355197089245	0.34148196738940007	-0.25412012751928925	0.9187676966338156	0.02733648566550686	0.2214872023505597	-0.11179538211138282	0.5141067889249761	0.2995209362355899	0.06344997745213957	0.608907843386224	0.009788086946618601	-0.20718536892887585	-0.40823161333859587	0.6025933181569363	0.30854372054106916	-0.13251831992010413	0.3125767134044016
-0.5921992115824405	0.2833046892447651	0.32041145411143857	-0.23180057005688043	0.24721390287290873	-0.18790554615892757	0.19152532387760907	0.23191487786237364	0.535508429518244	-0.23418636033360904	-0.1370541212854664	0.1203280095395685	0.5764143929107524	-0.9845926293605956	-0.005503597601871168	0.12620513402060213	-0.22210512823575912	-0.1968849395431687	-0.9056622228030827	-0.3941962845593024	-0.382163329400599	0.5483756548202126	0.27977738132801505	0.22554769534476687	-0.4963758194849722	0.07185445388946968	-0.027865456895694564	-0.1294021017713143	0.030608520323563253	-0.13898468604453612	0.07736611680755197	-0.9127511500561598	-0.19789974389493753	0.2827973270680545	-0.2978464716056551	0.7887537073428825	0.16936279289885717	0.34717357736658094	-0.16647728006326684	0.5071688341932231	0.260670688589442	0.08942749531849463	0.6392214841227337	-0.04979823959264273	-0.23590502312079636	-0.3346279348231946	0.6187419085944137	0.2560400424921786	-0.08065741244696678	0.34716784989479266
-0.5972077800204793	0.311725519346984	0.4130969265736331	-0.18601860024510247	0.18981095993306102	-0.21719891944415454	0.2560302695641772	0.09566706575373406	0.45158957968156904	-0.16662636678345558	-0.2782278093615773	0.15042697161066274	0.6146871213903558	-0.986483542334151	0.015807108137786675	0.08781427448074937	-0.3356759930300582	-0.22027311794720755	-0.8633936441076528	-0.3662494942783915	-0.25612570721043293	0.42980418674014675	0.42076639498468554	0.16348614008668663	-0.5044911276411996	-0.00039208401462246243	0.04728062365521553	-0.1703773512659183	0.038732936456827655	-0.11234548930905089	0.03978225749642228	-0.8339271727723379	-0.16699552185257616	0.2034074349681243	-0.3407953713720299	0.7642967465476642	0.19928561726161997	0.2936934858450779	-0.13214218811654083	0.4981381846774264	0.20236244585150315	0.11575771579347469	0.6379300697478663	-0.04672162374927129	-0.27757791500237	-0.22723383995116153	0.5787173147569717	0.2178263480751912	0.03638471261627913	0.4561158097745719
-0.5465832183900583	0.26903307731690834	0.41605707682040993	-0.21944826386299532	0.15193328149985413	-0.15831769616356556	0.3188674855732316	0.028888176301356233	0.38713799793940573	-0.0920473268879124	-0.42594227317938005	0.07433319928467726	0.6935645715827163	-0.9314213258093934	-0.008875263104224906	0.0618601871739813	-0.3102744922463051	-0.21072262230742647	-0.8588336186138958	-0.2708663249411495	-0.18941309864367015	0.35995900338852577	0.4316696089563469	0.14630499170099215	-0.41822579834072016	-0.045241109732510894	0.09626062743071981	-0.1262671166958062	0.013710913705985952	-0.05019653592169924	0.015467336819269109	-0.7869364339026715	-0.16068178128833482	0.20686037935672824	-0.1687913946474509	0.676095607633499	0.17392874533823685	0.22925669364859366	-0.07466118625753834	0.5293527097842674	0.13357600271882514	0.15198739246750848	0.649434756267907	-0.06956596876390361	-0.3165383552050818	-0.08428038639788135	0.552535488277244	0.17221183327654485	0.10009214581964203	0.5211857757652129
-0.49523817176046103	0.2242598379732026	0.35381368603002766	-0.27467812031438305	0.11955728812839053	-0.08375195753351448	0.5172960298747876	-0.014497906006894795	0.35862227490151	-0.02273209390118901	-0.4968169307731848	0.02923541013676474	0.7193525178573121	-0.9137862315270663	-0.11887759910120543	0.0150461797916655	-0.3728920485942035	-0.19460732296457078	-0.7891160527380461	-0.17948423027386515	-0.1306925018715412	0.3211145753422349	0.23109076223868746	0.2445415036775372	-0.26569567241770936	-0.020824842821043278	0.16813222194009148	-0.04002872521967704	0.03438492407374997	0.060057030595588125	-0.02250779100909624	-0.8195179084414697	-0.11216018932466132	0.1709371443847903	-0.12854063446271907	0.5343258858998456	0.15420036466708517	0.18596264395649	-0.07168151826731914	0.5122289328371397	0.07357077910448614	0.22544693275434655	0.6448041307060323	-0.1154603278923372	-0.36360354512940696	0.041796807673552316	0.45385436534438306	0.14063832029414333	0.129071942118677	0.5196215575605835
-0.4332125848306444	0.2600144948845027	0.32265328313224945	-0.29483096494532474	0.09460836694165345	-0.06926132337763467	0.7203632993632896	-0.10839545014441285	0.31611959542545665	0.08000188109254872	-0.5624152699493973	-0.10622171047084968	0.735454886544536	-0.8046286313981076	-0.1770055750260058	0.0120926882664158	-0.3896743271156739	-0.21711854151589782	-0.7227934476577814	-0.09431651908936875	-0.17771187306351105	0.37661393033707535	0.17139623749715216	0.38070223959182725	-0.19168098852222187	-0.028685731321807108	0.18790914242457643	0.07337095070547087	-0.017038109589418253	0.19608266114806475	-0.059895932260255316	-0.7669803612568875	-0.08185099668030509	0.10736482044165199	-0.1055074049536143	0.45752683124089255	0.32056177935474695	0.15884114078354408	-0.10532678838388132	0.5275798657182775	0.06195204311171214	0.14629706978496312	0.5931921780723719	-0.16014786494495967	-0.3965488869575509	0.14619681568596699	0.39332979218604663	0.12194585972183965	0.08356895104913502	0.5229758286478327
-0.4145985550287639	0.30896676931843986	0.26244206094090244	-0.25724262594788144	0.07241416805437619	-0.006207102909145357	0.8013720618608463	-0.14165531870351614	0.30459414251904987	0.17373621613948814	-0.6006976643356313	-0.08985822953292723	0.724420615644336	-0.6850138129306378	-0.20551707101777464	0.04452404813737976	-0.42787987040842773	-0.19865435323892325	-0.6615617114838519	0.0851243609354901	-0.11920265686467783	0.30708474607712793	0.17676704479181518	0.542071841587272	-0.1473733635675471	-0.09006471922462658	0.11846906721477021	0.04360180574112828	0.007513256766607299	0.18571198529453137	-0.09325203426202501	-0.6612725198651329	-0.05458860535038694	0.05633683311966731	0.06896473274086751	0.3246062691374386	0.47681475513647253	0.1584561183488057	-0.13876656927664235	0.5217448305455845	0.0032861456701174354	0.05717190337665275	0.5251422911877415	-0.2374161065578777	-0.4354241263669728	0.15757006520517333	0.3622697309612314	0.07018726133888832	0.023014884222663644	0.5520048686043852
-0.4198267855993034	0.2824091361342801	0.26062992243339994	-0.2535845430097543	0.01958384416260902	0.038910258770104164	0.815756818031165	-0.059877262446519544	0.25856335882087067	0.26562841946543403	-0.600155625544926	-0.07450769528320741	0.6863982555751655	-0.5500228183345512	-0.31307642799891283	0.04114755474544776	-0.4769584306369546	-0.193291883185503	-0.6114387728697724	0.14561786233687307	-0.06760038565863462	0.24995317111296628	0.2507620200232671	0.6060068915534795	-0.07285669797440841	-0.13563813458927013	0.00565556058918012	0.015267128603531941	0.03548983091017298	0.06725825752418566	-0.12479442358045174	-0.5736034099306668	-0.07486090029819029	0.04922801067339892	0.1812305829942527	0.276992878659904	0.486906457523669	0.11422819119565342	-0.03487688580575078	0.5260790292896889	-0.07000851266917789	0.05311291115409138	0.46816645555296404	-0.30819305842809885	-0.5100557321374138	0.17315590268147826	0.33659505317134997	-0.01487184693851198	-0.01214147997201185	0.5395427238163376
-0.3651428066014401	0.25714782444413914	0.23849512588197558	-0.19871895039310628	-0.02409717134005885	0.07427789996954301	0.8082160047663451	-0.08594757552882053	0.24333538328346843	0.2479299749577916	-0.5089992070815361	-0.12631015634678416	0.6516745952616679	-0.4285343640312692	-0.39441540966743915	0.041443711102232564	-0.5050003403474236	-0.19472042909398424	-0.5871088101090546	0.16579357422973656	0.027072229897536677	0.17894640039660165	0.36235242734800704	0.5923527059185739	0.027791383874267616	-0.22583870526409325	-0.12309124519985896	0.018281604425686708	0.10030490855481249	0.11106918240785338	-0.12677043853425002	-0.5363270812990154	0.02202351526980486	0.025075832040653577	0.24756943757883976	0.2387043125797089	0.3619612739510823	0.012917301321116514	0.05848687892795564	0.5318922164593779	-0.11246735421350298	0.08419927776932308	0.4463168510939652	-0.3549817721193861	-0.5949364887345707	0.21364493740850854	0.3537247508621283	-0.11634857891967645	0.01949370069320782	0.5229158075766267
-0.37692539504824224	0.2623979040689985	0.14597882369157894	-0.1206530322039219	-0.04752179380199312	0.09263832115007252	0.7991985008774563	-0.07065377707106173	0.23531262130773997	0.25341015244727105	-0.5855956409335386	-0.06929596820520194	0.6511189986358107	-0.3178979482229217	-0.3824781131201522	0.04999940539633904	-0.4266405350251585	-0.22957261094363318	-0.5847790737844708	0.26648629564385407	0.16907804814952748	0.18522292980493832	0.45817307549589603	0.584331030173785	0.14372116378882785	-0.2568031425486209	-0.16940129135990567	0.08647321435779301	0.15186929918888603	0.20287253057558158	-0.18513954743414102	-0.41768201743870514	-0.09937066800938862	0.006798809010626012	0.17572225328662558	0.2367455609678518	0.29483528141499304	9.146916980476428e-06	0.19641431332667963	0.5199391335565586	-0.16972647050842174	0.13961096085674557	0.42084220072222134	-0.2567376853555368	-0.6442463993313139	0.330600534001702	0.3352232560417213	-0.1600304777409288	0.12171504984857717	0.5002138089570872
-0.33823343088473024	0.292304054391562	0.0832089489181949	-0.04341275694429081	-0.1088684123930547	0.14760546488166526	0.7197796035712908	-0.021362622037561684	0.20359307613115338	0.2425476611938401	-0.5621557349006807	-0.06009163162346752	0.5920502500710882	-0.2230115428793847	-0.36344004014667197	0.10407638849105601	-0.32372264766316505	-0.25619903332676724	-0.5713920323006646	0.32089043251757543	0.26135135824654226	0.1536530089310036	0.42028140219825494	0.54612613582652	0.2548996099094848	-0.23426161708708287	-0.07072175472608253	0.1340545420764806	0.14460274721668168	0.1667219373976479	-0.20906623739310543	-0.33657024546211267	-0.14396385106847154	0.0034670357194854793	0.20650665982295796	0.1738001406654237	0.29380744995787833	-0.09630469046916974	0.25250434384438974	0.47264488283133294	-0.23067644702469664	0.1462839971378178	0.3701278062406014	-0.19293035689284638	-0.6504767316005484	0.38704273396057365	0.28198007850120776	-0.1838596667260639	0.22353977443892276	0.4603957007771952
-0.3363493991372962	0.30703148170329086	0.0321880978005235	-0.14764393367654388	-0.14151874350856017	0.20851635254945194	0.7658223182829617	0.06326505865623593	0.1787684518639085	0.18357176903716868	-0.515106888738906	-0.17522229457609775	0.555519263959826	-0.13552408787101317	-0.3122699557585472	0.1687819293247737	-0.1658424363939485	-0.23889069672845528	-0.5302415462280253	0.3879205996589704	0.22880722599438247	0.1770191935411863	0.30295419247068117	0.5523853268063346	0.3050061003825204	-0.1671477236114635	-0.014951090445727722	0.15930855252069476	0.15903726565620727	0.0930127797627492	-0.1912521857258937	-0.30041971348104446	-0.21665812127102457	-0.03482235523580718	0.29130820045395056	0.10771021318046228	0.2917992769155735	-0.14321761435124064	0.31393832452830495	0.4470645126473416	-0.28076157353525966	0.08751584717974757	0.3187301981993597	-0.18912052886250336	-0.6649816329402085	0.4409697424964814	0.22142668295153745	-0.24576618152501667	0.1787925261696766	0.43017379600620825
-0.3622578086632141	0.2758826250785141	-0.02630792763237231	-0.27535458114694916	-0.12661582490542928	0.23732825641360855	0.681024630550627	0.12105815355535494	0.12894870398139197	0.09798573598096949	-0.47843541578686316	-0.08200841160433896	0.5179301383177257	0.06388606048510422	-0.2991067669309242	0.21514445874194738	-0.05927098853912689	-0.19087482069392975	-0.49482204642372307	0.5105950722912114	0.1615704459726393	0.26253723823301894	0.1640146346361128	0.5429617108787068	0.3573748901082192	-0.09316070941585992	0.025021020463373678	0.18545428558460156	0.18423505665694714	0.03161773311031627	-0.15225570795729773	-0.4542523078868485	-0.20830406390225037	-0.04576740106629591	0.3988460595190026	0.015245225084347646	0.23305451455146212	-0.08971375601277852	0.35494346897805	0.45368344607596967	-0.336180050555717	-0.009766974627646651	0.27964376196733465	-0.27953419700368604	-0.6836966955756292	0.4454182688943556	0.2036238202746546	-0.19969005250772418	0.10605203803608329	0.3448270712983882
-0.42725707383532885	0.30394855642236346	-0.04155121037195262	-0.34197360932114806	-0.15348879954469724	0.2807012066387874	0.6529883781027209	0.1582659066798552	0.0717427384900083	0.006815602568943974	-0.3391189642722416	-0.007852694185785774	0.4819850007412455	0.21233586382633746	-0.25125461929703863	0.26412211883734055	-0.0723402711400858	-0.17788620859978882	-0.4606586074301527	0.6515220003012614	0.1808451182579573	0.26559604415977817	0.26903107106256907	0.5347478346618858	0.3879577868762962	0.027290140696404418	0.015091676299216972	0.06459358262952652	0.19231574782017005	-0.12801171324720165	-0.16725568923986636	-0.4675684234479062	-0.3165885430081449	-0.055104156910465774	0.35919384038954616	0.020134659103697956	0.2606189332966392	-0.0004505429343712564	0.39102764820250013	0.41357739063542376	-0.349567371646253	-0.09073115275901214	0.22361631859281478	-0.3370145820519753	-0.7372043463957626	0.49377846242123236	0.19308675476701787	-0.16793879056419098	-0.03243853435838062	0.29135542165732403
-0.5420972181806136	0.36351843290711683	0.01336182560935097	-0.37564828494707186	-0.19869814942431513	0.2896942429913774	0.5141589978238905	0.21089901645288295	-0.027816557937149468	-0.05693688040988554	-0.31533262202270756	0.03677989112494097	0.35913268716568375	0.39760255232000385	-0.1899079555554889	0.2662309286210465	-0.04676603501416171	-0.16077464567867542	-0.44055220073618984	0.7151001463422297	0.23612431039395795	0.318032717189937	0.47380950666684535	0.46169919765952505	0.434224004641859	0.0629519536692447	0.0443693496075347	0.04566518652957975	0.14322902035416224	-0.2116903946730479	-0.16589789781761147	-0.425177038067473	-0.39178879839532077	-0.04802768097066359	0.527145070298747	-0.010639545903831333	0.37091656671583895	0.07219770432718356	0.4377587232512976	0.41241438906810257	-0.3548531970608777	-0.13997054019549737	0.1738084263928713	-0.47145057689497316	-0.7696625492918844	0.520839690077546	0.2193821296490272	-0.1803562297045332	-0.12278897955502266	0.28419197157983683
-0.6306419535120943	0.413374351032284	0.03302928659748257	-0.35065989605670256	-0.24632456049346813	0.2911192682327777	0.38883210144193414	0.2707282891783507	-0.06208591682319982	-0.08437389333408947	-0.3009422464139112	0.18592267798739556	0.2622432729753261	0.4340075204614471	-0.12840402329081163	0.28435575613962333	-0.058286668400807415	-0.1502526768451658	-0.3953958631601811	0.8153817840723925	0.36574168961549436	0.3239840674167843	0.5114044278316434	0.41357499827700694	0.42118206174041983	-0.027206347336734472	-0.028768930444956674	-0.0009278038218346718	0.15189233652707398	-0.23537538897381075	-0.157340103647534	-0.43635416220186574	-0.40776874251791684	-0.023209001668644057	0.6120170192466651	-0.08265635429434837	0.35328715470115596	0.10821532514475134	0.5007559239084107	0.384128103252786	-0.384004668905786	-0.1233770149910038	0.17884819772489352	-0.613111484430769	-0.794360881303924	0.532297954562411	0.25015442025599405	-0.14363282788949777	-0.11896533591147873	0.24773305707864543
-0.663580570591873	0.45603465499854573	-0.017560088064392958	-0.44033151627440537	-0.23400231153559678	0.2782200991684376	0.3336675357943518	0.3137785619226441	-0.11441911599498496	-0.1362909820068754	-0.263925708671439	0.30901599310100536	0.219980453164801	0.4564227287332753	-0.09072524621011643	0.29065627050479603	-0.09777071187645392	-0.1633822842513152	-0.4025369943693729	0.7676316861637839	0.36598036134427525	0.3689546754004221	0.3888247515796083	0.37927808330171037	0.37275938921637686	-0.07279862984970328	0.001387651130878697	0.020025793693551737	0.09029563632395235	-0.21614577850985742	-0.12132270112767092	-0.4314491845716053	-0.44255804456285863	-0.016766065488733387	0.6194553929018627	-0.14312758350526064	0.32603696409532074	0.032797273229095224	0.4199698306428192	0.39502297408417425	-0.3821960324172521	-0.09351559424293801	0.14503427676970376	-0.5764921567767448	-0.7957407848125608	0.527348558550367	0.24037092672902624	-0.10772087423722872	-0.0393553251937302	0.20119492067753514
-0.7091321771267006	0.47703994170108477	0.008785232656436529	-0.5456446100500328	-0.22096052138821026	0.2587258418057006	0.3191122021869349	0.3536156610949407	-0.11670671625215237	-0.16171605435508749	-0.3515591485134232	0.37647284592348695	0.1815803054508888	0.462445045317989	-0.05008112728468515	0.2795335818197498	-0.06110089791791777	-0.14231665499783297	-0.39798384763142486	0.8201762289275575	0.35148222368156945	0.3438695699726541	0.3536015847942441	0.3767903713629493	0.35008963649343344	-0.08666453254962678	0.10594071938558472	0.07585560050266665	0.029789489316387287	-0.10307179989940056	-0.16177319522212344	-0.4668676933212037	-0.3917112912799917	-0.06282382235007733	0.5927781694579183	-0.1353796734796035	0.26474182824367687	0.03352275531677368	0.3679500862079573	0.36807932897199064	-0.42633937221839807	-0.10069843140464203	0.1077110331790591	-0.5407196173151252	-0.8073205236090182	0.5036948323850243	0.2076610181913506	-0.11196722028836877	-0.052697409179036134	0.1602316190951595
-0.8687805084462387	0.49254459953623486	0.07535160927139475	-0.6256380621280302	-0.19379420853105644	0.28422518522540563	0.3687972285353608	0.4383291053770604	-0.16406048600509932	-0.15376347981540334	-0.4575303873867706	0.3794165386872391	0.12748368387853312	0.5204683271667901	0.024868797312015172	0.25675192307691247	-0.02654659449554212	-0.13458050562576496	-0.37621555318758404	0.9140359735543658	0.39851868121811723	0.2917945924812537	0.297028906114979	0.341370068817192	0.3122837641542725	-0.06507071846165488	0.1688569012444236	0.12512904401435226	-0.08088729787832015	-0.058191121133231175	-0.2207958499238542	-0.6008925741584756	-0.2959062919928849	-0.07718550858509707	0.5941314538971583	-0.13035786105807712	0.3248016207264797	0.10264842360840738	0.4106654983545909	0.3530719761677249	-0.49107868938530014	-0.12325036563227365	0.04222879950992401	-0.44191576309592806	-0.8030337010072224	0.5072460214381593	0.18244832052566476	-0.1096427569760418	-0.09952539948782431	0.1822193021964083
-0.9247187531241113	0.4489888114623093	0.141620982332623	-0.6303524367383865	-0.22151775315166225	0.2893969828712427	0.33149327916398097	0.4671424735343709	-0.18333862911190701	-0.22604578040246115	-0.47198375562487405	0.17381821457938604	0.046898558579449454	0.5204681125439612	0.016965261152704494	0.21840577448433623	-0.0981022552086002	-0.07167490488353377	-0.32507341880566004	0.9616943573771863	0.3858282939175669	0.24530416962804433	0.201882829553153	0.3112387570074223	0.2931178718610449	-0.07448270425261566	0.17263537200129853	0.03654645897229085	-0.09808168262199703	-0.09683341241326035	-0.20999846459440233	-0.6936114450801788	-0.21113556332905187	-0.0998804861368677	0.6072575858898878	-0.15349389345192235	0.4180428586913541	0.1734224394902435	0.4491660586023126	0.33563018939909267	-0.5150368947712906	-0.22157349834492407	-0.02080451180745454	-0.3314833278966119	-0.7585918803833531	0.4894060252940656	0.13587932599260052	-0.08306157428134633	-0.15691511556118976	0.13173121796180004
-1.0021922111834074	0.4268491442609489	0.2030146599105193	-0.7204160068008962	-0.16653886884112445	0.29480710495591217	0.25185047948151496	0.42281229092852446	-0.19016082518085803	-0.22641143139256875	-0.5200233294052197	0.006030840475406185	-0.02711382025645715	0.4947526490289701	0.0022721275666984786	0.2002881626733585	-0.14823312637662162	-0.03257117208716853	-0.22728824941268938	1.0282087411438752	0.4034466985379	0.24134999894121134	0.21188583618569803	0.3150044910046591	0.2986700843888882	-0.12547316816524584	0.1069830934835668	0.11680980847754363	-0.13492472037522102	-0.10520480652242963	-0.20237547451722754	-0.7594073632747923	-0.10635626725817193	-0.10787824840699001	0.7229571667332634	-0.09879305714941693	0.39695777396984866	0.22443474318415374	0.49298084976337037	0.32417435086094126	-0.5307259252137846	-0.33535288449747735	-0.051628144850064395	-0.2761198517148644	-0.7366521909130521	0.4816441414005933	0.1158326506354765	-0.010846352722170938	-0.21300027750845665	0.09718002355116812
-1.0630911165488435	0.4004395911303469	0.25542393303295713	-0.7166179432326497	-0.14078396037102073	0.2766302296969349	0.13344951639740693	0.35679671055270096	-0.21585834954623273	-0.22085709154858754	-0.47559218728110036	-0.05491995959390794	-0.1300863515064326	0.5519105716308161	0.07497852246911682	0.10954321081296647	-0.26958171196103886	-0.010626723702134782	-0.11989699580032502	1.0736722283200482	0.4607935565628056	0.15652494902950417	0.24147681925899075	0.30315911175653915	0.31397819661146775	-0.1367591697465853	-0.0268070523184619	0.265264967284997	-0.21791685889807702	-0.04306614660987069	-0.2807158914143656	-0.656043506465845	0.01620067917298529	-0.023473816553762218	0.8925294766055728	0.05096822022067774	0.3118080151962674	0.18983303048692793	0.5005445162894983	0.33213612728902625	-0.5758835808587333	-0.4076712215181698	-0.05975000428235897	-0.2713377473559151	-0.6865017230595007	0.4284203906836991	0.10059762218674025	0.1609035226655248	-0.1997779055071532	0.07555581337572925
-1.128716240418663	0.39785170933694836	0.24689604117908942	-0.5971359778406141	-0.15492093644513974	0.3021372980878715	0.05243326969785679	0.2908517011704039	-0.2351334624513576	-0.17178302055842573	-0.38071482751392755	-0.23390949862483973	-0.24281695204494297	0.5199233998036901	0.11628434450804885	0.02730782165147705	-0.3554162367695428	-0.027324597081421022	0.006055184958001869	1.121410363521815	0.5639314655878834	0.03580350391448327	0.33258227868430223	0.33901783983620876	0.2995828569473492	-0.22972490242335483	-0.1127048533680108	0.3186700928275076	-0.3698386543404809	0.01685860357953492	-0.37226147411583466	-0.5400491395920622	0.08139579053547862	0.03502308753536033	0.9303147261001528	0.046401675277821144	0.2414022926066089	0.12150739286550116	0.395372301749026	0.2781667047570694	-0.5824788376281098	-0.3295071461608741	-0.0511533393396749	-0.2103326655039417	-0.6738473674237577	0.425825418412344	0.06571547505592389	0.15167956767222257	-0.1716102443785606	0.04106874219584627
-1.1654604657197467	0.3566750522726253	0.22772945138621728	-0.5326260646087277	-0.17657309701988202	0.2558004196055478	-0.047673461157059685	0.1727647012027816	-0.23012837732493746	-0.12013759929402432	-0.3047259122447924	-0.251302089589147	-0.3814431640473507	0.563255749000187	0.07190904386327798	0.009189233145048886	-0.3253261019127432	0.002679515193783588	0.04424485799454727	1.0510295982293059	0.5608136273081148	-0.012997853548458652	0.308317992746056	0.3277784204861388	0.2681222436779898	-0.40387093100960003	-0.11192557892130542	0.46887408622601745	-0.4610441232464287	0.06085598482677015	-0.4750814184977889	-0.47951330580707674	0.25306636023942686	0.058815840462174515	0.922365810058935	-0.060801801945972955	0.2655164780135538	0.025159885821992356	0.2706217816266303	0.23239250861122313	-0.599693078688557	-0.22053902806543438	-0.06580991748600389	-0.08825242561002442	-0.6444870576084886	0.2942647590559425	0.0009772110514635224	0.11529623776839024	-0.0955674984201615	-0.002242290063843044
-1.0697873289344937	0.2664730122856679	0.22707908164729868	-0.4958711459225899	-0.18068547851921055	0.2707370447898179	-0.006486530281620173	0.09219778187065546	-0.21402346142049516	-0.07454151336188522	-0.21048473154459577	-0.2633073648617552	-0.4308004967338322	0.5039859377599384	0.0553598432113217	0.007387243851258797	-0.2968929602178593	0.011418125740241305	0.07653648926453585	1.0211476234010113	0.4689569017616161	-0.0653649618980102	0.10801261442006309	0.3592150427934454	0.21433529929620576	-0.4717932092249993	-0.11791059388927935	0.5044578599835573	-0.4739397543057547	-0.06068952353798738	-0.5685117564796208	-0.3583763424755612	0.1956508463445059	0.060330343650414606	0.8238191681174314	-0.05933605279645678	0.20934370016679787	-0.0073095472803808344	0.11633245816837504	0.1699733709174224	-0.627693983307659	-0.14019159412860027	-0.08370073222355558	0.13810167787577676	-0.6396886420884413	0.21358503078033686	0.001330612078152256	0.178656829026699	-0.09292198227583395	-0.058616541436175076
-0.9552930717522183	0.11862084054370828	0.212145175550085	-0.4587261707311693	-0.16852569487096186	0.3008339361009595	0.10133524941881689	-0.0026399926905925964	-0.19623153123244214	-0.03124006419725329	-0.1335815398590267	-0.27057998380116416	-0.523085773570241	0.4991689429834838	0.09837418347285681	-0.05646188305678017	-0.2324493471223621	0.08309053609133178	0.08808305261289648	0.9711469762530559	0.36878644432925506	-0.0733067595990064	0.009019100350711273	0.33671209857877277	0.1943980591459296	-0.4419419336916586	-0.040693003080384794	0.533397226616431	-0.4728418625346185	-0.11190181797208058	-0.6681063124859874	-0.24416146277942014	0.120775453441055	0.04528732072276401	0.813189670011576	-0.03348728302242911	0.12274874300002561	0.010358506390251121	0.04914002753162517	0.10295725155449553	-0.6708120841584283	-0.08408405144498707	-0.11253955478409079	0.3421965273492549	-0.6101006773061353	0.18274423056829764	-0.0497947646922003	0.19476684874102607	-0.08820321827122043	-0.09670660411348447
-0.9399267457299321	0.058196967897330844	0.2620345892655905	-0.4465309627521094	-0.19178023104926142	0.3094221476556647	0.06557323756067872	-0.06652262649262108	-0.23047361830334587	0.041111429101994064	-0.11433910467769848	-0.3702136488125968	-0.6012856261547805	0.4902998691935084	0.11080735159128619	-0.08254178254939065	-0.0789410040573499	0.15306883353967468	0.11421377537648243	1.0286527482775294	0.3257782016244496	-0.036190840464108795	0.013937881911497673	0.30825801981763734	0.23560685451715874	-0.4866295001594563	-0.02881794399764921	0.45589271461762904	-0.48798095233719624	-0.17693626259257295	-0.7792237640355489	-0.13696681024595544	0.07940990859700911	0.030706021586578796	0.6958107499581754	0.12209527849080748	0.007765051698838709	0.07070641578571957	0.12679785654265072	0.025661242185481586	-0.7080573863413012	-0.06239219385380053	-0.121287699865181	0.30670501148299467	-0.5535803341984395	0.13266440339688726	-0.07935312573797575	0.16292696219831596	-0.15160840396132516	-0.15575934976416433
-0.8879305953965279	0.03736895806692459	0.30991758556387006	-0.3741867451681621	-0.1943058391572831	0.31109037838821596	-0.007721567537481255	-0.15355157815536302	-0.24194838603626959	0.08751603761027289	-0.043345353823283105	-0.38398841215700613	-0.6561163080396005	0.5458785970187926	0.13638335504282703	-0.08666574984842126	-0.03668035300299266	0.19442430795078575	0.19928446872147978	1.037002370908062	0.38891854396100634	-0.0030598963174274544	0.051900841898425656	0.299036306779734	0.26438474007533197	-0.5599606632528937	-0.08486803704802902	0.3996282411294491	-0.5101065023062219	-0.18259399200538562	-0.7766694987955963	0.018167746109946804	0.11452722763659236	0.01926177338674128	0.5777425929928866	0.15942945544345086	-0.0053074874378807755	0.04893787318512364	0.1329006128433247	0.005703496033865517	-0.6878783841965032	-0.03319521304752414	-0.1558316976877992	0.29939096319099584	-0.489551841001416	0.1266574773044009	-0.10652797860057217	0.17085340808101537	-0.18888778409890652	-0.17778751470300708
-0.6698177010125916	-0.005485588840047961	0.2906459760920419	-0.3034561710788603	-0.19561810160059329	0.28228041080927657	-0.03988540536036352	-0.2156007020753667	-0.28973971691223177	0.1331748174915784	0.02558966541165445	-0.29783627397214396	-0.7398097944046944	0.5257534143335252	0.11141627740325322	-0.10074942200341294	-0.023795200850546917	0.2098011637144852	0.29588947946067456	1.0254384209608753	0.35388230625050376	0.008083896311261189	0.015708144509854922	0.3035218011273496	0.2797250151971025	-0.46681210065225737	-0.10494543078178167	0.3985957811666602	-0.4600948759412047	-0.15046898268751058	-0.8468020131218404	0.3144232779220683	0.16149794732421793	0.035995091019338864	0.588573559267426	0.17365962374514823	0.008339156132914525	0.02707517437800792	0.13525948573345647	-0.04128387116768184	-0.6659261977511749	0.01204779496893994	-0.15149015819021577	0.25780756311145187	-0.4379438379369138	0.11939176529091333	-0.15508469504351846	0.16890798151776296	-0.22884238957512837	-0.27724534438353415
-0.5871187305529958	-0.029249918833119802	0.32061010396712103	-0.3301095358156284	-0.2010248362543036	0.296011369680668	-0.003120942216003053	-0.27696345447902454	-0.3235280817844782	0.2497117828667216	0.12700868188754877	-0.1624716288567515	-0.7633011015426865	0.6276887416402387	0.11965020805183904	-0.1047170746217225	0.055853807010837586	0.21192074159171098	0.37256070096953736	0.9363001313402399	0.32853056836464856	-0.0903785850264093	-0.12047845763205614	0.269681146859939	0.2779501360397758	-0.4252611975935251	-0.09519556546304174	0.516139583803904	-0.48250485956464767	-0.032101697532013106	-0.9414698875843482	0.5046664768829853	0.2819687452963689	0.008501464056591279	0.6757546289463825	0.20884698608623337	-0.06788918040570992	0.0030534583069604495	0.07717325903247223	-0.09667462767285136	-0.6611104491861343	0.09041653491335042	-0.15697792230114746	0.25908092881431577	-0.3968642463402773	0.07111194158208681	-0.15993305041386094	0.19623151184188145	-0.22208905334454548	-0.29357841645809646
-0.5039309991071631	-0.14285674098972406	0.3235634992653746	-0.22545725425818067	-0.23328767548208224	0.2549537930130184	-0.008892557295514586	-0.30998085912436063	-0.3404527682508764	0.28465276454191	0.1609429740068661	-0.07287837779990292	-0.7461750443791166	0.6360586027297137	0.11554219751889865	-0.09766496844358344	0.13873638430272445	0.2100289253723449	0.4265259356962582	0.7885709308237749	0.28783670292296376	-0.211101437755202	-0.33694718038151794	0.27922385773275127	0.28124946335046097	-0.3344661121900815	-0.13818498315946964	0.5765885963222454	-0.5523529622042153	0.10548944186798144	-0.9480998316282738	0.6796950971206465	0.31504366190436683	-0.018412672532209542	0.5899033899035596	0.14939888486501954	-0.13316955333775585	0.04128594840831408	-0.03426409644872755	-0.17305969669438798	-0.6474220719477402	0.1927089795476627	-0.15548022287924715	0.29283641592628573	-0.350875284113061	0.041458931906737405	-0.19432271529398712	0.18925065878075945	-0.2223280521108908	-0.35286800784659256
-0.369544305693556	-0.23198152618817652	0.25693044636584633	-0.13740980515575324	-0.24486739908563337	0.18305166076897775	-0.04915403780908608	-0.2908629376021262	-0.35610456799699786	0.3726611159450164	0.08273948428312777	0.026392119966884092	-0.7473692046198608	0.5994594009279293	0.07630976413855187	-0.0867600354890041	0.2820202529613199	0.21477287533176762	0.4477784217223606	0.629846880999106	0.2984544058502981	-0.2796647133648881	-0.45373295188950546	0.2595301921901973	0.29597420971692284	-0.3115773586334045	-0.11715597728509856	0.5984341756384465	-0.5960295759704592	0.0893679416029683	-0.9514799592022072	0.7341288865231567	0.3418048379481236	-0.05891772689775521	0.4299158753853371	0.04975629492889315	-0.14139350207487528	0.08942147696612597	-0.1649331601723556	-0.25118390721431727	-0.5842694605724688	0.3195246909485016	-0.16971003826865988	0.4098765922156412	-0.3419836206409389	0.047690616533793834	-0.22096488240861145	0.10366678292841955	-0.2278782625280013	-0.41800036984291167
-0.2901839278309462	-0.2653007112866447	0.22512370033748894	-0.13266788735188856	-0.266735541527959	0.13869729631354283	-0.0827605755053177	-0.22543047954428652	-0.40084266765723886	0.4564840728210003	0.08426292964282772	0.07834488682691612	-0.7188839304173422	0.6322237220192478	0.0420121670260226	-0.08471850522340166	0.37713610997299823	0.24999536355031782	0.43649765526728446	0.5460347698841306	0.22519275917854548	-0.24025348617314518	-0.5335115159754971	0.175961543221955	0.3178707471808438	-0.1509524972925016	-0.10790781060507026	0.5699180537719492	-0.5075983780901019	-0.016566360994936784	-1.0014699803173293	0.9169404950236644	0.23724768722864553	-0.1424445022559772	0.3176967685615432	-0.029269776479885722	-0.11718326997101178	0.14407921426795559	-0.18640552189289505	-0.29380774270476395	-0.538471940842416	0.36097371906943543	-0.22561977296568472	0.48974640211213644	-0.26163131531903117	0.001465210145606205	-0.2465860332029018	0.06633452012178176	-0.2928116938507929	-0.44586051023288553
-0.23078035586865847	-0.26675875814204564	0.1618140162094798	-0.033743855559023525	-0.2836150255586435	0.1120979815332959	-0.06711690219745733	-0.20734018802492296	-0.4135343643860276	0.5245115950286567	0.002713857212015927	0.029912724665995538	-0.6573238920005288	0.6029319983028639	0.11528905676085388	-0.14444410286552126	0.37263866046191485	0.2700170077353241	0.5102468402692282	0.5710404680075591	0.19855294924755515	-0.29221236612867	-0.5501628301953974	0.16936589241182004	0.39046064470096187	-0.04026855305757747	-0.0983234212575093	0.49549964728269497	-0.5023300981132529	0.00723745747679255	-0.9393065556562192	1.1137248190492823	0.042231651115413826	-0.17043097071082441	0.24967862871067803	-0.027569846061435577	-0.16988322017923674	0.16114359078782475	-0.22618511308405678	-0.34351194953913866	-0.4975411441747494	0.3154268690809541	-0.24203293885766305	0.4848192983683126	-0.17762643840323533	0.0016972045931296254	-0.22759104574886452	0.07793677953728699	-0.432716628700029	-0.45033510268160104
-0.21922779257839617	-0.24005294140009686	0.11588201379956668	0.07204908553272425	-0.32506151951976275	0.06114745978866705	-0.07121666169322792	-0.14590862326311732	-0.4328310927298242	0.5614761768252612	-0.00928661058318711	0.047352458700000745	-0.6300122202863162	0.6190366515304893	0.09286476674907199	-0.18389770571131328	0.41330083132104994	0.2830381572091595	0.6338773426740618	0.5870578389786345	0.1927670900108959	-0.42514475871321383	-0.36972354371808247	0.15702515625954794	0.4465888677911323	-0.09920716603197559	-0.1876199493654688	0.4234329406434144	-0.47661256228754495	0.11834898511804245	-0.8631043093309672	1.209802423990864	0.14171251594142267	-0.1918078552301	0.31365084680286887	-0.018091022136140833	-0.17143578334014437	0.1718038004212403	-0.17741645551197927	-0.4042109615890128	-0.4434732997005081	0.24427267717498663	-0.2653741685933808	0.4760844204097956	-0.05966176738930349	0.0010887253141811568	-0.3033548117434849	-0.02301236953862573	-0.5176366640472423	-0.4283442889849115
-0.1819861421234365	-0.14954932458458642	0.152260673743325	0.17311934417085903	-0.3611179064068344	-0.02882300097694236	-0.11708690392947566	-0.18569359849766967	-0.4838764561863633	0.5213428746345097	0.0109936688438726	0.03172546954039084	-0.5866477568938344	0.6462486800328363	-0.007863390337212317	-0.20623978185034336	0.35450177510841535	0.25455369550558005	0.6714449167581076	0.6108098800995425	0.13169918531939673	-0.4848710350634267	-0.271973288973834	0.15778496789117882	0.48872869079625725	-0.1313925255110093	-0.31735347053436086	0.401741235165807	-0.45712489821559227	0.20138321827227984	-0.7622355537519799	1.3318462654962455	0.269235705368705	-0.23228254182798264	0.35262966033753373	-0.06175610948437067	-0.13745981347219244	0.18136717145199044	-0.2583164407609083	-0.437215606867923	-0.3951843535043152	0.3351898640574495	-0.322849342208406	0.43296415007952066	0.03188541756483827	0.030746152261972935	-0.3193966002559644	-0.1443467923249213	-0.5316229303189968	-0.43307580616288943
-0.09321002255029592	-0.16715987950945294	0.20105265545605994	0.2924785485293095	-0.36522580192373333	-0.10767640118510693	-0.05801999860152387	-0.1094279114668919	-0.507742324641129	0.4646195684257826	0.04806759728810106	0.019609523979574557	-0.5411983951511737	0.6948401470337463	-0.16102321266666028	-0.2851136023156289	0.23176112354080275	0.2561546895264409	0.6676879172174985	0.5634998017556409	0.11853017895992153	-0.5186790414343524	-0.14629266606775343	0.161444394700682	0.5081195317590707	-0.04375320650431024	-0.37500078367349327	0.48261609860465704	-0.4291288283201974	0.3120728330861044	-0.656773227007376	1.3651274263179392	0.3913515938189892	-0.2687743886281171	0.5049988401693236	-0.1446707607618117	-0.13321120321067248	0.23659689681530366	-0.3344834493776392	-0.4539297337587236	-0.3392887091966733	0.3881059335035689	-0.371434444113832	0.534936240858226	0.08492751106619269	0.07374584544905585	-0.3489495175194417	-0.19962625279157223	-0.5153948697923122	-0.38953893922520927
-0.12327784413135137	-0.1899717204394808	0.1190579764139204	0.32763251807265437	-0.43357391845824794	-0.11101992202339792	-0.0009567964546717045	-0.11091799906195057	-0.5701816504523805	0.39787994813728184	0.18779093237456973	-0.0236086146727792	-0.5996217395574239	0.6672027360841111	-0.28523107520469027	-0.39066889366533836	0.27098344131998686	0.25490370474714835	0.6097651180843651	0.5231057283194337	0.008157629665491262	-0.605104629805415	-0.1768342680911524	0.13734311576228847	0.5315019406840614	0.09416746190181191	-0.4006184290948306	0.5531740521201455	-0.3463485890388393	0.33577400800689206	-0.5719547769689934	1.402544518397438	0.4674290118036623	-0.2300058898929675	0.6293584094564972	-0.2695580139793242	-0.14093594343507737	0.32349681683801484	-0.3550344930463424	-0.47497259739287756	-0.2912931538103921	0.4102990170954527	-0.3783955324362275	0.6716979765430352	0.13842759279535038	0.02494103241621498	-0.3801481092354188	-0.15068834550955085	-0.5653364506343801	-0.3634010581338313
-0.2259491990044559	-0.16674324910247473	0.023549830087785238	0.298708757693808	-0.46215523834471195	-0.15540825214868678	-0.033149390884444005	-0.15041506619331582	-0.6074957559894398	0.32705661984896495	0.25980924323573157	-0.08178007133092216	-0.5620859611248685	0.5205936668989882	-0.2848187816861708	-0.4646140918454096	0.3575497128303625	0.25018671433090084	0.545969040705587	0.47248284704313565	-0.1031058600443497	-0.7491950951583616	-0.19943408769032298	0.15634174935050887	0.5616967747896002	0.1656999870907279	-0.4988864544718973	0.47486937422994513	-0.32762037389163823	0.28519162456860414	-0.4469596747074795	1.394702008828149	0.4512522105576727	-0.20094683658263782	0.5238625698311866	-0.411799463803443	-0.15318780737538548	0.3521338507057232	-0.43973500011063943	-0.49308216432740454	-0.2630703376577317	0.4136254233492737	-0.40288829429079154	0.6971367425627835	0.22425883313979228	-0.05061010232282552	-0.40220199397212963	-0.12406933077261259	-0.6770482654056362	-0.34048294047732364
-0.23131282843006348	-0.14632676347030346	-0.05500348276497243	0.4178833818510211	-0.4835816067798698	-0.22101993628489267	-0.1025388338360453	-0.17590809571469251	-0.6287172684422344	0.25482172200395975	0.2846364747621554	-0.07197749250688332	-0.5520789163682743	0.3758715616273652	-0.2757847031186123	-0.5524123042044524	0.3592382143656879	0.21326298597405086	0.5001946353245185	0.44169205323998134	-0.10152260377319036	-0.6867879469790228	-0.09610154991650362	0.15417225304256787	0.536178576520329	0.2335693284418839	-0.5736689283358122	0.35589539022297734	-0.3202784269944557	0.11143799580379916	-0.25990688414202456	1.3246084968422995	0.3101387884842544	-0.13416252261805922	0.46100039678621874	-0.45136041273845073	-0.10542703397444038	0.33682366333424796	-0.5551084489597325	-0.48941655493449093	-0.20591202055681262	0.4151389705527996	-0.393451942663426	0.5524777981703768	0.24631087509126762	-0.05541556887445283	-0.4149482819012816	-0.1705353580500066	-0.6847470729605172	-0.30664746495535256
-0.28967636050436274	-0.060244019381420974	-0.11470637036671609	0.4397598183246204	-0.47156991251299357	-0.24437960386090304	-0.12551578972428593	-0.1167369139842223	-0.6927070474479187	0.16656890242712225	0.26890193871980167	-0.04004407987637627	-0.5134320056393438	0.37597114662007025	-0.32782976390094876	-0.6487409746256659	0.39514536832671854	0.19669371271450853	0.4160411552790994	0.4864674247139	-0.11878719685746889	-0.6393577073308296	0.10909550643038961	0.10629803677372221	0.4989678681101199	0.1678753511511351	-0.4932241622690041	0.2132601634532234	-0.3119030860623198	-0.050729491865790524	-0.19806081520478927	1.2488461356538845	0.2210311547873109	-0.19187747250169887	0.5400755975735692	-0.38492624021596644	-0.05077058472552014	0.22171859211933748	-0.5443033262209294	-0.482702339937206	-0.14541468224629256	0.48940600566516396	-0.38522924062666436	0.35765695326348307	0.2626318536590174	-0.08959819344894146	-0.3872290508088897	-0.20779250651121414	-0.6457906283809516	-0.23517402791832104
-0.3615638258238748	0.043031698711492275	-0.12567558299431975	0.3785886298027232	-0.48458515049410583	-0.2893704010637077	-0.09245032145164912	-0.03321855333018035	-0.7726094255579022	0.01997974543114591	0.2852202839421102	0.024913461577044667	-0.5027472797435382	0.4263448415938763	-0.3926261490761413	-0.675247759089294	0.4182248068975093	0.1848748968903277	0.30225155816339216	0.5072781084173045	-0.22156745075817347	-0.5931188393387836	0.20465470517108578	0.07464051991937581	0.49117557916457405	0.17359922669876027	-0.48506093367435216	0.1209550995109889	-0.34487338210566276	-0.05329347002553042	-0.19053566320726154	1.2783742560099611	0.18238485049397973	-0.2642522566707431	0.6152674114577726	-0.32711257371992286	-0.026112839031199923	0.12796582731734482	-0.43482025026085525	-0.45190474755436033	-0.12876422679182856	0.47635552377547696	-0.38685117499207966	0.16045614678162337	0.29614126743617714	-0.050280612362107534	-0.38683506500833736	-0.20103233203379495	-0.5958764004073314	-0.1399143267236344
-0.3933885027622717	0.11853235995159435	-0.126360551250065	0.37054948570042223	-0.43884073895725306	-0.3200302673017864	0.04989519449443328	-0.03330702604921613	-0.8252763509417006	-0.08175686057859746	0.23245895932720123	0.12243050212383406	-0.46252638476928204	0.3890154929274736	-0.4847762316886758	-0.7286640619727998	0.4183222983628812	0.1782496666249637	0.25610402941365307	0.4878253601118436	-0.24007306969519795	-0.5130275333411015	0.3142002063702751	0.09869476299849075	0.43968992591470013	0.03757730818881152	-0.5838899472358404	0.08806144636958105	-0.3659384993900364	0.006156538785886111	-0.04314793855510899	1.2521218507769416	0.3386155231301722	-0.18596935598959802	0.6966070065736376	-0.2325419327403843	-0.0021371692374763567	0.08507385275114773	-0.3503127380306807	-0.4583175410287179	-0.11906508305436732	0.3734231504127728	-0.3928535705620658	0.0787969294621002	0.3241398395611512	0.021862614216435566	-0.33549810091746285	-0.21538916726654328	-0.49515427687135966	-0.06711718757306515
-0.35994991224401696	0.12348589995382335	-0.18919541192333983	0.31075484478297694	-0.38812525267425285	-0.34915784616528	0.09988030855739957	0.04086703248379481	-0.909303843609381	-0.1709936693332048	0.3022886366098881	0.2549639133297931	-0.3999571968532482	0.43186708698677334	-0.521979658595078	-0.7498800181233435	0.47030532649826623	0.12138176403476039	0.2699958929594911	0.4615732866335378	-0.28765462861962277	-0.4271439374727876	0.3714029416259832	0.03708974666870532	0.3554003980791153	-0.04044324833787781	-0.7476278714653034	0.1163625595518428	-0.3146633099304783	0.04442970967159872	0.008849523021192556	1.2273834188340569	0.5020006786657029	-0.28643267178026177	0.8378129735560824	-0.2434797747099997	0.03164685368117717	0.14812028615552095	-0.27064817003218666	-0.4196789431232821	-0.07766497607091163	0.34984999652200294	-0.4025456653247369	0.06064592289403368	0.39381347725536386	0.1453364221642429	-0.3038241843969488	-0.2399714987570915	-0.328076953962247	-0.02554870950655196
-0.3211289895900488	0.16010845709515004	-0.3117824054206416	0.31254250005349854	-0.32689419056572966	-0.3663082907813585	0.07870807682610906	0.00792685010925118	-1.0126660431486174	-0.23037688101936876	0.3040572650891197	0.3161618004950872	-0.46381093951997865	0.49388900676464786	-0.4921456518554429	-0.7456116025000314	0.4211009860006862	0.09422854598038591	0.22921811753017388	0.4353645562959635	-0.310258553326462	-0.3483145266212412	0.4172139821851089	-0.08029289723821384	0.2857462856604288	0.045633580523673944	-0.731708290508033	0.08156183177572465	-0.30840193849036157	0.07290493951032394	0.026444455100603503	1.2040804942202399	0.42046741673439064	-0.3472110346036844	0.7555504009265709	-0.3671266076237338	0.03626910358546838	0.18292956238752336	-0.2141332369286988	-0.3667175631743765	-0.0760441403620731	0.3648652584479934	-0.374261968524465	-0.02113167635954284	0.4212698695713749	0.1832211347265815	-0.22881435047754609	-0.31132156431369856	-0.20347515087059226	0.008105623286132253
-0.313010188832292	0.17452207682832901	-0.46356522553817775	0.3310906986330074	-0.2697488365474926	-0.3676576395421818	-0.02333014185701917	0.0024597498659385984	-1.0969723143711276	-0.15269869572204592	0.32702242519542096	0.27992456785765707	-0.56452893596928	0.44168994462929556	-0.45266770794551636	-0.7396195463161356	0.4967500763988511	0.07967194206478836	0.18492520354521133	0.332333229717789	-0.2300415223785675	-0.3733578116398465	0.45474056058191836	-0.17433118782069554	0.2584818035310613	0.17737797907660754	-0.6864104593495337	0.04954955394612779	-0.3146181717312649	0.03893920407734601	-0.012785472287159117	1.1262762634980972	0.17779167403682455	-0.2910651884497866	0.6065305299550283	-0.4090949873250917	0.05322173262360619	0.21764812860146523	-0.17271995655803513	-0.3227788015772002	-0.05777169939807851	0.29223596068703606	-0.35455755950072737	-0.07000164467769174	0.41616376079920514	0.17537434104060395	-0.22518904565149828	-0.3270526139139881	-0.10012400369967696	0.04061307863188892
-0.33544888802428374	0.13767308693036212	-0.622303879757887	0.32625370580562496	-0.26381970144564487	-0.4110707676856202	-0.07415003229616474	-0.0559126872706374	-1.142673816153095	-0.1032826751128028	0.3065499833822056	0.2748164892897972	-0.6926488406103866	0.45493861187000756	-0.3355932695104854	-0.6812107906467806	0.6295504544576309	0.011447099502159396	0.195366290105471	0.27429138972874717	-0.19525661170510875	-0.4102844373227339	0.3898031820705078	-0.24306476954369857	0.22105542334356804	0.18860788717465687	-0.6616270293103783	0.01537819768293125	-0.27525873470917916	-0.04255351124913128	-0.01796351598939166	1.0546608050321824	0.15146889679944933	-0.3119498097385308	0.48404327776983963	-0.3650671545986961	0.11527613843043719	0.23166757975525004	-0.19128524078322964	-0.3741782516076352	-0.02533428880885072	0.2676446611466898	-0.38026416752017334	-0.056781849484748605	0.4135952965202109	0.18590375129242973	-0.23072348704764084	-0.36076841001762616	-0.0007659536638240927	0.0757159055494673
-0.25444894385017847	0.13835207468758917	-0.57690927633926	0.40415626225375634	-0.2196603139401554	-0.47809830592897307	-0.11008091845569079	-0.05912325902590983	-1.2125825891127717	0.031491348426555724	0.27626238338695214	0.2501325546445804	-0.7101825309586971	0.47875359023326525	-0.25927973540477406	-0.6091341588471281	0.6532978560747297	-0.04221308226990015	0.2473376486733815	0.27084491655033466	-0.08469473631358666	-0.4434797032987274	0.24188500489545203	-0.2821516225871901	0.2067188298159973	0.22060693356397917	-0.7088655980624903	-0.019128419330432807	-0.30569960593767853	-0.14638871248527574	0.00831795008866868	0.9853549065128867	0.15487705385695952	-0.4094157970442427	0.5355818374060176	-0.27199865153130587	0.15608416445450404	0.1702980933441537	-0.17745083311454862	-0.3833968950974295	-0.010170908916054591	0.22542599710409122	-0.37462779325529005	-0.15152477617226026	0.3553752072903435	0.22853383096077584	-0.20440438828946936	-0.4521077206011128	0.14670742899805667	0.08245985583791446
-0.28110518996331063	0.1309114832639382	-0.5037832845417298	0.5097151841320378	-0.20085029516495045	-0.5035971652773737	-0.2159351494277347	-0.10077335139750895	-1.2436542771695474	0.13448125999935973	0.32817016949700617	0.2517858300813377	-0.7383570367827688	0.6154148912893258	-0.3149039330116116	-0.48910381275774395	0.5849469333643811	-0.07607364873839075	0.2919054416711913	0.24883977737347215	0.05032800368529415	-0.3130979476691169	0.2157720337016547	-0.3722646384543741	0.23077138430735236	0.15562965392874523	-0.6156466933810931	0.0688429627953782	-0.30873696915450444	-0.1417653395913194	0.11807369250272151	0.9195076400867453	0.16145009000447072	-0.4748583273227075	0.6768041516892276	-0.2537996400308134	0.18106404629327075	0.07360576939792908	-0.1270274856061235	-0.3756226473617966	0.025851580230864247	0.17074253165034842	-0.37844074452010157	-0.19955551433959576	0.36984994871365456	0.26014292105834264	-0.18846067258648205	-0.44958586765050573	0.27807307434464146	0.09097356411440113
-0.44755914002064917	0.12526249833170797	-0.499914494865666	0.5670439951476883	-0.12658653611666873	-0.5352043187187533	-0.3381079344260397	-0.07193392127132638	-1.3300554278221906	0.20467287029378983	0.4180016569450927	0.26101359467101093	-0.679373925953961	0.7118211052726112	-0.34275762495528117	-0.3592232464126842	0.6118348082019137	-0.05172949113095393	0.3689131522606447	0.30939049172062105	0.08719472935225436	-0.23899216223259803	0.1254008515059249	-0.3913731691041117	0.25289857597385246	0.06747921661732094	-0.5723616417924083	0.2089565566154886	-0.2977399467855716	0.002820351370697255	0.11080717243094203	0.957227557917491	0.3014795856285001	-0.48303294005103303	0.7586383406050006	-0.3806067472310688	0.1181612632134164	0.027844941967953472	0.019808745614017204	-0.36124342464389925	0.03814869863192492	0.16491937922391253	-0.39248754925696294	-0.17474102612475495	0.42486640272094744	0.30363677030663705	-0.1406884115272801	-0.43148837466459494	0.29600914336411094	0.12594015615453014
-0.4117049455874474	0.12704906761720636	-0.5459026622012276	0.6117117101666764	-0.07825068164856672	-0.5598695669418203	-0.4285211964238904	-0.06366163334318035	-1.371445962676575	0.29453700082023887	0.5630674062209007	0.27698630703542515	-0.7253556151862629	0.7538253684026005	-0.3239728457175313	-0.22987868244090165	0.6461844175306961	-0.02911756164247805	0.5331422876399398	0.3542783819878788	0.16219085819364137	-0.12062857218637033	-0.08430113432504208	-0.3914514445475125	0.2651052604068194	0.07943456656847456	-0.6257112478877757	0.27320110919867135	-0.20626598647187708	0.12073916608233674	0.13086386353174412	0.9810111392902726	0.32677980599249845	-0.3562442483012792	0.6812121767140616	-0.5055123784054938	0.0022701597074485267	0.09249920053961387	0.04051271297575061	-0.3438297570643186	0.0423502619939829	0.11505030437790072	-0.4187152756866279	-0.012598031258391207	0.5302853830744507	0.35429887111294245	-0.15890707749797145	-0.4992271877098454	0.27854806003224103	0.11146903270615449
-0.2962743976775227	0.1104487415908059	-0.5533080628408517	0.7107860053819037	-0.03051250206736746	-0.5297524656537229	-0.41534661652563204	-0.15537720593436516	-1.3436408320339985	0.32967657704781705	0.6933071079871366	0.2932519688638578	-0.7911804277518284	0.7186192833845431	-0.24420834023855092	-0.23420094456691326	0.6665385735287389	-0.04822629991720549	0.6741110281724719	0.4674878916177696	0.2745065679702189	-0.10701090855381135	-0.07092351800735977	-0.3985858463405019	0.26286398351641943	0.029296153959103916	-0.6742375082407939	0.25555300803173603	-0.06611894406004773	0.1473942544982036	0.16785482827027995	0.9781578921862998	0.2912869437318206	-0.29609185362534063	0.6241841371918132	-0.5790209424883274	-0.0274722240626497	0.15756046585169978	-0.013762682447414017	-0.30857355369803935	0.07080591278677562	0.0895652758421211	-0.4732512707012787	0.04711368072628935	0.6405911044173092	0.3187154628372864	-0.14876270568691743	-0.5614551832446855	0.27467913241191605	0.1179694442596366
-0.12253979873311271	0.11116740597002525	-0.5968696549610388	0.7465658378912213	-0.09513815384564772	-0.5513587866261702	-0.5412786778046648	-0.19795162216835685	-1.2795641872467367	0.2804518876675847	0.78590664498076	0.35468678583611046	-0.8938479542892891	0.6536825709645802	-0.2070492582051587	-0.18522213414132324	0.6794828717093415	-0.06790056883899978	0.6989125984314578	0.49156483292160164	0.34224637131907587	-0.1503472565481689	-0.05583628630305574	-0.43625818945223316	0.265622590871199	0.024085918383143622	-0.5359080420697084	0.24133632536465863	0.0139520327376275	0.13689536167795552	0.056804208299749394	0.9969635601189868	0.14380928284915856	-0.2577009777648441	0.6235511190459713	-0.5664439744171934	-0.01248508994402985	0.1948181203441118	-0.10817911542122734	-0.26861193783290976	0.10002125989279387	0.16541397182692474	-0.4916502299467201	0.09080380274675245	0.7600879147081161	0.3148733122552928	-0.18515807602233808	-0.5200307128885628	0.2609899421382308	0.12102037144384883
-0.08717164711590804	0.16575012082808735	-0.5890144736026695	0.837336166299156	-0.07952916932068674	-0.553261186852192	-0.7128964669554172	-0.2521725059280037	-1.2511671572087613	0.2949661103198685	0.6977665909853632	0.32633048776137535	-0.8970722659554781	0.5944681324142408	-0.15176610755814263	-0.15606661081037768	0.6336877299796965	-0.013858460205291074	0.6404124358428889	0.44209314546313444	0.45613088614610386	-0.22239280542773598	-0.12228134423098184	-0.4148365052550614	0.2892024108620174	-0.016453052431761962	-0.3638118793998526	0.20756596217164086	0.06843780644602902	0.04921154790117792	0.006003011037762929	0.9683900016102577	0.036069178474237865	-0.21000542150653367	0.6512491223625159	-0.4755595722046861	-0.04595722783596527	0.16993465910148672	-0.23453175994919961	-0.27661275745154845	0.11711755056558537	0.20114857052738397	-0.49872179301319053	0.06799289385089857	0.8266398652047171	0.2940257145013699	-0.22816332071518258	-0.5307068119251488	0.2760973571150992	0.08769723405846636
0.02337869964440704	0.17686285261995863	-0.48514768312924017	0.897921194858464	-0.043527393640570254	-0.5527141862782977	-0.7387938208298058	-0.3311091724543304	-1.1800139814246278	0.20451613542087363	0.6371142657018523	0.21026822475696702	-0.7723698336766531	0.6072167284631361	-0.10753559469605163	-0.1280813462097796	0.7263753621797383	-0.0025447484658878937	0.5824749554795	0.4076549396811358	0.5787540423868289	-0.26423465520021494	-0.1724372476773154	-0.359807705832222	0.3348303115564314	-0.03527448420525533	-0.248706786163436	0.15146355663292063	0.0780188021303728	-0.024760154289137602	0.06905927626425226	0.9552939149980524	0.12111953758510027	-0.2366137661498457	0.687937437485809	-0.390577227397665	-0.14197149774955825	0.15777456526114025	-0.29340116639032476	-0.31918622115729123	0.14440831911395652	0.21428674269866477	-0.5234815027368899	0.012714034873922142	0.9086086566480643	0.2817431799671987	-0.30034725970707676	-0.41469271373731076	0.2625070262273447	0.07250888039949324
0.11322224467070156	0.1628221586320981	-0.3863087820720178	0.9759881943730235	0.018121609610937377	-0.5395823402736757	-0.6846269089030654	-0.31585797108014824	-1.0904008169880774	0.14222931464389715	0.6038547152960131	0.13961765529336215	-0.5264658374152918	0.6946568591376899	-0.09414109241430521	-0.07075431528117405	0.7167411615168345	0.02471227932370151	0.597566100620263	0.49750128284876227	0.6760090793347164	-0.3313933362676225	-0.21675486859077595	-0.30378698836348755	0.3339522193203454	-0.07713898103893921	-0.17763722208122873	0.03480314294543774	0.10531232685875716	0.014402022930805424	0.1744388072720758	0.9334248320051002	0.32767143762767065	-0.3690678310478102	0.7042563940953839	-0.3328225702571676	-0.28000760970883	0.09720918949049533	-0.1863007005394839	-0.375588459283022	0.15355442788190507	0.22893690888767218	-0.5073227039602732	0.009027271477314075	0.9819039297027927	0.2837717948075388	-0.3472345354572967	-0.2674728946536562	0.16883444502829573	0.0632166254224002
0.2588834155704796	0.2157085702447652	-0.32546126020526167	0.9895684169382433	0.024083376337873462	-0.46686252688414126	-0.7055547526538815	-0.36499811999988924	-1.0693994991909095	0.07143848017069687	0.5921782527627699	0.103432114424626	-0.398856061232449	0.6959660583952363	-0.03835255573033476	-0.0866692815397068	0.5772713905032114	0.0680960720089914	0.6733621282007469	0.6058248069102632	0.7820578771025822	-0.47543914558366324	-0.20112024026749772	-0.280928524144213	0.2898642489318735	-0.08319598874492559	-0.16772041379026714	-0.05469118147375966	0.08644603292152386	0.05160796815589529	0.27659596675302023	0.9535695738666409	0.210116737329628	-0.33178116372230215	0.6615859519517701	-0.3515252520018712	-0.30153924776302954	0.11828401831541495	-0.11333388907273692	-0.3532711288069609	0.13650115891833964	0.19106748866390721	-0.4557121273465567	-0.05351059353224706	1.1274660692437661	0.2805200863086871	-0.34737984419879064	-0.15616406301423463	0.00023171116422922023	0.021779200558124406
0.33457732155093234	0.2147748758250519	-0.31301638623648764	0.9641586987966582	-0.005397634171515847	-0.4378626218271651	-0.637598678310965	-0.503794902168291	-0.9866204496165967	-0.10409559391098815	0.5631453915608732	0.13560289848335344	-0.34850943468398565	0.7246911778427805	-0.029743829752017975	-0.07980782828657171	0.4668273067142654	0.10025539833918232	0.7484983455240269	0.6009164562812556	0.8307620155794716	-0.5000772826383801	-0.11847799498613736	-0.30716657734842556	0.24215757664963006	-0.04548741672559862	-0.14222550745616327	-0.11806740552408668	0.09753136849221448	0.1521556457333375	0.27970868420947687	0.9769994698643876	-0.03875981704840177	-0.24323160838343708	0.5438049398979132	-0.3661766243104917	-0.40696780946782135	0.14568379130359116	-0.1287968099768084	-0.3722525928984113	0.09856635958715727	0.15072186962133233	-0.4538106643582327	-0.17187342710006148	1.244073738101244	0.28584219844749287	-0.3912738869664289	0.06513672534638451	-0.04029335548897948	0.0032739270540554657
0.49634990291284325	0.16886847215724252	-0.3534949539487113	0.8885864393358945	-0.007229854887200396	-0.37890002414335444	-0.555368047874516	-0.44724634293566445	-0.9191762406923709	-0.1445012707284533	0.5206620931085899	0.13073181596564143	-0.24942686997681035	0.6295583211045811	-0.04755806258484688	-0.11436070879394951	0.43741689899451186	0.09569241818682094	0.8153933220483683	0.6042491970583886	0.8564519556689085	-0.6094397436193205	-0.0710258521178748	-0.2833633679764671	0.21228239517093234	0.011197551664331307	-0.20317632706103103	-0.15668639557466596	0.032618544766765976	0.17320770236527294	0.28146327503826646	0.9929730785014396	-0.0973069556833965	-0.1996997341929656	0.3223721903955933	-0.3168780098594943	-0.45585643594600034	0.21996559131179141	-0.13572438691225747	-0.4076038755370231	0.07712966711874743	0.1461681230055713	-0.4258735280095701	-0.16296767167948265	1.3354307253847157	0.35342103287084164	-0.36012570848729675	0.1177087542844523	-0.02482682227683908	0.007295554727986375
0.8008602291045415	0.07804237065845984	-0.3706077098808209	0.694243359337116	-0.03892493155107407	-0.33898592474472355	-0.5618857803219782	-0.45759447763488037	-0.8256036127234573	-0.22654089057479573	0.37974053361239324	0.07246556530365204	-0.2590213757726865	0.6159018704885675	-0.027037411968075215	-0.14977469925765544	0.44172098458432546	0.07595772270273735	0.8800400656776688	0.579361565650313	0.8977008755459506	-0.7427307717126842	0.02448716841931747	-0.3056868807901133	0.1806456562123709	0.0033807469812889845	-0.17422299895109009	-0.24767711217182414	0.08176291665881578	0.11756734017736695	0.2807373667680967	0.8618194344167296	-0.11054771544659107	-0.21811357029587417	0.22887224399131453	-0.21973814682145426	-0.3969919656316018	0.21584145439895308	-0.18122878441952922	-0.46464739301018937	0.09559278336416735	0.10098740421127259	-0.40553359434598424	-0.11891599595203231	1.4070178176328159	0.3696147185871748	-0.39313409304193886	0.10113629740877239	-0.004003102484454854	-0.029023886348748067
0.9291379878013627	-0.023467765356918757	-0.39963883108547665	0.5026021034025849	-0.07688664854316049	-0.2701360597369403	-0.3924067458177816	-0.4137963096070516	-0.7507879331718875	-0.24293306460073721	0.201877939199745	0.052845282127357465	-0.347993594484709	0.6206922520342129	-0.08183313839712471	-0.19034536171246308	0.41485602657176973	0.07213303118962903	0.8534845306089041	0.49500170126002796	0.8876521579635999	-0.9069708406054133	0.19633970310984056	-0.32905884852826994	0.15342385755669588	0.054643696055308166	-0.044897077036173925	-0.28747733613678045	0.09597057435716452	0.08349610114244692	0.22164826806859259	0.7532570355638823	-0.0911172317177494	-0.2721291640801967	0.16058173512497478	-0.1314666576593529	-0.30849469390355444	0.2730503614445404	-0.15484890644323035	-0.4962845151381009	0.14157283395407694	0.015162725268754673	-0.3214241786949822	-0.1515404467856682	1.4695119202335973	0.3858276860482965	-0.46272829558430084	0.18382101607239193	-0.018443004005460374	-0.04120514115967751
0.9992911925536516	-0.07216900752858012	-0.38241404186078565	0.46982284679643566	-0.13099769443806478	-0.2044834655246271	-0.2990009400455931	-0.26673278041649107	-0.6984987729312279	-0.17877039499108116	0.08044000459713356	0.0912555121835004	-0.21642239855626913	0.6220222697061828	-0.08600476526029813	-0.17416858187960932	0.3510422011075872	0.10069465296505489	0.8467632000399444	0.47912770939849264	0.9232746687744056	-0.9629946031309545	0.23530950851067764	-0.3774684729825199	0.1164992148392314	0.10626279883694305	0.1166209602584211	-0.22234338558920191	0.13433821395715198	-0.1009708678341182	0.2226126121384336	0.672991665448677	-0.11219799392201686	-0.20543796829875852	0.21831866584611448	-0.09749476973824647	-0.35858652545046427	0.2555346134592552	-0.11192344430236963	-0.557295063527108	0.24263954824807446	-0.02943603422131279	-0.23008141934695137	-0.20105847609394883	1.4922834139862702	0.3747992116547675	-0.551788235066263	0.3199258944247006	-0.11521296669617845	-0.08808915438119032
1.0358077242087185	-0.16142826197417637	-0.42411724878931245	0.4283904777011352	-0.1316468628607361	-0.06283056720223976	-0.19054664932541188	-0.17845865796364555	-0.6847798378319255	-0.05896493409537361	0.08312042232994431	0.11268266667140821	-0.05555696980460008	0.6644257312983092	0.019414210029448938	-0.14760167638493465	0.4027963503927278	0.10794274164170894	0.8472745864003771	0.4755496464448191	0.9692139412961579	-1.0661686125652947	0.15369247773893013	-0.4288265070760574	0.07715437031787767	0.21573888274927872	0.12483808716995144	-0.21221277306283076	0.18232980800293772	-0.2467463354976544	0.3485914584830122	0.6006233068751521	-0.1505875053845408	-0.2030177629294589	0.17653313569370538	-0.12586556224525403	-0.4028751197529795	0.24314318926717285	-0.14722083759610943	-0.6199846714062467	0.3349358089908792	-0.1387231540293333	-0.14458812078084532	-0.3068119084799347	1.40747097328715	0.3350425326525227	-0.6237707117490683	0.37208063810247005	-0.1993649815451657	-0.13929187798879006
1.151443952662973	-0.3214536698617494	-0.3489061856129706	0.33940229592502036	-0.1634104590091369	-0.011568424555447373	0.05085340743028407	-0.08517871021570952	-0.6056188490670326	-0.06182553666617868	0.10099965982184697	0.18493501411643115	0.03868224170760367	0.6610389830550167	0.030053061830629463	-0.09717982309567977	0.4038154165616559	0.06304828489918582	0.8998260776142757	0.5110804461183794	0.9970186941722595	-1.068335807368705	0.1502556077678255	-0.457248341337564	0.03784009182279942	0.3955502442988745	0.054295246319241375	-0.25576391407817645	0.1905192156512521	-0.2036701750975368	0.47067222204099873	0.5600620462017218	-0.10041558280476533	-0.1360637472653127	-0.03322970499695891	-0.1628181059306075	-0.37297930394733314	0.22971473962843908	-0.04404068272619922	-0.684822666247457	0.3411756432030105	-0.19361581419543966	-0.07694514265108199	-0.3689892877666464	1.426467839001972	0.3409891980338874	-0.6652235252955437	0.4858657943034853	-0.19592970646774885	-0.15173869365433568
1.1150485025807788	-0.3387121378931961	-0.2725723676146378	0.2110373445910491	-0.1871948832425407	-0.0344532988604595	0.10308733228963148	0.05788820509790778	-0.5500710099365487	-0.007408717910471957	0.114931374706847	0.3194338386669913	0.16906458276738728	0.586258594578108	0.017112268977407568	-0.08303946314213329	0.27920231388490857	0.044732838929384997	0.9799950285305107	0.522955253070893	0.9263441684761935	-1.0543391896285332	0.12021130947446772	-0.4982456965561103	-0.014216819229145333	0.4838292503412419	-0.08813850455456829	-0.29179714777576027	0.1760464038092253	-0.09376162057307816	0.4812087735641519	0.5514573973966586	-0.2219701508042764	-0.08657539943910716	-0.12277562164313446	-0.16377596259719923	-0.27604640836140326	0.2496753008515901	-0.021160846039290644	-0.7124361144887762	0.37672454860823495	-0.2461372935534051	-0.02410813911871015	-0.3475488900538911	1.4153544726571679	0.4217432486712231	-0.6088255170481254	0.5215610174979923	-0.18618585609602292	-0.19719450764553467
1.1053789517241106	-0.3246519506084437	-0.22729778645088228	0.12275510506573668	-0.22509580564648468	0.024929462630691814	0.04542229955364232	0.12389121440639314	-0.5312179031191333	-0.008274582513288194	-0.006152638946011679	0.3476883253760298	0.14326489694604452	0.5882932189980327	0.057958990057188145	-0.08901914785032648	0.2234166121508462	0.019285509210409536	1.0798902857482884	0.41825939385331923	0.8547866245205527	-1.0145421334619154	0.05988824537080471	-0.5326125611252575	-0.030645072048310164	0.4402750915261032	-0.15871236199875116	-0.255637334005459	0.14624712857892383	-0.12853484975810212	0.45427987918302176	0.5684096429169474	-0.36587502826509344	-0.017570308063532592	-0.04770372705421373	-0.17716657850543585	-0.20120858364098732	0.21532422904487952	-0.06839450526130922	-0.7846194888585016	0.39881254759496915	-0.30708682825072725	0.057267911200683606	-0.3026344063719678	1.3421229546379652	0.44684124413088905	-0.587571042209954	0.5134465358703283	-0.12982206304435934	-0.22450754949437263
1.0617254774448357	-0.44966069710419915	-0.26802267912742683	0.054309555114621	-0.2094441609874512	0.12020693829314828	-0.06895559311729973	0.09304019449793963	-0.4404920486246108	0.0336093717518989	-0.12366692305622173	0.3162798237773045	0.21818849037003912	0.5660926335553105	0.070113253736619	-0.06118001267405754	0.2194221751911532	-0.026193070967577337	1.1478152478603003	0.34016840394235	0.8475845120859663	-0.9313110735454945	0.051531036723516464	-0.5658752228745276	0.02326817558771444	0.4408206060935444	-0.22140884298715796	-0.2330370391982018	0.16620792594265216	-0.09148705384090036	0.3568096874756314	0.4755656217856166	-0.43371354156461406	0.019539754564938387	0.050134797663900776	-0.21709355678205294	-0.31566785495604255	0.06113345880546254	-0.014659508101418839	-0.8091499411203505	0.4951740858238078	-0.3969862739590821	0.129004941812389	-0.30435036934735954	1.2058267215980454	0.42579273059626993	-0.6215086825210598	0.5061123505256448	-0.00753282548058086	-0.1951587569966114
1.0415629400344915	-0.5743877809855008	-0.3605529525284278	-0.04591045534109283	-0.15457888115088086	0.22883314407420471	-0.13681506608250044	0.2706423503835155	-0.41426747117985163	0.133616351096988	-0.24636494269010134	0.28515594708181263	0.2524514863539708	0.592396807490539	0.06671285827867601	-0.10690909096529833	0.23187033405911137	-0.008226239780215005	1.1775804496967424	0.3289142707651128	0.8898878171952169	-0.8664029424970282	0.06723695416907424	-0.58664852894265	0.07359626505456167	0.3791719812430735	-0.24347344681183808	-0.24259603772789956	0.23020643466370902	-0.07889296485875819	0.3037223683530079	0.4147447742224317	-0.3602614066319518	0.0677302665842068	0.03728673396080072	-0.24829202538977616	-0.3507448785505962	-0.045879882684808776	0.040283291374299035	-0.8517596158681092	0.6932979677653106	-0.5004090333799249	0.23268548912683884	-0.23479414388489844	1.1707020638066834	0.44306817478181504	-0.6753824279807473	0.3346092579973872	-0.0046588165942553035	-0.1861486874154396
0.975720345556927	-0.5068138360419832	-0.3861480456005834	-0.12364589601290787	-0.11486865291447516	0.22192515410165176	-0.15315257528957932	0.3912137787115167	-0.3827129709882621	0.14023992859839834	-0.30616888975056816	0.23896947319929804	0.24733123788812805	0.6793010249608153	0.11293133482101263	-0.13035538543726455	0.21307998457556376	0.05826559996393645	1.081620744866788	0.2937902898104589	0.9062386768818286	-0.8714519408954416	0.037337411648839205	-0.663357425339469	0.06822237438584763	0.4012026423807292	-0.13463629017304587	-0.3273191965521797	0.3663947837890337	-0.03922672565905411	0.28698723815554983	0.37117204637521684	-0.44616659648864954	0.11153535129493823	0.08403931053508487	-0.32227707013128915	-0.4394094317834488	-0.060055620465780925	0.048289373844640916	-0.8399313497972672	0.850996390443286	-0.5938379967434162	0.3151154527787667	-0.3639233666230539	1.148905022589385	0.48601703427809184	-0.6631368832948777	0.28341760716778064	-0.005969093226026881	-0.17045943848597095
0.8520208349720626	-0.39167900679498197	-0.34287915693274895	-0.08438690931143955	-0.10199544217631629	0.19655255668513072	-0.06202138162038725	0.45617531670257055	-0.35768552522170616	0.09447411026729648	-0.22335140610405319	0.3326396171776912	0.3088625595675141	0.6212880450078114	0.036559463980803154	-0.12626668177679218	0.14870948989822075	0.09443632039071925	0.9786933320883824	0.3144025538167713	0.8817404170134486	-0.8533306476002502	-0.017033213899379528	-0.7291727469646595	0.03325029393567292	0.5579086409976837	-0.06944933041459826	-0.3066403310264051	0.3386085052101791	0.05842523267334256	0.34071469486353056	0.4714054822352656	-0.6356529574575929	0.17226347764463085	-0.0026396601269696564	-0.38488516007698614	-0.5334739600257878	0.015014049524615426	-0.025402069797707826	-0.8187509246627167	0.9677283726321427	-0.6592292707097327	0.442660431926497	-0.4153480351516519	1.1240586081051807	0.5024224686099206	-0.6445051676945753	0.339701214328875	-0.05286192678795256	-0.12412748957767236
0.7823850169363482	-0.3521676465585021	-0.2416127415575528	0.07077797735349531	-0.07768701189411394	0.24408825792226835	0.011682415926446765	0.37702884037641626	-0.33278534792583336	0.043609438924114396	-0.09811569004509149	0.3793590837610785	0.5325386271053325	0.6229342021070543	0.10204562367480488	-0.07998826655566413	0.05041009339912335	0.11208784887485394	0.9699720524019124	0.3941368382281817	0.8967706936043873	-0.8536915883316241	-0.078788128332698	-0.7970821962347822	0.054054057447431324	0.6228782830661437	-0.09327325270395234	-0.26393892528894336	0.34455111685117296	0.13379084968051075	0.39281211050364284	0.6141724661184853	-0.7590574245117675	0.2444292563981496	-0.024574806028435228	-0.4478723948207792	-0.5896364867548156	-0.033397372166730596	-0.11489490926968773	-0.8136672180377763	1.0456092601550082	-0.5934717522961022	0.5049191226451172	-0.38976365360233406	1.1469910129688257	0.5689741119018088	-0.536281081048726	0.38783736551425807	-0.05253659436790821	-0.08520404080376279
0.7484413224332901	-0.2643562610522304	-0.22636286862429117	0.05845790689719756	-0.047313446764738164	0.2543766287459732	0.11118080349722259	0.3050975872812812	-0.41171806149727885	0.020164769037221933	-0.06004008581682978	0.45616187902289235	0.6046542112516308	0.713820531548563	0.13624621054768254	0.04116977801990397	-0.008799783528352454	0.14502110002205812	1.042429131912685	0.4081609448432929	0.9459283419344168	-0.9021287410312576	-0.12373611335289239	-0.7994344044530484	0.05676874140366631	0.7200674631784877	-0.09377343020229716	-0.22941996726675704	0.3936577657404475	0.3808863215586681	0.5187345375873028	0.7321621293246487	-0.8214465071678345	0.227286872918133	0.03193080002961805	-0.5046180592924883	-0.4995530365679716	-0.010943869901371745	-0.1117263171981123	-0.798325064817105	1.101526367408901	-0.5379100897049203	0.5611588151302556	-0.2709592291316605	1.2093700459788514	0.6760162097582982	-0.3509942190961777	0.4576970385163577	0.09072451033326405	-0.01715050940666597
0.7483702083043923	-0.15540256649190418	-0.13452822311731494	0.13573029548022295	0.07913704491998466	0.333470330017463	0.19020246238989583	0.2894981629616651	-0.347774745584066	0.027613498302507988	0.013177107273768284	0.537836507558563	0.649137837241984	0.8143434260169297	0.13775154828566163	0.11926693815566783	-0.05235940435583629	0.21327507128650863	1.2238806868254426	0.47888273396707814	0.9849567083854609	-0.8369103229470036	-0.004691624311350506	-0.7753053449991987	0.1573702509234324	0.7959440585618381	-0.05066839885227124	-0.13360192251918565	0.3720355296789092	0.6367933916072455	0.6170354940078252	0.8449503410499177	-0.7697806760008753	0.26816046060930776	0.09129589376240475	-0.5003723636972782	-0.3887204621685476	0.07637997091316792	0.036989587824138206	-0.6953349947299484	1.169603096064435	-0.4493626922349863	0.619834424612937	-0.0750611579164567	1.312686779241609	0.7572288153444224	-0.19088311334500552	0.4871658838558951	0.20672855869402884	0.11028638010995091
0.7530549747126195	0.036779259959885666	-0.13510516162314032	0.35983253111813973	0.1955842114755692	0.5973410268468173	0.275104257290984	0.3166286725575201	-0.31359487865438485	0.1072036579093166	0.15484615915916441	0.6906144998375676	0.7242813214069719	0.9462355931874263	0.23023402155971012	0.16964386345421287	0.0828097088244859	0.31972234847549824	1.4010392318567206	0.57918743024811	1.0668620648747091	-0.7856587383115182	0.09192232547165255	-0.7574246176241294	0.30069635830995456	0.9452283741212533	0.10355881790342658	0.011859295585800811	0.42638525879594313	0.7762771985379082	0.6997375827764444	0.9311528948544188	-0.7867113532152364	0.3331402551385629	0.35618596050255885	-0.4754868558712871	-0.3276279427968986	0.15385959614322336	0.1616570382861224	-0.5750291684840818	1.3367458283198321	-0.3921651690585718	0.7003825237320288	0.07294106974328912	1.3702357424049691	0.8392000699436798	0.021111410566000632	0.5115343168777525	0.23285312584671775	0.2584509852193867
0.7841102395875241	0.0800345407489817	-0.12624612901227397	0.6342784198743268	0.2757431108854857	0.8851563107449156	0.5304431605027228	0.34656789586929115	-0.2642482462612968	0.252777096472762	0.28684000807324495	0.8373681377547187	0.7801186694253541	1.0959472499901053	0.3164921686111871	0.2618835934402995	0.2587364042702209	0.46028915868736425	1.5530789957529167	0.6786953062299326	1.2063888525823319	-0.7288996709918987	0.19494229665937413	-0.7104747159943583	0.43166761024369754	1.0405200089322788	0.26640658685737834	0.22067616274740748	0.5421654208526817	0.832565349862049	0.792982575210775	1.0639988984730488	-0.6693322627149924	0.448640413686368	0.5799218734699283	-0.4229626142215076	-0.27861170036332794	0.2009319557557286	0.3286828456025937	-0.4238776033302307	1.507478583275896	-0.34682102599593734	0.8212314753134328	0.1735659190702077	1.457832250028336	0.8721385487001194	0.11565063343202812	0.5598480504366747	0.2567115453194047	0.436168411288057
0.8075916628606157	0.1616603926387493	-0.08478755007319541	0.7842329300197333	0.3760601568568422	1.137867227724218	0.7983331903964135	0.4228753915543349	-0.16439724443892997	0.3663448917065926	0.4456014242079965	1.1498708247609246	0.8677248112649419	1.1897009404284697	0.3784070884873115	0.3618155400176185	0.42347618015790245	0.5980368698959574	1.6575032257953712	0.8586469938369412	1.3450279224464095	-0.6335415084262764	0.35970773253634636	-0.6754120304876285	0.5906212795828464	1.2671443937744615	0.40034353754945895	0.42397145521707225	0.6593598096849034	0.9610290439440403	0.8748908556629423	1.1855431829837262	-0.5094731725553362	0.5744447777524729	0.6641313228414994	-0.37102173502199476	-0.12266129991977164	0.33701272836315804	0.46922477664932033	-0.19264380153536814	1.6908915683072643	-0.28367761635689287	0.8875389278004098	0.23814383916469586	1.5905616750974994	0.9238323806123402	0.2153337010188122	0.5846446135710985	0.2606822201536009	0.5857291971930589
0.8332381087296767	0.41176059931162057	0.04905585669233879	0.9481080966021231	0.48644877031553657	1.3201076291384741	1.137315007353439	0.5815235754126145	-0.10795549581198152	0.4315626546070974	0.6110801325891242	1.405276078017698	0.9951354666741128	1.2645163124265226	0.46603718419724655	0.47087966797932523	0.6120132790809438	0.752344990252225	1.7281541405665681	0.9462075931349467	1.3913809261998384	-0.549158612440517	0.4236934726736637	-0.6934542087507307	0.7219402177171296	1.4487673643930528	0.551348242014843	0.6237019107199359	0.7432192963284427	1.03465574091355	1.0175611926503958	1.3487943578507495	-0.2840583400455161	0.6611699539852847	0.7509087056613886	-0.3393181275652906	0.10077164367097935	0.5063784131741911	0.5398965660119004	-0.06772784435930791	1.7940281154803308	-0.10912145506916882	0.9890693260078001	0.329886551951008	1.713955713292038	1.0641527892127371	0.37557844421168796	0.6694766796187649	0.31688909607601906	0.7365255103717407
0.8796670047093873	0.6586999592681124	0.19887748459678659	1.2687220087312476	0.5946319431766968	1.504249160091578	1.3445128103208437	0.6827098046821499	-0.04363380871529317	0.5260661373718586	0.7925565513849359	1.6385854297098121	1.2160473224740218	1.2853626278175863	0.5973847578480378	0.6094475161327839	0.79168353827214	0.8772549063191561	1.8445827821752103	1.018683045732732	1.4665927323770085	-0.45153060126713945	0.5436679732162251	-0.6339282255705583	0.8100249394771216	1.5792043058500274	0.7339071783708333	0.7955851090911558	0.806786174212057	1.1421828232951503	1.1451980068637355	1.4976733803656606	-0.13351418170794133	0.6946550936206594	0.9502464012326634	-0.2897482291776308	0.28080407448485156	0.6303345243042241	0.5852671696064686	0.12088111046348748	1.8191194494482983	0.1033975602755683	1.103615123374316	0.46069216063698415	1.8141072079721856	1.211738892297763	0.6182306978262359	0.8199747426164921	0.3544570800685959	0.9075424474528049
0.9723666501265462	0.7581195685721202	0.3138864802819522	1.5825891850069467	0.7202267034022282	1.8272076172913692	1.5226370576404145	0.7897767529715682	0.025011208531844843	0.643231189079199	0.8771923788743583	1.829363496298058	1.415779004097565	1.4027527304253922	0.7430663406399709	0.719342959906782	1.0093329634030002	0.9692032792125396	2.056809576120234	1.1192655715458533	1.5421301525864108	-0.2685856913699024	0.7198430334869818	-0.5665168738832426	0.9521361083761025	1.6608111807265407	0.8147399836777156	0.9875539871473	0.8577456857336987	1.2642905224268144	1.1775876488115002	1.618171000470103	0.06468426058363198	0.7568939283170515	1.156589208354351	-0.15913847588504076	0.48540144699663107	0.7903054240394706	0.6966418834361885	0.2475849625520515	1.898424077678047	0.2509091003366405	1.2018261093559506	0.7552118715469364	1.8289393269371004	1.2852882313505785	0.7348680970584878	0.9404163558598743	0.4241215885274029	1.085227703954534
1.1005217513912982	0.8667105153032045	0.4055667999283979	1.8209026883769088	0.8822600423615405	2.18870420120723	1.80557035752853	0.9228215710066408	0.13280437098530862	0.7967220324059671	0.9295564547679176	1.9400956114831076	1.5534820813567263	1.5154558996911813	0.9535916197547423	0.815744576652833	1.226511209930346	1.1156234555734703	2.2280391033648677	1.1553860113059262	1.6694402039207819	-0.14750744676402508	0.8782770921785978	-0.4914711541755931	1.1494994558838474	1.7074010637072043	0.8639805722455665	1.0817039222548988	0.9368483791994731	1.3483186199177086	1.2045299723594511	1.7136875948890231	0.30734180618516727	0.8157839057070999	1.38233745762825	-0.040829674555996925	0.6955517244578828	0.8708313610332663	0.882756742338738	0.4300505866501334	1.964463455324061	0.41570701590091075	1.2527804030860925	0.9264364284535003	1.9274456117659517	1.408050192338512	0.9025571384066986	0.9589072454453278	0.6045801848414772	1.2111053410386
1.1903669952739924	1.0685444563363877	0.48001801377329106	2.0114365039087474	1.0103003385067795	2.42132456565541	1.9372772002802254	1.085808087145487	0.24986330434618376	0.9339973151489576	0.9890274474290501	2.047598459515459	1.6563135122852224	1.5742088991589427	1.0726027053188245	0.8901883038681591	1.429318418613167	1.2444259268311577	2.317793502233069	1.1674770138444088	1.745469402024226	0.04412545933486852	1.0720600303939893	-0.3973510792505236	1.2606652153188596	1.771653862988239	0.9284428684175499	1.1880600920010955	0.9881068142312583	1.4390908147334076	1.2898994581945955	1.7719089604405522	0.4755176731300387	0.8713380366760874	1.6028046609642856	0.030471494968519853	0.9042141881651021	0.9523915506784014	1.050663289577985	0.6068279779720037	2.0666958758863094	0.49102762871390143	1.3263458889993789	0.9605137484777908	1.9540111802979065	1.4497373245712644	1.030832772277098	0.9562786598242458	0.7286159382233668	1.3442066004035527
1.2642039153008968	1.1667596731544627	0.6152708652614349	2.2156461270884633	1.1890873496080732	2.678327238649275	1.9973355224940241	1.2322908067440406	0.4460522982134414	1.0135767709107864	1.0860882340038625	2.0346978192156038	1.7536101984434982	1.5967850745526007	1.1554699713781704	0.8867004158937274	1.6442111323827393	1.3668755521734934	2.3706535960515085	1.167570635028389	1.7832624492602025	0.2457957124372033	1.1993656735267433	-0.29666583318399603	1.3984661424179854	1.7999752667732483	0.9595057422803654	1.2599589290211797	0.9894507440931657	1.4887334219818595	1.3025706417775031	1.7996487764702345	0.6299163831042168	0.9624570611515217	1.6319952643105218	0.09777438800697816	1.0469555631616152	1.0181695835786144	1.167665907140637	0.7646722540238866	2.1068768108693354	0.5910429249970145	1.4148906218728907	0.9901991891165904	2.0123746940978	1.4724803178378978	1.1106748420402721	0.9216017865823133	0.7811868084514157	1.482193315880907
1.3138082626975156	1.2283131219782595	0.6956901749795552	2.365281564638849	1.269193659101187	2.8060187944477937	2.086232010209054	1.3459452133268734	0.5219271342599184	1.023387991675147	1.0324324605418185	2.0312266760978144	1.855151408032387	1.5670920061457887	1.2335204924806598	0.8924792959636006	1.793734281185425	1.4462883417560122	2.3486828499974135	1.163844858651102	1.821377753682718	0.32136519179421724	1.198234818469389	-0.24283981796174064	1.4637363314418252	1.862761508101774	0.9785051522122556	1.295837969888019	1.0392275700933569	1.5745433041579644	1.2769486504470087	1.8478263879579153	0.6840983929580164	0.9881553666520135	1.6724253991814115	0.16094438245547033	1.1232021215850176	0.9921607635529728	1.224542108415372	0.84844785511348	2.162820363539145	0.6857984222863668	1.4750433769709947	0.9956459082198087	2.099283578917918	1.5318149793440368	1.2057837133006137	0.9199742258041924	0.8764713114264762	1.5727376278617131
1.3291243025703665	1.2902771375861515	0.7456482749887037	2.432660376906568	1.3046873063390436	2.8442886649827126	2.152692683422918	1.4082935461701802	0.5644087841362924	1.020375623873738	0.957998882103752	1.9677789494142537	1.8408697978935322	1.5526886680844867	1.2263697184694151	0.9144460645438727	1.8797591947071954	1.5476869021957762	2.3091889648594726	1.1295725704118242	1.8377155216711265	0.43339464226846164	1.2137144919136913	-0.21327358426008586	1.4927661659725733	1.8296309770576027	0.9839040653351019	1.3370645154176783	1.0130959410934242	1.6122083925349866	1.249957910667352	1.8770331376780889	0.7908139330435227	1.0046278702467173	1.6799634514998112	0.20639178487028417	1.1786405846720602	0.9955079236080546	1.2178322605387746	0.9257942362671978	2.178022645022021	0.745054725597989	1.5511262520569655	1.0229308491271447	2.1764572541885667	1.5700980071786728	1.2129848840893502	0.8869998777569783	0.9349009290261131	1.6327330065947134
1.3389610208967802	1.3970824638205244	0.7820368531739521	2.4606952674249856	1.3612288713707725	2.9561615773411942	2.114161037070709	1.4504780184077282	0.6669138608274949	0.9803719146632754	0.9414827260787118	1.8975841330928318	1.8456175415106695	1.524270459282564	1.2815219052929017	0.9263864130630063	1.953516100566036	1.6125371381704106	2.2813142809624134	1.0950003476386834	1.859535018676398	0.5242089867782563	1.1831726465910113	-0.1609241304258632	1.5052857811367444	1.841515466353604	0.9554582165465526	1.39999668245751	1.0218010922551957	1.678866316776275	1.2348162631975086	1.8684738405550239	0.9258142258047874	1.045224362222721	1.6886061779445227	0.19428313854244122	1.2623629276036115	1.0248163700548596	1.217905869252163	1.023568965511314	2.197939109342143	0.8370118998053332	1.602583893882621	1.1140878136901393	2.2549351420580956	1.602331825807387	1.3178624214540584	0.882775216412746	1.0208547359090008	1.7161042176279502
1.3705320585746794	1.4326858492978018	0.8253076200469858	2.5127335410268157	1.415319080829912	3.031525428534261	2.1314850456591206	1.5494385774364008	0.7798763877614172	0.9254917723320222	0.9700978833881184	1.8567584555452448	1.899553985998082	1.5072422840212956	1.3346219524314495	0.8834788994057176	2.0341046439890684	1.6799927645396877	2.2707622695513354	1.1007684528072426	1.8956160746088835	0.6380702323744262	1.1568671283463552	-0.10930039584182201	1.525511022014004	1.8249945567715713	0.932559028843	1.4787949209525602	1.0223731946669539	1.720606582794319	1.24386722833009	1.850696958427196	0.974852844714712	1.0933892138849044	1.7495344676543518	0.21974650155081193	1.3349826824160758	1.0420829625756896	1.208288795390021	1.1251821865869303	2.2639052830107658	0.9116780713101184	1.6687285828676508	1.1963533995421038	2.3706985661529054	1.6297557255543136	1.4360412159938571	0.8851857388753265	1.1064480072177503	1.8427239137830047
1.3946780744713922	1.4900915385599203	0.8718477325788367	2.631218238790192	1.4438137294573834	3.0756444939965157	2.174622354776457	1.6939182485702133	0.8955220148560288	0.953893278144926	0.9846318868406374	1.8107967227228632	1.934691352454157	1.545882978173536	1.3026141700910052	0.8557458787371506	2.112346699879131	1.77595287239745	2.295187748749859	1.139078588037075	1.931900219705803	0.7559505416923298	1.2089207661832577	0.0010509331624215744	1.535716730750233	1.848710743631241	0.9742987013654911	1.5219964266339565	1.0424260652733806	1.798235635585376	1.2405026040064648	1.888155626583434	1.0313308431793113	1.1197814332671339	1.8434012784468208	0.2869227274278664	1.4184958188633778	1.0683565845536178	1.2064330921487554	1.2569994039645127	2.306342701851864	0.957343351715808	1.7267178178763252	1.2516831931471948	2.4911917017112137	1.6766331529069542	1.528402163387542	0.8818539870265629	1.1907412244513018	1.8985384794614977
1.414265888761667	1.57126231684614	0.9295954579947103	2.6031731470889943	1.501608771510156	3.14270853928407	2.2110190845344144	1.7191983583761492	1.0373188885146725	0.9114620898051555	0.9605257000969093	1.785862786281338	1.9986922006720491	1.5394485857569387	1.3295923446218185	0.8824820781098625	2.163915886692121	1.8438579189996556	2.2790344647514145	1.1222753192382546	1.929142570968906	0.8014486988374054	1.1713368664758819	0.053347587407103526	1.6113919746103686	1.8913666447712125	0.9647963767548269	1.587136617465479	1.024389855668402	1.8032512214717034	1.2347469175778873	1.9349591398511194	1.0949039363129371	1.1494046891612035	1.8806599900616618	0.36773005324422864	1.51268329775651	1.1601777013072545	1.2451118194234936	1.3522455707646528	2.397115633817182	0.9933562295386688	1.7184282805851407	1.306900026891548	2.5856584209101405	1.6902688522442086	1.5886110310638488	0.904488243211139	1.2951819136706106	1.9665176754096152
1.4505481950076313	1.6097141387683696	0.9617005091400497	2.6489989003772676	1.5135591515770257	3.105604473807082	2.2305067951093593	1.7040386148019757	1.1641284452535725	0.8532580213275507	0.924207078847037	1.764051112160777	1.9657040743127479	1.5391910383620115	1.369892636870946	0.9023496420649163	2.182303609084911	1.954268496939251	2.2707720963453486	1.1294685468740684	1.937282921774719	0.8478742490559137	1.164676791962108	0.11665738891109143	1.6407173245641726	1.9079780803822282	0.9882579148580547	1.6807012019769243	1.0170955499184842	1.7851850445402278	1.2365959944322031	1.9589371204758748	1.1633145892535643	1.165628540281618	1.9584623529544274	0.4077187333184701	1.6135149653829015	1.1327290082875041	1.2616915987598083	1.4387024477932946	2.406940680730418	1.0570222861992278	1.7699515782195525	1.3045381388943003	2.6957392043955437	1.6893380698366909	1.621373047400952	0.967904807900507	1.3869641723068171	2.0445882486040867
1.4752138910770587	1.6246152979323092	0.9838363106960104	2.702934593976342	1.5215868084750959	3.109682774546073	2.2173326805749425	1.7191057179321756	1.251532996690157	0.8140991513101229	0.9081725491243005	1.7247114901591645	1.9658846827242413	1.5944564168568012	1.363450783841771	0.9164225409731237	2.2139349772931665	2.031885223162647	2.2718510783279675	1.120330079082221	1.9178769968228	0.8905127062222439	1.1658772306137832	0.18949590721657816	1.665955243456675	1.9579393776366962	1.0331149645961377	1.7615696995286707	1.0409971713925843	1.7971877779102179	1.223617678890489	1.973067878395255	1.2278044718986796	1.1996339346215559	2.0447958021891184	0.41418263403488637	1.6931577818716002	1.0993683195491626	1.2805237623000274	1.4987305602679564	2.4579362577556054	1.084461901989502	1.8335510234567465	1.3018188869739906	2.7508945880972986	1.6883915114561638	1.630243447062092	1.0472944573032177	1.40036511128855	2.133592523531253
1.5141844676901461	1.6678679911156233	0.992390711603961	2.703956752490986	1.543581978697888	3.1747177542829723	2.1847644079904973	1.7331748009602734	1.3637057904413392	0.7357431832574832	0.8663554384048368	1.71692372001786	2.0101834108533274	1.6285428145754124	1.4040029295976864	0.929513811625813	2.2326066729709924	2.1085284154916004	2.281438098566976	1.104860045292304	1.8863964979127334	0.9070715482307176	1.1475689597304095	0.24212399671404672	1.71251968193588	1.982178220787952	1.0788242720827967	1.8535112121043906	1.048552328599292	1.8055663503636503	1.2141288516883946	2.0041868611321023	1.3277615114510541	1.2328424122379358	2.085119925869967	0.49174801482168984	1.717624480204504	1.1236956372749434	1.3446320726973584	1.612544758161959	2.4832721160040743	1.136428910196083	1.8679322577774176	1.3296119418730825	2.7942635385951835	1.723933025759052	1.6621302430070979	1.0862857826017067	1.4173412875607556	2.172292512561644
1.5462350925297232	1.6738212094850096	0.9730013732646625	2.761122140558487	1.581851392515715	3.193068090644662	2.1979265286114633	1.6854395673692515	1.4964247858982582	0.697043049453468	0.8265099272491474	1.712508390642331	2.045386247858569	1.6324875821743803	1.41276183488931	0.9558749204832004	2.21970849783987	2.1560532869725493	2.301496550506156	1.1175803902342096	1.8617220036454647	0.9307623000164019	1.184057282776153	0.24748032094153274	1.7580480316940719	2.001365929219797	1.0958799056332005	1.9354403585565254	1.0510007907067571	1.7641053174227648	1.2680608884494275	1.9935400984894422	1.4152814615544775	1.2102721404074637	2.1076449583733625	0.5945923671290874	1.7134466267140542	1.1288213474658022	1.317958778086021	1.7072959665458938	2.5339994062011257	1.1465909518693562	1.9241263568245834	1.334777288232281	2.807006782530076	1.7543403372905282	1.6670976413988974	1.1199364762742199	1.4399354407646214	2.2743697870134154
1.5918235642484277	1.7103202515770033	0.9898432722364726	2.8045138916352426	1.666310317393495	3.189556556724493	2.1755290946333408	1.6897207385248127	1.612649383527755	0.6900282081900345	0.8079131851138268	1.7103510707784122	2.1156113134575585	1.6986665315292087	1.43488763185601	0.946097705746026	2.240357154030712	2.2476199344261576	2.3470201564504265	1.144040510788027	1.8594745954539218	1.0138423168550463	1.2046783566232124	0.2776730488684321	1.8048163063042462	2.016093189806721	1.117034409953909	1.9998243386212864	1.0321578485937695	1.6866709422310642	1.3360168721344425	2.013775343829995	1.5261255786009138	1.1947803322909345	2.1723586919045657	0.6480740574996892	1.7534803795399163	1.1953030762048142	1.3000321926364464	1.815659391134854	2.576153015904746	1.1591264555924132	1.9888773341806236	1.332170996172709	2.8074124081746685	1.7809947201318042	1.6953377386652448	1.1394572103561262	1.4464959480424318	2.365769571981413
1.6573416601650568	1.7217419434992594	0.9818216884876515	2.7907667777197274	1.7903731925610025	3.1949539517677854	2.1168356797702486	1.7515940427085936	1.7739176867578887	0.676680895780619	0.8831247573906049	1.716913562728838	2.1787474989054245	1.6700809169205832	1.4789433397285747	0.9241110086323253	2.2436906748225587	2.2976986803332986	2.3955586227978625	1.1489174809831446	1.8475896832774357	0.9987045527501216	1.180846462166879	0.3521914786130565	1.8187859384358505	2.0624452378695546	1.1133581751982669	2.0626458552589164	1.0740274019743017	1.6370749039266848	1.4313714986849235	2.027757742672123	1.5291009862943201	1.202537169106971	2.1707474156311553	0.6892480240069725	1.7801897713839678	1.2450866354619357	1.3007010349226502	1.9331494548454025	2.5922004008962505	1.2069500170985876	2.0169088261825885	1.328755500747124	2.8237170064532298	1.7725037408813016	1.6963379542298724	1.1551231075490134	1.4302514729600007	2.407947112788473
1.707893170970284	1.7050932878971305	0.9554067094196113	2.7778949252868115	1.9223805867282657	3.1494008250664494	2.0919746959693213	1.853936547363483	1.8493735267169942	0.6632246335205177	0.9381989110151283	1.7569920171014501	2.1888706003696394	1.6943955372299997	1.446586693641691	0.9174692822586566	2.255230480927812	2.3464356001958397	2.3995052598093327	1.1734254264784119	1.8385731957457185	1.0407452840684188	1.260352044459766	0.39527673266141006	1.8660045312081774	2.0710158214111667	1.1212230472165845	2.0961001570418243	1.080049801469507	1.557325756502909	1.5270669872387996	1.9702574955156975	1.5341750562090462	1.1748503666391255	2.204849245347874	0.7765443392045703	1.8022694237315933	1.2806299102243603	1.2873710696759775	1.9923214735519807	2.625406644881536	1.2198220444115253	2.0504536369515884	1.3009509444803933	2.8152823219967806	1.8024535491955231	1.6623977720748921	1.1164852811216779	1.4288801976067664	2.459839646908673
1.7237842737344842	1.704396359406481	0.9377543813798489	2.762893065889248	2.010867023167512	3.1162762291038173	2.085860198892077	1.8472721296090462	1.8793858158627288	0.6553095224382621	0.9617992971633866	1.7377594111498318	2.206405419520522	1.6853019679607795	1.4151516448314978	0.9429914195899206	2.2485959967908107	2.3827652889634146	2.389126199972883	1.1491064570767344	1.7793903277531904	1.0527495775160796	1.2318329893580078	0.41794027649271503	1.8563898533180598	2.0749434537307887	1.1205085827802268	2.0710951598450884	1.0736187573944744	1.4600612233427008	1.6330635476088857	1.9546273781194803	1.572366276679578	1.1732258130462037	2.1913117101948543	0.8453964063023907	1.8086544056308682	1.3353510257047474	1.3017464059300752	2.0607953604560922	2.6265641109114943	1.2537801868538643	2.0651190609404146	1.2641753214554208	2.800699206717039	1.8299510701498243	1.6508425498212804	1.1276033370410024	1.4415848688703847	2.4787121716433935
1.7755864826212815	1.671030045381368	0.9057642632123105	2.7780010175877328	2.109132901303894	3.143005032957973	2.0153383865837537	1.8202509050759403	1.9539390799485563	0.5969009340655107	1.019218124779868	1.7581777701893977	2.1942707918732975	1.6434633936548597	1.4228266472531674	0.9702491151393833	2.233937910791285	2.4323460580213303	2.3854116718359974	1.1181195789049103	1.748811141911726	1.053962981387786	1.204243094209786	0.42997993248457533	1.8427790479239232	2.069593528691267	1.110017778895599	2.051036534681928	1.0580422476229063	1.3873563341289585	1.693310644829884	1.9107410751507505	1.5662517395691642	1.162584535245715	2.1390707091556393	0.8408947247368712	1.8048614920714363	1.3815556984414354	1.3618749668407364	2.160847559923733	2.6800930821280797	1.2536539905076587	2.0650636269940996	1.2414128826089017	2.7755523575448784	1.804316866896449	1.6219724989146953	1.1185992776697185	1.4040572790355001	2.5131295061110484
1.8434133243853073	1.644056842708601	0.8801613607606427	2.7889101624536066	2.183662563063618	3.1470974524433397	1.9642731006754037	1.8802089830598347	2.0463466963771055	0.5505781335152906	1.0438456859425476	1.72193391323304	2.1917896838204043	1.641025278316216	1.430628509218997	0.9363054952807272	2.252327441931114	2.4576957756012234	2.379710165949699	1.1621787483213801	1.7226814550364904	1.0577519104579272	1.246770592004594	0.46700189178878704	1.820570303018295	2.036028327576065	1.098933188874668	2.0472345469882445	1.0860292932838305	1.3805585775521163	1.8388050874140043	1.837252916476172	1.5611552491636267	1.151400595104899	2.1333151458733264	0.7803663831182405	1.7898488347617385	1.3951879485355938	1.3595402766403055	2.2734163609576035	2.653737733932694	1.2319498368622266	2.1426475629221193	1.214023197103427	2.756930452952235	1.8308678294702232	1.6108142279461561	1.0915154668911184	1.3775654439490574	2.5338212306514576
1.8746739809989534	1.6410517698603044	0.9128759059685926	2.774124568130998	2.298482928793937	3.17686783765971	1.9461215120588835	1.8993481045701937	2.1280707307321447	0.538513371102541	1.1234995170336717	1.77232289920502	2.2554112543741596	1.6322171574097066	1.4111107952337008	0.9039034757357121	2.2866990619026075	2.4586495856459747	2.368806355312959	1.1820160369714114	1.7204105489250956	1.0451547872101357	1.244035664788647	0.48962773052587033	1.8169782782955815	2.0677269509112857	1.0468336947034982	2.0235733042254584	1.1058179070619683	1.3311720204891295	1.94761611622516	1.788021466932264	1.5509189915912176	1.176321861623237	2.123692050458767	0.7604810665879966	1.7790307674612298	1.426471021358089	1.3683567761960305	2.426414001446773	2.6880918622755052	1.199082160283251	2.1787956068508807	1.229593173544414	2.7410431250736127	1.8493187063469345	1.6253851361365743	1.029256685969196	1.3397774180974733	2.524345673913739
1.903612300914005	1.6724290775742319	0.8956270625369649	2.767281614721583	2.430937189164639	3.1845585205072724	1.927614903604218	1.915769335041034	2.219728069224	0.5581319898294839	1.1365336450623273	1.7811193323082883	2.2822112850346623	1.6327987852765837	1.3967402206945363	0.87686736180051	2.2491567083727273	2.482727246619725	2.3814318202607634	1.1843045548020392	1.7129533162178325	1.0698410687358884	1.2468623158334713	0.5147078885238311	1.8054667032493321	2.037399824127397	0.9928131277384068	2.0198729952797447	1.0986359785715032	1.3122500855984722	2.0756616505875014	1.7640856842486432	1.5158781368534373	1.1931004824355615	2.098605862656153	0.7333934674986912	1.7378924043985335	1.5155252845040637	1.3731173720054137	2.571764800425236	2.7222198631488865	1.1761661981338736	2.220731190664088	1.2296897028799538	2.7301339301058953	1.858533627469951	1.6388658051251426	0.9868301579270394	1.3256872980919576	2.5556935135276717
1.962907995494902	1.6524665615004746	0.8864222095126749	2.800092699018008	2.536454770481491	3.1554517163705897	1.924278196882191	1.9553795855800722	2.2958618865076446	0.5526137754623088	1.1814287941481543	1.8263610016632967	2.317323817834157	1.6353206035185788	1.3563746330917974	0.8482626157786004	2.2777855564971707	2.5274258593244694	2.391238960685661	1.2002062862736427	1.7542593024716573	1.0916223618398022	1.1468657761489196	0.5274034387483246	1.7951368141605024	2.033626394462356	0.9406193263573538	1.9668644746716424	1.147171206123319	1.2716688287246178	2.2038324679726022	1.739670843885932	1.4604494694994972	1.171990321064579	2.127275791573426	0.6888253921898564	1.7326329533845173	1.5431482675148478	1.3346965934208193	2.693710036081708	2.73988080177818	1.1662258090173971	2.23975682870688	1.2608543015497256	2.6858858005793005	1.8731965179386658	1.651931518101194	0.978848946373326	1.3129843985019225	2.659300461682659
2.032112949570486	1.6493528092093297	0.9061005278448961	2.801018966414513	2.5838104637692583	3.1751877068409273	1.8483879089132664	1.9960605669242848	2.3372552495502656	0.5619605258105892	1.2094832938122149	1.8795865209998517	2.3167210372607974	1.700158160191495	1.3620534632744814	0.8115688583067954	2.3214197700525196	2.594940922190054	2.390114775450583	1.206007332229158	1.7795883816490843	1.1072305545473087	1.065128896151429	0.5559209289237014	1.8369985558374595	2.0689460589569144	0.9544597826226567	1.9058073833664246	1.174933497265338	1.295121698396785	2.2751687887349332	1.7517991984512673	1.423418900483539	1.1888665235165228	2.143010948077516	0.6134239597369266	1.739273167194576	1.6155301085639713	1.4181970875409187	2.8520026614767207	2.7717379462848393	1.1727718400013267	2.2693986571918754	1.3113966508751778	2.6786582890938386	1.8962960481952973	1.688905390920425	0.9721054806314282	1.2949824232251657	2.6156921308076795
2.0870930392388436	1.6650026489795615	0.9283140936862958	2.7899098783661334	2.6286668239889495	3.249980757287637	1.8115354104441768	2.03459154534062	2.4089366904944574	0.5758965496938843	1.254527177561196	1.9133882123784258	2.3156464172124105	1.7309179040589633	1.3376684470728173	0.8158978882416841	2.318386501269054	2.6428514390903315	2.403551933583855	1.1946427607293364	1.7959530044030376	1.0962266868876185	1.0337187156954233	0.6022969490533148	1.8615191969898301	2.0455054413117253	0.9663320124890958	1.8991085482060808	1.2143685505615491	1.3604989383012804	2.3039413547831096	1.7253843977732082	1.3806080213063558	1.2394877218960128	2.1723798003273607	0.5809045627278304	1.7487000113748299	1.6598572027608856	1.448417813028306	2.9907121935123735	2.772949069680424	1.1560637673441239	2.300135207829458	1.3485255301919126	2.6855481026742334	1.891291558979735	1.7371580604719132	0.9467475173104878	1.3030825148465939	2.6065482012835304
2.105352347824435	1.6677489612496461	0.9921918525096292	2.8226352727271995	2.645169696804349	3.2837608664748843	1.8655272112345347	2.0333694799094744	2.4623607622720973	0.602010108642393	1.2139364473296446	1.9462139207684104	2.316052786138271	1.7774352560393936	1.3145147146821166	0.814194491914068	2.3206130688733753	2.681114622911262	2.422531403540416	1.2156936573198522	1.8455201879076273	1.1405877369074602	0.9981911815097255	0.5487805267054754	1.8833694908927945	2.004181306862671	1.0067339197750917	1.8631362021352218	1.2287851908007075	1.4297654457597435	2.31388229028473	1.736184183476088	1.4198970637165123	1.235119136455647	2.1865810781082913	0.5585817702253184	1.7898551109562653	1.6837586983494812	1.4445994936018338	3.092089961896355	2.798873242616305	1.128883015853758	2.3539301178171286	1.3720088583315047	2.646512941958044	1.9315711238429265	1.8043048910037487	0.9525830806735973	1.2960330256598784	2.626878719881035
2.1421801568603915	1.6526856454566938	1.043050848470489	2.8612569507356147	2.637081072114181	3.3491931880740893	1.8357655143975893	1.952971591061176	2.5071552236836405	0.6640446245019928	1.1732455332485312	1.957022601151094	2.3695354519918057	1.8182200322544024	1.2909841348219995	0.7720933932678957	2.338537752024325	2.7315399693820988	2.4666751310693917	1.243835491734055	1.8855203611868294	1.1372869846135454	0.8970983839255549	0.5672590127053474	1.916157800664265	2.007524238999099	1.053953190477774	1.8335835730930259	1.2456077260035987	1.5234665404753074	2.2536458777362416	1.7856794811992998	1.4803041228441565	1.2759753040170825	2.1503871691544814	0.5579820899442751	1.7972463760447777	1.6973117257204424	1.4531639840754116	3.2243138737809702	2.8241190331438997	1.122167105173013	2.406106828350661	1.4174639062924501	2.6479568916210896	1.9095618886097903	1.8122354438922812	1.0068185033809196	1.287468755559707	2.6077505658358535
2.186392894666497	1.6777716209790383	1.0791865279732196	2.9213031528204367	2.641573982702253	3.3869668855220683	1.803158861290101	1.9478840319275723	2.5549649377831463	0.7177970403086069	1.1484943112785035	1.9632516690488573	2.3665847620690297	1.8517290945627187	1.3174530055946418	0.7409012922078732	2.356317735412199	2.780627719667695	2.527701487248451	1.246599050387101	1.9636257683514675	1.1272553904663887	0.9099871633281691	0.5845387839971833	1.9769620245988846	2.006394024248464	1.0879109463980488	1.8258161142285316	1.2679043958904272	1.6096380486737307	2.254873567557938	1.8351039308002914	1.4878165514863362	1.3002171131928857	2.2125936911336095	0.492765839516386	1.7840496310183596	1.7229620629236166	1.4494708206745845	3.2600339426184384	2.858860261053021	1.1135760462198083	2.4818038477869075	1.4949071329987293	2.638800232333118	1.9206138341453847	1.8529780238961486	1.0473742527599954	1.300329334098628	2.6381123758375655
2.18920280315185	1.677445582650492	1.127244691619547	2.9241350011604093	2.675949771615691	3.4140486580356324	1.8086616687813524	1.9351178283349377	2.543929751307693	0.8010500174394254	1.1069656649611435	1.9864699068882685	2.4096982474976896	1.875676709834364	1.3426252972027095	0.7082855835370839	2.3748555838091803	2.8096061297830146	2.570503071251142	1.2461361456440876	2.026465919726649	1.118258290440521	0.9216757473783888	0.6162478546780453	2.0892614548407606	2.0042045279683016	1.0987754862625851	1.82984139642756	1.29004816459697	1.704067587318147	2.245299262975767	1.8988359254845744	1.5732730343249464	1.3269738180697672	2.2424198925440293	0.5125491696042757	1.8175624177301841	1.7613712196976998	1.4269957682726535	3.3257100511304456	2.8975165603184405	1.1066303934728952	2.5320694631925074	1.5292017467187669	2.646718665969177	1.9578661650767806	1.8654779647897939	1.0691755709823807	1.3395807623297615	2.6353231232515606
2.2163963975442544	1.657339885723458	1.1304033714509716	2.9430031088319266	2.7104346790206666	3.4240487643976083	1.809232579061613	1.9065306955880879	2.547919920883776	0.8830796980011442	1.1142346889600043	1.9936352118610585	2.381378848575497	1.8836714102185614	1.3768195410983792	0.6907026976866824	2.3656472526364776	2.866165392085832	2.5768374226718724	1.2394023553000288	2.0896484693625283	1.1764376196557054	0.8953210826790027	0.6020290684775178	2.1095614669439433	2.0275216020749385	1.1307735732900779	1.8213562052244576	1.2631995346280152	1.7506715201756897	2.17200261906299	1.9442802208588748	1.5622723944378902	1.3452053210719797	2.2322995765036144	0.5386020142494543	1.8583137487970198	1.7848884850787894	1.4563785847747874	3.3508312086587027	2.977341473361324	1.1036502182202015	2.5204303002090827	1.541783421389323	2.670297354754589	1.9375940397605	1.8630831242193413	1.080973304278853	1.358826452461777	2.659378186810839
2.250769359082427	1.6547505548708212	1.1151874380151685	2.9242880189021228	2.6785997921244613	3.4346902652378226	1.8956703145192173	1.862628323486399	2.52278136772218	0.9454372406110216	1.0604708285140938	1.9766725391951188	2.3344296920077428	1.8844891231974554	1.3713981611670782	0.6569232415885471	2.371614309116294	2.90984295082779	2.611669476730082	1.232604417107687	2.134994419408021	1.2218076635473463	0.838122759899052	0.6104089010919787	2.0987126880912994	2.0056629222508624	1.1777525352505385	1.7915264517515213	1.231055381710223	1.7914740867575847	2.094087263578692	1.9892370189658586	1.5833380097756904	1.3130666273566116	2.218058427257403	0.525137764129838	1.842991465890633	1.867123652325565	1.4363604087949344	3.412031915592375	3.036029217016067	1.1067727688378448	2.5258970308722986	1.48506935603628	2.645948171323707	1.9611475674626064	1.892875017171089	1.1029711958603152	1.384646823260267	2.7377216615664772
2.2711641301626306	1.6243927638350477	1.1313022738690948	2.908127305140651	2.6303850072207795	3.4250128730787344	1.908158377204245	1.818981314878028	2.5233672067142137	0.9834282446851367	1.026228174689836	2.0136611904095103	2.319075719425645	1.8587043365086633	1.3911770565668211	0.6348854406118958	2.3938094440250026	2.9015885274791637	2.6298215306307546	1.2609508311461433	2.175180897623191	1.269397249154549	0.7290045165669494	0.5765488959722473	2.127650843329961	1.9706471276932724	1.2135648249888733	1.7506615635724831	1.228395446032697	1.8265481991769463	2.063744888685128	2.016968173312887	1.6045662779532273	1.2726732497564082	2.229004317167164	0.5954961709812315	1.8700397722391684	1.8448462225625115	1.4728143286171813	3.3884300034582013	3.068246632406223	1.1011958610766963	2.510520990869537	1.4862790534540005	2.616028913251775	1.9652317915859903	1.8897157170553716	1.1107758245660442	1.3776185941565473	2.7144842231750284
2.2788276713823556	1.6375240006440208	1.132437105221006	2.854609860035593	2.579965335972219	3.4241173411657213	1.9935814275839074	1.7732432165319203	2.512230205462214	1.0303493137136823	0.9638774658443501	1.9956496672467832	2.2609694782378744	1.8544290497528724	1.3902479969640036	0.6093461371181735	2.379842299394162	2.902891572065967	2.6477711525747614	1.2637161235248184	2.1636988069298786	1.2923413536351824	0.7254774555524367	0.6072204536805013	2.1657689512909397	1.931120089122194	1.2370752631268553	1.7590231453172696	1.1805028120826593	1.8654086850344869	1.9922172913345364	2.0913995670190344	1.6273439323975378	1.257567973356815	2.232991463695254	0.5939643346170697	1.8936926573483444	1.844923464717629	1.466620165992015	3.342492756475121	3.0982257691159307	1.0956788156849018	2.555109934283323	1.4580637340573142	2.6071245569963244	1.9594437623776586	1.9129600320066538	1.1244160166348827	1.4095352937541041	2.6513012505740994
2.257411887605842	1.6441603469398853	1.102319425833154	2.814857890975056	2.5703403922027843	3.4331392201001947	2.050893143617461	1.7210237912379047	2.4959212559777875	1.0756667173961734	0.9419141907226962	1.9937683606714927	2.2054527101498933	1.796832867333992	1.411263772919305	0.610330133120238	2.3456226141738976	2.8855801366695895	2.635709745603299	1.2627417697211725	2.1625255893601336	1.370822961483892	0.7608497647969572	0.6050479239395943	2.130731680852335	1.8921418305865356	1.2030740211042457	1.779484498070427	1.1467518346232712	1.8718877050673133	1.9783795929176342	2.11393593271798	1.594404320844554	1.2234393370201728	2.2888443504128557	0.6147744642065825	1.9372348029150597	1.8158843755296945	1.3981165456771003	3.326104731258789	3.1214574920980187	1.0965460110895942	2.573045371381915	1.4156483332580438	2.5775235889038806	1.9858685171673627	1.8890353501782893	1.1281175929388592	1.4422634198526698	2.665207355521231
2.243189061826295	1.6109751653195203	1.0890815390307789	2.7872412489506546	2.5266531586781387	3.420444450144108	2.122144185863596	1.6363149461267625	2.4828366430974453	1.0792849992794649	0.8887564076998679	1.9516379131059023	2.142560346057543	1.7552990574454033	1.4195973256216867	0.5724874266369993	2.356191123119508	2.8532627716380263	2.6420067552067805	1.2649262640140444	2.1739069746826525	1.464621039185949	0.7949114208155809	0.5431653931332854	2.139307827745216	1.8983081226208978	1.174678818780263	1.7608453879769583	1.106925504141875	1.8501835974394045	1.9866026006824093	2.1057559728762714	1.6486131518622458	1.1586566935442968	2.3250335686060444	0.6092916730656147	1.9330695018136648	1.7743558240297213	1.3946917252804116	3.3065770670922356	3.15312300315601	1.1044025425918096	2.60188085217973	1.3865211197128546	2.5438469564399364	2.082759284729611	1.8394113558564924	1.1615883720115392	1.4353220027545168	2.65875487446346
2.233855544765517	1.607688905976234	1.0287337597886141	2.7261035203082793	2.480440611492194	3.43130580003504	2.089182512917963	1.5613865666113362	2.4878485966810135	1.075513805325036	0.8501017129277215	1.9068575171588495	2.1109064643381505	1.7071655955618052	1.4117152436499913	0.5470183662908077	2.3202169532719563	2.857393469460164	2.6016461468368997	1.2634942066442725	2.1446789192326685	1.5281676609136743	0.8251235956127194	0.572185650426541	2.139440274263496	1.9069576216386774	1.135130915672656	1.771934352608456	1.0773641552371667	1.818732517266119	1.9650111820776264	2.1234209194128795	1.6720704600222056	1.1372480046387747	2.3503988566656253	0.6328138261302135	1.908236692133325	1.7806183802984599	1.402064687964073	3.2819839029699116	3.1920763342668654	1.1470617613148142	2.58526835997015	1.3797414742529286	2.5344224677789797	2.0946648856935695	1.8133318258834954	1.2036550708540292	1.486128286093908	2.709184448948799
2.2051142921928486	1.62894695001157	0.9389539037204842	2.693402608785887	2.4381875067134713	3.4432825308897015	2.107456439451682	1.504809317312136	2.4928603482511362	1.0262015737840773	0.8050329273323287	1.8844121165275975	2.096611308568434	1.681883026293121	1.4051894394518871	0.5125345845201299	2.284975325974973	2.8373845303472285	2.5098357861253144	1.2410563295503463	2.109792900366933	1.6117391185604795	0.8567568815092574	0.5047279331004543	2.1160226026271842	1.8940445099291772	1.1052543915815782	1.7962913969995042	1.0280559083551775	1.7351460482186227	2.0156523397056896	2.1183220755572703	1.612759137207134	1.0881416708610048	2.4294663176979507	0.5461151514848119	1.9169815231749272	1.7474062341661132	1.383792332477546	3.248995441396931	3.193310453676291	1.1970889051739577	2.583255439366362	1.3232471671744122	2.5205671497084343	2.1625857081540305	1.8454630624811017	1.2052709705006799	1.4994105229455807	2.7290948200478615
2.1898466697273933	1.619160624943611	0.893526710146555	2.6344214101833887	2.3795510398481747	3.4519736277662156	2.118903430449176	1.4587306613055562	2.475066397928628	1.0083796718930003	0.6933797935782223	1.8640226836806797	2.1119336746785202	1.6135685797886885	1.3631504252151572	0.4980402267267392	2.2464833802499116	2.811755920941385	2.4531332193119417	1.1921843377870411	2.046469363211943	1.7088746689157166	0.8321165035426855	0.4832810844901784	2.078710257952593	1.9124238336212425	1.0849643700181346	1.7839565686502392	0.9867010768766524	1.6855152468634085	1.9918548504827385	2.090171162743167	1.5990031232806827	1.046384318787011	2.4629325493504854	0.5104468210815839	1.9326971142717018	1.697525627073075	1.399371075737554	3.293757549033244	3.1641879184821318	1.2296637415136618	2.5688917568938257	1.2051507134963746	2.488124861311287	2.187094558666113	1.8413567137017992	1.1494607952820395	1.4778864605858408	2.7360790705242666
2.1598261782856376	1.6074335955390655	0.8094960072420765	2.567114006195136	2.302677928579715	3.4173826991442136	2.1156626750347556	1.4064678723994681	2.507454405596469	0.9737087711634587	0.6220498317682498	1.8469540219119065	2.1472223006792213	1.6172150216551988	1.2949876727891612	0.4578364231190767	2.1785247747722005	2.8049664543785164	2.379805485851624	1.1895698795381122	2.0118636409615824	1.7904152866931817	0.83840992604023	0.4007330476428391	1.9917383593538858	1.8982261230916386	1.0556208563058798	1.7648628947423184	0.9403439249353159	1.6019879878693797	2.0421608026987337	2.0336457324458332	1.5004090149366112	0.9702281738000215	2.489501017509425	0.4479395345355102	1.8867679227197072	1.6796331750389868	1.3779312121579108	3.2834950565110304	3.1300752482846432	1.2738405521948786	2.5438678513408792	1.1676192863122827	2.48527771862891	2.206439407346655	1.7882679743586958	1.155487934376453	1.441030335038909	2.768318158274667
2.0949740340777496	1.5999692153929241	0.7392428950514991	2.523489668150977	2.2215838369322536	3.4176912946007247	2.1118773959496666	1.3665012956137503	2.4810425616877048	0.9022319349111175	0.5687913070275553	1.8583610991043362	2.2097308718971473	1.6367585764735892	1.2336939915631135	0.4205921645753329	2.121628466181595	2.79813205524369	2.3395018728870185	1.1654728270169807	1.9851112592102733	1.7879325824028882	0.8171368101205136	0.3923385980755522	1.9681630669674508	1.881849982590024	1.0269794073783127	1.7713165046869712	0.9433188574764587	1.518047635479069	2.0252976659345423	2.0061075781558886	1.4905914469949395	0.9111804394259216	2.5246090153794087	0.3851152741265991	1.8064456035701681	1.67670985655301	1.337891466136492	3.2420222871047826	3.0903208893583534	1.3228840117143708	2.56073392436871	1.0989433878517871	2.4438553830665555	2.2569540729207644	1.764175319014289	1.1739191856038134	1.4078851569789075	2.7470961756375614
2.045073525044945	1.6309704577331843	0.6368686351675159	2.459601700630875	2.1821002633911273	3.4576372620268905	2.034958030206659	1.3601047248167135	2.5326856829295634	0.8128490951285737	0.4760321499654997	1.8191941510160903	2.2256898826577483	1.63552449520623	1.1837635674470295	0.4120844566112248	2.022353937979133	2.7672323903273766	2.2849022399924115	1.1282566726592134	1.938719651731374	1.7973615546541097	0.8747665025253977	0.38330557038167884	1.9582881927258189	1.8765073141460118	1.0249867309620715	1.7421400870122628	0.9065944798931019	1.4445867627767224	2.0624143327026028	1.9637941479193408	1.454301275582527	0.8312359583408215	2.5522446315796903	0.3588270447724666	1.771441174625649	1.6095567152349015	1.3244984986192827	3.207126171195423	3.075731834911217	1.3490066553788618	2.5713843187352348	1.052164244941428	2.425332458894363	2.250838254051028	1.7343402147166742	1.1485928739254363	1.3938942506940388	2.7089050702936173
2.028597845793556	1.6599602678454797	0.54638428739486	2.410450361756034	2.1165650830052885	3.4344058733465284	1.973382477941327	1.3297784484159705	2.5322957969796933	0.7242850994869713	0.42447024220381807	1.7525139775067455	2.2162147138697663	1.6257312555141241	1.129514322084916	0.3873572901827716	1.9311668604096526	2.7865293805846205	2.247941702351002	1.0829925639304054	1.893398878028579	1.8071658905778158	1.014075267018644	0.3623397316380513	1.8715351596502263	1.8947005061632531	1.0159157745151333	1.757437754329322	0.8528729396564074	1.3952261651348135	2.043146306610211	1.9215055922586193	1.422238148798249	0.8006701360907253	2.5437379371929953	0.2571233088363595	1.725078925651259	1.6285127323279123	1.2836127827160433	3.209505175966983	3.028256564338071	1.3911983004601576	2.5470209027554067	1.0083953796289524	2.4173771501997043	2.2219804936461918	1.731037512242369	1.130053340762991	1.3696187792599164	2.6566135471820913
1.9849824258976376	1.6459009430959881	0.47414703264169955	2.342394190951665	2.057763552771047	3.4191193049485022	1.8523231119164911	1.28285923916123	2.507749345226941	0.6610062616484901	0.4075099765199065	1.696732133496231	2.170419193530427	1.6139591933376611	1.0763918879679866	0.3401604458076815	1.856248377202725	2.7829192808375915	2.1737908766241625	1.0761270104385225	1.8872743130614844	1.8029471293022798	1.1322673813596833	0.3228436039154314	1.818415088184667	1.8648428811088418	1.0052241312020502	1.6690195100557923	0.7778124902668551	1.3475382571467005	2.0806275092638957	1.8073244042870578	1.3982336242404565	0.7709923067611651	2.507065570655814	0.22772979628542286	1.6592353688636154	1.6076930006716879	1.2932391902478946	3.23609480251197	3.037569949943362	1.415358429150969	2.512160420345669	0.971944259476645	2.4171888933215926	2.207191395393407	1.7027154405110678	1.1168695986974329	1.3213176423668722	2.6546399766357127
1.9507793499994506	1.629859512317396	0.4129380748975918	2.2150732286634893	1.974826571044284	3.311524372742048	1.732595789919508	1.308534658663083	2.526609118488059	0.5481791342592318	0.37956267822377965	1.6813305919907726	2.130750813551007	1.5983797221728582	0.978223122185127	0.28793803965754067	1.7654279507454067	2.757654780204517	2.0745899806713375	1.0470524316357757	1.858556498156854	1.7555166652518914	1.1704495539986501	0.333447559546477	1.7876961378441951	1.8421306442379386	1.0407482600212967	1.5784418882935223	0.7230205736607329	1.2535780196885515	2.030198578562348	1.7189606274037472	1.4329337657289147	0.7487980856567076	2.436129543160481	0.20979853999068748	1.577211782584165	1.6017176267745388	1.2645326405419601	3.2204492048051305	2.992217977981464	1.4124187014451361	2.444271527794486	0.9749181845375274	2.406966738919357	2.1675533867659054	1.7121533068171964	1.0984616697330136	1.2769815109525589	2.6408165625888396
1.8924207446087107	1.569791694226638	0.2990791339117417	2.0774082670355	1.879935052355736	3.211722988535326	1.600404872820936	1.2858951300226167	2.440353619529642	0.4740167797575382	0.37190024084815754	1.6439972553815418	1.9979523834664683	1.5660446467397515	0.9437527722227564	0.27248748715277965	1.6598009220692362	2.733031730771129	1.9493158486999023	0.9802831902015852	1.8042326643051148	1.7162544411179652	1.1589563392709465	0.33548589777060855	1.7016470439232054	1.7615588501449284	1.0634640725945201	1.5248870936277015	0.633475683085486	1.1891061044361102	1.9729314574546286	1.678360877766114	1.4020302475856836	0.7141995756546242	2.3698561317227016	0.15930953978453055	1.4846588339524693	1.5674617212640687	1.2136722015236328	3.2647601916386733	2.9514019697495497	1.4177917535701066	2.350055638803392	0.9559060130675079	2.3865864762692945	2.0471721953935864	1.726282569634415	1.0589474259818612	1.2325833709628409	2.598027152300493
1.840683262150748	1.512476398659841	0.2594182527182616	1.9685942905483984	1.7687677312365593	3.0968508510537593	1.4735697178347076	1.2403501968575605	2.3051753931922345	0.38408479449952193	0.36379585555334154	1.5993791552482022	1.8425966400679255	1.4869539879859075	0.9181495312808516	0.2373271020753686	1.5625265244293527	2.667008584234478	1.8697032908606797	0.9232020075837182	1.7454190493388295	1.6301390785820917	1.1795392151309139	0.3176367089627874	1.668035499196979	1.6711530266661139	1.0565810434168783	1.4026407286449056	0.48101549840915947	1.1307048562362367	1.9057122971660134	1.5893951805666837	1.3814651827404216	0.6588821705150837	2.354601778182293	0.07205422313675913	1.4191186265669864	1.4998312630386974	1.1715597444402106	3.274411749262068	2.8510569470232383	1.4171332675072152	2.3199001617307315	0.9073012334260586	2.373930567999505	1.9881034466769392	1.7015487341726583	1.0114832891443737	1.1791729046238133	2.5558049195447303
1.805131464156719	1.4265157895638745	0.18458017802879442	1.8034826386011382	1.666042197671431	2.959792112123678	1.4152792984635638	1.1893826659036015	2.2389547797075764	0.32566856052321375	0.2759066098495402	1.5238455794928165	1.5967352673916764	1.376820283230175	0.8727394112162272	0.21021196459919472	1.4155169913859884	2.6336422760575338	1.8669775347373747	0.8681163431651333	1.7089939167227992	1.5454904903968516	1.1610421440056067	0.30642833236628186	1.6386374445586724	1.585861434004666	1.0592488895986925	1.26346844078688	0.3714032320475879	1.1520808142083123	1.7997664366145023	1.487521133174211	1.3074048268186491	0.5781333637300843	2.2873714515777723	0.03712141895579017	1.329747708560716	1.4598495352091496	1.1133761930196229	3.2546312146903738	2.787582199820755	1.3565040126649546	2.280125322378153	0.8785375452508803	2.306264835469801	1.9165821965986969	1.6404974570722675	0.9987509994543233	1.154479318224105	2.51097349741658
1.716089813328282	1.3780580410963101	0.0820143576899814	1.6587566222758787	1.5897728753894795	2.820615561237148	1.3169424014713687	1.1440519227012085	2.1379906817802117	0.20997146469879335	0.29969413756922003	1.4397476426072418	1.405395284695565	1.3106434801036375	0.8428602574035237	0.16452017831605287	1.2903606496237154	2.583088329466953	1.8010423018770996	0.8464440793090896	1.6626425913922165	1.4191438942464527	1.1337860554707004	0.2758082454336753	1.6214515225079857	1.4836353602415993	1.0455935548935311	1.1616303961122223	0.2035504276606158	1.116517987470399	1.7427542811233365	1.3312285320569224	1.2505965171696503	0.4727478854716292	2.165032427428216	0.03104975809666848	1.2747452317868482	1.4587245725397495	1.0362701111657224	3.191485226304038	2.7322097148279783	1.3021991362498275	2.206821791347348	0.8718788695327266	2.277139361554032	1.8457217845009333	1.6040849081086617	0.9823621121102548	1.1390958765030068	2.4786791384639173
1.650174185014088	1.350701010232529	0.013249591315862447	1.5027809456035193	1.5354717035133674	2.71046311897281	1.234494081505787	1.0961806850541398	2.0248100227479418	0.09997588658682392	0.26119424195358043	1.3199954131498197	1.173879909056868	1.15750815993106	0.834015535361439	0.10852125588752622	1.1857716066104955	2.4770976601730057	1.7043093855870324	0.8044272386838921	1.5794864741977122	1.3438651177336187	1.1156395786090871	0.21029942303805518	1.604800834685071	1.3913755491760127	1.0405009655598247	1.0282121285388004	0.03274380403579197	1.0922728362669374	1.6329024395077116	1.2003227009338855	1.2029975544732125	0.40688750699817955	2.1413487770513644	0.03128310307677506	1.184089158347837	1.4189349598139547	0.9498448904293735	3.1337656345156883	2.6462053895993285	1.2365139380499839	2.1754216059482037	0.8011466908436707	2.2207748640887326	1.7941150710174383	1.650936174403992	0.9477118928831125	1.1238754287515433	2.4725988744088765
1.5559506654062636	1.314905279392114	-0.044670253483481345	1.3618185536534384	1.4637808545731694	2.5751349349557136	1.1468799830169227	1.0200238888714566	1.9127327611551501	-0.031214088259169194	0.17947373194410002	1.2242943192315736	0.8981094876910095	0.9593883240235279	0.7786320164280138	0.04659327906444799	1.1146290637210172	2.3859063856231364	1.5977227105612704	0.7553165129014374	1.4804863810162572	1.2836151682598904	1.107139188335023	0.10839922581873336	1.5547178276372626	1.2757890490147392	1.070478433294074	0.8896857997855223	-0.1790595762544835	1.0632118061321705	1.5970928643433304	1.0577116295593805	1.170848682346749	0.3315763467275975	2.0958286978303216	0.013583559979068686	1.1489441426459026	1.3646337247665128	0.8802458366967754	3.064888186674605	2.57773859105903	1.1483622308414785	2.1037696919987483	0.7902284014678717	2.1732229233908966	1.6890295619200746	1.6637532103209853	0.8662105791586553	1.1182351287327377	2.469360327401363
1.446332126091559	1.2160035362586334	-0.060157488717657394	1.2820979424100982	1.4293652287501222	2.370586369686643	1.0374261435375742	0.9239364757540123	1.7667773195122298	-0.10937279974004169	0.17791439705685388	1.1224238866912235	0.7200167256090257	0.7481968847092961	0.7500699631767345	0.01123792979019717	1.021073106330231	2.3299713761907386	1.5248491715202304	0.7098252861151961	1.3963789337523225	1.2130574059365362	1.0824304432705343	0.005086852397051334	1.5160177064654596	1.1759046241981845	1.0413968840537176	0.782134127207317	-0.34229571850085655	1.0475479591740542	1.5333581643131553	0.9595132227247071	1.126465469791151	0.30374235861999244	2.0704516828691872	-0.06569802826238472	1.0931173923240944	1.2961694473794911	0.8042572920874607	2.987815310151087	2.4965090048374057	1.0866441280377288	2.0358194682729183	0.7826641984297296	2.1521595017604684	1.614612544351776	1.64210390240097	0.8471462950800295	1.091764553729291	2.4083001144122917
1.330735107243013	1.108860958737325	-0.11890461700529309	1.1929212427761926	1.4055548810808003	2.240168887355609	0.9983386992360529	0.8391481306874032	1.6377956132002818	-0.16728729098292985	0.13876654670412472	1.002956878325738	0.5511356697947576	0.6119659024255928	0.7171816263532984	-0.020475916059963593	0.9757003612964731	2.211834627008848	1.4535891920561121	0.6656574121017713	1.3655849097864985	1.122985016685887	1.0492186316398926	-0.11482753494274552	1.5085220413606404	1.027274672138856	1.038613074932343	0.6407683069722573	-0.5157356137443729	0.9721977372322554	1.4759764448551849	0.9031422813108108	1.0638999691568023	0.24216529007628546	2.015332900188816	-0.09173618685986437	1.0332215758836463	1.2525018823531935	0.7347750577164268	2.931598780050891	2.454472291537473	1.0069915829559606	2.0278627312339035	0.7252395128618623	2.1309936062829857	1.6068753060339156	1.6062287415965044	0.8143328706471106	1.0714381427116517	2.38981772664041
1.21893642551038	1.0062128799524985	-0.1656512167806617	1.145493903791321	1.3619722627448665	2.141913304180719	0.9320588942370274	0.8003131689702745	1.4845671218806793	-0.25273665887554986	0.09666957205224158	0.8611064464568825	0.45215074651004583	0.4995752239989818	0.7036095207097282	-0.04464751049262517	0.9099847830211327	2.1052029132324606	1.400260753235017	0.6160971312636487	1.2554501594409686	1.0426977871713277	0.9484204694848216	-0.30557893542400183	1.458913211635014	0.9675202364142805	0.9927988070139431	0.5644136480350275	-0.6443368121977613	0.9149419089839732	1.3746245744760555	0.8671652050772479	0.989665750149887	0.18476675769444856	1.9754262542032621	-0.18304915650043296	0.9878572418391233	1.2108980692661828	0.6558692746395157	2.854561709976741	2.3834011944297684	0.9298839975226656	1.9599732489598871	0.7186570337043154	2.0863922525108607	1.579887874873565	1.5536748485686664	0.7855615275571116	1.0551454781077634	2.38916850591697
1.070220235123879	0.9074206787971274	-0.2149332815415998	1.0839079351775531	1.3012845414426184	2.1029457658784323	0.9022830445822099	0.7294618450222681	1.3311970797397945	-0.3187136302092524	0.03912283220704667	0.6976173058508641	0.3675783744625215	0.3615680231815975	0.6866289976076285	-0.05448758890059526	0.8431616908466848	2.007086599704331	1.3648449876124396	0.6040217322558294	1.1709365338481672	0.9673578100597187	0.8960006662302515	-0.4659673329355659	1.388790764570342	0.8524381603483746	0.9482852800200098	0.5207541892475802	-0.7921726726476168	0.9270066740836341	1.298409946500895	0.802434340707426	0.9179242465254752	0.1457190128339217	1.968967076827757	-0.24817402707597264	0.9374776007477026	1.1647646969803724	0.6198362184696089	2.780419904893285	2.334827864195752	0.8479485928960819	1.9254524469020389	0.6476631989014773	2.05013417186571	1.5474735089981944	1.443483374763931	0.7181297021272061	1.0134898888245132	2.378704544632558
0.9741992184170595	0.8439263186282819	-0.21601473232469354	1.0766202101988918	1.2887618955090185	2.0495506840469306	0.8540605560399811	0.6584425199287007	1.1953608956103001	-0.4199869126434489	0.003101485029575961	0.5811178377972684	0.32922821012649006	0.2559012633680474	0.6512807049764107	-0.09865385581538734	0.8035542817792815	1.903986380788528	1.32253381566104	0.5948433887745093	1.1104814213379468	0.8341920391918473	0.9116781419898787	-0.5349948337578592	1.375253603197717	0.8125319646619144	0.8939430206834267	0.4268606241439306	-0.8941566020716623	0.8895404574454775	1.2234921235133316	0.7142884628874125	0.8381670785215152	0.12789480475307602	1.8992499434798638	-0.33197587881274226	0.8865845669439352	1.0953497469149842	0.5918610890627013	2.678168216389138	2.3242554468327077	0.7589073632370165	1.901937248930545	0.5927168526782003	2.0347630948074777	1.5719367844771406	1.342873508536429	0.6955735755234834	1.0116136865001273	2.3934379903885423
0.8505093692285411	0.7599831795071043	-0.26022743228549194	1.0640992784536383	1.3162959550030497	2.0121749335503867	0.8292242797007626	0.5998624346026568	1.0730509661557626	-0.5054768978049651	-0.052707195194985665	0.49631346146024696	0.32270395702179905	0.19258452406217624	0.585772675070112	-0.15774485792074347	0.7900894442884862	1.8026497343341248	1.2873291295738605	0.561154845954604	1.0707984699767448	0.7970106354162607	0.9077829205035954	-0.6011938503947328	1.2885819918540713	0.7736621922291259	0.8661681502288999	0.4205455764146479	-0.9182707187272726	0.8255508546926157	1.1593616715935346	0.6668657281477425	0.7496292381352444	0.11645877870991017	1.8333189575674382	-0.39259721166951167	0.8825397687774679	1.0496798275598773	0.5485125571293871	2.5812939687725427	2.380313979571718	0.6676075425612518	1.8208282644248528	0.5459097778750043	1.9846432914763406	1.5783909103236209	1.3041184386221212	0.6547204672919055	0.9953548608616739	2.3482192380382934
0.7149715477069594	0.7084951549109257	-0.24353289004439463	1.0639823728989692	1.260462291855072	1.9961683090871674	0.7299741661384196	0.6039773347769769	0.9110456774736511	-0.5744299203231813	-0.027102381257724434	0.40370227845580925	0.3763374760510338	0.11496617791599932	0.5601882765016784	-0.23561804896447933	0.7615452455254419	1.7295153110554389	1.242352482984349	0.5274401238776968	0.9981680781375832	0.7284374045091739	0.9262661235698948	-0.6658116823121955	1.2026005301977354	0.7594148828692131	0.8046450954316169	0.4272456077955562	-0.9759646946271543	0.7210262615262836	1.121589319994098	0.6654725298070232	0.7176487021822349	0.1458285030477094	1.778285781268405	-0.4093038412809312	0.8501801282068225	1.0492599471269322	0.5175742209315654	2.5076686262045453	2.3986226392575114	0.6164737538200005	1.7824384874330448	0.505649240455484	1.9606545132234534	1.6053888587993104	1.2610793026776164	0.6129436308602576	0.947278372178953	2.34847745818636
0.6277974327303137	0.5965812048344495	-0.2524372302368195	1.0319243399154283	1.1906699314636733	1.9777840877341748	0.6516193688336135	0.5737712938460724	0.8337476567034241	-0.6234518865251031	-0.08706486054343121	0.3323862740749162	0.4168990097773924	0.057888309629409995	0.5098813780324847	-0.2508870347716068	0.6989122243903649	1.636426146641994	1.2141873190562675	0.5139923076617526	0.8962955320965265	0.6806262727344066	0.929909773599787	-0.7455196909034173	1.1126684613088398	0.7274193196457355	0.7699704300732467	0.406302975635343	-0.9824973890414187	0.6853265044855374	1.0288576757930437	0.6621971700350491	0.6696433029139915	0.155507174114701	1.7232934145867773	-0.4482691893925896	0.7934883090726453	1.0120391312008068	0.47476125072358544	2.4396800684116107	2.4251370432152917	0.5674933924736111	1.762601587346128	0.468990684922549	1.962211028854855	1.636611262269573	1.188657087004517	0.5842505839387047	0.9335301851749543	2.324558845407664
0.5376590002101334	0.5087960921522188	-0.28699668369035225	1.0727796689055453	1.1180276905200357	1.9774190172921582	0.594495237606431	0.5521738278450207	0.7597883121474507	-0.6233156036417017	-0.09819182279740493	0.3069395932673725	0.4311183100142816	0.0299703866421335	0.4701892653627118	-0.26900864215488096	0.6687508791626617	1.582323564964025	1.2156052468179803	0.4823174871602367	0.8423025153878443	0.6197033206761526	0.9203841201562539	-0.7510259634736726	1.0517058651544893	0.7067480002619333	0.7198908566233957	0.400205835431464	-0.9675759024775988	0.5998870068146889	0.9453096123657199	0.6877639297948496	0.5861367770878758	0.1697172293241566	1.6293888431713068	-0.500777052019727	0.760669460269074	0.950900975141446	0.46565042237873655	2.4193972320671464	2.5147402446099365	0.5259116963989744	1.7333745305871084	0.460196862454883	1.944357095877356	1.619950081886413	1.0998479639668743	0.554266150000571	0.9235134970714481	2.245880073085181
0.4513914289855759	0.47366451346254673	-0.2731392033535501	1.0890509634883618	1.0865608620278262	1.9912170664293665	0.5134725141936174	0.505949969440439	0.6755417156967497	-0.5331706692106175	-0.14245052782881124	0.24479707822307678	0.4940588762340541	0.03670331941401705	0.41561876686082877	-0.27194060297153916	0.6124251398253321	1.5222564632503595	1.257685897904707	0.46967394626370773	0.786120667444964	0.5766072870329836	0.9354217188072663	-0.7558557451959487	0.9853040192623336	0.7239403082020115	0.6182109186428324	0.40863761538636806	-0.9259557925593359	0.5572271226616106	0.8544772629797768	0.7567891209468858	0.563216100768458	0.18086255243462687	1.552160629378586	-0.5781984279499262	0.7183902942477692	0.9127433505135137	0.4436817215585271	2.4385902981136183	2.5617920052615255	0.5158341092035462	1.6996809130898793	0.4477924320749028	1.945250054533226	1.6134083117454394	1.0183606857559109	0.5564759344142636	0.9104562627648152	2.2377856486946004
0.4348195944619556	0.4214656097304119	-0.27453968541275314	1.1039063339011919	0.9789153488832232	2.044951199870277	0.4381800268589101	0.4599843216350189	0.5735494905397112	-0.5225574246331405	-0.18598208406849728	0.19479605652959317	0.5281778370098198	0.03458971379298141	0.3469304801173352	-0.2822268634848767	0.5947869260303307	1.4650261562263232	1.246262249864683	0.44940721377530785	0.7176851578262082	0.5289101923739331	0.8961989551441374	-0.778680407711813	0.9009863113164762	0.7136475531310615	0.5517631064168393	0.4384170079735451	-0.8808851899701559	0.5041407160395676	0.7825076134920216	0.8358192240684282	0.44816052915610377	0.20028970158228607	1.4334778185952877	-0.584789016225035	0.6788295572827939	0.9010884995903575	0.4587992542575884	2.4437201283004564	2.6078587699869575	0.5002229740172045	1.6477855003477557	0.44953961304817114	1.9369454031781537	1.6152874054193742	0.9487592813225708	0.5078861652146712	0.8858370866555925	2.243855549399217
0.38004676527438014	0.47330622149046137	-0.2667069107129	1.1042470534060733	0.912973208485135	2.0854935834826547	0.35271715668659115	0.4299670438215165	0.4906477784012734	-0.49771035991382817	-0.20896112114885623	0.14679639615142154	0.562618506518558	0.025236450900542894	0.2922340548620582	-0.352460488728074	0.5309209363015597	1.4516708323690375	1.2182214931488047	0.4366260150638154	0.6242760589889269	0.47904476050029504	0.8485288404501683	-0.713033056467819	0.8169293069641185	0.7822715259907594	0.4633141206969621	0.4681814306578399	-0.8212111625151216	0.45783556483192545	0.6879803786502141	0.8405865475728191	0.360711047176708	0.20595689444736887	1.3297819879969845	-0.613783149867712	0.6116414304208828	0.8120249277744074	0.4279234748597037	2.4470406201644344	2.626870724429364	0.4915186619327897	1.5766085098532567	0.4447930396999631	1.9049791911954486	1.5814777423756716	0.8766054843626222	0.4853150457276293	0.8963200792461414	2.3156457163335835
0.36356611686802187	0.46189175761369033	-0.25567042868329504	1.137070379121836	0.8610662348765217	2.056191738949601	0.27864634538816085	0.3715651238088939	0.42040253184672405	-0.4457074493411162	-0.21934328272819612	0.16576670557080384	0.5868511886096799	-0.01898529529976933	0.22271800959292168	-0.3908244743446301	0.4922531369544327	1.4853858134308844	1.2372424321761	0.41844859533124074	0.6019293693675513	0.4513771938062307	0.8073146721733464	-0.6251662759109127	0.7451137988742842	0.8069963796262766	0.4190084188507348	0.4578099192468187	-0.7782827258939689	0.3959613524132156	0.6251656079727812	0.8364913706423724	0.30820916633551915	0.17714848138546874	1.2544019338890486	-0.6073664688741057	0.5479056289620462	0.7837424155930066	0.3817988125744872	2.423635340057298	2.6267959873843836	0.49057380723812455	1.5725873864283466	0.37792942816883374	1.887473436402829	1.5466759459183061	0.8124337549937296	0.4412586246810572	0.8586294954416218	2.328984643748132
0.3628295776758669	0.41944536239208335	-0.2317938274664313	1.1861639793021368	0.8240135788413163	2.048118236378864	0.17741531708027486	0.2866933366402658	0.3924790415264126	-0.38852712717977694	-0.2653596773711765	0.12458850164287454	0.5965381207601377	-0.015197846234536095	0.1426097520608987	-0.42343653273949433	0.5142239872303749	1.5279121686912787	1.2445014849134473	0.38266276461761584	0.5179221239475564	0.4308719331867691	0.748527240140575	-0.5846590453918137	0.6744050176485453	0.8383792140664044	0.3715925001511475	0.43778478825945977	-0.7382129113504258	0.35067786921087546	0.5906213913382775	0.8001594763521964	0.25625885563863393	0.1477102872638698	1.1518527597246175	-0.62198377771098	0.4743582525984225	0.7401283259048671	0.33674147663339826	2.359532490057911	2.641103340661977	0.5096488703376136	1.5418160618010364	0.37781420911088104	1.8576059974921915	1.5254853083957367	0.7765817059046929	0.44003720445330063	0.8535814659016095	2.3819493528309534
0.3274161566321753	0.36420950133320507	-0.23466468058882722	1.1718578405702291	0.7844056448606281	2.0799701282038585	0.12541978324467665	0.24469515272811782	0.3988821809039589	-0.33586478330028463	-0.3165312632762808	0.12339073645660645	0.6082878267303667	-0.023596681405940352	0.08328556525793249	-0.4442014923666939	0.48508580498364184	1.531135646897589	1.2738764686903536	0.3634478834684898	0.4646320307270133	0.42338322391870137	0.6582572461157473	-0.6105167256190768	0.5887943686699129	0.8219118218762558	0.33531862901332776	0.44014218012561857	-0.6883500997198958	0.3038852000753921	0.5429601260221396	0.8369480167728316	0.20410021686956795	0.15255490846951164	1.073923277219015	-0.6041279709862983	0.42924852284523063	0.7349332958312107	0.31444410336211237	2.2597830250163407	2.574904907253568	0.5122035373973333	1.5767899675690145	0.3409923752337886	1.7769489877387	1.4988975352182754	0.7638189807184859	0.4145599644161746	0.8006215361547362	2.4429750213186106
0.3350327465575776	0.43551356626516774	-0.257091030603807	1.1171733801550388	0.6958882049134688	2.088346578732556	0.0833216267887222	0.1939741877104216	0.4229198617941467	-0.278318408754651	-0.37009735940848476	0.15199350777376763	0.6414242777476071	-0.008435724757894053	0.04091205225255773	-0.4613815850671828	0.4780496704792842	1.5696644596887468	1.3148465348249156	0.3279314737176523	0.4329400505382802	0.4050475245258028	0.5949133051513635	-0.630460145885415	0.5422758825571921	0.8446239498982268	0.2761251369431474	0.4069886680036158	-0.6693173081458632	0.26890191402702956	0.5246298580203443	0.8554891036146051	0.14940367500087837	0.13636329543151945	1.0315872863076987	-0.6115285355865854	0.30990235333124455	0.7226616960079641	0.2720201562650329	2.201976850401272	2.5444606761639417	0.4912808303572492	1.622151526523925	0.3197817994922437	1.734886190632253	1.4723676072751795	0.7116771332919283	0.3910218039550289	0.7914357629616521	2.5207780905302615
0.33650533227353197	0.48780581873842765	-0.27472531798836675	1.060116532672326	0.6993129147509692	2.151667139266616	-0.004279038517076755	0.15161034780475383	0.5621614673802977	-0.2529489581723153	-0.4614154566370597	0.1971455748244833	0.6761780770897726	-0.01896640849080803	0.009791167372313116	-0.4542791544093312	0.5312600420050736	1.5695784680424123	1.3122037168430798	0.28880804779513236	0.3925524972660923	0.4222716170429571	0.483726823292678	-0.6155649311250599	0.5051985600022721	0.8091095728046545	0.2477177096104764	0.3400331526546681	-0.6342467492307826	0.21275893230023799	0.4922030732178885	0.8432231837611714	0.12153766409653408	0.10427176617530087	0.9725526566606814	-0.6557779379384535	0.2656200352232569	0.7013963365337553	0.23137073069563519	2.112876850520309	2.4757263573293016	0.4587529131719035	1.5860874198117474	0.29590434412945876	1.7160110126108088	1.4033424667041037	0.6876041560555171	0.3528582524033652	0.7690145250994863	2.566016274162556
0.337072631391134	0.5512856538134827	-0.25595250874343367	1.0373236219376927	0.6985198831234232	2.244650782544586	0.014770174582105366	0.062391249021745844	0.6208106371278833	-0.22455521264702177	-0.49922223342751215	0.1633371708027298	0.6789459009959116	-0.028531504115574213	-0.06921882231196132	-0.5266112660612942	0.5959733754589431	1.6254214741602273	1.2995481819055956	0.25785619088101935	0.4492586845062377	0.42506379236105457	0.43224686083007324	-0.5907692638765623	0.4767931403549386	0.7963735764500569	0.22953073882743377	0.31689599405813185	-0.6425180560636375	0.13870564303548621	0.4834340577375321	0.9476344378879624	0.10722721228858227	0.09135069214252073	0.928611886179415	-0.7225074631979957	0.15686697327726656	0.6393124592162283	0.19888300532609376	2.048417352101512	2.3892977556452997	0.4264806244827172	1.5760466022804125	0.2653197429991851	1.6239023563696786	1.326811468752629	0.6735439466635563	0.30801024043504555	0.727724609243765	2.613063510153247
0.3374174312860477	0.6064507179781623	-0.2232924479617433	0.9250173113302879	0.6727511876185157	2.274237624058064	0.008554448875335536	-0.014336742295520172	0.6245568956698356	-0.20013171436476052	-0.5404460976948816	0.16612190199329518	0.7472084304435089	-0.025222020090759984	-0.1350279570774863	-0.58154174286095	0.6439986841995156	1.6614847127760868	1.3050678921026548	0.2358916208838818	0.486368781485949	0.41618603350279726	0.3336439880860414	-0.5757389253534345	0.4679087030556784	0.7970540455524897	0.19843248229661406	0.3397561518333859	-0.6646887272050191	0.0724953495072177	0.4587430365880397	1.06346898117017	0.0986707708847259	0.049896023858086905	0.8367285635156547	-0.7564604428326899	0.09021610958755504	0.5788603719397555	0.12456128442374852	2.001046653595405	2.2675060755112475	0.41435606783576445	1.5767375608665757	0.23426153198007196	1.5300149637492724	1.2702283122278097	0.672446569116825	0.2698286974233985	0.6571595591027245	2.6789286473858
0.314730733036806	0.6090428089436333	-0.22011152622664437	0.8424542425168831	0.6553805629894599	2.3079148680931403	0.029423858279818978	-0.0563504100832921	0.6738600143667567	-0.20901628797802782	-0.5633484511279769	0.13348127044981423	0.8144475874794805	-0.03779999099051584	-0.22416730824661696	-0.6114320568699961	0.7063175802364267	1.6990148759144763	1.2698488588962165	0.22197136443396343	0.5113235723685929	0.39800578363078637	0.2028834465054726	-0.5845111733207528	0.46167631472088766	0.8054782272796934	0.2013374936469869	0.30916612044376957	-0.6520190595714801	-0.015587675018916992	0.42649365715488685	1.0981354781898667	0.039593429354577436	0.012362565337712083	0.7257758916981976	-0.7648815449670393	0.007137997103599636	0.5345477358898247	0.03947088452023728	1.9644989500367278	2.180345434053332	0.37335083019898585	1.5947274490400951	0.20007433281851808	1.4124605568741462	1.2306465712373735	0.6723158759776096	0.23285941232192423	0.5934499998910623	2.692414388931356
0.19159864048949152	0.6867865569568081	-0.23971909882969764	0.7277778503092651	0.6467314503014898	2.3227496366071243	0.06834818535840878	-0.11835599518470948	0.7781000431321937	-0.22315954594573206	-0.5756574898287341	0.13118835077745816	0.8418373046035098	0.004939999197648706	-0.2880660315561715	-0.6693959326945841	0.7494185751648434	1.7456224721798734	1.2568865904104132	0.19645456399502817	0.5105424343758042	0.38368831155143834	0.07305724715312195	-0.5942997562892552	0.479219973878112	0.7917027599013098	0.20856125128107803	0.23045989124712735	-0.6762302293147997	-0.03154391535200776	0.40342469499438793	1.0609259777713065	0.07542799553742711	-0.027705612413123054	0.6504403294547546	-0.7930909541276653	-0.05900060358878019	0.4993213520201888	-0.04378428257671142	1.883196259672347	2.110606955947669	0.3276297321786288	1.590290177869265	0.13714275134889414	1.295451512707778	1.1572555177804125	0.6964684764733905	0.20236806566700866	0.5590336460352655	2.7152334070494337
0.10569447163742604	0.6404753137390341	-0.2588243998213341	0.6540859340657701	0.6547505509241921	2.3431423504803375	0.06340175152431567	-0.1832323171077957	0.8374634879802109	-0.2666188768238134	-0.6363085831530744	0.1263666415168161	0.867372624862529	0.024034133811891078	-0.3554104708958201	-0.6937898387966913	0.8035833863278775	1.7599967118292799	1.2487887225361232	0.16199850083904815	0.4465257085851849	0.3888089656509171	-0.010664273738054245	-0.6454146589657579	0.5079445426676499	0.749588509191671	0.18385939872490156	0.13750916725528656	-0.6742556246513589	-0.09601849426678585	0.3879816978590959	1.0682759707392275	0.13528783826723903	-0.07410480923856237	0.5778285042736651	-0.8379597262631376	-0.1355088793239781	0.46649799140193204	-0.10286146923329373	1.817607340876032	2.0144679041527342	0.26376952729313846	1.5463878880649615	0.12257565308969483	1.200192173828222	1.1070386675189916	0.7046866389963263	0.16741966797640934	0.4954036349674794	2.688810533821395
0.007957266797764883	0.6268055099132768	-0.256920163357136	0.553179098375785	0.6201942488490391	2.380640732373979	0.0790036740194537	-0.22802828184942187	0.972513334772985	-0.30742460984739206	-0.6752463960894127	0.07111706153209223	0.8799743510139788	0.08582190008321122	-0.41581902696412315	-0.7208273339173784	0.8315357160325206	1.7183388876908574	1.2171014587515177	0.11652703852498036	0.40944800516641217	0.3527281098028765	-0.10849744487721354	-0.6617904215558256	0.5481673103444277	0.7065381576612816	0.19192738053043087	0.10460969250713237	-0.6819085841275051	-0.1481998651764183	0.35462014876938025	1.1009935669523485	0.15173144335388694	-0.10218996164414322	0.5074753272393291	-0.8769696220528165	-0.2510419050115053	0.40002735384416777	-0.18341888759101113	1.7956310820024242	1.9582307690395648	0.1929686851565456	1.4912659035558518	0.11586481045403665	1.087377318234863	1.0555297650681514	0.721775582456983	0.11566293537449335	0.45127294682184954	2.6919696284756576
-0.05688714761350354	0.6167992383538378	-0.26754091949384334	0.44507798054141173	0.6573494416254988	2.440130473623388	0.09141329651051285	-0.2726730915517528	1.0182728346151637	-0.35113452538205003	-0.7148069760089231	0.04082197766673662	0.9303268473358155	0.10029713679226396	-0.45483826168702	-0.760259390269602	0.8511597170260856	1.6973338399395679	1.2239979027897874	0.0565886760700872	0.47948573723449356	0.3074512948233693	-0.20202606782000093	-0.6928049378248469	0.5358693223541785	0.6968522353898299	0.16217572617095816	0.05144524454846742	-0.7065803303660049	-0.199983578387276	0.3207679595180215	1.2732730801628684	0.18080330907212816	-0.14795784682379579	0.42427366433343705	-0.9330090304112224	-0.29647605125982196	0.38168927399209546	-0.25755060467611796	1.8075799166824376	1.850696425853004	0.14597834311570082	1.4969250607795221	0.10679988432059973	1.0224096755190923	0.9869849152308984	0.7368749590527454	0.0711092003882156	0.41799294440218243	2.6184945534848487
-0.1359800915016489	0.6089282590858002	-0.31250564622619065	0.36938091981050675	0.6814140527004989	2.446042194427533	0.07992199999673175	-0.2977205052070451	1.083665879818869	-0.39041559125832537	-0.7555078852304803	0.003969654935863878	0.9779070045412259	0.12339484566064947	-0.5308681714324576	-0.7599750436406516	0.8754157383103939	1.7493301220900244	1.2132804474747083	0.019228622485090975	0.44802840055970944	0.28033330950630186	-0.2632733772317272	-0.7109829042576681	0.5642314761388741	0.6998637043848639	0.16593369384183246	-0.006334999890815418	-0.7384045486315072	-0.24696762488962637	0.3036371612322943	1.3491898413969505	0.19704499938978082	-0.20069600659213122	0.2851960361676864	-0.9636145029293341	-0.3569756376138128	0.3165159085266853	-0.31548874422201223	1.8310041114958782	1.8193423191490996	0.10929322706401598	1.4465919221095276	0.09355544333985907	0.996758297913591	0.8945608514932021	0.7398472218233619	0.014764045775219031	0.4144710344865574	2.554754118992359
-0.21286718927453654	0.542290854928356	-0.29831053379161376	0.33166245452551046	0.7472054017355192	2.5001809308003136	0.072795216624235	-0.3331435390833469	1.1659719149104761	-0.41848176089922456	-0.7594622417241047	-0.06919155348216684	0.9575752383778513	0.1459304573396064	-0.6231666983674744	-0.8106246938788505	0.8576379977688472	1.7760659320448924	1.1723563707361264	0.00640321377005223	0.4111657031075809	0.22782807140531564	-0.3379825088422352	-0.7108460779520949	0.5479478248588868	0.6640424640086756	0.19376811755297083	-0.028202011492127883	-0.7458621419447811	-0.31603164886368257	0.23766645255058605	1.4201619367266631	0.22807248981203113	-0.2515357878443686	0.17257601003359166	-0.99315448840878	-0.42216360404176595	0.2850797377916116	-0.38862411327855223	1.9357177462644706	1.7477930965869675	0.07832965920105318	1.5022159557513235	0.09020608077819676	0.9411268960211709	0.791684329194245	0.7256302103191878	-0.06006476852171927	0.37391512299626883	2.524606484899411
-0.2324256303376579	0.4875932676242732	-0.29318904714964905	0.338116130800007	0.8312413971964162	2.4896059897644447	0.09524451228411858	-0.42708248232990603	1.1551721751057866	-0.41474917724275795	-0.7713090400461159	-0.0997834973678142	0.9747368753984851	0.1805471880689388	-0.7558722474710509	-0.8818206423507279	0.8837500467391814	1.8315539398562524	1.188624824760402	0.0043544701939516066	0.37133855843963093	0.14173374147522097	-0.4123418977365326	-0.7122841452626567	0.5584302622779903	0.6552745192106888	0.16817349007656437	-0.0677454148767224	-0.7739273408815968	-0.3358364523784912	0.19541944600049715	1.4572100411251045	0.1955559998472713	-0.24072278442882408	0.0390748519096332	-1.0046816692341838	-0.5320353139796832	0.2289201357147713	-0.4420398565086181	2.019771059747806	1.7221736208344693	0.0632063214298509	1.5683449187941365	0.07948208236286707	0.8606319870844896	0.7396728743587809	0.7608177176274644	-0.11835806507572481	0.3591795823044697	2.4931422734963418
-0.2539686924356484	0.40188986654304876	-0.308558350867899	0.2873372952243045	0.9393122819336657	2.3710678189380756	0.07478145666734995	-0.48935985653527514	1.1860444556904812	-0.39136414306360917	-0.8068299096215164	-0.09706498728545669	0.9667126694363398	0.2254574443050231	-0.8084706210798925	-0.8808336866654812	0.8854441373028556	1.8573165722784555	1.189205588286566	-0.002696071822573648	0.24937963804043148	0.057432364687029405	-0.4968861838057329	-0.7382448085666484	0.5332314198050655	0.6744244026384397	0.152998237505448	-0.11810305090320321	-0.7651803036503929	-0.34544753299787834	0.14235521415062985	1.4014435963226815	0.16560762068295298	-0.26400964883690814	0.013432410258743588	-1.022989051528322	-0.5326700255322458	0.1848214010174729	-0.45930003915384415	2.0825512963801467	1.7167304643584882	0.023340086712668667	1.594491853195661	0.08780968867803272	0.8307792981972918	0.6729661006656397	0.8057426899065476	-0.12474456692454612	0.3561129924996732	2.418812222095549
-0.30336966973264123	0.29515889084814884	-0.30960311074767227	0.30523043505272196	0.9986482329705085	2.3076566967308305	0.046210275679535964	-0.604140928602693	1.2700879882257363	-0.39108698993467234	-0.8585545289718141	-0.16724154256770274	0.9814616038399337	0.26306644651775096	-0.8901336542604861	-0.8704633514185401	0.8721035426461305	1.8815171780654798	1.2560967716684186	-0.020253188797156717	0.15565751334226674	-0.012070686917241297	-0.5674799567406518	-0.7143502432395274	0.4676687024498588	0.6326578154196706	0.13875166645150988	-0.18628541006294524	-0.7544239269664631	-0.37643766414646096	0.10493204393390979	1.3416162437599017	0.1548781592392968	-0.29445170504075396	-0.000971719465254367	-1.0418871188992878	-0.586640089226994	0.18085392703975706	-0.5457514153782644	2.0959487548074947	1.7210052316979372	-0.008719933250592869	1.5229940534799329	0.053841631646310416	0.8600295650745305	0.6046158211621615	0.8375973315265405	-0.16903526010236375	0.37210943328048585	2.3416160565931063
-0.2905585936213696	0.1976006360868835	-0.34672677561161225	0.2920058257192435	1.03711250123751	2.2280225298480554	0.03762239377045655	-0.7037880781558531	1.360400523210707	-0.46111727799405244	-0.8847078599454591	-0.19745222819371483	1.0031684772963179	0.28566236721168653	-0.9600205771381368	-0.9159142786842928	0.7983521715532274	1.8999737742871923	1.2635551117883472	-0.09055350922046808	0.06553545962718406	-0.06952988908684334	-0.640853594268689	-0.7127259758821707	0.44942790493797746	0.59317376673454	0.11859000747929668	-0.3491330361494066	-0.785296837676985	-0.38291465257242063	0.059627314565281586	1.397242680235529	0.21748659772058354	-0.3077681834914065	0.07415456449307008	-1.0924642741464867	-0.6168064926993678	0.1685167704130649	-0.5721461848003266	2.1241219974368977	1.7023234616875864	-0.018433168943900076	1.4930787901746378	0.011804749071294765	0.8844783305715553	0.5899951752433925	0.842601374834198	-0.20039754001755358	0.3817866687254913	2.2828245537343657
-0.19638583584277242	0.03399294675455027	-0.3746158162513068	0.2907354112204436	1.0658476781970418	2.1168265105301307	0.009796658491440022	-0.8033870678186353	1.3961216719243938	-0.44998696124802395	-0.9451401061831104	-0.24126467865914294	1.0611473895539851	0.295526003191739	-1.0204901936899746	-0.9052341632642534	0.7527792705721956	1.9014987238035104	1.2899122831931673	-0.18012906178206006	-0.027786361222076277	-0.11592402299798066	-0.6660893255754822	-0.6937579880643638	0.41758678503298075	0.5681960026040211	0.09101580181024424	-0.5277352459344891	-0.7695342243530207	-0.4147409028138047	0.012828993681834563	1.4680643954287038	0.14466724203557213	-0.33145323520115955	0.09779008766594731	-1.112008160465017	-0.6685007245758632	0.11620897713807236	-0.6142146251459156	2.142675867788072	1.659085206664502	-0.007621539668044708	1.5515971834814892	-0.035012184047020424	0.9127186284096108	0.5764332724021016	0.8064052215124435	-0.22480146952360788	0.3884313304984937	2.227269007045533
-0.16314652118022024	-0.07209930432909237	-0.375395600918641	0.26135886114268503	1.0488776743154884	2.0053364178948248	0.025472847298665835	-0.8553425883018025	1.4715939194155458	-0.49057831154786785	-0.9585022142853908	-0.24083820500661765	1.116978416277965	0.2735632198436662	-1.067242295576912	-0.869256412347951	0.6867776570401963	1.9144287686142019	1.273957303897904	-0.24404445213243314	0.022078238810923963	-0.16814771794440347	-0.7680348384791484	-0.6411882418018966	0.36491768926547985	0.5436905339922508	0.08031685842054406	-0.6710161526908587	-0.8075100759620986	-0.4154720555518133	-0.005074201674648788	1.4831217090881845	0.04391477039581043	-0.36092202297384657	0.15544940975260815	-1.1267868322509842	-0.6714979840343995	0.09084859510179996	-0.6675043617136194	2.14937516747738	1.6526582040630564	0.027713437269431217	1.6764788367127608	-0.07408068686340806	0.9532055989987057	0.5284935962002032	0.7926554136216271	-0.2546668066601557	0.4028277728665084	2.174427794555265
-0.16117822615535363	-0.1368506716347738	-0.41971580670896175	0.24359643927042174	1.0923366596684703	1.95895250381743	0.030374519847760118	-0.8979290061819638	1.4993531728046423	-0.5407505014628948	-1.0258971218450519	-0.2482490514009716	1.1524530689425043	0.23668372062706947	-1.158659801633554	-0.845378674992866	0.6552086363423563	1.947258117062249	1.2819706416900947	-0.30171300365623827	0.0649377732515243	-0.2111353286067831	-0.7727399059516431	-0.6086349382817469	0.2896642265091607	0.5305749632680298	0.045382743449205606	-0.8135514152954524	-0.8353969185666774	-0.3825631845844367	-0.017916340017711	1.4795972926257457	-0.020176705341650225	-0.38642556274992773	0.18998414976706463	-1.1279837451384542	-0.6492680712215282	0.11333200394516581	-0.6429279608539863	2.118620643981938	1.6221773709847347	0.04710900673024414	1.7919410649345722	-0.14506365698145895	0.9941335370648712	0.4928416500862534	0.7549748022951149	-0.2770684899069289	0.4304450458798093	2.1004220296614915
-0.12048602846665794	-0.12856998811790138	-0.41739208794146776	0.2831968187548347	1.0910932284768065	1.8835559778113207	0.07142632729426232	-0.9562828495273022	1.5533559929023775	-0.5052823554224598	-1.0705282132670673	-0.2591360753954996	1.208822760253764	0.25458090372338776	-1.218114541832113	-0.840926916862011	0.5843361393857173	1.9704128010320054	1.3009685860194	-0.33202900109228817	0.0486580786936068	-0.2698259072239317	-0.7998338841757244	-0.568512025655843	0.27930315143163004	0.49781442788740893	0.033092592928597765	-0.919295100175694	-0.8255405815698174	-0.4230138317101554	-0.07483775540383043	1.3402830109144785	-0.05619602158285521	-0.4282329705909113	0.247236759454057	-1.0979430470216256	-0.6484481491684602	0.09942504905832102	-0.6405684515772833	2.120777891523006	1.6543417039096098	0.046769732707176895	1.7918640078177084	-0.21031050483308084	0.9930610550973992	0.45217767734741476	0.7418137278097041	-0.31169733594596133	0.4569429046564341	2.074227581949049
-0.0764457245851371	-0.05963944771634675	-0.3896439126917099	0.29729036483758875	1.0426021832651842	1.867444471232163	0.12120003663874365	-1.010024162398563	1.627824936576042	-0.4429712025121636	-1.1198718971856583	-0.2651789999314119	1.2017469742124747	0.19469512496360486	-1.2916682652104423	-0.9054940629101168	0.523503997239464	1.9194062130079064	1.3311798456896764	-0.4035777079922068	0.00848778047467762	-0.32926505076489304	-0.8578174553845935	-0.5361844751585301	0.2336608037340163	0.4399091722550802	-0.02404971732661748	-0.9339141316295896	-0.8330002181059901	-0.4694665227231578	-0.1534758556572225	1.2628469461240133	-0.1532063308137914	-0.4955002775302576	0.36869166904171424	-1.0803869029810558	-0.6414164681850748	0.1207001133161216	-0.6853737784362248	2.113299684228079	1.6452513796385684	0.06563204171017878	1.872854281117089	-0.2515565862303049	0.9930434909247505	0.45610326529776596	0.7296160418075857	-0.335259618290492	0.46620698582188635	2.0514927660531663
-0.016184026278156984	-0.04148221794324537	-0.35879561148138545	0.28903944418075656	1.0151860756643867	1.7520774918597435	0.1312307383603069	-1.0653773751933413	1.6835250938444546	-0.4080917679456079	-1.1613066356718742	-0.2793457463077997	1.2469498732016007	0.1592111033818552	-1.3204250851736379	-0.8772425057479815	0.4735918035883901	1.85084546073491	1.3411809670283894	-0.4622713247943139	-0.04689280518548362	-0.3751389591862458	-0.9469565213622826	-0.5607720999818621	0.22553427989390054	0.3964323324650975	-0.10852897028225703	-0.9939359339103836	-0.854349173104769	-0.49129523557223986	-0.1717676378876447	1.2292676679529257	-0.2876399587049615	-0.5050997267624178	0.4000949510806155	-1.028629782953377	-0.6267252357177764	0.1048947839246637	-0.6858262492882621	2.0481790814220835	1.6538380912065087	0.06680582952007522	1.8628348901820246	-0.31595890508673696	1.0006881757705235	0.4692069637674465	0.7282978203922225	-0.3628889534580492	0.48090195518863493	2.0104968630975817
-0.031176264121196406	-0.03751172662834701	-0.2879199401692243	0.24122915279429025	0.9472780010974915	1.5609894771805737	0.14859044083514814	-1.0644102352392306	1.7364717068435875	-0.36548989150643024	-1.2284581731839908	-0.33712658895987574	1.2192601203539777	0.1391181141209535	-1.2987436510719883	-0.8019688833682915	0.36273840034464494	1.7726475239462332	1.3180866253468568	-0.5012757477896412	-0.005897142531758981	-0.42927533604597484	-1.0143900799383423	-0.5599721124926768	0.16293272852611107	0.3669854669995122	-0.12414705213738812	-0.9739227850656776	-0.8410620945916836	-0.5595897320119115	-0.20322350230908137	1.260272049965429	-0.3853351617895161	-0.5752572103181444	0.46154358686616315	-0.9831221881402857	-0.6084835809269392	0.08472646110992792	-0.6843725302310613	1.983841367413366	1.6492546023812544	0.05928468907642859	1.8549522616457075	-0.37998931900530675	1.060052414614647	0.44267545822704973	0.6701013516934128	-0.4082510680636406	0.507571311968093	1.995012074435854
-0.050919353886417384	-0.046415695375310116	-0.22582219265919753	0.25502666055274315	0.8965718505076561	1.612399261575187	0.1506006207295111	-1.1230737560970492	1.7711450926206953	-0.38253136841443913	-1.2722101571372262	-0.4020777048239374	1.2623537388573733	0.07608961327457167	-1.3236817394401401	-0.8088544876361954	0.29505146867210796	1.6516363250300128	1.3295100768510006	-0.5431944595442226	0.05188258074527423	-0.4731844196438656	-1.0456009982833383	-0.5790111088029053	0.1453336860588316	0.2664800408807265	-0.17366427518756375	-0.9664201494971207	-0.9203127514490704	-0.6130544012591727	-0.25130201456188994	1.318887788591024	-0.502322936514083	-0.5979247385161036	0.4652657663990382	-0.9708587602524478	-0.64961736236763	0.09479467894425216	-0.7162960776924557	1.922206769254848	1.6233478680892024	0.06319014241110682	1.92294612486119	-0.4737352081519755	1.1006054691903366	0.45500245295893144	0.5497688952027893	-0.4741502876431147	0.4861960701893242	2.020810339897711
-0.08914141436973073	-0.10852996462561729	-0.19489329338015135	0.22831745454143273	0.8636021312994597	1.700005881143921	0.13312030746100809	-1.1213348314512976	1.78138232598631	-0.4603186947025364	-1.3060369666300062	-0.44809993975918677	1.2488467130433123	0.018248331584852326	-1.3282029762823657	-0.7856815495029619	0.22696570827759494	1.571626985831785	1.2914790082698238	-0.5567675998510039	0.07073899005722963	-0.5577679515926082	-1.0896298959402233	-0.636455110527639	0.0795949369481238	0.24980964543119405	-0.2104704406679832	-0.9647703021577636	-1.013762785844007	-0.6376050158417863	-0.2928769133104456	1.296824372974426	-0.5953492496654187	-0.6173953295640674	0.5160310306929949	-0.9323083949747291	-0.6582933644759145	0.07314172229680113	-0.6569108162968142	1.8889361043097304	1.5772801451965264	0.04673947794212505	2.0427174562521677	-0.5401982845550845	1.0896256293735136	0.4656363352097932	0.4346025669308891	-0.5384190977966371	0.47337730314696164	2.0567830405415077
-0.09353530258517567	-0.14211726363466398	-0.14495104278680634	0.21331763538042514	0.8440397838260918	1.8211108400615057	0.1069205870285235	-1.1198249893218502	1.749471878103699	-0.41277775836561714	-1.4004092231370893	-0.4869144740805124	1.2329400787220444	-0.004938231134782908	-1.3225601518232446	-0.747840105817881	0.2317221884520535	1.5022213152780803	1.3157224952432276	-0.4906583877638737	0.1796778423050889	-0.616836219504995	-1.10286610671588	-0.6341062243441059	0.012542618963921424	0.17603403944672324	-0.2259127223574548	-0.8552399412070624	-1.0994528299365978	-0.6742048650182334	-0.29635655499108654	1.1573392118110066	-0.7427798796580528	-0.6644579604654024	0.5224566691300577	-0.8864069876734021	-0.6415066152591374	0.041127225682387886	-0.6013351346187357	1.848575964686099	1.5560256961378007	0.03750789163683464	2.1468088438070394	-0.5990986715821852	1.092367387019999	0.41865864278425213	0.34760832041966033	-0.6060858117318805	0.4932567209196123	2.0802441545796078
-0.14337861112299738	-0.07509893975510507	-0.06453692284621013	0.2366980934385065	0.8395929454900026	1.9909662166455349	0.07813385142817073	-1.1061807820888103	1.782193813996999	-0.4015889909803964	-1.4486339162162547	-0.489867816268835	1.2081120661545373	-0.11541625529525028	-1.318687670958689	-0.7689402791623265	0.21994568970934986	1.4601112835378693	1.3058565905901325	-0.40070176230896976	0.25987834078794475	-0.6846989114603076	-1.1571315783149188	-0.6571324928428406	-0.039373598190803716	0.11856347202691389	-0.28757231303749126	-0.6570605252249409	-1.2312638634570998	-0.7256431192827517	-0.350078878866195	1.052250791776221	-0.7729834092218748	-0.7200721944961257	0.5476825243301714	-0.8603229412960497	-0.6012706434456007	0.0659421592694474	-0.5726551222328156	1.7937789478921995	1.5353101203367305	-0.013131628081779085	2.177449466197098	-0.6401783302434918	1.0959654223430113	0.37737642719205844	0.2804795793433984	-0.6544079746229802	0.44624073832693306	2.082891774709818
-0.1603143406874656	-0.0046663804505587434	-0.03163737442614304	0.17514823701178298	0.8261540506353965	2.1336910101928126	0.02438149712594557	-1.1449055827106225	1.785641456263771	-0.29303854662472995	-1.4925927763321591	-0.509550566772612	1.148141946160153	-0.1730178032848583	-1.3315585418161004	-0.7951273981110273	0.19335566124663744	1.4818727478970986	1.294700820954901	-0.37807971154144654	0.1832413857717615	-0.7334751766777519	-1.206720351137609	-0.7424373617389481	-0.06869286124078897	0.06290032299219274	-0.32529872477909383	-0.4764424445448208	-1.3319937307730854	-0.7599835958890447	-0.3933550498326833	1.0605189453149004	-0.842108128724514	-0.7403877521898229	0.5536780200182625	-0.8249778263259311	-0.5958534925837576	0.0865234305288485	-0.51539221217301	1.7775001080708808	1.5164000957256707	-0.08859574879103169	2.1487669201873447	-0.706282029984202	1.0723273627724619	0.3607620488621578	0.2070418123142957	-0.6937050048123525	0.3991140438520529	2.1114222943303473
-0.15356751936966392	0.08259320674802963	0.05523495409175498	0.11739533630485591	0.7980623436884221	2.1314814263849176	-0.05540748437365937	-1.2123570242655994	1.7849552165893097	-0.2045030117423682	-1.5606213293069164	-0.5096185102037407	1.131652623951304	-0.23741752938639796	-1.3300315633323532	-0.7810278620541775	0.19427048932374008	1.4773031053288952	1.3031601183129862	-0.34867955640278053	0.05254219588870383	-0.7798512094917915	-1.2813292921042663	-0.7865131427311526	-0.06516151768886164	-0.032315589244689046	-0.4053920043818068	-0.31278011250600124	-1.430742182682633	-0.8700741146685541	-0.44729397925500214	1.0077895085453699	-0.8996630928582157	-0.7606664818499009	0.509756763101181	-0.8078220341442812	-0.6059996911680361	0.07199140835597787	-0.5057638106299027	1.764763288749186	1.4905328379240441	-0.15563380418023315	2.1395603638906264	-0.7654715388017692	1.0783384048905842	0.34032024419173845	0.17026376738356458	-0.7156888863772906	0.34830191398983806	2.1231248918935663
-0.24549858516296652	0.08744693416988987	0.043364680757597876	0.045417055549624455	0.7625245294420862	2.140101122744042	-0.13347075761812874	-1.2026689801057158	1.8325451400600798	-0.2055133782524094	-1.60992456777348	-0.515556770500605	1.0294964427212794	-0.2983459458499777	-1.3298711233206215	-0.7643372220271838	0.2036605995738062	1.4581630072177385	1.279411508686073	-0.3817574099733084	-0.07129518179190762	-0.7750196874211241	-1.4069034229151225	-0.8581038217399864	-0.05190044624994502	-0.09572377523286164	-0.46551526075564914	-0.16973069436584207	-1.4415819909682777	-0.8685456691023126	-0.45251061348029903	1.1037862711155153	-1.003022319360663	-0.7575090435791425	0.4421523483371129	-0.8224470735534858	-0.6448140840004534	0.047437711698661046	-0.4679380534892671	1.7002590524983119	1.449457358002633	-0.24209543491169394	2.149613958750013	-0.8213959120374715	1.131207729038438	0.3295808417160787	0.1192375648883836	-0.7565046789881624	0.2918736851699611	2.1431738728045504
-0.3195072255947678	0.0139624318509805	0.06493339614728681	-0.012584237837307588	0.753576466728094	2.1271564509770946	-0.18057838791727393	-1.249499929079318	1.8193328546821637	-0.20712621832273231	-1.6542381391525676	-0.5451330296462265	1.0206768824670194	-0.27379545505137404	-1.332827547685636	-0.691403130547128	0.2088817468624403	1.4740302632693916	1.2607692943000357	-0.40572946087656997	-0.14696526454310202	-0.7979797978983572	-1.5425758606868296	-0.8796208483340008	-0.04001125772604628	-0.13811644337071857	-0.5080590419567816	-0.10899738009337431	-1.426200268446427	-0.9030577036218157	-0.4714516047925426	1.0998686142605885	-1.0864958922793533	-0.7553216607737052	0.3712827584298391	-0.8393917905145818	-0.6556027368692765	-0.0010800664985772146	-0.4434600804192943	1.632683644488112	1.4380066845443413	-0.3314659723182799	2.0864786253825014	-0.8977306738994079	1.1503361998966077	0.2707708890722115	0.026618082317813974	-0.8005700624472075	0.23189899103859912	2.1104634685129895
-0.37558939738683605	0.006796402651517042	0.07035158978426582	-0.13776699140987955	0.7016778069093119	2.195499331972141	-0.26038838275324483	-1.2729966555867205	1.8081847426906599	-0.23126682927338918	-1.723578612421824	-0.5636877469609741	1.014319014861417	-0.28285125070267164	-1.3553352291918874	-0.6318004386819657	0.23051622445164338	1.4806637053496305	1.242791371189272	-0.42043343065994054	-0.16601484354046797	-0.8680653568017652	-1.6444423499840781	-0.9153088445911017	-0.040569449350320655	-0.18042384651133672	-0.5382136954741038	0.007381124281110774	-1.402303414492425	-0.9505210061840816	-0.525319952525283	1.0793042249791867	-1.1149897290670991	-0.8118581316522013	0.35750526741723804	-0.8531701588766494	-0.6803233281914652	-0.025515127127906073	-0.3912142278357282	1.6475465577169615	1.3965412305548894	-0.42683740808703013	2.070040101408698	-0.9283097502655837	1.1710883572166069	0.22251122355111835	-0.03774197650014893	-0.8013817271738443	0.1735091297941645	2.0961411023238257
-0.46052797023835446	0.03636787204222176	0.008846218308762654	-0.23405717982054902	0.6593115999480903	2.320784508807917	-0.34368982978258583	-1.3416353402782994	1.7908653219516986	-0.2909250915475119	-1.7400647830255334	-0.5954780522215934	0.9723860311623819	-0.30894724049366784	-1.4104540221059554	-0.6255576776012935	0.2664564079423428	1.4823546419843607	1.2362819062992307	-0.47803046600153853	-0.23069001461379246	-0.8651223832082868	-1.7268302988571023	-0.9732507362714717	-0.04331362848864081	-0.24065993876286806	-0.5508891387992623	0.06307593759953915	-1.3920476274187836	-0.9686330071371116	-0.5613480397176556	1.036625449410185	-1.1083608241849257	-0.875396945337467	0.3871657677087113	-0.8774423610328986	-0.7113227918841181	-0.04599558747203865	-0.36925197573277224	1.6852849754163994	1.3714845822411308	-0.4891796974339336	2.0573644022588895	-1.0007282759083613	1.149016984971255	0.167266149999186	-0.10446277281658116	-0.7503401750967763	0.10198342508621971	2.0713113783203494
-0.5615954857500522	0.1478498817108424	-0.02617105589980665	-0.3049235724573957	0.6043988111327321	2.300731653329619	-0.4150018970603585	-1.3406804647801287	1.770611453902987	-0.34565358333221463	-1.8105653899216225	-0.5883644169364342	0.8833096013969277	-0.2859250788611277	-1.452377275143058	-0.58353068942201	0.2718745639584039	1.5215510644790808	1.2078066087521013	-0.5653795507727741	-0.34503710277733207	-0.9059132554982077	-1.8719794869168933	-0.9941249491446145	-0.04689832638268369	-0.2279476533340982	-0.5920827027193355	0.10331286979332348	-1.2844450393444022	-0.9877009919880937	-0.5613803032385668	0.9895873377992345	-1.119881306614754	-0.9197120748219495	0.33248616687302873	-0.866692690984505	-0.7530952598005721	-0.15853423856897547	-0.3471074200900878	1.7038779961751789	1.3439092955115213	-0.539396857396621	1.9707643905092553	-0.9995546562271078	1.146077460563124	0.12149251489139286	-0.12262242564531882	-0.7439749464835096	0.06289160692817783	2.045491738448243
-0.6018328995805081	0.30832784459900225	-0.030189064036298268	-0.39280236948538017	0.6109722476261206	2.2613221982657534	-0.504893975543116	-1.3058029801850064	1.749009933957808	-0.3902236674950387	-1.8826029239947537	-0.5932182762249357	0.8124955266159549	-0.2968517417137422	-1.4741269708729545	-0.583283457220168	0.26567942447703985	1.4796728228342153	1.1388977880235154	-0.6150490563255403	-0.4137055774871904	-0.8852558297899925	-1.9825101069042126	-1.0140554965263617	-0.010625076307534308	-0.2814592399416837	-0.6689132322888509	0.18078605476924606	-1.1422110150096798	-0.9876061836676356	-0.5792201447721695	0.9595515073620373	-1.152698387578418	-0.969218854735639	0.25495774440054586	-0.8518250666235161	-0.7832498640272344	-0.25737183463665725	-0.33812185383531285	1.6575848917513156	1.3436139883671232	-0.6136544536694499	1.9841628932782172	-1.0013579269057717	1.136922858515263	0.09337201829183413	-0.13020940597014413	-0.7078488944574389	0.02877431157318992	2.0178198655909725
-0.7045131734497118	0.4081098912195582	-0.02483215920055485	-0.45555984192970433	0.5816129302153888	2.1313458400295384	-0.6245385635251159	-1.2630786528779647	1.7807523066537396	-0.4859972570366769	-1.9094945006904627	-0.5920989871368902	0.7460907804410836	-0.2924566954193097	-1.4640579236390203	-0.5706036614547265	0.23597021174653574	1.4625725860200336	1.0767379504622414	-0.6199362555018709	-0.49909416490990344	-0.893625929681414	-2.1135649676248165	-1.0516868831023762	-0.02251520416844202	-0.271956365291964	-0.7858648257661892	0.2024715797739376	-0.9995405923174163	-1.0248843638035505	-0.6126558371089669	0.9246279138336183	-1.2085809395196019	-0.9951003968705271	0.1735157030727121	-0.8410025142077959	-0.8785781667996237	-0.3718067014190001	-0.3806376103017133	1.671930735575734	1.3404602767023845	-0.6726117687146781	1.9319059804393781	-0.9688802335232068	1.134886280081505	0.08277469072331964	-0.14475695037894926	-0.66687684268486	-0.01659027635604889	1.9881178555662586
-0.77344715992952	0.45281379307872627	-0.0398073693366658	-0.5465705102039566	0.5762191858582901	1.981261952478165	-0.6697853621401882	-1.1885608479259377	1.7387161368274455	-0.5765879874971536	-1.9599513643203146	-0.6289697254743802	0.7391281004174919	-0.23497312559886127	-1.4638283078640912	-0.48163953123400394	0.21674124110616627	1.4242334816464834	0.9982818883568113	-0.6004857610397282	-0.5625164772494136	-0.8966312870852432	-2.251060446907874	-1.0430080673619284	-0.0491080227628385	-0.3002300569614971	-0.8387369754150743	0.14802045703925165	-0.8605006191529118	-1.0989107004172007	-0.6447155112292281	0.8697099585801965	-1.272028060779272	-1.0348031133103137	0.07101352094818514	-0.8261796149812373	-0.9900895325578418	-0.4875808085313108	-0.3978228266088666	1.7358207091532574	1.314343895417489	-0.7090714948562366	1.8613071148956344	-0.9170606942901506	1.1260913845263176	0.11400726093174358	-0.13613671051912765	-0.6623745464590701	-0.0267503282858908	1.9770024929367551
-0.8620336871284371	0.5027239474210867	-0.04430186495179621	-0.5483035075371383	0.5536010876119826	1.9550918475877581	-0.7875795531428174	-1.1212250426698218	1.69574187716415	-0.6680731771177492	-2.0186577054930024	-0.6906752121179934	0.7116534973400607	-0.17499741987368306	-1.4314152839033176	-0.4634532646388035	0.2449325171470697	1.3487439718375467	0.9462740330759368	-0.6179276476740878	-0.5977801412556252	-0.9267558538181155	-2.323186762012818	-1.0244690372790444	-0.03575215343296563	-0.30436014829583946	-0.8644325465346523	0.029728657683121495	-0.7449631749497332	-1.161626630134301	-0.6868671727899219	0.7808845140114318	-1.2986755962190195	-1.0515922512549085	-0.022699432895906015	-0.8419175916412776	-1.0554638392013151	-0.5789892343141327	-0.42796039758429993	1.6869523907301143	1.316077814024387	-0.7177449050148499	1.805904423890544	-0.8722385912361543	1.1119096464962588	0.16655965635281972	-0.11975141298903773	-0.6617802951993246	-0.08241728668389296	1.9511662285233435
-0.9354823675022835	0.4572274032584591	-0.07835853605390186	-0.6235112726164314	0.5968173103018866	2.0013392132180554	-0.8646095507434957	-1.0621064228933794	1.682574620583242	-0.7192162822284638	-2.027634736282079	-0.7142313564658752	0.6288554900552035	-0.09659291030449088	-1.3752735926353843	-0.46958042049436843	0.2196247998972598	1.2903095183669875	0.8765566637359674	-0.6443065085076617	-0.5416264236796533	-0.9235044292068129	-2.3903743450159465	-1.0618518941315824	-0.06896091044969917	-0.2682823509854058	-0.9104055474587245	-0.05934214484526874	-0.6034459813154578	-1.1309132489878175	-0.7089094426739353	0.7001640724152549	-1.325131775376724	-1.0728027048666111	-0.0952471588331057	-0.8495248623629281	-1.1108476470943476	-0.7089667279378112	-0.47908905232945154	1.5730394317706806	1.3194124276646682	-0.719196195354248	1.7581565318339003	-0.8090189826598049	1.0978090122464004	0.19116474030025565	-0.15034017399545055	-0.6375681213391741	-0.09000722489709935	1.9539705943287167
-0.9165453850987915	0.45096446572765914	-0.0758888609718523	-0.5627818361136775	0.6461019760345013	2.066976458336094	-0.9370341494451427	-1.0252231741325581	1.6072268376161496	-0.7525794024696019	-2.026539919735819	-0.7256291596118072	0.648891735705272	-0.07366024639168794	-1.3222427585716647	-0.45471511574210843	0.20541334780393666	1.3101591947533144	0.7661620667230212	-0.6686287719880344	-0.4764561346508224	-0.9344478102747139	-2.4116654650824447	-1.0212425110444376	-0.0877263088944104	-0.3018070965806413	-0.9926133518857074	-0.2688757076209945	-0.5717496347497264	-1.1667424419593984	-0.7566105974341089	0.5316972320240079	-1.4321390425461626	-1.0834311018906697	-0.15099309620854245	-0.8531208390490181	-1.1794263694570613	-0.7404421139208675	-0.508370046980213	1.623840357781781	1.3443784333572064	-0.7163264580835026	1.745507704387855	-0.7712864212014988	1.0586259631373025	0.22716077440861399	-0.1637083663925707	-0.5968211960390162	-0.13334654188667952	1.95299212132618
-0.9316957864726569	0.47720342663439874	-0.10678566600767074	-0.49200600957755947	0.7398086064681151	2.0996597426262773	-1.0637507086151687	-0.9771480399054904	1.604759101969604	-0.7687095234336313	-2.0183483210295052	-0.7618471817243491	0.617057516487003	-0.05338504234887527	-1.2404908918087154	-0.4666965249325935	0.2171119582816708	1.3074746904946446	0.6652984772232097	-0.6621740767957743	-0.3930381834922546	-0.9268024356338629	-2.420083620199584	-1.0234734649949426	-0.12834564586968095	-0.2686410082184726	-1.0706944299868737	-0.42384189496018915	-0.5685894499990618	-1.173512207508296	-0.7698484876667929	0.4972235129669681	-1.4203896625473509	-1.0603378647545343	-0.21051140660088236	-0.8879049306792037	-1.2825912751609834	-0.7267064781729367	-0.5179446950709495	1.6672640122488702	1.3592378826004143	-0.7127547131894436	1.8482429260007798	-0.7185948564893336	1.0479409297100175	0.2379141859483056	-0.15628258133345513	-0.5305973472181578	-0.12412798741728934	1.975763640754814
-1.0026797829701644	0.4601243831878839	-0.1603354215731021	-0.34754710102223474	0.7945876826963707	2.1305683004969564	-1.123322173894171	-0.9460239168442344	1.5830305357685328	-0.7533716781381832	-1.9961521358910033	-0.8569218358827246	0.5272319907588278	-0.06311024660415439	-1.1780103462679756	-0.4900131063562828	0.16850363610819782	1.3443623178540245	0.5462869610762109	-0.5936278012661015	-0.3422046299499358	-0.9595089944284408	-2.3618866755214163	-0.9825547174232702	-0.15028232120399984	-0.231490867506594	-1.0645702070985328	-0.7301429427454088	-0.5482549551697045	-1.146304476877797	-0.802107190000469	0.5326828204628107	-1.4321692841384202	-1.037488581717447	-0.2756205712524594	-0.9427844472287139	-1.3183348306143539	-0.8086401831522657	-0.5692410588904661	1.5892567694635422	1.3681404060917604	-0.713267856655348	1.8766076114034695	-0.6848997310193107	1.0392108372183373	0.2854974128045	-0.15312412849902907	-0.48530536265723107	-0.1008959254231325	1.9621574252605787
-1.0477674318221932	0.41177519340823177	-0.19085737639233086	-0.22731405314559114	0.8331752721792048	2.148219557216641	-1.2190620288068532	-0.872202404477376	1.5515083577282278	-0.7581998767843501	-1.9474630174489025	-0.8595435205034316	0.46324148237249396	-0.07513191513086748	-1.1176637275065273	-0.5125209148879205	0.0929981963998259	1.3364910608862735	0.3702926179505908	-0.4980067647725245	-0.3555111494932296	-1.032770456404264	-2.2860449370987324	-0.9410803595424723	-0.17049647790455214	-0.19558886122238286	-1.0846391446191324	-0.8740516659279667	-0.5711717432064207	-1.0906253561455515	-0.8433938120946468	0.5138296953929573	-1.4715832034683296	-0.9937750791825659	-0.398329485330807	-0.9334391235564613	-1.3455172383192922	-0.8836257978333497	-0.6050218089978261	1.5905625315467895	1.3744284744429216	-0.7182511885768067	1.904787123836553	-0.6245008123182135	1.02290235735466	0.32949299058105036	-0.1725093525339035	-0.4872149562293499	-0.08848388148521678	1.9398105872961966
-1.0969799040130586	0.30293920903493377	-0.22373062993960974	-0.14694668691394325	0.7927235742665838	2.1493914131658753	-1.263858479959673	-0.7933988949012529	1.5224020584830011	-0.6899853048856746	-1.903883042889347	-0.8950620145372739	0.4405550791963746	-0.11502858207903603	-1.04133898125581	-0.5460589397632514	0.0966250416988964	1.336104950647235	0.2218946639155841	-0.37858878366424153	-0.2893243740200654	-1.073401778733179	-2.2185926444780475	-0.9348552817068241	-0.20004219632068576	-0.21730821441267265	-1.086122579566301	-0.8961623955070592	-0.6031551625894809	-1.0393868765562844	-0.8695226549585255	0.45541026603140844	-1.548963877657273	-0.9763842239350001	-0.4598255447062357	-0.9411150923456818	-1.3522327664636806	-0.8203187810867003	-0.6328866313990802	1.6339241417312735	1.3979587623380354	-0.7347503480365725	1.9833531448560309	-0.6407651222159221	1.0013767747924294	0.38734032840963967	-0.20054889831855052	-0.46689150317452077	-0.07626870591584295	1.914674064939542
-1.1570157903273703	0.2544500642838796	-0.264393113481993	-0.01651441080303976	0.795485138122259	2.1922397914542606	-1.2549932747837826	-0.773557414280198	1.463893934523084	-0.6264837506155818	-1.8692277989653843	-0.930782771109023	0.4082375292928974	-0.09397622877203064	-0.9811903939739581	-0.5581723310924536	0.13132722827913498	1.383231084287026	0.10199480558981666	-0.31223459614569643	-0.28092084651191207	-1.1166104010778937	-2.221624153517341	-0.9080906859974016	-0.24875565000925884	-0.19349025380097953	-1.04547023424517	-0.9170514967970179	-0.6870216302445923	-1.0213764559466023	-0.9198462054586543	0.4115526598835945	-1.6191347998299932	-0.947257369455809	-0.5059887272084558	-0.9737797955583869	-1.3819963637712818	-0.7514228190809771	-0.6697096554325528	1.6434444272469881	1.4240281934280072	-0.698553974254722	2.00138686909348	-0.613109036282514	1.0157090232261423	0.4077647795097493	-0.17322577122993965	-0.45497599245019477	-0.06372759555740651	1.8923194544623416
-1.177162528373196	0.31749380153112244	-0.34411326955246924	0.10827931046300054	0.8028868705683951	2.299908530415879	-1.217193640957306	-0.7978736692541497	1.4498198597865417	-0.5436841768896948	-1.8142266331106114	-0.9749853056350037	0.3771706249108589	-0.08829344550296275	-0.9609839072871351	-0.5815025665212246	0.12389183095351197	1.3871030479646327	-0.06491755554829529	-0.35272870555071195	-0.34044510571143066	-1.1326574020786144	-2.1060153909402834	-0.896723098394782	-0.24632633663638157	-0.23266262626652195	-0.9859358565398573	-0.8450095718604287	-0.8195287216994	-0.9823763761238921	-0.9272171629666308	0.4591561572774193	-1.5995927350538568	-0.9057362010910419	-0.6175391191980798	-0.946242844204068	-1.4148938742129307	-0.7006002934204858	-0.702173643582993	1.653607187681414	1.458393053243943	-0.7021375783695204	2.026614425598138	-0.6477698925706673	0.9922900112076357	0.42978478797956454	-0.1519071148339364	-0.45403543890328874	-0.07695455619328984	1.8352287220632864
-1.1896355320608971	0.33101214416510016	-0.39613668683486986	0.1678862088125464	0.7857815077961486	2.3190124044413105	-1.2197826471148072	-0.8512744901673812	1.452239576837085	-0.56401758309317	-1.76066895149199	-1.0148590685527694	0.31403534250505005	-0.07572084017393463	-0.9234752339305061	-0.6365138032093193	0.10060023359010035	1.4100150960458122	-0.17523125839292705	-0.41809855300598653	-0.342276265037027	-1.1655135555367973	-1.9675318732777256	-0.8987981243399978	-0.25129674448621625	-0.24212794803447907	-0.9697632004384346	-0.7245037077987577	-0.881239689143156	-0.8937305964956097	-0.95151808881783	0.5833910935620453	-1.5601266750476415	-0.8237252661509362	-0.6461094538858428	-1.005326649853192	-1.4433923999102787	-0.6124075773892808	-0.6952889591024346	1.667104600722506	1.4698159398521777	-0.7264605327049745	2.0555198868388187	-0.6838776825222477	0.9868973250063725	0.4283551342477912	-0.16635919182322054	-0.4264812314081694	-0.0812770854010676	1.784812188127231
-1.0998154652300487	0.3465834932266079	-0.41051704961382673	0.18536534383898473	0.7269751451715682	2.351191044396729	-1.086741409528224	-0.8691768727010954	1.4458929810229424	-0.6589371778315142	-1.7416270467213746	-0.9655048011971994	0.2698343686786843	-0.0902261240790622	-0.9235395964933517	-0.6540682761011691	0.05517810976219302	1.4310123193319848	-0.2886295722246276	-0.420486950770116	-0.2532886355044367	-1.1489067934594837	-1.9344555793465132	-0.9078938554394604	-0.3103600012082112	-0.2419376438172373	-0.9848057767366832	-0.5914779999405358	-0.9081763479653487	-0.8140672280284391	-0.9512794644651146	0.6642114998598252	-1.5522586469930542	-0.7720168456700207	-0.6979747719068994	-1.01013808464143	-1.5068478646802217	-0.5920825322223802	-0.7033719170705629	1.7518295380018938	1.497627893890893	-0.7432990082532561	2.136169202053505	-0.718034320906933	0.9666540434950439	0.41376849431528573	-0.16105576167120803	-0.4028792245863457	-0.048844462054429424	1.7511446852433827
-1.0995113699344756	0.42431142751831297	-0.4279326578965583	0.17803579401092173	0.7092165436837121	2.3527279707879805	-0.9729510746894123	-0.9092279866295417	1.4402024844771875	-0.7611518825456777	-1.6932575403283407	-1.0149610830642462	0.2791062401234785	-0.15441036886017964	-0.9236701872005753	-0.6423133813302486	0.008680740082343773	1.4087525992317043	-0.43254395322329753	-0.41356343883044683	-0.2801485873759818	-1.1901380856583867	-1.896287761365116	-0.9141455095529739	-0.32931751285801913	-0.291390072311588	-0.9233700434300331	-0.5574417368530732	-0.9864004555844943	-0.7799199798086034	-0.9790468332838544	0.7950619228652083	-1.5908349263581063	-0.7396864221034749	-0.772128426650401	-1.0293645075621998	-1.5554187065088265	-0.5816276480818111	-0.695686488580502	1.8605893420083195	1.5195013189888182	-0.7729857764939777	2.191806995894741	-0.71835253910371	0.9843642995994848	0.41451960591909265	-0.14155240544226472	-0.40916903899651585	-0.035032229050405594	1.6586946826614752
-1.152206667630674	0.49084480992331603	-0.4224405552374441	0.08676662776500202	0.7478881370846349	2.2602824534433252	-0.9167252875796985	-0.9754517561449436	1.4625833520938714	-0.9352413198352914	-1.66193160795259	-1.0799496263302455	0.25808026037842513	-0.20521803119443788	-0.9662966730616567	-0.6463391423950406	-0.03778005673238831	1.3533573229524722	-0.4682893095170684	-0.3908337757131152	-0.38072723724462615	-1.2432655298469153	-1.8208827451515432	-0.9380510791201487	-0.3618448748083678	-0.3004386840824009	-0.8641314934706864	-0.4237996763490714	-1.0321722241652278	-0.7708820380597948	-0.9973098716501921	0.9004021535613536	-1.5247661718937668	-0.7133946575980314	-0.8097563011261368	-1.0434102272637127	-1.6099322677290047	-0.6008419312524444	-0.7609793265154674	1.819727689567582	1.5538452907588494	-0.7826972163162043	2.30850828918867	-0.726394648613031	0.9473110180196027	0.40445751504550476	-0.07992518888397018	-0.4310434225369444	-0.008091451878033399	1.578274802696813
-1.1202861751913258	0.5597525103911671	-0.3807809589156031	-0.024639958923494736	0.7488646609819188	2.227056404203161	-0.8897519357418071	-0.9867663737738447	1.4485696187735086	-1.0257369772155382	-1.5620473801585733	-1.1320565190106475	0.25894013702554614	-0.2923285012034849	-1.0517353580151207	-0.6637098978861442	-0.090608326828813	1.3216555961327052	-0.514843156545654	-0.4741475447332153	-0.39728353588765675	-1.2785278868469232	-1.7460171234435973	-0.9478413231060177	-0.3920406520082637	-0.33129046272164053	-0.786391615362019	-0.2512998860879587	-1.0737545344598567	-0.780473705546898	-1.0120310458312738	0.9204869521370405	-1.5468464447924835	-0.7008486946162176	-0.8446013818632971	-1.0348592351963803	-1.6031422620762235	-0.6597182191474825	-0.8144788606440587	1.9340625375109526	1.5432805387337525	-0.8142354629249635	2.256641772865371	-0.710036664183536	0.9163740665541065	0.40371409861075425	-0.04499252260614755	-0.4657571116368057	-0.061579345667658436	1.5260109367767312
-1.0476549675285232	0.5552955319385259	-0.3578876310714664	-0.10707632904676098	0.7690208901755792	2.223383513181548	-0.8365246725716776	-1.0326069679303074	1.4930832814957669	-1.0669790830621255	-1.539021598363256	-1.11239863178391	0.27154156968832727	-0.3273958325625253	-1.1294739352296839	-0.6620371441450774	-0.08002335828515279	1.3208124131789143	-0.5016098061202101	-0.5760271747131263	-0.3952681864388789	-1.2112791388983188	-1.7337088561250726	-0.9661571539802658	-0.4261327615483341	-0.40941877969164897	-0.8111654382907751	0.050198475690473046	-1.123215001447832	-0.8195279615527273	-1.04020443220538	0.7543392217527745	-1.5241180632872824	-0.6875737967864473	-0.9078994438389977	-0.987367771550409	-1.615640675858219	-0.6056675853791941	-0.8617468974686469	2.1402394715493616	1.5390894002313018	-0.8161309191017516	2.2572425038580635	-0.75398246571424	0.8837949134657791	0.3456085957483058	-0.01787579324014877	-0.5084414839545383	-0.13032683587990992	1.4754823059335886
-1.008091999688808	0.6506806498112913	-0.287408705894401	-0.16326104680998743	0.8307590934638199	2.1898016715327	-0.7678287896592855	-1.0873460818955283	1.4636828102711612	-1.0229335255313208	-1.5504413949877134	-1.1075657495053444	0.3300564825592048	-0.34411795566948833	-1.2211449738164921	-0.6098057306924514	-0.01778238307065777	1.372222867554971	-0.4371139470169016	-0.6672914973984145	-0.3553172077333098	-1.1712292222577634	-1.717530670445472	-0.9854151969557139	-0.4047201611181199	-0.4825746960035272	-0.8144833266060176	0.23512624000879484	-1.1395430767091321	-0.9280839399453938	-1.033629168544298	0.6889137970394331	-1.5136933171700264	-0.69515842007923	-0.9588765194288082	-1.0025521250067733	-1.6231294311683915	-0.5142757369512014	-0.8784246803369076	2.190054354702658	1.5326405514167079	-0.8299798032084305	2.2159984683538543	-0.7718310479278763	0.8676559036082541	0.3136275958514866	0.021601711067365203	-0.5912225235641057	-0.16824756008285988	1.453285747345512
-0.9399712557676082	0.7289128480924623	-0.25319182718390404	-0.22392401240574117	0.9010050230517098	2.1811609987503875	-0.7029718705885885	-1.1583529016242	1.4125237536474784	-1.0154207643362458	-1.4584431005585392	-1.0586833544680132	0.36384163383842727	-0.3477671876327772	-1.2959615839569327	-0.6123877583008358	-0.012516143718355388	1.4017541032452856	-0.4098807562330057	-0.7737119975229546	-0.3375772013777434	-1.107194872558203	-1.6437873883200513	-0.9952754112981506	-0.3968120707060952	-0.5435932306658914	-0.8122854970796839	0.29338119261683326	-1.131178292428642	-1.0626049827682698	-1.0774788550204952	0.7596349700854944	-1.4406799460284803	-0.69859058319273	-0.9744531282238984	-1.0011833037720708	-1.6451630580894812	-0.5078921679727791	-0.9270615846758862	2.1888425997212257	1.5331027712948964	-0.8399994371587164	2.18104913437059	-0.7579586322740589	0.8385654221823037	0.25240630326208646	0.06043765398094778	-0.6688696834086724	-0.2302464975832025	1.3917220482483394
-0.8392117429212034	0.7952675131914474	-0.20374739982124077	-0.2809632526469735	0.8628674174435021	2.090306260729591	-0.6765676299439403	-1.2286164077196622	1.4538967133321012	-0.9620582743110324	-1.3947296589138811	-1.0082155391008012	0.36352681080114235	-0.3919187521679716	-1.395883996379649	-0.6155516596228933	-0.028530753821770706	1.4509136681760644	-0.3432780875233727	-0.8757156235598703	-0.30858231242960343	-1.0393060071468145	-1.5486561530143566	-0.9956406274916301	-0.3751633585252792	-0.6126783783117189	-0.8341978471532967	0.2973501328272806	-1.1332768526146304	-1.1292875120260581	-1.0866662068551114	0.8397036089572423	-1.4047628411550384	-0.6893112920918913	-1.020961785245876	-1.0109954138837114	-1.6336426846213492	-0.51753955470148	-0.9373220453613887	2.205838100569234	1.5299525090322343	-0.8589912592067661	2.0983344132199666	-0.8197822212769396	0.8028464937097256	0.19729066280426166	0.054620919640506436	-0.7607717268794152	-0.30266301748541036	1.3764279020537875
-0.7311230747602562	0.7613809178970772	-0.1495297116507302	-0.3460765862427145	0.8026905092448141	2.0152631067756435	-0.5666190415347442	-1.2806533992315727	1.459878937494544	-0.9476688661368146	-1.3369310159605443	-0.9841840557077756	0.4027073223090153	-0.4198817459493604	-1.447824715186914	-0.5891566130650138	-0.042105038595862315	1.5031588628305812	-0.2012240758600532	-1.0107229187813638	-0.2790001768959091	-1.0066065476216948	-1.5169394154644897	-1.0076103338896396	-0.40101297367809313	-0.6388852101652034	-0.8405522145623495	0.25505396674300096	-1.0878400023207802	-1.2167251627707891	-1.1212828697592985	0.8631521164679732	-1.4113794929782797	-0.7343058247068865	-1.036547306486147	-1.0730635468090077	-1.600922372071859	-0.4937072403559163	-0.9597983705364621	2.1957242958452428	1.4883402638211025	-0.8636397177982559	2.055066448952417	-0.8742025935275699	0.7876492728488265	0.19267811887367264	0.03721289004546714	-0.805941952569029	-0.356851585145351	1.3915572774536913
-0.6451592420714279	0.7212297117535009	-0.12223063668222026	-0.36717803886045036	0.7620224804586402	2.0493931591766463	-0.49607935829537936	-1.3176528537124237	1.4990964137153753	-0.8753238716005904	-1.3796242123621425	-0.943790283754234	0.3831189855194509	-0.4557963438508623	-1.5266811675111243	-0.6003313310072856	-0.0617000996368122	1.5779048160435525	-0.1829639272252383	-1.075942313526531	-0.216857578055758	-0.9550102608137104	-1.4368912514453966	-1.0313352678181973	-0.3956358329033277	-0.6765079366596507	-0.8359371166037214	0.2495035033244301	-1.0459094927904231	-1.3340865767930459	-1.1308902758759114	0.7609259605708976	-1.4081530279284595	-0.8136824167907502	-1.0778449975339428	-1.037038100679232	-1.5889626649868047	-0.5634549258587327	-1.0077607051100972	2.140330903418971	1.4592140875914186	-0.8486036820121976	2.0701757376603203	-0.9073764400475222	0.747064831775891	0.14863850860356895	0.04286510354112959	-0.8545734886097971	-0.4161304899104656	1.435518458820296
-0.6590682890739228	0.6665000036363095	-0.12313749675921323	-0.3276127514448035	0.7899105341955356	2.064857220386261	-0.46774225052247226	-1.3622155353615863	1.54389895566474	-0.7908254256503566	-1.3537251763569915	-1.0043820457377006	0.4154223802386773	-0.4618092170310953	-1.619178938553733	-0.6215366717608151	-0.04839839304141367	1.6189607141516216	-0.11483574701303907	-1.1298314472020796	-0.21320616915306817	-0.9339364874320311	-1.3565596680940506	-1.007215427010732	-0.37253265129765556	-0.7498269449556094	-0.8349225631326549	0.25466938183156324	-0.9524340713509647	-1.4506574700099597	-1.1819770471986408	0.6155963179320226	-1.3987288613895175	-0.885519941750994	-1.1335228719727646	-1.0547972650511388	-1.5627894693618825	-0.5470942649833436	-1.0800079754938108	2.091214488783937	1.3820386986098265	-0.840913632612861	2.0489360835276393	-0.9397755873043773	0.7300773074120706	0.10336279826165073	0.02744498649426303	-0.8627018403204078	-0.4800594832970962	1.3894750428600535
-0.5769552541866354	0.6780888548920899	-0.1357175174773572	-0.2341980112293121	0.8264822028482015	1.9846064676795934	-0.46061640267522475	-1.3718678811943597	1.5701023216977186	-0.6109192131746723	-1.2798966525834503	-0.9622284130558656	0.42018570133130595	-0.4622661490342619	-1.6504820720938156	-0.678699992746988	0.004808704652236184	1.6959786286367202	-0.039397080623629434	-1.191618654668019	-0.16784462655933036	-0.8563606484451866	-1.3219627536575742	-0.9349489215608658	-0.3479727458583054	-0.8009424037258942	-0.8243098584471038	0.3064310817454464	-0.8613806863361427	-1.5397529119581288	-1.2103940860066433	0.5459660460601703	-1.3725618022819304	-0.9516833654274839	-1.1401164396400691	-1.056162088417301	-1.5464389365854128	-0.47505062573954904	-1.1615307922798546	2.2411275149230425	1.3338122249178999	-0.8314475637889099	2.0472313913913065	-1.0399863873963	0.6556925898629145	0.06533518518291284	0.03973621383370657	-0.8691283565089325	-0.5768654995452279	1.394003200876273
-0.494038830107859	0.727173666494187	-0.14420786170272581	-0.15486014836391077	0.7637699351588354	1.9866700233106822	-0.3959346667043909	-1.3839897628338707	1.575328005506656	-0.3681684331425374	-1.2080757573683052	-0.8816912684042266	0.36659304495517153	-0.43459353994065353	-1.6643869974826522	-0.7255336248019255	0.04304218042550459	1.7222570250090485	0.017398133203697118	-1.2191958146447708	-0.07860860722967773	-0.7972045189131789	-1.2604620480448507	-0.9156817429899015	-0.31450135021383346	-0.8175636357408482	-0.8171111795451222	0.3670514528596304	-0.7943370944210726	-1.6240487955501568	-1.2410800464475764	0.5150796406073022	-1.3881330938539778	-0.9784059348011725	-1.1502874158951943	-1.0939493095441708	-1.5008174877717484	-0.43294988812128404	-1.1648705490048756	2.44554291325998	1.240728164816622	-0.8367673222261368	1.9841023484006814	-1.125700001113742	0.6254095690418628	0.05065336354658746	0.021064315918154254	-0.8896775690690337	-0.6496997092113613	1.4339848556800443
-0.4598795847047875	0.7273173131165049	-0.14651760925961552	-0.06159554915658829	0.7160397749207442	2.0042982866434107	-0.2868771301132855	-1.431279533864507	1.5548274790409538	-0.24634912026994896	-1.2630845939122555	-0.8114264551128088	0.32481628753207825	-0.3803315231719347	-1.6305230921088114	-0.7650288210620417	0.07059789893204083	1.7608150594659697	0.11576371235824727	-1.1584870018574895	-0.05917262172457689	-0.7640842440708839	-1.2207079187523628	-0.9369579220657597	-0.2747997079229516	-0.8895360013250955	-0.8345477094376662	0.3931141084053433	-0.7059329692441288	-1.6370779418561532	-1.266185465287737	0.5718167268935896	-1.3888239578150334	-1.0380449777700176	-1.167273363718949	-1.1064552950514264	-1.49513795013736	-0.36137697049304646	-1.1908783953917221	2.454031064723405	1.177424565447145	-0.8548946184075868	1.9593904062264667	-1.2107920069866214	0.5837391225589122	0.035001985666860594	-0.014253016066013846	-0.8857353070115026	-0.6914810873190037	1.409042495011647
-0.4814205741979702	0.7746618563258985	-0.1522752967240843	0.04695523681476639	0.6658317589049757	1.9888483441801725	-0.22450446475879243	-1.441134900244712	1.485229018934954	-0.16208023356651052	-1.2118183563516018	-0.7989780349850422	0.24114379689482054	-0.3526755473475821	-1.5730487972969256	-0.8305080033484351	0.060005333650819156	1.730215660335269	0.1086949063529908	-1.1628263437349726	-0.08919839798507365	-0.7443997038811906	-1.175767621989443	-0.9714537231079886	-0.2329777941351793	-0.8712542788426356	-0.8193614543587303	0.4046050629574899	-0.6139838523371828	-1.6975701649903197	-1.237638534382558	0.6410397619821626	-1.4196294514868089	-1.0729282454530493	-1.1806012218721968	-1.176345633085906	-1.5058610376940196	-0.377454390327325	-1.2164206189373956	2.3650698401207837	1.1091540378849727	-0.8717673287595314	1.8766477715284076	-1.2670496118115007	0.5503220128758042	0.04877709201893568	-0.026647555166995286	-0.9153021225141531	-0.7404878818001523	1.3674970753998272
-0.37003743274074097	0.7167155472130753	-0.19884559234299512	0.09566914897196306	0.6314893983548182	2.044823122671006	-0.08105080716115887	-1.449461151778993	1.4706723906408086	-0.14762182382019187	-1.1771733400132092	-0.7939394896848535	0.16670044123698732	-0.3054617442867036	-1.4587870961373324	-0.9319849834718867	0.021877488704595688	1.6611339536253868	0.13664191938470302	-1.2034295391565817	-0.21155189881127062	-0.7207775783669321	-1.113550424324568	-0.9805938864220071	-0.23745670328838409	-0.8640702492880387	-0.8522636681002353	0.40555685578652206	-0.5679123259302882	-1.682574648971204	-1.2578105675706186	0.6660469948100741	-1.4252994893317135	-1.1002337566994196	-1.1620638049729535	-1.2722945392447091	-1.518031624915197	-0.4638675263273512	-1.2912828017416724	2.3870857490739175	1.0578776603674513	-0.8942045537442663	1.8138249912624602	-1.3515136019349907	0.5035960346747415	0.05510741153501479	-0.0539665729413424	-0.8745234789363948	-0.8390552959244925	1.269129005992172
-0.29278601521290537	0.6751285821252349	-0.19257398509977808	0.18582516215283323	0.7065849174349441	2.097034246770664	0.03629037373043163	-1.4139535807599635	1.5249198288197348	-0.101046144932328	-1.1825246917176662	-0.8023918998251751	0.06782130255649259	-0.28450597125279586	-1.4215686326437844	-0.9789145092619362	-0.032770438792405814	1.5707365911400575	0.2803498984019256	-1.1824139238826212	-0.2978012821750701	-0.7170639668336827	-1.0931617012907124	-1.0013231755299148	-0.24589288896691258	-0.8816094406349689	-0.8856468660764444	0.41585808923938783	-0.5704760598629799	-1.7018049366374464	-1.2315928952725423	0.5581013299716286	-1.43719616674109	-1.1103162892597174	-1.2198384963170947	-1.3277023047710375	-1.460051303044531	-0.5131952776465575	-1.31794252010616	2.3790408895455193	0.9931763632767652	-0.9155801762350777	1.7313306298771536	-1.4398177754841268	0.5248786882325053	0.05871748002519046	-0.05599576927044392	-0.8021588283068024	-0.8670061750734703	1.183392576127781
-0.3003736175515569	0.6640101576006427	-0.24693952426552754	0.21800289581512514	0.7906750910929091	2.1132506354657603	0.09089050581101694	-1.3580493434804606	1.505813275933559	-0.1041623018020216	-1.1235926463270551	-0.833418884815827	0.004194020261723918	-0.24564764955184218	-1.392807708401219	-1.0287770810858112	-0.0755031366488553	1.4471191837465052	0.3886103122911452	-1.1667313179933003	-0.3581452663086197	-0.7824213714777539	-1.0592963877917287	-1.0153025053143307	-0.24725661843669192	-0.9207605875586455	-0.8980323018076305	0.38252691842657	-0.5216023383842069	-1.7432745474739924	-1.1892388534443128	0.41855276084929427	-1.4000130862469362	-1.1446995413930703	-1.2858267095091	-1.4133032477322396	-1.4626293545499298	-0.586830382565299	-1.3892498475243908	2.4361430931823107	0.9219222753889271	-0.9270858368780059	1.7586114047125307	-1.467165152387216	0.5274681712949012	0.056184805318361196	-0.08203892969400309	-0.7334608372218111	-0.9017891590605307	1.0842776006237826
-0.31415995615629055	0.7015563174991323	-0.25072486462557353	0.2441173116632136	0.9142850032777672	2.03310294960764	0.04973579058710653	-1.336654657117885	1.4711166586102153	-0.09155948003895673	-1.0993444356109778	-0.8034422959963792	-0.10535166382035441	-0.22410423921184228	-1.3961573600414978	-1.1157276401813951	-0.06903541898879803	1.3092955674792823	0.4382450164714865	-1.0456905350215144	-0.3676272812010581	-0.7758708469887027	-1.0228854339172928	-1.0321576790418316	-0.26449307681846734	-0.955331008566828	-0.9164707584836955	0.38693957671835244	-0.42941978326103447	-1.7761594906271583	-1.2082332681191048	0.38835546998459514	-1.4280592953285942	-1.1603997043808612	-1.3196958774990029	-1.4504381431765228	-1.4393126642609417	-0.7029178947705779	-1.428201796766979	2.4918160530596167	0.8669885351768769	-0.9582405760264509	1.7939157518413444	-1.5225651864875296	0.5011560896789286	0.011334257449029665	-0.08218190841194542	-0.7109861719507907	-0.974476869038087	1.0357127815053702
-0.33170676436778485	0.7737643366350191	-0.24292714646100774	0.29767550029229833	1.0166461157219504	2.015100136103185	-0.02604619234335691	-1.3068277192804056	1.4133467523842937	-0.02976255130988701	-0.9791349735024181	-0.7966336001924965	-0.22434919337167517	-0.16854027743720074	-1.4157129453318889	-1.168007937734585	-0.03793708853277148	1.1262591719875932	0.5100360162304749	-0.9105287648464536	-0.46669736461521494	-0.7995340177045394	-1.0657944493143892	-1.0185607985060734	-0.2896969917112413	-0.9964178523427154	-0.918887101308189	0.35051346431341823	-0.35190569559933876	-1.7927757774579145	-1.2489590496582175	0.4016639010784778	-1.4409766264766621	-1.1361004304617264	-1.3257675980471901	-1.5195209036069484	-1.4130522295320875	-0.724577783406309	-1.4830878051050937	2.578033943279842	0.8162979811119353	-0.9692783459189025	1.8048429227908904	-1.6024635444215565	0.48340671107810607	-0.018271003614679888	-0.08229819776920513	-0.6827794441878426	-1.0147606514660286	0.9381721068823511
-0.37954757990141097	0.8354198578815677	-0.216570853067699	0.36779435025496204	1.084641329198516	1.9571319923203911	-0.10146878965117904	-1.2451872207513397	1.3817362944682923	0.02370105182236617	-0.8765922707955411	-0.7903656696236946	-0.3476517975811678	-0.1437848218368008	-1.4302579517442733	-1.2065262412322746	-0.03802933463173193	0.9841858036259312	0.5430955131846333	-0.8231513509984358	-0.5033688897051203	-0.8115086696621935	-1.0443476177081514	-1.0823876747162817	-0.3076544851811847	-0.9837405799872803	-0.936192823607765	0.38830157750331057	-0.35825404022752877	-1.8325681839587387	-1.2808999353605774	0.5312835389557351	-1.446093973152722	-1.123436700897431	-1.2668546936382952	-1.572577718458702	-1.3801222920853802	-0.773774619175432	-1.4954510991502976	2.682767281710403	0.7890961688104361	-0.9972490865365135	1.824559126271291	-1.6449524718210888	0.4571350367631881	-0.031356366897952355	-0.07525841923907889	-0.6775081629765988	-1.0548213801898716	0.9428366077275872
-0.43460632662108145	0.80289434322859	-0.21571182132134775	0.4775630962432572	1.0171077215819455	2.0322404959004237	-0.09033846195661487	-1.2225251342722696	1.3022723057364511	-0.04544349306494981	-0.901391376461647	-0.8095194461800812	-0.42431076692699826	-0.09019199904923435	-1.4870710844613029	-1.2322283273010324	-0.039058602133956836	0.9435140170321482	0.598569200099514	-0.7423306100841914	-0.5263184855972083	-0.8907716051552604	-0.9949894926036992	-1.1555008837687688	-0.31115464274441074	-0.9781530014448159	-0.9557247199895341	0.39028180102553084	-0.3349137601912514	-1.8971552236003077	-1.2666285649418134	0.6328901402391856	-1.4735410858636233	-1.1040311462052061	-1.2515689120017242	-1.6181146241753257	-1.3956148690699453	-0.8615260646384286	-1.5024759583795793	2.735607081568517	0.7398233381620892	-0.9998694404123345	1.8331014580836151	-1.6292596772042451	0.4355073879203394	-0.04514326140763697	-0.0832350784218312	-0.7032233234132452	-1.0756036428204139	0.9250260025566298
-0.4208751498836508	0.7508006636230495	-0.1868302645622881	0.5517418129290561	1.0253579109211706	2.0842011131000904	-0.10661132397019364	-1.232578045996363	1.2580430577441528	-0.1039570173465193	-0.8948794262401044	-0.8730656544050248	-0.44934259608687616	-0.055798046816514145	-1.4857105158501887	-1.2775406822001818	-0.03248959463974693	0.9484343660714846	0.6755174389316011	-0.6274454546336176	-0.485179317790103	-0.9161674443831872	-1.0340047219802695	-1.2073948035902036	-0.3267472613602998	-0.9855148175894002	-0.9478362711687458	0.40556391747525344	-0.35536505926300943	-1.9282749261201828	-1.280713477350115	0.6398076953691934	-1.4912446703932076	-1.116551774102067	-1.2457868459219013	-1.6470175819385382	-1.4026414872564117	-0.938622905475676	-1.5722657159546443	2.707093414684898	0.6599532283703373	-1.036943532432669	1.8465685652754988	-1.6182532791370705	0.40179846066823205	-0.12364723760130725	-0.07062732098384125	-0.7017553868661984	-1.0995300945586877	0.8379447120715853
-0.36956611900973035	0.7461056599398642	-0.22959185659602416	0.6307012119132867	0.9736079813383942	2.042396513561669	-0.01486628181058689	-1.1984408089204655	1.2462586236005782	-0.14471171596635593	-0.8562451866390983	-0.9161511079492692	-0.5048167970298734	-0.03486781389926996	-1.4713585598147112	-1.313330157803637	-0.053029183384170744	0.9832845337023907	0.6840404532220662	-0.5467077418397586	-0.4583776071913335	-0.9258068854935948	-1.03009903862491	-1.2437544737449202	-0.3745788654647506	-0.9612324348650866	-0.9379651005816487	0.35709724697988315	-0.36545483447609584	-1.9900086867841569	-1.3164715146823913	0.5296581875313923	-1.500580458485811	-1.0817494630385711	-1.225959235313774	-1.7192841959209582	-1.3585771623050114	-1.0563878796219321	-1.6416725809427768	2.680216527359671	0.6121400888638439	-1.0071302442653673	1.8229676216040658	-1.6434593478436983	0.4004374410711832	-0.14797107100771462	-0.033010149844030966	-0.7167596647769576	-1.1412854290646601	0.776683406903661
-0.3355358168074078	0.7014290935481784	-0.2555405794611159	0.6833937893786824	0.9189234917898663	2.0084877220860204	0.011734107294636746	-1.1451105743313306	1.250203966393099	-0.22609780873466553	-0.8841964806669512	-0.9144771425563964	-0.4916576681684515	-0.0071424075897014595	-1.486640862704263	-1.3474931888422201	-0.04806797113243112	1.0698993560753058	0.7598217406115304	-0.43675744568306357	-0.41220664517984246	-0.9691373990308693	-1.0090166693413738	-1.2698511328458018	-0.3686198993465624	-1.0057612633061097	-0.9502466935961745	0.33993168125159595	-0.4702740421561284	-1.9983089295061631	-1.3559922327651222	0.4395382878041628	-1.527106506149765	-1.0679593702929586	-1.2215384279662471	-1.7620963094599134	-1.3174318954283355	-1.0985511437744806	-1.705218749868988	2.7033610475050276	0.5897333095515841	-0.9799104851608087	1.8811319846367553	-1.6711059656869611	0.4224036999916014	-0.23458458095339413	-0.03540935391313481	-0.7081764722992095	-1.1373409749994923	0.8270896854408596
-0.4070259026264308	0.6198303770177127	-0.2889175050359687	0.7453857650671295	0.8251553427755791	1.9913435300576232	0.01246165808456553	-1.1097344081973703	1.297767773565631	-0.3165534031522744	-0.920243838454088	-0.9582427811680734	-0.49031062290737826	-0.015733974061642758	-1.5297780850901324	-1.343227298815224	-0.040710169054757335	1.1887733248111167	0.7446764105285799	-0.3219199676872945	-0.28948019879714	-1.0179697647971904	-1.0241357489215404	-1.34345081235953	-0.37153379789568275	-1.045035772353451	-0.915101749617852	0.26394763138221033	-0.4673643395060405	-2.0674332244839393	-1.4068324186065995	0.4558516787051182	-1.5967213480096816	-1.1157642541289907	-1.1794045455124393	-1.7934020678049933	-1.2668751819686463	-1.0950759003816697	-1.7317878892115257	2.6031741975810943	0.5675505248284696	-0.9463638877063907	1.9837225275812826	-1.6457240903607115	0.4354232933788074	-0.33199858495376694	-0.025856469171683716	-0.74091143397609	-1.1013891116493184	0.8896573341103613
-0.5198938445771292	0.6274877925551996	-0.3591472385144616	0.7091803392121935	0.692985985590162	1.9358677484030047	-0.024208077131360133	-1.07899683450636	1.3188525229158026	-0.40295445754763665	-0.8984123597192133	-1.0320153921420105	-0.45339073496125176	0.008010178768009779	-1.457685597102371	-1.3776843250499324	-0.0370040463729919	1.331575391032017	0.6576812968048559	-0.27512740644372796	-0.20012667308399984	-1.079661926781244	-1.0540705625385192	-1.3604328462884039	-0.38096361426241354	-1.0575116741834925	-0.8907080546021188	0.1429293861788109	-0.39450232984852895	-2.040640844590685	-1.4662205519591751	0.5845732555572628	-1.6664881799410296	-1.1816604125369674	-1.1271464231969568	-1.8603930863027323	-1.2640272540985666	-1.0367018053289787	-1.793399867219372	2.626334638447158	0.5943365691997375	-0.8969694405542606	2.0971187585717295	-1.6484792840548927	0.3648549891312737	-0.40255513428252276	-0.047758266916568606	-0.7589854047939484	-1.1498656442270785	0.9352379401129168
-0.5800552763793902	0.583232143370738	-0.38578145685079307	0.7228890966804524	0.5533157020536825	1.9359298708870605	0.019203748677039438	-1.043316685071606	1.3604670098758997	-0.4528445055774061	-0.9338279316522661	-1.078890176923175	-0.4172976113676043	0.018923320382390696	-1.3649628369270317	-1.4139702381791932	0.013851517383451311	1.422515012190936	0.6364623594535136	-0.22451510089376853	-0.12835813459231793	-1.0783707981490935	-1.078365698825576	-1.4324190550576579	-0.3680018907415499	-1.055037175114687	-0.8481681330108722	0.08147945604026151	-0.3635616011646133	-2.001934219093202	-1.5418556726278863	0.7282292612224155	-1.7223689069585433	-1.2175505781754787	-1.0056624543472508	-1.8880693919318836	-1.2396159954839885	-0.9094134676271868	-1.8116406155062024	2.6330421776657476	0.6204124966636195	-0.8719596383360562	2.121064257637139	-1.6364369413739688	0.28149476587149586	-0.42134480894402715	-0.011836082000423813	-0.7685249766398841	-1.1739217824716275	0.9704833710503931
-0.6392813178478935	0.4738425234896514	-0.4606492543022916	0.8037044988598367	0.4155172336569598	2.0665803125333033	0.04229730939184902	-0.9690453299815267	1.3838617829756925	-0.5194228036308568	-0.9472228145173963	-1.1828473803308703	-0.41579752305384154	-0.02008523729893729	-1.2808788385926702	-1.4237056227273885	0.006123103037600816	1.5323708123127542	0.6449206741321974	-0.2135090985285914	-0.1145270911252458	-1.1400136732509343	-1.1182074158591675	-1.5044802172355791	-0.3530919822638586	-1.0333689809227404	-0.834689432216963	0.019883168315664453	-0.4674627206886338	-1.9429408703586586	-1.5791472747203694	0.7894284910609206	-1.7457722495185266	-1.269156628288164	-0.9333684516520563	-1.939797527412645	-1.219593470495983	-0.7556090864144831	-1.8160253189809346	2.6183330096432234	0.6487068687460128	-0.8419010438865542	2.0685221155213376	-1.612604464573914	0.2570453210970758	-0.45711141132403305	-0.013657524956847245	-0.7820857897209258	-1.1778283227221193	1.038490418502775
-0.7248669851021151	0.33189854577646893	-0.5374214437465591	0.8168889767402552	0.321173004824857	2.10089572390459	0.2078934343554665	-0.8892639928539736	1.3666115720431695	-0.6012682251468547	-0.9796995827149162	-1.222126941840877	-0.39297607219563285	-0.04971091413741009	-1.1475287497256854	-1.4335858344393133	-0.004094870731959667	1.6352770154816372	0.7236445163744799	-0.2637294087137746	-0.10962794267842364	-1.1697385388732087	-1.1476797175432651	-1.5939720956585255	-0.3426627113194688	-1.0183133593890026	-0.8355839710313038	-0.08046617986666334	-0.5243294109608267	-1.842207029871974	-1.583155074428399	0.8648426748160908	-1.8087581864962696	-1.3282491779337924	-0.9230412730682422	-2.0052295403579796	-1.1415960630059017	-0.6648022185745784	-1.7940559817741542	2.6515423788021346	0.6732938809671193	-0.8248942029976118	2.0037533088783084	-1.5844934790122363	0.22150048171693748	-0.4684596822193089	-0.03810709754530227	-0.7713965302645374	-1.2095520870664882	1.049034695752973
-0.7273289677967781	0.2705301970196195	-0.6249305003024556	0.8042125789694212	0.27063960785956065	1.9523179031988167	0.2572278306380702	-0.8473355630349833	1.3521558939080236	-0.6597773761431897	-1.0346468213003188	-1.262931421567897	-0.3843509143202942	-0.10329107417805916	-1.036041280238715	-1.4406906525749321	-0.03161332904950411	1.7152029040479442	0.7566067477214984	-0.24038295536657647	-0.1098234789400478	-1.2235781336292795	-1.1949148131230884	-1.630171892891708	-0.3053313920372941	-1.049594728482416	-0.8223114537410765	-0.1691590803691689	-0.5652951446919264	-1.7147494326573196	-1.5856774951542052	0.7857369485421468	-1.8459397027701343	-1.3734303625405706	-0.9426038557012667	-2.0687354781475866	-1.1359755216000718	-0.6273374956894097	-1.8038953666784596	2.6534542813613196	0.712538514083296	-0.7803234979260472	1.9366505168637023	-1.617072540520012	0.21019458875039404	-0.5099644845204552	-0.1014838800698582	-0.772034793966205	-1.2333341474077484	1.0394630621206984
-0.7761116293184813	0.2292775505988284	-0.6901917055343257	0.7045519197679486	0.3170768005749086	1.9175385901608792	0.3545462045000192	-0.7519868731400968	1.4042719084245205	-0.7163529310631802	-1.0864679053781532	-1.29227075090656	-0.3984392734588506	-0.1843303150596392	-0.8975744609045659	-1.435924181465675	-0.09094366852973995	1.7463754801099405	0.7557624295799079	-0.19708766546236	-0.14983706281779371	-1.228606986830596	-1.2116681583025999	-1.6943228751155726	-0.3206228592080728	-1.0922907223125784	-0.8759816868857495	-0.21550341633927447	-0.6213612661785225	-1.6209508208121417	-1.6105036459854376	0.587987846325538	-1.8852250953329492	-1.3668734184783715	-0.8970216239019925	-2.130968625136612	-1.0394852441728673	-0.5626251668616459	-1.7936049958241163	2.560233505358191	0.7387662727285579	-0.7840635207940654	1.8020256399001267	-1.6512810993643234	0.20285645208913464	-0.5382911310179774	-0.14371682786549136	-0.7389705269342204	-1.247921221853293	1.0973734858805746
-0.8940017305584173	0.10484286617090563	-0.7216382974780029	0.6920585312162036	0.2982456162764245	1.8067487873458394	0.2831459579705558	-0.6574198145429058	1.4044086311244546	-0.7617410565785724	-1.1649441694579499	-1.3135025763103714	-0.41967871202784296	-0.2625331006317544	-0.7780692257010949	-1.4045108934158157	-0.13317845450144747	1.7871214984113977	0.6964224495214065	-0.22120708304410908	-0.19350784615705002	-1.3088683080916739	-1.2021639151957813	-1.7464186085470481	-0.3511037815504444	-1.1475660244587953	-0.9197427471306019	-0.26468323366108965	-0.6227702386360521	-1.5080216957712989	-1.5858597630970168	0.5755876681700243	-1.8775447737130637	-1.4176861660022995	-0.8867868533024177	-2.188398822609403	-0.9413932400609568	-0.5413953981958332	-1.720967832601188	2.431072359820636	0.816529727274079	-0.7501179656283097	1.7163652315747933	-1.6965081737881433	0.1876755727015726	-0.5635725484571588	-0.19679059151176748	-0.71224956059071	-1.2908593256432692	1.1527296244349976
-1.1031780117022727	0.030614737702332185	-0.7717771500243438	0.6187991451226181	0.37128265831468227	1.8257929592437367	0.24067287178012756	-0.5688805170319902	1.350800323084492	-0.8164081350527044	-1.2190783149905253	-1.3324333341295465	-0.40294885327896174	-0.32248197850329446	-0.666858552545992	-1.4306239808225125	-0.16232695565003488	1.8117614362942454	0.7060835637872727	-0.2226202948162904	-0.18681194605298618	-1.3728935185018174	-1.205971792240242	-1.7455361930710456	-0.360595218424971	-1.2190053931028557	-0.9408991725241043	-0.3021629591957922	-0.6850607832820058	-1.4261355236575795	-1.5329873944448813	0.5979289239148289	-1.8636101779702643	-1.4483560753346567	-0.8795581566469914	-2.22991689137319	-0.9549261799075628	-0.5593390677204683	-1.670190548094815	2.3205511010312674	0.8702608717790099	-0.7510807143177061	1.7520722021392205	-1.7335006797457329	0.1995795791185966	-0.608737406295402	-0.2476622075353127	-0.7100582507410189	-1.2858341506924775	1.2413139677668563
-1.233476220315436	0.09603061942356596	-0.7662313372867273	0.500675977276996	0.38551323207394705	1.8020460346242615	0.28373533887753044	-0.5075914608680421	1.348653849420371	-0.8712680547625498	-1.2859323227406008	-1.3714978260850537	-0.4347721456883352	-0.40860642831086286	-0.587381048129858	-1.428249328349113	-0.2038722472506886	1.75492297228567	0.7497329249630463	-0.22470908745442691	-0.18794572068583695	-1.4344766210188542	-1.253244355909315	-1.7287163159625851	-0.3921460456206824	-1.2639491173921455	-0.9693383848793656	-0.3853345800740952	-0.6371942004239323	-1.3601827927332222	-1.502299338970123	0.5401481714970722	-1.8605834117106963	-1.4666280566466372	-0.80932370276398	-2.272131282770795	-0.9499322119220579	-0.5558562981689537	-1.604994865176367	2.209012473798306	0.9299319441489058	-0.7900552100587607	1.7160570424221937	-1.7398707943650922	0.17090877467535717	-0.6383215626129973	-0.27798356656612505	-0.6894844998285514	-1.3258443867192056	1.2038886492483092
-1.249642028159492	0.16760362284981647	-0.7358703149971948	0.3743524866411347	0.33017356046143687	1.7753230799650332	0.3171614161519806	-0.4667746944759246	1.2718075105130018	-0.8855377996840978	-1.3052910502187642	-1.3597052135310679	-0.46672671783681324	-0.4745920024966668	-0.48119450170584577	-1.4680985027178521	-0.26862032673516645	1.6340896180386615	0.828571170741227	-0.2595677043642656	-0.20204749375805914	-1.4525277376274506	-1.2380768354423328	-1.7524958558370696	-0.40469577592936457	-1.2514750297109818	-1.0298779901205453	-0.383690815516308	-0.6253120760300082	-1.2794467358402977	-1.4297602592886183	0.5089447262496278	-1.8411688308881282	-1.425757071132519	-0.790168951277032	-2.301593126238109	-0.913828737633186	-0.5503068850487551	-1.5499400022680596	2.2868109872364144	0.9976560921712376	-0.8295890799057565	1.6796192480080823	-1.8033265095885405	0.16148490706801938	-0.6551368216658766	-0.31613664312281514	-0.6474540504461757	-1.3791023119627375	1.1941768297112358
-1.2264713257219328	0.11717072038735314	-0.7095772215612894	0.4373484627388759	0.4132444461656724	1.744783626463907	0.37954634168480333	-0.43209804034681715	1.201445419381559	-0.9228355195416844	-1.3658190638485728	-1.3632161025624197	-0.483767527830158	-0.5806251299181854	-0.42831907058372193	-1.4702472327083234	-0.3603415273050989	1.5527606866719577	0.8658736021999335	-0.32284418214574223	-0.2079442967448759	-1.4101499950119005	-1.2140313242174199	-1.8348054951668686	-0.41312839212725844	-1.2669497196354043	-1.0625475794110046	-0.2945195105235032	-0.6475583464186576	-1.2176791150618742	-1.3825800975401503	0.41908807504674916	-1.765452226383493	-1.3592604242274031	-0.7226265061515317	-2.321220621042081	-0.9249491083034341	-0.5633294370651881	-1.5208847127211744	2.266077475141093	0.9791490727027279	-0.8662931254093721	1.7058324279411963	-1.8230160294598576	0.1512076341571403	-0.6804711937877906	-0.3426957343068071	-0.6407807180806946	-1.407662044455246	1.2279600566748192
-1.2058658964481477	0.05032058053320855	-0.6398753790721489	0.4921983863387725	0.46718137012479455	1.691928485833111	0.3752198972248117	-0.41744026343360846	1.1507806492563957	-0.975047155091499	-1.4095264183375023	-1.3373234063615156	-0.5332709162814093	-0.701767054201593	-0.3503476501381795	-1.4747814673438633	-0.5092568647529869	1.5270799322416564	0.8030811156401075	-0.3769692585421774	-0.18716424700847892	-1.3920688901099045	-1.1591313280939446	-1.8650692315861899	-0.4277735954357914	-1.291995859037113	-1.1140823131093573	-0.24121245114285772	-0.6490408067931261	-1.168685786794692	-1.3367072368987447	0.3901710252971853	-1.6930376909093219	-1.2204772864664246	-0.7499240357800343	-2.3634118003254065	-0.922082351849772	-0.5915658020103267	-1.5359861660528729	2.204363947025796	0.9629259981654844	-0.9010529544095081	1.7074433541470597	-1.8902721251616597	0.18917832643832902	-0.7514204070847349	-0.4009257765267929	-0.5944680346821399	-1.4280293811326519	1.189092306591376
-1.270381667088865	0.04642944246229519	-0.5290902526985929	0.4802842209453261	0.45904940980513065	1.559914173286915	0.43260213746945675	-0.39669230811371636	1.0630416039567046	-1.0129804348587594	-1.4475177147183482	-1.2949533792613956	-0.5332331465473557	-0.7422915143871794	-0.25331110578694627	-1.4995066606501948	-0.6366590372755399	1.4792571113266502	0.7357330649510063	-0.4612392465958413	-0.1548666918567073	-1.3864957595834846	-1.1187032597935238	-1.8992799605228776	-0.40472602258105683	-1.3479369538213444	-1.1666314431000933	-0.1949244770983424	-0.5858263848596129	-1.139747804315834	-1.2981062386653732	0.35048534969285317	-1.6435011806813502	-1.0510757588646737	-0.7171548511558219	-2.375887189899956	-0.9139814583666876	-0.6433932481088938	-1.55269131354369	2.1616241957416324	0.9511196721898086	-0.9143057371316713	1.7156171091886705	-1.9061713282513069	0.2033902651413805	-0.8115202032817997	-0.44173635085430385	-0.5310841711371675	-1.4523751880080193	1.1092529037923406
-1.2341042875264603	0.04579083860597437	-0.3941463165392576	0.5401816285781058	0.547258061741634	1.5470933430953258	0.37110742418078335	-0.4670337373060251	1.0185362843897465	-1.073091374205476	-1.4494781569160455	-1.2885408177293525	-0.5260222879903205	-0.7972053406878932	-0.16902935581021813	-1.5526507318745773	-0.7874962408016529	1.4503006252076491	0.6177168458088125	-0.507745535063504	-0.05568465763868506	-1.40428371361735	-1.0484308852085977	-1.927504798124706	-0.38123921574087727	-1.371259651789501	-1.1985509407860166	-0.12315859999398567	-0.6231944968442001	-1.1818697866907704	-1.2821001802391612	0.2885415505086956	-1.563896967351334	-0.9073957937208567	-0.7108347548327381	-2.3583559244321344	-0.9921085738770031	-0.6757067114749725	-1.576278981800724	2.083905387055224	0.9735752797047891	-0.9183350246758181	1.6486949099629995	-1.924625888772411	0.22916115481180208	-0.8870122131797753	-0.44330996403296075	-0.5073680451510202	-1.4942564885057423	1.065605537630764
-1.128799144610976	-0.11316802718103167	-0.27794849934044646	0.5665023123420239	0.6619339926940269	1.6262280290705824	0.3950868553430729	-0.5306076178099317	0.9894913568292715	-1.1342443290381572	-1.4387647610313086	-1.2595364581177688	-0.5597722206293015	-0.8222222068941443	-0.029522418804665572	-1.5914618466951191	-0.8522302120592309	1.466144934659623	0.5207996771310031	-0.620599110821707	-0.04659901908569018	-1.3811501320829103	-0.9920672006115758	-1.989805407002186	-0.39485979023990836	-1.3576063673380114	-1.2412310657626233	-0.08037036858056175	-0.6331116197223096	-1.18307430382878	-1.2261983926754678	0.33355691491608547	-1.4967475973705509	-0.8326460892915659	-0.6702398569950259	-2.335055081947444	-1.0425982575791388	-0.6680679574758942	-1.5684391235027477	2.0279265551358607	0.9353649498011111	-0.9524212725885741	1.6152551288305823	-1.9245679711710875	0.23397994865370658	-0.9844364487750875	-0.44387298245116896	-0.4578539480360254	-1.5410605612211603	1.0372699785400872
-1.0315509980574216	-0.09952099428615686	-0.12570453042006466	0.7085550067077255	0.7070264299041402	1.5119187051588514	0.3559336843958406	-0.5950437465085239	0.9435850134135378	-1.1735082496484563	-1.4018608429526715	-1.2570015520750064	-0.5658567374041085	-0.8400052535699439	0.05572570240551542	-1.6566315053142902	-0.9002101212491385	1.3966406293634737	0.5498769837329524	-0.7118150972364518	0.02075944659242864	-1.3864248280895048	-0.9473468463985373	-2.0038326986630626	-0.37734866971667863	-1.2951815044658688	-1.269488998703331	-0.050151404810005996	-0.5891767425816148	-1.1746198847189815	-1.194408349408538	0.4386196386256646	-1.400179936411115	-0.7778686358912521	-0.6520067531910881	-2.330777362609335	-1.1028259382655512	-0.733044375251436	-1.5901165714022598	2.015212231165407	0.9213487068953897	-0.9340823710209678	1.6391051910841619	-1.930142848370852	0.2311003947356134	-1.0769107326935283	-0.4676180406457336	-0.4129692151647045	-1.5866457225114812	0.932289433057333
-0.926971436710313	0.03175359475915664	-0.041976646915239675	0.756939216637444	0.8038078808661195	1.5352400504232686	0.49543801016020445	-0.6180844980647354	0.9266612562089893	-1.2209871954317366	-1.2777580179517058	-1.2225440531226512	-0.6578549349128433	-0.8416013606254393	0.06940974294099121	-1.7253553488111801	-0.9904582782309646	1.334518699158174	0.6183869348925538	-0.7539451501452403	0.030469189896688266	-1.3647412519416346	-0.8888713240438054	-2.0513170326305348	-0.36765903273323675	-1.2587134837319014	-1.3010106596779312	-0.026246033367046128	-0.5758399303204785	-1.158271092792375	-1.1823367645064657	0.4724412884449628	-1.3308560395249869	-0.6869712301617976	-0.6288381483304533	-2.373898862219816	-1.182814468469471	-0.7503344375040133	-1.632698893903995	2.115896123157684	0.8899716808310245	-0.9214719584411248	1.600192567794234	-1.903136404865626	0.259089922767268	-1.0852551706836382	-0.5473148016674138	-0.3731619771559717	-1.6188566970911722	0.8158633658728165
-0.7592222785337287	0.10559237481104797	0.09870553563720452	0.8575418530569031	0.831398751257332	1.549055243752505	0.42976017967727725	-0.5724618170093464	0.9805364644131842	-1.2493218977835618	-1.156588557470311	-1.1967061179582112	-0.7251663353134126	-0.8693761301857024	0.09743264312959159	-1.7701274628734232	-1.0649551425032313	1.2748674716389723	0.5550610499537061	-0.7590169390893186	0.008522619497703915	-1.355059113213482	-0.8497570718599323	-2.108962640338139	-0.32692242892575285	-1.1809033684749932	-1.371178716690845	0.02853243711877439	-0.5226608657635048	-1.1574855381371512	-1.213833503037836	0.5172721412442697	-1.2651009112286282	-0.6505703872759451	-0.6176907902520081	-2.3759936637457737	-1.1787749213857581	-0.6229190265542128	-1.6410907114879536	2.197180303408408	0.9068831410425752	-0.9114857503435644	1.5234111660124077	-1.866248438124611	0.24312952404884255	-1.1518114591231345	-0.6011156809360314	-0.2991008318025071	-1.648501402485903	0.7593706484509498
-0.6199829886881532	0.07783716316951492	0.14595359972526387	0.9724230850147613	0.815964080924543	1.598015829043579	0.3507521938459381	-0.49387777549210343	0.9376599590561797	-1.245143690123783	-1.0366517534952466	-1.1844310341757034	-0.7361231477811333	-0.8597327401528781	0.1238265175246572	-1.8577153404142988	-1.0733361527805514	1.2294574678621886	0.48315434952200953	-0.7836997689562607	-0.03449636511331956	-1.3247994971593136	-0.8050865939994665	-2.156662906563268	-0.31783603416954065	-1.0800011335722488	-1.4328594741002108	0.12046577552063789	-0.49650855083440415	-1.1592124039740654	-1.2155137201658235	0.6830192132821848	-1.1778833770477801	-0.5774817392010633	-0.6660604361890701	-2.374896289626041	-1.2020573018113296	-0.5811920221326308	-1.6686992822299196	2.234143806831665	0.9152257690869465	-0.8702892767052287	1.4288283711319616	-1.8667060282513819	0.20636576990274175	-1.1885060217643755	-0.7049616533283263	-0.2314323686975432	-1.703809508399671	0.7540147394099231
-0.6108066158443614	0.1415462601168655	0.175497108488637	1.0160134123155296	0.9859725959836148	1.6045267897832105	0.25905627875582604	-0.4839711612067207	0.9519016847511661	-1.2594829526956721	-0.9573463576488874	-1.2029009602081846	-0.7370932407113682	-0.8458891384298844	0.12805168657779234	-1.890942716942798	-1.0564026630066672	1.2311474593635083	0.4188074803388072	-0.7774935651909918	-0.03402086792088926	-1.337374996195538	-0.8374986808939802	-2.1763999454218075	-0.301711187204308	-1.005228992025474	-1.5174643931594498	0.1462719633710557	-0.4633121381235566	-1.138751865482832	-1.246204499184555	0.7242985940759533	-1.1126066394565295	-0.47918665130139304	-0.6975158325784739	-2.3532582340974963	-1.2995713311692056	-0.6586326499771924	-1.7015994073104057	2.1820784175318853	0.9070719574795483	-0.8217838666330959	1.3580082808960792	-1.8573352889676926	0.19427306022531715	-1.2595166561829008	-0.783894802086033	-0.1952382822987208	-1.7520521800644762	0.7456334013447903
-0.5380984499866457	0.16931518606904378	0.24641764254428328	0.9185524341570984	1.0486329371273257	1.6340000762365476	0.15154475760853547	-0.580918400288802	0.976036635115376	-1.3136230388306374	-0.8561801949817024	-1.212768987303223	-0.8058736873549746	-0.8275710091401557	0.1369372648554227	-1.9571093941700362	-0.9958837958474718	1.2437721486127642	0.3173576439617727	-0.7079278243167992	-0.02564827374579818	-1.3537896087928991	-0.7685376164430088	-2.131295018831979	-0.32209705471011973	-0.862181720306641	-1.5881734941283248	0.058908745761261594	-0.4552643939295824	-1.1099752828828484	-1.2796747595794717	0.7509403530489882	-1.068696629608747	-0.49521136359428847	-0.7500576943131774	-2.3373442696325295	-1.3448762505722018	-0.7117540012023779	-1.6959852049803494	2.2138688398142086	0.9057020274450513	-0.764571135179062	1.2362474212403618	-1.8355465641207345	0.19026144200822556	-1.2948941003664978	-0.8446200877095151	-0.1440688542539455	-1.7426162465614738	0.7041918959112851
-0.3881502149618453	0.19466035343723054	0.3101158844917391	0.8187175387537282	1.1254339955505797	1.6748474852795667	0.12746841562556296	-0.6585390468911585	0.9142776905886654	-1.3669156289253324	-0.7329238421537428	-1.2357463207443193	-0.8300375350652658	-0.7824444130923327	0.14165998450307865	-1.9791787651006334	-0.9576298812326689	1.2526899394103999	0.2721495370660808	-0.6815521708756396	-0.08568210212153213	-1.4211502518362633	-0.7419719626072764	-2.087778440098955	-0.35294093687279904	-0.7330663863068695	-1.6293235719460633	0.030243796113250954	-0.4374999329701891	-1.1485758133550568	-1.308839725463149	0.6745690977794452	-1.041970622451159	-0.5623473509456506	-0.803817751271988	-2.2889286537994353	-1.395599408710759	-0.7459463304774822	-1.6372509670469213	2.3087589650839115	0.9003869012761253	-0.754826819590747	1.1213005140601713	-1.8162704773397185	0.1398269799204755	-1.3444155807954095	-0.9131316765816504	-0.1422824355476754	-1.768826385548221	0.7061564028441057
-0.20209875014418896	0.2174866245821699	0.32503985587197837	0.7219341639603343	1.3039828858547846	1.6990841287019236	0.02187570473996674	-0.64987692447064	0.8860707148002437	-1.4150598033828892	-0.5600052626057073	-1.2564636573781278	-0.84555660631152	-0.780132732062315	0.11168568603225508	-2.0038802809415053	-0.8916305105469977	1.244060561495773	0.22731559517922503	-0.6348839004224349	-0.1035632134858088	-1.4173482666383834	-0.7452640451763518	-1.9974930106291193	-0.3613962850263126	-0.5833201884432625	-1.6793156492622998	0.04312258582714372	-0.40403006041457845	-1.1799065772549995	-1.312556315469445	0.5528664377328576	-1.0221313558200777	-0.6592666822920801	-0.8924018274527699	-2.2721779925613936	-1.459756761235357	-0.7778371010039422	-1.595491068123877	2.374600551989043	0.8858775663436349	-0.752066761505971	1.111443886627054	-1.7968155032156061	0.12962500976084135	-1.375756479351827	-0.9644997994420201	-0.15311212834448928	-1.7880348705349935	0.7244503071801508
-0.14447405071818467	0.28633341280991004	0.2880482090629581	0.6927377667704862	1.4238379441438567	1.723913961168463	-0.018885562147101857	-0.4708721528418331	0.8547528127560573	-1.4407901264531093	-0.4118242837432809	-1.29927221439122	-0.8409901483874191	-0.8016781598569084	0.0972623155357418	-2.001500695662801	-0.7829139610544666	1.2661065110114624	0.22264036035246032	-0.6295752672201431	-0.1327939879808043	-1.4109460720005624	-0.7586278664248103	-1.9186050670745012	-0.3496714804790026	-0.5044464376995206	-1.7240981264473825	0.04873537233711684	-0.3250011272954629	-1.2135996484730218	-1.2730439775220155	0.5566174993371293	-1.0249193177821636	-0.7872014884698373	-0.9451991527016691	-2.2589625893611216	-1.464583782446431	-0.8582357864986022	-1.6121088185255996	2.422481866646842	0.8287480134233609	-0.7638603633812946	1.172800824298547	-1.7875184959137438	0.12999853663731928	-1.3529471919408391	-1.0329183991924118	-0.17051836611557775	-1.7802412784434225	0.8777344073990646
-0.1402165619842272	0.47837740612703933	0.29955422591686814	0.6482575494910106	1.3969191050973522	1.8194088050162018	-0.01558027947831601	-0.28422334004039734	0.8654813832238869	-1.4521012234952402	-0.3288603991826831	-1.2940922178008754	-0.8870920257447548	-0.8464770912315356	0.038059018416033666	-1.9857236111781291	-0.7055911104093393	1.249210670917722	0.3175494826344928	-0.5541297692468667	-0.11935458770074832	-1.4592859361483441	-0.7432929560526088	-1.7859001608422758	-0.33125916002926353	-0.4440592268464999	-1.776940726503837	0.013914069567291945	-0.2759125949825606	-1.2228621956476775	-1.250494080942103	0.5129035194343274	-1.0796670279035463	-0.8001128043386554	-1.0103433807888904	-2.208379761627999	-1.4441202501896286	-0.9656361111860112	-1.6397890888212405	2.464563345692344	0.857011455867139	-0.7571940090349635	1.193526181148446	-1.8131733233398493	0.08894708653277161	-1.3549609072511148	-1.0849681598518015	-0.18715990020233814	-1.7555831255153742	1.0563452406355414
-0.06245820570667617	0.5414989440547977	0.3111823425842076	0.6588871819486887	1.3603420671220865	1.9657795832884275	-0.13261156163416338	-0.10640296444234956	0.9201874525281969	-1.4864407637666268	-0.24764893237818836	-1.2171807837086575	-0.9048517023679468	-0.8758689794222633	0.015997210895873228	-1.9597967864997154	-0.6614603957919379	1.2784287265814842	0.3467216767594307	-0.5236596800106132	-0.13706429852393437	-1.4818462924744604	-0.7642029234657401	-1.6557351577907418	-0.3433510574797212	-0.3857878215462407	-1.75976039786481	0.05298103823811666	-0.23772884884886697	-1.203613849253729	-1.2438356444381518	0.4445909826587804	-1.0687591984203144	-0.786383085714889	-1.0730713980800894	-2.1813615133194943	-1.4593619885995794	-0.940303773993751	-1.5875451453973881	2.455569655714963	0.8646999048077904	-0.7701842079008093	1.2389099726541664	-1.817328192399355	0.0763742441844585	-1.3361031855593661	-1.128156629123935	-0.22118258396876594	-1.7631995502486462	1.1947604590626166
0.0360473850872115	0.5444091380244165	0.29971212036727735	0.6319785020092807	1.3364981178855293	2.1172505368230867	-0.32785999894405465	-0.005379852436813703	1.0189608560482142	-1.4960040605444487	-0.2727322254560687	-1.188042612854747	-0.8346903915382148	-0.9006098621325671	0.008546824490627719	-1.9811814840541024	-0.5719411638666034	1.2478218004702801	0.30587873003221977	-0.5177771836250352	-0.12964785149184269	-1.4991309735844016	-0.789417244435819	-1.4800852704267717	-0.3221492818478244	-0.3000217563873916	-1.805230793753098	0.024836320926138623	-0.2032490350518134	-1.2372866044030817	-1.217326762438342	0.3455448636056003	-1.0658247211578087	-0.7866240762234009	-1.149987676291495	-2.080276019196939	-1.4698315178973291	-0.9156685967656258	-1.5650429405017574	2.369569644704696	0.8431639653763152	-0.7989328519186633	1.3091290370359396	-1.7863550093481428	0.04688289205568252	-1.3604973973342513	-1.1657335544023986	-0.27447677012005345	-1.7421403750370825	1.2692701418707595
0.1012384171697414	0.522226801203709	0.31949176292734804	0.6232748528606331	1.3070972661664313	2.1855590487555263	-0.4382278705796657	-0.00047691716673232964	1.0102020984863909	-1.5335331172516573	-0.2867415537688388	-1.1419395612285874	-0.7871845321180824	-0.9268861780245778	-0.0612119329357911	-1.9655977655373515	-0.5155986936191683	1.2092622166143256	0.3254415774421521	-0.5731155732285979	-0.14081941717431296	-1.5082751590493246	-0.8104918281423682	-1.3215559043146154	-0.30436819586818575	-0.2999595310808959	-1.8210202656893255	-0.055923121184158396	-0.14601109628690462	-1.2293012607454539	-1.1899220439747824	0.2754201651203081	-1.1221137096707987	-0.7465276178677501	-1.2110315932506384	-1.9985926298407535	-1.4907577939766414	-1.0309733092429931	-1.5668203681947805	2.3681774414021555	0.7913923878640896	-0.830024217850687	1.3381863322487255	-1.791991090254271	0.03164675830399829	-1.3372504493742823	-1.1619498079748385	-0.31803730988021467	-1.7415410178639572	1.2918949983005796
0.16457823941048239	0.45043940601305776	0.34559107171805625	0.6745480377538972	1.4596670874422026	2.2428912438622555	-0.44570811458155885	-0.02995326677084629	1.000272572001006	-1.5943923700465028	-0.29905393967941873	-1.0817141240817885	-0.7380341653831468	-0.9946841218133974	-0.07094168685654383	-1.898606323263266	-0.49393894783383824	1.165451006711776	0.31318815491567686	-0.6161330474705298	-0.1412398620973761	-1.5421631546028487	-0.8399979484265032	-1.195850732892383	-0.2792074153308688	-0.3528394310493626	-1.8159764017473923	-0.23042638152045827	-0.10533146313957087	-1.238299021825116	-1.232708919791344	0.16985024436773494	-1.1714155868553928	-0.745068356729939	-1.2215972970120443	-1.9208925249636	-1.5355158476298112	-1.1556690833281569	-1.5155114887726993	2.4250767215962297	0.7191820299040506	-0.8577422260164939	1.3984006701365517	-1.7784393984523235	-0.005804327526467601	-1.320422920120174	-1.118863436098332	-0.39239251731772706	-1.6992582561323288	1.3364978221906267
0.28779597130891316	0.382360187913819	0.40984743716837746	0.7946562945615819	1.449977711801574	2.282825109505813	-0.45597883849910037	0.11552968066047117	0.9671913349934883	-1.6063953942105307	-0.29743356470192883	-1.0811916861290727	-0.72982325547562	-1.049184584545253	-0.07536299009285771	-1.8782871116545674	-0.42239323522949135	1.1559163614241033	0.2573721811117382	-0.6306914917920314	-0.16549186376570876	-1.5470149340717103	-0.8530319774997803	-0.9936746265738134	-0.28379833102903607	-0.39336280018392233	-1.7590509980749087	-0.28650675666378506	-0.08615347503826838	-1.2958747604347154	-1.2900311402886724	0.08638074016330197	-1.1924040339922601	-0.7988598922272911	-1.3350126181556745	-1.8383848811803063	-1.568368797090315	-1.1785482294795735	-1.4973954722538005	2.4544707618527517	0.6183567737553756	-0.9227789691450674	1.4489236799013896	-1.7484736119773288	-0.058861714473177985	-1.2971884176500228	-1.0854805532128422	-0.4529177044589418	-1.6479119666848423	1.3473542910542864
0.35373895121114474	0.46003114312620175	0.4178953816919237	0.9645638285696181	1.4283566621211967	2.342781777867524	-0.5657192845342702	0.32697963246176487	0.9037280030268517	-1.5884276333175973	-0.33430933367573534	-1.0109498371432686	-0.6545542033125413	-1.127324791465972	-0.11790589790131664	-1.8191504712345374	-0.34299812118989276	1.1877432022157897	0.23565887740719385	-0.6705690883632809	-0.12165476550658691	-1.5917772560175183	-0.9385670755602822	-0.8482427976515832	-0.24949937947956663	-0.4163130533875439	-1.740128431054775	-0.30951984725078907	-0.05526263504680655	-1.3779742512694653	-1.278927461013944	0.009879803957819538	-1.2209966773616059	-0.7839996541671868	-1.4177259728808909	-1.7257071388821252	-1.5708037513604873	-1.2451535258610922	-1.4778427069862634	2.4731726524242794	0.6029619773099673	-0.9725498373473016	1.4441451557844487	-1.7519634555294359	-0.10785779891331564	-1.277643739978036	-1.0496064515099908	-0.5048649283069351	-1.634967587985446	1.4320423384814047
0.23398618983728472	0.5643840573552223	0.37316058681711534	1.1227290871140656	1.4577252979046977	2.3793773062696753	-0.6985890571341603	0.502359490831861	0.963752355063261	-1.5436635228505087	-0.3111163541008588	-0.9683263194388729	-0.5789431916983507	-1.1869065076250755	-0.13998430909710977	-1.8206283397036498	-0.26036225699404925	1.1932284311545995	0.206778067378327	-0.7019366857483886	-0.07524234558438983	-1.5522530933208363	-1.0251965094560842	-0.7193798245882871	-0.22659233144138988	-0.4415415147514336	-1.7465027252279903	-0.3648251173235406	-0.011560123430315936	-1.4057124570263366	-1.2874312033113255	-0.002045112112362008	-1.2543813095868617	-0.774346535033236	-1.450863382213874	-1.6880423218833691	-1.530603260966679	-1.3407505956591155	-1.4314002756732216	2.4514359123984204	0.6100107729623079	-0.9960847763957975	1.4972676834551997	-1.760922404775344	-0.1387521111663157	-1.2133301813903263	-0.9987848250826448	-0.5860078454850206	-1.5823984894309802	1.6143826824517347
0.15796319838361697	0.6172853114746555	0.4303384252344027	1.1965334815989028	1.4548916812038168	2.566655619274845	-0.7166816836721563	0.5996688379755654	1.0469083819282747	-1.5289465005638787	-0.38363679292449004	-0.9620579472488089	-0.5263157066732379	-1.2570655944211084	-0.1519460447624628	-1.78258042851976	-0.18775896999632602	1.2636111682325417	0.1490703178053723	-0.7333015854564173	-0.08108355920652857	-1.5780426176405011	-1.0449103202848833	-0.6490951204839369	-0.24011258474785135	-0.5164522572724437	-1.7260345678236557	-0.40862725731250127	0.03575920771451009	-1.4466606221003637	-1.300468598806917	0.02584159717135363	-1.2870302368694388	-0.7862930576170031	-1.4853479779972887	-1.6155544993074826	-1.5553643128229215	-1.3949664682223124	-1.384857507410806	2.4043900815592045	0.5691932891528393	-1.011733754306982	1.5044381233833604	-1.7729298325902214	-0.16113430133980808	-1.1285869130448376	-0.9555268787446074	-0.640489301407615	-1.5376011913830145	1.74734721036203
0.22016483780215013	0.5881544595965292	0.46380135283679574	1.150870253554694	1.3827366456646968	2.632616385381278	-0.7904188482862108	0.6545702369738471	1.1236929451240014	-1.4740569350262418	-0.39270003761102046	-0.9027263515359036	-0.4415503093859298	-1.293545916637851	-0.18023236506334792	-1.794225795281708	-0.15471388510282544	1.264982716398794	0.15602806531541238	-0.8022932897747606	-0.10626255381301612	-1.5608293372291304	-1.0870739640051916	-0.5797096496564257	-0.2784506854363557	-0.5684584631415432	-1.7492096914376076	-0.4215812693628821	0.08193403606581348	-1.4603039908824704	-1.388101768690428	-0.01654245909298784	-1.2871887445254093	-0.745372197042635	-1.517148520553206	-1.562994562402879	-1.5886668470180765	-1.4029261871427199	-1.3165282570163666	2.379422062348301	0.5697625554754541	-1.027393358597678	1.4768022646356926	-1.82308339461317	-0.22446236250270085	-1.115615206882664	-0.9532265100381583	-0.7006139286828121	-1.486610831158351	1.7165801501781117
0.26868850696683955	0.5592201967550229	0.39196491366332903	1.1567263445418865	1.3636261873094584	2.683814993669377	-0.9648131804251818	0.6558516536114156	1.0722335147081619	-1.4705655701619942	-0.35580982217259616	-0.9348759377740645	-0.30140271985325456	-1.2961353904342652	-0.16760704204714713	-1.7888056288135499	-0.12947734204897823	1.2476262399725246	0.060702680038992485	-0.8514063387495583	-0.14147432098481189	-1.5267112274242136	-1.1395524023864447	-0.5169057525168677	-0.32887542328806685	-0.5974608984151374	-1.7320789614052603	-0.4186888718367209	0.09279551954104634	-1.5040031773884555	-1.4627802969144519	-0.026189796814041565	-1.2119898969364937	-0.7601961130479923	-1.5507723617626161	-1.507981239641	-1.6175898526719656	-1.353824874172092	-1.2309858105185323	2.3393147931298106	0.5337781630581305	-1.0485230923616138	1.4852779577678716	-1.821110293918426	-0.21393433919334667	-1.0214180640096522	-0.9196042701878172	-0.7909656080657697	-1.4539473711455642	1.6639930556763667
0.22881838589003123	0.5326641161343324	0.29561377776981107	1.0769133105825517	1.359384422455878	2.7108540065510582	-0.9436175845504886	0.5852097233477673	1.0109640689613122	-1.4367163997887367	-0.32814004011311043	-1.0206337081721346	-0.19276992098707052	-1.3398712090871983	-0.23583522041746216	-1.8090755123692073	-0.10621016277058562	1.241206630452838	-0.03552144416426144	-0.9155025566830635	-0.1650690690506605	-1.500495542935081	-1.1624229240644586	-0.5281473104267973	-0.3576313471469678	-0.6659931297661039	-1.7534908894803543	-0.5041519130170592	0.055279600811935524	-1.572416409962796	-1.5557310816536452	-0.003292971860037161	-1.1898488801498808	-0.829468939529604	-1.6045008029948395	-1.4539388278103342	-1.6397594638078172	-1.3511776310319126	-1.1770242597393379	2.32951535689349	0.5163918926508139	-1.07700462078	1.4622494777079964	-1.8369355596446808	-0.22735511381018741	-0.9661627360752643	-0.8755901252971073	-0.8697425483034926	-1.3832071024871662	1.6425028781664122
0.1325230072723488	0.5256910360726887	0.2515402330436891	1.0776192324309886	1.2539037335814032	2.739952742832669	-0.7749562950653716	0.5806943010837557	1.027356854025633	-1.4269457389512454	-0.24649857074447726	-1.065714406577215	-0.12209098644999775	-1.365412699336916	-0.23084758819229587	-1.749296620698582	-0.09693780195272202	1.2563353391155998	-0.1346093909467016	-0.9360506901783492	-0.25321715147540175	-1.4880249009247577	-1.1965147491939068	-0.5576586059790518	-0.3883279412666238	-0.7481178352981884	-1.7227642033564756	-0.5457619070486197	-0.006115092753891582	-1.6318860576405931	-1.6614385273558234	0.03089624423598527	-1.1590689354094947	-0.821565549547398	-1.6309543475185577	-1.4166854649146123	-1.667715307885024	-1.3469516731140851	-1.1426040192694018	2.337079621044694	0.5263083103923756	-1.0822464772419735	1.464880231266638	-1.9050374166310629	-0.2495373635343694	-0.8920792926918072	-0.8095968682436624	-0.9136503399000911	-1.3614431555242894	1.7792367077581261
0.017344314823701922	0.44052966939999666	0.14917351893147096	1.0571372976435358	1.1381583721303599	2.7325545197314733	-0.684112475562462	0.6247495408684085	1.227203907364525	-1.4393839508697304	-0.21206396373467779	-1.1305923237171323	-0.04347167082976454	-1.3597406042847373	-0.14509184224732236	-1.7355617176098121	-0.03249847558770577	1.2201114588079924	-0.16618857965075323	-0.9284899820581568	-0.2974639023986835	-1.4371914795804996	-1.2172757201274504	-0.5777546322159459	-0.43594969748324663	-0.7306149269288066	-1.7160407978637107	-0.5941310855679959	-0.027558081978545805	-1.6998026752030104	-1.7125234131481104	0.005613081291939717	-1.0785624276760015	-0.8365123280653057	-1.6520604249340152	-1.4008816458073878	-1.6634259473384696	-1.2708969675891355	-1.1246010674312978	2.351686629423542	0.5053457957293512	-1.0772785315673405	1.4868458342069157	-1.9436031453763842	-0.2925821628592413	-0.8354817274449733	-0.7988444450137561	-0.9843010874024019	-1.33761414583308	1.9484599216032954
-0.06328290025627643	0.5127135202978785	0.03028329457966813	1.0124969217944007	1.1287140800858038	2.698897445334077	-0.78883889006733	0.7103195259930388	1.417068021863034	-1.4317207624246742	-0.16908485982736884	-1.1936799082616911	0.02907333239091107	-1.384691744395803	-0.0954640154556902	-1.7197530631711935	-0.02943771384925592	1.2478133190599734	-0.11636044485706121	-0.9378345898273235	-0.3441340760390037	-1.393874919779746	-1.2045222151249841	-0.5670776125834874	-0.4787399550069372	-0.6781337768835974	-1.6978728631656257	-0.5796580129599599	-0.05954820994345815	-1.734362565350935	-1.7321874006335065	0.04271662045936674	-1.0420342340762518	-0.8839567561669883	-1.7312437477536862	-1.386742694179732	-1.606306091737519	-1.1426267434560373	-1.0643510839628745	2.3226880582510265	0.5016949868987668	-1.1103811760355389	1.5052748693168474	-1.991141583932467	-0.2694354944972088	-0.7731833916494051	-0.7882894383247716	-0.9854173891934546	-1.3417564958374677	2.0265945748478886
-0.17398158945856995	0.5247607227911976	-0.023992914510731888	1.0264419386558647	1.1150063726933146	2.70730011639176	-0.8154772279147122	0.6657141377562288	1.5379581200170171	-1.4339464931901251	-0.17684394788662877	-1.2279554592541826	0.16731552575838057	-1.342573881402368	-0.09829068302842565	-1.705189448791333	-0.09426573995283315	1.2448429041977327	-0.02333026455106386	-0.9494072084026562	-0.37129904769445393	-1.3950583353580526	-1.2496413368593229	-0.644876115610074	-0.5133130050956556	-0.6596996658954339	-1.7112981930644604	-0.5385123917514787	-0.12008017818041106	-1.7276198878935964	-1.7237988851965231	0.012108899093527942	-0.9770838971186777	-0.879443605334594	-1.7215094813124021	-1.4055490757390214	-1.5754180095770804	-0.9963349223666313	-1.0038782379172593	2.3367581721856805	0.5560578702305781	-1.1075724983815345	1.458441578402122	-2.018700914610614	-0.263470080412122	-0.6651327884250413	-0.7612867953846745	-1.0252307409668295	-1.3151574744992542	2.1555185878781056
-0.2930043182602862	0.4452993168846434	-0.04415379977526319	0.9338919118999776	1.069367650209694	2.677158609842069	-0.6426763831289948	0.6774078146769271	1.6461754703034022	-1.4588974616617754	-0.17543295947917542	-1.2383850077836067	0.235902360184866	-1.2608244052891395	-0.09053005041444806	-1.6788997669547492	-0.17479114001675342	1.1356964189532495	0.0641036548325136	-0.9857828525753568	-0.4711835522264467	-1.3797298293869467	-1.3254752897050204	-0.6743359196239642	-0.5533794858808632	-0.668770773112327	-1.7051079725934994	-0.4291109873650159	-0.183977904931968	-1.7239268780776587	-1.7524442826914963	0.021550355280730866	-0.9624863326766464	-0.8992853860972655	-1.7622604642097877	-1.4380346744411212	-1.532077329854697	-0.8519368531359394	-0.9528417319475997	2.298472176773172	0.5481456892386063	-1.1262387014983373	1.4781623030909101	-2.0617885292720577	-0.22584354693442563	-0.5996104046699636	-0.754541800843287	-1.0816489125874678	-1.3194977204428622	2.2397017458267525
-0.22100576472078792	0.36329394948016575	-0.025966298582130433	0.8369778191504291	1.0696267633261072	2.7236314720216344	-0.6276456107923862	0.7416986402337723	1.7725994278177457	-1.5023954305531315	-0.18903615966675985	-1.3047169629280178	0.29788922143014157	-1.1985077289564556	-0.07936379871423838	-1.616393823199799	-0.21563717001234592	1.1196596741413698	0.08386278262606005	-0.990643556956621	-0.5365323247407808	-1.3646291936452783	-1.3555655715624573	-0.72453705512167	-0.5553712560749119	-0.6431165310069058	-1.7129445524488518	-0.3185070383948224	-0.2570713776902367	-1.7081254913346495	-1.7315442252491025	0.027918246692353342	-0.966680789382089	-0.9234678692503151	-1.7613023763528908	-1.4419570730140685	-1.5781780707237756	-0.7152144754990165	-0.9645041522491888	2.275617547260269	0.49316860154046716	-1.1623105033074643	1.4495544553066884	-2.0867922971371824	-0.23819378037635244	-0.5644618558316369	-0.7680470409893091	-1.0992358978963517	-1.3501272991823767	2.2478713045079077
-0.1653382667873593	0.29657408695179815	-0.06310154571146495	0.725703052145827	1.0905844418595179	2.6386305679448396	-0.6476421511515704	0.7674936381810387	1.8421784946329747	-1.499857740048551	-0.11304766279885255	-1.3434952843058752	0.3598963785456587	-1.0753389066749712	-0.04457368807732372	-1.5916980294130796	-0.2841906723909999	1.0271388137992612	0.09675651905041728	-0.9843065643973317	-0.6086831911726804	-1.3607645798346524	-1.4467161873342933	-0.7357213079324519	-0.5660477605200909	-0.5570320827200689	-1.6981402415699438	-0.319146585757345	-0.34649765917618863	-1.6703263169044078	-1.7414872557845478	0.051882235368206575	-0.9566666510907436	-0.8381177086731098	-1.7916492521922733	-1.449337260723173	-1.5201320580170556	-0.5799398931285225	-0.9687528811265675	2.2719274600121375	0.5563829188862095	-1.1986506826795214	1.4231836228028478	-2.1280322992400826	-0.2206008839978852	-0.5538679393790643	-0.740840203257958	-1.155119588219535	-1.3823634315269466	2.2612227543042187
-0.16219835544633585	0.2626611843319765	-0.07897252792370024	0.7989027409177792	1.0958567702442865	2.5977083900549394	-0.5911455654639631	0.7525167664052528	1.838068173519894	-1.5783025882425397	-0.08222081335441266	-1.38285014224102	0.36866175627647046	-1.0207874710212028	-8.516528939008782e-05	-1.503019607275571	-0.3354265071248049	1.0109511993553355	0.017716879025018173	-0.9614888626925463	-0.6649763185502875	-1.3862119928071661	-1.5358454726808923	-0.6924513902783673	-0.5736979089894229	-0.4316515370142492	-1.684853403555253	-0.34244597179941605	-0.3981939909289739	-1.6198025114641172	-1.6813388346567273	0.050204756160896924	-0.9697933270541803	-0.7268358959820043	-1.8535086578854265	-1.4520021664618912	-1.4695490682229448	-0.47776435258903494	-0.9889768220977364	2.2812363276624863	0.5634342057733829	-1.2274513746006757	1.4548781388680125	-2.1506489171754675	-0.22808147483289135	-0.5394017227071923	-0.6978951155368107	-1.1907568389318735	-1.436780208461112	2.270395075090467
-0.20554712284173346	0.2557301959910551	-0.012140566503387651	0.8568581085798316	1.0599191614333128	2.5255394094704586	-0.41416870388075466	0.7567063921575492	2.005118687400052	-1.562241468850611	-0.01606116568649981	-1.3554104467600125	0.3905682246036063	-0.9994305829432942	0.04604880040955783	-1.4273973342169863	-0.4122492392138031	1.0557270341078877	-0.03230228864428496	-0.9814186629421553	-0.7029093126832099	-1.4218048330405577	-1.5883562698664973	-0.6729763769094081	-0.5488526329667149	-0.3467546305825737	-1.7071465801138135	-0.3755081285569196	-0.4218668134947087	-1.5939266120019577	-1.6591838519529063	0.05113086771214279	-0.9815182009351282	-0.6164546172591934	-1.8952894972772143	-1.5264830692861309	-1.4129047389606921	-0.39339538070998525	-1.0348405658888107	2.265736383309007	0.5671054044029058	-1.263799336080749	1.4535874321605449	-2.1693924495584955	-0.26551606392661553	-0.5222727146088865	-0.6608214753455042	-1.2204635713534127	-1.4901722493948766	2.268800630447101
-0.1959621750337776	0.2665553585270074	0.04270523302688317	0.8810685756736965	1.0063437834094853	2.464559535389217	-0.3454651688515808	0.8531698203536191	2.144274194855719	-1.5807701876765123	0.014762313303604608	-1.322862959764965	0.3524569148917752	-0.9654256775128944	0.13014841366133992	-1.3526803295878127	-0.48400983096631656	1.0313864401182269	-0.11776693816126049	-0.991578815247327	-0.7376667979273559	-1.4436275385496422	-1.667238032803305	-0.6258630934589156	-0.5296082477943347	-0.26351077660800654	-1.7059729792797083	-0.333255604586229	-0.41916437878088064	-1.5723058002555945	-1.6039357149427438	0.05645269437248388	-0.9921825334600103	-0.5295564323934714	-1.8908060682753927	-1.5449224220366755	-1.3737383562185261	-0.3414340640537597	-1.078068820760191	2.2860754580315747	0.5813379823088292	-1.2533826528314596	1.44993468893207	-2.163399415492436	-0.25978917324688944	-0.5006908154268405	-0.6464134569833786	-1.2112805969078502	-1.5408855198711608	2.3306839093629748
-0.15319647214337248	0.2673628640380794	0.07163778140955167	0.851080974747363	1.1158331046143506	2.326563916788878	-0.31007520818868833	0.9420336879306561	2.170649070303951	-1.6155663233923157	-0.033079751852673867	-1.2567652846999415	0.3654966164410968	-0.9292101354804198	0.16523832325040866	-1.3626753770072169	-0.5377979886460655	0.9630006614780339	-0.09970971282281242	-1.0211429461560089	-0.7307542637864867	-1.4781687484940886	-1.716064792278398	-0.61350886154054	-0.5466397428407291	-0.1837847387216513	-1.7109083899302757	-0.2464241468913059	-0.3433299906108503	-1.5262808753551351	-1.5608618194920998	0.041085536777862766	-1.1082508073579196	-0.5272878399790619	-1.934889836594199	-1.6009180374167342	-1.3001342221357257	-0.3222891007659239	-1.0465078651541115	2.293619290254044	0.6228754713116351	-1.2773512219403391	1.4580421984420915	-2.165393670488373	-0.2874316875691992	-0.486385545231604	-0.5975325283542359	-1.2216586707415642	-1.5595107699144135	2.36412320263436
-0.08645282121989126	0.38849177857511874	0.12524085164186438	0.7822209507398601	1.3135645580801862	2.250108484804544	-0.1646161442742453	1.0084376135434883	2.1054128683393545	-1.6292878689818315	0.050710579733273864	-1.18327045349968	0.2890929122512559	-0.9317072935593508	0.10907045787358494	-1.2834282812989586	-0.6236655411754916	1.015581531883664	-0.20154929950398764	-1.0701121825898592	-0.7319346314375579	-1.5923031731629889	-1.7407786466277844	-0.5796419631987373	-0.5426332826296102	-0.12665029680585088	-1.6815027033166898	-0.1735898653899026	-0.34513160240216406	-1.4645922615104268	-1.5088044189980532	0.07294364976784488	-1.204501192302033	-0.5701431662055132	-1.9672654664022855	-1.624705559204339	-1.2555640463657358	-0.31544754522469837	-1.0410540322399666	2.240423044272844	0.6716475254319213	-1.319758064149952	1.4356728319353897	-2.148520342636035	-0.291079795340204	-0.4933606638222698	-0.5581921988878175	-1.2272936626433784	-1.571800869559612	2.3397911353543717
-0.08250620791739882	0.38155649480859904	0.23830649806333387	0.738507862405507	1.3183219511072704	2.178502842200478	0.0796375043696774	0.9745763267262364	2.0465649375627133	-1.645464628127558	0.1449264006701589	-1.0789394176938665	0.20849189341196084	-0.8216873603653273	0.04610111131570841	-1.248814983792216	-0.6387995085208309	1.1079563923548874	-0.3724891328611205	-1.1162583589070674	-0.7417997144546895	-1.680529140348606	-1.8087187543065575	-0.5799911921000633	-0.5504951576607884	-0.09720793042948174	-1.6772981735427195	-0.09687006012540586	-0.343650963901447	-1.3919103971745104	-1.4509374897061158	0.11132827400922966	-1.2766769234787223	-0.6132711789026787	-1.9663718765039313	-1.6590399681334378	-1.2279538114005082	-0.3151415910288469	-1.1111011869701475	2.2307522684986587	0.6924286590357809	-1.3208973906499233	1.4131055151310308	-2.1411290708756043	-0.3185616120387232	-0.4700603229580954	-0.4848888106715479	-1.2814403274814494	-1.573104644149334	2.3419078496784826
-0.07940239727487208	0.3325919378725496	0.2526929238204776	0.6649775328972611	1.3584356406360376	2.167419626295061	0.2139916436982449	0.9851765397966433	2.01952955895298	-1.7389465626870764	0.2797816026035916	-0.968537723536899	0.09072568202444375	-0.7774130959587329	-0.01518343788874138	-1.2132103897315591	-0.6213744013018985	1.1635212503582875	-0.4619117398562693	-1.1573681662948032	-0.7738634653039357	-1.7019630180534757	-1.8291892258987759	-0.5574067542208425	-0.5711393428440965	-0.05758728177632777	-1.6489062894353812	-0.15068405585051114	-0.36632673677035266	-1.3612895670075218	-1.402139961844423	0.16414188456660234	-1.366052560251879	-0.5575404070953062	-1.9919646664536443	-1.7401070738157653	-1.136460493611533	-0.3337006349393246	-1.1478266317293881	2.1885214947659626	0.6745336018222491	-1.331320755833954	1.4249562510095586	-2.158622445672611	-0.3193565606704217	-0.4614743898789386	-0.4152882535194996	-1.3031681805755693	-1.631221384194215	2.3431849167151126
0.014642827353788274	0.293844283606603	0.24779563721509748	0.7662006052534537	1.4264973471108593	2.1863609330407883	0.30609674313964597	0.9747095274780682	2.0056293167863157	-1.809710140583596	0.32035620114335744	-0.8911758357576398	0.02037736698784643	-0.67662344677607	-0.002962386390473447	-1.2009152738549536	-0.6450366109334867	1.2281505730187878	-0.5703972069819729	-1.212838024312833	-0.7957438722743084	-1.7501095291095283	-1.8178237432935145	-0.5434930346224068	-0.565698139285312	-0.03882662399022811	-1.629883477344001	-0.22938186764178234	-0.35387126700407323	-1.3374272156846145	-1.3753884749276297	0.20732954509624357	-1.3783872193422266	-0.4808599234314287	-2.003635278879394	-1.8272989548963925	-1.1037084025970854	-0.3422907548155972	-1.1777620439040755	2.1643820812986223	0.6701596066830793	-1.3391153378733973	1.4059026994193307	-2.137598356392066	-0.36957088059912635	-0.46927318954925157	-0.3463928462223104	-1.2984207673662662	-1.6488433354874208	2.3108598563368195
0.015893576401050106	0.31671870146979497	0.24853764359715394	0.8838965475642124	1.3406060255267047	2.0503046251034265	0.5123807802156666	0.9506019872632347	1.9997919362643173	-1.833560190883779	0.3101818222626804	-0.7491654089218447	-0.11214179734042036	-0.5801017871730088	-0.047921408840717564	-1.2565429138938502	-0.6644149840792315	1.2974634035824315	-0.625932940274251	-1.288928998740238	-0.8004199079721372	-1.8374325834612228	-1.836557787918362	-0.5231364362861285	-0.605612447475049	-0.030582950076327997	-1.6341246821440376	-0.28677808540589095	-0.33444186883846083	-1.314768027095139	-1.3628161769412817	0.20962866660479235	-1.4088024400518515	-0.38050356796019197	-2.07774812400549	-1.8948158154909098	-1.0011024547777796	-0.3647099536418117	-1.209138871662256	2.133126894630635	0.6892036597281379	-1.309647534854459	1.4091017492148425	-2.115440766254408	-0.3520309678574885	-0.4569732746256167	-0.2840056183455315	-1.3143350466594783	-1.6713692792583412	2.2760385671057604
0.007579695962898406	0.36462649745513387	0.18885264837125493	1.0259260444402702	1.2165751930908393	1.995545268979218	0.6086910176764175	0.9387832128919505	2.0337291850459183	-1.9315868824516016	0.2977308525676246	-0.6031009430648034	-0.2338440981438225	-0.57345169881316	-0.07242153142289129	-1.254706134510811	-0.6257014668419608	1.401913970237517	-0.6096609486041307	-1.3451018825009338	-0.803026498652844	-1.8293310521974249	-1.8550278528234956	-0.49709687465722363	-0.6483396942721708	-0.03360858757409495	-1.6677712242716969	-0.25609843715899566	-0.24717474612431403	-1.3241743668891561	-1.313606974932894	0.1760193390577286	-1.4345007544794472	-0.3467712395751224	-2.0543048751104793	-1.9379100847212825	-0.9283753770388955	-0.405135526778072	-1.3070060047533154	2.0668915581602514	0.6398952427483735	-1.2769654154414614	1.3860512528358633	-2.0640427973292566	-0.425738775778315	-0.47376252085189013	-0.2577833214749149	-1.33145042249417	-1.6686125551632096	2.258331487487477
-0.026962097924291207	0.4141700915623999	0.18506093101029336	0.9503554783758483	1.1718483894293543	1.8524632106397056	0.6920455977423459	0.8551603415526504	2.1140862893613837	-2.013331573140738	0.2148002425268989	-0.44931031323247933	-0.32871408453316747	-0.46926862661721974	-0.10108376640242653	-1.2925206253477102	-0.6411244719640429	1.392954802738703	-0.5244652780928771	-1.4016100341238165	-0.7685638619501529	-1.8625019807353056	-1.8438652818184569	-0.5460387513638811	-0.6644579658783399	-0.08779558180874542	-1.6496754171248749	-0.24204413744612654	-0.2743145183295383	-1.3571360596350739	-1.2845073741045692	0.1780361785495303	-1.5004198652027882	-0.3762962632853084	-2.016563015151646	-2.003710513490977	-0.8522982758677348	-0.4170715787572167	-1.2994448837734718	1.9641092463979586	0.6143876042765184	-1.2280698645113295	1.3651058703969192	-1.9963658748008144	-0.4365880002559946	-0.44174802330571544	-0.21111337337596722	-1.3262289009967874	-1.6855692430260025	2.2476795825250626
-0.017739176415143682	0.3665140696196608	0.14623068606614056	0.9153978611986696	1.2538691620720208	1.6739828734211177	0.6340641415816961	0.8005480333015214	2.000561520626	-2.0972248886834537	0.16027610056092317	-0.3251719014028073	-0.4071046596002442	-0.3887169014919538	-0.13891984931787996	-1.357513886849206	-0.6596659378551009	1.3427045228646117	-0.43252815173852516	-1.4771193332002495	-0.7752381439679531	-1.9123763886967637	-1.8647260054571457	-0.5981959424379207	-0.7159246163405203	-0.11595135380124592	-1.6248436301906366	-0.29510070624689677	-0.2823984706467769	-1.3924273282551032	-1.280015621582868	0.18360521851659123	-1.566347057730957	-0.4287078498330512	-2.026190801326827	-2.042774992424604	-0.7961944106368904	-0.47898788020950106	-1.3153418203190186	1.9011329846275529	0.6116237325364065	-1.1698924105276123	1.3280779600011114	-1.9349224881510214	-0.42894709995570934	-0.45099926422437	-0.22247287365124038	-1.34319334847273	-1.6941476865148377	2.227158637363517
-0.029325886719043116	0.2820115418805057	0.11094016595206221	0.9267150533757789	1.2482116280917288	1.7220767693810626	0.5493863929838698	0.642830415037675	1.9190798013988726	-2.1718889859185673	0.11198132992499206	-0.23898664162330974	-0.4372615685009724	-0.27743354808983195	-0.11701605655345974	-1.423320271977032	-0.6291578015577175	1.3869792354879014	-0.37484526395442297	-1.5344928219592104	-0.7692891252463797	-1.9572915081375122	-1.8603544039789734	-0.6491467988867552	-0.7706154471526596	-0.13565917871624836	-1.6199728374431377	-0.3132437436723308	-0.3199518688946009	-1.4048494755760719	-1.2648622419236017	0.17199967423246976	-1.6554304460134186	-0.40099645317788657	-2.0258427468887286	-2.08473833399571	-0.7208958295555647	-0.4942319562184682	-1.3622460561538066	1.8074453896269034	0.5752738376424371	-1.1506392811478239	1.296430091012048	-1.8998581043254457	-0.44719481974319786	-0.4601521331868853	-0.21096573461092172	-1.3872079560336001	-1.7009881182187603	2.176191312942737
-0.0322935000439938	0.30494462939213085	0.09924245683944874	0.9531840623373309	1.155266194398765	1.7619759432478097	0.5086255099020315	0.6338784572423217	1.8969922573050966	-2.2562349020778414	0.12083974396596761	-0.220472332654017	-0.4963372930655889	-0.1329990374092111	-0.15245445677266167	-1.4237760631871317	-0.59632271219538	1.506468733977576	-0.37740887797651457	-1.6097481302309564	-0.777816805692493	-1.9452643664663092	-1.8512915057676023	-0.700551756720899	-0.791535233814431	-0.15529552616548029	-1.5950376618639903	-0.334126285686195	-0.43298653531491194	-1.4497208992442916	-1.2140729654040818	0.16914087476782103	-1.7043305792870744	-0.35599052700293227	-1.9511365205440394	-2.0977893350509063	-0.6550590719786593	-0.5208892142334787	-1.444951915575486	1.736548215285883	0.5528086043793302	-1.1004949364768972	1.212792453627559	-1.879384437639042	-0.43422023333540827	-0.4675231796192666	-0.21000237578247494	-1.4088063705683953	-1.710137394936035	2.1493426787347762
-0.011718684162534104	0.23527053184373298	0.008434695311885277	1.00946684407063	1.1076784078115371	1.8018839917551364	0.4979756343924815	0.5227399723906564	1.902828223732977	-2.2282560643435705	0.06272130300746248	-0.16735452474321658	-0.46452851479968393	0.0590845528919984	-0.21444099632379054	-1.4851407531069227	-0.6022879599281581	1.5395293457252976	-0.32962510940927137	-1.6738673720408184	-0.7910843019046043	-1.926952535306933	-1.8621370578097038	-0.7303948404921304	-0.8346816127850033	-0.2020434215133678	-1.5987879452436888	-0.3428251478002019	-0.48455816236342	-1.4794433077078923	-1.1647799620426773	0.15467120075280252	-1.7313264144445462	-0.343654581394388	-1.9181958886191193	-2.1628658640527703	-0.656924346531898	-0.5397770799788587	-1.4710647657465603	1.6726395697576444	0.5237968333185015	-1.0170709003356537	1.1398982492152365	-1.877729267606884	-0.4454488827581492	-0.42018165819842546	-0.2165249589848409	-1.4252962099934814	-1.7419353924035312	2.1736617918267345
0.04634117733029192	0.21987500196976734	-0.09497368128907605	1.0274700954659841	1.0817956748227748	1.8634673413957779	0.3694853193500358	0.5465682772247172	1.859701787341164	-2.2225176565939577	0.05012626382294363	-0.12492819093221663	-0.43551038708552553	0.14896844348560173	-0.2386271415341687	-1.5267428491685313	-0.6311268035837642	1.470894067358811	-0.26860405969897905	-1.712036035259303	-0.8391426504070513	-1.8811012507069271	-1.852638410586345	-0.7930359579297622	-0.8692191559347785	-0.20927570742810425	-1.5810330411962974	-0.37761917674115975	-0.5019011404924365	-1.5391702922555042	-1.1621066988814408	0.09574706180584244	-1.7078078409899267	-0.31536548336200276	-1.887117019584786	-2.2451246609167193	-0.6343260713098204	-0.5879885791670805	-1.535810947616969	1.6024674112814998	0.4990594271668797	-0.9522329811684284	1.1283479574627662	-1.8420931015044097	-0.4502515680218234	-0.39961925497878353	-0.23946954817925165	-1.4185031011490372	-1.7349213366884757	2.1658938129745113
0.11391434585669184	0.3234640894733179	-0.14811898019280464	1.0920274646001669	1.1847602298455568	1.8814606751705227	0.2129983197801585	0.5822050630473987	1.8070659316252882	-2.1500017828182374	0.020776765869599784	-0.11426169051477117	-0.4125794852723469	0.15281534307449726	-0.3186980781076486	-1.5527718815728462	-0.7142003845629106	1.38798961409135	-0.2561931726252409	-1.7535982410127384	-0.8524830908760741	-1.825755713217007	-1.8125942685510927	-0.8418983134299939	-0.8736321612034263	-0.23404355639201638	-1.5925142454276826	-0.3854275064749356	-0.5472932952853682	-1.5665315220715064	-1.1513704885396912	0.026812505168530332	-1.7134442480986134	-0.31166759098728014	-1.8405213489532837	-2.243133477616194	-0.6443494887005582	-0.5934444500568636	-1.5626853403847676	1.5601272377196866	0.4724085227036129	-0.9108436212686233	1.035941003947477	-1.8053895674087446	-0.4667638311040759	-0.41034926549184547	-0.2929363867986914	-1.4088954949303498	-1.7050962749229963	2.136337321662001
0.10919684248563936	0.4108202633704002	-0.22955125375373453	1.0498333323818871	1.2108170328089145	1.8839213709675398	0.1133279394904976	0.5612370045450151	1.8034334672572019	-2.0596492129085573	0.12397498707798568	-0.11020451598256627	-0.388516365130751	0.09309224841917663	-0.45617259462505333	-1.610320553309376	-0.7245717400813307	1.3307693626670383	-0.19521516427272526	-1.7890539703665518	-0.9087609110373206	-1.7323122113840512	-1.7725124151273104	-0.895516369277952	-0.8710401546605769	-0.2703450382590362	-1.5994910578862644	-0.4742662222768331	-0.5633688792769079	-1.5919898134554578	-1.1697879308989623	-0.05065920577747239	-1.7930203054634244	-0.3008090675439207	-1.7778872641435257	-2.2428746360254985	-0.654391379023855	-0.6296816960688149	-1.6064778580158374	1.5377916196559258	0.43661923230037863	-0.8871753994637123	0.9486671984776098	-1.7753633987536468	-0.4107290742943562	-0.40199381937834716	-0.33946801622680006	-1.427197307598386	-1.6936618936183816	2.112666824764708
0.12292202225997831	0.42303654002552254	-0.3443751638493621	1.0303572342166292	1.2657945661286047	1.8897395046528476	0.07485458355765973	0.5542957604993655	1.5967484608006073	-1.9906273035022934	0.14543827273233506	-0.07147004759600595	-0.27086420795509214	-0.013445815693694874	-0.5121975378007287	-1.6016210578750438	-0.7959629856885947	1.2106061854777894	-0.15665403842249134	-1.7980428176365937	-0.9533357936271045	-1.6520923025281438	-1.7020943042731596	-0.955953524297286	-0.8483194710850013	-0.3408158328174399	-1.5148520485170822	-0.6277423574070582	-0.5968133341396535	-1.5800845972150817	-1.1807533379412127	-0.08017266790136564	-1.798250015296924	-0.3755607236060041	-1.695592559803759	-2.2413611572209606	-0.6616454046587	-0.6310130933491863	-1.6342907088471201	1.4772474249828946	0.38074681396671517	-0.8884095366314269	0.8831796573029764	-1.7842122634807265	-0.3985517654693345	-0.40374134021036817	-0.3300795040559019	-1.420087682328309	-1.673787259364405	2.066631354039791
0.12026225870324465	0.485513246592378	-0.3482570597731095	1.0196600699289415	1.2264452256524652	1.7791463558051919	0.15663364315268385	0.5487695280577716	1.6591227382823988	-1.8924134093313807	0.10252274256714974	-0.08208883083611346	-0.21677986775471786	-0.0016977912740917562	-0.5473632273116177	-1.6217332889731817	-0.8663060623870822	1.078855827619802	-0.12773486458979816	-1.8458511687263457	-1.0032561172986108	-1.6537765430064233	-1.5829997928994763	-1.040160045459734	-0.8075993996088773	-0.3970326782310394	-1.4069377053912977	-0.743958654273018	-0.7320472938487915	-1.5875992852818643	-1.230452777864749	-0.0612888671492518	-1.8163415264582254	-0.43820641952758654	-1.638075156679695	-2.2748294360897217	-0.6750408749245062	-0.6285349075391738	-1.6365568814267317	1.4500128372973726	0.2910279809491437	-0.8796494392903819	0.8353625711005778	-1.8192062014295143	-0.34864855458765426	-0.3820282375194658	-0.3487643865572466	-1.3736495584726485	-1.6817013252596194	1.934119423868952
0.1315863258077273	0.5731042198381291	-0.3919067627828153	1.0984799167327295	1.2253334294664655	1.8352458431658039	0.10076287588111524	0.5664209272610032	1.7266505807730734	-1.8035131791593557	0.1043830009152849	-0.12179914972488488	-0.19176582852337215	-0.041946010416335965	-0.5732160252294445	-1.6720644773009474	-0.8693194349531247	1.0161262386077266	-0.15998396549529886	-1.8467580806030135	-1.075958765241317	-1.6144123178745393	-1.4589577906498676	-1.095425830535352	-0.766484055119333	-0.41707612068836514	-1.3286861233475218	-0.9178166572873014	-0.7833534211084141	-1.5821658655832322	-1.2632982991729251	-0.08833197296136078	-1.7950394531533775	-0.43986693376177566	-1.6170605490963528	-2.3093063608733666	-0.6681833416027392	-0.644057768311072	-1.720354143817811	1.4496992779949984	0.2439520744830229	-0.9145334746174175	0.78947387856255	-1.8010410235334642	-0.29417206012263847	-0.4299806747306424	-0.40248180861865074	-1.3327966168286627	-1.6440555647967492	1.8882967904533683
0.11365812433446645	0.6891660157298098	-0.4475792362084624	1.1270964786933129	1.234028614406418	2.0004243043341234	0.11404469575832041	0.5411178873026228	1.8100339333683408	-1.73985949649249	-0.03576727775745612	-0.1453777505139293	-0.14252994370559435	-0.009377639967991045	-0.6389414140400088	-1.7126375901761182	-0.8867756526211183	1.0045212553440983	-0.17171578179556807	-1.8482048746406339	-1.146876125154823	-1.5648326927971792	-1.3430590153300463	-1.099712916358528	-0.7394751102299153	-0.4564123107975391	-1.263264687922427	-0.9769123456071782	-0.7783306684166114	-1.557761752429136	-1.288920562857817	-0.11061914871318504	-1.7839960579117502	-0.49074027225563766	-1.5568830156239597	-2.289439401902746	-0.7130720656259706	-0.6358033547243476	-1.7467853994032818	1.4156515342030318	0.18486444931094353	-0.9486140534020056	0.7320745826187223	-1.8118050713539648	-0.26849809169176386	-0.39878097113265354	-0.36719508467113837	-1.283154963594138	-1.5782354108456715	1.835384848096456
0.0966972516952804	0.7159548256145436	-0.41934411154759677	1.1380831525483217	1.3823893370944884	1.9892785625518967	0.255645845447816	0.6377052960077559	1.936292336823805	-1.635163055623377	-0.15073159698880262	-0.19664445874374706	-0.0752873551098042	0.048056502214914164	-0.7573189984866062	-1.7240402629171037	-0.9242022463405384	0.9115007448018085	-0.17917923184838375	-1.8439901876358946	-1.2282497572862816	-1.4841688755981595	-1.249442561346875	-1.1257890203694978	-0.6980071386271636	-0.4611902346960094	-1.2198107198958323	-1.0613471754014319	-0.76934123684214	-1.5348339402650297	-1.3267380184404813	-0.12854816552352416	-1.7678141990201581	-0.5629019128248095	-1.5056352831463014	-2.2966033375594823	-0.7146167835437189	-0.6331360840797442	-1.7849728362451471	1.3544094030510705	0.119203490236015	-0.9632236749700398	0.7134743313129022	-1.8831131399512195	-0.24158300582806486	-0.4426166156006125	-0.3767085708325343	-1.2183554053711074	-1.5577690376149762	1.8349172450891982
0.09148668923129945	0.7593853735686148	-0.40904533579867114	1.1301515289125312	1.502467170310252	1.999185283491412	0.3418403923162908	0.6492897316673331	1.955431494680089	-1.5712490592694084	-0.21020263613896079	-0.21093046494188522	-0.01020007956862427	0.056954764709648185	-0.8018830773265762	-1.7437065684157502	-1.0106413629341118	0.7711145015532553	-0.21737224599489346	-1.8255424800777178	-1.2804950322848416	-1.4750652865304237	-1.1168541852591234	-1.0908140158170068	-0.682635827810613	-0.4828927163017392	-1.2183496567145637	-1.087805460961793	-0.7398752383393911	-1.5079219213007213	-1.3878851421928797	-0.19943582055208223	-1.7332032180881836	-0.603325965394134	-1.4851434608342011	-2.311354248635841	-0.7231820735805388	-0.6646533194663293	-1.804271895399681	1.3029201334527294	0.0506746656973856	-1.0361056890037825	0.7035573555765265	-1.9203605244309465	-0.19107504398535627	-0.4898900023469146	-0.3707407450557843	-1.1704406657548339	-1.5441739232085478	1.798373912462677
0.050509763209988665	0.8713668256545942	-0.31335313689585753	1.0822441222659909	1.4646971034941754	1.9826084633709666	0.29405951966732224	0.7554755444999184	1.9130979610619767	-1.619251790061163	-0.23106063468365834	-0.2579728891540308	0.059702148494820154	-0.07202260981876034	-0.7254445679140522	-1.7833386993511084	-1.0238614950380767	0.690076872698757	-0.20136852580132608	-1.8120984780581577	-1.3540492280587495	-1.4468868988385868	-1.0238467093759	-1.135601272835474	-0.6443232770887557	-0.5203372933764234	-1.2509155080741514	-1.1045541976533308	-0.7356983799278309	-1.5076713564537967	-1.4789866405743743	-0.2422487411550065	-1.7248867802173637	-0.5650452302916891	-1.460740482316076	-2.267370351668811	-0.709353566812986	-0.7014691488314707	-1.812402794489497	1.273601752021425	-0.013281081461255484	-1.1308836751291893	0.704629373400038	-1.9736744979757777	-0.17987298342065805	-0.558292798311653	-0.36897967089138095	-1.1182770929346653	-1.5247280339616542	1.684479395883621
0.008564404097943323	0.9263827229712878	-0.18904956269943138	0.9864637889707103	1.5233049917069261	1.945694799273682	0.4016533190608856	0.6597164902894488	1.9656420622708937	-1.688364605693718	-0.29331148510275934	-0.33709022144896605	0.1193008924430704	-0.16289670575900975	-0.6079299082049714	-1.8236929929829888	-1.0730069608195554	0.6780993984135909	-0.1895689046223677	-1.8307648084181847	-1.4055202465981917	-1.4328844058409325	-0.919731404825827	-1.1393805025988144	-0.597634658256951	-0.5926265907695566	-1.2879361525998632	-1.0603637764313887	-0.7220263071399757	-1.502122812366037	-1.5365036992174668	-0.2791455104108745	-1.7237480278468393	-0.5257465741226224	-1.4250480156726808	-2.2114850448248027	-0.7307530261183725	-0.7114441017149111	-1.8333441552551286	1.2253894947381203	-0.058974544228681355	-1.1976229525792406	0.643243924595305	-2.005377607108922	-0.1436236363420174	-0.6277801748918861	-0.3811508666439204	-1.0882759669197692	-1.5180261471319214	1.6802317176285655
-0.00859863245282497	0.8699170246362856	-0.14317741572362824	0.9061386556357753	1.4200080582948418	1.8225882055126874	0.5779732140348236	0.5138879480103987	2.176524665709441	-1.7135264781394846	-0.28400914735901367	-0.39256308514365845	0.19687184396273788	-0.23772667210944184	-0.5023742044447614	-1.8574669243391835	-1.0693333955844817	0.7078892752844943	-0.21911630539630705	-1.859555923080547	-1.4551708477182557	-1.4582804103104758	-0.8428614836423032	-1.1526167347388507	-0.5595219984506252	-0.6351143203085907	-1.3175713200908317	-1.0273521958793455	-0.6631207017635917	-1.478224343587717	-1.6342571394980538	-0.2934932545854572	-1.6974998899875966	-0.5519967580071834	-1.3680097737460808	-2.189583456329214	-0.7384048369623681	-0.7477553219446479	-1.8921505169999453	1.1647723702172836	-0.07848520555790293	-1.2593043290104409	0.6314490158116477	-2.0441702824835444	-0.128789188426033	-0.6960092949226568	-0.3714365748164368	-1.0285263283151507	-1.5190774582360675	1.6864758521621865
-0.0035047984120776476	0.8086744731970692	-0.025106187691563125	0.8555583350769886	1.4136012440059917	1.7456180443747478	0.7210087877973874	0.497481500589129	2.324513049460095	-1.7321109143013065	-0.3115192605365903	-0.44527853192282835	0.21071164077497623	-0.33307007384299425	-0.4495220930917845	-1.879082477181803	-1.0686008530339133	0.7755046307494885	-0.2351406618573016	-1.8485358428632601	-1.4582193671344614	-1.5086064582906915	-0.8000926329608997	-1.1367386544772484	-0.5150763285290965	-0.6654198587208381	-1.3658199365250936	-0.9569498307852597	-0.6812491799093239	-1.4618653936267758	-1.6644172464488065	-0.3049486630369107	-1.6239862290568934	-0.5596529050276724	-1.3315778086907408	-2.188365534234619	-0.7489093037429877	-0.8113480158311466	-1.904432777821765	1.092910323328778	-0.09885729756557947	-1.3197019973783957	0.6339161763248904	-2.114222442810958	-0.17738857486734463	-0.7696907665138503	-0.3780695164070219	-0.9709138419339214	-1.4898349227446752	1.7271325712945178
-0.020044694435380712	0.861454903377183	0.09716876013493123	0.8106772113142247	1.4847956904116713	1.7696104334847944	0.713463896601994	0.4088552787467399	2.516910048941333	-1.760154682323784	-0.342232002668385	-0.5172671917286399	0.23755434017269442	-0.32161376477271214	-0.42032777560357537	-1.8581969795241922	-1.0434303292469693	0.8609942717976005	-0.24152316456869558	-1.8529923845932816	-1.4974622360252956	-1.5107207349763614	-0.7661012904344395	-1.1022528195392192	-0.5202706743218954	-0.6861138549656081	-1.4652084188770667	-0.7524238267249758	-0.7204219906544884	-1.4796961298957803	-1.7095149445748068	-0.31477811818812385	-1.6138954439713775	-0.5283579310815316	-1.2432808070599815	-2.160915271356301	-0.7809007409013546	-0.8640949010494594	-1.928346063874334	1.0949477912163392	-0.07258090235104553	-1.3435980683042823	0.6027029134064243	-2.1110831855902683	-0.2034716623694158	-0.8184441849324002	-0.3969155941740763	-0.9423304596244705	-1.4638363215837369	1.7655190257939544
-0.04728874486286101	0.8484016397557774	0.16257765325474677	0.7991810903911387	1.6608249481442958	1.742934070688608	0.6303273658826024	0.4209031356343284	2.442278979376959	-1.7839206587001537	-0.3718961383450871	-0.5265661898278423	0.3665080461215123	-0.398095940586168	-0.4386806018246241	-1.9075566025192594	-1.0388469642515599	0.9359272684618428	-0.3028953256290695	-1.8494710144676847	-1.5329286535113715	-1.5284236201779295	-0.7817614919451271	-1.081085229473702	-0.5797769223773714	-0.7281184766585842	-1.6102064526447997	-0.6210531099545376	-0.7408361711769121	-1.4701092028247	-1.7602126681161558	-0.38207317376514727	-1.5764910263063046	-0.49715752097245164	-1.1993586354445784	-2.15132569015461	-0.8143062256074082	-0.9355697409463788	-1.940581656347608	1.085185901177774	0.002571029046055573	-1.3988277212518128	0.5952988252917735	-2.136981800934002	-0.2634848498434877	-0.9135859229537424	-0.42108344573310436	-0.9194253320145901	-1.4051398899425018	1.8615582236630366
-0.03984348970195282	0.7949009926329749	0.2565342917006339	0.8301988067546853	1.6389574292362075	1.6763453632522691	0.6317478050525869	0.41540962300911677	2.3783233406435693	-1.7649731519394245	-0.4071889792512985	-0.560508360929797	0.4700476877835776	-0.47816664057871733	-0.4980451616775194	-1.8773145597608092	-1.0180608432857965	1.0143005197511106	-0.32087344527571354	-1.8643540087595334	-1.5475923625526216	-1.5667315229749623	-0.7715555980422876	-1.0482394415580123	-0.6763901760372547	-0.7942625261443329	-1.6807564538577418	-0.42780646896557667	-0.6673658940623277	-1.4462852262981687	-1.7849340672561165	-0.4385460121021619	-1.519401157005253	-0.489377354916276	-1.0845299881257564	-2.126591938154842	-0.9026952915576724	-0.9742913125293905	-1.9363963539984805	1.0624765608848485	0.006277028309856705	-1.4126780938282162	0.5575571340361597	-2.1950522061421602	-0.35054628095865337	-0.9463773345840227	-0.43657979691417426	-0.9020192258476996	-1.37069908699126	1.9230735172776037
-0.07102396029352633	0.7293391699456299	0.3762530681530122	0.7469658670727912	1.5665133838460328	1.5733850103920328	0.6605170535271283	0.444322355160354	2.407926996991688	-1.734081702416153	-0.3838947233347646	-0.6136744822066389	0.5791105378535795	-0.4605802313389445	-0.5584576541228543	-1.8446534692812218	-1.0115638239237168	1.05929134911349	-0.36718791160214437	-1.846137753572863	-1.557973911385445	-1.551817345057561	-0.8136444272337373	-1.0410200372012874	-0.7298921819307049	-0.8417279173732414	-1.754848214730751	-0.2867605009635954	-0.6635392781093947	-1.4486170595132442	-1.7867902672254392	-0.5388780578878092	-1.483211877801493	-0.43106394045098584	-1.0214676368712756	-2.1763915100106836	-0.9441148281351985	-1.0326560989121059	-1.9561179738362107	1.0735097154145101	0.011101592013536079	-1.443670466816151	0.5482457407456511	-2.2717098483623985	-0.3944351697827888	-1.023849527085201	-0.4992301056319671	-0.8823462806825825	-1.3603622574713077	1.984017488019418
-0.07827552883628769	0.7723523543377514	0.44960495531445155	0.6399332211228871	1.5211045030104606	1.5623219641242965	0.5840780680056541	0.3926868055723307	2.3724144473618543	-1.7482245704580759	-0.30497286194728634	-0.6405550851702012	0.6142291661869621	-0.47412937054040505	-0.5017841788392925	-1.8109598439953778	-1.0011834246701041	1.1434542862515638	-0.4359383244112419	-1.8336011835476598	-1.5622040404856286	-1.5482619166719447	-0.862947323401438	-1.0664149164647836	-0.7548127927815409	-0.9014348223972283	-1.8416992171720477	-0.23498713789920975	-0.6823691606226856	-1.4787638480779428	-1.7705390898416529	-0.5735378920746947	-1.4514754123542724	-0.36799591480726573	-0.997638807453195	-2.17419247834064	-1.041019690052239	-1.1118235048428349	-1.9566546598444874	1.1006014353670541	0.014481431147703283	-1.4795037251729128	0.522685639535385	-2.2834083823035494	-0.451652043931574	-1.0329873212290634	-0.5185243952022303	-0.8706619768778016	-1.305425848675251	1.987203743287917
-0.08486828086718703	0.7124946498365008	0.528744663600967	0.5552487143383702	1.4689950539786607	1.4654609096986335	0.573101238415434	0.24149935307200848	2.428644081870997	-1.6936561221812287	-0.20799096724844035	-0.6728221426640022	0.6555164748149076	-0.4608549485602003	-0.5177808875206174	-1.8092311917046047	-0.9503648678780674	1.238938248292477	-0.43746717702377264	-1.8577885631740756	-1.5509859657060798	-1.5467988143572378	-0.9835184181105522	-1.0723657188077733	-0.7566597172087899	-0.9309929314719773	-1.9078738877753412	-0.33192147574042047	-0.6925394728717131	-1.4960076756964924	-1.7710817036024367	-0.5427733720433772	-1.4239842407718926	-0.31451056881023015	-0.9811470312608925	-2.167228844056688	-1.1253027063615773	-1.1374622359170607	-1.9976464401762395	1.133463643804157	0.03518320934046916	-1.4449626526852182	0.4803580866124174	-2.283511278467603	-0.48801725632591875	-1.0749885706132798	-0.5738874493520696	-0.8408806798498869	-1.2558175710126773	1.998353693599461
-0.08474117243135017	0.654183298550642	0.5959931911638716	0.5175339214791752	1.470479065463572	1.3930726851525657	0.6631095619073571	0.1950678968498314	2.4496746916177665	-1.6942744603688908	-0.19270425998698318	-0.7198437665147167	0.6951311237919084	-0.4950053253441683	-0.6476173401306813	-1.7540942671373614	-0.9342344617892511	1.2701782387064016	-0.4494529176813358	-1.870487756663304	-1.573991771979299	-1.561659543751709	-1.0774767075833067	-1.0399640454104762	-0.7018340163888872	-0.9209450864994796	-1.8969690053821324	-0.35688679828843883	-0.7192180045343147	-1.470084372074104	-1.7542879124578665	-0.5813238564028633	-1.3555480388998753	-0.28514355507353134	-0.8976322600835298	-2.2397375330586793	-1.192070286348851	-1.1395863555714238	-2.00072018731455	1.1805806222605633	0.07080146689076663	-1.4419989800316437	0.4515961442518961	-2.2718928433367944	-0.5118895870253342	-1.1085628210819731	-0.6026903532163026	-0.8384030225875538	-1.2324918937863953	2.072096488476224
-0.09035198546313614	0.6042203674007495	0.6324687599057127	0.48949074760033995	1.4797714576397494	1.3208619937573618	0.6941723584754511	0.2731332832857054	2.346372065843617	-1.663384884018491	-0.16956090744663457	-0.7392914420208345	0.7627581373915626	-0.5319326854516557	-0.7912887028546944	-1.690374458653175	-0.8752783520712686	1.2602633244140447	-0.4639004667750166	-1.8926985156997973	-1.583731659757883	-1.57647335268712	-1.1468761243485714	-1.050502577719995	-0.7004787409521895	-0.9372960103316975	-1.8047488140534012	-0.36642753451752097	-0.7383698138422221	-1.4500865884803442	-1.7254099662082716	-0.5844154108270326	-1.3682568073427188	-0.22165477185631155	-0.9142356763786188	-2.2798757252574124	-1.2601973946740164	-1.1871827140808364	-1.9463664102787146	1.240507772685787	0.0997237451310672	-1.452730523164715	0.4534315582829083	-2.2945443761382247	-0.5292049500680279	-1.1383250706059787	-0.623642136813082	-0.8168253315492577	-1.20052611883059	2.110342649119296
-0.10006686180855236	0.6109612529702115	0.6171069031063225	0.4078416762007905	1.4888386846746589	1.3102735390642466	0.8536887687108315	0.3704280882887955	2.279667630156917	-1.670542698068438	-0.1786546954227997	-0.6888775044475629	0.7804448933686141	-0.45543896292999414	-0.9253059050216222	-1.667322472905998	-0.8260822413727134	1.23348408480428	-0.45149964233834766	-1.8884893766170712	-1.5820320887834571	-1.594244374555324	-1.219859826119203	-1.0495786368098279	-0.7623322043259494	-0.9502290776788497	-1.7450554937708387	-0.4076904850263553	-0.7551004040146525	-1.4513732728294177	-1.6509859845940358	-0.6006882694950562	-1.3886990808952797	-0.20867166119967714	-0.918503330391861	-2.3011939513027344	-1.3045811779268646	-1.2295927372104631	-1.9066580095319707	1.29186844251089	0.11926671585973443	-1.3985138547597815	0.4983362982738405	-2.2849643530398227	-0.5308295875182105	-1.184714319238292	-0.6539027881393576	-0.836065385528417	-1.179802675763003	2.1565800324549746
-0.1123740231345002	0.7227233571641818	0.5861873454268196	0.28424018756871716	1.4600921974968768	1.278901281223294	0.8778780933585111	0.44764652643876895	2.246715398935714	-1.6386775427041809	-0.24991205067302938	-0.6726719914349881	0.8391568500164309	-0.394291201935068	-0.9246458622756848	-1.626056596853918	-0.8367610838876688	1.159887739191868	-0.4434436366065528	-1.8786995481063102	-1.6096936721907475	-1.6026984212680646	-1.2714025354663372	-1.0671592598721882	-0.8135519970221441	-0.9841591041333014	-1.6558766750322516	-0.44599526182759675	-0.7076351782413994	-1.4649015172223974	-1.590227908623018	-0.6337581296788795	-1.4280019405846571	-0.18733708012824396	-0.8636094696832801	-2.306000776303778	-1.352208080098539	-1.2236660852880807	-1.8339493588842246	1.3113368338544784	0.12049606359628817	-1.359528447888486	0.5125259535383166	-2.2500802942282982	-0.48858493814909193	-1.1974875987177331	-0.7136801778179632	-0.840622222531971	-1.1734398872570542	2.14941161660541
-0.10314836646654872	0.6246721600512825	0.5066824250819731	0.16407270269380633	1.4502065817754355	1.2203433167258098	1.0020544376109544	0.5291865208456483	2.269184142401203	-1.6494544031977747	-0.25828042389811867	-0.7537319494174154	0.8291624320454053	-0.46846869342273506	-0.9127628354951568	-1.613713139485332	-0.8075697154342704	1.0933813350968058	-0.4237014108987087	-1.8809291192655426	-1.639251369887796	-1.6506996829030254	-1.367826906449708	-1.1048197142521181	-0.7833335254401089	-1.0097331608583409	-1.598330939490313	-0.44288680294310323	-0.6216797365210681	-1.473362031152797	-1.5179988939476758	-0.7085706374217998	-1.4107918675563098	-0.19078424190116697	-0.8943552947135025	-2.292305424905787	-1.4280636316028803	-1.275502087440753	-1.7016250749021065	1.3303832107904099	0.11109663457254455	-1.3346477380608421	0.547492094622325	-2.313883104296559	-0.47197602359745827	-1.239055709998564	-0.763174961742805	-0.8366450603738242	-1.1617379832414083	2.173299571139101
-0.08162895244964422	0.5021819406136829	0.39528800894181054	0.025533764932248126	1.4843485453498642	1.3148035791783665	1.132360871028128	0.5024206598058609	2.3007792775973606	-1.5957580105512237	-0.2950736980964968	-0.8603148120371739	0.7700678113257362	-0.44132176002445583	-1.0856908447863554	-1.5586985484896305	-0.7938937790766183	1.0512751458661964	-0.40255375711113633	-1.8830303947282097	-1.6527022505801223	-1.6814052473202654	-1.4425494681805187	-1.1061568332322254	-0.6668655054193469	-1.0462628626541406	-1.5246557021276221	-0.4548121251191738	-0.5413202907037498	-1.4967525982143774	-1.407919950665375	-0.724952322359065	-1.410832276580447	-0.1872651769163838	-0.93706842277877	-2.293570668709634	-1.4999028370226122	-1.2645895534339542	-1.5732569941035282	1.3482408581125196	0.06780683015176818	-1.2934770537783846	0.5660907143616399	-2.3695558851151635	-0.4148815940511484	-1.2473025122446082	-0.8048728514028497	-0.8025070979934291	-1.1719830400697617	2.206739296216754
-0.11558554127277731	0.4615589449332065	0.307113540529918	-0.14410635527036994	1.6002850373650532	1.3553865642713947	1.1987748879186684	0.442994924912197	2.2932433680253563	-1.5717185700496332	-0.3329915418173387	-0.8904230039926396	0.7500751374549407	-0.3745443688210725	-1.11023096543657	-1.5460946390009873	-0.8168250740299726	1.011197615777553	-0.3763386221869792	-1.912844407511837	-1.6533153784459702	-1.6834513873392993	-1.5796001720482686	-1.1370316164152816	-0.55932175058703	-1.0494757203160578	-1.5249110301662323	-0.5314725978436788	-0.5697567432413386	-1.537335074052352	-1.3252346221673594	-0.7584281711554874	-1.4534531082065616	-0.208082739740968	-0.9922718736883555	-2.2802899941862553	-1.5408987304695345	-1.2786274040652015	-1.4705321101865676	1.3755601068096823	0.04243877748392313	-1.2626943673449829	0.6145707080007725	-2.375029098440264	-0.3392958752513387	-1.2839036460679194	-0.8133592208186127	-0.826976334833347	-1.15847367466475	2.261269562103634
-0.12171858276187719	0.48315441276253035	0.27426941563871027	-0.1845415383464738	1.702493662779451	1.4096804051579384	1.1934049969762797	0.39040690891556223	2.266376387823816	-1.5728486615505926	-0.29962157997636735	-0.8676017836675914	0.7533274434249112	-0.4940067621553112	-1.0447346886939217	-1.51157388092175	-0.7990089157013294	0.9466296648127523	-0.3501458923531718	-1.9449980830321558	-1.6450885888635596	-1.7498201726785219	-1.6200126691947159	-1.1664625602524272	-0.4238725476238313	-1.0845740586475703	-1.53007138097667	-0.6276505255480341	-0.6233053587133363	-1.5427459203413512	-1.243953175835758	-0.7846686277083329	-1.4942803005677472	-0.21271432577078175	-1.0535852748451915	-2.2364784543068046	-1.5603641385899853	-1.2782932822301176	-1.3190088282317747	1.3674370435683092	0.03492942916439735	-1.2342933942609244	0.6388398115736396	-2.3149387655405467	-0.3052384592875423	-1.3613615700779544	-0.7894985087277568	-0.8639696085481325	-1.147093152237058	2.3030001834236566
-0.1437928432789729	0.46929036599606216	0.191985937833974	-0.19276659900495646	1.743600157377255	1.3559948805438375	1.1324105738054682	0.3883786526137017	2.269912633187796	-1.5904088544319177	-0.27044418439475415	-0.8261576155428465	0.7586194956421873	-0.6241175598442281	-1.112023416172287	-1.5423985866427223	-0.808654963657335	0.8833465839840967	-0.3279850961028668	-1.9795668383540377	-1.6791891058371053	-1.8339988218659706	-1.6445980615238178	-1.126061427217619	-0.264588231657487	-1.1107957665218495	-1.4608987889569702	-0.7037320873304236	-0.6703076582850749	-1.5586195419951856	-1.1873977377185336	-0.8738908439709754	-1.5571551779049582	-0.24825818501268843	-1.1202935197925636	-2.241294254114776	-1.5626668743621126	-1.2738267050962593	-1.221002538610506	1.4013622180404597	0.0305571203995758	-1.2214431277281976	0.6549873466441432	-2.2958074727628395	-0.26444513459318963	-1.3758365511792756	-0.7919683336925081	-0.8951516406883041	-1.1639858826835054	2.3398366477349843
-0.15692177542265645	0.4031275287390579	0.09782550753378458	-0.2173181936510141	1.8270560581526634	1.3290208138954875	1.1344176352823336	0.39044346137442554	2.202717910868798	-1.6100776264067929	-0.3078122721466877	-0.7902237767122765	0.7922670684639547	-0.6819755821146178	-1.1632287600513622	-1.5373651521104061	-0.8020186707732953	0.8090771484437429	-0.3039350004356372	-2.0021000703575735	-1.738354853916599	-1.925867856694649	-1.6209919488001059	-1.1464396187796633	-0.18637959588386876	-1.119565362195315	-1.3974516575064873	-0.7193383795530843	-0.695799588249003	-1.5314321274333562	-1.1299623853946326	-0.9182961816156592	-1.5979552571144648	-0.2955768412233063	-1.1609431822605296	-2.220152872560496	-1.6253650116590748	-1.256974902948409	-1.126022691392431	1.4148145392309068	0.006662154051646027	-1.2081027178226136	0.6832761936904913	-2.291315777936769	-0.19715504246305865	-1.4015135248483634	-0.7790489885595655	-0.9258506521042016	-1.167979412106922	2.37493422820641
-0.19261797621067228	0.4198186210760129	0.0058465038342203806	-0.20412500396050084	1.8386078959194887	1.4146316478157395	1.0931427410456458	0.32869037075966906	2.0903483358203263	-1.5693878007331363	-0.29633647949123365	-0.7605044322778299	0.7857175301816546	-0.578429274390352	-1.1778491359576295	-1.5546260244305554	-0.7748060715799514	0.779808489407561	-0.3166125473917101	-2.0502588073969994	-1.7094398243274984	-1.9880486850597188	-1.634333751463648	-1.2190898192412125	-0.22399776990187567	-1.1384608112430072	-1.3166654818756032	-0.7916588843221006	-0.7262952008243418	-1.5918272849061013	-1.0758748971237533	-0.8995069930894573	-1.674507155253523	-0.3436187671255803	-1.2794078726749383	-2.145583649477178	-1.678963922130117	-1.2751685993874542	-1.0600190096575706	1.3987499049183012	-0.03482200336239573	-1.1866561341555901	0.6911527087667715	-2.317462904974127	-0.13304930572223245	-1.4356425637011991	-0.7756119920005554	-0.9614572506995314	-1.178868295115334	2.3814562300732756
-0.21504712782969665	0.4681624010345099	-0.10214942191665051	-0.16656922713849404	1.748189196160253	1.4647511401486577	1.1121744430311895	0.3444556718458712	2.1621463587239322	-1.5414945364166759	-0.3509833989730765	-0.741316518397906	0.7933845830100712	-0.46640238165907527	-1.229330511280144	-1.5956647941264344	-0.7747228692161829	0.7333807473819217	-0.3092518856042695	-2.041742747106058	-1.6930282057338413	-2.020799369486013	-1.6812114403999143	-1.2221523200108682	-0.19779552763585379	-1.1337149977796677	-1.2733164218878545	-0.9182084534150414	-0.7311333823809224	-1.6247551175375694	-1.0532443417415618	-0.9057345208232007	-1.6545612609393956	-0.3829167004676868	-1.268376376383839	-2.0914190578885714	-1.7104626780180776	-1.2700969587051776	-0.9843566768045907	1.3922070146779069	-0.09480806363186792	-1.1529256305069828	0.6490525922831186	-2.31406794770504	-0.10075888434273769	-1.476436600573066	-0.7934705634223551	-1.0250946772189538	-1.170310403040061	2.398855000016444
-0.26519770852455926	0.3903136773048957	-0.14894852906017444	-0.12822907321151905	1.6337161736409336	1.4836908333233703	0.9624297139624879	0.3487215343323219	2.151961042813819	-1.5261379593925135	-0.38563445888476044	-0.7891388015962736	0.8215035065955059	-0.49155059703673915	-1.1344377626345046	-1.6067971491367543	-0.7580321132948578	0.7404620897346378	-0.31593646396362074	-2.0793117146293807	-1.6912796248122954	-2.1084994195261597	-1.6736650266060322	-1.2116517834736098	-0.05546258126902979	-1.1885966296194834	-1.2259137760548435	-0.9727722202528701	-0.7298517708174389	-1.6668612985257625	-1.034724242724845	-0.8984920215579593	-1.7016130072380011	-0.40484316839543333	-1.2933415425624246	-2.0450431709025643	-1.729847750848577	-1.2962782862105808	-0.876286145690569	1.3775840248894544	-0.12948839043100221	-1.1534120850635667	0.5707815309673507	-2.326583078748543	-0.0814157812355944	-1.4814270667015095	-0.7632700690677765	-1.0506801792006537	-1.1578078797322622	2.3801448344383664
-0.3287133624026847	0.21277483596281138	-0.22351339079510096	-0.07383098039935329	1.5425668303186786	1.560784432643914	0.8499251266456074	0.2969775319124878	2.0941100887935513	-1.5694493478417693	-0.3709873243891282	-0.7676408993822246	0.830414048337056	-0.5072559659530957	-1.1820916176073795	-1.6666123462544178	-0.7286019902323851	0.7587237715579915	-0.3192266711350278	-2.13801046325935	-1.6696474397967005	-2.2156512638788595	-1.6727258913819814	-1.2272425077307916	0.0863786785337625	-1.1933732836137394	-1.2010846087653246	-0.9437056554999872	-0.7582087930648238	-1.6596445794661339	-1.0059074714629523	-0.8951312886882372	-1.7628639632116592	-0.41975097750485196	-1.3463565191041509	-1.986080933092726	-1.7175597987897362	-1.3383251523770716	-0.8626106225358008	1.3932064394375512	-0.12295581696268496	-1.1264020772296164	0.507107623393759	-2.339690530225443	-0.0806567372662163	-1.523924558081146	-0.7011048288893732	-1.1147790866686487	-1.1632717210622021	2.3896817076660932
-0.41395264982554075	0.28564547193667683	-0.17260767036104102	-0.06312667528371928	1.5118603671881357	1.7016629580668354	0.6155182410665658	0.30078840498438575	2.078564548119778	-1.512291656666958	-0.3955099946884316	-0.6650754742135336	0.877496855129316	-0.41993113066233756	-1.2836930534086815	-1.7071694768404035	-0.7361571266119531	0.769111422989325	-0.3533331147233232	-2.180264477550631	-1.632105316776285	-2.2553090478828657	-1.6467811859708141	-1.26011819395908	0.2029092583993292	-1.1575420291357479	-1.1499840724469945	-0.9918043685497642	-0.7963775078887227	-1.6949471347909804	-0.9995287219746949	-0.8620496574997816	-1.8610631059327123	-0.39698843370298176	-1.4026153911535248	-1.9385419927181105	-1.693078037589966	-1.356632335367097	-0.8944821347885664	1.400080270280487	-0.14449771619441376	-1.1217814789084042	0.4602064946957946	-2.283139537834993	-0.08236211168680582	-1.5504345031250977	-0.6884449636519552	-1.1560471645929902	-1.1771527835849251	2.3752250497276846
-0.4662974734464501	0.364010112507129	-0.05931087289620166	-0.017917338666163213	1.4280596173386775	1.7707887437180871	0.4647422753193598	0.25275274916495555	1.9925395465027091	-1.4846267856427504	-0.4203945936720991	-0.5416652958445788	0.903094936811329	-0.33253295875087385	-1.2126847294722887	-1.7530327274359159	-0.7488870882685003	0.7761292709696667	-0.35129857529088737	-2.2125379535119314	-1.5668086257228793	-2.2325320210368873	-1.617094294321014	-1.2469733177742062	0.32208181753662835	-1.1549223981567482	-1.110563309429749	-1.0833395449367846	-0.7991118509334922	-1.7111819309989407	-1.0517910167768678	-0.8407532449869098	-1.9252430643978644	-0.4139649826076674	-1.4127073280921816	-1.8670529641667766	-1.7598314333776082	-1.4138089591529817	-0.9336693349335965	1.4301571213197861	-0.09710935139023892	-1.1111424635835312	0.3953471852553062	-2.1536764468248095	-0.07992428215488087	-1.543973365735058	-0.6506028393292491	-1.248211916697008	-1.205259676309621	2.363235732802734
-0.5261086010590618	0.35773112319512734	-0.04202135149407652	0.008275177437295498	1.3484601026173715	1.81276619705143	0.4055451160913318	0.28814825371783526	2.028992064694589	-1.4755267398072414	-0.4032029521091755	-0.496004748722748	0.9073581983646349	-0.2742418276113485	-1.3439469527680017	-1.8247395369563086	-0.7549391558591235	0.799548359884415	-0.32198485567857527	-2.227635236291557	-1.5489643053873992	-2.2234622963004735	-1.5639516489030616	-1.239897383792521	0.4388236730822769	-1.1287369732600172	-1.1256887887512044	-1.0821041680859647	-0.8102889612660695	-1.7327034197429192	-1.1290983934450292	-0.8104195881440182	-2.0370848150744028	-0.4331541030302842	-1.4406354132172	-1.7991267299926492	-1.7624940043026431	-1.4822718699480282	-0.9506873724885272	1.4186896305133656	-0.02287946433140665	-1.1368232582461164	0.3097539876412661	-2.1044963934198564	-0.09825700865640356	-1.5067825610983965	-0.6413481976024095	-1.2874671334006782	-1.261146410815593	2.3595347212825475
-0.5907344575944895	0.32867524288186145	-0.0949022024008606	0.023973349169116413	1.3144308948175314	1.8430238807141603	0.4753602949947844	0.3587698381251118	2.0870749705530125	-1.4876619616175502	-0.3944036488638929	-0.47651084651105047	0.8788295194456243	-0.12351296591012184	-1.4494883661736786	-1.8852640714767035	-0.7679024458836298	0.8146538291110798	-0.30931438401419153	-2.2349577998593135	-1.503228122030081	-2.2233050107616226	-1.578522599533419	-1.2440821094204808	0.46398080899199856	-1.0633514194199194	-1.0225413257990659	-1.0474670035350115	-0.7762774728870413	-1.7869856978870828	-1.1856165399601613	-0.745979778520811	-2.1026178240896973	-0.444589153257054	-1.4221702340315243	-1.7380217570289471	-1.7608084276590503	-1.534454095206753	-1.0440179814818804	1.4624088520477623	-0.024481136695378346	-1.141371083341017	0.30942550219449266	-2.1839952842100008	-0.1201130499674609	-1.4825506665569126	-0.6294917668496659	-1.3088176655979258	-1.3216924696774695	2.389189880327219
-0.6438974504575669	0.24375366101164522	-0.08036873294720398	0.010365797635226468	1.260943608325126	1.8810926599614048	0.6027206874388523	0.36204578381070646	2.070581380779373	-1.5279101772297614	-0.387496030547861	-0.47809140900705127	0.8809453469862716	-0.036059957865821536	-1.463636208933766	-1.9067967531902137	-0.777805335919094	0.8331256094433165	-0.24911937460862568	-2.2328183824328027	-1.4228452629049464	-2.203345455481235	-1.5678429776008516	-1.2410854264639766	0.43735763102546876	-1.0232986405041633	-0.9789633263271764	-0.9673200263536602	-0.8029854610131058	-1.7793017092480532	-1.2335551039534316	-0.6673365861005865	-2.113142419602079	-0.4713992750462901	-1.477155330034189	-1.628508307283116	-1.784440392119801	-1.5943444933757578	-1.087322390612933	1.4222743739736785	-0.0010179205072986396	-1.141328775207001	0.32579896008237286	-2.175836706922812	-0.13654341160377167	-1.5307131345554126	-0.6204425908360174	-1.3360269168336316	-1.362756851486076	2.4232883258662006
-0.7334905500733953	0.28077591699278254	-0.01011027610955111	-0.019796182309563298	1.2120867563609208	1.9847319228259657	0.5473078477828374	0.3391597593165827	2.1042539919473318	-1.4511590022497012	-0.420497101972927	-0.4618852335625837	0.8678774253726539	-0.018918890996443484	-1.4976645280080003	-1.8985934979694754	-0.7935171979432148	0.8605008098971574	-0.2405360631100973	-2.251563423936398	-1.3249195281875739	-2.20797834080848	-1.639596314908264	-1.2290191734315337	0.5237020525021124	-0.9990144436309721	-0.9114024619886829	-0.9159050709073624	-0.721653781632948	-1.815335643045005	-1.2915519253425451	-0.6350946939407076	-2.08056310012237	-0.49821411328144116	-1.5258815441398774	-1.5730688851650807	-1.7445160542852018	-1.7014447025820147	-1.0758375221646748	1.403571694446487	-0.011944093216584555	-1.166554130491935	0.3093125702719464	-2.1809743267707384	-0.21763350921654884	-1.5461805996475753	-0.6219691799029953	-1.3615283120716613	-1.3966875896127753	2.4528126476117693
-0.7698496446286327	0.24243191197814085	0.031504554674161606	-0.0657938867347915	1.2103871059522566	1.8802341393335358	0.5010444450636707	0.28950362721480244	2.2419604973609095	-1.3268746703343404	-0.4673688481927497	-0.46493749891355096	0.8085816294586327	-0.03221284365409697	-1.4761551191793947	-1.8942394093836417	-0.8671983173011448	0.8611852414260213	-0.20948712821098323	-2.2245901205963188	-1.2953257443993245	-2.216662705774609	-1.6382807956967504	-1.163903762999191	0.6756056218533283	-0.9789934966197265	-0.8383788350533926	-0.8606335003616096	-0.6956192057207242	-1.777394256134076	-1.3796480977014742	-0.6442274388743477	-2.0639849720908527	-0.5115286310639643	-1.5032861502271633	-1.5352941267814666	-1.6482204016502942	-1.769018912673916	-1.1044010970209732	1.376521965141939	0.007400536892710666	-1.153082994114897	0.3005037230538983	-2.1504581177016027	-0.25724663795646835	-1.5506749990691873	-0.5550763219382897	-1.4098622027292687	-1.4142746389363956	2.4129685878751905
-0.8232686551511674	0.12788257166610625	0.06981494866525305	-0.11339385013468153	1.2227181883118239	1.7942186823117763	0.49599236883990266	0.2098627181077603	2.2543433155314845	-1.14820169371238	-0.46652751305704127	-0.48438177393595294	0.7161218623206692	-0.010430343482473237	-1.4061781819928365	-1.858774117744773	-0.9323909868076715	0.9060793263127765	-0.18869693388242495	-2.241195744673403	-1.255152022197788	-2.2125114691597214	-1.6171775026750617	-1.124738634512299	0.7774887627882802	-0.9568155265932239	-0.8114462327689134	-0.8032984493423576	-0.7008903802633468	-1.7679134240882703	-1.402902973163641	-0.7017314616360331	-2.100978781930016	-0.5321801406580623	-1.5409098030183401	-1.5172100947960847	-1.5738997981208864	-1.8242355662879013	-1.1969085824104073	1.3559673173875075	0.057938684875926204	-1.1439966953979304	0.3613309991970633	-2.1502691666618228	-0.30519867304010634	-1.5579564870556832	-0.4988361198314151	-1.462576514130038	-1.4646254249976	2.3181348635635586
-0.863838195407794	0.21654282987455345	0.14085542424589806	-0.19009852249358528	1.2992959175557308	1.8428811603579334	0.4955320424416591	0.1268069245499769	2.1611060702848377	-0.9785727015378478	-0.45523386440278657	-0.46788721980752657	0.6608624612190662	0.10386897576337746	-1.4658799065303856	-1.8060420344193904	-1.0036335534083753	0.9356259785234702	-0.20298764734365954	-2.2333194291396596	-1.24438745727138	-2.1224405079230433	-1.6458094486431307	-1.1369375613068982	0.8663747484103859	-0.9375510796638636	-0.794332268462767	-0.7642039675985532	-0.6600865719470039	-1.7561188175550957	-1.4103047276688512	-0.7201741828560778	-2.051943082897964	-0.5615458894475809	-1.5393459034272046	-1.4843237505673974	-1.5162137251703165	-1.8367491915305156	-1.2639067242270068	1.3874664127334775	0.05737834867201934	-1.1819266413308174	0.437540094626754	-2.1800509312545975	-0.35526141707004244	-1.549758765614555	-0.4519579735371111	-1.4917078530072956	-1.5073776802287209	2.2649801597229633
-0.8882910247703204	0.33864860009575176	0.17966240580635617	-0.24206069527186988	1.373394024341621	1.7744964071950615	0.5285505665370492	0.09687884875262262	2.1171893168914275	-0.8223525688813643	-0.4853789290464123	-0.5066156379828004	0.6508919738625634	0.2500497865553022	-1.4426785644989941	-1.67678675047468	-1.053692436444267	0.9469499162964917	-0.21378552514094046	-2.231209485048846	-1.236908740751681	-2.030081256298179	-1.6520410731233413	-1.0978112591009501	0.8694597565890799	-0.9214867913542786	-0.8860928343934038	-0.7453106606351609	-0.6307227175623544	-1.789450714218992	-1.4792141612478151	-0.755308410739086	-2.0202363376362378	-0.604762927320225	-1.5532971636670208	-1.466118966634268	-1.4667154919176848	-1.8906974893461144	-1.3370879979682075	1.4010598760692579	0.019429751732532797	-1.2169834038619671	0.4999564575735282	-2.173319345080876	-0.40972374374938597	-1.5125761995415758	-0.42590386200285923	-1.4941318690648635	-1.5547842991297134	2.2599530711547664
-0.934114278443484	0.3149592934196562	0.20050900401851862	-0.279340468892557	1.3854633955254527	1.665847611419803	0.7355633537943437	0.01745804282807189	2.1267588958195693	-0.793901538671421	-0.49056379192894584	-0.5594955798495675	0.5634284675159527	0.3177789566047628	-1.223143086260271	-1.5469203511464535	-1.0684065936019842	0.9392788261898218	-0.23628613192821227	-2.2362945023194754	-1.2118404884846097	-1.9698808793094589	-1.622478507406051	-1.0559295367109955	0.8652733569805019	-0.9143644428615139	-0.9294138991112553	-0.7803120743479577	-0.6059617505905924	-1.8141798844718018	-1.5633381494737468	-0.7904399734889698	-1.889341341023932	-0.6559849756103341	-1.5411577097171747	-1.494812648217769	-1.424772520716568	-1.9640908065136577	-1.4086912451419902	1.4095769559070308	-0.009045062405126637	-1.250070565009227	0.557332125289175	-2.1467813769253654	-0.43827532530579616	-1.4452145476799814	-0.39631150379526214	-1.4982765683647252	-1.6046030516139465	2.245876186828772
-0.9906860266728612	0.34331772772111596	0.17064666168484646	-0.3278325665313663	1.374575275313504	1.6599455720417446	0.9170641276285985	-0.054238271473047384	2.1872661650377845	-0.9583814653325131	-0.40734153298788217	-0.6166208357384935	0.503582290043956	0.30971692903907455	-0.9973840280315891	-1.4075547302567712	-1.0584205012027519	0.9635342032326643	-0.24017695274968923	-2.256410920795818	-1.222467926264454	-2.061736654008403	-1.6517566562640364	-1.0729383545449058	0.8083770943782289	-0.8630058881416545	-0.8917509526290447	-0.7120308076845536	-0.57136903340419	-1.7836561199662344	-1.5977155595150705	-0.8221392889636301	-1.8427171482710367	-0.6716968483948793	-1.598546351462184	-1.5068860072365573	-1.2688919952387505	-2.065356262156441	-1.4679428653577051	1.407030389090209	-0.02253586555794375	-1.2769453227180827	0.5963770843486025	-2.1653312344926197	-0.46725640425526016	-1.4495038594524794	-0.3509944520985329	-1.489709468248407	-1.6399677823387173	2.2248726981631064
-1.045489435275634	0.39669303984518545	0.2639997207669519	-0.3811225660651415	1.4317500740040607	1.6487832911566205	1.0983415747943988	-0.05636286945647784	2.0737105690506126	-1.1808497971088796	-0.26068818349743433	-0.6912956789502988	0.48775625222631724	0.21950923698319916	-0.7151676221397998	-1.2445247257070173	-1.0576915761462602	0.955505449853203	-0.29826686634180655	-2.2850607368193954	-1.20036678990553	-2.1704621697575956	-1.7121192078409806	-1.0618739026116895	0.7372344146012569	-0.8341119389709304	-0.8683377906316277	-0.631238130579577	-0.6109779309154028	-1.7627531426461964	-1.6214397225541315	-0.8229799163699145	-1.7196286537152772	-0.6818576269736125	-1.6370427202669504	-1.51655534183617	-1.1572023018733593	-2.1481121207514304	-1.500412793116142	1.4224827331186243	-0.05868492859770832	-1.2975381395659713	0.6508075189761213	-2.184191012841425	-0.4882831449063449	-1.4571098066171895	-0.3039553011768099	-1.4612119951603766	-1.669349217039016	2.1859401814575756
-1.0394279156409678	0.4253430110647634	0.39222024247976756	-0.37192107879442116	1.382541271603658	1.5488427364499038	1.2096390946615851	-0.15742697978615544	1.9831190534973668	-1.1565929347561403	-0.27802161658758057	-0.7608036306827033	0.4200664320515662	0.1420463636144264	-0.4773591086021415	-1.1553284971311257	-1.0063287673703567	0.954987107703087	-0.3508386420239068	-2.329052290936324	-1.2278058144433666	-2.0986594240535674	-1.673062130988105	-1.0425116307964877	0.7481916117314886	-0.8635174781250878	-0.8218947730520751	-0.5524714063159248	-0.6797502596717173	-1.7015814598820806	-1.620344019863437	-0.83829377130205	-1.5948216024684694	-0.6886723311297989	-1.6985212361976554	-1.4742755363344389	-1.0613252714134334	-2.2137196267399606	-1.488743160433414	1.4143100101756079	-0.062351068104186266	-1.3182989917025378	0.624307370083687	-2.153377616647766	-0.4734593713494287	-1.4636287892415947	-0.2815889814638548	-1.4456190633329777	-1.685556486976204	2.1322152774405243
-1.0972196126510774	0.5162735310822073	0.4684465579436748	-0.39115577617035246	1.3269429753098871	1.4804232915102218	1.3287837523431265	-0.17568065137928868	1.9518736338774363	-1.0805770948121713	-0.25392881868314443	-0.7956579263387905	0.35332710879440304	0.15905329121561312	-0.3099919874291891	-1.079075416930251	-0.9684789268439415	0.954000667314699	-0.3722016991362425	-2.3580089763962806	-1.2673776542121264	-2.013687492704801	-1.6300485212301745	-1.0614717287818032	0.7386225480465318	-0.8874896413913621	-0.7677553091453378	-0.5158727789686022	-0.5730249804296527	-1.7308952896313266	-1.629553788559985	-0.8597165555438984	-1.481528776770333	-0.6860988864449488	-1.6770610063552915	-1.531903995451167	-0.9473017521002902	-2.2545232903226795	-1.5097610997164317	1.4405349975963828	-0.0687468344534991	-1.3469431354383228	0.5929722507704664	-2.1378965704244144	-0.4623361069625795	-1.450631140368251	-0.23102535218977346	-1.4446756777970005	-1.699481841338502	2.0557743411002334
-1.1169399377405405	0.5105188165777197	0.46924660745657903	-0.3960986470738178	1.2130470337272423	1.4319608962698551	1.4563138346746969	-0.052360559177766684	1.8764561562716366	-1.2171877834659803	-0.21144724032479809	-0.8495456567574223	0.2711507330858553	0.16924014917629931	-0.0849125605525283	-1.0439056989852047	-0.9235894428439142	0.9463248360469881	-0.3933961284633164	-2.353214531541116	-1.3175992547845898	-1.902850964301873	-1.5446872118459782	-1.0258385460977997	0.7431940946155721	-0.9089274386758757	-0.8508545437415952	-0.45318501972707603	-0.580298019634562	-1.7087733481911134	-1.6399325861311176	-0.9019906750668634	-1.4458567330755292	-0.6634789021902928	-1.6975643210309141	-1.574463549764276	-0.8578288459329484	-2.275259640062739	-1.5764686249989053	1.4194304335833745	-0.0287115408914608	-1.3747627963788998	0.5875718246111227	-2.1298692319572465	-0.4202187735852566	-1.429477313449369	-0.1549445758999348	-1.4429011867623487	-1.7433546801108637	1.947024904152015
-1.1289950227538785	0.48517494301242425	0.5273343226120171	-0.3608601301275847	1.135434861183559	1.4831130135431003	1.5468913892989975	-0.0003132085807500684	1.7612925332580567	-1.2892621236362911	-0.23155453408864607	-0.881982738437018	0.21397049379986388	0.20309496886230544	0.041183214528199126	-0.9599096929545714	-0.8440552180695893	0.9332167033114368	-0.40544161602847784	-2.3416211082582317	-1.3766540591139256	-1.750698727674132	-1.5075799354297725	-1.0225528461195084	0.7026345746210396	-0.9471406706299241	-1.0197259062980826	-0.3796838452610493	-0.5613844160629791	-1.689362473247808	-1.6545580172663776	-0.9211505391917676	-1.3611312625187302	-0.6555605135486638	-1.7270996952828146	-1.592936354067913	-0.8228060068178152	-2.335672115977613	-1.5819020935427759	1.4521297934795672	-0.028514924973126788	-1.3923413002445444	0.6149414706774536	-2.1463373419818828	-0.3934414645852397	-1.434048839850135	-0.13908917020775827	-1.374327903149057	-1.757894805206459	1.9140340416896033
-1.1404877862988663	0.56053447623317	0.6464705259429725	-0.3689023753894511	1.0340398803993704	1.5251187245388336	1.5020286357926214	0.03840548171390644	1.7223384825701948	-1.3841097350171474	-0.31244346235992976	-0.8991028490827915	0.15908447801297265	0.11636459588360508	0.15057059888486496	-0.9437707378727895	-0.8093489798959844	0.8982043755777307	-0.4382558755112497	-2.3208753473784665	-1.4312068298419354	-1.6327172333662543	-1.4688661538621655	-0.9780689323976155	0.6691431898850146	-0.9986788260886484	-1.1720478205210665	-0.29743871714684256	-0.5146771119053604	-1.665759716135679	-1.6999385449588096	-0.9136592941682593	-1.2550432354725674	-0.6639566185282516	-1.7279088514899859	-1.6081965854373887	-0.7498163540205506	-2.387035772448903	-1.5736587661587358	1.410972025748484	-0.03573711056982279	-1.4354373524736441	0.5893161264644144	-2.059242619392589	-0.36521651841631697	-1.4133875738663049	-0.11762973802517065	-1.3076617142939972	-1.7893402396309406	1.9104661560417386
-1.143613682074591	0.49530493662965897	0.7545521736381523	-0.37276542049201183	0.9689727663810409	1.4079418428987949	1.5339737046341602	0.10560900605238613	1.8381541645832526	-1.4565728541283252	-0.3659375237474021	-0.8866213073603895	0.10653998975470166	0.08166351838243399	0.360392740320315	-0.9150963406399859	-0.7517561228208749	0.8581720414588817	-0.44006557789666967	-2.3249704073147868	-1.473873513497466	-1.5147919824086504	-1.4767716773945705	-0.9240688425553414	0.5944434475088066	-1.0102403968844684	-1.1464109294431937	-0.2816932645985294	-0.5450962398368415	-1.6620915370703375	-1.7466745595362887	-0.8839446144934826	-1.1872812125451877	-0.6494988143782068	-1.7488746751628672	-1.6437525267811424	-0.7078424830217103	-2.4895456190163063	-1.587012914095109	1.3747882532768851	-0.03493646602128551	-1.4325901687550284	0.6037629598564231	-1.9384879121190401	-0.3142185064527492	-1.3792006897791036	-0.14720851855007147	-1.2764976736138087	-1.8003547342963866	1.8887620617067813
-1.1408734267016323	0.4273140248904113	0.8500654982089724	-0.3653018475245736	0.8906797810521402	1.433429003857341	1.5561696408663077	0.05957167688216051	1.89826508342134	-1.5389527989029932	-0.44608620726853304	-0.8879298311591185	0.03276811359475031	0.04146680871917527	0.5809770111845642	-0.8698240006574632	-0.7339345382511163	0.8386908276566067	-0.4417929317482615	-2.309576657452557	-1.4898591483726666	-1.3984756951928332	-1.5338793711924077	-0.9175366841340443	0.609011606395855	-1.0051517092832953	-0.9535440404039608	-0.29567409244433646	-0.566154920969083	-1.6489921874603826	-1.7408964562457794	-0.8118967381781529	-1.0933826328058605	-0.6661981049316557	-1.7902014489265148	-1.6383711101638745	-0.698298671496113	-2.511154012881959	-1.6125744413667722	1.3610815242292342	0.029237934902286388	-1.4628290783684357	0.5973484030668692	-1.8519789377530642	-0.24656461275764774	-1.3938586721673265	-0.135797969576985	-1.250381736747275	-1.7782298974246546	1.8371871858673916
-1.0801778744472583	0.35876524259524467	0.8911857333093586	-0.3568512897207198	0.7917517441964754	1.5276605426186012	1.548632665653792	0.010121828549124995	1.9107953714071513	-1.5992580703781163	-0.5394538359384752	-0.8998012731083364	0.010369058401317122	0.12840214649967205	0.5651680732844111	-0.8612419059893689	-0.7288121666382515	0.8314294141482682	-0.4102170841541743	-2.285072699526238	-1.556356750972785	-1.3077050071101646	-1.5753417047356886	-0.8766584238606825	0.5154919276681889	-1.0362081239159084	-0.8420846019371666	-0.3054033530343597	-0.5735095017945253	-1.654980913035983	-1.7425431528325597	-0.7827046466901629	-1.060628902763908	-0.6618083768027058	-1.842407034723039	-1.608549438130646	-0.6631695261980737	-2.502887121716331	-1.6326100119129012	1.3111502600006761	0.0852675674009029	-1.439941122100504	0.5902255930861988	-1.8264968362231055	-0.19848497056333037	-1.41886201178894	-0.09233074475994471	-1.2330632906374013	-1.7581869541802946	1.8046110733250758
-1.0377370438661964	0.2872601724461273	0.9328311771902692	-0.3245919465961808	0.6756460492378216	1.5049015268527153	1.4540460255194094	0.10658917699093295	1.8229171792461802	-1.6151377404836313	-0.6379781900083765	-0.8946192892223136	0.006275162385889344	0.20598630322917266	0.5789310279186806	-0.8512424072064585	-0.7100142204171426	0.8012390641092899	-0.43416321234074723	-2.284547380660571	-1.611311336130261	-1.1252860959591964	-1.589241392650202	-0.8174107649029999	0.4922271988836955	-1.0840254600270371	-0.7923464607549795	-0.3511342670990681	-0.5533729680211221	-1.6995701690837919	-1.7470747109969444	-0.7602286906753685	-1.025502771950029	-0.6744652575815536	-1.764987672435001	-1.5942585878957478	-0.6399283385292508	-2.4577519557428054	-1.6779971021622373	1.2439177644894788	0.08284342152225617	-1.4434391877432018	0.6013566115617338	-1.7654221094824478	-0.15788960670987934	-1.4164114773149095	-0.0982070641572115	-1.207299020178504	-1.7122837774818265	1.7648618598351902
-1.000436952751082	0.1917178143953353	0.8764614942241138	-0.2889070258914564	0.5414805511138767	1.5267976855186307	1.386756093129553	0.110315293911961	1.7950540303420481	-1.3773763303320432	-0.7765953071151259	-0.8346316651249965	-0.03301484297145151	0.39456207654919095	0.5756153298622796	-0.8310597356485777	-0.704215377411901	0.811259492475798	-0.4347290391400113	-2.267610614988297	-1.706926218272491	-0.9299678530036873	-1.5526019807510556	-0.7599104962149728	0.5310832312122651	-1.1213697146688	-0.6739909123512465	-0.4138794050536642	-0.45034428764817536	-1.7037033603875706	-1.7024253501095843	-0.770099677484435	-1.0237664874290364	-0.7108754972178879	-1.7323432620433152	-1.604728169313938	-0.6249067062613782	-2.446179496451774	-1.695019382294309	1.1957593038676455	0.11102350341586353	-1.4215140287017227	0.5958829025116585	-1.651990281908192	-0.13089784013221945	-1.416444782146817	-0.08606001592148003	-1.2105391488514265	-1.6686370042586542	1.7095552494596684
-1.0193418267686167	0.08808075268058421	0.792941239713862	-0.31066529186372205	0.45971910462848775	1.5793900157704501	1.3597218122113313	0.20109027033581905	1.750214710430831	-1.3424760614957951	-0.8219434917526852	-0.7934409876045276	-0.046956141710949306	0.4209181033599318	0.4977567770994088	-0.7707027533313233	-0.732793399744564	0.800276577429953	-0.4128878102310066	-2.252487326324233	-1.718658226127656	-0.8386097615739792	-1.569837545105196	-0.7053466986039111	0.48749064837564093	-1.132773454512284	-0.7080265415768676	-0.4644713469951546	-0.3267538209251997	-1.7424235299308333	-1.6964670739100882	-0.7672781898835263	-1.0489619050336598	-0.7744166853897179	-1.7134519272551958	-1.6803353084210961	-0.6621765066999379	-2.4001607990577916	-1.7391101530983577	1.1565674255157632	0.12524979574467054	-1.3962367387666195	0.6207754571322368	-1.4676932705434003	-0.08801117658496174	-1.3928400701767265	-0.08511847458628968	-1.1993044816173954	-1.6302044435575787	1.6346351347941066
-1.0002076071371022	0.002358858843370283	0.7974799061021409	-0.3187813324818253	0.43471849938163193	1.6568619974938794	1.320086725821644	0.30894389587051946	1.7113698076075885	-1.3219439842838945	-0.9948053546898319	-0.7257342654721166	-0.06120939181398888	0.4166932529689806	0.400351220721193	-0.6656460166674563	-0.7324009016372223	0.7810092736581821	-0.45301768547746396	-2.2591864421557064	-1.7728915929879654	-0.8538913470860245	-1.6048042744485524	-0.6387488301718843	0.4564331234036169	-1.1499498160837296	-0.7370174336456491	-0.5251022448503049	-0.33295798212414063	-1.7672475085041008	-1.684253026707887	-0.7804006391042193	-1.0552578916976187	-0.79395849296393	-1.7026842862490437	-1.6850275006609334	-0.657006744597784	-2.3381179194995187	-1.7206577002122156	1.1099259850284473	0.1449391744281205	-1.3416688562227856	0.6486746546453006	-1.3816431185935856	-0.07356197599171208	-1.4057220285813392	-0.0843302911648626	-1.1940151589698906	-1.6028932094390036	1.5988547390716163
-0.9789685044261729	-0.053671254009764115	0.7919403540485217	-0.30334305628371283	0.4774033669789343	1.6934271302520454	1.2907879940439013	0.3645047283837077	1.6717858991979124	-1.1528553451407446	-1.0897772034009652	-0.6926886738558792	-0.09232813081012606	0.48236139999053684	0.29284398808805245	-0.5903420082070931	-0.7348537434960523	0.7643175978750281	-0.49157193257188886	-2.308046991329858	-1.8333769171094239	-0.8195290468919965	-1.6936471965416005	-0.5906558786785753	0.38210019212945373	-1.1428891486527974	-0.6038758245545505	-0.578174982565703	-0.42891162861796195	-1.8577465650632419	-1.6513903261223422	-0.7306374955020166	-1.0666944276385937	-0.876981331436214	-1.6473004755935698	-1.7111817198298123	-0.6549629018499149	-2.2815647785451967	-1.7183306466506374	1.0932295266985947	0.12384703890041675	-1.2580755810738693	0.6935814783235765	-1.278637116478624	-0.10417662003712473	-1.4191473816118094	-0.13407142212521048	-1.1948179445778502	-1.508335269800327	1.6065357953221582
-0.9647507752158253	-0.09999067406180968	0.7570810632579762	-0.33907155644127707	0.5446006125152414	1.6748450447534076	1.2562632742973532	0.39712377911995583	1.566813248470921	-1.091973212877255	-1.059642552299011	-0.6610317161352622	-0.02422670406558112	0.5543888214385031	0.2717830650596824	-0.5856473587430636	-0.7316895214270038	0.7255617051615848	-0.5484531505004167	-2.363188134968579	-1.8353133135474997	-0.8295546229802732	-1.7173192433704205	-0.5440130576344531	0.2677991098681932	-1.1305946617104985	-0.3815783622769018	-0.6355708414636422	-0.4913625662614976	-1.9420153605637107	-1.5492251636121848	-0.7108029085078146	-1.058589680913577	-0.9242923437517282	-1.639041453367679	-1.7026848213715051	-0.6537787094664727	-2.227532900756625	-1.7024498318982242	1.0504266791909413	0.0964490131108258	-1.2711784829842878	0.6851605507851686	-1.0957240893275937	-0.13540222557975112	-1.3851019554159205	-0.22636176768707683	-1.238364607591561	-1.4372493476258876	1.5784120372057726
-0.9705285858317163	-0.17417577927157923	0.6636182774510779	-0.40395958671411947	0.615716424325432	1.6761851154808975	1.2638110440319748	0.38231173287167575	1.5405353798792312	-1.0675520082760608	-0.9654635971592036	-0.5793021940767489	0.0326511967395699	0.7522702113828986	0.26850337272684455	-0.5529536920172482	-0.7026412248643462	0.7083357965918317	-0.562668394183632	-2.411014690177438	-1.8232471317035848	-0.7939414845482883	-1.764385975847901	-0.5728956581134524	0.312455247639976	-1.0993423189991238	-0.24097139445142907	-0.6772138511827788	-0.5681810165522675	-2.0493293499583767	-1.5003333592283483	-0.703598165295167	-1.1194143868584328	-1.0136701684335474	-1.6110878035972747	-1.7038886693370554	-0.705185993729172	-2.166194905377999	-1.6604790768912956	1.0670204599985276	0.10877305601142448	-1.258556097930574	0.7283399386831805	-1.0020546715420657	-0.13498922492343907	-1.4021336958761974	-0.2531995296878462	-1.2082450544572008	-1.3806792786189566	1.550456553991897
-0.959543780350284	-0.21826844379317817	0.6321611411975109	-0.39582104228680154	0.6457655091658452	1.6698487471589556	1.1880766769379114	0.4134318918855655	1.4095888503933816	-1.0651848529588166	-0.8864485043558996	-0.5754113098225704	0.08880446681999679	0.8403136468300694	0.22269215263289147	-0.5606962232225825	-0.7081251650101954	0.6933438115479443	-0.5997246447987268	-2.4597427827135143	-1.8134102310844695	-0.7426319837461623	-1.7900752170141836	-0.5714707128400865	0.2838127017580708	-1.0799653948393635	-0.21766266895680872	-0.6898806307386505	-0.645910664229822	-2.105882513111607	-1.4534485972492646	-0.7575055909056312	-1.141486838655703	-1.0852298567809864	-1.5690876711464417	-1.7213699614481233	-0.7718136982610774	-2.1524378794948054	-1.660780087739416	1.059896230811532	0.11310684645306371	-1.2921565222684772	0.7168794617181976	-0.9413750167798002	-0.13959123223663106	-1.4121838671257345	-0.26437961814964217	-1.2077021454934451	-1.3384767737006376	1.4978776638092377
-0.9798875857384921	-0.2130096525621857	0.6548856118040496	-0.42563971162628356	0.635222012862805	1.6297698618204752	1.0073388599260922	0.5360660045953153	1.3072208034625503	-0.9787039975763294	-0.7315964665827767	-0.557039644520841	0.13338325086715538	0.9746782689918672	0.1318832925509869	-0.5963669563367571	-0.6970899993286672	0.6316080070756734	-0.6606073332493172	-2.491530642126058	-1.793487519738095	-0.7109319911996317	-1.7936833453490728	-0.5586320867321781	0.2820247489082518	-1.1270897260793162	-0.2045053287127264	-0.6946978109512763	-0.7322614866079937	-2.107121793300452	-1.4090296900827004	-0.8286984036769199	-1.1766069732918072	-1.129059373042971	-1.5480261559568866	-1.7489475034064992	-0.8090022429011547	-2.1464294301107216	-1.646151681758886	1.0218527077731046	0.05870440997744708	-1.3314666841114193	0.7249728611265647	-0.8971909931718779	-0.1523573775237066	-1.4180367531119915	-0.3022556337240086	-1.2050813894892074	-1.3596234695872007	1.4304229613441437
-0.9983334287567874	-0.2482549133992185	0.7463925928811938	-0.4734666717454138	0.6279199073314823	1.5775145662142969	0.8429220484964433	0.6733236632457131	1.1813215799132362	-0.9181515246242034	-0.5074170886900498	-0.4821369247379443	0.17932985014270925	1.0660517922554462	0.10938624485946624	-0.5981952907571155	-0.6934200515876705	0.5828301365966888	-0.7362152759923936	-2.4934979005975833	-1.7514358102135439	-0.769508308298868	-1.8110225551968522	-0.5217265647453646	0.3791382746724295	-1.1320822637899857	-0.16851963595829297	-0.6632288365649965	-0.7746251593929675	-2.126413029172703	-1.3419152814853568	-0.8290781851471305	-1.2442542867313133	-1.180174442942979	-1.5513049976311624	-1.805135730381588	-0.8606913366663967	-2.1307972023694495	-1.5481152910528053	1.0092291137040155	0.03808423122345872	-1.398483787671347	0.7179023399037661	-0.824695613747485	-0.13679047449638676	-1.470544274654287	-0.3938062836545579	-1.2022762210201408	-1.3640810003220023	1.3824125598831043
-1.0115403384092243	-0.31645071176429396	0.7849607128716747	-0.527790071497258	0.6713160075245872	1.5672330934066783	0.804628841143637	0.7598122123186072	1.1707703368478917	-0.7740972292594914	-0.3454525089772892	-0.47921295036353156	0.2020647918294176	1.0558207219919642	0.0015535801839250464	-0.6490605756195005	-0.7023603264492763	0.5443328385818632	-0.7939738300903952	-2.4698204096787335	-1.7072961426678728	-0.8695850778304184	-1.830056587834978	-0.5054444420093384	0.4071079358812518	-1.1375192679756239	-0.09562745755571168	-0.6728833333697481	-0.8662361160993635	-2.110512319427309	-1.2859003620950906	-0.8803175904057593	-1.2475219429154154	-1.2391679652950678	-1.5974524660853011	-1.8789648378527413	-0.9022934686633756	-2.1426667468724703	-1.4272251767221162	1.0419548732705048	0.012889493762924087	-1.445680735781556	0.6577059885623507	-0.8252298111979929	-0.13449313893772513	-1.50499023527601	-0.44237880189359097	-1.2029768051401397	-1.4041784026890132	1.3366935167911342
-1.0184580816694146	-0.3198541033959839	0.8598666336050902	-0.5738309881327459	0.6358484274819314	1.537809020869282	0.7280875235526001	0.7820972543807845	1.2235055225749343	-0.7594146293914755	-0.1825544063916129	-0.4976838258817258	0.19707051773059145	0.9540903594870469	-0.11356175511715624	-0.7317164371051125	-0.6988676359180468	0.45765093497781184	-0.8534843050250212	-2.447632189075421	-1.6723161321227298	-0.8527580343979148	-1.8252056867735469	-0.49478984611132865	0.404554799103838	-1.1638879219089744	-0.050994649405573966	-0.6892310430981913	-0.9691990728023878	-2.071412916602214	-1.2617907128321524	-0.8912801713236475	-1.2130061187176993	-1.2709808447581514	-1.5935528022427987	-1.9125132168733274	-0.994748383136552	-2.0263073818925403	-1.389241383582996	1.040628618569625	-0.01879498900648483	-1.445464862370255	0.6151772595578283	-0.8021843565549341	-0.10671593361190006	-1.5410435922587387	-0.48249947742949006	-1.20451274274242	-1.4064925627231142	1.3280263013864915
-0.9987887222719474	-0.33421043353714686	0.9773912989815555	-0.6153939935747381	0.6342338513917966	1.495567345282325	0.5657791701441305	0.7058978392137102	1.3049987680832231	-0.7642377437112772	-0.037068140637283045	-0.5078375819331524	0.20281698071118534	0.9438871901913487	-0.21427019300664987	-0.8348539232086853	-0.7066235432188817	0.3988259864689505	-0.9133619089839694	-2.4434157683450524	-1.6958974695900344	-0.8584582989681889	-1.8656225633070491	-0.45127679704020907	0.39085231441761537	-1.1640892924343689	-0.01215179747763454	-0.7039373787162748	-1.0987804393342073	-2.059259392855877	-1.2409178908294887	-0.9551940613436628	-1.196606311799148	-1.3160814522295474	-1.549030682343934	-1.9325502892297943	-0.9764335269968761	-1.9375375283228435	-1.3036853608383117	1.0410537847540116	-0.06267444954881438	-1.5198019526337823	0.5688229218707523	-0.8115009983344083	-0.11072619327420123	-1.5644151704054772	-0.524744922624173	-1.2105865263627162	-1.42948144480127	1.3673334748001646
-0.9959346435201988	-0.40507560602705245	1.0063804077014935	-0.648673014286269	0.6444441483187882	1.4782174229495868	0.4251898749690026	0.6533481496418874	1.3110633531274078	-0.6917136509117331	0.1388221568762115	-0.5012328400766093	0.21909078741780927	1.0884036867926883	-0.22123067770165467	-0.9627280413994654	-0.7571617442199601	0.3316177046119122	-0.9801139449625987	-2.4343513306375746	-1.6658125792768819	-0.8084531257273488	-1.90515504695469	-0.39141435402971625	0.34288243990542827	-1.1474680604194147	0.022291116644596144	-0.701519019475353	-1.1807627149391648	-1.9953405261394408	-1.187457865189323	-0.9811491265577829	-1.2285648965274327	-1.365675694205414	-1.4993285554909876	-1.9709995859431397	-1.0393048663421478	-1.95724101180922	-1.2755524075617763	1.0726718101089268	-0.10391435096918322	-1.5591324353242668	0.520509112125999	-0.7948277942789849	-0.12889026490244607	-1.5686852004331864	-0.5343592352592585	-1.2291638749086453	-1.434187895674482	1.3683138045696526
-1.009737851768983	-0.4102944204737817	1.0834187833062887	-0.6982879765161354	0.5954181904053324	1.4703893848694203	0.30545895479798346	0.6480987434915062	1.3021816097799466	-0.7220930743648004	0.11101881417143566	-0.5095061286331429	0.25565848218870757	1.1108789894566662	-0.17816361610603199	-1.0508176838958752	-0.8300312787817417	0.2471189042454421	-1.035503652095845	-2.3811554271548867	-1.6235337791411908	-0.734291749746943	-1.8926701443582736	-0.35480503296480037	0.38089474094570414	-1.1675615733857574	0.09370202043368717	-0.6737661042722176	-1.1591539300950457	-1.879701463272172	-1.1710935559789641	-1.0181285149405033	-1.2528074432725624	-1.3589311765470575	-1.4513983634627305	-1.9322426981196537	-1.081402740300397	-2.0096250569552896	-1.1668503688403875	1.122095285276923	-0.14408244651114882	-1.6234725163773196	0.4897111123692032	-0.7097457699501633	-0.11227416941834847	-1.541067431506841	-0.5283744638566785	-1.271323529627716	-1.494696040721682	1.3515584475556235
-1.0648368613853298	-0.4169500185566649	1.161106919057087	-0.7841283997239193	0.5050944064133389	1.4049270105100717	0.26882546518850636	0.6767611712375005	1.3876047608192894	-0.7240205310214888	-0.04653876865268318	-0.46785062265356075	0.20094102597465796	1.1637642007766704	-0.1546789295515965	-1.1591126888545644	-0.8903826559651773	0.24721295276674876	-1.0690444654207565	-2.3401510822971794	-1.6271793135639179	-0.6834497603188568	-1.8694783703098357	-0.31360370481363614	0.3878762693319746	-1.1483689667519432	0.08641085060882739	-0.6441263106248999	-1.1401117737493922	-1.784861314306534	-1.168113579865686	-1.0498118396164178	-1.3171010684120616	-1.3972158871977836	-1.370411912260239	-1.9435293337221207	-1.1537139992311878	-1.9635629851203564	-1.1108655330228765	1.1485683891392218	-0.16051884740345018	-1.603231269606744	0.44027549253639375	-0.6594396094244359	-0.09034554246562719	-1.571920852497287	-0.478259258206129	-1.2987283546969446	-1.5423728398440808	1.3477634534012783
-1.0560741600749015	-0.43322795650374235	1.2077809772755095	-0.7682674783220123	0.44093096670889553	1.3046393363388742	0.2718596854133029	0.7266601833685173	1.3465939708398103	-0.7294661694969002	-0.14465743624313934	-0.46885509021353694	0.14273274103439385	1.1418705259795696	-0.31697239653495324	-1.1896586121509696	-0.9454588224110001	0.19707254077809136	-1.12962547129515	-2.2785457426497495	-1.5819258446172697	-0.6897530751892573	-1.921487484378344	-0.23191985377670096	0.29845769841246184	-1.14904020183659	0.15665629192674008	-0.6961908138376383	-1.1870691224173497	-1.6872448616901488	-1.1207255907617364	-1.0425093748558798	-1.34424785082744	-1.406040158727212	-1.3176406207327882	-1.9185257255958834	-1.1856125905518453	-1.893817993190129	-1.0638567176615745	1.1773250341377315	-0.2011562532612051	-1.582131159626129	0.3597749054202253	-0.6753197941811657	-0.09770658047906938	-1.5225054216647123	-0.45644451861394686	-1.3496806857912544	-1.577852906519104	1.3707670686987845
-1.0598575132773682	-0.44020897188978453	1.2004535056761663	-0.7986670438137686	0.3950277964270533	1.4006775058525218	0.29052509328205783	0.607165639974474	1.3575062119323142	-0.7060494825190261	-0.2704270066998992	-0.4858711791791984	0.07824892334811688	1.1065328771672702	-0.3176037093253016	-1.2397360569738913	-1.0132966035865427	0.16892894686178503	-1.1577507384395394	-2.218748158715953	-1.5741737130158662	-0.7415228044941691	-1.926625965189731	-0.21882937591058296	0.32607454464067454	-1.12745183019525	0.22830549606376796	-0.7077471019696077	-1.1623791574413327	-1.5793349342811749	-1.0945586182822353	-1.0192849606220156	-1.4252105894786111	-1.3966712370833156	-1.3142794562096087	-1.888970258574488	-1.161110536323103	-1.7730544389708585	-1.0180097320502053	1.2184704071730363	-0.22942946901086536	-1.534725663964306	0.2983080945219469	-0.6925886006673944	-0.10905167745528155	-1.5589083040938796	-0.39769941409685244	-1.3718458313155244	-1.619105794396941	1.4145434153925138
-1.050958903454952	-0.4704133696547947	1.1453708545849914	-0.8210240376058099	0.35395187232727493	1.4171583184976086	0.4447750720724762	0.4681048215903396	1.3701097823156256	-0.7755673240000067	-0.4601788206701623	-0.4442684911025282	-0.03525149796833329	0.9669739532954497	-0.32384351987458654	-1.2908444581053726	-1.0334406193536596	0.12738491058835044	-1.2105544264603445	-2.155177641067753	-1.5884636372891876	-0.8500008454221166	-1.9048621146205562	-0.12321999128919225	0.24088902080561053	-1.0623184430491142	0.22745149188537903	-0.7062484369725748	-1.1476148287721717	-1.5133596299471843	-1.1147882649004948	-0.9907724780807177	-1.4251628807597911	-1.4022960957804098	-1.2629010860486471	-1.8785164442602862	-1.1480715329858087	-1.6085595454331165	-0.9723243886278901	1.2635508280753398	-0.23734833801019578	-1.453333211027761	0.2672781174600211	-0.575143494084528	-0.12895217618504148	-1.5493882055374377	-0.36373847355023037	-1.3959134071454387	-1.6241373473726308	1.4230765765413589
-1.0449125036422446	-0.4690819602263705	1.0923880039555056	-0.8433866624507459	0.3431962531407648	1.406488983557395	0.5386394867145026	0.4675283921611685	1.3799056163027599	-0.7825848412246849	-0.6108639308813902	-0.4695667871661054	-0.13187203138607956	0.776585260937973	-0.35525692793901154	-1.3126298967626655	-1.07670223101909	0.11271674994237266	-1.2215722279076346	-2.0969872207922835	-1.624318609664242	-0.8029808333875103	-1.8277344178489798	-0.028250741998169314	0.13880602652860735	-1.0344676294829085	0.1896965260163395	-0.7573818818460629	-1.191539183314936	-1.427106631739986	-1.1342071334283168	-1.0253059405386267	-1.4100694584860887	-1.4016741031812068	-1.1570376549672499	-1.805035850979133	-1.142439485223345	-1.4510334787414163	-0.9879429909001332	1.3293370161321127	-0.25537299692506205	-1.3946049908879519	0.21801829400377098	-0.46203103484381297	-0.17869041969930385	-1.5136118045253077	-0.2555528111109509	-1.4433212373766817	-1.665520098924101	1.4507321703023384
-1.052015422250019	-0.43461123880274555	1.1348720170313873	-0.8747097206172902	0.30955236698309774	1.3235451606579938	0.5856618642768392	0.3861660352580886	1.3908098980655101	-0.7487065219878667	-0.7293970684704891	-0.3941054164870252	-0.23151145697799258	0.7349033612973009	-0.3022755317858836	-1.2023798237497443	-1.1519678127826942	0.08043037289147084	-1.227055578966846	-2.0447138327169267	-1.655913409170159	-0.7016987384632917	-1.7988440880446568	0.03834656584049609	0.08739599930133414	-1.0219155334000152	0.10636056285897669	-0.7542204702645876	-1.2350647688552188	-1.3058811014567744	-1.1608203481126327	-1.007951482010998	-1.44506993027007	-1.426885223310562	-1.0891135648668417	-1.711014610964557	-1.1616511258784021	-1.278498488888879	-0.9620821498112061	1.3571545409051966	-0.2917942752786603	-1.319789228175857	0.23243741042262198	-0.3304588805428694	-0.22883120299799148	-1.4884438689186363	-0.20432088871819115	-1.4943207793946887	-1.6707589377090009	1.471801271930376
-1.0699179709916424	-0.43603480149842355	1.1580052444010058	-0.9135764310361022	0.30675190151916965	1.1756944553906015	0.667291959466804	0.3980021112725737	1.4061340724056732	-0.7396356059019095	-0.9334383303755812	-0.3556273313240057	-0.2911417396701001	0.821000596930139	-0.2382327296146311	-1.0925213168218635	-1.219121164078891	0.06848605574561228	-1.2748059364344448	-1.9928631269499841	-1.6600240345636679	-0.6806153157872055	-1.8657944542489642	0.05218077876640801	0.09422610656174128	-1.0111721437479135	0.08966818670960569	-0.7242324767479977	-1.2367667735301997	-1.307874333527357	-1.2086730157190608	-1.048632518208922	-1.4845923022066958	-1.4549289215899788	-1.0003331803540592	-1.6538982257748895	-1.1491383814522358	-1.245603827819745	-0.9605751864108913	1.3713961212041679	-0.3133984553812065	-1.3283172342572118	0.2446847565296077	-0.22336204734036205	-0.2589783101162163	-1.480205305236274	-0.15741412549826644	-1.5595713068892085	-1.7128923473575834	1.4649578766584845
-1.0599242783338825	-0.4236543671324836	1.1471594331500836	-0.9492921185080938	0.3218841802633544	1.1208922952613076	0.72355132953418	0.33454717409046913	1.3602479303344923	-0.7562897183057092	-1.0977851937017826	-0.3395381855139164	-0.34582220050866025	0.9473220139483608	-0.14467842378313925	-1.0233714762589106	-1.2776413657606092	0.0791164825114362	-1.340099086573916	-1.9298087394216161	-1.6732667908230205	-0.6864245174232989	-1.817867172215145	0.013443362251413599	0.1485062404467716	-1.0061197391242889	0.15669735049163572	-0.6999744794196777	-1.2046112126178872	-1.2695063091743666	-1.2620062918127888	-1.0356000172311735	-1.5501054977649946	-1.4513034022646405	-0.9669154980739547	-1.5766053323647686	-1.1791329427184476	-1.2596369448932816	-0.984449228624911	1.3690958097026875	-0.26922809526379815	-1.2622888790698026	0.24288688818563883	-0.16249290754624773	-0.2861239815437143	-1.4981127874871276	-0.10811252170788913	-1.6101253103912392	-1.7393239455422045	1.4599203599689232
-0.9941715703484342	-0.3961260367659264	1.128869998136186	-1.0005044145815756	0.2745785844874801	1.0403764731762433	0.8570354303810227	0.3503453263979387	1.3203689812876216	-0.7771012423276137	-1.2419467314351382	-0.3844659372273959	-0.3830061560132313	0.9255163345111935	-0.09765382946092815	-0.9111564695811494	-1.3192461651388279	0.08291948243808171	-1.321664021005671	-1.8290531011044127	-1.6742595779367604	-0.7441870705608277	-1.7324890751805704	-0.015509623838495079	0.2988274026724948	-1.0101707335675756	0.2197057263802849	-0.6949661032868504	-1.1647065585920244	-1.248307620188138	-1.3649300660711308	-1.0879920925660556	-1.555702799366452	-1.472988753189157	-0.9233268395387251	-1.463271511282922	-1.1565350859093386	-1.1737543634705068	-0.9284595138436889	1.3648905546355723	-0.23754303759404313	-1.2441703195584743	0.2404754918634978	-0.11524582327824259	-0.30259471166522844	-1.4760176608453885	-0.09276126744799021	-1.6430053698611335	-1.7762527097060385	1.4762332019198454
-0.9762860101708096	-0.4221344885743837	1.0369998973872048	-0.9991813211748951	0.21588139924378194	0.9664658645476919	1.042759261141323	0.35748214471420015	1.3304660779260726	-0.7779760905146091	-1.15378866294243	-0.38067389001971585	-0.4519584967124767	0.928842988362336	-0.11974007609915469	-0.8361786182074938	-1.3437058513396647	0.12247610457181035	-1.2910850033962549	-1.7392398720963054	-1.6806723281066094	-0.8363430137965621	-1.6239082556299202	-0.05330310494677206	0.2943486625999516	-0.9762951315794461	0.19916072606419347	-0.7364992800211706	-1.1425793059372495	-1.2675853120146092	-1.4382562499608458	-1.1544538498528862	-1.5844609893830701	-1.5394116717443382	-0.9259653923881963	-1.405410441488472	-1.1235598071412998	-1.0281174687114996	-0.9435469666708236	1.3280658032265793	-0.22918475309691586	-1.213909487374669	0.18322529750931563	-0.10866416564695572	-0.3535779736053563	-1.4970550961411837	-0.10846371980322005	-1.6456424514494299	-1.7900327868345312	1.4500428030388717
-0.9242823169149903	-0.4411978978923816	0.9479886226571507	-1.000698849125379	0.16854545120686476	0.9277832828865551	1.15234357041119	0.30625730109446125	1.3587437705412364	-0.8183720191875391	-0.9762791526770789	-0.3904739295214994	-0.5025082919206343	0.886405616363211	-0.1291026835744566	-0.6832073929216732	-1.4019330360011553	0.08330419821799045	-1.3185666155327975	-1.6726459103232334	-1.676565227401079	-0.8900197537592934	-1.4910033471777926	-0.073784819416189	0.31825159573515266	-1.0043879526059	0.20399379592773928	-0.7744278853289435	-1.1371882623178773	-1.2773124199595094	-1.5305022653211677	-1.1666757061719983	-1.6399855955814129	-1.5505938048177537	-0.9442588897351328	-1.386726321276277	-1.1048293414000152	-0.9765892270327676	-0.9543156880977615	1.3092793527915731	-0.22111775144176476	-1.1864233245474676	0.20742617997910226	-0.13676898976168414	-0.38322629703621186	-1.5045627064074725	-0.131399200723747	-1.637313238415113	-1.8079656668415514	1.4332771042647319
-0.8966211972413468	-0.4344066402636946	0.9281130927790178	-1.0076837213896417	0.1331063285739861	1.036183346689938	1.3103849691703844	0.24970598235924818	1.40202151500375	-0.8145586406154852	-0.8197825656333	-0.395960874969862	-0.5726556959026812	0.8399204578071473	-0.047196046488608645	-0.5608660275473125	-1.4394753895310355	0.09199942559152242	-1.3555232224566012	-1.6351076297435487	-1.7221073850773352	-0.9735606519071107	-1.3127532943924165	-0.10783546780417101	0.31896951222445064	-1.0070638222000998	0.14951671220961915	-0.741006280241461	-1.1295064252914235	-1.2280166080032469	-1.5698474195693284	-1.2115010243781839	-1.7114550812975362	-1.5546647662572803	-0.9130142023128369	-1.3855532732163178	-1.1051523143703987	-0.9176363109587171	-0.9427527562301178	1.3133519216997034	-0.21698575102157366	-1.211851969202923	0.1935724111829557	-0.10652645162788159	-0.43061792826876866	-1.5643527676677982	-0.1797272783101794	-1.6583834036942868	-1.815617525046483	1.3971295004922162
-0.9074565033595924	-0.4179510200529119	0.9396826720509834	-1.006050716050078	0.06364839037855666	0.9738448458145402	1.4662357995769146	0.34004940323972405	1.3784379805404554	-0.9343238474084657	-0.6350091451618728	-0.4032078798760862	-0.6256935006626559	0.769881731493677	-0.146777859691071	-0.4015242420610008	-1.4766939773410348	0.08685387140273057	-1.3674863614879347	-1.5577733243834717	-1.731694032850028	-1.01545394282288	-1.0424034399178626	-0.08907116224094265	0.34561792078304426	-1.0317924855482596	0.03623436776867217	-0.7438762127454238	-1.1209165459548784	-1.2497751175483707	-1.5651451161481718	-1.28664889470591	-1.7085821300330715	-1.5676042723775443	-0.910408015711653	-1.3930535601599388	-1.0982663038619958	-0.8190915814930145	-0.9337018542873787	1.250153417187628	-0.2216755964108391	-1.2127212678800525	0.17642692747678318	-0.014242726830735358	-0.4604814855942906	-1.5814013358326182	-0.28785108921517855	-1.666780751053911	-1.8211681783819895	1.3977285885079795
-0.8889929922347386	-0.4103504628398105	0.9955970055847325	-1.0084418732939164	0.006999871904725385	0.9339991214876463	1.527474802630816	0.354124027173809	1.3578517377496808	-1.1146371882735537	-0.4571542679274277	-0.45253341976857586	-0.6118620569894493	0.8172150794703675	-0.23380466551084625	-0.26303484524309845	-1.5331196499522384	0.13688288160091094	-1.350645201908586	-1.5378396405884533	-1.7741765935192908	-0.969175478043427	-0.8546607226384431	-0.09584290165465359	0.4708422525350285	-1.0517190968178793	-0.11298600935712069	-0.7789838907183535	-1.1104535420255495	-1.2733282131593078	-1.5809898569698266	-1.3622809308845476	-1.7923289200956056	-1.61209571742828	-0.9260789087952312	-1.4011168122653552	-1.0911465887900387	-0.8520269828475527	-0.8367678845235321	1.1990566833765943	-0.22142934742930004	-1.2025818930120402	0.13498763474252035	-0.0653098260547066	-0.4794478808659538	-1.612068249764383	-0.3303666053215301	-1.6854732116262148	-1.835662239964427	1.4521817337954541
-0.8837819201138378	-0.38662080676421906	1.0019552244484053	-0.9526958777985473	-0.0613476210955519	0.8692959927995034	1.6587715734816268	0.30389249498112386	1.3200664358509255	-1.1939685441999621	-0.4198303215050344	-0.47080759717676185	-0.5989257537557079	0.8091796007486399	-0.3440225881096373	-0.23444687075922294	-1.52799004335122	0.1478836147356361	-1.3731013915869192	-1.5247732440109467	-1.771777623744704	-1.0031511944551947	-0.8209655969864078	-0.1260456164484698	0.6198475914784354	-1.0912494008569376	-0.22977750761353283	-0.7779094852814756	-1.0538322598504002	-1.2858835435971103	-1.5875724532492976	-1.349255981117318	-1.8828672939503879	-1.6571384987428648	-0.9501080336918403	-1.4663138627256065	-1.0654529571889602	-0.8877274354928006	-0.8089067955901619	1.1496282974653305	-0.2127058095790105	-1.1672716537942243	0.09989185292235989	-0.10746233845080491	-0.4873414723572722	-1.6369371430382436	-0.41366443892432114	-1.6621642756922643	-1.805263864627492	1.4802074718890788
-0.9178066160900409	-0.41802935550528914	1.0022616684545835	-0.9135492469242277	-0.07842170323355771	0.8435078403378519	1.7853243917452217	0.32845202419896774	1.2675456469936228	-1.2288180844566101	-0.4684703940254241	-0.535092262394633	-0.534976794334438	0.8746631721371649	-0.46956182290780946	-0.29401000152584633	-1.4794776390331954	0.16748351250384358	-1.388957906406173	-1.5289062725385478	-1.7399300537580948	-1.013518086282838	-0.6956924273859534	-0.168133574907204	0.6760753655048279	-1.0816833938262833	-0.2872315555903072	-0.8128319484370256	-0.9673653143041276	-1.3975740656513973	-1.5840821268961471	-1.3655066303426393	-1.9143336706943432	-1.6451377641370868	-0.9763805148555772	-1.5240387398249364	-1.0804189614526711	-0.952021805038657	-0.7961043948109136	1.115626149241855	-0.18563241085146415	-1.1514644774377583	0.08147657801186833	-0.1712415173161997	-0.47792338831175674	-1.6438207259277409	-0.44747244519782575	-1.615959707641202	-1.7808927228198879	1.4239364222147197
-0.9592536156771899	-0.41145990744424504	1.0118256870345022	-0.8419981508991287	-0.09462283743926277	0.9280982922878488	1.9015629241976213	0.31234813652557003	1.208364939468162	-1.309654592127243	-0.3884072270663673	-0.5450735653433245	-0.4859683632348849	0.8896202370975603	-0.559170349176363	-0.37383360405560684	-1.438131490481474	0.16777789832012496	-1.3641354247295276	-1.5320278455340364	-1.7155284710456766	-0.9619867333101537	-0.49777301211739544	-0.11725830928245143	0.6489647467775473	-1.0596033878391617	-0.41366870795210825	-0.8573398665337548	-0.9232066702022623	-1.409043615085859	-1.5581623684080455	-1.3473370852678337	-1.9952080308991758	-1.6205502629675954	-1.0147302973909282	-1.5251213259105278	-1.0688190267585793	-0.9808294648464514	-0.7465186380944567	1.1233288852269143	-0.15593995778096476	-1.089028107096857	0.05315730126733019	-0.23362473000733233	-0.47729903534589396	-1.6580716882123376	-0.5313840070041219	-1.546032566664165	-1.7762172762343784	1.4110312441960438
-1.0118291439971991	-0.4204255129609381	0.992018036151286	-0.8082187295284105	-0.1551366619708699	1.000946227249857	2.0611407432698696	0.44890980920219786	1.1025260752880879	-1.3219231863308187	-0.2825839797988377	-0.5752312188801127	-0.45381835020911954	0.7891911328055127	-0.6040004599427623	-0.3269632719292065	-1.3785730679996908	0.1502325036697549	-1.3486621548767777	-1.548951261518965	-1.7202918350842118	-0.9089028027473536	-0.29569702327507363	-0.07845200207217765	0.7309938728212274	-1.06456145672116	-0.5804574704213006	-0.9093404118203194	-0.8799272930213256	-1.429984967202273	-1.536619135581247	-1.3508661657132397	-2.0172270385032323	-1.613837549695485	-1.067106392336036	-1.6059266323953314	-1.0351034980428688	-1.0274866973894032	-0.6906926867908589	1.1191733748258978	-0.16409511082250344	-1.0629746125584787	0.039128974512573876	-0.33073714380999597	-0.5283641987319634	-1.6375827309114803	-0.6256167258629456	-1.4879799558637141	-1.767612257641798	1.3826142680335978
-1.0723374822763094	-0.4084376011414398	0.953734118263309	-0.7772195589151594	-0.1662803272977623	1.0364030787567569	2.0939297038618108	0.4247516562057986	1.0495124342277287	-1.3754795115202079	-0.14555688033604477	-0.5872638525898897	-0.44787913064375395	0.6883336413465693	-0.6693978608642273	-0.36174448212850097	-1.3391586612850244	0.1611641336076056	-1.380206163658263	-1.6357283902051065	-1.7712957485454566	-0.7958436725989246	-0.17486486843761567	-0.089154144592306	0.7354346824653442	-1.0687430698836216	-0.6974743803736322	-0.9419868659821049	-0.8382034895409312	-1.4627502712843845	-1.4642147665747172	-1.327286400396137	-2.0542130272409493	-1.6344561887335705	-1.1252347670310214	-1.7156835849709275	-1.0587881825376508	-1.0124803093557087	-0.6774687859726993	1.103076110116213	-0.13531948966046892	-1.044869513990746	0.023463380598740702	-0.4723939437144925	-0.5118142842740888	-1.657802269651065	-0.6969637415771185	-1.4247246479638263	-1.7624088523285582	1.3731918018764893
-1.0915532470150169	-0.3804207083773027	0.9778921207503621	-0.7998370093059619	-0.12328855961291149	1.0702815956062468	1.9976742306098765	0.4043072461704167	0.9793094690873285	-1.3960318495815343	-0.15909494939915741	-0.5890822722974989	-0.4489570467956504	0.5810093494238339	-0.6728568355822675	-0.3333538198567899	-1.3017917562178731	0.13637018546087154	-1.400449359324886	-1.708721013158101	-1.81120511914866	-0.6941700774443443	-0.1669632376937044	-0.0507136349315898	0.7772650822236565	-1.1133802030126267	-0.7477006663273978	-0.9508526546947635	-0.8065008430379276	-1.5017729245167277	-1.4304113958015585	-1.3194131529581485	-2.076101683154241	-1.6298337103234548	-1.1760516531456155	-1.7942999156489035	-1.0980629970006028	-0.9750546234673954	-0.6187017317050895	1.0624254729711566	-0.05790559368866366	-1.0020882358966285	0.04781205350774096	-0.5781508881252396	-0.46496937430508056	-1.658875035815662	-0.748733687589987	-1.3614231953008331	-1.7821417526958956	1.340344481964898
-1.1238434106069726	-0.3541392589836207	0.9760849248881207	-0.7030593471749252	-0.08954195658187696	1.1099903075843776	2.0168477006524093	0.3977951923802181	0.8710338581232531	-1.4596722288982114	-0.27695718061936675	-0.6504016053097895	-0.43429584292793927	0.4822742631219197	-0.7183295104612332	-0.2771961992160196	-1.230514461674031	0.13167395699166715	-1.3975032864798114	-1.739496550175718	-1.8706128958026274	-0.7044339890644492	-0.13196590130081795	0.04832963317990952	0.9437700817787824	-1.1418677828348083	-0.8053060773760354	-1.0088801180506786	-0.7347208901740839	-1.5614886223595232	-1.3854226394344802	-1.358435143786206	-2.0850359880392872	-1.622361486622974	-1.1574187792677288	-1.8232787513252273	-1.0893478732797637	-0.9335712289196444	-0.5606326238028672	1.0202754154717808	0.01910759674197555	-0.9772285587933525	0.030357993397641846	-0.6810996298598848	-0.4910018071213916	-1.624185424055248	-0.7986538067231664	-1.32436488578996	-1.776605272749053	1.3461687928547783
-1.1592717017407321	-0.35196567012664404	0.986442567542104	-0.6728189609392816	-0.07077506559142262	1.002932855882832	1.922978536420657	0.35643454116879836	0.7962292893111875	-1.4464826835181916	-0.37113313721704094	-0.7045037207699644	-0.36874912216397104	0.3762993049257735	-0.8172849509332434	-0.23496063229725705	-1.1660941271529186	0.14307753387498798	-1.4063985004203101	-1.8186364440923914	-1.9241210161509383	-0.7185715313833996	0.01770670942138337	0.10822380162210439	1.0167768570635292	-1.1691308121647286	-0.9070029557257813	-1.0285792789342527	-0.6616940605360422	-1.6245993610111025	-1.3414084928029875	-1.3672900485916393	-2.0277021003731237	-1.6104023145674045	-1.2449847258556619	-1.876323123831014	-1.0721739037812905	-0.9354014718823078	-0.5232951872911058	0.9682608227789851	0.06512174658774136	-0.9093159950829859	0.052225898921895844	-0.6954234331172111	-0.4771292159970814	-1.5786741959651676	-0.8402678155353517	-1.2840058763575535	-1.751238981889884	1.3439107699295725
-1.1307648913512431	-0.3152607408679201	0.9968471653260664	-0.6730166598615751	-0.03197595943896026	1.0158741189810114	1.8851905127024005	0.2544479904467477	0.7580029112554647	-1.3196835214528857	-0.4486426620153317	-0.7190516083763533	-0.3355309909926325	0.3924322883668407	-0.7831369174921153	-0.23496268434426354	-1.0814140170542292	0.13953715708444617	-1.4213981188016367	-1.9080284644588694	-1.9555847308325398	-0.7290735622932171	0.002929368011087924	0.18011263324824173	0.973821069572099	-1.1806234453032065	-1.0013409027739364	-1.0679967402304311	-0.6177049188005178	-1.6707281235958735	-1.36223836661223	-1.3211432685446631	-2.014633039857005	-1.6042423832130641	-1.2553705389472418	-1.9082344776707938	-1.0962629634894772	-0.9777907584641377	-0.4667166876543215	0.9623163452949471	0.14261083952480416	-0.8514817466238911	0.08246539184085158	-0.6346118001612906	-0.47876743899516916	-1.5082041515550766	-0.8095316275842162	-1.2476208139427596	-1.750002353728957	1.2734208126887514
-1.1788377706690885	-0.31741242132927505	0.9792449227582816	-0.6344576191556708	-0.004747431721234591	1.0027425956905924	1.8847011610336057	0.23942236745860113	0.7076309050759655	-1.1877015576484447	-0.45208092059437827	-0.7467302209599975	-0.27078648764041585	0.38488185723889246	-0.7618033938247428	-0.25074575725457493	-0.9708181793887578	0.13049439950779873	-1.413410900627932	-1.9703413375356018	-1.942504278062449	-0.6744120026952031	0.053844267893936815	0.15545316942380463	0.8123152215792857	-1.2423462325597865	-0.9780993100413147	-1.076921941231119	-0.5892215402436786	-1.7276876081224954	-1.333863228480736	-1.2864498980992969	-1.9396156418216346	-1.5751923290983876	-1.2747429112370732	-1.9666749528415473	-1.1236357490950823	-0.9418303166470375	-0.4506833437685522	0.946140124329961	0.22673487651846277	-0.8175517718531857	0.10824964669999435	-0.5511040666043389	-0.4580811133587327	-1.4528213712876366	-0.8420617218498011	-1.2131536744797067	-1.7203445379497122	1.156100345182013
-1.2193537969491197	-0.35444409619545925	0.9303506282886455	-0.6516017269372194	0.041811852461867194	0.9843531705710783	1.8387812639956718	0.12588311535671762	0.6923377802023803	-1.0899528984539675	-0.3996017843631551	-0.734115618751414	-0.19280835445703604	0.4498728692346191	-0.7088189008062721	-0.29390070042591787	-0.8901111630347076	0.09742867474326775	-1.3843373478612961	-2.0458076402164287	-1.9762024770796742	-0.5983879252904905	0.1676299889596435	0.11218339710873966	0.8046569948116755	-1.2630311580601694	-0.8723185802176527	-1.0787386015281744	-0.5362731214983023	-1.7679495415436832	-1.3150121141196032	-1.2886237583510045	-1.8924439719675252	-1.5672629173456165	-1.2771806995319532	-1.9636377965882361	-1.1321855369314193	-0.9257043610113923	-0.42244542913356026	0.9229225752116005	0.2889931920788326	-0.7737443443489191	0.15624274551065787	-0.4632219110949194	-0.4427965956485811	-1.4065097755002438	-0.8752734539144054	-1.2012483255985196	-1.7040451409862087	1.101092868598419
-1.1757543463033602	-0.3474132262713483	0.8218748870113266	-0.6579777028427103	0.050018255841313405	0.9880303778951551	1.7246366289535213	0.020309605486927413	0.6458342042362855	-0.987397448303283	-0.17767991353991333	-0.7143532218530704	-0.21448656987372644	0.3800281619586606	-0.656181741757385	-0.368948992259316	-0.8281525332329134	0.07203247519238322	-1.3812497691824352	-2.0994681821677594	-2.0164576027892687	-0.5514641409973576	0.20137969637234257	0.15568473600742483	0.8374466196549587	-1.2935523987739423	-0.8445147190282357	-1.0808136454671282	-0.5464963532204175	-1.8160263893797708	-1.3031060368897387	-1.304219229016606	-1.8445991659823047	-1.5497036434163374	-1.3253170504895155	-1.980648115308512	-1.0976254625594444	-0.8567564288992516	-0.4106166998080627	0.836699168370617	0.35309638201287935	-0.7451775978030032	0.19118362679997988	-0.3863880638148237	-0.4342109175311307	-1.3791573934976236	-0.9135828538693793	-1.2291195959265746	-1.72855092998612	1.1472393998953807
-1.1081398615893154	-0.32060211122477256	0.7187157021089378	-0.6359488606983648	0.08200244454657524	0.9821602065446319	1.5555303652793777	0.014221441955148328	0.6269882890975309	-0.9207145583931741	-0.09804556135039755	-0.7341482324815982	-0.28277366206528665	0.323530848424803	-0.5737030949869203	-0.4106138730668353	-0.7656169131258562	0.09837225875440114	-1.3419066270646531	-2.1301388287848058	-2.045021506318869	-0.5542242880020964	0.18179373931562628	0.10022920046039055	0.8893099521360728	-1.3432818478018755	-0.8498900553486111	-1.0955742097507957	-0.546469450785579	-1.8624689223584383	-1.270896986857725	-1.294620307880643	-1.7659960536373653	-1.5213070248736307	-1.3551779635285333	-2.0252629004079448	-1.0927525205250779	-0.7832623998448436	-0.40082249835030376	0.8172764757666453	0.41395475774069085	-0.753610830428358	0.2304815769548248	-0.35088293115080554	-0.4278757824637721	-1.3355992308660303	-0.9007416704355784	-1.2604100765894237	-1.7115428635894205	1.1482633420979032
-1.0500423704272328	-0.30763575665623566	0.6434476172817688	-0.5898136443292502	0.13573670255816067	0.9308058684840022	1.4264307594336287	0.05227496072158357	0.6867869436320574	-0.9025466738271396	-0.10871646626599316	-0.7256668961486283	-0.3474752754349838	0.28935709921474534	-0.47075079159846905	-0.4830385044150822	-0.7100941670362424	0.11295427281414087	-1.3169052977369724	-2.1683432067512536	-2.0466193648687936	-0.5371824916684923	0.2334523807700815	0.003999446615294588	0.8012352718887076	-1.3660820708933343	-0.771661351535381	-1.1182878464565245	-0.5551041107573302	-1.9087421547648595	-1.2312610419145957	-1.3071286660106156	-1.7320185819225091	-1.5418678377549047	-1.3790429118033973	-2.0135052914146856	-1.0760317131921364	-0.6538912967501971	-0.38643337372049913	0.7770203164536085	0.46497946305007576	-0.7452500959859962	0.24124323236253575	-0.2259637018841965	-0.3772700046761476	-1.2778596955196675	-0.8656493975444677	-1.2973233882598387	-1.6794667133693946	1.1353821077367696
-1.0330521075723296	-0.33936330543812476	0.5768836460875043	-0.49555090019154974	0.150266021962781	0.8849474138074592	1.3825160048464082	0.005028745154152421	0.6959914236600955	-0.9283743827726656	-0.13374190375186398	-0.6941106280757027	-0.34788462439963397	0.2992767517531946	-0.40503904018890224	-0.5458473224157052	-0.6565831094027825	0.11095337890284737	-1.3105807731102546	-2.202592956557351	-2.0415169594152536	-0.568727830301919	0.3429107808267294	-0.05678631442385292	0.6638134612064454	-1.3770921404304173	-0.7063146633062679	-1.1209612000477465	-0.5680036579938795	-1.9534849099981724	-1.2330103951588218	-1.3758357979546556	-1.6817416740909912	-1.5267264200073045	-1.3895506846711307	-2.037900856371607	-1.026401658933779	-0.6663258379093794	-0.37684748280034014	0.7355369669496092	0.4314098245560796	-0.7231108205746521	0.2441428995330897	0.03511528970027117	-0.39589423821986036	-1.2722048856389654	-0.8593790923466489	-1.354087277445188	-1.6404128267427645	1.0943884609689338
-1.009137306031636	-0.3796194872981401	0.4497955667813911	-0.41118813871194204	0.1347762710403191	0.818812382031467	1.3511156995538072	-0.08579128124447022	0.701816238945782	-0.9295675365497429	-0.0984657756502548	-0.690059658322226	-0.28792926914288963	0.2965639191932949	-0.3434739168499832	-0.5645413917201321	-0.5817163563611543	0.11585877624151494	-1.318829384004703	-2.262104822507445	-2.0138397666754897	-0.5819262086322727	0.44261066569815044	-0.06496470715718025	0.580826235836268	-1.3886918083526636	-0.6979237542287268	-1.1071185356771216	-0.5695966907809062	-1.9980041884761195	-1.1831027088730388	-1.4177516791668312	-1.6450685294111111	-1.5024050998658853	-1.4044396279591411	-2.0670779536918675	-0.9595436599040129	-0.7304646140268763	-0.3913851400558344	0.6864038426382035	0.4501270467544338	-0.7165982688342099	0.2554450555748021	0.24443917435624768	-0.4205520076674409	-1.2349914687743246	-0.8296871785872992	-1.4081314575963912	-1.6029862223021105	1.1152898922232357
[truncated: 199 more rows]
[truncated: 39 more columns]
