# Supplementary material for: Obesity dysregulates feeding-evoked response dynamics in hypothalamic satiety neurons
Source: Sci Rep. 2025 Oct 14;15:35837. doi: 10.1038/s41598-025-19800-2 (PMC12521569; doi:10.1038/s41598-025-19800-2)
Supplement: Supplementary file 8 — Supplementary Material 8. [file 41598_2025_19800_MOESM8_ESM.zip › Supp Fig 3/Supp Fig 3a/Supp Fig 3a/NCD_to_HFD_1st_MPK184_matrix_7.csv]

0.5014189748912254	-0.26773025867378253	-1.561821949035548	-0.46718753408616803	0.3226319920435777	0.1461537050572391	-0.3937773461112352	-0.15434025484532604	0.3993577945003033	-0.4259874187107459	-0.18025531717861107	1.2964449836620897	-0.048546823884830295	0.5756757973796435	0.25414806824315195	0.2718610616100789	0.8550692612386556	0.6129407343861459	0.3655565287861532	0.08354829617659087	1.1323993661940064	-2.063026068569941	-0.3346643512598488	0.3175737067630618	0.9207814851362148	-1.265111401156656	-0.052867951154232484	-1.2200641855561691	0.6488474445242085	-0.056814817880722276	-0.060597794465003754	0.265691819400658	-0.40912572220934307	0.4665333846700851	0.7469542024128393	0.7820651462464367	0.26337453495100976	0.13338548950390866	-0.5093428596986741	-0.20490643351970705	0.8207853418719872	0.3721731524731432	-0.04638575535246372	-1.8010800211898417	-0.38390715713452095	0.23778586162721	-0.15488211984979214	-0.8315268135776046	-0.03991788440521783	0.8629590355322236
0.16927504428422746	-0.28235823771487867	-1.5204881238671282	-0.721327487928367	0.2645290149863696	0.03372257636747084	-0.40511403638680976	0.030877233847894522	-0.04665064533948929	-0.3672314722883273	-0.020090482804365525	1.423200669667093	-0.008187005282808715	0.9168521301215375	0.1911636508732416	0.18161244807843774	0.8579706149339226	0.6029797523077394	0.556412547505463	-0.11548848313045079	1.0652226037528116	-1.9959702750999289	0.43211483520397853	0.4972069220840688	0.8204810881765457	-1.1494746927099126	-0.184944132555195	-1.2576237841476359	0.5886259138409993	0.1192568047188165	0.07698679811110617	0.11127963951734948	-0.6162291784498559	0.4320946815584503	0.3908808377419474	0.701858194735288	0.2135362236136476	0.06574709270507591	-0.5859226066454832	-0.2411463586043568	0.7225197735945684	0.36918909497586483	-0.2779242747325396	-1.7094513668806615	-0.6131415726486573	0.5436877632488003	-0.20921262978836508	-0.6798208869676639	-0.028550614539855024	0.7614055783442668
0.05980390133205927	-0.3067016696635129	-1.4782703890452804	-0.6147803315086618	0.2972050723295983	0.1822249139610317	-0.3423858263268405	0.2001620353416987	0.02148428905454779	-0.31259089766209375	-0.030881890368689806	1.2605409945735186	-0.21610333878166377	1.125869692988343	0.16191656957532288	0.22133304752668304	0.7761949706108656	0.6082924229025825	0.5498963738130417	-0.25406326047637345	1.074856895096184	-1.915254104963056	0.8573556764619124	0.6510111582829056	0.8062480097892332	-1.1067478321131936	-0.11267092854825934	-1.343489954657927	0.5990181157064159	0.08389909769549242	0.1427675277274853	-0.04187543812205189	-0.37358241876076353	0.33878922117388566	0.20838067833122978	0.7292956083906001	0.24123193008512667	0.006150774647752363	-0.500568097027685	-0.2768146980269674	0.5853942171052654	0.3728612999043815	-0.37173018640919997	-1.7149114026381875	-0.44968521446521875	0.8124282133457891	-0.24387897400270356	-0.6328263938271431	-0.09382733191041565	0.6771974108923396
0.31910916966633623	-0.3272100078925511	-1.448394242759419	-0.4750419748352002	0.33152793006956416	0.15651505749149328	-0.17743366152124504	0.06934034971323567	0.06255912471319205	-0.2569696585330685	-0.034228706841242934	1.144703092765642	-0.0698904720478338	1.1351865042829385	0.0918498726597216	0.35890674490246965	0.7476247931284922	0.5834061178728074	0.635953388871452	-0.34365480681318117	1.053124204589336	-1.8192321601963788	1.1326233276939008	0.5794483431606434	0.7978792311857126	-1.1062578413776634	-0.1259831784325729	-1.3845508689808699	0.6298766440969269	0.1764385115956552	0.21409125167321508	-0.11775030681782268	-0.2514678621815159	0.30070734071316296	0.12036298644270763	0.7252509354434973	0.22834578718331702	-0.0072743701210188135	-0.5138385010930959	-0.27679552899561866	0.48430350082785956	0.3647833874445057	-0.4053036965422899	-1.7601464107446065	-0.33131648910760714	0.9643047122966439	-0.22985777850657568	-0.6135288848710213	-0.08854237795675876	0.6466338351795492
0.3913470118551494	-0.29316968421824435	-1.4448210379854367	-0.4272608698101771	0.32308864751567573	0.09973271070774105	-0.12408811260243821	0.06051948822247484	0.048383474518017874	-0.21563348413282424	-0.0596229632727574	1.1058182266772167	-0.011608699232819254	1.0764953655657585	-0.028682716885935232	0.2595245257385001	0.7189345998105312	0.5576158439926123	0.6408501062249019	-0.3207285781393361	1.0480553003223405	-1.7557123409322852	1.1319515547129648	0.36909583184724415	0.7790712986508412	-1.0628594710641661	-0.14694044747483762	-1.3702186940617025	0.6753424635241089	0.21917024806153568	0.2282999297031124	-0.10122056582859262	-0.1880584882190435	0.28488960943054775	0.05138918660390116	0.7210941329493458	0.255626562180076	-0.02741782615053734	-0.5209665712888146	-0.21225897688944945	0.4910642297711549	0.3617270744669472	-0.36760790413785305	-1.7075657111417573	-0.231056081090385	0.9606081393189093	-0.2467733374374815	-0.5732055836930383	-0.14547693893938468	0.6303266728005493
0.34694788508080204	-0.2892706575388913	-1.4440907076342917	-0.43335702634390066	0.30504110871700113	-0.005118777998921196	-0.18831090585303442	0.06262814928696248	0.062102154993115936	-0.1855365641720249	-0.08059990281414241	1.1099708996963074	0.0480635594549706	0.9622623606124363	-0.057748966964191066	0.1069566066768249	0.6275518626290486	0.532631341058102	0.6679727281199889	-0.2766444942635057	0.994189930799581	-1.6771577172033896	1.1808717948871832	0.2735646029440319	0.752839798427439	-1.0432584602199635	-0.3314208444096118	-1.3864273064083168	0.6964060044590541	0.2660713284698199	0.19438162938340456	-0.09950639558373703	-0.26362764335787264	0.26741077046496436	0.08065049668787755	0.6216169178525934	0.2591825636970663	-0.03349720917635021	-0.5472452761190739	-0.2073147609128114	0.4925964550727931	0.3237369571425809	-0.22705413865950286	-1.6169639137269074	-0.14670288219483982	0.8746563562008763	-0.23078312919465496	-0.5045110122794926	-0.16884094083374265	0.6295384005539834
0.245589396218284	-0.29646296820054824	-1.414466317758648	-0.4238525502445715	0.27933701046361964	-0.07201240994069218	-0.21450960485064868	0.082118875007103	0.029267542872274812	-0.15282228906281883	-0.06814128551750359	1.0960623644375458	-0.0003200557438213157	0.9700958740648521	0.0011815411956285454	0.09885191600281573	0.5199899005139629	0.5262913171393226	0.6792615740364515	-0.18079658023590547	0.9119895349093878	-1.579616004481461	1.2520789883706989	0.2609527700470597	0.7353601440401175	-1.0582567275292194	-0.3246498730146995	-1.387934363805227	0.7068460258931993	0.27436445459621206	0.23800679545719733	-0.12083885995980344	-0.2530357012238993	0.24454823795824338	0.08086343865067143	0.4594033846364134	0.1874570325536947	-0.04103372023837797	-0.5292399189500322	-0.16699656217157452	0.4625338503343599	0.28748007764697225	-0.08149512550250952	-1.5560336163920745	-0.06118499396028949	0.761734577510853	-0.22215270413990298	-0.45581924819557534	-0.17107142431337358	0.6481745528430787
0.3176317432304977	-0.26136023783093043	-1.396298127006098	-0.37842045670176816	0.27945272484695427	0.0068782652518468435	-0.1597837411385929	0.04261581773588874	0.06201076104910062	-0.11782175796142397	-0.06833259388978397	0.9993843900903275	-0.042021990227878774	1.0257369712201958	0.09154487377919351	0.05441362506773748	0.42442935029834844	0.5090979183253764	0.6847653429485431	-0.132113336250098	0.8713602579595631	-1.510745678656522	1.3139863810748367	0.2971873433034922	0.7036568461421828	-1.0445349641364188	-0.3211369795337176	-1.3638622233034337	0.7367908932849234	0.31864710682739067	0.2961922433151346	-0.20907461328761703	-0.18221692296181585	0.21888144803247633	0.06102469178969749	0.39523823206286945	0.1357045797236419	-0.04651106780586737	-0.48550855304104645	-0.1393457323477446	0.4148756178482943	0.2554641301208598	-0.016318784067066924	-1.5783050097040443	-0.06915512533581356	0.6750729565039055	-0.22747671581420303	-0.4191917625099941	-0.17862726234529092	0.6660996647888436
0.41795258919098	-0.21074900166571725	-1.3869533144539596	-0.3210859905628125	0.24825753723938643	-0.003538944862149149	-0.04044311853141491	0.04483141617135762	0.06448039521934804	-0.12397383471942917	-0.08391178226436465	0.9168618800103098	-0.10372512238935551	1.0399692017382431	0.07379463606680085	-0.06248952109211439	0.3631289342950305	0.4843980539142151	0.6753481886125785	-0.08768563087484282	0.832503137944248	-1.4586776634835321	1.3234469246724374	0.33834997665940636	0.6433157332002809	-1.0467297920110248	-0.2654244407628952	-1.3614634957498835	0.7279808439026384	0.3621287104660475	0.3225991871275458	-0.17441806018529793	-0.15312988896275612	0.21316754821143669	0.05066285086154396	0.32923721695881275	0.05112868359266942	-0.054089572867938425	-0.48709320173985504	-0.10169339818052575	0.3025488696257857	0.22769764193230366	0.01048054882234755	-1.5225972211474554	-0.03060295137321705	0.5465467315269112	-0.21531116678809126	-0.4179832777256316	-0.15085275758229943	0.6934167682425704
0.43087001579688067	-0.16235825245394492	-1.364016227243196	-0.2935775492635456	0.23729530466623877	0.0192460453150613	-0.013271965158692296	0.01572940808687249	0.01922670881123382	-0.1222599253475134	-0.07939078130796226	0.8852123617995409	-0.08144273384136844	1.0204228690387454	0.06581699600389355	-0.14930918686310463	0.3301180038835967	0.4692112287761351	0.6755078718975212	-0.08087912347616705	0.7808407018382508	-1.3840444420889857	1.2655210967008774	0.39533844943666613	0.5939941270482987	-1.050147671941753	-0.2341572731416235	-1.358360462819288	0.707854762163381	0.344493335703116	0.3265018019586307	-0.15144859615319192	-0.11673831703513252	0.23734517437378128	0.06632917098738511	0.29275697486636665	-0.014677638627893841	-0.07853285012880382	-0.45602876920522784	-0.07611981919407404	0.2294214372634226	0.22047230243382715	-0.017047980215696267	-1.5039082282456158	-0.05788758590641589	0.52979140913448	-0.19554711016793552	-0.3933022189274258	-0.12043004953031453	0.7050180115549568
0.3782348522370806	-0.08506347734584205	-1.2890402482217784	-0.2635589360513159	0.2586777147646686	0.07396501929546148	0.12528586050042048	0.00393686497498878	-0.013991543837131562	-0.11268329354687485	-0.062082304244720596	0.8167868488368952	-0.06534367397360677	0.9240936597501566	0.08977959032087449	-0.12081635808711658	0.23670542605759973	0.43387686733609254	0.67931531388221	-0.09370930751943382	0.6908855457051158	-1.2591936955817578	1.3048392475354924	0.4270621482874425	0.5307782254588689	-1.0048029042599238	-0.21590993866726454	-1.3834476517683885	0.699935617983517	0.4018747539239991	0.3600472448517468	-0.1738098660396665	-0.07582340206581634	0.24325255732579376	0.05646957849205185	0.21171477264761213	-0.10830711979160954	-0.07271592504859875	-0.4416495542204831	-0.06225956394531136	0.14173752021520442	0.1881206149255972	0.002586238331031154	-1.4975160996041947	-0.09875213646142603	0.546048787520254	-0.14961485312750572	-0.30680963916991083	-0.1147979514071166	0.6925785632383938
0.43982876034719787	-0.012226041018172573	-1.2288460008233417	-0.15762117243632762	0.2716329018727336	0.10693449573160166	0.2703423552921137	-0.03177040616478803	0.04091853703176476	-0.13769629952743276	-0.11708692680260482	0.707787586916081	-0.023312040974906034	0.799641660483007	0.09434454700465925	-0.07527717818902212	0.14694138789357314	0.40718234564806044	0.6416627257372216	-0.055042412461871505	0.6529703721553298	-1.1459325170492165	1.3196938526778559	0.4327442652106658	0.45739253499575394	-0.9968929867172474	-0.18148747518581465	-1.3946552753053072	0.7042203224865473	0.40441193184411184	0.3904185139937792	-0.1332763517261221	0.004817263676440249	0.2337964737374753	0.08360170620933081	0.13714175878611912	-0.2121136678922822	-0.04458395312361321	-0.39576324334905094	-0.01997407490107027	0.09276277909075364	0.15322215633321196	0.006614559755261989	-1.5154664761434458	-0.023565766236562577	0.46092523573606725	-0.09042207965357374	-0.24254395353650265	-0.1061358778433306	0.6489518161931558
0.5354791945864431	0.07024586843215523	-1.1639871964507063	-0.14317578285260568	0.2732874739881858	0.09744244697517204	0.37200722521457963	-0.06477186749569833	0.023644182656061243	-0.1624015851093333	-0.16841166660837956	0.5956584963274303	0.053661286493244933	0.7495336270141804	0.03441871260357228	-0.0035589553539647767	0.10154831108836944	0.3670942268208698	0.6402328806177917	-0.01798073246636975	0.5987846823282987	-1.017408757525558	1.2401654761797118	0.3514188455828199	0.3752631221882004	-0.9935008196731575	-0.19103850374238274	-1.4048889564356342	0.6989347864252542	0.4155773754916967	0.3990102731331529	-0.06672272352875877	0.005859335860167424	0.2510449448280542	0.07791668964052814	0.06214997539177185	-0.29609657394840216	-0.00989359329249288	-0.3848506294091304	0.050155303497014435	0.011103089880167227	0.11204028610504801	0.017338091328251752	-1.4668814121993585	0.0013819353364668177	0.31796141355802027	-0.018996874759107663	-0.16667540253297686	-0.07290144247477692	0.652896692975278
0.4764837102203572	0.12815463457251738	-1.0806680494549368	-0.14042325220139334	0.1968732556765844	0.1301165203191549	0.3794447140106064	0.028636454441276875	-0.023507900801182258	-0.22200422887108764	-0.17174691254020388	0.45547547031930363	0.05123003869267957	0.7338912176129848	0.00556300920036355	0.015154198837012888	0.06991062206456577	0.3304344652833315	0.5920984138195111	0.019346285953148155	0.5673856135982832	-0.9152449259340288	1.0563002544905857	0.258696235442647	0.28460024849159127	-0.996746776907694	-0.19318359253543774	-1.4139141691977328	0.6851869145048836	0.38749337343293483	0.377629834462552	-0.0030226427317695537	0.011808827587459644	0.2935103506316654	0.04862963671202469	-0.004752462108369578	-0.37810409595571615	0.0019904718772867864	-0.3260346487630179	0.09900496593079497	-0.0456374511213951	0.08720129178021777	0.056105937014943597	-1.3637544778427018	0.03402889922473942	0.167958762319538	0.05653844489499558	-0.11013413006571508	-0.08611236876997176	0.6321697318030386
0.533838512529444	0.16633374825636146	-0.9881223772749207	-0.1340411865061777	0.12245770902631177	0.2358601500912886	0.43037568075255483	0.09204344789560642	-0.03757118139305905	-0.2677035055298702	-0.1656969472731839	0.31815138800938375	0.06635969375559778	0.6885327957774645	-0.007218305962525884	0.19968136095167782	0.04947250786518073	0.3108113819757633	0.5708917837148625	0.0006160301211987574	0.5270005730448417	-0.8166776639408221	0.8902797187362328	0.2511485773678651	0.19701787633902482	-1.0235532348251875	-0.14091962218912585	-1.4289399777859706	0.6757699379451372	0.35386786841391316	0.3497712591331568	0.008476883254337804	-0.024907934511046996	0.3081186505705069	0.014494624869020867	-0.028727589953799215	-0.46482787646353607	0.030358885508373918	-0.263027294467049	0.1206318156264353	-0.10082648488493895	0.12416419266631765	0.13833487274342593	-1.264949670774511	0.006078606902571021	0.14746871313172516	0.1487946104093668	-0.056393852314264324	-0.06487142412163997	0.6031955072272326
0.6650880907751373	0.2187233027759244	-0.8958090628450497	-0.10773645105758631	0.12492268381055698	0.3446788192805782	0.5673636405121787	0.15399452338171354	-0.07495879580217138	-0.3113587727527228	-0.15648935138786774	0.14721882940501632	0.11891597746041857	0.5823811130199761	0.04103411836310097	0.34526345004597536	0.045938274547590155	0.2975895051496552	0.535485312424151	-0.05163091843880642	0.48752054704970166	-0.7522880677365432	0.8057008190144389	0.26185173926930344	0.09635837450793892	-1.069048190814789	0.014391763472796193	-1.4544759363963373	0.6559325920492478	0.297166290976332	0.3602103910346095	0.06799651704636012	0.054963421651329857	0.3145249482181051	-0.04373070696536012	0.03236241796464983	-0.5299829760144301	0.022372665163451436	-0.17952346206713182	0.14922434278641314	-0.21382827304089966	0.1429036983960819	0.17851952805461027	-1.181891977002941	-0.00795813357831959	0.1505062889686962	0.2346842148369365	-0.030788526965833764	-0.03397656542511911	0.5199506002815759
0.7852619570662609	0.24920465240751927	-0.8429857932909011	-0.1095448229231227	0.14811081255393602	0.45426624832415685	0.6577073195403058	0.17643174975182818	-0.07926120317322231	-0.367436619220766	-0.16338411639486725	-0.04047914245301768	0.1875087716577681	0.534734606119247	-0.0019043890590691183	0.41208178359633585	0.08211953589228552	0.24796814873793727	0.5028874002569174	-0.17683274908529648	0.4940909527429702	-0.7183788861478009	0.6596866441642848	0.2676230330531436	-0.013924397454712172	-1.105028734084089	0.06538358849627694	-1.4910015334558562	0.6223834802941799	0.30118172231194984	0.30309588422223105	0.12747809953727768	0.12562980685745137	0.3401423735992283	-0.0874345832434085	0.10472945461482328	-0.5327773649927762	0.026215416775236578	-0.10160812786702347	0.13711230319666773	-0.3664606382233657	0.10427985984640256	0.1901098984214195	-1.086700788176443	-0.05426566974173598	0.15733655605478183	0.31773212107931015	-0.039139619597294825	0.015524053887643469	0.44862491210302846
0.7280855539993014	0.24263841335638275	-0.7707727501130393	-0.1420667360486862	0.16393456783883956	0.47116472882491733	0.6915911811198222	0.2006663088158674	-0.14651755709561093	-0.4335983699042038	-0.16077398272652071	-0.1483006219464266	0.24724497216271285	0.4993283696172389	-0.11123172971799593	0.4650247126523217	0.15837179511710855	0.21276778963178744	0.48281843746951614	-0.24258229210470866	0.4947902821743851	-0.6919313279558885	0.4502373495282631	0.2653587162444351	-0.10014164539597833	-1.1485556596212922	0.09469924985495554	-1.5457849077084238	0.559947118443516	0.2748492514883333	0.2061955424812963	0.23535161446473962	0.11070466088381917	0.3830199178848351	-0.10841334070435833	0.08496719403706918	-0.5172116178944124	0.0299135487027071	-0.055060860846348134	0.1221771880809974	-0.4844330341218989	0.0408770834749828	0.22234526614988964	-0.9287610175648775	-0.04131868240271345	0.1332897456190929	0.4314952909948415	-0.07537157164947372	0.08133753199093981	0.38461988897868954
0.5961550668449911	0.2074723981952638	-0.6947007783657247	-0.23137848102850142	0.18729635429696	0.5300175665588206	0.5573377550497169	0.12221744589469932	-0.18480772415840796	-0.4566792647756164	-0.14859042873903022	-0.1967371709959152	0.3165048123475268	0.4797272418359107	-0.18466484659196586	0.6462685285902026	0.2426707490793442	0.18510362664461139	0.4600559605682465	-0.25356993976257114	0.4882972140888258	-0.6518880281823458	0.30971453784634384	0.20545125218389404	-0.17457138699633784	-1.1889055885597568	0.09316373069575704	-1.6003144583131756	0.5328851809241902	0.27311178443234607	0.15318010878381333	0.27047085142330446	0.1487781567068364	0.41844887930860264	-0.0714457855490281	0.03533499514048394	-0.45562105116185786	0.04730923073025019	0.03544454841727747	0.06819580169120243	-0.44301956662081327	0.0492943777361739	0.2104184359837265	-0.8775884519295964	-0.04683035964628113	0.20067030474287334	0.5133215117997268	-0.0563375746493485	0.14906467879355473	0.3057666923048802
0.5517657895802159	0.1775535407607537	-0.6400038965680758	-0.28753734139960807	0.20696148254961427	0.4850148629590179	0.566723737486858	0.1520931965472021	-0.15755315109624235	-0.4770708698599752	-0.2157666590767692	-0.25437999159311486	0.3243652575092819	0.49088568484757955	-0.28848491575648827	0.7451234750728463	0.31547742357659103	0.15907242458443227	0.4410589250926019	-0.2682377159970057	0.5172527435114274	-0.6622265343631111	0.29996597435580724	0.18503556698482743	-0.25771913977276484	-1.2340120276211841	0.11167278256726083	-1.6618488720860842	0.5124242495576649	0.31397601427802424	0.12084016860248062	0.2827119549887212	0.16977912048921173	0.4260791680673556	-0.039590261068186305	-0.01844142028068597	-0.40324428988663097	0.0802136522376141	0.07874857198839039	0.04138704003019801	-0.4319565556226932	0.08247934922477591	0.16883976155139274	-0.8618657699794161	-0.07431521649431513	0.1603417194899342	0.5885857908595021	-0.05409527409021584	0.19707559259444926	0.23664505981907652
0.6281967526722438	0.1491902836042144	-0.6302957511114179	-0.35367242653511066	0.19479257898329472	0.3515335946479886	0.5331033653883558	0.20058586051843216	-0.18353659920590776	-0.4549951949575101	-0.2598913744604284	-0.34431861666460073	0.3365139817461795	0.5824646111163989	-0.39947999376937765	0.7011359572421549	0.40345782833940047	0.15714769915871535	0.4693417363438547	-0.25446648698409163	0.5523393351962673	-0.684751240074531	0.39566297087936936	0.1979894753031413	-0.3640068459771712	-1.2915654801714649	0.15816240578415958	-1.6989299668263542	0.49401602780797094	0.31749638650727835	0.15457564546324323	0.3088796233623801	0.17202771425119906	0.42683045206421044	-0.07183516683285965	0.00018123796176007235	-0.3185284674873146	0.058651545971486904	0.1648916706670103	0.02308723712103642	-0.5040634226380775	0.11731587454834971	0.1565090996593264	-0.8412679238986176	-0.10493353664085765	0.14153427200353802	0.6327645176180724	-0.11278619815506422	0.25031019961319956	0.19350840904363845
0.6804514789248156	0.10150554675448606	-0.6289758530214368	-0.4444627073846961	0.16123804943493927	0.29412218164087733	0.5072105419347281	0.2312621698380976	-0.15863549511520308	-0.42116087088210896	-0.22011636343701557	-0.49534343997389607	0.3036713603209791	0.6033428502272578	-0.4064635265324895	0.7097770152570921	0.4972790426075382	0.1405357849828543	0.4742959762021094	-0.2261675672401054	0.5383922381123343	-0.6810763625844881	0.3583238748227743	0.16725059917396057	-0.4321491980852671	-1.362561565389938	0.22053728114422294	-1.7314814220237937	0.4685799302165072	0.28223857121797413	0.12367066390143759	0.3141901052237904	0.16590868652501448	0.48477386124488253	-0.1517766640617424	-0.012088938186678791	-0.22007337205125116	0.0431129643345854	0.18690834791421815	-0.0028348697081220244	-0.599139207725749	0.15084617092971853	0.2583284721781141	-0.7341919955445855	-0.2194251655053526	0.15283899136781925	0.6454998650839112	-0.18869525355710987	0.28160373928874527	0.19949589171087312
0.7090766161191911	0.06237647178279976	-0.6472769261738938	-0.5045099270223822	0.0942881765767412	0.27330516132728266	0.486191166781206	0.23160358456379937	-0.1926753943028791	-0.41342683152918813	-0.15817572764576684	-0.5495534242144349	0.2809122286373597	0.5848244450149318	-0.30419842802519803	0.5668998258798222	0.5636254860635516	0.13753799846617346	0.4694951296900004	-0.20526351400891793	0.5298357368338478	-0.67655874302164	0.3611068836905167	0.06279541598044511	-0.50915285161735	-1.4208880069900447	0.2649729197253006	-1.7430600337317639	0.45030154799720823	0.23953453036643552	0.12740159674496657	0.2894891031116048	0.14374226107379173	0.5142117695867552	-0.14159246260106523	-0.08433469185739174	-0.17013035837914667	0.045706936450067716	0.21893281292462366	-0.0619918945621122	-0.5623017569120276	0.1969545511769742	0.2474330122465716	-0.6124261648853558	-0.22247965698258287	0.18782695930924845	0.6377580733953471	-0.28896091457295603	0.2871133159403406	0.1708647560476982
0.6751272034066618	0.08460670433746453	-0.7033677887393516	-0.6065876421438625	0.09046449096882529	0.23053043767555814	0.38851849462570504	0.18012648497307268	-0.20144921292834034	-0.3948834138088864	-0.14284423524617526	-0.5079531580845414	0.24570002469671745	0.5805401713389896	-0.2614712750355228	0.4331151203486424	0.580979775889485	0.1354563741754246	0.426681951113966	-0.18857356233182596	0.5016289012731139	-0.6651313842512323	0.44422387688653897	0.13623643795331025	-0.5688001707597439	-1.4638883119796415	0.31592995952511016	-1.747232666080265	0.4498284340919338	0.22185650628072376	0.15752299143592324	0.2672656634935765	0.07139344214652461	0.5169029969894416	-0.14462679659791083	-0.10610841920770805	-0.10092211511444835	0.0789396216853199	0.22909102519075253	-0.09399093285670598	-0.5236173720493204	0.25330631873249754	0.2537467813393784	-0.5252107001559194	-0.21600176623958878	0.20035296770186667	0.6012388025126141	-0.40144717942830954	0.32107899056798367	0.14553751926086414
0.5314408341023824	0.11195402492715592	-0.7504628265401075	-0.6821485258592241	0.1427933490108839	0.13914055092355218	0.3615562138667839	0.0824092737393091	-0.1742341939665354	-0.3592941509750817	-0.142679242340715	-0.43754020098968516	0.2494642593595746	0.6143588697906192	-0.1301525124381164	0.2622860821387901	0.5876810290238373	0.137838949473091	0.33648282874661706	-0.20966384687924844	0.47203163425462585	-0.6718061997836291	0.55979115510311	0.18058253983619427	-0.6234920018674	-1.4946651619261484	0.27305634313078997	-1.7502856387999994	0.4160794939637172	0.2751004593652945	0.20131793659043606	0.2899882093444294	0.026883294240598165	0.538618404712482	-0.12333912500263511	-0.1449738932295443	-0.05643990987879508	0.09323631047755232	0.2306932740628838	-0.14233035052876372	-0.49208934014599465	0.2103227534116372	0.23819965972550347	-0.5339748904335591	-0.14649280954517843	0.12686170781827877	0.5626856145263032	-0.5278988413033969	0.34018845056748104	0.11075338313006981
0.3922427016318768	0.13693861312934982	-0.7958968876133661	-0.8000284690835195	0.11048819024358422	0.08341435917109737	0.31463737266767566	0.017646432150152186	-0.13565995654660243	-0.3123099085303908	-0.1530812335894653	-0.3262695743463445	0.1840822594166624	0.76933612597525	-0.14180093838786376	0.25314425214921404	0.5848076401834642	0.17124530406727576	0.2937627818450283	-0.24334270917825576	0.4667117941328284	-0.7056706340056739	0.5964399326612719	0.1535198828545771	-0.6432883057738854	-1.4960888012055622	0.16530381220384932	-1.7144917784939984	0.4004507274763255	0.32173857568532094	0.15545552294982637	0.2287812117445262	-0.13864962568010347	0.5435260169710059	-0.08010609365513185	-0.1862444316176634	-0.023935651737667662	0.1370468926226644	0.2512968726461923	-0.1617740218176888	-0.46363746573589026	0.2080631274828805	0.17435406377692889	-0.6475873144761606	-0.0798797215712726	0.11862121693377685	0.4725479272204726	-0.6145613843325023	0.32262703963775785	0.10027927036007804
0.3601770076250417	0.17002146265648804	-0.817471188701173	-0.891005023427654	0.06082208382755951	0.06272724503658399	0.2840393799102203	0.026482009792883114	-0.12065996294163872	-0.2865378588998116	-0.17562417819847656	-0.228070248249288	0.17383830732024408	0.8235322316160414	-0.22076856508878215	0.24587209270728608	0.5818278101141499	0.2507610586502749	0.27171248833657796	-0.2535300565957316	0.4141248536600622	-0.7226242925632389	0.6852583140580778	0.15424299087653626	-0.6476355108796755	-1.4741082616278791	0.03823753123114535	-1.648224114897544	0.40308184552171056	0.35684969076740725	0.15092725609736338	0.18331823593130117	-0.31456519656421333	0.5507942528475536	-5.79712250462161e-05	-0.16774763307088397	0.002193397576924979	0.18503996786017346	0.22783976682546112	-0.19089770540995177	-0.4076468543313993	0.2806601791242165	0.10218013819004002	-0.7942864446936223	-0.016124120921569274	0.17031230257291438	0.39783596569363827	-0.5995532478804826	0.2672220522649023	0.0530733354050895
0.39415412208324324	0.21940145411653802	-0.8588860573359414	-0.9653243903045607	0.04230181013875559	-0.07651794264491313	0.2282150370922912	0.056659932099167656	-0.09681962790606155	-0.23211610766817897	-0.1932083196379175	-0.18353315004534207	0.16894752083561604	0.7295401857430919	-0.30225889343957296	0.28515162292239404	0.5506396561327697	0.3135737974378442	0.20123737633892858	-0.19476006777326665	0.3782286853157959	-0.7221507162656889	0.8433755062507142	0.14681998654387773	-0.6506401450409351	-1.4534369795058097	0.045704759245888515	-1.583946869789936	0.41080338460805566	0.3134249148270151	0.17557102275280553	0.1864612734025583	-0.39884079173276843	0.5361781876994425	0.08225020687165538	-0.08502806436260965	0.03699180020818499	0.23280578359375997	0.20627892140531787	-0.20454675278603407	-0.3553542428683902	0.38611564501860335	0.07798761905800816	-0.808050176865577	0.06622108553456041	0.24435804014873072	0.30493713578155013	-0.5339199272666437	0.19332993617688055	0.013618971403361102
0.46485636417030624	0.25155879008394727	-0.8755491906562431	-0.9726536727086998	0.011041813543510231	-0.13027596680745196	0.15373829605533013	0.1478117774007574	-0.08135217675138046	-0.20716464576735244	-0.20309820175933752	-0.23952688871116568	0.22671684186990343	0.7202195512755829	-0.30734130330146375	0.2738129757302049	0.4887162040389512	0.40696480584518746	0.169572607027415	-0.1581450133237798	0.35677161287897585	-0.726828680559204	0.9626548410746201	0.18844037829573065	-0.6212220518477151	-1.4045843367900175	0.015063946509260847	-1.48542371448919	0.417209275740523	0.2735131544683177	0.17612859050043228	0.14775570131486543	-0.5069382660949012	0.5038727817044584	0.04888249787842834	0.039879674333098324	0.05919334861066431	0.2592574125200438	0.18760121229135635	-0.17970996165906455	-0.4467134347187848	0.4094532267661865	0.16190125278361198	-0.7335012547497695	0.1055470399877347	0.2712124579541592	0.21925893411638736	-0.49430507349217845	0.09999774659456054	-0.028832147259949974
0.46181286571247854	0.24718595240975244	-0.8994528699025993	-0.9933016698645089	0.024294469885159993	-0.09220989726324764	0.09743347241908056	0.11393519556603664	-0.04871644812650888	-0.18432433229852657	-0.17272282754398946	-0.3561312748934333	0.24199878145414763	0.6927413370604033	-0.28550133964146795	0.31619765771506286	0.4239163918389268	0.4609128916302766	0.12106743964261549	-0.16719288877625688	0.32260649056258806	-0.7360820630975515	1.0192600129516223	0.18144193336470507	-0.5960401003979909	-1.3501552817766025	0.019851055862101858	-1.349446704040637	0.4118485038965491	0.229228948995375	0.16209154953280341	0.1400367834896379	-0.5946436222407394	0.47187332495470535	-0.08804369216149474	0.15983769445195556	0.05199448141748982	0.3076636868555942	0.1823363546887632	-0.19441713956560464	-0.5468961783848604	0.3779930029756969	0.2844763765136399	-0.6115710677599402	0.18565403112172862	0.3295947693631494	0.13530933946004237	-0.5172216895377716	0.0021944956913731496	-0.058526126744061005
0.43460051754737367	0.21813505119387427	-0.9138479462965586	-0.9739224310464107	-0.015826893987303324	0.00426946445002353	0.028149024096225717	0.0742133581688699	-0.03851508606075736	-0.2115156257071556	-0.16403529741108921	-0.37796403083263874	0.24498855318126095	0.6436216739830076	-0.18182304130157223	0.24383190381936828	0.3660981804435687	0.48255892273824597	0.08008402455274827	-0.16786529919239718	0.3101436173542693	-0.7447444075007679	1.017646434805045	0.17167512849974473	-0.5556872638701175	-1.291893988084834	-0.007183688687281936	-1.2129778349543898	0.40734858592533	0.18702927124564273	0.06780579215737163	0.09797593222896998	-0.6568349642161182	0.4347692137612067	-0.1439596417174882	0.1776365437773113	0.042780675960162454	0.3346524746093319	0.1359805370354546	-0.18823355858030116	-0.625787532443723	0.3502750500339955	0.3804072427353343	-0.43897471031559593	0.2643507730089867	0.3243484360048635	0.038998691491930616	-0.4559018596239605	-0.08738036876179668	-0.1091683317681558
0.3886876442706397	0.21745146938176646	-0.8904209153308134	-0.9410036474507549	-0.06116924489462918	0.05223153758149912	-0.021156721813247736	0.08390835908664304	-0.0666740096902604	-0.16026805701197597	-0.18816731303580395	-0.2588118423477396	0.24821017753953747	0.5625639330749198	-0.11898232961715174	0.10581439575802873	0.2902468323697218	0.4761749675707253	0.0605610690331755	-0.1584037594888142	0.2942515617104956	-0.7293457199359454	1.0324308741041386	0.11812054644445884	-0.5123505250086128	-1.212282796514343	-0.03850861082277582	-1.0824329262503276	0.40738984999526373	0.2174686987553979	0.06026508259011979	0.05548214172017647	-0.7236994272992284	0.36577591178958635	-0.10582867607239854	0.22806051457754445	0.011718983319929682	0.35070296401769585	0.1320056835034536	-0.18107549374678958	-0.7105068517734908	0.30606783346267885	0.40271814592469324	-0.43917904521309803	0.4238004847692949	0.3441244034776848	-0.025550360393721484	-0.3742960402334897	-0.16338063207549058	-0.15910843137631425
0.31465565235380494	0.20294245867776478	-0.8544904851181514	-0.9315320799543167	-0.09979956433302163	0.058840736884344935	-0.12163256777517018	0.05102855127868381	-0.0744805507705376	-0.10298916850311284	-0.22655814177447448	-0.190235194268721	0.2894478976200901	0.4919648714478776	-0.09679886804170924	0.1578526455167655	0.25044532830060207	0.5154553064694307	0.03741145654401423	-0.12100917041473318	0.2813608634382526	-0.7396338853291758	1.0586355722034586	0.1546958542382782	-0.44698886630227114	-1.1790254026594336	-0.05557987344920499	-0.9316395658746552	0.4197993075783447	0.25767861971224615	0.051011641348504534	0.04804501491924174	-0.7543029562053821	0.28849072522942476	-0.11227352176192211	0.37087923214565655	0.015697672040139395	0.35291817029330674	0.1302940349928271	-0.13918314410912172	-0.8004260961606382	0.2362108597748187	0.5438921596162472	-0.5009548152035366	0.4759662009201026	0.35729260665675655	-0.06241010098854145	-0.27853139465484256	-0.20282865636103944	-0.22114747324094627
0.26958491214549923	0.1387337268981042	-0.7937958896115211	-0.8836885323364454	-0.1195386579086212	0.0722975934078022	-0.04752116929591809	0.04124525344909109	-0.08623351231861973	-0.03405606925964577	-0.2632194752076853	-0.17384020086542992	0.3092230041623065	0.38008174149388985	-0.03460455016614046	0.19940575360213178	0.248355130177608	0.56461868821246	0.08792899854134476	-0.07923237718252155	0.26177799387762407	-0.773640019545763	1.0790923411217792	0.1599921843079629	-0.40142956445566014	-1.0949686537559573	-0.07580665279437533	-0.7847442002667174	0.4130545886302578	0.2683055134840711	0.019541005487257287	0.06326849490680622	-0.7322331237977597	0.20860225226155737	-0.08753796982868693	0.46905437148178575	-0.016867080783283483	0.3225824698454337	0.11846519908050732	-0.11469139554643182	-0.9744738062556184	0.16457283541719916	0.6343501863351536	-0.530836572931708	0.48256619295698916	0.3859800585955842	-0.08075095959651692	-0.21051401652195278	-0.2419713493602133	-0.2821471321952297
0.294435224796307	0.05609017070881659	-0.7171420290904844	-0.8616245168528136	-0.09471846823503419	0.08311183793214097	-0.05897742622674331	0.12931651760498103	-0.10110225822693215	-0.009734967933038732	-0.29168232920058756	-0.2206192089285218	0.3383867056201969	0.28690308032061773	-0.12129625414433945	0.07104455476708689	0.252163069512475	0.5909468947662061	0.19940414324136063	-0.0174217089047159	0.24927398364392808	-0.783523594165102	1.1016446353929754	0.2726341910315949	-0.37099838829271503	-0.9813962719955919	-0.016221221084894877	-0.6564270125169654	0.43419975653572707	0.2580083706205056	0.000552771007253891	0.0021052563031734527	-0.68412433440591	0.16267298073291298	-0.03437235256540082	0.47072944961320273	-0.06804790872389789	0.3077669866301048	0.09269702589656002	-0.09118040433311868	-1.1645220803432106	0.14792029316980818	0.7089085583384734	-0.42037135051693647	0.4952415918570682	0.3653494822938319	-0.09472356954549509	-0.12318207968473731	-0.24613707939470583	-0.33831341309302376
0.2857350298722615	-0.05149697998671769	-0.6565541656745056	-0.8034380335179728	-0.07143868680887491	0.014676195070121145	-0.10264139736626265	0.09767286656249394	-0.11630002233369945	-0.011909525416883832	-0.2859008155051567	-0.28474535295209985	0.3462128922902168	0.18727246014056767	-0.19589445781902418	-0.14458767474893616	0.27613611615082284	0.5931148343545289	0.2628140307599881	0.059889667529870814	0.21847568003252332	-0.7454249403692941	1.0757943102394631	0.36649807112492405	-0.34798994684308376	-0.8283174194962942	0.08460905033148425	-0.5473713967058842	0.43962331379645353	0.2181812117087437	0.007024984266843698	0.02022444030481354	-0.5544348013713571	0.15017487641314403	-0.02831115830076574	0.4170560103066691	-0.1013851321058646	0.26258596080982216	0.026733602202078564	-0.08734938628608588	-1.2088526293623816	0.14323213239735436	0.7959508083896673	-0.20801564197854447	0.4419282109128546	0.28536018702859284	-0.06230106166898408	-0.10988091431320204	-0.22700428197204606	-0.38211643982423715
0.2596658404118869	-0.149501010162753	-0.5812593162456143	-0.7181478173641985	-0.04570840207469894	-0.014419229970678234	-0.07639430234152311	0.03257449670842324	-0.1079343301074142	0.0332656940781247	-0.27362777766046986	-0.28522936272848615	0.3697042716068611	0.06785406898048708	-0.21008553514910008	-0.35504166617830063	0.2858563501513412	0.5626258164261905	0.2908521431019132	0.1917404505853725	0.2406771680805718	-0.7381236617031306	0.98959238242587	0.32510449877942293	-0.3243138294804621	-0.6684676603403064	0.25835875791011204	-0.4611576840568663	0.44372659868167197	0.1352646534365122	0.007396359158935892	0.06472450680396982	-0.45481758794237664	0.10770112300956773	-0.04315348595791439	0.33391538370743745	-0.11875408608034661	0.2137917384322218	0.0164318029104244	-0.054965573253143996	-1.3382413088791427	0.10697301865683902	0.868008582376185	-0.023427935494925667	0.31644508106795655	0.245804950310269	-0.043982455983367204	-0.20290118023702677	-0.18930267485315172	-0.39222830752524657
0.20199634627196622	-0.265881918506365	-0.4650697679641259	-0.6566209626032873	-0.03655438938930555	0.06229481761854651	-0.03625533333456557	0.03016497209255083	-0.07944818619310898	0.03631305851088884	-0.2366885258496191	-0.30584601021407626	0.40158610810578343	0.10420866124074331	-0.0749794608695082	-0.4362635907218337	0.27664769821504265	0.5486490221020979	0.3498044930259957	0.22133474921927615	0.20913823346427338	-0.7758941681431561	0.9333982831660046	0.27724948129400284	-0.32837856343481764	-0.5205310167892404	0.31551253684105607	-0.34539460605148103	0.468752367784614	0.14652205517859204	-0.00670941749911852	0.05442444238713297	-0.4188212096313072	0.07846122750407533	-0.03579684532352599	0.21510611935630056	-0.1734203384086064	0.1635306592565743	0.02121347877632923	-0.04764648855630196	-1.5183339060293046	0.08510682123495804	0.9209431248909296	0.002500386172881167	0.15909070358688954	0.24163316052783151	-0.013446995922867567	-0.33171309633824037	-0.1505119879866777	-0.4091761249534602
0.07316845463291727	-0.36320968527914205	-0.3654549178421139	-0.6168557087073362	0.005507760239572607	0.08315276727623515	0.13429985778789366	0.028601135676549077	-0.04701202598369363	0.049089982457563505	-0.2496032779044774	-0.34239411657769875	0.3598296481536013	0.07795096047628079	0.11152083850672005	-0.491189503691992	0.2551355238513107	0.5247532361318257	0.36947353744665956	0.18781146423223855	0.14439941569504117	-0.8248813478353876	0.8353536840007824	0.260899097762626	-0.33851309524414275	-0.39089513350467603	0.394045976815986	-0.2630767933866712	0.4837362053169213	0.14286363762160179	0.023145120981951667	0.054172881007606775	-0.3962747047121068	0.04398563964840958	-0.07858145292765299	0.07965820323804314	-0.2213437603794583	0.11515881817919396	-0.005598549291595463	-0.008296998059022499	-1.5812949374352256	0.07562352404392159	0.948274016283316	-0.06659368259222113	0.08912981167389299	0.24576441187901912	0.03338427918085039	-0.44947630324883764	-0.09310192700711727	-0.4096582574279231
0.0450585699080404	-0.4556502044803275	-0.2698501614135967	-0.5606858358152537	0.005189387762546788	0.0626756384722914	0.1721604177531393	0.06662374805959109	-0.06608609192580814	0.06587659644734885	-0.220824187509443	-0.27187284019880625	0.3103965674756397	0.08399695223059986	0.3288865399379096	-0.4875141298197333	0.24726411631998152	0.5314345599057522	0.38314015414373964	0.2370490465670664	0.11155561463377368	-0.8838975310887258	0.7011838342426715	0.25758986078277546	-0.3244926414937555	-0.22377516616549697	0.42675899501988174	-0.24798911405355867	0.5125072223534584	0.17055622275579546	0.03486819514779074	0.08649006243203698	-0.35634381170976137	0.02268761192362166	-0.05167353708206218	-0.11043799273863789	-0.23371026947180576	0.05595427408149488	-0.001117722431553053	-0.015325410535047313	-1.6057802420756961	0.06524876313514472	0.9821618954208529	-0.06177182321747314	-0.012159437140996121	0.23857773677520164	0.06236648526071849	-0.47038984942060064	-0.02351751027782626	-0.4017990676187564
0.04861732083536699	-0.5561501656203853	-0.15922405650392513	-0.4974365907954102	0.0723917074838411	0.0034668933984394077	0.10933035461647607	0.0848246848159692	-0.06520151840865092	0.08598845571474649	-0.14202925594525626	-0.18741791683896367	0.27820883579890066	0.11841300559772767	0.36732264491586125	-0.4064506612258393	0.19361548226737463	0.5439940596864372	0.3803480300216344	0.22998708913284704	0.07387245390711597	-0.8413409208856664	0.6130463213990774	0.27728243795988294	-0.33404760765750996	-0.0896439114348285	0.46202624250477414	-0.2055325936916174	0.5220009820985082	0.20784014533180745	0.040302903809548436	0.10580257751554742	-0.31350280418266074	0.004014224932031708	-0.08435615424513097	-0.27529359883891474	-0.2660679443442939	0.016879412710046053	0.00019051491212158795	-0.008612764284514938	-1.5316983538625146	0.059843677857055334	0.9554070040129574	-0.024666382656307384	-0.02543878982185402	0.2718533687179035	0.11203500796516072	-0.48412288176511	0.05334234812235017	-0.365591564499738
-0.08128170496966503	-0.6582228775704569	-0.08929514635922746	-0.5069759122775268	0.20535723901260092	-0.01943752346395384	0.09907419263279188	0.09953102601789414	-0.0752716327777511	0.05379903704307724	-0.021316208787825853	-0.1773570638352982	0.2638580641222728	0.21137530129358958	0.4074437695001478	-0.29753641201176284	0.14643947293012963	0.6009195783741527	0.3829885869088575	0.1383761141279576	0.06035482736812241	-0.8044318012545704	0.4968677498509881	0.375960511487344	-0.36109431296014993	0.03599639924241083	0.4918653386577427	-0.17776893381845676	0.5392698175033945	0.22203998972573924	0.028806455258317553	0.1376145222197526	-0.29237058503213564	-0.03051183678388793	-0.11766158216288891	-0.2821197710602489	-0.27962806005270424	-0.025879807285605162	0.023576966799657654	-0.03176616593121081	-1.4337777945181835	0.07296602378219424	0.9310489538566443	0.07590414445007976	-0.05024009650845079	0.28268226595248996	0.15125578362223033	-0.49473481486989507	0.14153835982367352	-0.350007708451288
-0.27652914881488966	-0.7438385385865225	-0.048136169569126294	-0.5153460278120983	0.34410444688298536	-0.08092407551347695	0.11691176623826698	0.1520186347105545	-0.04806740129786268	0.03018662511943851	0.15730123378096708	-0.20372302736018696	0.22153556547761338	0.2606003272865469	0.3676061114248868	-0.2688133012328387	0.061802231613846494	0.6226587298724711	0.38825326568193097	0.06538167848758203	0.060616458849522326	-0.755502420244323	0.4256458752025746	0.48014118504035147	-0.3819071613111519	0.2012282707892441	0.518760942312442	-0.16625703696842292	0.5337112627035314	0.18466043073145247	0.022728400750558146	0.18822571223478796	-0.2933147531917574	-0.019535713481003036	-0.11356099615401534	-0.34494435442079363	-0.3061293843352699	-0.07825279296235313	0.06417107015887272	-0.11527901348923546	-1.4399879553137669	0.10049254662029668	0.8878369200347199	0.09422543324892682	-0.17572017415483593	0.29897009401965546	0.16930957953177947	-0.5207614804338336	0.20414877659792716	-0.3270009494355178
-0.3240302555101501	-0.7898253692285196	-0.02517634009957113	-0.5019773070214405	0.4531261170208807	-0.1742928070755973	0.10869709418311395	0.1550069946372431	0.02034321318959678	0.05104820317629203	0.4592794989995969	-0.3117520790498772	0.19313350764888193	0.3375323536216558	0.28798793941753587	-0.24348228090986282	-0.028925122393539383	0.6357413922655815	0.3724774904753471	0.055705890367091435	0.07682444684819381	-0.7224303873075488	0.33214102972177867	0.49738333717789784	-0.3986310824053785	0.3205240372022773	0.561349651160503	-0.13922078171514746	0.5396865490372509	0.0873497260209214	-0.02974090767011587	0.18727696646057473	-0.269147876368513	-0.023579446208259764	-0.09783377897660468	-0.41426787479393923	-0.30001244126776644	-0.13884844069012486	0.09989461044590552	-0.19747442580182833	-1.3380760351387413	0.10683226122772219	0.8759789411786564	0.12495140504819091	-0.2656512899963046	0.30572221915229086	0.193752189450489	-0.4227081254662625	0.23933383158580676	-0.3348420592768921
-0.3575733759528239	-0.8008409887323985	-0.036180186619447725	-0.4429298084349716	0.4790959850837277	-0.1811511415164072	0.08784599802586984	0.08294297951741769	0.040936516168292136	0.08477062892490876	0.731805403592851	-0.4273186042507387	0.15766381246390698	0.4247284466817944	0.23577141723898531	-0.017128779285712825	-0.11710720619423858	0.6360364998487135	0.3196426132844577	0.06841411761919527	0.10978343158051793	-0.7654941343331817	0.2958319776943308	0.3666849548067388	-0.410391026521876	0.3750941134004844	0.5627675631349086	-0.10007363337111563	0.5318502887219954	-0.06476475742880201	-0.11652064678558086	0.1775183086396241	-0.2605554479433624	-0.07706426635643525	-0.06135948993898841	-0.4138811422745275	-0.2812474561633862	-0.21455340210294413	0.15089991273527031	-0.22628861666976757	-1.1604088301289706	0.10574749064066138	0.7923667418472687	0.09695041678963559	-0.33415178122574707	0.3655022809962357	0.20630061236851538	-0.3974572346921363	0.24699628552413558	-0.3064608145971329
-0.44000453715740184	-0.785722287397427	-0.021621697428310972	-0.35208050766806837	0.5053874415072067	-0.0937349602149276	0.0663505704486663	0.10741299701297527	0.02456111861896799	0.11524613822466248	0.9630715864136942	-0.5686449040797623	0.15136444941264213	0.4924205414401775	0.34763861030475873	0.2004060182069493	-0.2013707496589643	0.6098134749231044	0.20646151544194927	0.05311348452251088	0.12738497745087227	-0.7520251769571946	0.29139050344020867	0.20751278856606975	-0.41850846256633895	0.3649008694215429	0.5869962996414851	-0.07639326543604993	0.5420647467919217	-0.1029031329816624	-0.17338443005894297	0.14073601842666222	-0.24912317354851937	-0.09802256617566882	-0.12591756152704875	-0.3478414157792279	-0.32441739213693516	-0.2669585254873176	0.1978711033551158	-0.18781532516905308	-1.0393458152849306	0.0792869707324044	0.7471404673465509	0.11968023100208805	-0.4378462578501606	0.44232077389682567	0.2135750926875485	-0.2949856612835914	0.24061350028921283	-0.2503354288645832
-0.5873999855288543	-0.7367513490310459	-0.05959777080077178	-0.31895820229183386	0.5200792057626852	-0.0991376336353477	-0.02242324267997193	0.1316887613025301	0.0816898249353682	0.08926148177319274	1.21043111412109	-0.6127697860255759	0.13410634741159283	0.5629483465839681	0.4973844805692374	0.3487167662725458	-0.27794697997993245	0.6116520979398026	0.08340152088540254	0.004976809437638332	0.10972402971587299	-0.7182017611546228	0.32902680027402115	0.19202819603363933	-0.41604489208505485	0.3509761256545711	0.5794710962539568	-0.042826200583082875	0.56969139733728	-0.08753249976581946	-0.1717228458248078	0.09366529058331197	-0.23205307993161656	-0.10708262409122671	-0.27246991459144726	-0.28241725761364284	-0.3570030854273067	-0.32032778010045415	0.20889995441093762	-0.15133909820704816	-0.818418208725088	0.07239548700284064	0.7045448166817079	0.1371453121597718	-0.49392411036888983	0.4438192283985508	0.24098624244889805	-0.16044594075527005	0.20307719991771914	-0.20308214161299554
-0.626123332412188	-0.6803004311462962	-0.1351939892259995	-0.2717766450909643	0.532003702174924	-0.16227381620553263	-0.12214404735596229	0.0976924880984542	0.10117920893126989	0.09628496675103204	1.435300440853187	-0.5289385986791565	0.12370569034330163	0.5441293168931509	0.4356191006835356	0.3115243951634145	-0.3350309915880792	0.5979291989109887	0.0557304569074691	-0.07257782135337545	0.1305344281137614	-0.6908238306301221	0.3136564643711924	0.24888426055915697	-0.37759425627375076	0.354918154306697	0.5767445972938263	-0.04486742318452535	0.5714454760342033	-0.09114266636969826	-0.23978440085812286	0.059818658250585834	-0.1682892954994523	-0.1275633635403664	-0.5159590247586865	-0.1977159707881457	-0.3830553530297552	-0.3840247166140813	0.21304118655981727	-0.12698745783712642	-0.5871568615466465	0.04311606498080227	0.6478808282032398	0.08351628569147786	-0.39420439741063895	0.39348113583135885	0.25593798098165566	-0.024020682275021542	0.15274226772689997	-0.142235086196388
-0.5621452273912357	-0.5906843935054571	-0.20297499891286744	-0.2597709985844533	0.44815436096550804	-0.25153893613804534	-0.1711287346541158	0.10320025324239054	0.13815510111390056	0.11500369184996284	1.6615318606559075	-0.41081071499774585	0.16260432901718289	0.4820768930397574	0.2491103480316903	0.17447297493344033	-0.3683839923769866	0.5551183088752485	0.05584550191707843	-0.18240485598963624	0.15893921504061115	-0.5804003809356553	0.33670157328569184	0.262328641610864	-0.32251108600482764	0.34821935793022885	0.5760389541850686	-0.02173696802229853	0.5483123404147293	-0.14294752936841965	-0.3731276576565363	0.017252993061927492	-0.09664103833438814	-0.12158997630956032	-0.47813448200490394	-0.06768688665785971	-0.45520456854143887	-0.4246743256591768	0.20479746796735862	-0.1476230943481086	-0.4319214349528579	0.013648966386608102	0.5379119715223719	0.11577454711885724	-0.34372999983714214	0.3136000653373301	0.2553505038313882	0.095069402170432	0.0786031639104094	-0.18528693331337137
-0.5419451144472306	-0.4920092617024534	-0.2728782038599562	-0.22937144408401502	0.35562374196082797	-0.31121391982723	-0.21542153783235846	0.11830294947070474	0.1485038920991782	0.08657592193036523	1.8244812884100103	-0.3427912366761016	0.21302162300931893	0.40401362974984456	0.12414613813631521	0.12389866076479769	-0.4337126898951964	0.5198244696705017	0.0357838435747319	-0.3153255626778789	0.1401599984077543	-0.38034982021944586	0.382294723996038	0.2525172483155951	-0.25769171267544666	0.31971507589771964	0.5769831245418574	0.04501506749727248	0.4994418083483274	-0.20709251953240387	-0.39824367893795976	-0.03264452366127553	-0.09706684480237635	-0.09801480096639895	-0.41928135692979634	0.1453409458692701	-0.5437455162366761	-0.4652711370417447	0.1386631073377282	-0.10121173270190473	-0.3225205484158931	-0.0022397322121082974	0.446547842370553	0.17145447406925282	-0.2274067084924562	0.24934940328331753	0.24804709471328867	0.16010472198513065	-0.005440731253266151	-0.2868929085030105
-0.5758742125462673	-0.3748611578417616	-0.3759120772902159	-0.22972380478239485	0.27446127150449323	-0.3346628749197446	-0.1445207254663064	0.1490734421629775	0.12573331568699223	0.0956527412046997	1.8991196159173764	-0.311785546541921	0.20457016360949914	0.34871492850075236	0.05050890283377842	0.13835708080628845	-0.527695418678382	0.4707111828067581	-0.044147968212802625	-0.28863515412544427	0.09288450610360852	-0.28759039352886895	0.4228564876218077	0.1821140554859203	-0.14970258424976982	0.30505928308298197	0.5739153991019051	0.09244779555176488	0.4602338274164886	-0.32741222134551007	-0.3787808851647079	-0.060812633492460834	-0.07821497136166752	-0.1132365524375559	-0.3563002421726088	0.3007250377811117	-0.6287754456402196	-0.5117101245605091	0.03190501428012342	-0.06421480514289613	-0.25478723775588125	-0.00032918470756130165	0.40452395345624603	0.14103211727529885	-0.23563141059697754	0.21143954995102301	0.22205568139841922	0.18219826031152772	-0.09294828897129795	-0.36606336556403335
-0.49156671976817423	-0.24237833584382384	-0.46068039416278045	-0.17560635800927565	0.13780068971207032	-0.3319384042324381	-0.1941408873951415	0.12801757192443763	0.09079445967293698	0.0875568972618424	1.8923936756182862	-0.35984382400278403	0.20128797907873594	0.2912130278148977	-0.09813368346727487	0.14622139397005215	-0.6171135682912402	0.4199122590465273	-0.09273531060446592	-0.19711811881104507	0.04388619517665977	-0.2856196449205609	0.46601769492939144	0.13841157790140227	-0.011215271432564077	0.2695180323253781	0.5514739605163375	0.13848006295205512	0.39969338950314526	-0.509846058834497	-0.41336039587113466	-0.08680082656257522	-0.03827516369188875	-0.07815721956116195	-0.26767775952056655	0.3327460327167898	-0.6595928328327201	-0.5558329015796971	-0.07302063483268266	-0.06522065649694785	-0.11870703767461732	-0.0167621453655298	0.37777250061552153	0.12634221497010156	-0.32669804538939407	0.15006950112936332	0.21241794072490056	0.14652721236030267	-0.2016987361229253	-0.3536368315101792
-0.32714577850672494	-0.12643847653595253	-0.4971121668819961	-0.1209800568186437	0.040124656937276265	-0.21747326509486342	-0.15909457222291482	0.10619057532267481	0.10930937446904365	0.06804369404274178	1.8638602713802896	-0.2812837124285987	0.13964855359100314	0.21308248712550298	-0.13804047055202656	0.15940229718573043	-0.622703707828511	0.36194094368485646	-0.08238856418468307	-0.11057659096313555	-0.02128061220459827	-0.24832085030447293	0.4557999416586053	0.08902116751144665	0.12162206303914332	0.23568256267922819	0.5516445737562484	0.18754925448612397	0.32965901398238184	-0.5474064485532383	-0.5009040513201596	-0.15139756090256512	0.0240687764142593	-0.06927382015649239	-0.20961435848240484	0.36317890712896594	-0.6512050124605823	-0.5949513784114946	-0.22141440697434472	0.027217292057111653	0.031159058277879976	-0.04579946460948693	0.3900777730871967	0.1606016257741037	-0.25342582330953817	0.04021897373720264	0.2034299853842537	0.0787920154327623	-0.2967540054487374	-0.36600869518523294
-0.2624677427117943	-0.04780022894262001	-0.536481558090026	-0.15428761638167826	-0.001723636431781718	-0.166197694628466	-0.18456448398852784	0.15019775617347791	0.08672398316309197	0.016070651195576234	1.692012947538825	-0.09812933761100431	0.05371563593271431	0.14723782635520188	-0.09112144713717878	0.15089648415664456	-0.6288338871654631	0.30637691337520084	-0.15338411789247006	-0.09642465899402433	-0.11492312674445646	-0.11655104222162356	0.46928028851712666	0.07881623285302017	0.2689363216802664	0.22057587339965523	0.5079112654054838	0.1948301927157532	0.26518497188518547	-0.4621344648300136	-0.5007250150629811	-0.1879375911651599	0.04172367221478342	-0.018759192554021524	-0.1643733852617837	0.3816024782164483	-0.6342385807952208	-0.5897519564278071	-0.33660310967350476	0.10014674314350247	0.10873855202230638	-0.08356374445869233	0.35892235535047323	0.08168149157379949	-0.1680625075824544	-0.04546404508459721	0.19457109699328662	0.02610120816524621	-0.3759339926683114	-0.3916305923995401
-0.25551460454812824	0.014969622341562263	-0.589983338791887	-0.2638165111222389	-0.06241861567568492	-0.15791928990126114	-0.24431017025919974	0.17551542402250198	0.06346797006466137	-0.04118212770370393	1.5729543374388786	0.11755617692953386	-0.06936120045277706	0.04154839317734823	-0.04835166709632532	0.09850550085372778	-0.6993514809873156	0.2617503188768555	-0.18505619164903803	-0.13328857122007282	-0.21684010711681428	0.0507407171246951	0.4691824815840837	0.08852294026843424	0.4368987402166698	0.21918339902295814	0.44265418579838134	0.18405322264491125	0.1845631609037584	-0.3389651439474988	-0.43128142789176643	-0.17946667393204294	0.0049016383817342855	0.04908932344099607	-0.13100966225738675	0.407177168375895	-0.6268000615914135	-0.5680291616235523	-0.41840896851760745	0.10189704996957571	0.06624873928685651	-0.16649802169437417	0.37766054726576626	0.015632901194074546	-0.19294326681159524	-0.0926350039234521	0.24366771959311237	0.06417281230347385	-0.45742243999570176	-0.440345343714343
-0.17011935655664884	0.07149531527325297	-0.6667820500073793	-0.283892876495044	-0.06867029340637346	-0.16153708801183883	-0.2216035767482579	0.2646717591169728	0.07426264363582316	-0.051970991377841155	1.4563187788876997	0.35310940892792997	-0.18179095291336259	-0.09724195918475946	-0.13178961136423112	0.07541333333707556	-0.7028316897008575	0.22098478866766835	-0.2069799356469178	-0.04783641416890048	-0.29192472222034577	0.07785202792262236	0.4522198299114262	0.1153279536679647	0.5954126283115171	0.21344773075703888	0.3750681526445332	0.19945474536816263	0.09319277115408209	-0.31081514843268776	-0.35298706932655183	-0.21288131829917098	-0.0010352679327107484	0.0641324750989473	-0.034680021078217084	0.3682407552528649	-0.5478382141658271	-0.5145566072359055	-0.4552857633271131	0.043781426309593224	-0.006362212636752168	-0.21034489924715158	0.351851901563338	-0.10836995238650282	-0.043799398711963346	-0.14186535175617024	0.2955577515366158	0.06537731628278502	-0.5098635746269295	-0.4470650650771678
-0.04292956147833608	0.12375405765395868	-0.709851763246425	-0.26747682526298117	-0.10992525625006508	-0.16864811666401208	-0.23784249988909156	0.29279334445466276	-0.03522310616255629	-0.02538581390596143	1.3215137147229261	0.38919341682929204	-0.35810042403953923	-0.2351160928206384	-0.1747067038215045	0.07225883542383903	-0.7539911388110716	0.15964352089026082	-0.15195536843979784	0.0025762383294276603	-0.3578754367571944	0.1592101984733653	0.44898794864566094	0.032894414615582915	0.7635383099904928	0.20903822856416454	0.29138815600549334	0.19800481962448696	-0.017066602332489782	-0.3973304921422792	-0.3699632686331483	-0.2062322762233404	0.028383790087274673	0.08820850644001181	0.0782305862608915	0.3892227106995333	-0.47323198386552273	-0.4751970975969172	-0.48342198285265986	0.030596618019996226	-0.08526183038263477	-0.23950420826301017	0.3122643974230805	-0.18819937688069072	0.14297321261277762	-0.18431404193393955	0.32545455272542306	0.10190971953764652	-0.5575672123561857	-0.4771875828455002
0.0024699061119438813	0.18362960197935085	-0.7493197656251652	-0.34343284062933366	-0.19216118865418957	-0.10886280169944333	-0.31670335161856	0.34092693431782717	-0.09812491321796397	-0.015309369579018822	1.180210364404575	0.33897135647386023	-0.5612101806366767	-0.3208412900385348	-0.07690238007228166	0.13798241564278102	-0.8238801526070411	0.10042228543531717	-0.20781118149412658	0.05592409413938805	-0.42983429612445406	0.2726149414740617	0.44484414766601743	-0.03193057171976142	0.9254624541562577	0.24205810607539185	0.2006384767650951	0.21809863381694283	-0.13007661737735823	-0.5046573590539968	-0.3731081953479561	-0.2174758015114593	0.06204900908415887	0.08469669054773744	0.20198557446064774	0.40082468628188783	-0.3865826583512975	-0.38710075434394525	-0.5136071664408607	0.032909448784198346	-0.07115984848288363	-0.25899629704711946	0.2896296291862151	-0.22921960755421536	0.23305980553887942	-0.1859983128648784	0.37529219763979077	0.14236570172119395	-0.5768614269557187	-0.5073385119917918
0.031691554229789386	0.21469172215283833	-0.7707656235914586	-0.3205993477272317	-0.13533974121410014	-0.017876869778279035	-0.504269556487144	0.36431776733559185	-0.18149237138272128	-0.02237761388757194	1.075065705198155	0.23016715168587315	-0.6668611589228798	-0.36046072276962393	0.03439250744915961	0.24623761969607344	-0.9082077705455432	0.031048835251703665	-0.3277364004110586	0.1439422879992138	-0.5102058417294814	0.2497285278818358	0.45324751145426856	-0.052526549267466624	1.055484147288209	0.25157997847985436	0.14256868694414387	0.2080650184943594	-0.237694734663432	-0.49138531774052235	-0.3182323291072132	-0.19889154605187143	0.08975317350569764	0.07170161283470025	0.12520048213652968	0.3577898237963337	-0.2866687103844904	-0.33649075148550733	-0.5434664302727106	0.00025378403394515914	0.010632059720023757	-0.2688737150396832	0.3062924858804193	-0.25315788500287234	0.23648877888217776	-0.14292980658215995	0.44511274430297654	0.17400478225539878	-0.5905196538615268	-0.5244865004919921
0.04800418886449393	0.2649060298990546	-0.7570551904684327	-0.35979033163188684	-0.06861498020834468	0.06775265667665867	-0.5757748447214054	0.34743735994931313	-0.19122987172606104	0.04281621626918029	1.0016461162697827	0.10794907631314143	-0.6881524800025396	-0.38879005807959954	0.0510016912321396	0.14787522083082105	-0.8927645814250413	-0.04903734320292977	-0.283073371124957	0.21205120050820084	-0.5598618514181629	0.15686469066896444	0.4809996380836152	-0.06739388283423536	1.165275075150941	0.23377785665681766	0.09160833426588916	0.17237217566805518	-0.30316124878748224	-0.5419731315865018	-0.37646556993040275	-0.2060906408247837	0.16018977004892188	0.002420415729401443	0.10255259185301277	0.2842625895879246	-0.15431565239595116	-0.2812483276279163	-0.5268946641997864	-0.022723959580026456	0.15164361503051488	-0.2805509513592219	0.3221178915351148	-0.3073141843479813	0.18764700229333664	-0.09708854497466793	0.5505134885253614	0.2649080227818609	-0.611295794831874	-0.4890605255045696
0.03908053319202801	0.3006585200719594	-0.7257076108313806	-0.37401587052461727	-0.13558028930785304	0.10399114203022697	-0.6676950322409796	0.2592248207345122	-0.19892494215986728	0.09129430137644398	0.9520310365567894	-0.05673487161381506	-0.6612299469717156	-0.4072169309374978	0.060097603646671646	0.1417343674191905	-0.8882160977765089	-0.10010383117186705	-0.19705330438444751	0.1577606516638475	-0.5981859270001995	0.15295488950375893	0.473942891489433	-0.03892513939597744	1.2510637480876752	0.20962339934389576	0.04309122944072833	0.14612535331167173	-0.3448660616750511	-0.6211492673186522	-0.5169291973327373	-0.2123209071923442	0.18319273216031498	0.011645484341942909	0.1454418316639275	0.2514109206608476	-0.043380038658598664	-0.20518526033012793	-0.42070408176687657	-0.059549411440423326	0.18747289602778766	-0.3294219307486121	0.3185677708476958	-0.26009016850377675	0.22516323385075684	-0.09388289056505257	0.6504417940813145	0.35566857850920497	-0.6457748927690905	-0.48504203742500707
0.035931768100646806	0.3301508238698994	-0.7010566412174046	-0.36368288804802185	-0.19579915698384057	0.08230036919705856	-0.7824391657294265	0.1953841913354696	-0.1394193939945204	0.14973320253963962	0.9227493038404759	-0.14755497359824465	-0.684335420955652	-0.4069734414469905	0.14247965864977843	0.15411659416436793	-0.9069985177858175	-0.18028701339773193	-0.1862646390388638	0.042880650518061184	-0.6843498191824324	0.2963813866113411	0.4911630541693775	-0.0744601797244261	1.3255744919002679	0.2161862636978769	-0.03037847583121383	0.16916738135602785	-0.3705867390591612	-0.6580525785871293	-0.493990156665362	-0.24007045271137678	0.23525779851982204	-0.026046841453744012	0.11129536010303731	0.14990393192670895	0.041214794376126594	-0.1358871804874951	-0.37035745646761964	-0.011467207316283309	0.14133673139473135	-0.34636537168284465	0.2701267559087544	-0.19735891076436668	0.33503242252461013	-0.07450588729118483	0.7435477987005614	0.4652332295527802	-0.654831757741374	-0.6265709491149933
0.02228773496567593	0.34596512759190057	-0.717837610743379	-0.34065053020270525	-0.2748060206588581	-0.06188659189962502	-0.9447929699806492	0.1600438429181424	-0.11489585177089501	0.20052012312288992	0.8865275006882042	-0.27506286480356446	-0.6254119202836781	-0.40092742731312275	0.16913603013006434	0.10069482475307048	-0.9170164027106151	-0.2818002046831519	-0.22397748885555235	-0.03887440288966087	-0.765891630885394	0.35665795402666256	0.49818200098267373	-0.14571520543573313	1.3710181027444892	0.2706983201303884	-0.056160952328435695	0.2097596704052232	-0.3908274768111267	-0.6341489395748319	-0.4750650983714112	-0.23656043158057574	0.24056045246600144	-0.0634537958087654	0.04603226674066878	0.08466741912557232	0.09861261428188701	-0.054773901991422826	-0.2928113460474333	-0.08261498407075718	0.15608121496029298	-0.3622690844073338	0.23868285837971506	-0.12852603530302764	0.26095480156211087	-0.04175230229571156	0.8186429555504109	0.6111049032746958	-0.6456737639353867	-0.7967271221893417
0.04462088232642327	0.3696357608912248	-0.6703380185431198	-0.2800698928293946	-0.4085840130219188	-0.06677675875051921	-0.9216701073736514	0.08045300660410969	-0.12198862113102708	0.21471442587550144	0.848130586145644	-0.40568418929289907	-0.5382045867328383	-0.4150301237596395	0.13977874316484132	0.10466627548624703	-0.9105063068374987	-0.35077333629155755	-0.1455149661907424	-0.056543305025545484	-0.7948833937999478	0.3849010003073173	0.5086194654798606	-0.2331271396634261	1.3938884554136681	0.29167329428318506	-0.04591753217688927	0.27210084560955267	-0.4408566043583397	-0.792403302714994	-0.46069853041733133	-0.20727445908137793	0.27549553961914225	-0.1045705788924414	-0.006874261248666497	-0.01693568064889338	0.13364136204957994	0.004712994823271218	-0.24129323295262103	-0.1721754867554295	0.2572225463206966	-0.3741283670018636	0.2174459076812231	-0.05693774816950431	0.13107097374854768	-0.02136935894503391	0.8844895753387944	0.6536540906928778	-0.5939852612011467	-0.9118857551410449
0.06331402030587292	0.37212154507582806	-0.566899657006581	-0.13389708437144632	-0.4965019293758723	-0.08282817978220182	-0.9223188671882496	0.027145217708326806	-0.09769880768226029	0.22909149589519417	0.7754705957027921	-0.45795399165992084	-0.4118455658165837	-0.3892831242978768	0.16727058005194714	0.07997675502859339	-0.8979558547413502	-0.4322767505617211	-0.0860330440002044	-0.002567536547571725	-0.802352067579356	0.44616200978998677	0.5138485926681977	-0.15735588755009214	1.3906207861893756	0.3433904557167543	-0.04959317081147557	0.30690520721091874	-0.4701256360320077	-1.0269671973169148	-0.4526330036373025	-0.17579998713874898	0.3584318371039014	-0.1481295202914745	-0.11244168066568783	-0.17656238848374997	0.21148638457124772	0.07256258227221438	-0.25004976235052706	-0.1836455380589092	0.3548476788540601	-0.32064429746888196	0.12829305710376743	-0.07210739327753257	0.14109157038193457	-0.029005625428913783	0.8549599473689039	0.6625161359367392	-0.5151144948384748	-1.0563812882129597
0.045860073749482935	0.4048480375884774	-0.4160500887106903	-0.10201533648519685	-0.6550736125316039	-0.08877895050614273	-0.9214243314711927	-0.14230636684113612	-0.06895736002926353	0.2148225942580598	0.6884075360537788	-0.531916715279688	-0.3013017985816549	-0.2770830327948033	0.22374182369913614	-0.004034140439388633	-0.8955962152414509	-0.520522418778448	0.023813026841518425	-0.024823002870021725	-0.8283619062531674	0.5518478320353417	0.5114010568558197	-0.014467803783558341	1.36626810784478	0.4084322707692424	-0.026156212253223503	0.3478688782614956	-0.5070320778908199	-1.1396251021570918	-0.44999739423708107	-0.1672220189118571	0.3969487065336726	-0.1920573091308239	-0.16637036566561902	-0.2325951249945059	0.263502504471251	0.1257298284374196	-0.24790279444505395	-0.20185751195170867	0.4725783619072564	-0.2790364014219241	0.047342788562847404	-0.0011854155923853415	0.09137064616387713	-0.016466043081940464	0.8032279111741467	0.6027508752974029	-0.4604271332278638	-1.1117899323651697
0.04254509818406977	0.39165280501418487	-0.24788058697764753	-0.14932160898713787	-0.7583940034180328	-0.1305482359225125	-0.8053273234205628	-0.2354125171243294	0.018939042626792323	0.1683903835588391	0.6058759209011766	-0.4561296554604205	-0.15182534636273587	-0.2047679521279521	0.2582913003989301	-0.1407615209938025	-0.8491395126583828	-0.6021114436116586	0.0762717251120981	-0.01902016690132009	-0.8254608738591269	0.5257526593561732	0.49300910096840483	0.18562762379422773	1.3021158736221388	0.4571125118955389	0.006628032837236869	0.4228982821291428	-0.5505976868975547	-1.0936925099752293	-0.5102395771276083	-0.2137233513133973	0.3809908409112358	-0.20460006340389417	-0.13031460545515375	-0.39064057738016983	0.2655918977289985	0.18058200870241584	-0.28669864124650013	-0.35952941682519374	0.6199736154407522	-0.27419997615746705	0.009310636317404846	0.11832562389353973	0.0457597361585939	-0.011210721564689555	0.7522531419272537	0.506187377037575	-0.39673541584708466	-1.089024239586631
0.06449596145454388	0.36251422431064045	-0.06071492763843343	-0.011416065913230068	-0.7766428565304632	-0.1953109150362628	-0.6461531065200677	-0.32406261659103547	0.056430936027764625	0.1428029661674542	0.5348050014740281	-0.3949578906275922	0.022784439426065457	-0.22403070113203122	0.24668401372385246	-0.3226382469127692	-0.7167757371323911	-0.67270470116949	0.1667633905038823	-0.0259766481918312	-0.8294993285500407	0.4833228333587568	0.4557094584331093	0.2616268584903564	1.210542280354719	0.4492085621001912	0.05785010291263647	0.47215877674610773	-0.5855636502952601	-0.9891529470006507	-0.42371653953458843	-0.21295217827767304	0.3319027753018432	-0.19486249097954475	-0.08268203893652636	-0.6489550167662339	0.28242570643701975	0.219858878521796	-0.32110254839418156	-0.4746063399301141	0.68258344014832	-0.2969163484512142	0.0022633728670048868	0.31984869552338313	-0.07665152756903805	-0.02232283752257928	0.6467987681619842	0.43885346212902443	-0.3564219621192626	-1.0687652051998748
0.08322418831184478	0.3547366648536886	0.13980218701580832	-0.05143508746586466	-0.8056758537283312	-0.20122075641610956	-0.3842673686242033	-0.4367961892948897	0.0943938828057596	0.11200108674791245	0.4674563400260747	-0.3379973470425373	0.05995048250825301	-0.30232823801427194	0.26325844515151786	-0.30018026872166326	-0.6369348529472084	-0.7410483873896349	0.3110288464538688	-0.04132672323087898	-0.7994307957688298	0.6097602469101384	0.38427873999530004	0.24164930308475557	1.1410116177073881	0.44322257998798475	0.05361127494242187	0.483095445015847	-0.5778266371826899	-0.9596467318710291	-0.397266702180461	-0.222263120261902	0.3033193624752849	-0.16751924783820496	-0.0676922296926675	-0.7229376342371456	0.2869162732381921	0.26499628888173	-0.3450975357708487	-0.48748792899655624	0.6431243346274813	-0.28756442486068673	-0.043440182753723654	0.4404442646881147	-0.1275737780456097	-0.04288297600713699	0.517467231235138	0.42184836267208936	-0.3365832076459395	-1.063726490366315
0.12118296701463174	0.3257031404394992	0.33034150852474314	0.06050289117372678	-0.8294669606478955	-0.22289017480888126	-0.22900120999253454	-0.45858198067113676	0.08961143248942206	0.05933613924679595	0.3958241742401884	-0.2704106990454149	-0.055917637841803904	-0.31438029640792237	0.2834382925551465	-0.14192078983874232	-0.639605549023702	-0.7959137321437636	0.3290178685119839	0.05026941919130164	-0.7941687284854723	0.800760652711752	0.28312463635493135	0.2349571612836751	1.0568172593363838	0.4178977811156007	-0.0046788212951134	0.5362237473057363	-0.5945314710110254	-0.8614765543535498	-0.2814123320736993	-0.20087659787206222	0.28852974566624856	-0.13256998221708033	-0.15172683920136754	-0.7629358455199807	0.26733926335992114	0.2655564032146306	-0.43504227188718503	-0.49008515848040723	0.5436026859230114	-0.27739610818128124	-0.06046109025044888	0.5109169277019072	-0.13410922180681625	-0.0862269968769029	0.3727722767119001	0.36277756436905984	-0.277436453426042	-1.1629984278090464
0.16219632487351524	0.2801059761786458	0.5401703351560806	0.0876428593838208	-0.696674122068795	-0.21375225385570046	-0.0758163968411469	-0.44993280762002474	0.13372863770080934	0.01219150920038071	0.3224151791185875	-0.2285609710449794	-0.045093280588632344	-0.2777988672793911	0.327676725916652	-0.10905077537202375	-0.555141375203145	-0.8290010181809023	0.3534147149942113	0.13726581290895332	-0.7366675589611292	0.9035472184898232	0.170279060486478	0.29009366330120956	0.9549188456989087	0.3752648572823889	-0.05631334473689949	0.5928929780944813	-0.6181640441665935	-0.7067736128227833	-0.1453969348772413	-0.15973764507871702	0.3132362482849159	-0.13514997299697679	-0.32582735756717723	-0.7393062597481085	0.27706727361676126	0.2859317098491611	-0.5264730197597514	-0.5123289024576385	0.5767710596998212	-0.2924496460339042	-0.07892519637553733	0.5093559867675115	-0.07922054970414313	-0.12296563806652214	0.21718273646032835	0.28144921950872487	-0.20448755819083475	-1.2024170623506139
0.1901806283513459	0.2237802136916133	0.7486129704734299	0.09321727358603996	-0.5600973140443167	-0.14574725887501844	0.16217217364510841	-0.4420841932360755	0.06330435992226038	-0.03531119549174499	0.24605254050907507	-0.11339419041856584	-0.0017931993056183398	-0.34345263049877073	0.30943230292819274	-0.18739600251379893	-0.4064997819843015	-0.864850569924035	0.43078887534589194	0.22118032555262826	-0.6490665036603137	0.9405495618015391	0.06260118716242172	0.37922011960563373	0.832380194685997	0.34721312942230614	-0.10814597830968883	0.634837089752099	-0.6172587247012377	-0.5140428618245374	-0.11131527273328931	-0.13932925252338807	0.27777999394186115	-0.13651276722382963	-0.33751626981118354	-0.6970791876729233	0.26651095155618176	0.29347488893896145	-0.5397080968585646	-0.4981800661551145	0.5938582985355729	-0.3341476268354968	-0.055630902958595775	0.41328615788175505	-0.09703760591442276	-0.14040670195843297	0.03638909128693509	0.2122718905479158	-0.1448643315813711	-1.0554557660521608
0.23935307370214898	0.17350027007085952	0.9626908612975017	0.16346296705028793	-0.39788589382295064	-0.09302492507173006	0.44821325435802956	-0.45949438209327076	-0.01421808095737911	-0.05717799351754597	0.1512321095017011	0.062345497324968115	0.051742877262830125	-0.38649767837898386	0.27164465811535465	-0.23519231156765635	-0.4374448497167108	-0.8848679668813633	0.48570369326606705	0.20927421141213096	-0.6113194653606498	0.9859606811051853	-0.05724561687203733	0.3957420716623278	0.7173068896963991	0.33711934789884296	-0.24814414654952238	0.690802348825606	-0.6139255838798682	-0.47980595448171687	-0.06544333717791782	-0.12193727116508409	0.302931390904668	-0.15710804350969926	-0.35550802689264416	-0.6466025846363206	0.2330317983426755	0.26898366017782954	-0.4933773499557447	-0.4259678853690142	0.5957300236456191	-0.3007956231976759	-0.08251390098528272	0.39264122593327117	0.002988395164617408	-0.12268608797953107	-0.09832832043836812	0.1761433503919997	-0.107024644708766	-0.8021078497469734
0.2458149675758987	0.1255282768351278	1.1419527110044705	0.24460985709521182	-0.21676527094943224	-0.07732051369649733	0.48147271229346167	-0.40494847427841985	-0.042576573002338365	-0.07088926849287111	0.06512204166182164	0.23975841001050266	0.09781767535387098	-0.4486902205871628	0.27707635732574254	-0.19914586756837394	-0.417390675496988	-0.9248140817013869	0.4936144072601546	0.07202552189588293	-0.5420463271966056	1.001872098913418	-0.19687328249284664	0.4226203651777564	0.6011338352933665	0.39653656109402935	-0.27140717898941863	0.7313735679521357	-0.5854178031515289	-0.42192633976065813	-0.03165145661824738	-0.11104867995782616	0.31515290178306515	-0.15956767354591347	-0.359105381811729	-0.5582811152918323	0.2346930753872544	0.19843450528834936	-0.4719031125827435	-0.3067525426597938	0.587780356732311	-0.24653269589024746	-0.18927641372915896	0.4985833177093169	0.13566364928081498	-0.12186064480928231	-0.2591704404834687	0.20791475766589232	-0.09796389016595534	-0.5186044369512496
0.23697072357435905	0.08011825701622535	1.2955795842002202	0.30690594943747546	-0.07381876226591352	-0.13266232552180765	0.6171742234104862	-0.32700388483142034	-0.08248845817992352	-0.06612799468819137	-0.008834450409728783	0.30308224520017835	0.06358194893894663	-0.4345523211104467	0.29371616075151324	-0.1711903634659037	-0.32623847941405026	-0.9555585658957202	0.49870743157444586	-0.061420093413783	-0.4847812841979283	0.9728124131905315	-0.3087495302302008	0.37866974328543473	0.4802766650750251	0.43345370915241743	-0.22691025215711091	0.8092281136934945	-0.5577192962085273	-0.26226999433042514	-0.07216002711524684	-0.1170844618975176	0.27303948843617876	-0.15638587904760629	-0.3221702128156427	-0.4304213946432173	0.22103291078120155	0.12497000120713228	-0.44961749455756755	-0.2768342155861594	0.5842125098613954	-0.23760492135279243	-0.2296675829873025	0.6589779944318495	0.18624268003458905	-0.12492212181182727	-0.37300303951675884	0.20468452766647377	-0.10606781035910677	-0.21069444946195817
0.26660051074510516	-0.0076253462754051924	1.4275833147753758	0.44159507690217914	0.09436680493091534	-0.21328067663026867	0.6943921407289242	-0.2180749279501856	-0.1106977233917038	-0.05680313412281799	-0.0476848700421609	0.39076338707532593	-0.031773844229004346	-0.45443493885607655	0.2977478096691459	-0.07354531131614682	-0.31883764348723853	-0.9756802048351501	0.48520699100235715	-0.11278532733497659	-0.37699136817016965	0.9403519275986246	-0.3961792421767016	0.23329963485264268	0.380350551646287	0.4453195800909867	-0.22168749928876924	0.8681075202953391	-0.5211205562505139	-0.12362170277815301	-0.058993301286679956	-0.04485150789336798	0.30088932901142085	-0.15057750251378382	-0.29200125985849945	-0.37552368375156353	0.17087583900251252	0.05179473649454456	-0.4253923121082329	-0.2705523497492125	0.5555747024933393	-0.2262260907829817	-0.25254405050962175	0.6944754081909346	0.12326804160318368	-0.13627856894811058	-0.471214087054297	0.2645535375981458	-0.09911909261249524	-0.05827881430843303
0.23465670441922656	-0.06041317072583907	1.523086824877528	0.6042486126681946	0.25654429758023495	-0.19222519839890848	0.7165496133046425	-0.1232146123521796	-0.1750540425921931	-0.05688332792368023	-0.10896057540839932	0.3800357870169389	-0.048151171458667	-0.46265112021273713	0.2764803074694549	0.11586181886232602	-0.26467288308149134	-0.9660033188628931	0.4751725096086565	-0.22461311257220418	-0.3050264698875844	0.9388920447601146	-0.4758158205476322	0.05082479886807749	0.2646180856014745	0.49929619697150623	-0.2534563471358761	0.8647170349826206	-0.49108315913670086	-0.04283205950139478	0.025040224616117483	0.056041622684087355	0.34287388084055953	-0.1885590823547715	-0.32771322853237633	-0.2343159702879834	0.2156674978052931	-0.012728598215165027	-0.40185771487690103	-0.1744193090067758	0.5707840184537801	-0.1942084675731892	-0.24571889450846834	0.6774818520195517	0.12149007874058235	-0.15383115938391298	-0.5500383886330047	0.3602143326656358	-0.0693055345224999	0.053180937041979605
0.18701524221256147	-0.1071783335940351	1.5981987050081599	0.6513146483241615	0.33748615842117596	-0.16480075831916757	0.7616151713473727	-0.06270375760552746	-0.1945685973792335	-0.06666324168464399	-0.19123931413936773	0.33145781991940904	-0.06530362469165533	-0.3942292306072498	0.24765670397152265	0.3315333425296437	-0.26236613211341064	-0.9636395218039743	0.4282104062416326	-0.3096417169837979	-0.2301415009956143	1.059575692743626	-0.5373803236768966	-0.1387739306268725	0.1510171105846872	0.5748611398136056	-0.2599081779072657	0.8413138645254683	-0.4627834773817342	-0.045612439534948424	0.04607696461821209	0.054821232899209274	0.3181051066479097	-0.22401891048538652	-0.28775119926850057	0.02195496531207619	0.20764031880837908	-0.10694947032132843	-0.3813726325686295	-0.09180148094882204	0.6169470400696515	-0.139664025407527	-0.3286605332581608	0.643254646172221	0.1512342683092144	-0.17020116490447212	-0.6089440994085102	0.36862396351569915	-0.027018123752189475	0.12771349493638237
0.11327319523376023	-0.17424907587604097	1.6119015144104254	0.7619453148094124	0.43527957094760084	-0.17758139089672245	0.710905624337369	0.004531397514573263	-0.19350423249680046	-0.02248764724224359	-0.30159838027873503	0.4375836709889428	-0.06922235410111185	-0.30615988755450135	0.22267877732764765	0.2624743285380157	-0.23412208309921723	-0.9403832824168482	0.3839966003263865	-0.2958490631291929	-0.13150890072938334	1.0939920111549415	-0.5733926474243882	-0.18892292592029336	0.04259890736934814	0.6616736286627175	-0.24604212517625093	0.9381528044191005	-0.44521245380953134	-0.06343391824807235	0.07679433817791556	0.0892388461446248	0.35088517782750184	-0.2711110221021862	-0.20116555690859367	0.09537235833153979	0.24114273920738355	-0.149910698764911	-0.2916307416153366	0.0004796300760194994	0.6781664994360922	-0.13610380083373005	-0.44715715647326404	0.6495050730042874	0.18162128903718625	-0.1853693251691491	-0.6408703671164239	0.26194657936370797	0.0360804341232115	0.2933800245800081
0.018498136157749496	-0.2442054632319667	1.6061157732852067	0.8102325211217044	0.5046542200449652	-0.14793075040560316	0.7217485486107073	0.002953826023399428	-0.17099255565061164	-0.015464162264404313	-0.4371683398324146	0.4381408711121558	-0.0018149700245597478	-0.2656931874869124	0.1805153413542778	0.07314816258755932	-0.15354089929284925	-0.9025710450163478	0.32293691800406366	-0.295778196345139	-0.09503251932438503	1.069091966061322	-0.6189926493450197	-0.2858494495875933	-0.05277157204369477	0.7429129045898579	-0.21532345979616876	1.0154798144331525	-0.41047593286964706	-0.03125118163867981	0.04171406775036061	0.08706865360494728	0.38652404388900463	-0.3032725775954468	-0.08940590384415056	0.1307046074422999	0.2751756514357493	-0.17702115069751634	-0.14774058792507044	0.05053589590125077	0.6611205790354407	-0.10943683669610167	-0.497538163030108	0.6804222756152354	0.11512269666000288	-0.21484938598323144	-0.6570193128720754	0.1420221819098397	0.09487907178093594	0.47899865963334387
-0.05758563172185625	-0.2760907453051856	1.5981009225027496	0.9306793210954565	0.4775780880215438	-0.051316143903151555	0.7067230056009314	-0.046831897167586366	-0.17830646839003314	-0.002090447241545575	-0.5744622723880243	0.57501104920561	-0.12211994079262656	-0.29852738497109194	0.144899624823318	0.024746906367258587	-0.11554942045675305	-0.8798573043952278	0.26535232541644715	-0.35111856243233897	-0.14414617847049177	1.0900933968314104	-0.6449198025531834	-0.4215971808970763	-0.15376537459528547	0.8543904246900142	-0.2622437572109009	1.0963142773679926	-0.39768051394278936	-0.002099600195828366	0.019216027186202495	0.06321809807245396	0.39455988243099904	-0.303342464478875	0.08114708446294971	0.15137763454505954	0.30687021152153565	-0.21739988477834027	-0.04042182172017636	0.12805545867608978	0.5640759705152373	-0.03040060186409726	-0.5170796202298953	0.7132886554658326	-0.05475980542001378	-0.22940286623379627	-0.6337917125141466	0.04488538024338841	0.1554727462369035	0.5791128222424021
-0.13973238833753535	-0.3105341117857002	1.5951011541164288	1.0202343008852142	0.4614359602596144	-0.05204753348674586	0.6966506219947615	-0.18146899046344683	-0.17051071479167254	0.018625662990488238	-0.647253396126694	0.4858954468078854	-0.2691476181245635	-0.23485331663501005	0.14043573174579943	0.03344827633534577	-0.13557501809038092	-0.8809011924131726	0.1753086051176338	-0.36379712451902485	-0.13674315938358583	1.0716630751728236	-0.6957854084507071	-0.5819189531887422	-0.2521510021678853	0.9400275988568898	-0.23135348472737433	1.1370262908375697	-0.396351882035872	-0.004753186244972445	-0.036658063226932346	0.10417757556225479	0.387370465342182	-0.31183566211773617	0.11679677206135755	0.18299816681270736	0.3585582641060127	-0.23361335827537605	0.05757062530298118	0.10495851853991231	0.5928893812324698	0.04977295299517146	-0.5164146972990273	0.7946819082353592	-0.051442313627406235	-0.2618611260061362	-0.5959461674588399	0.07634142340818795	0.2100006354559047	0.536645130275281
-0.2306495176329621	-0.32289479826871725	1.5858466200450392	1.0330695839538209	0.40395525668022936	0.010570803903813786	0.6227230018930235	-0.15195820037979807	-0.11131800360190551	0.059505851709085775	-0.6885144702999695	0.3214202054581784	-0.3952750737389405	-0.19653572463483093	0.15031178757450203	0.01631602637087424	-0.002887061731832585	-0.9059647822223666	0.07143757033054028	-0.3497078190102404	-0.0659267903947258	1.0803384708913266	-0.7363163180053285	-0.6670086056483256	-0.3293398538565932	0.9791246323978455	-0.13236046943895277	1.1375146404470213	-0.3955924097142475	0.03526595953089651	-0.04663929413187486	0.13973186573011787	0.3038523809289625	-0.27929555267257195	0.10704355564292514	0.17006665517249345	0.3690657250770457	-0.226244641026971	0.0915574463288987	0.08260394270870029	0.6426553703890923	0.0643197641029733	-0.4670776557286513	0.8214868710340795	-0.08147423013461988	-0.3063205957466316	-0.5830172195684811	0.14508654799995027	0.26999337126543993	0.5729608118682571
-0.29398309537127937	-0.33321145669551466	1.5324833921813532	1.043544470058238	0.32475286728194747	0.08267585144070402	0.631212234415788	-0.2237612490713572	-0.06687897184667468	0.08787953743740427	-0.7314560377873839	0.15821319335494605	-0.4355385265190483	-0.14939700969546327	0.1295492277050038	-0.010866388150310546	0.10170055175841333	-0.9030107699971834	-0.03394164974919346	-0.30197871033691587	-0.09716147557133344	1.0932816467086162	-0.785933940512033	-0.6830488087949478	-0.3996853143508335	0.9330254419912128	-0.16806832975701314	1.1317509335644995	-0.41836412899706055	0.12577479445661904	-0.03125887474402097	0.11315176353170638	0.21878859806125767	-0.2896019266759353	0.06285388697621958	0.17013301755748117	0.2944083069686453	-0.14897411414268397	0.14283624771450226	0.06850111208141371	0.6379430028658967	0.053588417707100336	-0.38446208111012103	0.8155296203592985	-0.15961871485341436	-0.3452063063379759	-0.537736973153159	0.17773299198822481	0.34859575726174385	0.556143505978979
-0.34786114392022877	-0.36190633676590933	1.4698233683159727	0.9523378119863416	0.23085549774458092	0.13824188489018202	0.5605217707950834	-0.2728523698893635	-0.020695963848268106	0.1360648219229153	-0.7930257573555503	0.016822040770762374	-0.38665342699308114	-0.18495415149475897	0.09826590885307476	-0.14144724962476793	0.19919140167593197	-0.8799997194975353	-0.15401230016716166	-0.13516143199679304	-0.20346810564765638	1.108519989542772	-0.8803924980894495	-0.7528413339921369	-0.43551244843915005	0.8970763951661475	-0.22196886205509206	1.1907329329673622	-0.45363957291926893	0.1438481301626656	-0.007210682629734767	0.16651004609039138	0.23251771030066842	-0.3121501530931636	-0.008438014491540125	0.1795656296581647	0.22922528679515305	-0.0853896596057459	0.24449814094552763	0.13514242382968908	0.6938984936005521	0.05696847277162772	-0.36682143185582194	0.8607570177311293	-0.10546483474365642	-0.3788055120034154	-0.4920316959207872	0.22103609093071236	0.40481172008949395	0.4557528059577824
-0.40392024324508513	-0.37017401748798917	1.3934862236726295	0.8917989262578928	0.12883673574781085	0.154789796661093	0.5142162622534623	-0.2935648632486053	0.01686425027150899	0.17302110931560355	-0.8344782864111998	-0.17979329337119304	-0.22706539306935808	-0.23521262029034945	0.03970293033202811	-0.2947598690049329	0.3087609820304244	-0.8273162622025737	-0.2532605342903513	-0.0364044482556666	-0.213678315346312	1.1170369050042213	-1.0177500506194153	-0.680638901068145	-0.47263685813074136	0.966293975641136	-0.24961648911677714	1.2395344183344754	-0.49409436906763915	0.11832099587483802	0.027228324238910712	0.1995935384398489	0.18960284213192233	-0.31997554273482076	-0.06466536942487822	0.1738515994749025	0.23691974503944144	-0.04635382259355677	0.27820234623866524	0.23055192077066655	0.7492259441216824	0.03781983211456373	-0.4378658281103583	0.9003995425685616	-0.04063642446908066	-0.42074903096099253	-0.45394581930400724	0.19103884716516956	0.45008048666880374	0.3294756385269172
-0.4413563823461941	-0.341746029535495	1.3412907509498284	0.9362167604087361	0.0679713146727725	0.20496561344704906	0.4608518926574403	-0.3960873886389417	0.10514900227656074	0.26687769587820076	-0.8708261851660692	-0.3624626823675912	-0.18772559343093795	-0.2642805881312348	0.0005601315124897116	-0.3473390987070752	0.34235343188936296	-0.8039830892962627	-0.32925415452672	0.11380676490290716	-0.25987042295012014	1.1952049612041455	-1.1577001956209094	-0.6133379191977713	-0.4793215768016118	1.0082687895605988	-0.24019300638033672	1.3360862559173898	-0.5262145345388819	0.09368791063748838	0.022909701242244965	0.1563615526896221	0.16039026354145697	-0.33028968194745384	-0.17490287300486096	0.12128801384833751	0.21874341972816813	-0.003847113157819976	0.35507838387306695	0.32069376789697385	0.6845667250331369	0.0036007627133827435	-0.46071430729523877	0.9728455920652944	-0.06779393302658507	-0.43752203618044855	-0.42125850165142875	0.1472569831956112	0.48225890363925783	0.30846092605775427
-0.5053806569432662	-0.24213564397161239	1.309948971969877	0.9985904000856405	0.02767790102737102	0.2368993995239387	0.4203852224472042	-0.4688008765990389	0.17131402261172507	0.3557902413690372	-0.9168604865130987	-0.2832013368220606	-0.20385603849757977	-0.27048196109259354	-0.012870620638473506	-0.35663810530183004	0.33337688824868583	-0.7616283974109245	-0.37735027298846435	0.26385811578117313	-0.38598518729255693	1.1521132470743267	-1.303665939501803	-0.5973368763247244	-0.48184789808259215	1.0161511891572597	-0.30261591847785085	1.4252015922902448	-0.5327011751875127	0.036553156481839	0.03298251234648965	0.22438670925915521	0.18511960344051953	-0.35604105718848145	-0.2865628763485537	0.06714774948878606	0.2472992364902337	0.06648625998046083	0.4665019156806755	0.39378214767963915	0.6649487320474885	-0.023950158079099858	-0.5411707815970599	1.027802573264202	-0.06342352812816252	-0.4367956461906295	-0.37098915004330396	0.22540137192788973	0.5080856519390058	0.2544676420508892
-0.563140643452382	-0.09653130380735964	1.2741019054864038	1.013514264718665	-0.06391850378967281	0.29774709789825404	0.3741749243903193	-0.49935749454934913	0.1803844969898915	0.3575899394581543	-0.9625974665872861	-0.22207425315165033	-0.2392561336887004	-0.27786363145554754	-0.05487475932910405	-0.3076721098838525	0.42458436735414223	-0.7062227561861858	-0.4555032697940872	0.3059398009912914	-0.44318868930126953	1.1596830099406763	-1.45450383889029	-0.6719736436808186	-0.5042838078995977	1.0573999271517305	-0.35709786094300516	1.4634700854760772	-0.5641419064038127	0.01194257393114223	0.040333996601276435	0.21350763087717356	0.17965218546448575	-0.3495221640064706	-0.3080324086841988	0.04580652181994212	0.22958592817037662	0.10233357728609742	0.5162103764220423	0.39916272051534624	0.6465165781492201	-0.04070404567545509	-0.5872695725257636	1.0185193279262772	-0.040067649183789175	-0.4596622563246779	-0.3320999429293778	0.3363140889796826	0.5138247132516984	0.26308375832119124
-0.5841828894648153	0.037098917421514103	1.2159481635229052	0.8753652869705505	-0.13535775016229543	0.2589514183071551	0.28838142085365825	-0.5036428380029853	0.162917765853343	0.4084439990374752	-0.9539602908465714	-0.08310677166013776	-0.18256540258775464	-0.3260651511655213	-0.07433194559275803	-0.15813172902797473	0.4344075469767395	-0.6796693869511006	-0.5430063214917984	0.29758411273190016	-0.38975119969180155	1.1695255661405426	-1.5791816911706291	-0.6672901137337648	-0.5086473022985242	1.1509377356987716	-0.35425706767652665	1.4312338914579654	-0.5881230898053724	-0.05492134662207436	0.07613073551961805	0.2208974049478444	0.08181392800730389	-0.3384722712155224	-0.2597795226539009	0.038534119768517526	0.24857660497409056	0.1592150242325859	0.5692646427740614	0.3816847462592874	0.7147725670132515	-0.08523969624804459	-0.615289896635947	1.0226622179731302	0.09764974149484164	-0.47351135840329717	-0.3194135518927278	0.38407911602435435	0.510291038427855	0.3233757156790312
-0.6217519969451498	0.11236461241185862	1.11096919718036	0.9159817028098878	-0.16160740009889224	0.19822116935502282	0.2016269556803567	-0.4561194779081729	0.17863332909210483	0.4217188705383408	-0.893151163778561	-0.1517804169033956	-0.09024542013935877	-0.37569896199612635	-0.12484120665757219	-0.17245673171855808	0.45627151921503983	-0.6500969643667889	-0.6648236473334382	0.36863053584316313	-0.35894203590569707	1.111693323631079	-1.7500116111714419	-0.6998770833678614	-0.49838671357299524	1.1841250416767202	-0.32789152457300713	1.3801324369624663	-0.5998353268964702	-0.09324948040757504	0.13683672258948013	0.22591172084898922	-0.025598139527262066	-0.3794356914161196	-0.23374354186487492	-0.0032421457603709113	0.25633155790067463	0.19385488195172357	0.6211636033603859	0.3299346351185013	0.8088215889886794	-0.14148448815743933	-0.6565447060207743	1.0290376888783415	0.256593150750549	-0.5090989649499582	-0.3396859641614317	0.5256398801261979	0.5241612469273882	0.3983509744990923
-0.6286404977022481	0.18794332317317175	1.062726457938981	0.9270062156417838	-0.16464158628145625	0.17173988372614596	0.0007749026358871535	-0.27355285872313084	0.2500194906748798	0.4251839887244335	-0.8752348771948192	-0.09870761162616216	0.07122497424057275	-0.43915572491375	-0.16451975530066304	-0.2346091132570458	0.5151558557471685	-0.5598160522003636	-0.7677301301510774	0.463114087699358	-0.43563198228755395	1.0442254814927259	-1.9627871920259916	-0.6689141019106953	-0.5067120232105515	1.1425646546550838	-0.34289588233768004	1.4005722311000057	-0.6347657178200949	-0.035816782025761926	0.14463444298978417	0.1520790901463935	-0.028837047962643365	-0.36741903007107934	-0.2729681631951985	-0.03986960555744522	0.26675293028536406	0.23444251113211267	0.6223510452698884	0.3312876202038889	0.8286048557147293	-0.181050463099341	-0.803152815359433	1.096394466808378	0.16890991616238218	-0.5236799599728647	-0.3580379492305864	0.5619933622437402	0.525149197841264	0.543745620064567
-0.639562372629186	0.2694036658891821	1.0344588614892982	1.0031684909291392	-0.18707719826095626	0.013976837147122412	-0.14948274165918995	-0.26228028631418376	0.2677127589316758	0.3888095726310245	-0.8937485688284106	-0.09841959164764391	0.23768904109160188	-0.5272100736688294	-0.20646041928393782	-0.2611686697893366	0.5142381540777486	-0.43408329347547686	-0.8869813934883831	0.5393667473414725	-0.42297066406881517	0.9305895437640915	-2.0993267572975816	-0.5618987673665117	-0.5198911719915622	1.154190157992914	-0.4203046000805757	1.4336461022304596	-0.6691358422769472	0.008980225056481939	0.13518995696154537	0.12069606816408643	0.05067373612166863	-0.3731322827913465	-0.1691655403326644	-0.07990214221182611	0.29753541669961725	0.250518251596468	0.6406549722856572	0.3228623081342954	0.8013532818442904	-0.20411216028585497	-0.9533218408870938	1.1428553362310427	0.11488054667571801	-0.5466364516965626	-0.3635143934230431	0.49878963074895405	0.5060280691301856	0.4981800978063958
-0.6450399311400582	0.34765405549080386	1.0561720468814	1.0946103892403964	-0.21460676987286895	-0.07126652984397093	-0.24941610927784738	-0.21439000349692172	0.2761719426679044	0.3758256367797984	-0.9127705377868829	0.02448544575232099	0.3395777739176937	-0.6281785410357891	-0.2253236784027369	-0.42367721715341833	0.4777487375101539	-0.3415937433018016	-0.9858304762115665	0.5850445098261454	-0.33970109730000525	0.8312541186425753	-2.2265766720434548	-0.5508563456692479	-0.5411981227308497	1.1382413532569573	-0.4674385781550023	1.4898673510185985	-0.6954096716330134	0.07911266084603005	0.1249954432524889	0.1046817553018938	0.07622553275027878	-0.3440224545411236	-0.01993335715298933	-0.11019771513782053	0.39626041148746105	0.26742727690854007	0.6463528701239615	0.3176260258254689	0.8420044242177745	-0.20804210770679896	-1.0993070098010427	1.1360292180355798	0.15276157318417555	-0.5647778582604757	-0.40065897142405316	0.3630904317472151	0.4635403454777311	0.4087917512522786
-0.6347736641940237	0.4775349126797859	1.0867842689311533	1.2682150876532228	-0.20897093385279103	-0.07250330785029234	-0.38048551960258603	-0.19769992500945388	0.3164577938852634	0.3090801498249679	-0.9461497273082111	0.1620598293313198	0.3277442278047602	-0.7266026775042402	-0.2500240558305185	-0.4979091508140181	0.4268715778798655	-0.24164054061951346	-1.0432498057298236	0.5365254837203304	-0.18939101391805013	0.8084310971531709	-2.330840303783833	-0.5369214918841476	-0.6001350065657698	1.219729285322794	-0.4411608263302719	1.489654682640289	-0.7253314582060637	0.17117115194298305	0.18154732822235606	0.027835884344032013	0.0690998293139992	-0.3144758332694736	0.117492825360798	-0.14454368190617542	0.4714785687663706	0.26485855584904927	0.6357889675317454	0.327952208749185	0.8012127991649493	-0.2089617229103628	-1.2013924714421953	1.0858309300757139	0.07453372529349188	-0.5980267091580985	-0.45087936660298905	0.23760254175361295	0.4395436401109696	0.38261023598725596
-0.6312795506732651	0.5886291191407588	1.038901419029603	1.2683809749927888	-0.1762544635722428	-0.07294997156192778	-0.49863730276566365	-0.19692879864623086	0.3077810625970511	0.2874576631459798	-1.0447072025442314	0.3077197681171883	0.24538327731280915	-0.8199788829544156	-0.272284254363507	-0.42946824296042985	0.3975769941355049	-0.130058307961565	-1.1017255406140962	0.48248379265253866	-0.1495358182514688	0.8491381495327284	-2.4283294824186594	-0.5733657484654082	-0.6591625921465634	1.2308723957515537	-0.4675081486023446	1.4854662970785792	-0.7327732197837633	0.26781586367738364	0.16989420272971462	-0.030125337271631258	0.05744419006073288	-0.2635923582266865	0.26518542035488163	-0.17508182079109083	0.5003461658141137	0.2999345681716751	0.6548906002448768	0.32808186110667187	0.6860293976356899	-0.18867013192886942	-1.186444700082903	1.0569497470358538	-0.012475965387797227	-0.5949120369290264	-0.5053011135232328	0.27547292287412034	0.3867096588565076	0.485798628287502
-0.6200806582896072	0.6096652154085519	1.0109079450611895	1.192630420090381	-0.1997882998033015	-0.10653872676957857	-0.6713424794853072	-0.12137215012554806	0.23684617734111865	0.21347794936453285	-1.10856003623572	0.5108984613599503	0.23145996320402634	-0.9179176070102649	-0.3043837238267238	-0.4111663066318382	0.3810398024135098	-0.004070127016591108	-1.1926992811183685	0.46951846730014574	-0.0971022366093092	0.8819622074790532	-2.416482818465174	-0.5826188170681187	-0.7082881385564338	1.1801465434575855	-0.4601055217172766	1.3988939231478457	-0.7265160215929536	0.3097701755938046	0.2297490397883153	-0.06949173362184433	0.041025470217489604	-0.2169467461429017	0.49598239471446154	-0.15016846612341925	0.5238436964488487	0.3342369799607457	0.6585372548613917	0.34786011912459547	0.6592715790647002	-0.14818641854912531	-1.1986496143731904	1.053893807592137	-0.09144219732752097	-0.608737292871616	-0.5574486117784254	0.3081829660220868	0.3351514567349248	0.49093118676341235
-0.5871174277230001	0.5236759089628895	0.9933258219230895	1.0414456954163283	-0.22109513663698271	-0.10453674798236752	-0.7726575062313005	0.004046745576364097	0.17750244140451993	0.1720494588446913	-1.1362721540259664	0.4354332577392845	0.1386663073773223	-1.0526930683248528	-0.35705617812194507	-0.4288888826832015	0.41424299897035616	0.08882856559584759	-1.3093724880525603	0.44768160942303814	-0.05592779463916782	0.9580644269164369	-2.3658715105935615	-0.5313950467415228	-0.7618619577317818	1.0721883365737725	-0.43131826447055516	1.352833496878946	-0.7508902808331059	0.4510095866025603	0.2309381672326737	-0.15016619965920186	0.049829228700028524	-0.18974715937305348	0.72600882760834	-0.13372203643695332	0.5044342103061655	0.28773830812781986	0.6355177475946422	0.3659215289893455	0.6103691452016751	-0.11150878605270242	-1.0673763151172637	1.0197518893541984	-0.10119587920093745	-0.6374883956504609	-0.6384114191957961	0.2018574859738551	0.3056082237965609	0.5798650416700178
-0.5558753989541451	0.38478399925360396	0.9731740076894144	0.911820928550744	-0.25297901465185435	-0.1371894668859535	-0.8021417577370732	0.07144279729133572	0.19287280522195205	0.1667342883224284	-1.1381757258626923	0.25476454370474505	0.059002914729109304	-1.223871775038701	-0.3784702037656652	-0.42929827291064343	0.36794088960074955	0.1869903037468615	-1.4024174970837273	0.4178351568830818	-0.04787415235889392	0.9082978972542215	-2.310142088765102	-0.48326842755670185	-0.7947913191239261	1.0531445917648476	-0.38047551897709364	1.3245505717154125	-0.7560447323274114	0.5535292305292604	0.28044484609773784	-0.17291855236258696	0.003863381151276937	-0.23101148143285602	0.8679207423017005	-0.14291665929492187	0.5185946194004318	0.20239203442736775	0.6304192686089276	0.38258896689440547	0.6467624228380676	-0.06408479303463396	-0.9366188009369953	1.0218858564141973	-0.09670588344189948	-0.6446128873687863	-0.7236757165050887	0.12525821942601753	0.27557490497178605	0.6175241724888216
-0.5510645291224452	0.30177560093811817	1.0508511041230006	0.9781634727928366	-0.30057891585081764	-0.11939587942522237	-0.8129780394184527	0.14514913497100246	0.21431831927205494	0.13607041683925433	-1.1421184928028323	0.1473905048421706	-0.0798890051503618	-1.3971317797872165	-0.38548679822896836	-0.4693673414215326	0.3684402370409532	0.2867359327470441	-1.482433328250502	0.3304597082739786	-0.033601250033972206	0.8503575152752386	-2.2341755761699145	-0.48634677401265075	-0.8187239928534467	0.9928487935462689	-0.4184576703475593	1.417320456637387	-0.7477848038458537	0.638460212000899	0.2939750624303776	-0.22614450095187424	0.07795598768731857	-0.2880760630544167	0.9306193501005611	-0.15962167344702993	0.5066073654317068	0.13347042487406155	0.5978113388598796	0.42627553786632777	0.6065926402335025	0.008669906927313092	-1.0138066372593535	0.9609751781909003	-0.08019530172891032	-0.6359787518079835	-0.7856145005980746	0.12111742490576849	0.23368034082470976	0.655239609493036
-0.5318376708430488	0.25416624369954044	1.1850024036898656	0.9339854757594385	-0.34717706930641196	-0.1311105695196312	-0.8370153655183827	0.17693994753318876	0.25803818556618263	0.13273957664530295	-1.1614552330625003	0.254967344126399	0.0006794526449907079	-1.525988969432258	-0.3712174811367921	-0.48955174174238003	0.4279171138922201	0.4081414306112706	-1.5374933037550238	0.3727968435196403	0.05848019666686668	0.7912108188690323	-2.0930851535282633	-0.47318174916996325	-0.8403204487571138	1.01490790846378	-0.40584885498637374	1.506540748793241	-0.7171159953171067	0.7319735883387559	0.28390952922276635	-0.2358814061123601	0.16357560006948674	-0.2791091876500965	0.9024957076618166	-0.18006815309758978	0.5158583983858316	0.09035080344289641	0.5708600541687867	0.5094795200501456	0.6392180897730937	0.10434742341237897	-1.0771122582120545	0.9662945486204357	-0.05060702227557523	-0.6147850398323059	-0.8312174143875966	0.036736877083741355	0.1795978074310581	0.7114965054675038
-0.45948809828002535	0.32276036404779973	1.2690053652912683	1.0025089388561654	-0.3320961831345687	-0.07670123492498618	-0.6882213056514609	0.22030354200450794	0.2978350042699912	0.129442305949387	-1.116167791035649	0.5178707181665347	0.06796423552563621	-1.5579203333983216	-0.31122120277222987	-0.3701596613947089	0.5357116670295892	0.5557040166769347	-1.5904075565242102	0.41019637678795784	0.22645830335218592	0.859558692552439	-1.8527529654110004	-0.4735365179850265	-0.8446998622379691	1.1861573911836618	-0.3536839397055638	1.6049589483109876	-0.6911712113462877	0.7620601131376373	0.3725718984662228	-0.18466646878646184	0.2892021423232841	-0.24243992817570775	1.0075920330239911	-0.1291659154538237	0.5124055480578834	0.11514274932538075	0.5763391527301002	0.6369022752216992	0.7220553543840401	0.22158710127243322	-0.9004882563038248	0.9630869349359535	0.12460500565599557	-0.5940755878498408	-0.854093418572259	0.02916469702556817	0.147234635860568	0.7623568969600641
-0.3794780696471782	0.37721949034529173	1.3425412897541915	0.9606673550752122	-0.2816180661079478	0.07618944017014087	-0.6555928939520717	0.29105487636861804	0.30351281558540244	0.16794465522381427	-1.0469724262073183	0.7430130224227096	0.07645813125070207	-1.578589637041958	-0.20365268820830354	-0.31691115177609674	0.6446337281602215	0.6991945291905168	-1.555007122357336	0.4447035564280243	0.2780493987146176	0.8967400253309457	-1.7015342332300853	-0.4888400427178564	-0.7791559318945988	1.251557271075872	-0.32468465823837056	1.6453915391612857	-0.588824045407134	0.7616792984404347	0.4353908610925193	-0.20014996599824247	0.30410984439031813	-0.19094300160060523	1.0924001734900153	-0.0864674416094147	0.5233806794574323	0.20238973887682293	0.5825772112834755	0.6905490748824956	0.8313326988000546	0.3525084012426509	-0.7722908753324248	0.9414947330550284	0.23388435696719295	-0.521296630392633	-0.8054618820497284	0.08204225301928832	0.18345042703812126	0.8540771977600393
-0.2087374368064288	0.4828985692224369	1.4047889697662481	0.9871253864147039	-0.15410667317550875	0.14656655757158046	-0.5607654653520617	0.37494675336505495	0.31327908254718634	0.23420524942924534	-0.8979318553034862	0.7783662330399227	0.060100475025971246	-1.4701557997996824	-0.04235511625219353	-0.1439010140241493	0.8350731665269404	0.8696722631322962	-1.4604481228258215	0.548554708297312	0.3635173281195924	0.9953632215325248	-1.4109073104061312	-0.3996631821009098	-0.6171402159866222	1.3948544883911496	-0.20341342988536013	1.7063229986986532	-0.4546032312421171	0.820398328285242	0.5184579429715568	-0.152476125032381	0.40386366198790835	-0.1450838110856209	1.2074672007861595	-0.0505493728242792	0.585129463051375	0.3098215043675881	0.6552301949560398	0.8163311003817227	0.9032216110702844	0.5137413443817642	-0.6254940446327499	1.006331750754456	0.32009236290990417	-0.39825038504905896	-0.7226520820765919	0.2648841182701144	0.26780490440838356	1.0604968357584776
-0.03566616376314384	0.6082180530904993	1.5176747289361192	1.012969834462065	0.07557977369696774	0.24740934327262157	-0.36602902530390835	0.49450665842934904	0.37503741651943956	0.35979806644003476	-0.6721827918090785	0.9780650011864077	0.18110588828538096	-1.3015043685302334	0.18444147836416405	0.1130158257276264	1.0705078816379936	1.0595235162673111	-1.3847101581663623	0.71879979650148	0.48956775579981987	1.119382412808622	-1.0933041014555187	-0.27968347065042665	-0.4132634230908204	1.4690733726691085	-0.11353503767596354	1.8085987663007388	-0.2753790398129686	0.9340671879604987	0.6062758740417582	-0.04430980534291771	0.6170794337344211	-0.03248478232911693	1.3437212534596221	0.052415300021488566	0.6661853571718087	0.45128939778424143	0.7360293492100707	0.9372879670153804	1.084750230432359	0.6767403240648644	-0.41650552881043906	1.149027027496626	0.425157810801438	-0.272011508954778	-0.6232571790695753	0.48859255985508243	0.356134133900259	1.3055131154770672
0.13869601062845516	0.7785962148175416	1.7255401988719565	1.1655422167248024	0.27538583804131056	0.40313482033043935	-0.16765687325722092	0.6437892661656586	0.49502118413627577	0.44573225146629075	-0.3684844980910398	1.2299429079819983	0.36665120565859777	-1.0925286181203608	0.42531334043464375	0.3076589472569864	1.292565084069404	1.2254655934760428	-1.28735194920104	0.8764800390863974	0.5996668905197303	1.2041861305950827	-0.7492384471496687	-0.15030529354187933	-0.1865623688211914	1.547658658742568	0.04243196663019884	1.9551430321693009	-0.09611827988046504	1.02937904825469	0.7283063885297925	0.04974370955900716	0.8170695097554008	0.05373990727268868	1.4481452670683246	0.1748561886821318	0.7765160240862052	0.5659888762994456	0.8321111771300881	1.0783951102862668	1.3360059815402132	0.8485037996676439	-0.1993987957973014	1.2963396066128925	0.6073942828484954	-0.1531730610590458	-0.45908490919350686	0.633146701913354	0.47906226010158487	1.4675176012385422
0.37095095523009103	0.9921018288365978	1.9052634494180147	1.3802923716851971	0.5023194885467761	0.5344557310879803	0.05872266068316726	0.77797113982725	0.6481369045461449	0.5891915013203357	-0.10449923035679443	1.4514317680645452	0.5379673137452149	-0.8533648705928177	0.675908193932975	0.4273142070365844	1.5541778746272088	1.386593012488929	-1.166280242849457	0.9927526549420824	0.7394766659000687	1.299276149301161	-0.4880589475029417	-0.03845424679937163	0.04453642438407111	1.680888617855843	0.1663336204684382	2.1769528031884664	0.08750517720449087	1.1524427796075258	0.8265064413111528	0.1959575252231674	1.0488062896827983	0.16786169356700373	1.5381423702844994	0.2886722556524606	0.8784016333521384	0.6807709946342584	0.9402034899455101	1.2304413575450532	1.6079489227788077	0.9953494567852876	-0.050504838956674805	1.4075260201642714	0.8318848188236503	-0.011139678422503208	-0.31411513107913985	0.782289936653586	0.6301248167963694	1.605682562730592
0.624585183749836	1.2689155171497	2.058953848095669	1.670052984176417	0.7576333118780262	0.6442406887052305	0.22548050340277276	0.8790828767820713	0.814316265556957	0.6843423785294069	0.17494828440061816	1.7890567514092433	0.8242666342892415	-0.6246758708623299	0.9473149781874195	0.5733111692631557	1.7844934482695465	1.5677140436688606	-0.9832041520355321	1.118501643084059	0.9620433748937748	1.3668334861729097	-0.22571807321335108	0.09894790913729598	0.2894959252036216	1.8854298421319264	0.30151893828991405	2.375254251052316	0.295703540069652	1.2358909638519318	0.9356146459992208	0.3431881562112951	1.2633055113435987	0.33687923853381985	1.638648107048441	0.41415757593337316	1.0233689959585817	0.862211309685328	1.0470420373205918	1.3785200335480345	1.871338658722583	1.1418835707931527	0.06280714466458222	1.5570620739097687	0.9435271822236875	0.15639417510208106	-0.10551779459399131	1.0216424219384748	0.7753613802771817	1.7136690446492373
0.9089613321899044	1.569935461438797	2.244923909139916	2.0428565989902294	0.9999646130905578	0.700842412513959	0.38124928482595655	1.0049864244221922	0.9347081595729696	0.8079303505186409	0.47589351821895426	2.167064374138292	1.1332254495615701	-0.32733939567485526	1.2084114900222982	0.7431770438575529	2.0324022364668193	1.7418320691272826	-0.7859767562468212	1.3032612375013357	1.146422155404633	1.4831318922200527	0.027173304727101267	0.2840170357011266	0.5533080615613667	1.9860560083393923	0.40661503763583334	2.581560300377542	0.5183409835990472	1.3425904818244052	1.0443383351484976	0.47633473228382994	1.4987396364791326	0.5606220958296644	1.7402586602663412	0.6098053286680013	1.1937359816142463	1.0986576068878873	1.1390443983042966	1.53318611580655	2.0912961084262696	1.3117721574400951	0.23222818799957387	1.7273558880036748	1.0452174708469568	0.3147538514575226	0.1144481148657297	1.261121666927853	0.9562583042642814	1.8338067715883277
1.2048634382908645	1.860464625737889	2.3683088576619094	2.3300447585325847	1.2759967665555323	0.8148288562793026	0.5012897783025234	1.110083295330464	1.0552205138037167	0.9223146851298516	0.7673779416301248	2.5081555962620405	1.427142128061125	0.0011426975217244007	1.4359928303917733	0.8946861530750402	2.2740664725662296	1.9323740795543969	-0.5875180702424867	1.5334382001735052	1.2860741291556241	1.5787271832750922	0.25598051920113807	0.4946324248906054	0.7934070594357252	2.1136050035372618	0.576355334076554	2.714635568953159	0.7441571834123013	1.473212086684792	1.1692980008676286	0.628268715484629	1.6905223977080783	0.8198749250949838	1.8882234982975148	0.803763815450974	1.3655446020833857	1.3238924352302561	1.2775890121585796	1.7269965450741274	2.400297120262804	1.4581161550803665	0.5113870043065367	1.9359422839926037	1.1467715551115794	0.4797715707673727	0.3482684712567045	1.52268567794574	1.143661896307591	1.9739758329388457
1.5434995500135469	2.1793317650960886	2.502086926377615	2.5527754935759672	1.5625979214926817	0.8916550146806111	0.6124734825012975	1.2659881714532308	1.1694329785951982	1.0615292584545386	1.0731536357759972	2.7285768802211843	1.5449595123864115	0.32151600881614184	1.6646097909496234	1.0602040841378098	2.495335590430654	2.089324331478879	-0.34597816905084083	1.611025792259428	1.4001964649574385	1.7396592231295098	0.5217633942884949	0.6921339690008812	1.0653899422518338	2.2049131953739955	0.7276544926538906	2.8274837117695464	0.9375526303483298	1.5943998729099307	1.3174953840454127	0.7524539987508645	1.906149849191387	1.0476785791654555	2.1075071930459104	1.043770703505379	1.539475422541825	1.529300593518272	1.40083249115788	1.9217844903821448	2.6474737088653755	1.5926108169844322	0.7544319490327747	2.109182740570378	1.240238209899807	0.6547096862154522	0.5964395147475304	1.77814796533902	1.3700129249096158	2.0950898781387233
1.843700413007884	2.4077207441091177	2.6178199795185906	2.7222983641141414	1.7746163038320293	0.9420141237466406	0.6861663976871737	1.3596142924393608	1.2470417193301702	1.201879599796088	1.2993115751317506	2.8331047724175074	1.6484024756246463	0.5613466668967287	1.8411641540853814	1.1493232192740976	2.669145902614914	2.2148537008829137	-0.10955653450948359	1.668421295084194	1.521519425681302	1.7808137491760436	0.7351845009011282	0.8647842484100996	1.3708973009763787	2.2585698746893934	0.8471235151328903	2.8842425389584125	1.1661747869170758	1.6962115476950133	1.4242170451291534	0.8665960638827206	2.0541881275684823	1.221090588066618	2.3379035755280744	1.242614377166697	1.7113961908450661	1.682905062664619	1.5171024269508364	2.0601436101127546	2.7975195400105592	1.6990491450871992	0.8445224209094325	2.274470127572336	1.2858863185744691	0.8343917886515854	0.8510763673588773	1.9235413801279742	1.5926965941487816	2.1876816979576033
2.1466694191080697	2.6544669087596304	2.7499539762789196	2.979743523265065	1.9886301419490995	1.0120513496384294	0.844643142432043	1.4571176289311616	1.3675342965107369	1.3209487443553418	1.5033733129640416	3.0082722810034754	1.7890766835906298	0.8069955600639054	2.01599104338615	1.327682113452973	2.8484181005206857	2.3261063233298516	0.09605391538665704	1.7559318850024237	1.6525605972803086	1.892171300150323	0.9905331244726737	1.0861599890094558	1.6156347879857598	2.33472827684918	1.0340046446473823	2.9720686717453484	1.3208054859483123	1.8238061084566126	1.5502720342915919	0.9967560356107625	2.251108052430553	1.4050879982358362	2.5589652704189567	1.4692188094832848	1.9068100690177978	1.7968929205109743	1.6146775599363168	2.3171904920159663	2.9531476983299765	1.7994900806501533	0.974680784751814	2.477284506913132	1.3658129438525795	0.9824647371898415	1.0392934761664945	2.111342950776748	1.7698683364175671	2.3049085716058952
2.368361134050067	2.8598182791615065	2.8837784502514294	3.166100960805244	2.1542947779869333	1.0928458748801648	0.9068266599514274	1.5405307404501776	1.496771925698321	1.4201522059661245	1.658881380361772	3.2156223728657585	1.9501223168775497	0.9671232456001316	2.110844309832398	1.416534413887446	2.939216488755109	2.408673314138805	0.2524223620031193	1.8561292773310665	1.7135092140793744	1.9213260740274425	1.1333940888510317	1.171849258925318	1.8080241122138923	2.4111237311945244	1.1129008448120257	3.0507008354736933	1.442165961421274	1.9086953301347518	1.6241463240676246	1.1059068270182542	2.4227539433475065	1.5781426755020296	2.7127387404975236	1.6930321314216084	2.0385565514803963	1.888141054661784	1.6481105452923508	2.473772062386327	3.081805454729813	1.8547578283249049	1.1182489768045598	2.636734134734718	1.4321852953916367	1.1050997284028161	1.196837935647271	2.2205529985479826	1.9109759263053672	2.3955987662409006
2.603007662694717	3.0400579614587047	2.9486447126117663	3.3554603595987778	2.211233605178654	1.122982328890314	0.96978071813798	1.6018853212431043	1.5184889247099906	1.477291221566507	1.7640711195970056	3.2749658973198463	2.054199614769205	1.0433090012643391	2.141336214236001	1.4697569710898541	2.992924740382744	2.4647011772229037	0.4257908088173098	1.8417565046860662	1.7338144498056292	1.900615501140889	1.2532737314451352	1.2536767830509856	1.9794063567809306	2.446968342441337	1.1450639251940724	3.0694845730727285	1.537400660175294	1.9456321920435404	1.665345283925808	1.164028075494675	2.475465847488126	1.688591517811722	2.836018648653603	1.8674494816703224	2.162733287812977	1.9675854679118778	1.6746602421438002	2.6082719542263155	3.1612864228575575	1.9031864540337236	1.232551407712768	2.707901536400017	1.4836131234756624	1.243603039120654	1.3510416751589598	2.299410895624868	2.0578890891618733	2.471516981476418
2.8290686816424033	3.2092351793644602	3.001543390708223	3.4936045406045437	2.2905646299211884	1.143174731822299	0.9739079819414312	1.6479880821344222	1.5392314545218653	1.5340441879394833	1.842435987686304	3.287632789966479	2.131690112849042	1.1050248590839327	2.188195538739935	1.4697003144065919	3.0729234512177355	2.513098820856567	0.5804953028503436	1.8305677931292597	1.7721887125586264	1.8992301972468748	1.3826009567744701	1.3435030838485122	2.152033621639285	2.4710283104215547	1.1528856312024167	3.0642269381645173	1.6179167853362268	1.968173825654094	1.6927708244055233	1.207357937647188	2.565669958695895	1.820094172014666	2.9631982738939535	2.0281145548780093	2.281130687939635	2.0435957375471387	1.6804438363655927	2.7225536064997478	3.2560198847104225	1.934822718448895	1.3111160703204203	2.7867279430712495	1.5215479449829132	1.3547130643883434	1.453711540749495	2.3745591228831193	2.2127982366294043	2.5439653495597856
3.0411700522327627	3.3778697036671197	3.05781307924544	3.5551827205085886	2.3573135100539915	1.1387098742426436	1.0171357562090195	1.6665951846851694	1.5573238596095738	1.5477647877753735	1.935762917339061	3.3041279472571707	2.19899368264451	1.1344559798625442	2.2057276323697295	1.4886729927596087	3.1196632105664355	2.5522541648095514	0.7413190957278344	1.8085414078064261	1.825411795991828	1.8634453552040569	1.4995936411033948	1.4427278503041034	2.292539881277391	2.474168008599489	1.1407969377570764	3.0640477453642747	1.7053273006299416	2.02767179465227	1.741799588058336	1.2287047175669847	2.6288094017724104	1.9285888994116092	3.110703325622342	2.1439626838438275	2.3683181834544356	2.1177374290390345	1.6815123061682313	2.8226684384339724	3.3139480414920746	1.9966634627102615	1.4105210489017173	2.8575939507627335	1.552197740926622	1.443218438497858	1.5992339924435608	2.4300067934601453	2.336065727859217	2.608798392161472
3.2317831787053697	3.5276531381215306	3.1320001689011727	3.6449517549256654	2.3927541553374545	1.1429006831705384	1.0687664093039138	1.6911750827821024	1.5672932908141195	1.569474928143676	2.0000763404469497	3.2977988389107886	2.265746906346941	1.1854209262533861	2.2108878875075253	1.492183879486913	3.1950809286090798	2.60101004849438	0.8690884486221815	1.7860618046785959	1.8861711824741576	1.8620059815752832	1.564342303275056	1.5149940640697106	2.448485799330398	2.4625375321388847	1.1379197028277042	3.0799525832495256	1.8099621679497049	2.1344556976996922	1.8132018189446004	1.2469312907961876	2.6781153785613254	2.024380715094291	3.219592543568143	2.2652790046818994	2.4279424403405283	2.17343896300556	1.6855824285520888	2.9233025071482612	3.358125712301374	2.070550040078881	1.4981307425028139	2.9168979348028463	1.5779315896401735	1.505173194574959	1.6976293164311507	2.483473949090797	2.470227906135354	2.6573426752085183
3.3888971381717696	3.663248758704782	3.1994120910633814	3.693478798355403	2.457004293908146	1.1765784152131764	1.0873723093792373	1.7057774298434398	1.5917592998008565	1.5744525387134725	2.0404815702731867	3.2945995809221267	2.350243818542952	1.2458732347499974	2.2052504919237887	1.507163175487426	3.2889362250441194	2.6419962340203282	0.9763177020231089	1.7771655511826996	1.9375052537020316	1.8584150053977981	1.6625768463392312	1.5494667365803745	2.586341346721755	2.4663850714583058	1.1144827442694525	3.0676631077955387	1.8731461742743611	2.203435087170267	1.8344108227167286	1.2764443027253107	2.742127934654097	2.0835980068556763	3.308563825155242	2.355068364215156	2.4799222634311544	2.2332633057503215	1.6954495921966373	2.996806799146742	3.3709964048351346	2.0963595099583285	1.5539344494550906	2.968441634800873	1.5811535666955618	1.5874808295281588	1.7985592260224645	2.5725650690507376	2.5757293950257187	2.7170754449910666
3.56877805433614	3.7867672369546463	3.2614973526766198	3.7320785837655555	2.49013593476227	1.1711988757698528	1.1512718298211941	1.7090836586526783	1.608578782022412	1.5716644054044258	2.100814426836774	3.2665003353335775	2.432729425740314	1.2914899165782068	2.2169347973322657	1.5379314097686163	3.358706790201578	2.6727094456200313	1.1106756643566684	1.75753874812923	1.9891766485379996	1.8880396266252422	1.7519000910594975	1.5484431413106843	2.7101658893433065	2.4636531693478334	1.094403388015079	3.05523382257433	1.9339089401507095	2.2515324161709382	1.8791880817529378	1.2628494184250323	2.7955897196435147	2.138896333389748	3.3564764572140375	2.449574968025577	2.5318008742648628	2.266046063078817	1.6731279634571234	3.0430374630476167	3.406271130455708	2.142162352746115	1.62426400357977	2.9928327805712764	1.5687368416194682	1.6664173362308812	1.8582106322262082	2.629966262888327	2.715385397192817	2.7579613550140682
3.6900851067035516	3.897492641570623	3.284772903625509	3.761648501703898	2.502780789102325	1.197512884948954	1.2534968916654805	1.7389731443803533	1.613395392698152	1.5584249683737084	2.115052953937764	3.224669223761153	2.485993644600154	1.3479725407157934	2.2188602656672645	1.5585580977458968	3.427902328030276	2.7064779750331565	1.1995598040030704	1.723844064408666	2.0295501707243355	1.9063170614476124	1.8201948451755403	1.5394944372105142	2.801206378471715	2.47147920688639	1.0618808603217635	3.0433047018724793	1.9913688018086575	2.307317441871388	1.9054633102370055	1.256082628711894	2.8407713517640456	2.167127353493883	3.387597812377252	2.5211374637338886	2.5405525934181936	2.3006354186859723	1.672308605747975	3.062044373185175	3.4118069743904536	2.1784475535301597	1.6900293795682821	2.968062504724747	1.5508414202123646	1.7303637582755216	1.9159182723654324	2.67383956119357	2.834774403171561	2.794926279640959
3.80111481142666	3.9908058898657766	3.3234003079238392	3.7806076258379377	2.522531138270547	1.218637765111604	1.3153372086003507	1.7358533201627335	1.6309412320354215	1.5169573134394922	2.1503348384892575	3.2005565789747465	2.5249245525630246	1.4028087014511166	2.202395163270913	1.588419825094894	3.4725027759795735	2.7342621337555033	1.3037339732599282	1.7168842869886642	2.060988730998713	1.9045756430936298	1.88878254759345	1.5512018081075953	2.865115939247744	2.472666125521765	1.0466499016714612	3.0173335607472374	2.0306447261659906	2.36282983886816	1.9186787575402557	1.210108201132597	2.868766029465468	2.1910553255898	3.348515939271903	2.55363562710121	2.534400284228733	2.3115438748742654	1.679896382341288	3.062122791949784	3.414319961613257	2.2202857287311533	1.7601285576891683	2.964380034506722	1.5432872288924488	1.7739145068014808	1.9639130014594108	2.73045630916228	2.94424060909158	2.8441532967098784
3.8840717517640924	4.047023290405351	3.369770760786198	3.7703366012833497	2.541406767097849	1.2050154116750706	1.387878741180114	1.7169793647229317	1.6384672985858688	1.4754374392861105	2.162456858237417	3.1774243169753738	2.507202966322177	1.4601021366402733	2.162600898677153	1.6057914952370216	3.5086054036479135	2.7874049898701765	1.3928902034846125	1.7137941655909603	2.0927300597798677	1.9171701623454005	1.929242488059458	1.522769898590027	2.9233316516501686	2.4608499858109347	1.020322456670058	2.997376208764197	2.0914162072984888	2.401655628223869	1.9468988017357707	1.151942559471554	2.872376469775935	2.2203177402021748	3.2705786470516096	2.579656152120138	2.5054326382833474	2.326340993685237	1.6791118957669102	3.0162369824081545	3.4045115848969596	2.2486902025738003	1.7854170201486261	2.9333420077824686	1.5429305031912306	1.8141220270561167	1.9922049218877145	2.738452596083757	3.0692554354266917	2.8563120750502367
3.9416671899039164	4.0866010333360006	3.403142769751367	3.7546452578744995	2.552077068903623	1.20709924915047	1.476437777168766	1.7065799506641988	1.6455978241327087	1.438723598268122	2.1718943622696854	3.168108511510084	2.481100205845198	1.4911915819819912	2.1545289597157016	1.631310761959223	3.5454508477743785	2.823932261316661	1.4666249240878593	1.706814611394013	2.1242887401683475	1.9467090177866744	1.961825899183315	1.5502363716600471	2.9627998684973704	2.435515240693003	0.9820355204826641	2.9702275149516484	2.1627210537310475	2.4152394615706774	1.9460476921572685	1.099812276957968	2.8625100304961326	2.230033375910337	3.187780192328817	2.597089962560899	2.456074794326525	2.328067247694832	1.695540302730223	2.961415553300197	3.3979093121522737	2.279157054267869	1.8104589693285906	2.876530243182432	1.5167960534228353	1.8366591936493282	2.071891746737042	2.757313036544118	3.1789518261305028	2.848260032251285
3.982785999074659	4.112503604561281	3.4461007789079603	3.7179361884068727	2.5515464481085797	1.1909285991599046	1.5433663195437277	1.6676429747054269	1.656241472957039	1.4143129782800874	2.1846632804313297	3.1149986599098365	2.4268038117827544	1.5529609269231208	2.1466786844259866	1.6108065255231865	3.5641418576642523	2.8619071749371168	1.5197885013062036	1.712940468052821	2.16020959072784	1.9576889028901054	1.976856037058169	1.581989149921894	3.0227074461187398	2.4109745375113065	0.9493937291653334	2.960291175720625	2.2110699154650546	2.420248473070815	1.934061400729859	1.0389788162972433	2.8414137322114414	2.24839343670789	3.092423381548472	2.594307113155387	2.381924833533843	2.306335270688399	1.7001243754990956	2.868528045652387	3.3725749136704914	2.3264768867883907	1.794496380837106	2.841030164185553	1.493744324152668	1.8721435280838006	2.1549823340845	2.7823916866231637	3.2839612843491937	2.8344165883405608
3.9941727092939723	4.091983776076803	3.484865741646105	3.6726069732097377	2.548525125460441	1.1514317821091065	1.6314736592792123	1.6128910407629973	1.6260185444541686	1.392513319250357	2.1687004422281944	3.1206965926123544	2.363593579193329	1.5777532148347875	2.1170940982719495	1.5816594034372686	3.564454714478381	2.904524527253412	1.5973890994545756	1.7142968253383202	2.166600638990463	1.9685420037878931	1.9892071154627167	1.5927388388810457	3.0894213567926916	2.3731539388156566	0.8976001875581933	2.9515579881483722	2.2716053732320267	2.4275510276336503	1.9049295978172325	1.0090641517453474	2.782314731050997	2.2471379964991924	2.991508109344676	2.5971238989115664	2.2721060447004087	2.2908334178602123	1.705563360859627	2.782018451144417	3.3435584228447404	2.362968531801807	1.783041154156787	2.8114067124202022	1.4565731245609128	1.9067385850761913	2.238780163810359	2.7842507389833893	3.3819771002816856	2.806551914169155
3.9718120448658576	4.069876524609979	3.496019576585298	3.65487901294525	2.577160961032928	1.1210995790619855	1.7036188505387941	1.5590789783930457	1.5945298847397569	1.4132238345660517	2.151340123131816	3.131105568264956	2.323199502099573	1.6118708369192025	2.1355391456683863	1.5638491009085962	3.565606516939333	2.9453506793138806	1.6609688153207216	1.715522985508929	2.1715436639598042	1.9935837488760548	1.9585278683009988	1.6212482934948025	3.1933877702360802	2.3676105646303287	0.8546917859402019	2.938472975427375	2.3139150960413395	2.3828117918719482	1.843936780754501	0.9784243985112875	2.7217054803489193	2.2608655275766045	2.8871335219974656	2.630328501308874	2.1638910629633727	2.281488231592843	1.734640234943504	2.680548752074454	3.310828871507914	2.4016327208145	1.738993968337358	2.8137059242233984	1.4044740035664125	1.9400408146321566	2.2772608962814704	2.8061275003331176	3.4950307737859374	2.7721580040098788
3.980890830314086	4.044986863595037	3.4956085585964543	3.5893575111018783	2.579852655611419	1.0915432540159526	1.7654613816709834	1.4753617330666517	1.5339006405414357	1.4492662856233334	2.1642600593899877	3.1738281340972714	2.319806806305148	1.6254449284240113	2.161203290441798	1.528650679523301	3.5724142113026263	2.989500829226145	1.7144757014566303	1.7457204758396643	2.177778391525994	1.9758265021915449	1.977973493080615	1.6549222515147235	3.2631855402697285	2.351119689512015	0.8006686771396627	2.9244526156721458	2.3381630729985052	2.3024533996025727	1.787041823823893	0.9550101645647959	2.632644806337516	2.2782669732897993	2.7723646964906665	2.6347601356111987	2.089763438668769	2.289593820566088	1.7326031225083534	2.582386861054053	3.2776313682343585	2.431699633733304	1.6746135312536634	2.8217542760503327	1.391473545524689	1.9841976218768942	2.3266125151186037	2.812951335902184	3.57424654505436	2.765014264354781
4.0059092002219705	4.020947481482664	3.510123459992806	3.5569555165350373	2.569841609944941	1.0436612600359656	1.8236438446341245	1.3999679432944359	1.4839941533681664	1.5134586257553646	2.177669113960794	3.2500594027545575	2.286710893063634	1.6341913036703422	2.1948567199261833	1.5066349889886284	3.552536442883182	3.027411142181637	1.7796678735685698	1.7397330566194733	2.155799701607389	1.9737047312206326	2.0086621901875543	1.6819215153802065	3.3418924430153916	2.3236465016012984	0.7718880456498309	2.8977922714690494	2.38047813167893	2.251253296307648	1.7192300219433765	0.9420283290045391	2.5140899551231963	2.308592056790748	2.686647003198495	2.618723482210242	2.0154666619355917	2.2956058674425908	1.771382354239703	2.510294106818534	3.2789043892198	2.469710895951467	1.6152942892023738	2.8185388887556195	1.3759626542059427	2.0110656136366782	2.3527875150429316	2.813212817858477	3.648403540895275	2.7486497411255826
4.019189417097117	4.026837563194439	3.5295026267006784	3.4896792064490247	2.5797288440925756	0.9910510370447607	1.8440476729328399	1.3342063655249217	1.4382678154375603	1.6073562417044496	2.154277087009066	3.3349124005677284	2.2758785789994787	1.6218912798764322	2.2190499947422255	1.4758813757869895	3.545218389918071	3.063555214229129	1.819263444098071	1.7459808700694441	2.1302536088480615	2.0269168081185653	2.0331257358798065	1.7295981791443928	3.433671503503055	2.3083077332589426	0.7559779469183299	2.898028569667171	2.388905250788668	2.1877978836663825	1.6306539766405426	0.9521753426324876	2.4066716211018173	2.336496724562296	2.602971307071507	2.6082282252572555	1.945673946971176	2.3128202009771046	1.800012011718047	2.4493976429336617	3.282825508710824	2.4919710264983026	1.5381803800750264	2.8153523748703355	1.363124344210227	2.0678698611359683	2.417635201146637	2.8207148195335416	3.6745033370460236	2.739332100581166
4.043945543812639	4.012918444527418	3.5818030084504713	3.406421749770584	2.5820796550087968	0.9411296940068679	1.8896335673456401	1.2632352699580611	1.362796794035718	1.6881020743121318	2.139089625301536	3.448385201201502	2.243145142702777	1.5939616030241202	2.225716811445551	1.447459824773815	3.506833130968997	3.0772740463524437	1.8817840154313057	1.7503465935801201	2.1386570803921443	2.059401531867433	2.062167780031893	1.7790641960031324	3.559835780956932	2.287163672931833	0.7663373178154467	2.8972684771298787	2.417393466656262	2.1192772028083473	1.5820598651477724	0.9616754841416544	2.3106527869626587	2.364900501159661	2.5118744471159453	2.576359612087658	1.906424066410381	2.3505200275722933	1.852095518098718	2.3888657384752046	3.3187737868011857	2.5262854731334534	1.430237759074712	2.8534872635292428	1.36641499573216	2.1292687087526785	2.473078553028858	2.8109522641718145	3.675187901458788	2.752896381179668
4.0679795783576465	3.9939931099517096	3.6409282776117933	3.3505177163367628	2.592246671030181	0.8607942892336661	1.9074091434261706	1.2283913464005187	1.3147439558384426	1.7742264864939212	2.119592512839361	3.5260935510047395	2.2304916030134705	1.5765617276588124	2.2483697115935946	1.428817948345651	3.4551348532868795	3.079768512938222	1.9285653337832294	1.7289250480188638	2.129309102745398	2.1366615894181176	2.079201306293712	1.8055051351760567	3.6923732443504464	2.2702533977929185	0.7570314422637991	2.9112730836719	2.449378456725998	2.0635614161437514	1.5388615053533925	0.955223674643217	2.2247940517363984	2.4027745328522614	2.405191199950823	2.5896216084051114	1.866400086588057	2.399390921338086	1.8990506634382502	2.339768801810525	3.3535116413352823	2.5363205394466286	1.3466230008096158	2.8731678236027767	1.3762526130646868	2.190168071535481	2.5437188261423835	2.8231406972957958	3.66744434997497	2.749215816307653
4.114797375326331	3.9944279719268296	3.6945346358745264	3.2660230998608335	2.6228056049992485	0.8482610122573755	1.9102344592057867	1.1780640688170405	1.2523347771238909	1.8603173291776756	2.1258879388632748	3.650268140734144	2.253851473926357	1.520954143877736	2.304452499048594	1.415035753233417	3.4406455628448507	3.059212287707215	1.9706334589636985	1.698147438897733	2.135112714285633	2.1887643045166723	2.1261557216132205	1.8586681144955903	3.816823443912921	2.250326094837827	0.7584742008265415	2.9608543530928157	2.4401349493361066	2.021193617360084	1.490192593256336	0.9887489848777248	2.1969199842414264	2.3967902743284775	2.3266766618106534	2.603366248279806	1.8573870769415801	2.447738429579693	1.9577725148120741	2.327817455862049	3.4191916323629825	2.540096029048688	1.2888551523025602	2.8927131228582903	1.3887132134944067	2.235166463950241	2.589125802950538	2.8103837517894226	3.6407230004539954	2.7664197666129247
4.171070701484385	4.026879988752987	3.754210138795107	3.1964403561620567	2.6508272068029277	0.8263246633596424	1.8970799129309444	1.1130971632539008	1.1858101740581748	1.9377882707547986	2.1328866133366917	3.7381425394816916	2.259266525845798	1.4758996363143748	2.338019517271116	1.4169255277654482	3.4208342109557806	3.0631353099068614	2.019266454136953	1.6675346362511463	2.148037967659193	2.247515732517049	2.1478575208144783	1.8662559021576495	3.937934338382422	2.2195839075570545	0.7865856308705087	2.996665345018181	2.431974623781975	2.02062239531428	1.4880031593524934	0.9946109992090376	2.1856271981723028	2.37704276476464	2.270186094596169	2.6146483045342825	1.8417191868988785	2.5115625395934944	2.0151638386658797	2.340619492751338	3.486818961236961	2.5486392542897955	1.265705638556856	2.9068097876512837	1.4066448797588529	2.282027056157083	2.6239462857404137	2.8092922754944447	3.6358338103014676	2.779583705067453
4.235573292890059	4.052902765727488	3.8167312783561926	3.126763676258947	2.6825663700555156	0.8061464967212555	1.8582096789880307	1.0716682522282253	1.1499184238081575	2.033966747598174	2.1410393365477534	3.8161740685664958	2.2879640907935612	1.4200241693346434	2.397981418981502	1.4515135190794686	3.4288304116520747	3.081627250252875	2.0552755421446656	1.6424807559909358	2.156444730165306	2.3054300118654583	2.181662337358219	1.8585576127335213	4.030529714582946	2.213195102500161	0.8159857706295316	3.0421153342752656	2.447084032147788	2.02453656455996	1.4838426284438058	1.008844299783408	2.2080239891178453	2.381120470282452	2.272820733563085	2.6360962612250516	1.8691069909489293	2.59578215708662	2.0624077534678578	2.3597825503329863	3.5455155169561747	2.5439867520660515	1.3055036349863227	2.899307587468868	1.3897852982221317	2.3049505301539703	2.6236729530950833	2.777887449053471	3.6376774667312985	2.801453363251711
4.333748833586458	4.099731743706667	3.8826035403908365	3.06660053534783	2.703014565966309	0.8381728187065317	1.8361917008434379	1.036017883542732	1.1230288272175017	2.1384163757630352	2.1612284274522273	3.8621089063182743	2.29462570976711	1.3508116102714698	2.4490542317541206	1.4583927370084497	3.4399534326862202	3.1168023123259037	2.060563960364166	1.618448675872899	2.1678972780303574	2.3483781615271218	2.193335382193122	1.8532670985460509	4.1028986014537	2.2190418371746974	0.8562869369114082	3.0859880330598877	2.4336678735482202	2.0186750474308575	1.4973734512678318	1.0279375970933313	2.259055216251196	2.3959197943693313	2.2718490989609093	2.660297982289843	1.8945929352563489	2.683218300002944	2.14918299972425	2.3933002777905044	3.575239585983019	2.565684603602709	1.3460871241060104	2.87552966849412	1.394942750659638	2.299667693864378	2.6294836361813667	2.7603985236283757	3.6401142826665085	2.8205126626328174
4.433992032579812	4.1653534763910915	3.9873219743630344	3.0120515816275732	2.682392712340774	0.8226516996113725	1.794412011622769	1.0715505230124662	1.1075595781491683	2.221663135974351	2.177572191898844	3.847830455240744	2.2964336740406215	1.2789669924786489	2.464264492347761	1.4664654005558222	3.467767976485308	3.1559341651279924	2.0712101890311856	1.5921274338234435	2.184947752308757	2.392251090100537	2.2257321568988533	1.808953953329047	4.123043644317788	2.226869532420845	0.9080970429107726	3.1260602691580495	2.4288958261502835	2.044626703557271	1.5323538527804748	1.033564961734498	2.288906242347543	2.3999604210128798	2.284882310850267	2.6495491981426222	1.90471881438521	2.7438251959283844	2.2028439691214556	2.4333986026636207	3.6293121749709343	2.573564955190962	1.4430900436099598	2.8348485893298188	1.3960041526925677	2.31207318755414	2.6458377538811644	2.7517611841688905	3.6117709822357456	2.825240358972806
4.514840500714998	4.2357251039013075	4.058963404216895	2.9593973411351344	2.7108420266640945	0.7984588981783655	1.732551766912024	1.1020522006620888	1.1262884446699533	2.3043448096354044	2.1828465552701144	3.7874891960918866	2.2315812440731784	1.1921943204810468	2.479185463064728	1.4823914114572951	3.4750930206641426	3.179077353351431	2.0825119916418524	1.515442981218023	2.215747865949278	2.4679841437626653	2.262863354160575	1.799512837868079	4.164844191773164	2.250704052168645	0.9421087094650582	3.1744974614697252	2.411015322053578	2.0871091794940737	1.551741360756331	1.043557656196855	2.378724663090773	2.3985615185629223	2.3020397257323157	2.646822916949417	1.8618231985286857	2.79116243237528	2.2872142922414396	2.4931859470917033	3.661763673898752	2.5912405787361465	1.579631011861912	2.788292437656037	1.3770938752798592	2.3069536055804414	2.6628725884759126	2.740495529303569	3.617702577289529	2.8262670428581576
4.57936525351721	4.299170758978532	4.121960197660231	2.931380368532249	2.7287448507004846	0.7921486610410765	1.7164301962291215	1.1655985070217334	1.1601701274561869	2.352994472177071	2.1854499269341385	3.726577492976238	2.1680593697202255	1.0780519079411046	2.4838704562622747	1.4733775159137943	3.4819706271646718	3.2144051079052836	2.0628630344450882	1.4575563550991149	2.250233857063609	2.519495820726088	2.2479985903270983	1.7918164870713553	4.170236318012536	2.2542018151863012	0.973789766033376	3.2315319698897333	2.379577080910464	2.116674247804172	1.6044292891053167	1.0216612463722106	2.452897580292544	2.4047457312254044	2.3579554261640077	2.6657383248439834	1.8321915071091788	2.8179932862515438	2.3625844666435425	2.51600470554789	3.6570172186665992	2.6136797715004763	1.741754815909836	2.74700657161576	1.3546256882129148	2.2909970553722685	2.701357237461359	2.7051718474789266	3.613264577318141	2.7991126531357367
4.621769239008827	4.339008358455288	4.172838589755072	2.927049309919719	2.7417386284118255	0.7685769179162796	1.7135251693460056	1.2373662369485647	1.1971118592794148	2.394564700577506	2.2339289899210124	3.6122349279672425	2.0765604638585864	0.9797794152950507	2.4946286583642605	1.4722973836619273	3.487623023460151	3.23436084059151	2.0332289008587425	1.388433223545783	2.282585659301364	2.513835278838838	2.2471528202297706	1.7621748740532444	4.16223975592737	2.2527049052313517	0.9658206369342345	3.2850928947973506	2.3473349018531238	2.141461822640273	1.6532417374970851	1.0052442239066586	2.5336295951563814	2.388678542594996	2.4349777595608018	2.643372141580793	1.788157660538078	2.8314394735669746	2.4595683857493205	2.537876186239271	3.6390129171637953	2.630429614666702	1.8983436083616856	2.7360420054364325	1.3275654684830154	2.2597177118788596	2.6951540128246694	2.6758689985704764	3.6233832950443152	2.8009895259827524
4.639766139780388	4.358032686000942	4.188366120148133	2.932531586695986	2.760919766181728	0.7596578799771673	1.6897114771753396	1.275433978864314	1.276185899641385	2.429547847474561	2.2664767707249203	3.5027921079049493	2.0283819733524746	0.8962388671059497	2.50503182289033	1.4704039538600078	3.495357053641812	3.2807881639437637	1.9990824463399424	1.3075297251920306	2.286241918116901	2.514541914337938	2.2207213234451335	1.7687138642893523	4.134385064664041	2.232910218883565	0.9440450869160862	3.333874688647954	2.311385359547085	2.147983274329869	1.7108361811596686	0.9813458928516674	2.602007716330438	2.3793096234807307	2.5250893329024455	2.652603172216181	1.702692867437571	2.8523253106426405	2.498726229117071	2.5600667936616026	3.5938241842475898	2.616809325260319	2.0960318329430705	2.6825902172814065	1.2969404716522257	2.2044502561307575	2.711988126059743	2.6679098252169893	3.629773859420292	2.765882102808814
4.636691246010798	4.393772683614586	4.213973535251471	2.910810338426036	2.751627470501263	0.7586898120125072	1.6591887671267458	1.327056277821144	1.3376349924653637	2.472153135397753	2.267935109657062	3.4299748270945463	1.9832889573278074	0.7830426618875747	2.5215814580428515	1.4419257461635713	3.5102780515312686	3.3356150419383006	1.9594576580302228	1.2164065773517923	2.3025864810398255	2.489589663983172	2.2026199533732806	1.76849092213781	4.088125323212562	2.1726740981382737	0.9527397363946546	3.3637309659806482	2.2765492356797745	2.1625039983805916	1.7785549876943159	1.0103409842935305	2.6716129152570707	2.3604423003876276	2.6387443236555583	2.637932302465436	1.6319938955979967	2.843638488271483	2.5251610335565084	2.589805483211605	3.551677727707824	2.619982373065758	2.2603729530495764	2.6331500562119032	1.2492975604868477	2.1882220434036657	2.709230543921062	2.6400375356565164	3.631586593764433	2.7344466349984176
4.635609031146546	4.4232319308314905	4.1901344918985215	2.9298853838335073	2.706481288493923	0.7269019479449965	1.6201923239366234	1.3588019608506223	1.41974391107319	2.518758788503489	2.2496529039714317	3.283047548347475	1.900600009405307	0.7171232534244154	2.5038990839576427	1.3833463909404817	3.4977672745730013	3.3738821267480263	1.9092943816180383	1.1150687242193036	2.30907461268234	2.4754737342636814	2.2113469777853694	1.7499518282665085	4.052183368118194	2.133288623476431	0.9334256550610467	3.3633587963186065	2.292837871561365	2.1819082381789636	1.8247898476951334	1.0042760296896587	2.7124106285692493	2.353932725456741	2.7164090988020297	2.607800095424417	1.54262649747386	2.813099861155461	2.5112355535724236	2.5952869883164484	3.434032677111373	2.6255060699374497	2.4074271964870104	2.6039263901155776	1.1902823484240763	2.146991890776999	2.7468252985413875	2.6231238705352657	3.645178697971281	2.731646392367721
4.629027096374885	4.43630607379076	4.164674579218599	2.9020342985701886	2.645633554778719	0.7042306503902697	1.579902789511943	1.4185142190837077	1.5141685382024117	2.5672592532761103	2.2088825259118	3.1464446547027958	1.8579316105053851	0.6410927648315491	2.4811203239281894	1.2999221662895037	3.486852242147131	3.397787309178658	1.8631996811012435	1.039577470489583	2.3016337475320863	2.417522165443024	2.2437839147582928	1.7486393775135158	3.996027881086323	2.0753252198388195	0.9194867190042446	3.371721783380468	2.3017043107259996	2.1872677722981173	1.8583449944504271	1.0291658085345479	2.7181579671026874	2.3925267861788853	2.7545850438398234	2.580054172194729	1.4798704774196956	2.732860269196692	2.4949399304203346	2.567776121498645	3.325903220800099	2.625465531797864	2.529353150721814	2.5722138361264184	1.1219544971730309	2.133096930744477	2.7327752484226013	2.5692079781280084	3.63903317653851	2.726334325640158
4.6002505229708355	4.448788026661961	4.1474764595805595	2.9158209355379947	2.5782897361787467	0.6613633908301586	1.5876391949460953	1.4537643084356195	1.55009984255279	2.586854515268185	2.1779531181423244	3.046029164639695	1.8105200681690885	0.5802857404870936	2.446163211493084	1.19127840704713	3.463882609458453	3.3861136753802326	1.7951660798630802	0.9440572859085051	2.2774928955596487	2.346532332650845	2.312785052279645	1.754676263251802	3.9483835497182467	2.007256430724607	0.881610579744015	3.3678346780213646	2.314697156884006	2.1987830894487574	1.8810661834119131	1.0419510457057632	2.728121418939852	2.3983532168242596	2.754048066372102	2.5403674522168784	1.4222609261259005	2.6577654651186475	2.503148424608357	2.5312400244238202	3.2199213108123836	2.629971833971899	2.606418038276138	2.5210608155682896	1.0890884235839995	2.097504188106979	2.7424345744308076	2.5449357046625627	3.601192322794746	2.725169889619246
4.546481434621529	4.462820280151778	4.105260934532845	2.9135145019252304	2.516736116011956	0.6019927079166301	1.58477180941741	1.4599215464198276	1.593177853672883	2.5796072336367777	2.1586385797968477	2.969613531962723	1.7846803244996257	0.5449464188358772	2.4031623376819167	1.0787911315176555	3.4415858810906657	3.3433495033708374	1.7384653251270656	0.8244011931304275	2.26308506379149	2.3002896581160686	2.4055055523070537	1.750428730608069	3.884174117864024	1.9321224918562467	0.8423943811528343	3.36711003021379	2.3560056924103145	2.200325821716402	1.8940107312293697	1.0069544184952028	2.7131159360808796	2.3942333850461592	2.7360274357840537	2.467459218875338	1.3817723006091762	2.5674277463138555	2.4430156369802214	2.4919939630491426	3.1720481625520653	2.605753486071188	2.673714996064311	2.498465817967559	1.0638713502311967	2.087868514832941	2.695153745789601	2.5181127168879884	3.5413180244077602	2.7173459987948165
4.499972050421325	4.450348933670213	4.057206633780707	2.8915953880333882	2.4712699535857863	0.5904114830747021	1.610793056315566	1.3896352424579665	1.6263367751707072	2.5785777690303604	2.139267691415353	2.916111093449968	1.739609410727691	0.5290952082447521	2.365515205094891	0.9807238956958491	3.40224806927176	3.3036200944178296	1.659343576296082	0.7169160584974399	2.2421134082541223	2.2337372725214037	2.5003664649271404	1.7568009988873716	3.8245830708251924	1.8413447664487304	0.7870941577117968	3.337864189892911	2.405387400929257	2.187289409496822	1.9017010420051943	1.0105037593038122	2.6994030799997297	2.378401093996163	2.6953673104014624	2.4144286480106887	1.3351309005592809	2.48802488252862	2.4080163769998473	2.4323011937423455	3.10399240282453	2.5750283914138334	2.701795095266596	2.462899108025842	1.0382086558954817	2.0671245776691407	2.6664620961169696	2.46703938639269	3.4762260616372354	2.7084911193307994
4.4432924319934175	4.422144775893694	4.0270697341470845	2.886422900867154	2.3939585037480215	0.587427200029233	1.6442606487990261	1.319751179983283	1.6294327824807575	2.5316532056932877	2.0774967819325894	2.873019799578281	1.7498206514900647	0.594338978130851	2.3036860687259795	0.8939971347011756	3.3660895118936316	3.253324072152376	1.572939295745703	0.6507676838096308	2.1919295282557987	2.167358282972693	2.588241505542206	1.7387911502975577	3.7708395098111382	1.7472433373206457	0.7420439801791952	3.3143800873029017	2.4612521928494226	2.1351415968986314	1.8827542511032416	0.983421802723052	2.650820764449514	2.371561497671309	2.6408123019941856	2.3632119899635664	1.294548275613143	2.386218822757689	2.3561812784524947	2.38500518478467	3.038655602718774	2.5091797576511063	2.7256051737591958	2.4153192829362053	0.9901262281442179	2.0209883577021466	2.626221023969757	2.427569106835349	3.390007118634822	2.6593331935673725
4.379561795900468	4.402443407142874	3.968541104001826	2.8719787104690195	2.320557568375543	0.5684769137136689	1.6648216851074225	1.2157276070920162	1.5694292122335962	2.5068043172586805	2.0581619575741463	2.8061520541325553	1.7482116074911456	0.6869630069472075	2.2345363956726896	0.7978288115861203	3.3258393466838037	3.1778807728526615	1.5191110140273933	0.5803277485246905	2.139042122949676	2.094298884470748	2.694151766612573	1.729914175411362	3.729766427378788	1.6723845779124424	0.6900533223045853	3.27039120857087	2.521409870941657	2.062933937381316	1.8408052635642398	0.9670216919468801	2.6133844051518733	2.348991334537893	2.501098660140576	2.2901010996284223	1.2479510832156944	2.298066927181536	2.2642263239788045	2.3605941908201906	2.9734947571688926	2.4371888825701764	2.69597152191236	2.3840133998137043	0.9605981151540723	2.011606187197283	2.5855945312072937	2.3658526172287435	3.3029029093804474	2.5868019589649562
4.323534091887373	4.377003981598412	3.9429419755514887	2.8288559967523796	2.2516620859355205	0.5799015393260195	1.6478897182056016	1.1151554623760913	1.5141038133109128	2.4544564150167867	1.9806671340409632	2.7707845281914607	1.7600318922524394	0.8043030989321546	2.1605984116087544	0.7234331035581942	3.2852728290529862	3.111678305036695	1.4520543823152774	0.5513349935228733	2.0817892565105107	2.028097019915215	2.78658168082442	1.7240498275120957	3.6792751718239094	1.5915961984501374	0.6615758191924594	3.247519512144327	2.5870652749030763	2.0066945305080663	1.8113014792681348	0.9530336108685186	2.5690785080086083	2.307598556503745	2.3670057607858848	2.243968715614609	1.188726789248317	2.2195809062838436	2.1427797340417913	2.3292367853134635	2.9054332748380967	2.3859253177844857	2.664065217065492	2.323031426479431	0.9237910809974108	1.9901195346120748	2.57947297479566	2.3066463544025506	3.2167876234325803	2.4862327838331235
4.2643964052268375	4.360123912491048	3.906275193353167	2.802631806602397	2.149773245636445	0.560821346831374	1.5905397934345729	1.0388178767242056	1.405682428394966	2.399020118955641	1.9206994257107712	2.725615343368494	1.7747276800942202	0.9232055721167193	2.070591689849624	0.6219171205971774	3.276974258363149	3.0472552919011067	1.3702299888141067	0.5353355809741215	2.047778809409542	1.9618187119415738	2.892988064018918	1.6876482207337387	3.6045091673836445	1.5371587388592345	0.638125609120428	3.2280347565575296	2.648395777465754	1.941646620042135	1.74542640654725	0.9319785575905252	2.5079936335793565	2.275238017522945	2.2558258199719066	2.176738768302762	1.148330301786166	2.110770892246056	2.0619390990914974	2.286562506490126	2.831586075336285	2.341060857857479	2.611903752414147	2.287333231473236	0.8993622379106154	1.9773594672227373	2.5437392320721868	2.222843917881182	3.1062820075806123	2.392339206333194
4.203443330833265	4.320385305984236	3.8366424481867214	2.7976471918448285	2.059017794382455	0.5570220359774225	1.5452749576330924	0.9782775896736133	1.3145012374953207	2.3534327406236435	1.9105767052405251	2.6855346054888494	1.7640257693211865	1.0481194852702722	1.9656414553052142	0.5431826072123436	3.258190614891439	2.961657942626558	1.2862215662416232	0.5358580174984267	1.971579874562589	1.8878699595265136	2.973071624798828	1.636898832533077	3.568915210824464	1.5156781638910897	0.6049007511967995	3.212878196299665	2.6917781882309724	1.8610112716293397	1.6542849026811872	0.9047317120383106	2.4491646944029197	2.2002593077765695	2.1667183147253	2.1214679406224093	1.1091716285925242	2.036204064793287	1.976183115592012	2.235221343978858	2.76810763382682	2.305860052307351	2.5715679600807926	2.231845068382083	0.8800133977240566	1.9296367454825245	2.524176242968276	2.1365160717561316	3.022721391554925	2.2903787346321973
4.152233883784049	4.277291544888905	3.8265426755092413	2.793971688019982	1.99380449867167	0.5765328763534056	1.4960157098673275	0.9153513238503008	1.1949867253418547	2.2944660523524476	1.9001406785700201	2.6438141123282364	1.794031787630709	1.1148217303490517	1.874515144153245	0.47565697893867903	3.2418975913087387	2.9070747853225685	1.2333921673845247	0.5569614865638124	1.9109076985740594	1.8056559955876783	2.9873504920285687	1.5965172236928378	3.497797637835556	1.4876529593524679	0.5920119976070224	3.1983872092998435	2.709256723370565	1.7734238912727254	1.5891194248820466	0.854076974423122	2.370559614310216	2.110446509101414	2.1084709353902027	2.044319036462242	1.0637028946917428	1.958495087754967	1.887535950354597	2.1820253372003755	2.7188319911987513	2.2686471662271392	2.522459823127327	2.1843265437616957	0.8714874627025335	1.890428928622968	2.4696730503522	2.02326064507399	2.9028697017141334	2.166714553022751
4.08259538873079	4.208065407459489	3.8006767168322755	2.825698141372685	1.9323280597114305	0.5509573749046979	1.4262817794886244	0.8379816454069257	1.0563693806278294	2.2498372696865703	1.869664325090128	2.644247910021614	1.8048773630465036	1.161138892053445	1.7847563851455484	0.40605332973375746	3.249913017842772	2.843209687020763	1.1839830749242233	0.5452437462237193	1.855856485733089	1.7384249415981003	3.002737365335535	1.5558234958404393	3.4630958902868043	1.4774166149761525	0.578432508861489	3.1869602222690014	2.7240851091911393	1.6816929873641613	1.4937830222620836	0.7939876280951136	2.2913126781623183	1.9980454931812897	2.0804495833898087	1.9521841098733805	1.0085084772526716	1.8770374766771938	1.8068640187634994	2.1445118913784755	2.6594280018929672	2.2313869856507447	2.4825002740158295	2.141713833506553	0.8712177246589384	1.8045054306909019	2.4697736335612603	1.938356610375464	2.796051476513239	2.052778039798726
4.026037657983839	4.148027938918972	3.776794582883722	2.796603900383942	1.8915956779537662	0.5838005042351562	1.333382916753854	0.7925558275062238	0.9561033320407952	2.192606870452647	1.8304244140087405	2.623805193721184	1.7807549644143492	1.1660567978934253	1.6994834977319748	0.36693463139371596	3.2700372265459707	2.7958706133743543	1.1582403844406937	0.5344060724576921	1.7959905954419544	1.6899355763603796	2.9527589675451353	1.485540497909857	3.4518562780226545	1.4580976907070706	0.5731865658440332	3.1311584027825283	2.7248623677498047	1.5710100611101532	1.4035552987510873	0.7243080855119903	2.189588456865879	1.8805415699895065	2.061644624797194	1.8648326755287663	0.9361498570715033	1.7846163161980548	1.6984291369342426	2.108684553554022	2.6200593011081277	2.1812480633398694	2.415901225413363	2.1508209510469563	0.8540395699024128	1.7540050009668942	2.456727412770072	1.847981698359143	2.7014125857123497	1.9428638889330763
3.996932357197815	4.0783386558087384	3.7757405206220094	2.7546443966869116	1.853259129482811	0.5881568100761271	1.2065492659012196	0.7361635331575489	0.8354363572359107	2.1863163195152455	1.7611206317111114	2.5811325146236066	1.778949210366111	1.157743914506573	1.6287633939196027	0.330846151790723	3.279316314960534	2.744018302362035	1.140465017400424	0.5448465626200678	1.7426671376668323	1.586582210604139	2.9042831110449594	1.4388699817687183	3.439454202566494	1.434849999446593	0.5532397247274545	3.070343123192571	2.728821584114996	1.4797075737359422	1.3049034098870786	0.6527845345981047	2.0791653555272913	1.7811014648616321	2.0748098476541155	1.776506171796451	0.8650453381886933	1.701049094169726	1.5662281067013009	2.063652212023056	2.550861828315978	2.126329769442473	2.3474993280464433	2.137518749219577	0.8432944957994607	1.7001428163581866	2.53762528616	1.7493540784061412	2.6318967421114507	1.8270090050311985
3.9425955677405375	4.004790414602226	3.7936247751285217	2.7190685575992135	1.8060660375600475	0.579214638159918	1.077333138732859	0.7146563675919323	0.7451325481988114	2.1788900005609824	1.6999763346288668	2.5587333707260416	1.7955899964483444	1.1431177827941117	1.5565498780815492	0.27980579071137623	3.2643656044127525	2.6778863079987567	1.1383339455557562	0.5454662349643541	1.6552756409552132	1.5202983092096605	2.8427119929540394	1.4215347755157457	3.4500552004974536	1.4042520327262642	0.5428356299713317	3.0002019413834042	2.7080650454888593	1.3812107177924196	1.2056814191201295	0.53752354981765	1.948934387544219	1.691884451867703	2.082968793102695	1.676797832531293	0.7908299966047605	1.6367231768068577	1.4212783719290234	2.0053741046828035	2.500359503327432	2.075393784729651	2.205729982425896	2.1306566503139015	0.8355161586512395	1.6503939067827367	2.5602013877100354	1.67188794012888	2.5905852245863823	1.7449446769348402
3.9051372672428912	3.9342084270308755	3.807436968350399	2.6511366927255176	1.7832975816272927	0.5901463321064396	0.9345771949560726	0.6995222769060823	0.6556953335423414	2.187821352010497	1.6508345952184231	2.5302306932826513	1.8294086533542078	1.0648712712830433	1.4701217096669765	0.21809569682932145	3.2100089177122597	2.6000498477015026	1.1019231130700429	0.5406357571954632	1.5779330968027703	1.4195701222996804	2.7576719359054347	1.3799706039586295	3.446438236998747	1.3917529174878158	0.5400395605638592	2.9340463225158926	2.6777821983038885	1.2947246708498743	1.149198876332074	0.4673586417493231	1.809373433503945	1.616558427606316	2.09721967475476	1.6087814223065977	0.7542097733489834	1.606272698831751	1.2930132216068686	1.9011689918099137	2.4702251009216063	1.998038005924731	2.0245515683120985	2.139642499534701	0.840418752512902	1.6291088457628853	2.614192318053416	1.5792777791313442	2.5496138500039067	1.7064033513066257
3.867743050116899	3.86089706185959	3.8279232318991894	2.5523717677616014	1.7612832504002214	0.5760666377380723	0.7817820805329077	0.6582110950961655	0.5962940643688543	2.199352474585638	1.533146417994431	2.5339873813073037	1.846250569936306	0.9337587378526286	1.39396896739137	0.17500372012115956	3.1834230797250833	2.540051980115965	1.0639126071173812	0.5136734179600307	1.4959354868586279	1.3563644668392765	2.626088536154458	1.337941161824381	3.432392423780635	1.344077247161851	0.5326120870904545	2.8637928990626182	2.687534392073135	1.2368191996763633	1.1248118576967499	0.3917094842112074	1.583020326117929	1.5500136708346774	2.1493566826880315	1.5077449199984414	0.6846152948050134	1.5499284107127167	1.1967992024570027	1.817337032159107	2.4473739610485725	1.9274922592170582	1.8441273499297641	2.1322435773167836	0.8428393366961953	1.6037246339595774	2.6591810511858402	1.5320473899033717	2.5421966334873094	1.690309381881177
3.827677091959997	3.7460139525058906	3.838752230040747	2.4757937748040075	1.7255756867774341	0.5520820420989351	0.6780890058658271	0.6273836999496091	0.5331836993297268	2.210905976826136	1.4499782728349713	2.551196135803602	1.856806605841306	0.7714381922311668	1.3133679236354945	0.09698929490423706	3.130585234206029	2.4775904780802005	1.0458925411677842	0.45661576840808016	1.4075122735505448	1.2695694912347715	2.542437621053419	1.2891478486750783	3.4501236895708685	1.3034169953622936	0.5152029108626482	2.7625273062575038	2.6822750017802917	1.1625516788423604	1.0920269550018111	0.3370640106945936	1.3220777846986917	1.5163209713775943	2.2028895565059	1.4181332743554658	0.5962790983421611	1.489642662308476	1.1013774190225747	1.7264630465347388	2.429560240827669	1.8313646943119628	1.6594129192514497	2.1244528651432213	0.8328483463883852	1.554448795036588	2.678541316167064	1.5022603776306886	2.51709742935465	1.674321309409941
3.795319236875475	3.6600898223245473	3.8626393359811018	2.411999100206241	1.7097856982703967	0.5416343821347435	0.5641596969909369	0.5590124578974316	0.49339047645322376	2.23159224750436	1.3422257339616457	2.5540353417067605	1.848367965748071	0.6320588146216091	1.2399559211655105	0.057322306081014296	3.0496986392281484	2.4017287426551492	1.0086891763936512	0.4023927902182899	1.3189623582042995	1.205543467384911	2.4248803024975083	1.2159045666974941	3.456756023355857	1.2392802886546586	0.517498735624945	2.643753986123211	2.6831892143641674	1.1139523668317401	1.0512586040277627	0.27673980328032155	1.1032110131321233	1.4964747854169604	2.224535967095876	1.302208485393196	0.508464086834471	1.4363124320545986	0.9856075307439077	1.6650218399052172	2.4162827683003454	1.777480498327145	1.4763593964834338	2.115081555906536	0.8124175018289332	1.5199331640203564	2.6569712861490826	1.484665172442713	2.51899406173506	1.6597921181493784
3.779391102470697	3.5829442472994684	3.9084048631743955	2.3277023493522035	1.6656396560646223	0.505376321877478	0.48450616262110585	0.4791940117662644	0.43690542322451115	2.2701710606354233	1.2055566106054019	2.5591780133617545	1.818326583834176	0.49653102001636074	1.1640285995730257	0.007850055783566002	2.945580241046958	2.330212870145874	0.9746157663253967	0.3278936714653256	1.255909171186929	1.1283523953578847	2.327222206091847	1.160663378800105	3.3993510734981784	1.1724680418946554	0.4966971718695895	2.5280584500194556	2.6852844330875256	1.0657987811144367	1.0259557833994184	0.21916099724076168	0.8203284263752476	1.4912652851176542	2.2147160376806445	1.1734325061601285	0.40804524094235084	1.3634585444182652	0.8742138559209721	1.6086201367645294	2.408483397194714	1.7142691520593243	1.3043714627552492	2.132314672534925	0.7880991101758305	1.4838007649813312	2.613645358134062	1.481873219941649	2.5002448926534853	1.6420364705411856
3.7705930280452775	3.495646589660128	3.898270286554312	2.2262112758199946	1.6161214802944883	0.44267434626203056	0.42196173093865114	0.405868331884219	0.3884732252465037	2.342041490956983	1.0917903958882516	2.567897346998649	1.776685939686312	0.4176951207091523	1.0503130696159952	-0.04559730051694675	2.8484338307515635	2.245662345283132	0.9072103473619256	0.26909401747744266	1.1805527226197043	1.04777730372435	2.255943631772104	1.079250720939047	3.3683977144268473	1.1017104510673437	0.4621156902227857	2.420434466533212	2.683671221387962	1.024132027568801	0.9538382970051396	0.1807241096180922	0.6374141336265617	1.5252771346757263	2.1835664069091676	1.0795141705672533	0.29141382019501405	1.2942867198555896	0.789967473474767	1.5599064001894047	2.4029863925889634	1.6526106417495214	1.1998034825636963	2.126426651411831	0.7527378643023418	1.4646282881818695	2.542668416107588	1.4978860375489609	2.5058840697950426	1.6397940810119682
3.7840154472148724	3.426358581624497	3.9160103532986086	2.0871277327709015	1.5780180833849915	0.41592968920159173	0.3925195491819479	0.3668567940887997	0.3173819215027812	2.4050066794386114	1.0272605886420547	2.584208140269655	1.738378315250495	0.3655544423446623	0.9311504367018971	-0.08378024976569207	2.7483878145643326	2.1754605090271064	0.8584349155101074	0.19336049823014229	1.1114622657579556	0.9607492689182949	2.177783134844778	1.0114394729494778	3.3150706410213964	1.0379666210588483	0.4097175482994566	2.285685419054232	2.652730283432497	0.967483677640033	0.8974103384418335	0.12042653811459361	0.49419745800918174	1.549856545707707	2.1482521153583747	0.9965117607974443	0.1646123126663696	1.268601804811227	0.7320567748372044	1.525343800200566	2.4062687290733353	1.5939838587863244	1.1035829370495105	2.1340737516889527	0.7188342339812644	1.4383257066505248	2.4417924921059155	1.5087603129700242	2.5103226532020093	1.6278410699241044
3.8028526342718165	3.3318291339842943	3.905143236553246	1.9744982237760098	1.524930276811841	0.3457572185206226	0.3462516819947575	0.2885256603833906	0.24686595012794138	2.504098242722609	0.993213896880072	2.5981330462270833	1.7098818808025964	0.3652928254196596	0.8195730219242765	-0.15891980521580065	2.6080234688334696	2.096706425647974	0.7879707601800396	0.13898919421326222	1.0656487833357207	0.8793071970549937	2.10573438998948	0.9516870990813139	3.247044331616337	0.9474806521874022	0.3664579815663087	2.2077050445223736	2.623594648536632	0.9301854745128757	0.8426300148107819	0.08015938290878308	0.3887668064097065	1.5833023697490793	2.0936807145720344	0.9160851269084045	0.05725751877720572	1.250175420589125	0.6778538122809832	1.5119946261803485	2.3873853778637715	1.537092896438997	1.0139685188043492	2.0937863325888157	0.6686498143427523	1.3995552462689291	2.342564708545812	1.5159502232779007	2.537349139530832	1.6145477951285472
3.805129717766053	3.2382843128487324	3.8639436551634403	1.8834600512791186	1.466190554800581	0.3155317876754863	0.3168493557898043	0.2693887763617264	0.20790156544535998	2.561436810339091	0.9480324380009628	2.6113833967713096	1.6667913288754856	0.36054276619537806	0.6891523165433704	-0.2286312848824145	2.486288959872399	2.043197988497481	0.7031478919839725	0.07488771593929208	1.000003963719578	0.8284275766461746	2.0247341845230817	0.8746363528808672	3.1924789017213078	0.8916308257287066	0.3023107162382384	2.1200384130191705	2.5626118669080937	0.8836438600990718	0.8149234666555042	0.06863047286237815	0.26536932430837373	1.5909334738548053	2.025961280505602	0.8739976446775044	-0.05893647888276301	1.2232807504077188	0.7049689685139057	1.5034193774328226	2.3555342357979607	1.4888478184177465	0.8738906883402565	2.051729573169145	0.6084300139843057	1.3422702790104675	2.2190736736212093	1.5104304235295731	2.5398193668768694	1.6294316550906367
3.810761297982862	3.1536364848870475	3.770180176458414	1.7977402668615734	1.4040227008649826	0.2802133227956853	0.2936334968953895	0.24219136536774646	0.15540068887115985	2.5548198892819016	0.8702626262920127	2.5828026357431115	1.6168092945464092	0.3644348606588526	0.5790831539864035	-0.3061449381246981	2.3870626634942527	1.9814412209885988	0.6006208750869179	0.016804970115676516	0.9483078866683833	0.7174913967082974	1.965400340963361	0.7531038008792067	3.136391903762851	0.806263857899214	0.23975860188137435	2.0678460485090087	2.496363825528489	0.8264459253232046	0.7918484910521231	0.087956094505158	0.1695273152197151	1.5763564288832752	1.9349510659822324	0.8345852530690443	-0.14936672204046242	1.167168312893696	0.7146180166292035	1.4991145009308458	2.300756320463665	1.4439752883981376	0.775484913397195	1.9913065224104844	0.5522696758007599	1.2713426621818569	2.124882171449309	1.4856031335246416	2.552130635509153	1.5787651712526491
3.7769987797144653	3.0643271486798795	3.6607101756555083	1.7446463249871518	1.3131981081134558	0.24276653202299156	0.27686980898984687	0.22479294943212708	0.14360637530906434	2.6096892338206725	0.7384876162639913	2.5723307594249705	1.5262607855522634	0.3717339504868826	0.4967972784747621	-0.3713659187340571	2.336056515970765	1.9446379285190853	0.5701649914319338	-0.06525217355988522	0.9039407820584154	0.6508812124316488	1.9042095831676078	0.6361909979829848	3.0781280639034323	0.7272177291153714	0.18209132679147516	2.02064351428252	2.401708139935082	0.8023117938879853	0.7522706826690009	0.07379255464947977	0.11416387434912476	1.5541312351716712	1.8494868068423582	0.77083159631867	-0.24300783679692736	1.1367270171207682	0.7248537203059334	1.533693621139429	2.226181296727561	1.4514448159699413	0.7457354198208671	1.925508419962719	0.5243907038197222	1.1926139103534958	2.022375286262129	1.4597535334196223	2.543589138631706	1.4887741332769278
3.745642619753442	2.9744220869214306	3.5657318736205523	1.70353024848647	1.2341195302340173	0.2537373757769077	0.2429018079121915	0.23028109304010358	0.13983974620653533	2.611045068546878	0.702017647553097	2.510794387630858	1.4755272746302848	0.4450830782041833	0.432832281133272	-0.4375701669432546	2.277040185323536	1.916288513978301	0.5279507773503731	-0.1348400593714321	0.857577708977139	0.5363932102621473	1.8856924155060077	0.5357235713609707	3.02342935797365	0.7054901557161218	0.11277265821095861	1.998677627615444	2.3027054980090034	0.7414744822899881	0.6640209297318919	0.054975129272566134	0.17674827449947977	1.5399352872580803	1.7476161180284397	0.7314489533655496	-0.3434639101858447	1.0878088350137554	0.6887759986892718	1.5110826682271221	2.173839929511133	1.4518295529428609	0.7785759353881039	1.8601314917172722	0.47554751558906877	1.0525085061581128	1.9143829667018586	1.4058848764625336	2.511283980005627	1.4313311483677391
3.7076031366315965	2.9223942102884912	3.4347331483213446	1.6800541919738798	1.1446665118405865	0.2422860571140609	0.2078311365694508	0.22254235925752966	0.1396545611003012	2.6438163585178267	0.6258612500754099	2.4372917064649178	1.4060842067703192	0.5266508266489595	0.36454859920430766	-0.4870789699395816	2.269010776362055	1.8788847289640063	0.4795880466441374	-0.1807551431794487	0.8231855102806686	0.4504447056776721	1.850170071418253	0.4221006191705522	2.964262202767574	0.683225485057289	0.07088131027554331	1.9493543170608114	2.247593419640387	0.677657079314393	0.5876183795309784	0.015025068242628937	0.26523644332439816	1.494094907962552	1.6289477024907633	0.6965766642334983	-0.39458657016271304	1.0471890681257408	0.6831396381476211	1.4932010987292084	2.094470727750335	1.4639328150811934	0.8723369057915052	1.7818747796244014	0.44337064750053523	0.9451849354578071	1.8339989577950355	1.33975693320621	2.5097717149847023	1.3336627318780203
3.6676116038314	2.866657632745797	3.307866148208378	1.602438903483336	1.1142313893903626	0.21464273402025177	0.21354819404826605	0.24348050028031012	0.1598199606296402	2.661983051871287	0.5765752545727609	2.370673394692884	1.359998799597967	0.5931460564258002	0.3073913064930945	-0.557446570551069	2.2558620511515146	1.865049909283142	0.4651015059896831	-0.25108465812644454	0.7816453420546314	0.3618728867205486	1.781818617630881	0.3211543515795732	2.935354260618491	0.679581843771598	0.015617528497399178	1.923639165650202	2.1929256414730403	0.6134393881627609	0.5120079070803193	-0.017230385515564498	0.4071103786231768	1.4307958921875574	1.537251275077877	0.6802080387225354	-0.4382939781212727	0.9970175154213358	0.7400379342972739	1.4588342319768333	2.017148647856584	1.4388554715097253	0.9770822590728262	1.6983305689039423	0.4047934908162031	0.8188464558876495	1.795956969281848	1.3023346478097706	2.4981960224826456	1.2391897344578884
3.614603574774855	2.8152360880537755	3.1779446877992856	1.5211720948796894	1.0917941694690598	0.17150320534507985	0.16887233473375893	0.21498414360578666	0.1568677864118108	2.6503754654395104	0.5488690688635063	2.29043166636032	1.3296369350194523	0.6430147853797374	0.2565369639325347	-0.6009515927565608	2.2740794063116185	1.8539268493338448	0.4467728272365307	-0.2786946868068358	0.7355603552649058	0.29357162487745203	1.6841321713895554	0.21907786421164452	2.956998658873548	0.6678187507036897	-0.03342963687894136	1.8959824307116917	2.141046745273627	0.5509174042736159	0.44854282896402464	-0.07035676653362763	0.6042385842019815	1.3714691109754678	1.4277924593282674	0.6681644100262965	-0.468636714729608	0.95171712097273	0.793204335278751	1.4144849701647884	1.9172373663091176	1.4273021017278098	1.0666347031422299	1.5755228523706017	0.3563385422364156	0.6720333170590089	1.7491934988325568	1.286100835774882	2.500844897802991	1.1747394275553495
3.5513372199393687	2.768159627649732	3.070460169055392	1.4750074470567873	1.0664015525135475	0.1608811507843133	0.12726313870668773	0.17849201102761492	0.1607620673836856	2.614312499688985	0.5297799306621006	2.1554772039504764	1.3304900819749235	0.671439855923398	0.23113073799072842	-0.6308352517248854	2.2684707051019117	1.8514294463542047	0.46151502346789464	-0.34530451962336856	0.6945253497105025	0.22870658790201093	1.5720770834388833	0.0982684202319429	2.9920706176299467	0.6631970619391281	-0.0841713395798342	1.8456390996018335	2.1028134501316016	0.4678764321088325	0.4136774586509465	-0.11042563218145862	0.6912197022776985	1.294060224631638	1.3676757757940465	0.6302966601373806	-0.4847841414654293	0.9244804137601674	0.8307867577565522	1.3771348444899807	1.827684409849135	1.4032213207544895	1.1280161788739362	1.4762350375832831	0.31136067727898914	0.5547582034981834	1.7485534157738332	1.219571391192121	2.501679988595153	1.1469916705090004
3.472798708036617	2.731968858476514	2.9624900524456463	1.4415081976776347	1.0364568523132875	0.1393558748642209	0.052837324208074035	0.12816473344413676	0.20739095796797638	2.589256599349826	0.45617731681674256	1.9448888123071277	1.3178299116097978	0.6933003334293273	0.21112145890399522	-0.6620147038684616	2.23477655056133	1.8420006856632878	0.4291216357621887	-0.4227014306182436	0.6589516956451946	0.19605592600163949	1.4604685053999293	-0.04423852938682384	3.038872718500627	0.6501160913361312	-0.11601307075272824	1.798257372575102	2.047399895045151	0.3950040778473085	0.37968927704597294	-0.14186361715425042	0.7767655588966617	1.2232607349838582	1.268084125918547	0.6126236705076914	-0.46674974598569585	0.8528730100695923	0.8774967567394898	1.3617580748920322	1.7292709215740565	1.3723316337433535	1.1682542519262895	1.3565704359798227	0.24896877984869697	0.48861701977975924	1.7195261252732663	1.1602436657797794	2.4851883651431956	1.1130980373632933
3.392112941487677	2.700328230457589	2.8685475820358013	1.4380905187540411	1.0037095095501187	0.07828751393913744	-0.0339857810821305	0.06677875819367411	0.2242248234987539	2.5343891197831683	0.37025027389384907	1.7290564572473819	1.323669326781701	0.7136433432520451	0.1806830919126342	-0.665580419644084	2.2389607919748657	1.8204416819284037	0.41716608531913923	-0.5428745213069662	0.5993161726961735	0.16914597835385164	1.3152039474544737	-0.1866097750872604	3.0626772991523024	0.6656604154198089	-0.14340229329571336	1.7302861958853544	2.0209202789265275	0.31143342705823424	0.35997022044571175	-0.19064200283273758	0.8016456353341763	1.1937576959492349	1.1942533986903723	0.5954655614511837	-0.49370012694837867	0.8054056159068137	0.903549141067612	1.3066646058617288	1.6362556868448397	1.3371723047156716	1.2316473964084957	1.2596287589491177	0.19302539575071037	0.388519873857714	1.7029376843010327	1.1373580901728688	2.437054288091561	1.0601481827357586
3.283793335479319	2.681881951147154	2.8092698384592625	1.434091234820643	0.9729913893425387	0.005575644387634976	-0.10845366532981382	0.015256529070239676	0.22094363108246978	2.486815546150746	0.34016837066608197	1.5206813014356466	1.3262663414777596	0.7434627492016405	0.14933928517740078	-0.6681537296451482	2.232595291879586	1.7950492160066644	0.41641190136725603	-0.6022839592506628	0.5540473444899344	0.13046560879097444	1.1705347360579745	-0.3504346470992486	3.0723823859607577	0.6637573671049896	-0.12899127206051703	1.6601942428674632	1.9790137701109205	0.22841928501984485	0.3427270638473308	-0.263137701071016	0.8137722574436296	1.110255061630917	1.1186391905850699	0.5729801547308255	-0.5029930408364004	0.7676828338061783	0.9412316186314538	1.2492603972342793	1.5544677038932666	1.2900992668875348	1.3661039692146966	1.171308526501896	0.13141325873555143	0.3051961000187563	1.6649690805850823	1.1276242134773156	2.4125895895989826	0.9898783862000556
3.1894596760188465	2.672069273001277	2.7423169968733028	1.4056225689799025	0.9268241642901914	-0.06125663590791632	-0.23241993065376257	-0.0279971847997044	0.20103892903278098	2.464376201686231	0.3470408210588185	1.3629372772041988	1.326319386884317	0.7577895992085363	0.09391716817451737	-0.663297703599106	2.2324991626908877	1.784106744279881	0.4232123397130506	-0.6608741442093999	0.5186958303616642	0.14017765183797282	1.0262529724155587	-0.4766261084799234	3.077346918255298	0.6783965828438141	-0.12180895159203298	1.5769759249439042	1.9267727461253643	0.15499258572750665	0.2998293216166642	-0.350032265322694	0.8290166009505923	1.1270721753465576	1.028030439874173	0.5612317242298771	-0.5259368124562757	0.7488225905311329	0.9904564418043054	1.2293949375501103	1.4895231810103533	1.248007165284415	1.5179517152302688	1.0880068524206457	0.0771635586687232	0.20758289602780539	1.6435499752272391	1.10004208453931	2.386773693201005	0.9530769130915162
3.0984455148954626	2.652762108398635	2.6871113145814	1.3862477271756246	0.8878010246692867	-0.0866025771223572	-0.3647647186345036	-0.08494476861604369	0.13528023718314014	2.4284027545971334	0.40703715520730743	1.1592694770621534	1.3375760642009344	0.7802456860251606	0.02362498795893812	-0.653070258452831	2.2221172103114366	1.7683955689211917	0.4202065605730995	-0.6833504512077391	0.480107655076705	0.11015776220469944	0.8420761387827527	-0.5722615062956822	3.0579311914702734	0.6817650446693482	-0.11523951363585039	1.4682826921111591	1.918408234570009	0.08748495851282548	0.2428023517276805	-0.42325734358431627	0.7754425435907365	1.110956648288445	0.9259582344124675	0.5466663249041007	-0.5899355328879042	0.7059325241544351	1.015258935262617	1.1818777667645661	1.4303832784825132	1.1993576442501686	1.6579253890957504	1.003551952156461	-0.027950724399020143	0.10741683477263515	1.603307256363772	1.057700901799908	2.382687213166002	0.9588784260709895
3.016476049452084	2.631816256597069	2.636602507210399	1.3755989591610596	0.8520420069087982	-0.16338602664287188	-0.47991626442972884	-0.10107367117505923	0.05624934674883629	2.440357225841942	0.42097161751394446	0.985185378215396	1.3196069327294837	0.7647767181268541	-0.04150937917624613	-0.6539566614006407	2.2027602873143963	1.717858762359053	0.41842427597978726	-0.7050587600347022	0.4708584062908642	0.11426706204643193	0.6464346316071788	-0.6624887152405041	3.054408631829516	0.6482627742490508	-0.08334311996861597	1.331623567530694	1.8773417697298196	0.033525679639077474	0.23487894609579563	-0.49972913008705555	0.6787149671710246	1.071316808007888	0.8170286334173321	0.5488173815209475	-0.6134609841452371	0.7019749950154163	1.0710796449730897	1.1569564924885245	1.3592893329036142	1.1454813306813811	1.7545237371820215	0.9340969435631736	-0.13527956825042264	0.041677256671309316	1.5889013820164712	1.032688381351099	2.3873971330129367	0.9837856264632192
2.956852861996902	2.596479301789633	2.5899387068318087	1.333489557265626	0.8237374073477619	-0.23212952935394737	-0.6452636634568458	-0.14608743682060377	-0.012999095500808739	2.405987654770088	0.47913882949329434	0.8115155561658145	1.3188112516311168	0.7527962742892351	-0.1001561390511863	-0.6671083224572162	2.1527661179773903	1.678988248610684	0.4398993444401909	-0.7680107131487265	0.4562317255476974	0.1093262069735685	0.42991819543723125	-0.7316463399626486	3.0495162907204665	0.6034516226408628	-0.07349890166967674	1.2208674514283453	1.8180019028167025	-0.016632159794242263	0.18473686642188775	-0.568628113646849	0.5583495207814012	1.065630927650297	0.6597469949197524	0.5116864829412067	-0.6491319062326835	0.7103124345936739	1.1146250314966328	1.115779321984091	1.3093923643077237	1.1156294951142676	1.7814236881445287	0.9086714634257408	-0.24778835542712466	-0.06554230818954501	1.575457924308259	0.9877519480209799	2.3627494107792066	1.072033109830622
2.9108160511100314	2.541962459055199	2.5398657774086546	1.2909364567029187	0.7550332699823159	-0.20269243326679715	-0.7936790955821419	-0.16960384766851155	-0.09152657011234026	2.4347809592238487	0.5512646215946969	0.7024299685040181	1.3043652192452124	0.7092989581081344	-0.1525117833613369	-0.6778255737684666	2.0863583266209527	1.6204923464855647	0.44029743669566423	-0.8403968480915595	0.4350790670986696	0.09565029302660498	0.21402499496707544	-0.7770358111147508	3.027620148844209	0.5757745366964152	-0.08248177157294909	1.094860846534378	1.7565317782932581	-0.0705126792647052	0.14890292936519828	-0.6197656165749988	0.45530768541871663	1.02890071128314	0.5323702376193277	0.4771231221530643	-0.7005989205549268	0.7114877564725473	1.1144089672106046	1.074982743883893	1.2712079325097307	1.112654821445597	1.8060088436674882	0.8899272902303247	-0.33227011991866295	-0.09883243124568016	1.5411123188815161	0.9009131155439221	2.344673876417215	1.1530892644848445
2.8611473197515997	2.493045790049128	2.46426332742037	1.2801517809884682	0.7067194426227492	-0.2209255662923649	-0.952348475493803	-0.19181346422149192	-0.1388890094669566	2.475838320293188	0.5833052520744443	0.6112695522291336	1.3130226716404982	0.6574512280369108	-0.2098270208311907	-0.7148315261133162	2.02462590944213	1.5776474236449638	0.45187498210714033	-0.9035704659138457	0.4188513333278169	0.0913881063486555	0.038912548790766874	-0.8315484628334475	2.9817158101520715	0.5378561332528784	-0.09730855905297685	0.955433685478081	1.7053984811505774	-0.15399310293518084	0.09066034857466261	-0.6793060306053469	0.3983191216507327	1.0368396671103683	0.44185814713755833	0.42077459222409025	-0.7718267555208775	0.6959399926334671	1.1141427614235988	1.0457921429458306	1.2209089355403138	1.0791057574070122	1.7931657752919254	0.8891967929717548	-0.3783278336337824	-0.1287508940990723	1.5028835785031942	0.7498506032444991	2.325705403625398	1.2057524440040144
2.815315778800159	2.4546188403940983	2.396987306367376	1.2271038078948897	0.628184349072779	-0.20036657880023295	-1.1193277379453535	-0.2142585392059905	-0.18010797787009727	2.503085562865209	0.5884894553880862	0.6039991028881211	1.2768700168460918	0.5957953250284448	-0.2600150574225565	-0.7334094353184424	1.9509839596852632	1.537028287351767	0.44196102405683996	-0.9423036131741748	0.38671673458405464	0.09073554058431507	-0.12089982182543486	-0.8796874892336586	2.924595922924281	0.5141641763579309	-0.09816328169175402	0.8465762253976417	1.6542883061160496	-0.24133834140109095	-0.0067552480315283825	-0.7467175042465064	0.3773657176191136	1.0483298472669151	0.2590788854673059	0.36911261969011877	-0.8510980565135913	0.6669219381982371	1.1018931927348983	0.9871257058832341	1.166221920763239	1.0505807952050406	1.7809567307226992	0.8868373912150554	-0.42515037106756204	-0.2007887870212124	1.462138477664559	0.6656938164978443	2.3144139414896068	1.2204042777127684
2.7873008741272765	2.411450834571307	2.299786523997582	1.184722590599685	0.5919509884803578	-0.19201165399493908	-1.2668065646045232	-0.23871678377997224	-0.21145100657863555	2.5446296816560614	0.6343926455285118	0.628478957421972	1.252663629653554	0.5448860813344664	-0.308513941695063	-0.7407601830629597	1.8954999397718506	1.4926006482195424	0.45187498210714033	-0.9263531481483624	0.3506527271762489	0.10132947964997926	-0.26573086353385256	-0.9217810999350025	2.8202778088336276	0.4967748237251296	-0.12009122411836648	0.7322620491770733	1.6418768920468942	-0.32800376072089804	-0.09764052950334064	-0.8064160002933329	0.27906108409123914	1.0524682184821479	0.14672008845685183	0.293843944965305	-0.9267094292274223	0.684333689079593	1.0920312711563613	0.9323638959480505	1.1138404746647643	1.0111161656121028	1.7897777550582845	0.9006162264011731	-0.43353418809581923	-0.2721511005664577	1.467364131422034	0.5652789589386783	2.3368682182160057	1.2836987365790964
2.764959988745571	2.395744539250443	2.199199815211626	1.122610773109325	0.5739468641103685	-0.11856305624974303	-1.4238573662756675	-0.22291752302508253	-0.24751895236662308	2.593176770731509	0.6461089450173424	0.6685226055988329	1.222441009267254	0.463630639492634	-0.3753763988151041	-0.7643110869505404	1.8189968357986275	1.4590068342412068	0.4451567187682096	-0.9190581543591378	0.3276275113320447	0.0999851941754378	-0.35871903325966104	-0.9628042005834618	2.723984022668714	0.45738106052533023	-0.1521747954177362	0.6435572809234551	1.6122028677558162	-0.4359928557361714	-0.16008508478061426	-0.8537306792559886	0.2122153155901289	1.0260389404718655	0.14662367735202594	0.2403718811718379	-0.9875251986828832	0.6804427309063698	1.0963593943543373	0.8971360957186214	1.0951314872513236	0.9749640275177166	1.7869659267291627	0.886940891282703	-0.44809107661681546	-0.2912401158898165	1.4602204982864695	0.47530031860966854	2.375943679988619	1.3838164075628572
2.755423247271808	2.3877649987801695	2.0952520399685106	1.031946346787119	0.4908693349664698	-0.0971018436508415	-1.600492300397868	-0.24503884266624332	-0.24056821818505894	2.613327794413281	0.6287265367068453	0.7576836483049391	1.193285927687929	0.36299562740219604	-0.4347421379588612	-0.7538478768964972	1.734072814895405	1.3989061928704989	0.39744590978309347	-0.9411771609206652	0.2945286607134377	0.13270297712585571	-0.44499585188913454	-0.9935886344566536	2.6421340267701323	0.44349941715573254	-0.19770699676406678	0.5873958943455069	1.6168036336910543	-0.5379212199338683	-0.24625988917119773	-0.9061392013390976	0.2169932889186411	1.029847193228015	0.14018630539155846	0.15605503850764949	-1.0210718267343348	0.6622137640311099	1.0566233944095709	0.8673913355106551	1.0663511312821712	1.0067207802922122	1.7463404551033173	0.8705467915117092	-0.4776745107050108	-0.3111477874062466	1.4838335192596495	0.3822059267686856	2.399203778488964	1.4886774872395692
2.7387115782246143	2.380093043609371	2.016560325741496	0.9259583273028131	0.4740759907742603	-0.0775714283711613	-1.746098358964248	-0.2706920387801811	-0.25704250098528475	2.6983033837734167	0.5923072830283671	0.8264427516937923	1.1547948545544333	0.2451758074100326	-0.4755167758885747	-0.7522870766543743	1.6372672262690326	1.3451863353619404	0.33462220398009446	-0.9318756483038646	0.27155610026171634	0.12849858912989082	-0.5251221736711712	-1.0311999447355533	2.5532537200383416	0.4277462219155502	-0.23950227122458081	0.5080097424499883	1.644204043301259	-0.6379664338166993	-0.3370111016788354	-0.9588042737501	0.2996636146785683	0.9838592943693836	0.07675178440495734	0.0642300929074245	-1.0269444643541061	0.6522189369595974	1.0418571782036485	0.8076805696201722	1.0293380771192733	1.038729019673397	1.726225876719461	0.8310961637954091	-0.5189232567478572	-0.29462516661509935	1.4600451452582834	0.34821833339168223	2.380790376583139	1.5768707952749081
2.7325760866329847	2.3840421560175655	1.944559255147397	0.7981235447904276	0.4430185948462132	-0.15732670418024683	-1.8844367576690033	-0.3019569941786428	-0.24436181599237933	2.704381327889927	0.5668505907569449	0.9256737571551248	1.1273504873365974	0.139296819454183	-0.5176456285721424	-0.7847879088624177	1.525946130149169	1.2943015661271537	0.2585811048508708	-0.9342323808898467	0.220434131536688	0.13512679282197765	-0.5786889519108191	-1.077279373380994	2.484505498778371	0.42820540691834197	-0.296899546721223	0.44695087880080003	1.6443907987901831	-0.7665084875095776	-0.3955146961455715	-0.9900289600405877	0.42413832946076935	0.9670914897326062	0.07596455161103015	-0.012244546537685086	-1.0234730002777597	0.6239698919568333	1.0051551948998223	0.7772164479448593	1.0057390529117058	1.0796462659348212	1.6618231329308273	0.8186999207146712	-0.5331716824566236	-0.2716837163002815	1.4212106803333595	0.3886835939672272	2.357156256980911	1.671766889769907
2.732610178247992	2.388647096851651	1.8537077063068819	0.6598594452259392	0.3657875420986061	-0.14085709202412447	-2.024282803328571	-0.3665942579376565	-0.21764302119873574	2.7154984266559654	0.51019558834417	1.00351983772601	1.0903049015318016	0.027934170665703546	-0.5734151169692108	-0.8103784533474327	1.410545660821622	1.2698458098473964	0.17928587544984126	-0.881169640280848	0.16552903740985803	0.11697241325802628	-0.626101689573572	-1.171782806655139	2.3944867925830677	0.43409192657507	-0.3611461984026394	0.3954479142836589	1.6646057464984398	-0.896898357971837	-0.5049852875233897	-1.0111422719745342	0.5631822327899146	0.9540315725221662	0.19697568474992794	-0.12664414482428632	-0.9945542154219202	0.6050499643676265	0.9408879214338473	0.746697955926084	0.9753038936167844	1.124082447924168	1.6043376067818511	0.7801692442434291	-0.5401999418202514	-0.2519317783953053	1.365341825872135	0.3932750484216962	2.2998419766755793	1.7687007214729764
2.6986045309917484	2.4003777637902273	1.7928405826847729	0.5184602748079135	0.26975000202123256	-0.14235724146200784	-2.123239267089888	-0.41344263719544905	-0.15808713145111158	2.7891965296483385	0.46659734007701814	1.1243118899413007	1.0405593613069617	-0.0861876526893798	-0.6139814812157652	-0.8260906309604646	1.2980535364030663	1.2413025933117194	0.08679881828027795	-0.814059619814073	0.09265742972352595	0.09483924700521056	-0.6250801504951238	-1.2579653215415831	2.283330877487182	0.4415598992739043	-0.4281044410911842	0.33165468665187053	1.6752725085763032	-1.0139631759837957	-0.6006295856036987	-1.0597953843139396	0.6765602841865244	0.9054588296278446	0.3391379693666735	-0.21729745107576043	-0.9640881627304438	0.513014456379993	0.8894589234612262	0.7265997493485556	0.9308328619182724	1.1368106730477794	1.550099907284285	0.7199224323338641	-0.5254828128773175	-0.20297932976323763	1.2633393476760573	0.4127120987701926	2.2480637221014277	1.8790935394859285
2.6658221743565482	2.4338108716578133	1.7244392341542594	0.42563251768635213	0.28387898664560474	-0.22716818103506364	-2.2468973161469696	-0.4715184593294811	-0.11701199614019175	2.8497857436579093	0.39017226562759805	1.1614326092601817	0.9815529771872411	-0.1953786124457509	-0.6396263018011161	-0.8817969440516842	1.2114114247272847	1.2116464835023404	0.006773144373792517	-0.7114265525981416	0.006217350134833677	0.04224058192575755	-0.592286017405258	-1.3442246060732541	2.1895822933748392	0.4362452887361769	-0.4982071023556799	0.2839738454893501	1.664132454730795	-1.1353974099021809	-0.6742185818317075	-1.1504549979722678	0.6761255106118826	0.8694342766530821	0.48626081708236735	-0.31941314306530477	-0.9060714356904288	0.45482684117358474	0.8267414782072698	0.7201798664858969	0.884694631363461	1.1580087418727856	1.5158518582272498	0.6610646535210136	-0.5340646412841118	-0.19564700979782512	1.2131182849094504	0.4424582861180869	2.1835824024558006	1.9872483372952128
2.633681371683281	2.4439894702461684	1.68348659502388	0.31292726013520056	0.30849175182658417	-0.20810578390741571	-2.3291804312533775	-0.5131318127931797	-0.054394259441919855	2.920132491763087	0.3044309524234194	1.18575347693941	0.9097825421145526	-0.2673893760085654	-0.6644216057570659	-0.9224863118625459	1.1425549607641785	1.1921855331818632	-0.08847134080386679	-0.6385590179431649	-0.06368383522305152	-0.028881628492902156	-0.5519319163257315	-1.424255507251601	2.091217175503143	0.4428379918268015	-0.5521622971480993	0.23879049905732902	1.6416639907895205	-1.2263707954840934	-0.7714512808522284	-1.227946409253373	0.706062516053662	0.8256839228455481	0.6138600423843672	-0.3958763407198993	-0.8396180271887296	0.4383929948242602	0.7413199613108932	0.7312714165521972	0.8764578013262051	1.242645057941349	1.5285249374362102	0.5800614138819365	-0.5919951783002911	-0.16661580663654277	1.1563406210990992	0.4590315186020476	2.1150530414559037	2.089324284028597
2.6000501596893706	2.4641875715783224	1.6287167906798234	0.22270773166585536	0.3454663735902623	-0.25845599528994667	-2.37121098903034	-0.5327435379850728	0.0027308510471748815	3.00130353801255	0.2459006208119705	1.17230357945623	0.8531565706141127	-0.3483789264315817	-0.6870655454329552	-0.9796351772150155	1.0806844671143159	1.157961862720126	-0.1882619299723574	-0.538066292412139	-0.17205786410154805	-0.09545079435007804	-0.5286145544893996	-1.4908110287260394	1.9702969398055785	0.45821986056653125	-0.5923359176098482	0.16714734682635068	1.6145202365798088	-1.2979077234787622	-0.8212410496799475	-1.241375770393846	0.7169898820388132	0.7795715865083679	0.7654083341985803	-0.45669861074029383	-0.7259159450956291	0.43853531895802994	0.6800310930029566	0.7527037877116072	0.8717392360377445	1.303257083684811	1.5072443169346461	0.49748923759508334	-0.6426231396114782	-0.10815186806960575	1.1100038059301898	0.4515581112441385	2.0317788728516826	2.1955228293227487
2.5385477966147842	2.4732224478174825	1.5754203532393245	0.16386569354333125	0.37746119958955193	-0.323190201816501	-2.3976852607000545	-0.5853135571287644	0.027069208164566226	3.0138622602219955	0.16381078994174814	1.2065005023217448	0.7973837460691441	-0.4234041033146063	-0.728610419537816	-1.0990327404675182	1.046541127091997	1.1340566802894954	-0.31569199139392046	-0.4840295455385838	-0.29584868434222883	-0.19431077870043206	-0.5028020291167734	-1.5611580401335254	1.9165422724552954	0.4570180225628341	-0.625961633825306	0.11427200175755084	1.5725113323975601	-1.3513816799855638	-0.8746095422296623	-1.2320102882113666	0.8054373318092496	0.7118850721917415	0.7760758368048966	-0.5008341734734048	-0.6204504466689271	0.4582219604291581	0.5655366221764158	0.7213300083668293	0.8478861034543097	1.3877528300008297	1.4713195665483292	0.4012774847968229	-0.6971844309940123	-0.08550959504604912	1.0275493851271202	0.5070684194020496	1.9040257149636735	2.227820539406671
2.4884955253536085	2.463381485965907	1.5358897037638974	0.09132775682910127	0.43321014984693323	-0.4065828506398613	-2.337691584329604	-0.6607191198225563	0.05021375061652596	3.042357169137664	0.10664255140092278	1.2216604303122198	0.7253944986944048	-0.48406812234248625	-0.7684783628818546	-1.2196461744191744	1.01979623899261	1.1086965147002383	-0.43329026977204704	-0.38705856956209306	-0.4235206121263322	-0.30076476407409636	-0.4978330116706591	-1.6281589418679232	1.845865250803487	0.4715594335537718	-0.6381397749886581	0.014331234491722388	1.5220270194720094	-1.4109259525889684	-0.97611760119464	-1.1717248508449982	0.8977473234412436	0.6702255009801055	0.6408937660024053	-0.5732401122113298	-0.5266790356736718	0.4631596896507529	0.4738467339101633	0.6996906116688516	0.8010475254245476	1.4413213539912815	1.4165505884311655	0.3137168717731279	-0.7417923122629293	-0.09182496902571505	0.9652374195261805	0.5137551034675891	1.779861677727371	2.2492177508134974
2.4454970696337868	2.46072281763022	1.4810668648406347	0.05837613553478187	0.5996562456011031	-0.40803851166025124	-2.2701479379393	-0.7610008658062751	0.07968335329888987	3.0710236554877346	0.06229372065401336	1.1699669281808505	0.6640784291641472	-0.5456756631460823	-0.8206447665285245	-1.356133952032438	1.0220980961110846	1.1175424012095463	-0.5205743707292481	-0.32303422071820964	-0.5267805370198294	-0.4074685889118226	-0.4864680350499784	-1.6634542127589564	1.788508428402802	0.46021076738368977	-0.6462447321040392	-0.0917570863879605	1.4624160725201598	-1.4819171038835095	-1.0540128682114174	-1.1194670330538756	0.9767576013883987	0.6604989939789656	0.6478433375275289	-0.6246640955025863	-0.4496181173032965	0.5015665458137014	0.41854749580985223	0.6546259616068666	0.7837516284915389	1.4261589637268082	1.325983926979657	0.2614795436393417	-0.7570929834090857	-0.08988059178023992	0.8856723181621546	0.5192542714460752	1.6638001215431253	2.2798097020312955
2.4123405916893716	2.461007422418814	1.4346138769143875	0.09157159123183709	0.6860895492881982	-0.3876396824710961	-2.1590501445965207	-0.8429325513603209	0.1469522926168479	3.0588808220595056	0.04107815749343834	1.0948936824660362	0.6274549963865403	-0.6169522879913782	-0.884313730157905	-1.4946100137012117	1.001570144815352	1.1228220373734417	-0.6039725069174234	-0.2989510505930646	-0.6642399073182081	-0.5147056532026955	-0.49965307112032686	-1.6921139497691269	1.719869419449088	0.4532699456988908	-0.6653318812641734	-0.1488930061179962	1.3975365042184427	-1.543717919939827	-1.1143069202669227	-1.0022583078679244	0.952200314570798	0.6163714451311499	0.7379398886737695	-0.6595066359792983	-0.4198058725243225	0.5391424126794777	0.3574054053502306	0.6384570579280143	0.7634828701530597	1.4740784228953678	1.2088332829036568	0.22532781400195173	-0.7630148208117158	-0.10052183826745653	0.8625390701950264	0.4930946043503034	1.5732663029243585	2.3490671710370252
2.362919384662434	2.4699662861989085	1.400829192629775	0.12827426504299866	0.8207112608742134	-0.3666037791434332	-2.014897263730894	-0.916401468454873	0.18613961859237135	3.109249988889427	-0.005443079842031029	1.086720933922798	0.5729508411484121	-0.6912783501506933	-0.9410806881712357	-1.6316827989836806	0.9990445688577246	1.1208575898797564	-0.6642108043933611	-0.2915298150443387	-0.7798273958706721	-0.6250116410595811	-0.4757189586091114	-1.7102189849645124	1.6861913058894789	0.44069789132642495	-0.6630741546039924	-0.21675294740012965	1.3399698895657786	-1.6145470735276661	-1.1948307613838425	-0.9002518596389775	0.9219601868386388	0.587049044277166	0.7865577418063152	-0.7337684331387794	-0.41761410365038243	0.5970568573710698	0.32137645773906454	0.5936098892398783	0.7352561812142523	1.4838109545742273	1.1672977704859875	0.15906356146410244	-0.7745292397023753	-0.10615447902941892	0.8804101696120114	0.4661012315590477	1.4670450684558114	2.3270149912731486
2.3258441808396007	2.4850945332845535	1.3796617662043116	0.15845376898818103	1.052488032090799	-0.40607924175383403	-1.8782839461577208	-0.997199029230438	0.2654240148517141	3.1412174758796403	-0.04637259040337753	1.107447787712391	0.5560669302861225	-0.7417863061558588	-1.0174251901864566	-1.7648579882610573	1.0034735027515846	1.1042772419379117	-0.7259737221633118	-0.35211926734577176	-0.8908166206360774	-0.7286017949645973	-0.4172684486789735	-1.6996203926252846	1.6259468360691511	0.42754398158941076	-0.6510285285784354	-0.27139540916055066	1.2631743784001397	-1.675842877366216	-1.2431575031706856	-0.8088338201307949	0.9261616171607103	0.5814648881610094	0.783251862320425	-0.7683821378051885	-0.41724182868240983	0.638025547941875	0.28700445881927755	0.5489864754267602	0.7074654017657537	1.464217520441154	1.147123956785109	0.13162271734848183	-0.7954444300133743	-0.09457662969169331	0.896891796556924	0.4488521947415968	1.3860323156038816	2.2801090976884284
2.2832099753736195	2.5028125071732443	1.3632376199565552	0.21647556416904284	1.261973906090169	-0.36298420149615573	-1.7139577349343333	-1.0851604127849526	0.30949267639447686	3.1400462733926293	-0.1806740655662665	1.088328154376763	0.5352311366352775	-0.8289940365813525	-1.1302390035978975	-1.8972360911103348	0.9946575822462057	1.1162107465931241	-0.7822756541993476	-0.38034896837044924	-0.9701886846177266	-0.8491959482147132	-0.3729087520686687	-1.695035092928828	1.5860676847814617	0.38701137327438406	-0.612816132156051	-0.30412456060297766	1.2000258378321413	-1.7259505184985406	-1.2796759668384934	-0.6468477401586917	0.9956430595276817	0.5701451543479351	0.7680141743961999	-0.7961307681625123	-0.38631275899951734	0.7555875779862884	0.27569982950808186	0.5327715660726706	0.6843498032488602	1.4282511821532018	1.1361040687019814	0.08772736140521446	-0.843910480965253	-0.10441958091737158	0.9639387389773313	0.3833745149360649	1.2889826689903143	2.196181241483187
2.236281316018755	2.5152661763387463	1.3659622714632464	0.27317585683278167	1.3591530848477862	-0.3502711913131912	-1.5218034918001204	-1.17581975753395	0.35063793033785434	3.0967099164011125	-0.33369123597186373	1.0652002303543238	0.5189793502011351	-0.9196826820209557	-1.2443535037434792	-1.9894863669852754	1.0005843836803332	1.108885912104338	-0.8575154557060859	-0.42292672106894563	-1.050892781935904	-0.9587430953113515	-0.31987353324773216	-1.703156355957372	1.5326998881431688	0.34724959898931484	-0.5524649285940382	-0.36128470089832077	1.133178418050512	-1.7920153773035932	-1.313077509542066	-0.46131318970564433	1.0936083064224502	0.6152503430428202	0.7242305783415515	-0.8071606542191094	-0.3707074576858064	0.8902790061950625	0.25889558920335476	0.5084471108744799	0.6607714382588425	1.4438114467506453	1.0820452546639887	0.02177161014196331	-0.8857109118893419	-0.1236181050346501	0.9822435478510858	0.3414012626138726	1.215053213025233	2.171457531240278
2.198844438204428	2.552305456682929	1.331806179391134	0.3660026146330203	1.4830369610722949	-0.3580709006681649	-1.3397575022686525	-1.302949651171563	0.4130201403476148	3.0247555623344646	-0.4793986797052259	1.0451522699548672	0.5169967781310378	-1.0203098612693275	-1.3635402510351544	-2.0913127554651707	1.0002383186010182	1.0882871091623316	-0.912037842315705	-0.4776836722362591	-1.1339823330816627	-1.0250941177558763	-0.25628508810064515	-1.7162951123987251	1.5107630230340707	0.3044459312741986	-0.4723827179461302	-0.3828968918933995	1.0898258348048102	-1.88646953904113	-1.3119439771414336	-0.3010797949416525	1.0869631297804334	0.6341083478848002	0.7112559355755648	-0.8363234898841048	-0.3411022908577672	1.0031282709712592	0.2617331423268303	0.489630789702427	0.6279377438063455	1.4279510873143244	0.9851511298259981	-0.009962487852693606	-0.9105949140794027	-0.14591020672220542	1.0331290828793211	0.38205512759402105	1.1306413644896962	2.10946756357394
2.1802428267926786	2.5610663345231317	1.3075470027310396	0.48417515914059867	1.6193003812393372	-0.35621306435363304	-1.1870037933353617	-1.4420192494407587	0.4593164169061453	2.977064495458918	-0.6302079204595575	1.034274792793418	0.5518387693384122	-1.1217086873589397	-1.4914927314312763	-2.1876552704667325	1.0312758119266563	1.0647334130769837	-0.973668184407915	-0.5531337243473434	-1.1760454351742966	-1.1163955260815555	-0.1854482987200093	-1.7228011944346378	1.4975261213046671	0.24359811642771517	-0.38941499017273806	-0.40158024607956955	1.011805794577652	-1.977030086871757	-1.3087534281229252	-0.19868057272685696	1.0688737750405886	0.6340163301549528	0.7158320998767189	-0.8487218140863135	-0.3352203463637966	1.094273105347559	0.2978190689163791	0.4678136438046687	0.5982173934386601	1.455491122865622	0.9312601058709509	-0.04434849745188724	-0.9432259683829256	-0.17470038047777525	1.082845226837611	0.44862387881924387	1.0594046582005059	2.0368924204783134
2.1743046805904336	2.5788355726284014	1.2953291615465332	0.5566199591075541	1.713710684211912	-0.2944631408725479	-1.0316211679246892	-1.5653665033760276	0.5239406252408954	2.923388733072515	-0.7775163814162586	0.9784845052457886	0.535990349016636	-1.2152453541737234	-1.6120886341327991	-2.2383511954645448	1.0370383198382807	1.0440679539943098	-1.015178249986216	-0.6060728601004343	-1.2274453585523946	-1.2032408424735952	-0.10962784447816551	-1.7028090411646795	1.463031692032197	0.19981308581854587	-0.3047858538592424	-0.38294348595976596	0.9803459787290079	-2.0870141316076034	-1.2992436431887824	-0.23240413024012074	1.0427604854617336	0.697124185890748	0.8015228877442884	-0.8782301918248662	-0.3393921527236421	1.1514162450561405	0.3306138897145235	0.4733761481742687	0.5788287177678186	1.4367685080273518	0.8551219721442358	-0.09476369134751435	-0.9702768407548789	-0.1998996930109471	1.1701612435883681	0.437087463605632	1.0145993339494963	1.9970532114478616
2.1667856881018412	2.591418286201154	1.2849592439812245	0.6400145226714683	1.7821302158781986	-0.24389226693924887	-0.9624961418088345	-1.7086859301187722	0.6217830862240111	2.8733422064181555	-0.8242727111019945	0.9887091168787041	0.5017223533127224	-1.3296804912114448	-1.7223399178166712	-2.2618814836299577	1.0297971702241284	1.014059183282103	-1.0587854947841315	-0.6667199946679576	-1.264221980676235	-1.277707918552903	-0.00624780624086404	-1.6792206177413285	1.4512793372454564	0.1570790418222646	-0.2101137265401149	-0.3347994215628608	0.9639443646697365	-2.1555477947848614	-1.2843682289617593	-0.3350550406721128	1.0063857057377326	0.7066621924368632	0.8684924825745052	-0.8974478231740994	-0.3142519587927271	1.2343085752243355	0.38261290538688864	0.4794342591361976	0.568158231903152	1.4556825529692212	0.8065034311792537	-0.12341721865917935	-0.9849708874465575	-0.2197314237557142	1.2335226570077407	0.42146821851705	0.9611860011650272	1.9474643797853837
2.168590549171523	2.5780259515527733	1.2689012020630475	0.7079244024760649	1.8139851509406135	-0.24759192373801464	-0.8714084924813728	-1.8397191359048826	0.6519934293313117	2.8458338677503034	-0.838400792132389	0.9696690854198108	0.4843256701870409	-1.4060280980102384	-1.8299290771581602	-2.289090832007312	1.0009741438454205	0.9488693308894509	-1.1196973533996626	-0.718475819933821	-1.309884175928461	-1.3508307091576695	0.07773125820799295	-1.6661704371860964	1.4168015674773307	0.11933469767581498	-0.09077887563813258	-0.2971062357233891	0.9530332552674124	-2.202247144377222	-1.2548988125108667	-0.27381895496647596	0.9701923132763882	0.7277973448972167	0.7899126987796748	-0.896765892459397	-0.30915877188714874	1.2833093971509564	0.375424437474084	0.5091392871700953	0.554523148320035	1.4702349943741877	0.8088330604376439	-0.19373063371481003	-1.0003270704531713	-0.24303643592907279	1.2935610415313001	0.39249598402017594	0.9084558714436378	1.9041650092998144
2.1739307070238616	2.5400285606780435	1.2705240601867407	0.7749528808740506	1.8541724404270064	-0.24558282680400473	-0.8320422783389022	-1.9828598104550328	0.7070671203426091	2.782247643555022	-0.8005126057149974	0.9531546241317633	0.44253450969806873	-1.4855303260022228	-1.9267592829953863	-2.273840680508107	1.0055236761760113	0.8805112563393823	-1.1646098294843774	-0.7684662382443668	-1.3391093996894363	-1.3927795009630863	0.20485215757672948	-1.6365504980223697	1.4115982489538579	0.09943723345736741	0.033114496003994486	-0.2895901414035956	0.9505375082721417	-2.263096789178481	-1.2175684590408582	-0.23748989802889575	0.9694551489384884	0.7741490438101393	0.7495289020727235	-0.8878207006346586	-0.2830343760096557	1.343462003623606	0.36921144967119696	0.5222969102879611	0.5362170156488228	1.3612080433116744	0.8218182495923865	-0.26688919011500645	-1.0155554426470488	-0.25776472669991485	1.354742113617975	0.3186769285900749	0.863586563757458	1.8338584716867046
2.206229742068407	2.4803075160950314	1.2880586179366156	0.7830333930893071	1.8724756419723831	-0.22410559837480548	-0.8189408727997272	-2.1432370232691333	0.7645895697489634	2.7488832924521156	-0.7281469878603031	0.8167663302059982	0.36115644638512806	-1.5812928627366627	-1.9884060164615385	-2.253362597528118	0.9863555159495065	0.815631046679479	-1.2294670927905658	-0.8020191883968224	-1.3461411818045268	-1.4316500468344286	0.2962281666477439	-1.6148527985205643	1.3975968610806642	0.07383393970964396	0.14378948265107958	-0.2883292325577493	0.9478259119507083	-2.287352954414395	-1.1816829702163496	-0.24028857122515435	0.9931149411244025	0.7864959206793787	0.6987558746046514	-0.8612711699233218	-0.2043866355882963	1.3854522141867913	0.36867356811526103	0.538001574880328	0.5289201800101001	1.276382361581806	0.7880813075603234	-0.32621960442990505	-1.0341780503498976	-0.26885684858990294	1.3778929413937664	0.24804322948173158	0.842464251010202	1.8717665679667637
2.2277844703757723	2.4264659468341563	1.3030773478354216	0.770528485649981	1.8325102484548268	-0.17177298310876093	-0.7827254614428317	-2.292199799969297	0.7441940372720716	2.7036614486542803	-0.6554998452256633	0.7260997926050241	0.24296575501119116	-1.6953379242394995	-2.036065960091694	-2.214533579326691	0.9621977264885142	0.7707909910293349	-1.303879026755933	-0.8312130072975835	-1.3692346357464271	-1.447861644894258	0.38585758959318794	-1.5704558270545808	1.4028964345181252	0.04069802266702528	0.25208582257474593	-0.27908290572590994	0.9537929312414516	-2.2909343435439964	-1.1315035306730574	-0.23033583062895763	0.9711770720144024	0.760130899775804	0.5732754514901044	-0.8449483115744195	-0.14816846198729966	1.434632089055897	0.3693664324923988	0.5679199019539622	0.5172683813118001	1.2703241618326142	0.7812636484352697	-0.40068190631742384	-1.049677877449034	-0.2739118625645066	1.3804057413865018	0.19001353424003553	0.8600606680746689	1.885235067783508
2.290190630604653	2.372497100897637	1.3061434094457494	0.7819926998638597	1.7580866620955384	-0.1749138653838075	-0.7905083650206921	-2.4268135436373655	0.737394327837339	2.635347520152354	-0.5168549092865188	0.6620827487013308	0.17722415141632272	-1.7879333072334433	-2.0578472335983333	-2.1511289571536656	0.9322970045143231	0.7031659872069169	-1.3875720799131863	-0.8882835117545487	-1.4075401338478035	-1.4572735076896595	0.43473884874336777	-1.5355485142797791	1.4010490805919686	0.06712022396485387	0.3269734398210936	-0.2802364347630748	0.9338797448308218	-2.296235673598634	-1.079955644398915	-0.26562481866967325	0.9234044180240064	0.7544351187763938	0.5941386152749839	-0.8208862261210748	-0.1029021526003538	1.4765029309907594	0.29229894549063007	0.5712323105710473	0.5255981778280315	1.3598984361911708	0.7735666357312272	-0.45817996964928814	-1.0521501582446429	-0.2451638781265273	1.3381561204672006	0.189220451031697	0.9140875806097835	1.8838058893770646
2.3516394185031095	2.319286611820167	1.3044496175723685	0.8105173276986706	1.671746619033026	-0.13096464751025244	-0.8331515911959461	-2.5726292221849247	0.7597729590732236	2.5803494925377812	-0.36742971557684323	0.5846125538317574	0.1454629932173192	-1.852518446999539	-2.074146839643159	-2.086986061845036	0.8830061512779048	0.670770662383361	-1.468740169026205	-0.9509628749596768	-1.423373939463643	-1.4278688943484785	0.4685739051118172	-1.4977698771923236	1.4192579188400658	0.06437174477846816	0.383593845322413	-0.2527708650668448	0.924732051899867	-2.2698735598127917	-1.059608687266618	-0.2986975298171509	0.8355408003116178	0.7048301854398821	0.6015814529178213	-0.790803470498662	-0.056528325183688596	1.4792415227905562	0.2301006926877002	0.5983965706316128	0.5312484738280052	1.3945360243482594	0.7962574006346398	-0.5067494863729134	-1.054365291315523	-0.2102808331836274	1.317339179188381	0.1818206128874263	0.9613273870536864	1.8041054094507007
2.421877216815803	2.241076862368171	1.336007015263403	0.7743678781717491	1.579968516792225	-0.09597895599330351	-0.8786068479668987	-2.6867827073385153	0.7285629759749895	2.4904000225520755	-0.23549246252511885	0.47272871076905787	0.09552626850634394	-1.9390333065954273	-2.112040244326495	-2.009946606765307	0.8357850468643393	0.6332636631248165	-1.5527982618250598	-1.00358475824927	-1.445223459122563	-1.41655713294204	0.47639373478263847	-1.4422055201065684	1.4041495994560087	0.0729619855166166	0.39872210474092434	-0.21223790320933672	0.9097380228537355	-2.2086342290628616	-1.0420362058455814	-0.3088904164025424	0.8538130630515047	0.6590321459478974	0.49922125976314735	-0.7693226529855333	-0.0048146786951633325	1.4660099694510524	0.2089637708667264	0.5985743198313932	0.5357170625841087	1.4190858090753973	0.8539517797559183	-0.589884916246794	-1.0629915673631642	-0.1646633583911807	1.2907787586488018	0.1721483109751293	1.0446021196456337	1.7393521769925553
2.4794181809501894	2.197664909583728	1.363799620763075	0.7201167222056545	1.5083170221015856	-0.06810073405512843	-0.9657045137247149	-2.767834170789401	0.724399007955201	2.4358962125474672	-0.06148954694584182	0.37265136600794546	0.07555467293733628	-2.018115918048164	-2.149275984166823	-1.9219125202188851	0.7491537715698293	0.6180477105909554	-1.6422572612972555	-1.0689399193750977	-1.4825473948888157	-1.362567570547736	0.4421726481518893	-1.3745431877810925	1.3845920817784552	0.06827067303322017	0.36522062146714895	-0.16914543744509336	0.9261503762429315	-2.1464573584930564	-1.035314866140959	-0.3373891497611051	0.9018048374698411	0.6376677256838525	0.35546831647892563	-0.7456610302002186	0.02745458087243125	1.4907950286819025	0.16855655855660762	0.5972171524118931	0.55389510810651	1.3869458207405594	0.8683228894064559	-0.6780687507078704	-1.069632006753222	-0.1035545164749507	1.2449639970384259	0.11511934935467576	1.108663929662064	1.7071894209539404
2.543642646829318	2.1602119800437007	1.3923206230615246	0.7185577809422611	1.4451345568881928	-0.09159417756513662	-1.0772203475214062	-2.848885438024927	0.7205173123788955	2.4130279244969453	0.08314927470447778	0.3276064642241313	0.059091588967071854	-2.0807562750270274	-2.151252172155524	-1.8140808888401998	0.6656760580056633	0.5996316760262749	-1.754999361991985	-1.139827304238426	-1.4889175455425474	-1.3108377501716622	0.4094826888956592	-1.3211803553624073	1.356222611830894	0.041692647221808724	0.30406819825324355	-0.15855459158830543	0.9259840037816558	-2.0956659818816634	-1.0650950083453332	-0.2689527643246877	0.9220564893689586	0.5899576975394075	0.22726695773929229	-0.7174341329993619	0.06136185029910636	1.5107295896118556	0.1602946066910662	0.5937019005903528	0.6019298548324274	1.3808275644882777	0.8940077067073867	-0.7335945380725417	-1.0790747459031165	-0.04800054023086414	1.166141920751954	0.09801168149165934	1.1635222378973398	1.6908666538408341
2.5998552913900848	2.1379491681955343	1.3962087206495404	0.7142726911105742	1.343052763572739	-0.12533953200236478	-1.1638596744340965	-2.9077054069102375	0.7009811826280221	2.3536211028070637	0.18182720377748945	0.24431817469097455	0.05923989508290626	-2.1140928508597234	-2.1684686768289474	-1.7224007071333216	0.5969992682352522	0.6019020957603818	-1.8348852653423517	-1.1996157970735741	-1.4946795264131005	-1.2591433547942237	0.3769796023061851	-1.265130546588237	1.327909413986895	0.02818398806025498	0.224405066728612	-0.1364410776219526	0.9192923056061864	-2.0665645987398067	-1.088207990742244	-0.22767534707454434	0.9785781552960092	0.54280462902984	0.271192305521708	-0.7059969192004254	0.08493150920888579	1.4914791027442156	0.1281083213820527	0.5980536192343895	0.6278034588922696	1.3973449796037163	0.9019867818778037	-0.7969894400225342	-1.1126222228101967	0.012338071491615754	1.1212453147180947	0.08139981715738177	1.2378748791357665	1.6794390380075075
2.658820045286305	2.117397520542145	1.419563989200298	0.6988811440985311	1.2841474235557533	-0.12661545981608063	-1.2906423987483833	-2.91530306184926	0.7328366167275966	2.2992758154320674	0.3033886570772045	0.20626392273594446	0.09609761173947665	-2.127822704023901	-2.1673340593905683	-1.6370886507262576	0.5486719790302803	0.6431246609922218	-1.893088453120526	-1.2716057372516025	-1.504856991039556	-1.2317449150599864	0.3216348168731052	-1.2134357673473912	1.2879662161602827	0.002537593915157443	0.11120732314575628	-0.13444904442875233	0.891474968813518	-2.0349439965527623	-1.1412632507074145	-0.2716076670216052	0.9922853479413781	0.508394851322736	0.31459225015146786	-0.7220772115904065	0.08593199818531261	1.5290389007561793	0.12565366699331112	0.5892079825864919	0.6600297723487913	1.3530401712148787	0.9669705035766585	-0.8450325722819423	-1.1676661430826145	0.05721173027176052	1.0661092489901391	0.038670375887393714	1.3133926412255772	1.6703047799935562
2.719181504578259	2.1053380555248196	1.433814712098982	0.672409122260522	1.2445856234307897	-0.15188310141573264	-1.4269158370330215	-2.9129486737494346	0.7443306787096814	2.321539852517953	0.3856410014513021	0.21207551043412728	0.14533944162454493	-2.1019295661087365	-2.153821967943112	-1.574324559772034	0.5271981165177534	0.6794272983082623	-1.9501840131117398	-1.316022895012487	-1.4850486905798594	-1.2149627880747622	0.2152889133280246	-1.191183620407837	1.2466891473525197	-0.03747283650860791	-0.00996783173235286	-0.12899065450972044	0.8523701302702763	-1.9810942019044604	-1.2192663316762617	-0.39158669604488	1.0389435374045672	0.4789161756321967	0.3475040616722622	-0.7676498632122193	0.11374559172998236	1.4899020595200245	0.09893508444993454	0.5849880074669984	0.703054658818791	1.43516743919029	1.034150610056025	-0.8605442562401369	-1.2487069734279312	0.08107620948273217	0.9950661267725709	0.020436142537845182	1.3822376505976721	1.636778923526025
2.7506594598810876	2.0961705994151965	1.406828397936296	0.6681120405729628	1.217355128994265	-0.13399163943651557	-1.5753620465010578	-2.859897142113288	0.7869088698343074	2.2487555858609865	0.468216344231854	0.26588000228078124	0.19281662765145732	-2.0819647706600604	-2.174472381022757	-1.5281310865640096	0.5038595225248164	0.7077624713388158	-2.038285664081672	-1.3630959091106514	-1.4668216480112375	-1.1722458331410361	0.1355847678487601	-1.1523577600598827	1.1911970788047506	-0.07750150171587752	-0.13297169551203175	-0.1295937859689098	0.8294734937981693	-1.919521225550503	-1.298278209983999	-0.42514540686591307	1.0588735874321078	0.49027318244976614	0.3690445944339419	-0.7684347700415581	0.13485823585114126	1.4821752363866503	0.06990543454334175	0.5744401608353209	0.695247540506579	1.5491096396775659	1.077415530560407	-0.8776528618429393	-1.3151714574867306	0.10754597077082466	0.9592840952075792	-0.00977570199969775	1.4630053605063962	1.5473450283673338
2.7859174107200086	2.081636310149227	1.3897529207626702	0.6809507213340666	1.1566022638454478	-0.17509003951708216	-1.7573843441212076	-2.8067378882447214	0.8231422236783488	2.1794252475574347	0.577469146464119	0.30766795098271454	0.29789626270452735	-2.0697164436237863	-2.2044101262470184	-1.5145422552288443	0.4730710911880792	0.7349947348347978	-2.1026494208188615	-1.4119453721979274	-1.4328972924769783	-1.1497062116407168	0.0034662649496141396	-1.1306154721277686	1.1357520270803532	-0.07622838228575429	-0.2827692919342299	-0.1470069920496868	0.8188927779778596	-1.8448997201456916	-1.3921009718352775	-0.4645194134763468	1.067283107857216	0.524619867831553	0.45157972476965214	-0.7433543652323656	0.11921570704063297	1.4621350801316422	0.07325579847226478	0.5424808547147959	0.6991397370930322	1.6234708510971672	1.0924541840496969	-0.9111771112222333	-1.390547407391739	0.1285815645214457	0.9375915014339482	0.007166405610476073	1.4941238695082237	1.4242372147191549
2.809124234203589	2.040699004840268	1.433713614932371	0.6627290963361707	1.1829660776500692	-0.24133685223841791	-1.9407821011161985	-2.7296486015502124	0.8396938167656431	2.168132841412768	0.6947123838037144	0.31599556530248885	0.2927024543349378	-2.034016587442049	-2.2476871403950094	-1.5094190289539982	0.4746839641940991	0.7388913294896863	-2.16981087131751	-1.480956056293678	-1.3880440469559112	-1.1032565805349637	-0.13375591711505314	-1.0929576347911558	1.0825913636127387	-0.10452710857694154	-0.4309679275750103	-0.1823377275788857	0.8253401110426314	-1.7690838413723806	-1.517276508055103	-0.507779514910168	1.1644498365264564	0.5409928115769601	0.4169051096887856	-0.746434495239042	0.03864377037856417	1.4420122840570255	0.08106191851074171	0.4928762809737125	0.6987368823508038	1.596216459288691	1.1195323007716715	-0.9323213310507003	-1.4706485421198359	0.13058115474341958	0.9417174157684599	0.04755264802580947	1.5291191134543825	1.344086780356244
2.8268902501588893	2.0185157409143795	1.5229790983885163	0.6952809891014149	1.1922567653887313	-0.2529892585483356	-2.1228088271309873	-2.620625265081011	0.8519663753593726	2.136570053371091	0.8328308300863373	0.3675617478108518	0.26793577503563354	-2.020490388171586	-2.302310328926796	-1.4975383052374371	0.4625968547874777	0.7275383499009935	-2.235438570965828	-1.5222530978784914	-1.3666777886163142	-1.0902052652481544	-0.25012325131894253	-1.0616817588708687	0.9972256569807406	-0.11254709790368059	-0.569297663972437	-0.2229936596094419	0.8543309819766011	-1.6935200359639793	-1.612249197790818	-0.5206577663729729	1.2866354482490687	0.5236725123006354	0.35738532798185874	-0.7771923165018483	-0.07346683622645263	1.4453982211104206	0.12011758945361495	0.4709483032219735	0.6764827732057526	1.5342287642713264	1.1376606767933468	-0.9483638415361011	-1.5562012849171387	0.1390144324661285	0.9573204973386543	0.05276737424525931	1.5848621045060403	1.2335334811053635
2.814718524177157	2.005207903836774	1.562925737844588	0.8004555610290527	1.2158613510591292	-0.2977890949643677	-2.3150745551002343	-2.4835950311518045	0.8606844586615983	2.1686438437717497	1.0047521302550864	0.45116415025378365	0.28511497199442803	-2.0195952062211915	-2.3334258972203683	-1.4808954959109522	0.43016408998296496	0.7490424430706579	-2.269420492859774	-1.5583219836713387	-1.3302149281288167	-1.0894203218573335	-0.36367828182490264	-1.0101010872390648	0.9239926971513401	-0.13544003973961835	-0.7220718816773533	-0.3223643377807847	0.8892928901122611	-1.6320385849605432	-1.7377553122488305	-0.5144329963044608	1.2986854566578163	0.5495597787038847	0.4118364266428234	-0.7898858388993474	-0.1465630261879171	1.4383692453426273	0.1436704199580297	0.4897395303893514	0.6501505345162965	1.5246653291839796	1.1604735508146713	-0.949987415558644	-1.6238551725840107	0.15530592916960623	0.9585277183766097	-0.031422055571423045	1.6201749318857341	1.1451937253309066
2.8229856423828132	1.976450446067521	1.5575074269134286	0.8327636193915611	1.2216435097832945	-0.33664527880325784	-2.447757672431387	-2.3601100340340975	0.8253446679029779	2.1077804788615575	1.1187579453253846	0.532393852833016	0.24891811269455694	-1.9742922856665959	-2.365557737093682	-1.4817235973040501	0.42580961251526056	0.7538143767358116	-2.2783972906095746	-1.594726085833409	-1.2620080122981225	-1.099579838571308	-0.45815663703755816	-0.9690112978078828	0.8369436031370524	-0.14416787020784522	-0.8531392915918522	-0.42218043805558747	0.8859326110504154	-1.5958512356148857	-1.8698715763240124	-0.4609745119861997	1.3013771586841034	0.5995896631176874	0.5084782205722432	-0.814494841939316	-0.19539386839320272	1.435692633407537	0.16204728006612876	0.498445058844481	0.6342098822545794	1.5610708306507763	1.1593151355189146	-0.957136915939719	-1.71503388029058	0.16876725639002405	0.9647807895593822	-0.11666289589945791	1.6590095708991641	1.0377343605684926
2.8193919872559396	1.9398106730663336	1.5848997870731576	0.8613362146498608	1.2683976335937956	-0.39635941229983696	-2.5891775695456185	-2.181117477624146	0.766441420811305	2.088972235101199	1.2717843571368888	0.560511968621227	0.21592829026615865	-1.8936075223181406	-2.4311833334675024	-1.494765051973506	0.4221579268071146	0.7680739457888159	-2.262666072517823	-1.6334599417615785	-1.1830436820572037	-1.1125453880719467	-0.5651533535850733	-0.9403184490416396	0.7369191505052275	-0.1376845758182469	-0.9587662797085624	-0.532754013799887	0.866777794214714	-1.5296028933648178	-1.9786441891117685	-0.5517958648138354	1.2786537841410666	0.6583971459598581	0.594707615180468	-0.8326529634868471	-0.22691625130630197	1.4538389604631885	0.16043135623918572	0.5186980117841713	0.578297775876779	1.5412653219911667	1.1852324923221227	-0.9529991342653037	-1.8173073295922582	0.20386638401171328	0.9660247279192289	-0.16341974973948545	1.698874168188162	0.9603292832197662
2.7980478623934375	1.8999235771046035	1.5962806763045747	0.8847603064536711	1.352382041914677	-0.47439387612027095	-2.717188951952467	-1.987766567952518	0.7338020963591277	2.0820792981712755	1.3767006859973643	0.5739063399996543	0.24589496656581766	-1.8249381149033688	-2.49380144222734	-1.5293024177995789	0.4206224814930829	0.7522253471973845	-2.263205505785103	-1.6679816243714047	-1.1106068104550588	-1.1248882033860435	-0.682751779402698	-0.920733465685494	0.6463412587913335	-0.13295679376784178	-1.0889589737628693	-0.671285013939807	0.8348841008997064	-1.4639095452615252	-2.07905773328862	-0.5703310763742215	1.2804445835107463	0.748913666725091	0.5639808729114251	-0.8421656681211369	-0.2854564900200288	1.490756004322643	0.19095841369768496	0.5029097005095549	0.5472511037423724	1.4433112886858501	1.2378490473402233	-0.9602197076542056	-1.894770220230597	0.23142738117087483	0.9520458871519903	-0.2377546837646472	1.7313429415984622	0.8793986121515308
2.760465642753485	1.8482978594120687	1.583378854781375	0.8890953623514923	1.3604426541739212	-0.5647765451002223	-2.8167018435001614	-1.848670676825136	0.7376748023671695	2.064166241025192	1.4347547471043907	0.584182356659235	0.20517598635689488	-1.8432624894279468	-2.5553901298675883	-1.5838384962361953	0.4113461895640092	0.7302462923205398	-2.2448204001939036	-1.6926847964537852	-1.0288145565415998	-1.1118555328353588	-0.7598498662384935	-0.9216089498214636	0.5458848178076419	-0.1204145781320195	-1.1761655295064761	-0.7972581826387399	0.8243646088645376	-1.4285037315330809	-2.1823755625497387	-0.5763831569545529	1.2919639070111144	0.8021142802139911	0.552762805597964	-0.842078710513222	-0.29685275747709705	1.4864426648491995	0.24220758601452932	0.5327192868962645	0.5098785791941014	1.4745219026353724	1.248223944187073	-0.9751272710458727	-1.9684502923367657	0.2743064023880673	0.9282908925341623	-0.30691372585831933	1.764753963468945	0.7972060023789316
2.7187296922458803	1.7912248767751062	1.5339943804895344	0.859463486491143	1.406445869162346	-0.5699016107954824	-2.8949083113538405	-1.7024453006067344	0.6985072534418263	2.032735866003544	1.4896599681987392	0.5666163697624398	0.1493355289185651	-1.8860141414239178	-2.6330888823282708	-1.6431174701158242	0.3878013547662277	0.7261877555441615	-2.2359228556729454	-1.7586850595629215	-0.9531936791752494	-1.0971355136654504	-0.8349421785761546	-0.9314647376843006	0.44002440382593305	-0.08781575834898406	-1.2500718721574526	-0.9028578191531903	0.8190691125105017	-1.3944063192103098	-2.2669946558858216	-0.4955639902749387	1.2258016837452541	0.8270943760442941	0.5492312194945745	-0.8288199636642746	-0.2795559317776596	1.5220099249883858	0.3074918202866847	0.5660253046010085	0.4604575989705668	1.4540370047845586	1.2556655233286471	-1.0099574869439838	-2.0286739842483166	0.29345741766510247	0.9053365580627977	-0.34031863621787994	1.7873109443051114	0.7612325272239684
2.6693097779670745	1.7417534935910173	1.5292159649031032	0.9234979982063551	1.4225075998341175	-0.5667482717635377	-2.976570166976358	-1.5300899249505697	0.661410901044461	2.047674292629273	1.4953670998466269	0.5620306943457427	0.14061530612551923	-1.7263762546918495	-2.6872612294938136	-1.692333303230638	0.3905911986026047	0.7467717296971648	-2.1999596030579505	-1.8355524967970287	-0.9114409641664928	-1.093803699320089	-0.9156529605702529	-0.9424030550899312	0.3387625350409977	-0.06341761802014013	-1.3230552468736874	-1.0111444812445503	0.8106987314969233	-1.3917579260888548	-2.3679320064564733	-0.418440556215129	1.1261817959160436	0.8353319041679468	0.5516542024546172	-0.849145160335374	-0.2908707640854836	1.5489183684730599	0.3610406641710687	0.6022004035069146	0.42875602963981957	1.3249380443299743	1.2249989531722636	-1.0590200726594072	-2.0854238927271487	0.2987697864770084	0.8472112572744084	-0.32290992670905394	1.799961189008829	0.7413184327941649
2.624203967348748	1.7190179903113596	1.487039055658373	1.0167306803278695	1.4692649395282245	-0.5440805332822103	-3.0266728246430734	-1.393634503917308	0.6290538490357668	2.091889051486048	1.4605540475948016	0.5126220046653944	0.057098186793135594	-1.5746527611014154	-2.722329173764788	-1.7259208471763465	0.38869255973563543	0.7547866167435234	-2.16482777890129	-1.891971867353717	-0.8949751622023763	-1.0751440474071772	-0.9547099621686712	-0.9730661308875875	0.24138865767777523	-0.09626343623428027	-1.3655415877778017	-1.1058233602346015	0.7997571720567855	-1.4177716809755512	-2.486431932422189	-0.4062510333023213	1.1009400199572297	0.8099546178834928	0.507314810082484	-0.9019146981912115	-0.27079816315609867	1.5678130450062755	0.3928668423367013	0.6650964350574631	0.38756981353178593	1.1440910226348502	1.177407864074661	-1.1051286864870304	-2.10042163317088	0.28951271647039134	0.7738146659881922	-0.2968535028115088	1.806056534981801	0.7261848755626006
2.552537150477387	1.6904019510706	1.3712363946321902	1.1467263952684361	1.4916346258937945	-0.47734790704184454	-3.100951306452051	-1.2639322269153555	0.6182088338823276	2.094585801161554	1.4513396897051631	0.4520263231693721	0.09697153481251634	-1.4705019219008026	-2.7377949111326325	-1.7962575059282333	0.37592957474229116	0.7929939459381575	-2.0919779187719527	-1.9313075273082023	-0.8599274696887329	-1.0866124245970572	-0.9686574198194933	-1.0278930341085886	0.14017624540806917	-0.10992957761700817	-1.3971055340930931	-1.1729953567267846	0.7905024771237957	-1.4445340829374298	-2.567748275833334	-0.44053400836066087	1.002929525619119	0.8712073651247284	0.47439975994576516	-0.9123496111410215	-0.21331658138254453	1.5883123113702184	0.4689155452049814	0.7638727109589878	0.31379161581659226	1.100694568855247	1.174224830424422	-1.1810835215389115	-2.100679162420423	0.26887590348690804	0.6971811646156909	-0.3325994358210554	1.784670120395757	0.7120021093992024
2.5002279441249935	1.70352205505163	1.2485975763463961	1.1515711050408282	1.5608613443452684	-0.45582441065845203	-3.1673768939059004	-1.1076290336126033	0.5970707630668464	2.1151433887639763	1.4378810471026606	0.38331428683025026	0.11685781568597675	-1.2887185541093482	-2.7085390634748148	-1.8676021967334484	0.36913883407227766	0.822072173435493	-1.992604727507215	-1.9971134341419088	-0.8232522319030606	-1.0685177081887027	-0.9734017175682392	-1.0888979745292136	0.07723817437258604	-0.12942587659835988	-1.4147654952191762	-1.2788776255777052	0.7740690808375572	-1.4720842953041469	-2.6716503584630673	-0.4583532001323133	0.9678788886442774	0.9430250678380128	0.43657521719198267	-0.9390844988587036	-0.13234212241135507	1.5790979714838953	0.5045524774448716	0.8137700480879447	0.24844857662713596	1.0899219336134998	1.1889888483525937	-1.2648275140423089	-2.1018962265775203	0.22080319384251	0.6117958114087676	-0.30874573592332266	1.7401438728300647	0.7539784351940236
2.4883665737275056	1.7441148294705453	1.1490715591445535	1.1458230087927261	1.601979632135691	-0.3649719439897686	-3.189086345796002	-0.9733392415032329	0.5922847169232033	2.1165644975141396	1.414349272061608	0.2760945931869798	0.06654274461272816	-0.9825381288429501	-2.64950326507092	-1.9729106135848835	0.3542031546340015	0.8474098756117057	-1.9224140232083209	-2.0797760768049462	-0.7844303867955912	-1.0378601685799882	-0.9365568536467304	-1.178405506822583	0.012534695661758933	-0.15947845752114911	-1.4103540662819838	-1.3514833975932823	0.7217712120384203	-1.5100381055520562	-2.7720893752781355	-0.47069112311943	0.9352964871052125	0.9891661354494913	0.3993585377347767	-0.960791863824032	-0.08665235024834007	1.5748672718300603	0.534450486982022	0.8246650284509582	0.20634715718162933	0.9805417752421892	1.183276248756303	-1.3296971809047071	-2.117653201401385	0.17707983597806093	0.5478660583523559	-0.243249904209083	1.6769675235441224	0.7820112100183564
2.403368291751506	1.7806061130168136	1.1060871984314171	1.1455531920356	1.6373784709322716	-0.29124217944601305	-3.238361580066413	-0.8521546732614613	0.649096990436718	2.1596416233819387	1.4138015497115144	0.1846478704344659	-0.10465754766957118	-0.6792005776555174	-2.6135730866870053	-2.0860565687481527	0.34162666026673266	0.860695442820681	-1.8451777159959324	-2.140804573554565	-0.7499747548059885	-1.0199388482175868	-0.8784296027177586	-1.2902920886054192	-0.02355623242256626	-0.16929374416927281	-1.4007932647340033	-1.42087964933287	0.7010756802053322	-1.5234940630545206	-2.8319015557759135	-0.48776241656786723	0.9137450163892236	1.001245889119849	0.34990586906664556	-0.9823825225261059	-0.059415782904028346	1.5591702972055763	0.5630379800163622	0.8375068853433317	0.1324925203614999	0.7971667501201254	1.2035649945657068	-1.3397806638901315	-2.1104576434067583	0.1006423309584948	0.47103005538639114	-0.20267976406435909	1.6305610575856444	0.7724942593528002
2.3065157864284016	1.8365283023781562	1.0215421239906965	1.1420295850518016	1.6140166844741515	-0.11902039718157698	-3.2550650418048668	-0.8289443583745275	0.7360476905114229	2.160040727414137	1.382232005532876	0.1043324702396351	-0.24445473824713232	-0.3930957266041563	-2.5517815204319474	-2.2123066664594555	0.31559242904234314	0.8493926755670286	-1.7549493758483652	-2.196841032748297	-0.7241823335387014	-0.9794014629367578	-0.8468739251114423	-1.395142034497357	-0.022206968059401682	-0.20073051093080257	-1.390132421898403	-1.484242026583416	0.6797213461522678	-1.5577070180183747	-2.8658003809833343	-0.3730381665291076	0.9213736643863989	0.9904439006348396	0.3372030209140052	-0.9928654909960795	-0.04074153982309121	1.5111060599011825	0.6163611871463494	0.8289414650809702	0.07080409675667014	0.6726790030434111	1.2120542607427947	-1.3741044846074764	-2.097867324540232	0.0033985219578211876	0.3850870439451608	-0.18562855943409845	1.5867374609356675	0.7125533547029285
2.259812526944155	1.8131721485315704	0.9738703351410791	1.160535017305341	1.620879380090041	0.10375980225925993	-3.2583987372890286	-0.823454252612955	0.7833058508741791	2.1165160082391994	1.3429492684241153	0.02584575723516912	-0.3839110236785487	-0.14177496059927935	-2.458190609811181	-2.329123791934613	0.29778703115089855	0.8659019627774125	-1.63950609137246	-2.2793701821669536	-0.7084566360255538	-0.9430460919685449	-0.8243426569683641	-1.4821325111272647	-0.040899720483349875	-0.25034569913859567	-1.3520639203512719	-1.524794932599591	0.6688142920119885	-1.5533847712051245	-2.9223557027377227	-0.27858595855005136	0.8765549116696212	0.9657982911938341	0.2957088771935944	-0.9865656411384421	0.004406106917813396	1.5002733568808637	0.6102256907540632	0.8483684070334453	0.044079332933760554	0.6793302607606153	1.2272737188919394	-1.3984891893865457	-2.0878599286654143	-0.09995705170719046	0.31407151535131705	-0.05453365280739229	1.5300526103808794	0.665244536121693
2.2817110154474785	1.7641349202299579	0.9137306139193881	1.2005198620687398	1.6215257726949115	0.3333235955995176	-3.281900449057384	-0.7491671174688759	0.8023008086155722	2.1158315634737006	1.2887202477619806	-0.023483113669597596	-0.4186962120964008	0.14161144666422054	-2.3724462174687444	-2.4235788900532214	0.28956431512996156	0.8903994158500108	-1.5372062427166022	-2.3357547620768657	-0.6825500183758192	-0.8863343981001348	-0.8353454384510796	-1.5571949622888865	-0.046993693130178676	-0.33053730386803054	-1.3359588587232898	-1.5729867686155499	0.6580395674752898	-1.5281566630033958	-2.966431453404003	-0.22451527107623725	0.8566713227911735	0.9340834293638196	0.2761177420940919	-0.9923620522134131	0.016542270873727595	1.4698550166133824	0.5825111156685508	0.7927203604998267	0.0007383604352432834	0.5650990383522196	1.1932352824906514	-1.4185473248141596	-2.0472294435838774	-0.1866806792189509	0.25815214675633824	0.11820099012370507	1.4583262071623304	0.6510455195110525
2.2877659337416456	1.791946818363068	0.9051085172050263	1.2668468168981983	1.5971783179114536	0.45510263057303624	-3.311623789589711	-0.6687384415693567	0.8261555269603715	2.0833157746822435	1.2572431176424117	-0.0778904520017503	-0.4458059512078683	0.4611884936137619	-2.2500140453965343	-2.494992628906618	0.2836901225791034	0.8828295392934397	-1.3941506950454525	-2.363780712857064	-0.6853725119610091	-0.8155160968802961	-0.8436380725061975	-1.6299164840253926	-0.005900339783154263	-0.4311087657249833	-1.3202528333039927	-1.62811415366155	0.6458819630087007	-1.5348990304917662	-3.012935191252661	-0.26186304590284015	0.8821361489730893	0.9223325323060386	0.24532249064203335	-0.9959685045837862	0.0014907285748762128	1.445515294188199	0.5678173767231318	0.773374974062545	-0.048777652189022	0.45739333035768376	1.1714748299320357	-1.4446955285999308	-1.9839974285128548	-0.2361823227069574	0.19636913311986276	0.26814317876393956	1.3886206303111213	0.6751155528231824
2.3633699443218736	1.8866137955222306	0.8921680798788426	1.2885400841711125	1.5678269482365599	0.478779366363118	-3.306685642443931	-0.5974278934303903	0.8075848768410292	2.02795967242196	1.239948164587814	-0.12408448387532209	-0.4940317405348275	0.5546333147604352	-2.1546522674592774	-2.5327595115774715	0.26761976915349744	0.8479304982434404	-1.2455446821884704	-2.3873016786555965	-0.6830809492801493	-0.7665606132394753	-0.8640268679685394	-1.730248788317298	0.04006770855570718	-0.5374742471550695	-1.2875229194200282	-1.6624528108974506	0.6444169106636835	-1.5421431646180992	-3.0171523280240513	-0.44226236187567664	0.9437090227854812	0.8810216189906173	0.23854132714497775	-1.0322389805167878	0.012272742334789161	1.4044570771461515	0.5653672806526611	0.762371253012607	-0.0706020496090295	0.46845123398910793	1.2211500165995126	-1.476560667452768	-1.9047375559999302	-0.28654976436464724	0.13682476347266462	0.3015431631408397	1.3002610621691346	0.6926380334181674
2.4160050524781824	1.957274270376896	0.8740778191787284	1.322770836758473	1.5309680982827092	0.5237019908114324	-3.3210272199017288	-0.4801421243838456	0.8164971348177531	1.9191739840942	1.2483826379789653	-0.18363276084068406	-0.5062136225712742	0.7938648723207204	-2.0483215190813153	-2.5687550230461365	0.2842946877858462	0.826141574869161	-1.0961200236519981	-2.4218627335321914	-0.6715562306177763	-0.6931786608025851	-0.879720533747123	-1.8040667763890101	0.10252807755940366	-0.6183640783219626	-1.2628517479971388	-1.7016219940484572	0.623739342930006	-1.5284007306047847	-2.9871208962220335	-0.502131327751453	0.9426390267170002	0.8330475737309986	0.26255940108881093	-1.083310556660178	0.014622728070117736	1.3825253872423315	0.5492034840649591	0.7368903824323153	-0.10030380668091969	0.5141504793090638	1.2684653066208262	-1.4856691176120687	-1.8643569696716535	-0.32727933156651157	0.11912478902861741	0.2658231252798678	1.233542869961242	0.7418798157941173
2.4663428179302533	2.0411868987635726	0.8696247375891119	1.3329539210366652	1.5148774246584813	0.5898598266977813	-3.30272778687739	-0.39541829426271013	0.7566931329860482	1.8189541126817919	1.2424681381985323	-0.2076920485108053	-0.5272962983851401	1.1013701668737028	-1.9347419929364356	-2.5592116433830276	0.314208518285769	0.8268656895955327	-0.9779343583248095	-2.4174023649593144	-0.6765820232821763	-0.6092120916680928	-0.9218216934494808	-1.8900889086302624	0.19059336431756063	-0.7100404470147257	-1.2446892232109688	-1.7300311418328207	0.6008235373409287	-1.5529052908818284	-2.9611145455858066	-0.44224215240686765	0.9716754281435314	0.771228160343298	0.277875563168127	-1.1453502331913838	0.025935233659392033	1.3523067598722371	0.5663176900120901	0.7079005335316519	-0.08393344269415909	0.41768472122094347	1.2293394101316133	-1.4528889137834613	-1.8220344220394182	-0.3592441597548583	0.08718739485952452	0.19377033829001702	1.1872083610575148	0.7393538505795847
2.490464057570635	2.059018007475059	0.80956804863049	1.3250632798727193	1.4931444832469623	0.6292000445190016	-3.247849039166705	-0.32053858873264285	0.6455209401813813	1.7568859757865525	1.2282318650989834	-0.23384816240152245	-0.5361539971901816	1.344491625701684	-1.8503799929332427	-2.54235962468451	0.3618611553664196	0.8208523954252138	-0.8624339676974678	-2.403738424961328	-0.6463610695945375	-0.5652217012570967	-1.0030905608585274	-1.9553101310208565	0.21868624947188908	-0.7802851431132872	-1.2218013742549547	-1.7040895379823442	0.5896952224118672	-1.5718034366024978	-2.895336511486699	-0.4180318218224284	0.93969725751917	0.7400768585760404	0.346972679536362	-1.1611330390279717	0.07252544590119128	1.3422338840822055	0.563632840550681	0.7261240088432604	-0.0705318082693589	0.3230356723512918	1.1884921109398954	-1.3969788879702265	-1.759141964052978	-0.3793060974282169	0.04552102303524237	0.13302875463529334	1.1567425219901297	0.7167540845530833
2.4876513700577467	2.038818315184459	0.777613720260713	1.2113105337111263	1.4497943722337525	0.6153819420454966	-3.2018609358108265	-0.24995992388497967	0.552685668721198	1.6929603266666908	1.2331162862210103	-0.2462508288731186	-0.47198059263118336	1.5190574771203376	-1.771940921379074	-2.5030320642230754	0.4288376819592667	0.8133849990144268	-0.7897458918955327	-2.3791673287876476	-0.6248944533678298	-0.5448952099346976	-1.138355186770553	-2.0260066963356866	0.24646917529261544	-0.8226780308872776	-1.1809598774987191	-1.708636309144539	0.5932674102590594	-1.5589782034422757	-2.804215224000173	-0.43401992156608227	0.9302105830720239	0.7036696749145079	0.358960540942619	-1.184748894651226	0.07735571361063874	1.324030168262937	0.5618733296982126	0.7214648886419566	-0.05491550572317975	0.261564087907356	1.1329714260541335	-1.3571646773982624	-1.6803570899336542	-0.4223815741199286	-0.0021936930861128	0.11483112875962605	1.1410646355881402	0.7702422486978641
2.524938012071379	1.9542228120783172	0.7443618677640572	1.2267860237142751	1.4039310481822027	0.6446304072424739	-3.1156334053156076	-0.1506357088561027	0.46134805933376244	1.5639490157726357	1.2525840966644561	-0.25706449439387197	-0.36649516021794626	1.6313551434560043	-1.650019045378281	-2.4382955896373546	0.48706994798740133	0.8092455645871501	-0.7376717909181881	-2.3541304873744204	-0.6106847375138879	-0.5156061939574856	-1.2725581113369395	-2.0556587197829614	0.2847061437054263	-0.8865581244597784	-1.1347604624335914	-1.6931568080159074	0.6035350491777364	-1.5362647704740067	-2.731171423095515	-0.425559003369311	0.9290938898779585	0.6478822760876002	0.3833149326939842	-1.1748036903354637	0.08806792581405695	1.3179836881282643	0.5706845589153664	0.7073474198452765	-0.034580637888540086	0.24329377360798143	1.0549337438571151	-1.3816049079646961	-1.6175733665192429	-0.473239879316193	-0.030343639869768436	0.06925244513544027	1.1141124400563844	0.8521661557110353
2.537708147469551	1.8100541704926516	0.7248486230106306	1.2813969353565375	1.3995526226521964	0.6061639419408272	-3.062102306661431	0.006607356019127231	0.4282304898499514	1.4606146409313927	1.273537294057332	-0.28163497794182346	-0.17006293621632507	1.6095062137972351	-1.5013333849416948	-2.365935135882997	0.5407282124369124	0.8239298830122941	-0.6904669973642265	-2.326229443421279	-0.5862129793093149	-0.48991561205220807	-1.4039919657047852	-2.0812287693668656	0.28902056660877923	-0.9248423839687165	-1.0893069419503265	-1.661062196001503	0.6436778213697072	-1.5019490388163053	-2.6565851124321935	-0.40585455988442104	0.9236984185120332	0.6105686983740484	0.41331448112585195	-1.1878496198808295	0.12683571029132718	1.328336621084746	0.5465756135819332	0.7008585284697618	-0.0017366138272678626	0.28846189422873614	0.9479653169163678	-1.3728718121279808	-1.5566991747995882	-0.524564101324109	-0.024195157422081386	-0.04284846279555164	1.100234063458744	0.9422971197232064
2.5871850165374584	1.8050907336888335	0.7056764568947205	1.2846986930066993	1.3449613904930908	0.5158133046214713	-2.984980485506657	0.16747844289333788	0.41136426187342445	1.4195423600851487	1.3289744594916892	-0.2995934216118175	-0.029444072291183954	1.6489181657317715	-1.383643312640089	-2.2780999142948253	0.5630560517057694	0.8543359478140307	-0.6893506955487635	-2.296059310965318	-0.5788780831364339	-0.4729694113890927	-1.5364279867633746	-2.164982319819118	0.3112184972572857	-0.9618049532151064	-1.0657431001476358	-1.6527917590672387	0.6861833350763604	-1.5010800889163245	-2.576243198514726	-0.4111441135302238	0.9085870084282665	0.5805575234578317	0.44431974436439176	-1.218735589197405	0.13781084169087604	1.2997478346013704	0.5773171399150662	0.6828995857907676	-0.01709880799757981	0.29647380709407045	0.8131911964302538	-1.321203956469407	-1.4839481156158434	-0.5684611691179415	-0.058905265717058605	-0.14421415309681723	1.0699868182549803	1.0328547709752773
2.5871112560226495	1.8494528422115954	0.7384292871476629	1.3562441037832353	1.308150778793335	0.47587694200583697	-2.8715998547275263	0.31795600216960385	0.372176935897901	1.3119558488260954	1.3740116622785927	-0.35684234522747615	0.03178867174627244	1.6183658295602907	-1.213882753192482	-2.1742893356616952	0.5746383954815515	0.8738923309350233	-0.7070752966959037	-2.2918470222824427	-0.5827202813066773	-0.4423137362539906	-1.6343700800102927	-2.224208007393969	0.3673137509256729	-0.9579731621178021	-1.0567078867649344	-1.6234015799303396	0.7256680164978367	-1.5027563226999774	-2.467493228072051	-0.40842259991676116	0.892216742424484	0.5564723679958749	0.44410051497874115	-1.2340950487849327	0.15638038243707067	1.3041024939846177	0.584519282782683	0.7013081293868536	-0.026240511763533307	0.34192156580733746	0.7002068762737269	-1.2797261933079973	-1.4630348329289151	-0.6243895296976898	-0.09037757380885629	-0.20673153663084315	1.04871806317738	1.0772547164526638
2.586489924335057	1.9055038992070283	0.7436165661931575	1.4133013540234385	1.2610396919025324	0.44210489451811263	-2.7644233162695966	0.4469813361809406	0.3691330680837809	1.2457250941744737	1.3562230829084787	-0.40139452657722086	0.067559399613463	1.7098621529146378	-1.0734389049871365	-2.09135564822967	0.5714516254860208	0.9047701274106918	-0.7612421394424921	-2.2739982173989457	-0.5931865278512813	-0.43260542215421705	-1.7261693993775058	-2.256295468352339	0.36095687093867795	-0.9651687734593846	-1.0498487375887477	-1.5662006781958204	0.7830477689441544	-1.524408234699794	-2.34584278151931	-0.36951662430991633	0.8623868231142661	0.5382080134025723	0.4291455831371448	-1.2375252975813722	0.14405808099717005	1.299910818690042	0.5851437723857611	0.6704571418061361	-0.02856467373792836	0.3690483375467478	0.6029877268713933	-1.2381284944458801	-1.4662816090972222	-0.6931140937344509	-0.10063839630841649	-0.2619972157662892	1.064903538533152	1.0847485402460266
2.5479720320654575	1.921367522640842	0.7280582094509338	1.5194892377722824	1.2106194607808254	0.49960528436021134	-2.6678792204878183	0.5275610979073508	0.42347860406571103	1.2164524918876531	1.4015059718524203	-0.4237258251662375	0.12179390736825575	1.882422796764407	-0.8974137169050065	-2.0306336706629597	0.571932271429514	0.9544351186351994	-0.8638194839659727	-2.262821867975795	-0.5937183966797899	-0.42638367370963415	-1.8313004652146319	-2.2737165557993406	0.358469977151312	-0.947044393280598	-1.0739951490659692	-1.5187208874168685	0.8187906707482583	-1.552000206860011	-2.2421962339269226	-0.26550931183120835	0.8679498377887164	0.5565890402651539	0.40666709737890344	-1.2069894470545601	0.11435751870858797	1.3310201196714704	0.5694540408982063	0.6520276865394875	-0.02886216647065094	0.34522091994583776	0.5005275353777734	-1.1950049469469821	-1.4874982040113895	-0.7500586665726834	-0.1050489255198952	-0.3684767171216792	1.0937320628871667	1.0487654654891163
2.536357558093229	1.9716329708624243	0.7676339383186859	1.5300860410780677	1.2462514511388645	0.554687283827359	-2.551347321941676	0.5918824549374105	0.4784570056534122	1.2029500937889925	1.4461261843727917	-0.4542552271229738	0.14354982222080145	1.9548027333635645	-0.7312478659509146	-1.9515463652496277	0.5428843027492511	1.0053938849953088	-0.975578994364185	-2.2351694675507985	-0.6060268085852216	-0.46938775757967	-1.9661121552521899	-2.275971683514151	0.3715917431951373	-0.9289813482826899	-1.1175666597463647	-1.4753635156193172	0.8750489902774372	-1.6047216215958635	-2.131728477715	-0.18026541302145674	0.867037972188735	0.5945327647109513	0.3556813177570293	-1.1479612497869396	0.02801764676149001	1.336602898596119	0.6004141385924168	0.6346856381420842	-0.012225298577493049	0.3555825434945638	0.4635229489522266	-1.1378511434967786	-1.49275752357427	-0.7969933652330318	-0.11579041114240159	-0.44950415529463356	1.1448381024349774	1.0583048869717857
2.5331553471005313	2.0806012502618634	0.7774720184943978	1.5525367939135797	1.2782318056619257	0.4980713237250325	-2.4296965091805935	0.6654043501790545	0.579938443869711	1.1916576876443252	1.4427925162419757	-0.54198755712594	0.1562343050639327	2.0204128564628627	-0.5883005332089324	-1.8946141477434124	0.5030768561484663	1.0312068425180878	-1.0919742854251635	-2.2438133050983473	-0.6397527849283012	-0.5053888785615264	-2.0668107242831537	-2.2496732334554728	0.3703530164943518	-0.9109433346694102	-1.1448964161212642	-1.4234249747569716	0.9484073644937314	-1.6349827585882921	-2.011642778938412	-0.17973227201375486	0.817167539633634	0.6020652118329044	0.32751283294394773	-1.0842121697527713	-0.09677590265865103	1.3492008799852921	0.5691577502106147	0.5991567098565562	-0.004818969085754449	0.4124804498750609	0.5198797054522949	-1.0847618276816688	-1.5466078434656598	-0.8465639790837081	-0.1131067087059519	-0.410620101413498	1.1706751580966226	1.0698729669358422
2.5398380792907775	2.162208579860927	0.7914189526940693	1.6429274061933694	1.2892928373258674	0.40842360340207506	-2.317741577913483	0.7080282127446867	0.7305802350933845	1.1869504980309247	1.4125798809306473	-0.6345130696722305	0.1748773342211949	2.051988161808157	-0.4683707185699433	-1.862047794822629	0.4684200114781539	1.0638677641664627	-1.2268375510064846	-2.224281100961266	-0.7039550113385113	-0.5093732586712281	-2.1383335796868734	-2.2128149325876225	0.40486501228862465	-0.8744760884513028	-1.185332416555847	-1.3905919308734371	1.0103993051967144	-1.6832460449030282	-1.9314779605056878	-0.1744921850593884	0.7927448223428993	0.6232766574743338	0.2785922937846229	-1.0518341909530209	-0.24105804665216962	1.3288140955980383	0.5782857825475783	0.5243859861771456	0.013966457432621853	0.4244879969615939	0.543346846844591	-1.034608715502403	-1.6448066077523529	-0.8965858352007869	-0.11915505300302512	-0.39406238914887853	1.1885399555274572	1.1215209132159292
2.522421622430197	2.2766372054186794	0.8010599762614202	1.8027968327543753	1.2832678793894245	0.3080452767796669	-2.2122347213702027	0.7448362520518124	0.8763334990952079	1.1430322697401283	1.34640690663417	-0.6682543097507362	0.1374796595303717	2.057135458022926	-0.3496809055386929	-1.8152859819760885	0.4139364342485793	1.07554154478458	-1.3199366293660568	-2.209786832983231	-0.7766928298999494	-0.4973809643962631	-2.1890894717203753	-2.1507783011892654	0.4488884374086327	-0.8671158667459036	-1.2151267888498096	-1.3367645797474375	1.0621740274057825	-1.7490300528688933	-1.836002267030716	-0.148971177408394	0.762313503835868	0.6279866451569408	0.23616891641821575	-0.9920714307343284	-0.28753192296647734	1.3446028922443094	0.5868212335093583	0.47863961565482604	0.020786065145935333	0.46282469035587487	0.5985416495233838	-1.0007757427453616	-1.6968923753783582	-0.9317515485715429	-0.14759206248510687	-0.4437312747522216	1.198262520495449	1.1144521451606102
2.504299214282912	2.3990285779964466	0.8218500285092233	1.8515557187309768	1.2678670127987524	0.19259961292053393	-2.1616965532327246	0.7505186488657918	0.9694870012719294	1.1658259589061275	1.25660748923613	-0.6852706099003675	0.13480683410744104	2.0202967066047988	-0.2180435859459215	-1.7883164869258728	0.356038872577459	1.0966154562534596	-1.4019659308121206	-2.1844086931826454	-0.8716930308253612	-0.4985257511942775	-2.1762158113450765	-2.1002845597844635	0.47687225834118835	-0.8756343287453484	-1.2620614972857769	-1.274356059556643	1.1201914875949464	-1.829695044243914	-1.7698122231166464	-0.18974779725677457	0.7000833568375444	0.6709253404655474	0.22177700549885843	-0.9896457711451182	-0.3197057870735289	1.3134683402068896	0.5875209353639022	0.46430257431724054	0.04553374184929291	0.5165001899924556	0.6660921616570835	-0.9430733445159953	-1.7177999351930748	-0.9538440764437135	-0.16267064267530856	-0.4501191271162274	1.2048471744407263	1.1037056705900892
2.5641970368446865	2.5308708270922544	0.842410209002782	1.8589686843026771	1.2421978298530962	0.1337005072324372	-2.1209717076150407	0.7684998244194196	0.9931259699783977	1.1519225918031555	1.2686776669511528	-0.68284965004328	0.04188410112477957	2.129188653210189	-0.12418335396399519	-1.7319695877868029	0.3030433751889391	1.1274346716715813	-1.5117786203399444	-2.1530143452724753	-0.9610063341789388	-0.5140251203341695	-2.1405727442071165	-2.047119564292429	0.49970858860038464	-0.87805756570232	-1.3200666859770533	-1.2531163960184615	1.159886420124477	-1.8902173182287711	-1.7409036090341068	-0.217142408694946	0.6218889544978028	0.6813724588869261	0.19342665994540742	-0.9351050441175367	-0.36738955703374837	1.289608387845543	0.6056698795584692	0.4503084843768783	0.059670844418879196	0.5155017506285864	0.7651479657371616	-0.8530416118514224	-1.7584819261245201	-0.9583895168345506	-0.18589379244876564	-0.4247540277715138	1.2229887148145624	1.0771234472769828
2.601355161226232	2.6467868220234427	0.8488383314686292	1.8480141239633696	1.221661197143129	0.155798793969847	-2.099705892299864	0.808302110114022	1.0265923347108434	1.0905538194503195	1.2432187206782896	-0.6790916389356633	-0.06052270850535997	2.288600416981587	-0.035229910346751055	-1.6702463349331516	0.27606253362638283	1.1197046148298377	-1.5734094481777507	-2.097110505848808	-1.0303030076579422	-0.5661073262229872	-2.0989029745041217	-1.950220158145267	0.511395378982251	-0.8862096743240861	-1.3752486396576091	-1.2261039675001633	1.161577980198203	-1.960423104121928	-1.7212997857972059	-0.20096658919917512	0.6268008575946944	0.6774762651357957	0.1909635679727626	-0.8727312673032888	-0.4107223633057854	1.279491896595163	0.6128626778736308	0.4147063652443822	0.099111356643923	0.47167551749874603	0.8373790674991038	-0.7804449764193566	-1.832579767902169	-0.971802051192016	-0.18827930572560983	-0.44433690070260357	1.254788482094206	1.0705217299896599
2.6183870993890546	2.745055375557026	0.8507934843776581	1.7933012815461928	1.268076045233163	0.1442851915225093	-2.039586006682206	0.7884686615657824	1.0301504058296527	1.0734520251734248	1.2471970332211497	-0.6781601173856208	-0.13915103055586134	2.4618729542774083	0.01466188589687883	-1.5967505543516203	0.23975960768486368	1.1014123492664407	-1.620321114351673	-2.0130442064420775	-1.1331075604898413	-0.6634831895778698	-2.085029273675754	-1.8753050620526774	0.46972599735774495	-0.9140132433577502	-1.414640420806368	-1.1975179898975388	1.1602353860952088	-2.012323819910911	-1.716337473276086	-0.2154402471588575	0.5951241076080175	0.7030373927497129	0.18733382689443423	-0.8164124860296541	-0.4083793577261063	1.2526270685708376	0.6264122789331183	0.4160509856615448	0.12746819865329656	0.47549098221067493	0.8782134520722609	-0.7044879203359807	-1.8563106113415002	-0.9633550160831363	-0.20864740556045577	-0.49675939374335554	1.3111905608716763	1.0140200441655463
2.6480448283872686	2.7612106747058585	0.8644195593731352	1.7289669734341746	1.309533608744053	0.17198368025401053	-1.9194115542678118	0.758090599592707	1.0261716229160982	1.0380884239653023	1.2743104165514967	-0.6665136405461554	-0.2212317244831655	2.381380878843775	0.030786790912285627	-1.5114226651430367	0.21494569281591738	1.0919150237788458	-1.6564105877772106	-1.9652802576800348	-1.2188848403256538	-0.7560524399599817	-2.1101838466123306	-1.8347282528190576	0.4502346049550453	-0.9166267851462037	-1.4398883643665097	-1.225347025605513	1.1370688834950475	-2.0400588139545657	-1.7400355176967934	-0.23967512083250936	0.5981947385857911	0.7043353474791626	0.17634744518171724	-0.7633111362488774	-0.4168672269958867	1.2518442858351033	0.626056730108008	0.4001560248670602	0.16070474784802208	0.4771350289827604	0.900669894616302	-0.6295147812047068	-1.8780117427696221	-0.9636540099425819	-0.25871203028288153	-0.5712233480266935	1.3508367587755792	0.9824716411277613
2.624806147896165	2.753545790461484	0.8761872695666335	1.6125680244101033	1.345517738356984	0.15440719627064806	-1.7868843164279486	0.7552906064112331	0.9774086088259828	1.01760357027529	1.2525818426630153	-0.7161656467020227	-0.23832273345355776	2.416131842158094	0.0023713867013730127	-1.4381306658577548	0.20868121575894297	1.0848544647376406	-1.6511952888788177	-1.9031490391611758	-1.2909901639580672	-0.8151730337356142	-2.1020757936122525	-1.816986128673835	0.4290666870347895	-0.9528186861333949	-1.4380588935028977	-1.2759439834480222	1.0927288261551	-2.091985710753982	-1.7900399238260554	-0.25072118100750596	0.5671869295115395	0.6600612303063794	0.17722685396733828	-0.7499883153730453	-0.41580391661861427	1.2087476199093852	0.6824043814105671	0.3783974316468768	0.18042603692142148	0.4828910694507812	0.9163507604997951	-0.5324845783006908	-1.8931296635298072	-0.9618545438314395	-0.279198070606228	-0.5390406549402574	1.3876723530166213	0.9855039100117935
2.5823956986638916	2.724874951540934	0.8645247998662464	1.5642768208125206	1.3366772743232072	0.07322829110176797	-1.572540052017421	0.7599526833552991	0.9282212871138169	1.049692280452853	1.1479060157562637	-0.7167893458426422	-0.20731349389251083	2.486652038255307	-0.034197295767484065	-1.3878825845266047	0.231471873376298	1.0602841890972645	-1.6333598026035265	-1.8324734470982844	-1.3786572622849045	-0.813327204859337	-2.082951230721538	-1.7976288758789214	0.37062468303169094	-0.9931669573642685	-1.4298508694262184	-1.3136124761257901	1.0269107599414515	-2.0967156023908284	-1.8477975136715017	-0.2747580610777424	0.5525166905872785	0.6206188204715075	0.17797920935900274	-0.710061043191404	-0.305673347499503	1.1764951347567085	0.7026234858477466	0.34724531601006065	0.2188377201124665	0.47655886190624186	0.947025678457703	-0.4751886288348338	-1.9258053562365842	-0.9542586323469943	-0.3429482425792056	-0.5116913292923706	1.4327686171430556	0.9335028016941628
2.571275294559638	2.6749877978830723	0.9029596223488363	1.4594080412096253	1.3259876772157955	0.05930875503637747	-1.3809705783952746	0.7702559518878285	0.8655046651646433	1.0628720383759522	1.065466814662731	-0.6723077737434485	-0.18656721436523221	2.515396330682478	-0.08130633003314672	-1.3407815078054215	0.2533358456145983	1.0350861124491906	-1.5925569351342952	-1.7703938624479008	-1.4547641818334933	-0.7410210536968023	-2.0576412061860667	-1.8245230661390686	0.3217572478757918	-1.0384286738957733	-1.4176566608024088	-1.395228101520588	0.9409166872069225	-2.0740218592733806	-1.9151184618568635	-0.2897510981578938	0.5838908138342065	0.5935780322312272	0.19247575248514773	-0.710468370933743	-0.1629826789940682	1.148654697750897	0.7521040306755811	0.31254239871174794	0.2520370827156016	0.44506297956704255	0.9504052901951106	-0.44659729040501733	-1.9233979346593784	-0.9391291761954111	-0.42508822958934755	-0.5392131486823929	1.512861544908891	0.8829821198821577
2.595380485655361	2.6285159016883406	0.9653556334496084	1.3344808840177331	1.333499981320162	0.0991810543308212	-1.1426996977507893	0.77401543817774	0.8301073411691349	1.0472305172635945	1.0586507143060124	-0.6208179396291201	-0.1781155339428852	2.532230227259649	-0.11263266666543807	-1.2788235866249686	0.27545272500934737	1.0286862420269376	-1.530469316520557	-1.7380219154920291	-1.4976136593032403	-0.6880532228420939	-2.0507032926530457	-1.8767211440722167	0.295042973727058	-1.1012216428298955	-1.402708953259143	-1.4655262247163405	0.8354174763546973	-2.0221596576980922	-1.9878618473616037	-0.3319318744358769	0.5734571290217041	0.5318127811781834	0.16925985879335434	-0.6996375720321091	-0.07687315218340347	1.1134547256988585	0.7894603605671582	0.2609763102719111	0.29516319935159696	0.43015770620642285	0.9275360396655167	-0.4049374026610518	-1.8886906223173212	-0.928473622026577	-0.47960788936796916	-0.6189794846848515	1.572477964769932	0.8658901577583427
2.6638314992108145	2.518264249142819	1.0122710166133053	1.266381133161826	1.3519318182097917	0.12786362685728017	-0.8334826136952034	0.772298553781251	0.7606970866907414	1.0929801481694301	1.0769644760118127	-0.6053626821689935	-0.17345173759381907	2.6137052124748155	-0.17591450784167084	-1.2398998969334456	0.3177747364061449	1.0181093513359745	-1.4710024597479439	-1.704419160822966	-1.5657385594236992	-0.6278810659490669	-2.0397035564151773	-1.9558735291013332	0.2679414938251906	-1.1632782580519596	-1.3959313008927001	-1.5247746503375856	0.7244140512140149	-1.9403338306125648	-2.0835983321326013	-0.3625602756984406	0.5805432670663457	0.5115236482677762	0.1372623334604435	-0.6957038844530032	-0.06064429029833827	1.09175947750114	0.7884484139110752	0.21107897314295418	0.352323122469428	0.41264372849283637	0.884051557371128	-0.32396525746289895	-1.9105157493100375	-0.9351963980687149	-0.5259696278099203	-0.6458907352720276	1.6326834600872981	0.8710961079892273
2.710052231221116	2.5247889465012103	1.037452000553218	1.2606010586313974	1.3835745049541894	0.19242165925055973	-0.545788856103046	0.7912333359825285	0.6921606182475888	1.1358316124115473	1.1233518256617037	-0.592775499848519	-0.10316104834156543	2.7924683482633825	-0.2626743452213435	-1.1787373624805944	0.367960989340205	1.0156956355814017	-1.4400182638432764	-1.686706606396169	-1.6112604626100595	-0.5757578416407763	-2.083976786026705	-2.0629369997639757	0.25155949980234643	-1.1975679395781273	-1.3826289344290805	-1.6269974477602591	0.5973899042802813	-1.86784402202414	-2.1563303964648006	-0.4090109575902878	0.6186058109582253	0.4708349223450988	0.12455699406478456	-0.6966718599305844	-0.06918334737621491	1.0648188963088407	0.8318461109226497	0.19538685555292473	0.3853055632882864	0.392892646039152	0.9109563143310065	-0.2601017178675487	-1.9127114246153973	-0.9151087799411707	-0.583504558568135	-0.6060768178147067	1.7249780289401115	0.8323864234228318
2.7051290769802927	2.6076001013240795	1.0750072776862938	1.2154956914105446	1.4405149400877126	0.20994119805953043	-0.2443557827239804	0.7856588576163286	0.6651433697875873	1.2014637110148725	1.1442689590315283	-0.5908911911179089	-0.03006845651042412	2.8538397848275614	-0.3523104753774221	-1.1650737808762222	0.44116057004871473	1.0254532723848637	-1.3816717811142438	-1.7012063129878634	-1.6817199103119358	-0.529893655249317	-2.102553960840462	-2.1631724502307415	0.261910420062541	-1.2590105896395993	-1.3388769083151022	-1.7154318514921933	0.468818087930478	-1.8393091007443718	-2.2299637069967537	-0.46742904849454964	0.6735957534829724	0.45472056006837686	0.1108302450314353	-0.7398669074833506	-0.11807933770089589	1.052505563187207	0.8535870099144836	0.15580942784651514	0.4184615415345663	0.3804553196023821	0.9359060579324459	-0.22812330640848727	-1.9054338387857306	-0.8974497990523143	-0.6190780802506265	-0.5629267279911596	1.7977496958942527	0.754234880165764
2.6362196918731198	2.6254807065205386	1.102128332826774	1.2021227734703315	1.4879862059424231	0.2209067032033472	0.09486943192315964	0.7642910049560269	0.6286061685362297	1.2732203780375344	1.1618659482791815	-0.5874520646946941	0.0634952418014774	2.7987860948782926	-0.4411659549227931	-1.1709419511542172	0.5120028882699913	1.0494406738436308	-1.3460504386155852	-1.7276670966793155	-1.7595590227886706	-0.43148673798677645	-2.1536349309895852	-2.2427761981239875	0.27265413441404845	-1.3010555245901743	-1.2909973669466572	-1.768421328590686	0.3517385284920568	-1.7741878401748317	-2.304248793604976	-0.5155267259917282	0.670660022399152	0.45373243718879264	-0.00076498599376974	-0.7554552028811808	-0.14082766496258547	1.0116103302338313	0.84591080194672	0.13996674622843613	0.4270640397224601	0.39233900015129236	0.9625511550909028	-0.20105559558395733	-1.9005999193906127	-0.8897144793880045	-0.6635505455843306	-0.5546261435517721	1.8621452310619055	0.6342948598268603
2.5845081599175144	2.600186234967782	1.1254307325313857	1.181506774583275	1.4662050262768096	0.2264997870506397	0.36451438148556664	0.7699066885477425	0.6072469543414593	1.3326794189465818	1.1264037436124303	-0.5773158974706952	0.08966298290148933	2.836750761394528	-0.5330489281677738	-1.185353583741143	0.6131414563818677	1.0898689445357967	-1.3071303831647296	-1.7760356709545193	-1.8051645164105978	-0.2944703011586299	-2.210106622390333	-2.3335279414857037	0.34467120957417524	-1.3322456244621181	-1.2646396091074832	-1.840018107300283	0.23841383934146992	-1.6842367905945175	-2.3756077614390314	-0.554467370561802	0.6973452927722903	0.42990566906528915	-0.14154263774069042	-0.706104472031268	-0.19696440341433802	1.005527121290444	0.863875134251326	0.10586399387526431	0.4497395969055348	0.3691271617070535	0.9675250824871741	-0.18905092035571566	-1.9091746895883452	-0.9020300914881171	-0.6831397931366245	-0.5377895734331191	1.8924414848543105	0.6473568401773022
2.5540563696135288	2.6750355266364396	1.1306480092607438	1.2108248635483003	1.453815834683457	0.2232343372066111	0.5732268350140775	0.7716373080194032	0.5953843200605589	1.324145306557152	1.14238010582421	-0.5830476880831813	0.18247874098092592	3.010145714822066	-0.6013676817980206	-1.2356729428351065	0.6904060783099274	1.1211709031048334	-1.2437918600742854	-1.803870215495182	-1.8361722897552244	-0.16464327457990283	-2.1824239528583647	-2.4153730877344803	0.4462175838211312	-1.3718169463797298	-1.2226662674305573	-1.9002091658168687	0.12285398935449084	-1.6155859836234723	-2.429666360320617	-0.5983433196202371	0.64963852866207	0.4385764958661974	-0.29899168776913065	-0.6806258929121488	-0.2901076004011395	0.9642829646542781	0.8720094532052892	0.10497943021047443	0.45546220016693406	0.3651409113144628	0.9323151542390449	-0.15300580023006563	-1.9103726775047363	-0.8963418708860246	-0.6851826114091459	-0.5146843529829225	1.904122837539735	0.640319148142815
2.516311743872617	2.740531750376825	1.1216296447998793	1.2139987080691577	1.4692938824806812	0.24446243049784638	0.7541533263808323	0.7583358687922054	0.5476083605658081	1.3037108071141925	1.134164270572808	-0.6198927289679209	0.22489451113211606	2.909757772949937	-0.6333003624977956	-1.2729471919897262	0.7433133116251877	1.1533479070447485	-1.1887515864841869	-1.8317203672089843	-1.884735535501782	-0.026219160174393373	-2.1744484353400186	-2.4612883146387414	0.528811315525315	-1.3745100581325658	-1.201943815212465	-1.9106909600552235	0.02076507957716355	-1.4767816013197446	-2.4878207976963718	-0.6096086398480443	0.6265120721871162	0.43899969977140235	-0.43405691927404233	-0.6189546420355305	-0.42151833737699756	0.9540539914272086	0.8286552881331992	0.08676954748473122	0.4515700035804806	0.3534843194178613	0.890549757612655	-0.13055117181979253	-1.9224975360980152	-0.9092628079776528	-0.7008019376126621	-0.5183201330616496	1.8974819793003412	0.5955944735296154
2.4820107036683576	2.773126953463084	1.1073215782624295	1.2110706965936813	1.4783835774939482	0.31458863322462216	0.8760183184486244	0.7388948509631631	0.5397442862486427	1.2591790029981946	1.1565667908920632	-0.6630773695962573	0.15222776340436991	2.7590337500071187	-0.6645885842495827	-1.2930526384809955	0.7675364689344951	1.1846821659462667	-1.1607448832559966	-1.8713131836217314	-1.8829470621864768	0.0612712640875374	-2.1822555075847907	-2.5247400160931326	0.6435913206856547	-1.380884275362656	-1.1692789993899422	-1.942711335052384	-0.060904162903572034	-1.4072082707447255	-2.5595060578961526	-0.6515021922215213	0.597486439416648	0.5017025998437765	-0.48671183171848326	-0.5732469772856392	-0.6090751196788073	0.9510353424609617	0.8201100367871377	0.10475776650251276	0.4447483299454119	0.32394402696052627	0.8484878445427704	-0.09078360290921497	-1.9236611867811337	-0.9436232556778773	-0.666074026979798	-0.5187307946914587	1.8435672808749324	0.5860068172757283
2.4528135069580252	2.7913275180802604	1.0766382567299284	1.2481115407404406	1.4511161003959505	0.3645740395837058	1.0623341660909165	0.7091446781408038	0.5636187816436224	1.239132417754755	1.2216501808920994	-0.7452488035880435	0.0681642763844412	2.6750209239625837	-0.6873658039043679	-1.3043225665992924	0.792345489953835	1.21833412052307	-1.153937323076274	-1.9174157842364845	-1.8752577294029447	0.0946360193814586	-2.1984243638588397	-2.521546902894825	0.7434216604749743	-1.3791952370978742	-1.1396111790525736	-1.9549653657766526	-0.12807744433401827	-1.372796037180801	-2.644722140919959	-0.7295934188457085	0.5636727912070004	0.5314181144170449	-0.5301890048818245	-0.537338061932916	-0.7636855673150219	0.9356643360138215	0.8141757901465004	0.15909674245892472	0.4146457840530484	0.28597517964767083	0.8203378144802278	-0.0688109383332671	-1.9206204340124606	-0.9647050742460325	-0.5904563715129678	-0.5244468746050421	1.7725640849523345	0.6348610211040151
2.4186902011539972	2.847368145459217	1.0109146572501202	1.3023846817756344	1.4375563271698972	0.43643351105603123	1.1210059666616556	0.6963690960773306	0.5669305385920035	1.1729426924896207	1.2713734526742468	-0.8259241127151391	0.04527761470255588	2.690525475343418	-0.7396019188972931	-1.3104524542012592	0.8066699625323311	1.2270801696410696	-1.1573753427523283	-1.9482775105822232	-1.8763519742779817	0.13952508607363226	-2.174209587974544	-2.5020224047137063	0.8248935041355059	-1.3849788131131824	-1.121070323547999	-1.9889785222446403	-0.16772936974238525	-1.3878293464688374	-2.731992208104711	-0.7513793319198666	0.5139051919627031	0.56781889178093	-0.5516610284604883	-0.4752915203274009	-0.8061156067897247	0.9507598763956008	0.791928006162971	0.21673976236419676	0.37067057357574085	0.26458943425050874	0.761773537839681	-0.05844316331653571	-1.9098499885093685	-1.0120341513099436	-0.514302420617295	-0.5211464662225153	1.6762404266776443	0.6189370679471283
2.3762851075925537	2.924996311212781	0.9572897368846661	1.3313390177792008	1.3939392978173628	0.5491422474709595	1.1180057292938037	0.7081361311924663	0.5538686959047132	1.131560826272606	1.3016086279999823	-0.8988028409688089	0.06518312453589362	2.6078509463147226	-0.763270181428322	-1.3099242677024612	0.8078656348593988	1.2546235440667317	-1.1622760775505585	-1.9693604942028233	-1.8375549874522072	0.1648614179925536	-2.1203803375063677	-2.471311250956413	0.8860242429274352	-1.398419605725948	-1.1220405000005802	-2.034696316126264	-0.1932768091777219	-1.3782864763521179	-2.804799477368788	-0.7920501268719524	0.4598326211560579	0.5911614991064608	-0.5563071966904694	-0.45065734534829893	-0.8191126566090758	0.9574077907729779	0.806961339819553	0.26567307148022673	0.3196071855569672	0.2301413994312977	0.6784826446220912	-0.05485841848427262	-1.9060976919623294	-1.0557129352431995	-0.4491881445037339	-0.5516303700832286	1.595319078733101	0.5260299894517546
2.3748926516446067	2.870726950903212	0.9020031768594743	1.3981676319126488	1.305299897976331	0.5329947314574909	1.1938442016822253	0.686085449080761	0.540716957534785	1.051687800613843	1.3079198320339813	-1.018172470547514	0.02184900578367175	2.5259955087706385	-0.790093608419858	-1.3318931707825696	0.8199294984803895	1.2645970058190519	-1.1197264068298673	-2.0058092754001424	-1.8059814977345916	0.14166363730705672	-2.098778471475828	-2.3918049423537826	0.9433747347164692	-1.4389123959046315	-1.1374950779459112	-2.0376461052994848	-0.20532164890147486	-1.3054788389519199	-2.887320717000331	-0.7745474585066571	0.3785855928447966	0.5998439737212736	-0.6094130241213055	-0.40505723342924965	-0.7834673284256778	0.9785084913796256	0.7732033463708218	0.26924687597934194	0.2965184440228888	0.20849478359883894	0.6101974706172936	-0.030085033193650922	-1.9148365178301407	-1.0945986458345438	-0.3416731501280562	-0.6039518973492444	1.4779562278333183	0.4836232097570772
2.402866723944369	2.824101262058743	0.8361146729849487	1.459637885113843	1.2288792478975172	0.5359078330349702	1.2757562173178936	0.655179567790365	0.5004221167491624	0.9691142953353473	1.2417175557187747	-1.1264489604415067	0.025302924818165845	2.35844586968369	-0.8094829430578923	-1.3228482054450221	0.7846161788414368	1.2403394561249799	-1.0937479653822018	-2.0218922876811716	-1.7462734090728051	0.13712550853447197	-2.123927846942533	-2.327743949692363	0.9673281402736181	-1.4361602200303174	-1.17296507359163	-1.9950513859363717	-0.20947313448907262	-1.2155187017481495	-2.9340670514034306	-0.7964493223511264	0.29793863439611645	0.6340273955781626	-0.7009238539292941	-0.34910458945209955	-0.7061783916374192	0.9754278625486725	0.759099909641451	0.2902170992193227	0.2938823278634863	0.1907893757816537	0.6066308368107859	-0.039437796817356076	-1.908194170816013	-1.1534417379643482	-0.22937155215303912	-0.6361863807328302	1.3343296159372184	0.5975005326103527
2.4090106202456343	2.805117592340031	0.7596723872883305	1.5145965605764011	1.1988252076546424	0.4598255209741544	1.2782914732486619	0.6302484441997503	0.46327542276951983	0.9108264569133109	1.1713994727728247	-1.2441896796815777	0.03483849971451052	2.1689461744709915	-0.8286669006685458	-1.3097765947989912	0.7745717273044892	1.2209166789247088	-1.059459622018217	-2.039170911604688	-1.6549156449224043	0.12538305372356845	-2.1247863744659092	-2.277536582327786	0.9805772589728738	-1.453602005954232	-1.1728085400851096	-1.9644499816189327	-0.18691947447237456	-1.1510482881156467	-2.9474098618977638	-0.7876998104030092	0.19480589564522272	0.6490882130872024	-0.8164976000554536	-0.32028043078635243	-0.6600884238838336	1.0160246739312402	0.7633414247922847	0.3214444968701638	0.31178767171422517	0.13726777093424078	0.5847239252806867	-0.06683644133457946	-1.892837797046992	-1.2030985647683616	-0.09850656634646038	-0.6904187169166134	1.1944019272688047	0.7110806466216477
2.4422189927936087	2.80925408429848	0.6895342557286666	1.5548252397425355	1.1765005436595606	0.30061215198484026	1.2790354435479965	0.5720078011636555	0.42343185831073943	0.8703155326731024	1.1440606892984067	-1.3386070490383428	0.041209253042101025	2.037158606711333	-0.8361630024949627	-1.3165987905177219	0.7563229116826294	1.175255607550746	-1.0444458830419499	-2.0696943726614245	-1.5689964094394195	0.0660927928492071	-2.115347769178639	-2.1998767387830513	0.9623445421018838	-1.4813111022322674	-1.1479410806143617	-1.9143776057762545	-0.15536224340346022	-1.1508864635065341	-2.9505292492603026	-0.8250685134452196	0.1124637869644998	0.6811740577900823	-0.7299418526117719	-0.3232072408001262	-0.6221373176175534	1.023664266143917	0.7478340260355556	0.3133788655342439	0.3254888647935029	0.09569365667027102	0.6058623170480548	-0.06732951032637763	-1.8733151723075938	-1.2540045622366849	0.013067361067429662	-0.7598855317077443	1.0853832942293358	0.6971607287519164
2.479453407782734	2.737462968308505	0.6430999956382012	1.5634194031176538	1.1409569901006953	0.2472634212632423	1.3500469657800207	0.505653653008153	0.3863157288631937	0.8997746321712302	1.0926221224198758	-1.4112664274883562	-0.03678495537750734	1.9749210816101468	-0.8395917262254724	-1.3122227014079573	0.7857489302449924	1.1509407981763649	-1.0338652117692946	-2.1199883150561387	-1.49351623715467	-0.009332622666874901	-2.144332641162135	-2.1090066809908254	0.898561408453266	-1.5095419437398832	-1.1653974653600072	-1.836469105279658	-0.10570484821039143	-1.0653694817823764	-2.948206387251516	-0.8249300616721886	0.07379154012528938	0.7347763267284638	-0.6107358741642652	-0.3309762165599078	-0.4801074371802705	1.0661893399840114	0.7382775117811516	0.3264402949675228	0.31736152860926314	0.025254885608727545	0.6384955190015481	-0.08265684867052148	-1.8563182418377835	-1.2915016939838546	0.12724488039727844	-0.8258960611307904	0.970172075953718	0.6511190576276707
2.5967198835264313	2.6736478573255917	0.607907243275678	1.5593541639769586	1.087470413960361	0.14191306910175175	1.4377026092623377	0.42455195842521	0.4085451332658995	0.8976205893806289	1.0386004698902869	-1.427199599867277	-0.09618299141564632	2.08631976147213	-0.8842466430841023	-1.2985147082744475	0.815391676432785	1.1296783702215438	-1.0252782887742813	-2.187362355495133	-1.4082337205504756	-0.11761752112791737	-2.187031509899755	-2.0161265573740192	0.8370234206734211	-1.561101904762569	-1.1602828779728904	-1.7733997377947825	-0.03676290336864877	-1.061661406854359	-2.8827255339316005	-0.861685906230883	-0.008450252327199126	0.7970439868212648	-0.5124613195603521	-0.36425809681035437	-0.3001683314106046	1.0848269148562233	0.7487456896896844	0.3230024163270633	0.32482776983189743	-0.0398501172721459	0.6045116798499354	-0.08360967118169936	-1.8310174237882773	-1.3261923189521787	0.1893839407914918	-0.8805328002472356	0.8855282145362418	0.671607750652932
2.673254081790663	2.627600216716342	0.5995314258885023	1.4781673010791272	1.0298385638514786	0.12499501369729424	1.4536669719355595	0.3438132622575247	0.40115570815306184	0.8889223594452487	1.0157223552670411	-1.4550331443686324	-0.12184562973396443	2.163645578347217	-0.9435348938680361	-1.2819694946539686	0.8793682732168631	1.1071224607705072	-0.9765886841518542	-2.255478645714279	-1.3349579465262542	-0.19847414827692436	-2.2190774553891375	-1.9289897143750554	0.7467942679171303	-1.5910754461874046	-1.176515485421	-1.6709522601687283	0.038081582097318205	-1.0798109054998462	-2.8179866217406877	-0.8866518299572048	-0.02133378214095566	0.786965909970434	-0.4769635977860882	-0.3921188567147265	-0.12611582357200932	1.1353910067037678	0.7317454416993197	0.3140334008228473	0.3226069039452532	-0.0862306285490275	0.5237940543681406	-0.09706912203889559	-1.794299475675717	-1.339131599225368	0.22487735195349234	-0.9599331795995095	0.8305469958723106	0.6889673393476166
2.715752744461855	2.582636195581678	0.6100912735405914	1.437574868951534	1.015236844336977	0.1282515658578241	1.4260647881513178	0.26519957843429354	0.38721108986226727	0.828441313818236	0.975833291770728	-1.4514638569475198	-0.13664989543215592	2.2196302575248965	-1.0067180383551755	-1.2946011935689938	0.9388773096512584	1.0750864037359686	-0.9228991868895813	-2.3255168157755755	-1.2644641576355933	-0.2382004875363588	-2.2350417203491397	-1.8718767797797853	0.6334613443252396	-1.5950138278828296	-1.2070072186276084	-1.5692392761085023	0.1083526924330894	-1.0757405156795186	-2.7407479220821287	-0.8257046170457887	-0.048208725173541474	0.806661198501932	-0.453787563982595	-0.4134829679646005	0.02934620305344321	1.1949031545744533	0.6655648141392422	0.3033433548313454	0.328523703851624	-0.09494069826278169	0.4971141097304056	-0.07114524243407797	-1.751015485511856	-1.361532292547765	0.2724118194037429	-1.0319658915230385	0.7644239079550597	0.6294519811777718
2.7481200181399053	2.5164417178568526	0.6246336866249064	1.3599335981066	0.9594959337886119	0.10448763276945498	1.4579890851031228	0.1717794835757424	0.33621506701542614	0.7782399944784915	0.904192109979079	-1.4494829197807098	-0.09280145725885089	2.209205863712551	-1.02333141120585	-1.3607690718428067	1.0227442590394822	1.0496924696172985	-0.8591122073950125	-2.398689176485869	-1.22047370362998	-0.34229218484311075	-2.3003380068463883	-1.8351650313892218	0.5300701835668522	-1.6171100754503858	-1.2104365447498182	-1.4257471952990142	0.16130320941418672	-1.0194824142665886	-2.6336516514855703	-0.8256044364258244	-0.06376230276199771	0.8210470251951932	-0.4236385409696018	-0.46713123533200085	0.11443895385783207	1.2498632257150493	0.6281045545910943	0.2944600771764353	0.33820254727388216	-0.07382708389524553	0.5452933137642765	-0.05148689267548966	-1.6925220086324173	-1.3559944860344735	0.2779327694409169	-1.08246497390271	0.7325527670562442	0.6549486961388881
2.7828095845611296	2.4785663004629495	0.6378373080503983	1.2435586327942734	0.9257790021181368	0.039844182614587643	1.4889812049834394	0.06591933491863174	0.3379104995899773	0.6664927304351688	0.8950453721326619	-1.4721494999562417	-0.06662377014510926	2.2259569559593104	-1.0689012429910663	-1.3918909534856492	1.118808429450473	1.0319111365858915	-0.797128147551035	-2.4632099718730216	-1.1626324460894375	-0.4616669723507162	-2.391464301114924	-1.8131044789960757	0.4458924402748473	-1.6068518659109412	-1.1891155216543066	-1.2900110120973802	0.23889141759224158	-0.9729066347160302	-2.5172012620773025	-0.8410582536227433	-0.09740507777263809	0.7930914953029282	-0.4021092188015067	-0.5338826411973425	0.15218065545462708	1.274799791281848	0.5949382308538926	0.2548178232912823	0.33577508921173627	-0.04322266527378682	0.5509805439318455	-0.029623058642776666	-1.6512467466149885	-1.3314017825155269	0.27183546871465464	-1.1338640603061385	0.7004443623552772	0.711665555103502
2.769607375801796	2.516586671848559	0.6916286244081103	1.1344587267111161	0.9235520027207595	0.07245063356398021	1.4251082549093161	-0.011165831253325209	0.37854874188327703	0.6037513386071097	0.8721717655122976	-1.4499431791333839	-0.016446793946932724	2.224547044387439	-1.1278365601254592	-1.3775834960905275	1.1980592551973892	1.0037257196423004	-0.7577957196546247	-2.5226841622805667	-1.0907765938337226	-0.5274381435017842	-2.417975649936683	-1.8307467056711335	0.36834507605265443	-1.562119488567492	-1.1328610235772232	-1.1520162710265813	0.30595709228859336	-1.006802193612085	-2.388349336805938	-0.8720183755585328	-0.11843949777749821	0.8160518602021523	-0.3336897205343735	-0.562580940167423	0.12033020522600202	1.3392841016322983	0.56557240497484	0.23027588671924257	0.29292580609091334	0.004694917129051462	0.428061763401408	-0.02406825887481496	-1.6211730531406272	-1.3175068224830047	0.2332400001758622	-1.1886748957960638	0.6476064915302882	0.797082059894961
2.740095549866575	2.494550129645983	0.7504055226772756	1.0660172079628496	0.8899508428601124	0.06656036708783057	1.430163267389616	-0.09694333785550593	0.37726862736251293	0.5293762507376908	0.8661130096396586	-1.433518297069019	-0.09365484733910204	2.378800993556151	-1.2099443532974345	-1.4237552204427186	1.3088638754034265	0.969755459970855	-0.7132033608744262	-2.5837903718751916	-1.0506249795716014	-0.5436553349824508	-2.4081332957398223	-1.835940501737383	0.3225594270736884	-1.5634441627037048	-1.0799464039043383	-1.0181265180067682	0.38195377019003696	-1.0099958657780972	-2.2688755878379316	-0.8654339995549684	-0.09393690506656131	0.7985888752054946	-0.25827730311359043	-0.5461642591362965	0.10795671597800512	1.3927199272112305	0.5290466006721741	0.2316644216445865	0.22056689662141685	0.04732752725998025	0.2468115891895843	-0.0062955648551309305	-1.6251962323057036	-1.2841589184049522	0.16932960716190246	-1.2458164633557596	0.6034754243301463	0.8050244606035151
2.76772301792449	2.4637809933089025	0.8383221710511606	1.0211117050065348	0.8366298847255036	0.15370427927424962	1.4444691962705716	-0.20148099498892114	0.32584470106631525	0.4975952609587849	0.8896628166922371	-1.3900326810940515	-0.19753083791287057	2.5520374706850553	-1.2672393404759212	-1.4341477010244312	1.3985662161063432	0.9260379876941576	-0.6758248720301099	-2.6543859503946914	-1.0356858055288582	-0.5578346568047626	-2.350052042419216	-1.8662769382036184	0.29080032181947557	-1.5511223724462986	-1.075920759662051	-0.8762512485433792	0.4426519720259286	-1.036674099037015	-2.1558894772271016	-0.8767627682134067	-0.09367394859689057	0.7941085435870425	-0.05915972235342608	-0.5084818662537259	0.15722498127065898	1.4094498995808178	0.498045478113528	0.23850881141966193	0.1511168049829853	0.1248473353889649	0.1366323401778548	0.032760607667730514	-1.6134071155488652	-1.2136532314386097	0.09340041078205152	-1.2784210702310275	0.5841812097306132	0.849752329344358
2.761891591774055	2.4592202457649717	0.9111702038751744	0.9661690186851397	0.7860456435398742	0.28587936764766736	1.4949838939164635	-0.3036346355032119	0.2815081503892915	0.4714688666267214	0.8838001589449401	-1.368513062019811	-0.28943971846044353	2.611818840309846	-1.3243069157552518	-1.4722794764947467	1.4645178307673201	0.8904582905469439	-0.6222487762773091	-2.7262402548441704	-0.9923431280344573	-0.6067136970274751	-2.2761381618755436	-1.9026308353615449	0.28869178388632444	-1.524517292846997	-1.0593533858470872	-0.7191653262262722	0.4947110428065614	-1.085557723838615	-2.088401137419175	-0.8672581873857779	-0.08358333165075181	0.8148965911930353	-0.037107239151391934	-0.5085184799833742	0.1473736549306779	1.4458527401182655	0.4699594000889585	0.2289103546315176	0.05814206232016651	0.20263927454757572	0.02401486715847273	0.051863699552672116	-1.6103816237727575	-1.1157556714470989	0.0029912378234459858	-1.3158220996748906	0.5211040444931109	0.9096063425299705
2.720198506947703	2.433727788272323	0.9782819834656907	0.8896609782201341	0.7473264049197667	0.33379339328825	1.4503545327456648	-0.37678960802240635	0.2802424191777495	0.3912526860991524	0.8265365761431726	-1.3740047239191275	-0.1684588387015668	2.6490091744389908	-1.401911160594536	-1.4794735959245684	1.5119235032231868	0.8180125648753549	-0.5835558525454252	-2.782866770658713	-0.9746654293027243	-0.5824177413842738	-2.1951887498647116	-1.9446273208299132	0.2812914469510731	-1.5153276084667564	-1.04304342268729	-0.562900343232473	0.5692450143676536	-1.1651464160384677	-2.042825331391259	-0.8912128766456279	-0.0628226443753127	0.7707315752104931	-0.03779233098155009	-0.5003513299136657	0.1556218721898259	1.4690768249787372	0.4631720641839703	0.18441241084177384	-0.016443910801239126	0.28416410072636694	0.0253661041066801	0.057283016399463926	-1.6071424781007326	-1.046864184458132	-0.08447387350711408	-1.3569861075168648	0.47167732702036264	0.9386348070091538
2.619398318188037	2.404844821559032	1.0297478992582938	0.9073929357699126	0.7073996020054857	0.3537135271051742	1.428354268179627	-0.4548342673028011	0.2557134832131657	0.3472468041190419	0.7930279145250884	-1.3891590125395887	-0.13882038085498416	2.5691589444637906	-1.4769783332153985	-1.4598632557396116	1.5423824736132024	0.7356199371339278	-0.5505843180136509	-2.813184075296442	-0.983155634151113	-0.5340421090369099	-2.077680807272583	-1.9984031972034473	0.3107117614115391	-1.4732465852219185	-1.0562058200366136	-0.43554020256814735	0.6865731720411882	-1.1814592410719067	-2.041343470771207	-0.8433853718421384	-0.06347970780436357	0.7367118051389656	-0.023806492674250238	-0.4654927709302325	0.16872362434391955	1.4890894346272092	0.4533055842871626	0.1968883134993053	-0.09718013298733279	0.3603682960845389	0.1244748061445177	0.0403765246626688	-1.6112820223341209	-0.9624286854143014	-0.13870424529507347	-1.398356939151365	0.42473021075862166	0.9525207173204185
2.5189231632442564	2.3553766202918336	1.0513941284941486	0.9738817806536465	0.6423953387291121	0.29474146041238797	1.436870071070225	-0.5333027517599291	0.25604429932527345	0.2738359068320825	0.8000132903900047	-1.4238038315235158	-0.09595018838761579	2.508335806844228	-1.5178378983874783	-1.5307775019628307	1.5299940428950962	0.6694035214471163	-0.5514745472546754	-2.826807143288741	-0.997277188423228	-0.5126155782831942	-1.9393934914059225	-2.039845797436014	0.3620424523691961	-1.4481291324150551	-1.0033978750496537	-0.37697202038474564	0.7762117870351897	-1.1335035275367573	-2.015694950052782	-0.921938224167562	-0.12188991980753856	0.701356807333493	-0.029581193991728184	-0.48977911547767405	0.19496435614890423	1.4845488356498433	0.41483565724206717	0.20738178978752075	-0.20091419615028383	0.4459844715363282	0.23151060501181436	0.029644500480824953	-1.6342784305062383	-0.9235594836863621	-0.1991387318366166	-1.4248526527354826	0.347008812486699	0.9859202077273436
2.42789011876424	2.325141338899818	1.0596303986447897	1.0225946978494036	0.540295858053823	0.22280190978857406	1.455205839072576	-0.5870755710579612	0.24447292705612003	0.23776361622099165	0.7050454026083791	-1.4354372011656757	-0.11496166209792755	2.3816527903612075	-1.5262192272365145	-1.6224182250312693	1.519557908609288	0.5959786699242093	-0.5706068975749558	-2.8431404537549194	-1.022799652075179	-0.5764570192454268	-1.825544721165183	-2.084508479112715	0.45029615812148477	-1.4465428720209341	-0.9755094017250265	-0.3341923976816024	0.8386912449382024	-1.0621778002386453	-2.0261710779287876	-1.0313004328319142	-0.18993678242761905	0.6529550931733393	-0.04360440094430941	-0.46573076017294757	0.14337867918061944	1.4809585945979724	0.4483233424173493	0.18246344314535776	-0.31708717420019655	0.4960378133303004	0.16894459786677068	-0.038412346576305316	-1.6412355354920294	-0.9083933411716572	-0.31071710983497863	-1.447183549198979	0.28827240795740744	1.036098145007056
2.454846558202827	2.2870856128820853	1.0897726017363327	1.0779870787660084	0.4629088349513094	0.19225616233748388	1.4769603277361552	-0.6602364300379435	0.23145962803745407	0.2650462932631613	0.6296143427943138	-1.4481095162834756	-0.18508384377534903	2.2396599245715634	-1.5503599038931615	-1.6109914858347825	1.458313128587682	0.5189133947469353	-0.5917596573973268	-2.8789408698007346	-1.0438514425379817	-0.5192232727655444	-1.65625987429555	-2.124378833133782	0.5441088443044322	-1.4299369519957839	-0.9452479135703367	-0.284288010166272	0.9058791466554957	-1.0438657196820913	-2.0743547969169582	-0.9945127097387388	-0.24673003107606264	0.6361238079507812	-0.05941382914133915	-0.42258147978224203	0.12550250056227402	1.4889195638869033	0.47571427690564594	0.20423667453493494	-0.4272979020651283	0.5088260949570016	0.0476426636068351	-0.10682011660958032	-1.6681120510239218	-0.870571535110856	-0.3597425230832567	-1.466472482671588	0.236570291726323	1.011735496025715
2.475772623093912	2.258439522204021	1.1205049802545992	1.1147980790085494	0.3830021670432432	0.1246835947748394	1.4947115476461716	-0.737872961370373	0.19598858958218238	0.33266831711113676	0.5311525724594667	-1.4489319967101202	-0.32971656520570736	2.1858303959394587	-1.537530837115564	-1.6444940703424873	1.3906207017095449	0.42019225888323924	-0.6429132339477832	-2.9190226284422587	-1.1012849498829842	-0.4355848509868346	-1.504662719058239	-2.131537156666875	0.647717122829768	-1.4400141895974858	-0.9391465853384146	-0.24383413278662638	0.9858012292855166	-1.0631403310230236	-2.1553193753241615	-0.8942385892718117	-0.23708173895227364	0.6080995559564786	-0.07672796812169794	-0.3387429039615864	0.08457086783366172	1.5095795187889736	0.45437450992162864	0.26013984344941493	-0.5464747303468369	0.5010037354295448	0.05440564551553521	-0.15931641701563526	-1.6690162648334266	-0.8551339135090469	-0.40522749638427824	-1.4700033325717254	0.16382170937326004	0.9384735293916913
2.4643273144485867	2.211297655730549	1.1168454285563478	1.0582364921443996	0.3103280213657934	0.04750330857028195	1.6046663723326522	-0.8157214052911691	0.18922483842050503	0.3634646016143392	0.4489800197363703	-1.4806328476479385	-0.47582562870957973	2.097475937435509	-1.5095450471565677	-1.7493699773844391	1.2989237677313037	0.31787655115533175	-0.6941612204505696	-2.9583560008828775	-1.163795950905881	-0.3346702167156144	-1.4299798019724377	-2.1252855485572417	0.7186834275192316	-1.4626682557695165	-0.943489106403954	-0.2842385056937653	1.0875772791533034	-1.003886819095813	-2.2721749009783485	-0.859751851610017	-0.18737974117244094	0.5694350259602106	-0.10099516636740653	-0.2901679265086002	0.024990585928160548	1.4996558537843458	0.43945741338094796	0.29479048157132165	-0.6334417725460642	0.475094984643426	0.07270242136607866	-0.22397508588604756	-1.6579673062160143	-0.8639496465673044	-0.4535141126102501	-1.4679232857839235	0.10404678951324065	0.8539870667529794
2.4689661492372097	2.18031992706394	1.0917874185469683	1.0158432829933222	0.23349413024356705	-0.037743617494210756	1.6957473790681559	-0.8762204871162453	0.21270559072553064	0.4051616481184633	0.40341583141262793	-1.502627041398735	-0.45572117649939764	2.0435457008339855	-1.506602743690121	-1.8097042276806978	1.1994915801089991	0.2196924964109667	-0.7597743112087783	-2.986636791914664	-1.22856264476899	-0.3009885009075849	-1.381685148171885	-2.1333581869332208	0.7926506642578781	-1.435587944557939	-0.9414117659750966	-0.3123928885758236	1.155030747175847	-0.9805312157071873	-2.407116201930013	-0.7911371324090883	-0.2072815788995165	0.5375627245122506	-0.1108654712077203	-0.283151820564715	-0.021401855236903185	1.5137390563759237	0.439211264194333	0.31149681518362776	-0.7060010764257975	0.4546964180158037	0.18151567957743667	-0.3040010716675064	-1.6235346917401359	-0.8681282233269194	-0.47842848448296227	-1.4550212599663168	0.05078106593027378	0.7695821146357312
2.424632090785474	2.141106336844163	1.0825743177405829	1.0477795938237904	0.16066562215301378	-0.11556987552077495	1.765853294596526	-0.9084194276263968	0.2661539677947342	0.40280618833964993	0.3530479152184362	-1.5472609198680733	-0.3799444428919266	2.0892984503186542	-1.5156056700728653	-1.812055114509085	1.0993628928194872	0.14595612286323875	-0.8352960642946228	-2.9749154258321306	-1.3089899886352392	-0.34402987424986875	-1.3742623815744097	-2.140334337649092	0.8500837316567775	-1.4251997541662598	-0.9512274935194102	-0.3662053332238252	1.255350637817137	-0.8974562731404374	-2.5542235179231687	-0.7694927067562047	-0.17681698770727086	0.4930715697403761	-0.1077265050040869	-0.31708817123262784	-0.11106195455460874	1.5293258445742635	0.41067163350183444	0.3718541699279002	-0.7862352796254216	0.3881650731865457	0.22017157191437325	-0.41767057621951853	-1.5871448549677332	-0.890604123693717	-0.493409151814786	-1.4566424480953337	-0.010783056372198013	0.6591808808282476
2.346369290663829	2.0828542772258816	1.0664934046601235	1.0681817379477918	0.1015544655852237	-0.10485350551492212	1.8693891612539253	-0.9123162646680278	0.3451794644880796	0.38398861971872633	0.38824865571806433	-1.5780210805078019	-0.360357006577661	2.1078298356692615	-1.5205683064117905	-1.8481249522356493	0.9725767076021328	0.06697138574624553	-0.9458404400835615	-2.951445006179341	-1.3901798319490721	-0.3559886079998106	-1.3695086811301682	-2.1607845304159623	0.9111643234895752	-1.4021569721411438	-0.9773013376758586	-0.43073010069396567	1.325225826516389	-0.7685708371041156	-2.70842395284063	-0.7455196471737657	-0.21911157855993305	0.4253905881353547	-0.09187223443271934	-0.3848350128727868	-0.17897188886850177	1.5584862231432632	0.39507762669796315	0.44843688986154345	-0.8347555179637682	0.31689301814463017	0.1993822346982062	-0.519358282167683	-1.53473097600157	-0.9517566223820623	-0.49035382557494744	-1.4395735807806704	-0.038826859872376177	0.6328054148611093
2.3377934581100206	2.029278398025415	1.0430108531192723	1.0543131566315256	0.03708725487110564	-0.13273350698979708	2.029761258904242	-0.9451352457145112	0.36148294549129334	0.4031512081805689	0.39277762081289075	-1.6158608195034567	-0.5381930581978127	1.9817620329816492	-1.5148830089328909	-1.9369225881089491	0.854013413186058	0.016718719336164624	-1.0611708142739247	-2.9217427593046112	-1.4629582560455197	-0.4865614240234982	-1.4160484801030815	-2.191803150479644	1.0081809470374188	-1.3694881142123756	-0.9566607798129236	-0.4952888360300863	1.3467576334212663	-0.6413358865849881	-2.8236391214591956	-0.7248466078192528	-0.2340932015737159	0.3594410540672705	-0.10737773098146089	-0.4564034125450032	-0.24693999114614065	1.5504609784390815	0.36106117660328646	0.581073342737716	-0.8707066883445869	0.25682713122614176	0.1160361644725226	-0.6212325547613927	-1.4603756049743788	-0.9781212772398099	-0.4839138298443624	-1.3838772492981115	-0.056139338288366945	0.6208132305096953
2.3475843631003244	1.9979294457215093	1.0551229566114877	0.9962565850686342	-0.017338359282274493	-0.062160640551385885	2.0870447577556877	-0.9668778697116467	0.3723189710764686	0.4125823721563876	0.3407530135597741	-1.6539007561346057	-0.5777750985261801	1.91135149667336	-1.4609394637607167	-1.9946979667202005	0.7267126746386513	-0.03400208166536749	-1.1691938782411562	-2.8885321121997842	-1.5260692159013298	-0.6288972040678255	-1.49664517290852	-2.231447305455129	1.0809115302580428	-1.347670527290918	-0.8924484164234118	-0.5548099497719639	1.3466510938613943	-0.5581571071016544	-2.930444276190424	-0.8607195596159473	-0.19154093225889554	0.3443355866049291	-0.16710528235615202	-0.5335645594210217	-0.27492808858204765	1.5632609682761862	0.2758981163528547	0.6663260412865328	-0.8979479326062508	0.20611504466390232	0.08385997208606599	-0.7282685045485222	-1.3896695187944095	-1.0281853226744793	-0.4791049733226645	-1.3407759132070605	-0.09846369997868451	0.5384309317416743
2.4100331470818785	2.0069996765927924	1.09526482961226	0.9317344045479505	-0.05217763433135532	0.010896459119866819	2.155332817284791	-0.9523304629509969	0.35850200465501986	0.45331709305016527	0.25670377923713944	-1.6961602429292406	-0.5539294200982353	1.8110472543135931	-1.4131051948022808	-1.9686585550929547	0.6451769454665405	-0.11535032220189305	-1.2808388732020257	-2.8747386343128065	-1.576683224636999	-0.7401130550475628	-1.5807483928639354	-2.2747830141209486	1.1497734063587601	-1.3194104255866081	-0.8692282857593765	-0.5691732175957009	1.402928099611208	-0.4733147299587114	-3.0596633309141774	-0.8101254926864092	-0.15791034936695095	0.3679185271573605	-0.2667126519751001	-0.5450429636658126	-0.2829948217943088	1.582646892625962	0.25549280461431945	0.7064408989263962	-0.9000262498917986	0.14821494538809296	-0.016140958165982176	-0.8073016892519009	-1.3092307346058014	-1.041977560890259	-0.4654461295789427	-1.2787672386015518	-0.13220377951575735	0.4169197729635008
2.410970758833723	2.0171499914754487	1.134599085411566	0.8238236908387921	-0.0885171190827849	0.04897142634756977	2.2152534251436995	-0.9648372299718199	0.33168252669682174	0.4797642625856776	0.2986392957215052	-1.784116846339683	-0.42903272842726237	1.7576331796246663	-1.3783231590977327	-1.9398274676415421	0.5737069910332335	-0.16953879880688966	-1.3663114352634707	-2.816132133513089	-1.625867804014856	-0.7557298860250361	-1.668983795327593	-2.3144391885863427	1.2375330837650043	-1.2909396292474433	-0.8087432419081907	-0.5495778744521831	1.4846075158195304	-0.4396942014953916	-3.158244462449807	-0.6378702121305879	-0.15554219418291743	0.3876941856048009	-0.2963983037866046	-0.5778214051335928	-0.2416606667565758	1.583399833204615	0.18202638904635896	0.7461918934984737	-0.8740968659445709	0.11724831098237329	-0.07241590875405078	-0.8612705335388668	-1.2622421384966684	-1.0388390425251575	-0.3969538598513429	-1.227112743371138	-0.17232275471722594	0.3951456803232879
2.2314462717969987	2.0533566702331227	1.1608238561634703	0.6594529412982958	-0.133642397846684	0.08420269392908337	2.28391346982247	-0.9624630241206751	0.3400086648227464	0.493678819521328	0.40104624477803413	-1.8637388946672573	-0.342517305898211	1.7914701621676326	-1.3632381948337942	-1.9335405861978914	0.5414042628039786	-0.18688260915285698	-1.4447959077856696	-2.7406280248783546	-1.665554008781187	-0.8564562084614037	-1.803482448842228	-2.357808997708212	1.3221709551627694	-1.2624564001013436	-0.7828784403816138	-0.5702695033943709	1.5642670558045981	-0.38836358261787984	-3.2216713316087775	-0.6323806777578677	-0.10593941140769496	0.3918745860152063	-0.3258248663241584	-0.6260325336481976	-0.2163157215932756	1.6108477310672877	0.101373784724729	0.767425603787541	-0.8591271969077123	0.08379496199558836	-0.11316093056409968	-0.9397973230614797	-1.2282482775570476	-1.0622522794697262	-0.36584649968622635	-1.186014021669219	-0.2432276806404575	0.3680051088619657
2.168424139244922	2.062313766281611	1.2084467537603827	0.5665626266619344	-0.17100131770131743	0.17315105632904176	2.33230696643633	-0.9200746199865616	0.3374070837672049	0.4841805165494386	0.4942809857718659	-1.9442155244507855	-0.1720912555291277	1.7899349251227057	-1.3663185684686527	-1.9264617101170944	0.5305189430364331	-0.19499739231840135	-1.5090893409780965	-2.6426821559784743	-1.6867053508454029	-0.9355639593619782	-1.9455035020892961	-2.418289132304106	1.4340708096804204	-1.221890985753085	-0.7625418391159958	-0.5711305346452937	1.6064222162140296	-0.31734733217284117	-3.264085295877127	-0.6366956953031528	-0.12529551417019472	0.42447487583221166	-0.34022674221559057	-0.6726326580582702	-0.1469422813115393	1.6170204664819174	0.07563751976867622	0.8172204737307421	-0.8376333469685079	0.06619465305881025	-0.11019676571263226	-1.020276399267834	-1.2190191923030695	-1.0781594865194992	-0.30923061462142276	-1.1328829125269126	-0.2867325269857409	0.4461159506677294
2.1591819873685503	2.1102157573457383	1.2773220988425478	0.5560537636325458	-0.19239337545056615	0.24742357956621897	2.331596209096787	-0.8811160603382339	0.28441897259310744	0.5128339480947183	0.5540127001512152	-1.9789338721437404	-0.025637396882629733	1.872824297819496	-1.3833660076297352	-1.9371170411564442	0.5645663286503966	-0.17346964649617852	-1.5817886564948593	-2.5302900074498176	-1.6916378447362477	-1.0832731523572463	-2.038982360220733	-2.479628544110867	1.5518794201777149	-1.1765574904828766	-0.7346676111686812	-0.52807127271619	1.6574173142949065	-0.29345791745497196	-3.2856683026706874	-0.5766425399904175	-0.17672485986327063	0.4550484460297949	-0.3953679151927509	-0.7256424735149254	-0.03789363631809902	1.6339570384005255	0.04478226339469062	0.8598551876733757	-0.810297070306113	0.04793559935376494	-0.03416324839292948	-1.1090687963584274	-1.2322237661203568	-1.0671407373557555	-0.22945388796576616	-1.0842865752988726	-0.30255335510460013	0.4790985471506426
2.0987591613228007	2.2100996640210444	1.3406346137652179	0.5207477413019732	-0.21802718367655244	0.33353358093008717	2.243387016284608	-0.8369479828925599	0.1575276207223732	0.5490479765864028	0.6070872212754161	-1.996242183210669	-0.025723595668286116	1.8445477379614057	-1.370617528746354	-1.956424724994685	0.5958464170922414	-0.13231328226395772	-1.6345395690898468	-2.4023754127903874	-1.7010792857046515	-1.2845868939458576	-2.107674484533341	-2.5500365835090535	1.6050565580440697	-1.166056907516507	-0.7057342559825408	-0.5034264143024569	1.7352368502719089	-0.26707998687687684	-3.2718787101885893	-0.5650662772137489	-0.21603932983221688	0.5047539388263509	-0.393751098473578	-0.7885334192604578	-0.022895608545893877	1.6453062402933962	0.029575713643824164	0.9324042554722363	-0.8102061697488923	0.029321836927345284	-0.11573125952446364	-1.1995069777865095	-1.265355380980028	-1.0772478303959132	-0.19238274460853935	-1.0827294924236566	-0.30059690112948356	0.4212579320926492
2.091625610923488	2.3091156144777183	1.3737629951321606	0.48563558730800194	-0.2559102925590162	0.36843385468544865	2.202570502897899	-0.8253241849899311	0.03991709912717829	0.5384344202908945	0.6467193286074877	-2.0032770804041773	-0.08339876110593351	1.6796106873966843	-1.3575964786869643	-1.9743563824836348	0.605756986886383	-0.09328669918182257	-1.6991771512110188	-2.2888036454395335	-1.7020209944895892	-1.3093471035185469	-2.1555146668433265	-2.595449705915493	1.6452015209788495	-1.151630375661647	-0.6540207203898445	-0.435621197713857	1.7514381557296308	-0.20426741540912782	-3.2450697692847483	-0.5048188065900384	-0.2670015993910105	0.5701370008782021	-0.46200368345845433	-0.8262203888592342	0.02841318891496098	1.6434078199929505	0.009719679256901393	0.9423122049847044	-0.8027833128831136	0.033659042509867496	-0.21319864548821021	-1.2890989462151539	-1.2989658094814411	-1.0945619594714215	-0.16298663417280074	-1.0780886094445463	-0.2950756557663069	0.30267379095743063
2.149026933697473	2.3969400561356995	1.3829277018850206	0.4828234971059575	-0.2798718413097155	0.28489706338940896	2.1053052430491768	-0.8646771375110524	-0.10500732668072321	0.5107116098300392	0.5868079703133138	-2.0010731712229712	0.002818369420241351	1.64563741340177	-1.3673498680939349	-1.896993143597237	0.6600442857906692	-0.02855096009993034	-1.7563203727062136	-2.148819827671749	-1.7149084017998022	-1.389689135950531	-2.233064319311533	-2.615782611724378	1.6700937821585904	-1.1524209364119409	-0.6009932972059117	-0.3914985742016884	1.7630294464088538	-0.27011549112035754	-3.1693735793848536	-0.4430614391988774	-0.2599524572162165	0.5936795623424307	-0.48872475607763854	-0.8262364073659553	0.15521236972505564	1.6256448498782592	0.028520462964170167	0.9566387904870087	-0.8028990045013945	0.05361656919292336	-0.20859856231344348	-1.3790307324624702	-1.3761139421481166	-1.1292782648939312	-0.12664316137670092	-1.0936830559217898	-0.3089983734679557	0.2479381520825199
2.171154072409574	2.498819201474895	1.3639534210427715	0.5257143682757333	-0.2974932755305526	0.17044438100873266	1.9258224083347024	-0.879073458444811	-0.22742906521069978	0.4656557485502676	0.6071886513402485	-1.9455895786445598	0.174277921127092	1.713657142516043	-1.3864717410914453	-1.8217324342266945	0.6779643395871797	0.03992530430308441	-1.7976185564207061	-2.004063873627063	-1.7306979439763353	-1.4394420549553757	-2.2823873634008196	-2.642313890934363	1.7217660114658613	-1.1688063813274476	-0.571092912801713	-0.3367239626739677	1.812302303157109	-0.34726080265648246	-3.0995967454133533	-0.39213040685844447	-0.30163219821208537	0.6505694267554204	-0.46920586702567996	-0.7717895030205981	0.1989174509650655	1.6348293476075018	0.037778407371847025	0.9042132323870569	-0.7936684660999752	0.047047889167467834	-0.15500149586818246	-1.4593654416216766	-1.4682006789123325	-1.1692150397887253	-0.1073676800296635	-1.133894594650712	-0.3189965145077904	0.25859289234026583
2.2555601834022587	2.5831541409422867	1.408303256437394	0.5687891145688837	-0.31053046767057874	-0.03683996875808142	1.8458876709053016	-0.8962579996384678	-0.3099820684907574	0.3765082165731839	0.686753324396439	-1.8741712953953003	0.19902050897091805	1.798912033516751	-1.4280845870462904	-1.8106171240246547	0.7235321967354719	0.1050110028054511	-1.853343802519684	-1.8537829473297571	-1.7314690163800084	-1.43549309984431	-2.284368308167884	-2.6472044662882404	1.7928391591098518	-1.2163631774420398	-0.5656266633676731	-0.2445290503425733	1.8765838981695286	-0.3773256037078644	-3.0095489476802353	-0.24176646262045312	-0.3386088674396085	0.669321048230404	-0.4048022525047825	-0.7166949933320836	0.163576922911695	1.6486715173918889	0.11424875468016174	0.8981467567569027	-0.7888300773497237	0.0486806753452239	-0.24733941924617633	-1.5341386879184375	-1.564800854227791	-1.1717812508891212	-0.10512236016367853	-1.1642744118230168	-0.307281128080254	0.3403763997940209
2.3544212499648864	2.6246162857651187	1.4302231109553378	0.5845504104703213	-0.3072341869740996	-0.2700635572750307	1.7453697551943097	-0.9800655040302771	-0.3213628619127184	0.2866445353046795	0.8068438163559442	-1.7961174257292867	0.2042003929212861	1.956924180308707	-1.489768327074588	-1.7146306505865212	0.7330662896706011	0.20386323397311684	-1.8833719890033886	-1.7070343182013574	-1.7491600764175836	-1.482097482259893	-2.2990157232612654	-2.673596358187826	1.8215379319266147	-1.2474998991295432	-0.5840330160073859	-0.17556169952409356	1.9092492118060593	-0.4176446626949789	-2.9392727691341745	-0.14391881020614433	-0.34614752973492807	0.6508049067265276	-0.31242447012626623	-0.6627652579180108	0.13162642378542727	1.6613177053425006	0.11288581751723911	0.920324838088568	-0.7788682026470279	0.04761654918110003	-0.3314713620038029	-1.6151286013685469	-1.6616795426575692	-1.1755636149270172	-0.10440804135596697	-1.2042679926890165	-0.2923821281763105	0.4216587692833599
2.4694108268926516	2.657909742835817	1.4619908238995352	0.5356220395973927	-0.28083178256620245	-0.34131086812264455	1.6232678440133366	-1.071982589234302	-0.3203362532169933	0.2659414798774372	0.8742431928363139	-1.7047164686334244	0.15851017402778908	2.0190369618051056	-1.5524102928567227	-1.5175887216405444	0.7528589400629608	0.2848140336004193	-1.9043374263323358	-1.5643985994516825	-1.777930160129784	-1.5024836367378884	-2.303859292684564	-2.6925574912451333	1.8347470678154447	-1.278500025711523	-0.6476276932108516	-0.1495664559826439	1.936635214564261	-0.42826225247136096	-2.850528927881184	-0.1775430538235246	-0.3394219375487411	0.6558625816541908	-0.28067606909523146	-0.6402501025423133	0.11947862623676404	1.676707076193998	0.13397943531464168	0.9261320090037481	-0.7609814520920842	0.022390941117628797	-0.32467019600616853	-1.6876030800684105	-1.7265120543238972	-1.1672761654977188	-0.12394610718683616	-1.2355403911714802	-0.2655888216005854	0.3635226328470463
2.636115232283757	2.6821983751046594	1.474268328985648	0.5528057494831183	-0.24591693425237304	-0.4323662019750988	1.6001161968411857	-1.1580073271895772	-0.34750812225113215	0.2618627858661429	0.8594591973866716	-1.6345314722264384	0.11311214691541487	1.890247201740478	-1.6173808542955055	-1.3534963458340463	0.7524592174183173	0.34054655418987717	-1.9070819437337978	-1.4198020132678806	-1.7962570340315918	-1.442730986407652	-2.2685980033335538	-2.7251398081734592	1.8606637034067437	-1.3287597472078918	-0.7354825627017277	-0.08684228078219183	1.9736859028054705	-0.4441157414134979	-2.7496835618374247	-0.15533927404440057	-0.3328258702364371	0.6528628813132606	-0.2627764880054648	-0.6065265691779822	0.09074597886491124	1.6383071066826838	0.14782988537999184	0.9518565005460917	-0.7245427241770814	0.004584187951479279	-0.2530140546618981	-1.714775179373186	-1.786672794641115	-1.1722820197457389	-0.16432403480655405	-1.2426562430414132	-0.21823135564823853	0.25510933454587387
2.6640310164170593	2.687508640849609	1.467387092333712	0.6439892233003285	-0.21470999973663205	-0.4832627311244508	1.568617025774715	-1.2976381013872254	-0.3368806546496768	0.2548784653026781	0.8216483232186966	-1.5875945618029568	0.042013178280736925	1.793943751312512	-1.685870044747249	-1.1826794248438721	0.7291700862624741	0.40522877749363406	-1.8783302911983841	-1.2942076762254868	-1.8098036210364512	-1.4375253760818274	-2.2010143575954317	-2.7554391974699906	1.8564007213506932	-1.380238580021059	-0.7739396151972657	0.014729613562238624	1.9849577526674487	-0.521469137889566	-2.6755379682480074	-0.1767416511430339	-0.34852276421368783	0.6225999194864701	-0.22900519764319954	-0.5644940075415545	0.015823314841830007	1.6586847088677588	0.17035025679610577	0.9454512558528269	-0.6865814119286302	-0.028878544863913492	-0.2729311553334536	-1.7688861696758056	-1.8174599395179132	-1.1776290571707952	-0.19196884025266875	-1.2591191470096217	-0.1835713926815133	0.10280928204359267
2.7032379434406733	2.5991821634154744	1.4369618171756586	0.693161828304522	-0.17403228800027504	-0.498134319324204	1.6069137826118918	-1.437683086208986	-0.32535602813549513	0.2129352424796281	0.8343248273212716	-1.5746782354826319	-0.05478231142569773	1.6735584069891636	-1.7372948894866762	-0.966798234895786	0.6666577991927907	0.4918230178023661	-1.8460886533386869	-1.1883729795511746	-1.8291095561422395	-1.338751157517644	-2.14812183294734	-2.799455926556813	1.868832413703465	-1.468457633761394	-0.8077288219639783	0.16126086333838727	1.978213745168843	-0.5939557874469797	-2.6028398674334294	-0.23253965629088888	-0.34706128314683643	0.5933639065856128	-0.14085754591053218	-0.514994533414945	-0.08577983079215364	1.654472373618281	0.16743521226202931	0.9474106793845243	-0.6630629586695083	-0.06821180085634194	-0.3231378345313931	-1.7820480023127274	-1.8768557225827867	-1.2004204602604434	-0.2383061004800254	-1.2565851338060878	-0.16074155847287291	-0.010471186634823637
2.854900568715437	2.523183846202804	1.4376744693337347	0.7469153222519181	-0.09071035170229573	-0.5441122090354661	1.6602604386293585	-1.599637281868182	-0.2633711570429941	0.1617958421670068	0.7855955701744787	-1.589636013747993	-0.07028116251825797	1.675729223218871	-1.7838493325166884	-0.8028272140495656	0.6037284862244985	0.5698127431772476	-1.8439348646698996	-1.1196698243369236	-1.8117403521912163	-1.2433096855356278	-2.0777655732812197	-2.7845250060111693	1.9189312453782386	-1.536701891224147	-0.9135669563883724	0.23922278691927587	1.974263421922172	-0.6003363809730079	-2.5609636588607607	-0.2683176750026887	-0.2833392403339478	0.5336277047147718	-0.12997828764762187	-0.4874838923003364	-0.14797999778476337	1.666608949347975	0.15352094574089023	0.9057502401733935	-0.5973170647378236	-0.10774211724953427	-0.3176547193104315	-1.773519241373514	-1.917028377887359	-1.2064792131300697	-0.25234324390384366	-1.2241512493435742	-0.1395122825361223	0.04842344749792159
2.943880237918566	2.480383528554097	1.4668352012438528	0.790889457735488	0.010340750917332353	-0.5514705932889038	1.6613918934595966	-1.7563230951221516	-0.1490382320367777	0.19098638568085208	0.7365072505981802	-1.6077882782273885	-0.07101159776655863	1.8389005273864392	-1.8228309555477946	-0.7335251246103939	0.5410622176725542	0.630585818742356	-1.800756427318912	-1.0733840907676568	-1.7834301804227344	-1.2880309496026852	-1.9954182001614433	-2.764257431945823	2.023425950214939	-1.6159331859459383	-1.032807688413736	0.22970254912362864	2.0105261798624925	-0.6788089031316399	-2.532676900612775	-0.3758451133466025	-0.25742194234057425	0.47124395474338715	-0.09145370560556872	-0.4654607339167902	-0.2457696517155755	1.6829762247315039	0.17752277059496327	0.8606040345962149	-0.5600437044337934	-0.15885207814474409	-0.2532515556967363	-1.7935840398956113	-1.9474568894388682	-1.2199871320316524	-0.26946909295103855	-1.1691938152600887	-0.1396834236393135	0.19104469057536266
2.9873231127442033	2.4292943174040365	1.5521636958592773	0.7566267268658017	0.08486724555202314	-0.5299453173688116	1.6574794067961318	-1.8941683095474513	-0.02324180958057347	0.21043058493176883	0.6662651275007819	-1.6458811381771294	-0.2030092172068402	1.914637396299576	-1.8580395998951502	-0.7583404960102871	0.4669796466707621	0.6715301606557703	-1.7236143109255022	-1.073002728585562	-1.7473001398617931	-1.264818253128289	-1.9006218306672202	-2.7362289507911766	2.0962909201039386	-1.6938877142809055	-1.0798389672563713	0.22219728513791584	2.0891059529693123	-0.7215224427134099	-2.5205369647008853	-0.4675866734726227	-0.3146202839650288	0.4452728240800237	-0.11145589580316584	-0.39694042723780765	-0.3298595868249876	1.7038542569353183	0.18732771319511748	0.8698741781565295	-0.5312240959512959	-0.21833992122099222	-0.2017030356353012	-1.809730938861258	-1.9630154713593815	-1.19871087573895	-0.28684640002088574	-1.0923052990591802	-0.13521625188897296	0.20213072416004088
2.9835910966316135	2.3007553046194746	1.662398720467225	0.6644964960274766	0.09911521786982941	-0.43012398573342275	1.7876653523904102	-2.0261484506589853	0.045233529798385484	0.2458967596061102	0.6353807997601207	-1.7057070456662529	-0.28800538856994556	1.846725984201301	-1.8669594963262786	-0.6480222576322778	0.40908051197655393	0.6927899458561154	-1.654290306424	-1.1051980030007222	-1.678208564072954	-1.1277762730116527	-1.7929906755098528	-2.6776374270129564	2.1084597624992822	-1.7424394167605723	-1.0828768767903196	0.2742898136593711	2.1305608692264637	-0.7017418887551654	-2.522827480502413	-0.5714432605197322	-0.37159523451145	0.3893594347327132	-0.11399696368229781	-0.37881891941992496	-0.32538065361656454	1.7378398827492234	0.21534085812735676	0.8911936262949023	-0.5085712639075264	-0.2519753164827684	-0.2089540141989168	-1.8064127178083453	-1.983366004945458	-1.177682252397322	-0.32052619801065874	-1.0287351554295112	-0.12929632554677176	0.1895765110955387
2.9032816675315436	2.165735398865723	1.7141140645151551	0.6392676299148914	0.09424315420625277	-0.33547719091354705	1.8435871198903953	-2.1672955771556124	0.11499078161176106	0.3130842449517393	0.6151466288268325	-1.7603605663583857	-0.42017661678498985	1.8103131155960743	-1.861152095977354	-0.5889825211668102	0.3178517271472751	0.7151292962598288	-1.5655162812867958	-1.1667016368164518	-1.607628446666317	-1.0127587603362291	-1.696714420969074	-2.62603116549941	2.080079371321095	-1.8010060767677352	-1.100461635575704	0.3369182880895839	2.153171800926432	-0.7336742180639486	-2.564366075536815	-0.6680263413606579	-0.46193568769172744	0.3293106831887623	-0.16699815890634578	-0.3639125547367973	-0.2861475254293283	1.7099673080357864	0.2107825398567133	0.8752233834863932	-0.47278123542359907	-0.3093668122480352	-0.1634449775233882	-1.7869587029472591	-2.011045630211109	-1.1646714337160442	-0.32674811510212926	-0.9470056803784189	-0.15591265666351523	0.15269718650663613
2.7464814765044556	2.1068174347513957	1.7735857157719146	0.6922456505158817	0.1841785551406317	-0.265123919303884	1.8747652323455462	-2.2938415338830596	0.11331332817373738	0.36637582308284883	0.5842255608626876	-1.8190150031765424	-0.5688403470686854	1.7911427941283737	-1.8479950421058142	-0.6342508455662133	0.23700991089329376	0.7160527921294312	-1.475181296241432	-1.2173315042482291	-1.517139952290127	-0.8438989786818807	-1.5708267630766108	-2.5620267613719347	2.0976903184688434	-1.8644002962452244	-1.0673626670329805	0.42021773506116517	2.1494141026269085	-0.7383294180908668	-2.6074815481750937	-0.727329327955879	-0.61664869221142	0.31260189414243567	-0.1922244857142757	-0.37561750643378816	-0.3051126083289941	1.708727710741662	0.25307917509001393	0.8452557048702314	-0.4227921267174347	-0.3650542047381268	-0.0783804233789607	-1.7866344323490495	-2.0191969078651493	-1.1384260095384438	-0.32937395994044644	-0.8592793275322916	-0.16916636823450787	0.17661461628109026
2.670030512752052	2.0250294429821807	1.8280953192117433	0.798361183400963	0.291368779564727	-0.2264848389423623	1.9304146535752384	-2.3847133798665023	0.14066858440045737	0.39964506060798843	0.5807724306555139	-1.8316801606324016	-0.7633187319287613	1.7222350668988582	-1.8283062360902522	-0.6878133428681938	0.15272910612188445	0.7016220019503331	-1.4123935648303265	-1.3091917490458667	-1.3853718071786523	-0.7847205862242637	-1.4382259822230838	-2.484029131388202	2.149580972388626	-1.923448503730586	-1.0358101501483241	0.5812972938416969	2.132515754539573	-0.7435543688340772	-2.666790340822404	-0.8166587738256418	-0.6771475583549857	0.26652721907021376	-0.310797688435018	-0.33866738814418695	-0.2833810570735805	1.7067191040150722	0.31200227621548643	0.8298019803246133	-0.3827958815402911	-0.3778255954733341	-0.067464971777819	-1.7589292854855727	-2.060859417568927	-1.1021578709558666	-0.3593686739876317	-0.8035310370545469	-0.17734224548241004	0.24770916068092105
2.601255675023608	1.879527277704765	1.9061887370920942	0.9518359528180877	0.36941023498112696	-0.19205970148583223	1.9279214673935399	-2.4691903710652623	0.19191451724503206	0.3629256246736606	0.5687766349880348	-1.8064040704323556	-1.0345951512905676	1.8170246975100608	-1.7779549573541928	-0.786196942298796	0.08559045328278855	0.7026244868148237	-1.3572122259712234	-1.4120141953816971	-1.2647273875372511	-0.8277022964109507	-1.325149827691225	-2.384943946105751	2.2165854988605806	-1.9673096065411202	-1.0192648235394108	0.6642131500716604	2.097238531993661	-0.7791143259660938	-2.7468755067197534	-0.933659337254938	-0.7769315285041885	0.2055932336695038	-0.35982036855811167	-0.34188024292083896	-0.26559794719722846	1.6771730729545666	0.3801650884755531	0.8000519921990064	-0.33581268898767747	-0.40447942225091155	-0.08621515869487158	-1.7540519003234603	-2.1043799531175535	-1.0446538310800215	-0.35083022767862876	-0.7658288816158558	-0.1970779263367658	0.33251454103722744
2.5901024905203096	1.716044630395141	1.9815110982089483	0.9849374723108104	0.4888851347813693	-0.2838998110228731	1.890833662292782	-2.5652187566989597	0.1845430712687223	0.3372561485093003	0.5212586782154817	-1.7358000254535668	-1.2849964349916652	1.9244776391301914	-1.7025740930677091	-0.8852129034200006	0.0044317602667879544	0.694663629415526	-1.3173478573420483	-1.536192218543153	-1.1728589812634362	-0.795407748970548	-1.2047802054373846	-2.2904892886971084	2.240497440762473	-1.998210220936394	-0.9875183376218069	0.6414882539007003	2.0928718329378744	-0.8691808532758948	-2.821025143585078	-0.9689880466260847	-0.7979743387842799	0.22330373471163673	-0.4159704949578683	-0.32165573400627306	-0.21162273027826814	1.6438738167535192	0.450046614639566	0.7397720106358148	-0.2870383422734636	-0.4016417524799147	-0.09077126019652015	-1.7390532746405154	-2.1639607757172827	-0.9888447011804201	-0.3565247505102	-0.7272292526239525	-0.2136280489294507	0.3714704144983953
2.6145287633162013	1.6772981632522952	2.05886534664162	1.0188164637925843	0.5799316235017322	-0.440662757976641	1.8137330974322747	-2.6592109370599566	0.19235860191726334	0.32767951670866174	0.4750629186880513	-1.6511415859058758	-1.3716715241944557	2.0275210711195197	-1.5918858539316738	-0.9664163688505999	-0.057669146309368056	0.649585828636344	-1.2374836116712684	-1.6585440673059977	-1.1105737310211166	-0.7979005501903286	-1.0975124597359431	-2.173870633737004	2.2990981728208504	-1.9757386269274761	-0.9681484342864028	0.5737114324789079	2.050286067729695	-0.8566592051595388	-2.891082985232141	-0.9685248777331923	-0.7977417708427123	0.2241850859637608	-0.4734459626436034	-0.32757113970260154	-0.1382240669053257	1.6071013925783788	0.5112130921019358	0.6701298741618342	-0.2557272321544145	-0.3955929365593308	-0.07787663330506167	-1.7320592464640612	-2.166667694273586	-0.938446809841339	-0.3715610501479202	-0.7245233361214106	-0.22333836175028213	0.33175905666876104
2.5312117926241853	1.5750182731579798	2.112421984986347	1.0388208780301558	0.6657474775364137	-0.5274649991167093	1.7711474403873269	-2.734506815367733	0.20075306076199242	0.31609057999801554	0.46365316339515783	-1.5832260021317957	-1.5336789591112798	2.038263254524255	-1.4786333380577756	-0.9182271182837958	-0.12636738162787622	0.5999890057953431	-1.1518434125958212	-1.7648207617605194	-1.0687737577976062	-0.8125776864671517	-0.9961275411835387	-2.066878019906004	2.3084922822148823	-1.9678394181758396	-0.9654181420804534	0.6875992873670314	1.9479019953486822	-0.8728300901694748	-2.9586077145232346	-0.9483388024413216	-0.8316513303860976	0.21067362183428084	-0.4846316437978208	-0.2606458186214298	-0.05663302751843111	1.552019657258915	0.5806732017418275	0.6063200026077086	-0.2587579393690256	-0.391972655482444	-0.043126913291105066	-1.7236815156664798	-2.211968043080162	-0.870621061701071	-0.37744249752730374	-0.7314392808183066	-0.2375022328246092	0.24030541386995208
2.4717787314834654	1.5183801524961364	2.110724878451765	0.9740268821097008	0.7205139753520641	-0.5515207762238363	1.7602491611810023	-2.787521654731635	0.18135896618968678	0.22833431721728567	0.4514040179657425	-1.5211406593567136	-1.73334876529765	1.919324680889586	-1.3607291536773185	-0.8399787557940492	-0.1816250260409205	0.5339041405535501	-1.1039087041086701	-1.8582050709121518	-1.0581386849008534	-0.8254313675510463	-0.9138552148037391	-1.9696567861006389	2.3222197137944174	-1.9291888052892225	-0.9584833118526326	0.8497813150824168	1.8678673080519588	-0.8778858098904563	-3.023217241885111	-0.9133593405954817	-0.8453051923445278	0.20933412323523742	-0.4722202710783752	-0.21427224166355704	-0.05036019430808899	1.5255657327820864	0.6285742892888841	0.5433528713772477	-0.2651788241836207	-0.3742466032423214	-0.005318667745172983	-1.6703101288515576	-2.293961540886379	-0.8075920555390267	-0.4028686866142642	-0.7584949031849635	-0.2424400426087252	0.17290996630912345
2.444282274214749	1.5263031255550121	2.07626566061288	0.9816117309489041	0.8061722510900358	-0.5223452720315485	1.730855691765327	-2.7799803136008174	0.14686958858882124	0.2033343660415193	0.5136926715794375	-1.4688179336711	-1.7272003562120968	1.7860806520966357	-1.2181285179459778	-0.6047472250081309	-0.25693245768707634	0.49725750469657476	-1.0504104554790383	-1.9278733822832763	-1.0590244473312782	-0.8838343254332657	-0.8198877472546228	-1.8826393625498057	2.334727299444757	-1.8967617754015815	-1.0263005176643643	1.0286088376935498	1.809150848747107	-0.819696891413914	-3.0957273303699955	-0.8339244168312254	-0.7786772301445	0.17665035741858157	-0.4287082205127712	-0.22792458610622496	-0.13052960866103722	1.4601976354719366	0.6105073948231888	0.43699611489685075	-0.28980874334694223	-0.35746644092586466	0.022451360661628752	-1.631761906231508	-2.33401783112264	-0.7612370014160087	-0.41038349849477046	-0.8125315833862251	-0.24308182174569173	0.13426317420212
2.4347211275030487	1.5988810588828952	2.0160614692308427	1.0309810023894026	0.9755994709472653	-0.5355974818345353	1.6078459596833798	-2.7795539376244096	0.10923745792293374	0.16912704754350322	0.5346481229737542	-1.404266451009165	-1.7568034811764393	1.784314010517532	-1.0711728297569525	-0.4580868312969099	-0.3221529661729143	0.4758064134361197	-1.0102842170163233	-1.9952770878876886	-1.076057940245602	-0.867505265535855	-0.7529049408461176	-1.798781126217698	2.36443119569028	-1.8927848520046588	-1.1614397367822793	1.1524771408096792	1.7596709601997016	-0.8404370118603145	-3.131269747233764	-0.7542652863450147	-0.6876954453012305	0.16640610508937673	-0.4112670281384558	-0.2705246605522036	-0.25471588453967264	1.3936817628894493	0.6230929115684353	0.31157209719765194	-0.30880695980608536	-0.3466675309640155	0.05456497912224012	-1.5528908568272344	-2.3635440364887144	-0.7440164225664623	-0.4055123337904682	-0.859986003606428	-0.2536925701435399	0.14188624824142723
2.438417685381178	1.6577541579690578	1.9461900684579714	1.07334822918609	1.1235461962560724	-0.5580249828613972	1.557189553409043	-2.811748698747402	0.07395699831485439	0.13002790719289217	0.5164393977350914	-1.3532947882395765	-1.7139068765170549	1.787529056492374	-0.96107436251118	-0.2916461273509464	-0.37593453815447425	0.44248685864449583	-0.9785396466425886	-2.0596654942338404	-1.1154422058275877	-0.8758282757416144	-0.6534355025652552	-1.7586444435637705	2.424068519130068	-1.8728041708651275	-1.2969040155332057	1.2337715975701964	1.7203978816402952	-0.790051051441051	-3.1618894756803044	-0.67954965406067	-0.6031419222656386	0.14987203325162077	-0.37352469640429237	-0.34389399805150356	-0.2468957834936934	1.3973270971543923	0.636642512627923	0.21415298871562732	-0.34346486316826297	-0.30712783074221556	0.07381695694623161	-1.4854403513681262	-2.394214816297201	-0.7297069066306598	-0.37952982164454224	-0.9414168831332372	-0.26739358232514576	0.2015199441052272
2.4959931782641185	1.6328489409159808	1.84873571450635	1.072101076175375	1.1198704412940474	-0.5524674897480996	1.5474581561900682	-2.8009754944286334	0.029045115268947996	0.10108353999797284	0.48257978809268803	-1.297259838792882	-1.6551590445497986	1.788724124396151	-0.8548760863546663	-0.14439760071476643	-0.43475357675042525	0.4134106132130174	-0.970102464771194	-2.129063738883194	-1.1855965040116578	-0.8773981625232563	-0.5792538814485937	-1.7430640421263717	2.4618041475254833	-1.8683891982372018	-1.4611028933279722	1.2289530834801619	1.6309969619181015	-0.7813409538280778	-3.1686740926528776	-0.6343810346569471	-0.44352585065765726	0.14985067892612883	-0.30716047362763355	-0.4377212569918784	-0.19285076501823828	1.3610160786387318	0.6152753957342819	0.16217284919865482	-0.40851247554675185	-0.27278114127196873	0.08639311654097534	-1.4297590917988339	-2.433624421973499	-0.7219422378758524	-0.36316724783424814	-1.0380538662576853	-0.2670804718977167	0.23191462996014814
2.5241361758089886	1.6616049844999488	1.7466176322458302	1.0721270585297649	1.119495790853911	-0.5805574765535442	1.5222827326679413	-2.785031230523	-0.06387465813291501	0.055766582622370595	0.3634240305306469	-1.2476149462684893	-1.6413692280475192	1.8937047748852307	-0.7378108050464468	-0.12942561525402924	-0.4825361000952385	0.4286754860686196	-0.932418467512471	-2.1874890349641496	-1.268007129690589	-0.8679191786778082	-0.5100026511269534	-1.7378024522597797	2.3885597111486456	-1.8986750186180874	-1.5458218086473239	1.2064535567156605	1.5450288926621254	-0.7570220407159205	-3.1787196116447474	-0.5773861046932286	-0.3630573428753031	0.1209951612794925	-0.16972856125490318	-0.49188440493245994	-0.1970109377853346	1.3344726276906609	0.6114053835225057	0.14469069260848338	-0.4695976499991164	-0.26913270870925854	0.12534588517145925	-1.3773827270934869	-2.451470245154764	-0.7476171891069032	-0.32852612359858285	-1.1261213265332475	-0.29100133063920025	0.21735184009277148
2.5805949189847395	1.7813424616173659	1.640452348659678	0.9780695365885036	1.1455106812872464	-0.6841193943317928	1.4192494888020564	-2.728035770158919	-0.1176304784367405	0.01905460657649516	0.3267004866576725	-1.2300344271489658	-1.6256527581745555	1.8251521887149855	-0.63687662782242	-0.10156862067503718	-0.5345940232893293	0.4303070933180459	-0.9169620791658977	-2.2355731367836427	-1.3533582852316541	-0.8004457431186177	-0.46995567326712706	-1.7128943863573522	2.34050629639612	-1.9363460920890017	-1.5336454895671163	1.261812317080655	1.4916634227708758	-0.6781897200711876	-3.176908224038244	-0.5220985049006654	-0.2690217600439425	0.1275567631124871	-0.06339483548531229	-0.5069234943855632	-0.18806703167978744	1.3355469453455684	0.585931221867015	0.1195046765831217	-0.546259874484315	-0.23912322482153395	0.15580719213970007	-1.334057065728581	-2.471811240620487	-0.7694290663011892	-0.2951556412295947	-1.2159380167473919	-0.30004458211463914	0.2255851130450705
2.6065185080698625	1.922740837971047	1.5525889668912827	0.9623382203267467	1.1644313324850373	-0.6713458799010371	1.4087519793105523	-2.6878606752810787	-0.15493538881782598	-0.0009024600055171593	0.3540349875293534	-1.2406457694255275	-1.4277060878157095	1.6159253397680273	-0.5507011184235127	-0.12400448448332138	-0.5424052015144303	0.44725170091847294	-0.8683491712165434	-2.259785050430572	-1.4494985247687535	-0.8230804527731695	-0.4033791554409902	-1.7089928017739904	2.359437046499128	-1.9680958340437702	-1.5384930589515764	1.3159969707737313	1.5219832653288905	-0.599205956345281	-3.1701074339620416	-0.5088850003355154	-0.19860925932239798	0.08829392374197968	0.006698778090425454	-0.5865629330871613	-0.17942559898571822	1.277320305779901	0.5215834940835631	0.1307216966727962	-0.6219511157446552	-0.22758111563394748	0.1990627678180114	-1.2750531430433865	-2.4918584619793243	-0.7993027717915724	-0.25567673167316507	-1.3019907163752076	-0.3103986188577009	0.31536334549512146
2.577683201424639	2.022611928592208	1.4551876475188672	0.9363358795104005	1.2026279900191172	-0.532218141641723	1.3389759791827798	-2.663176665314343	-0.206006924038083	-0.011040448412191128	0.33788146080433357	-1.2622298074572351	-1.3674545732883086	1.3980942257093634	-0.5117203557480137	-0.050424449930874804	-0.5289764257601595	0.48672524719231414	-0.8530616981618566	-2.271583216330243	-1.5343105746558057	-0.8960839170667422	-0.30440350042281633	-1.7426128077932383	2.335143787053359	-2.033354352921132	-1.5992500901230862	1.4438429602249123	1.5835042584902708	-0.6597889724380616	-3.1451078590267505	-0.5102052536461817	-0.21008558266220573	0.03249312992908147	0.008111312882060562	-0.6586645201973838	-0.1588643871608691	1.2759314977003726	0.5406584606348114	0.16653084134386006	-0.7189523399080034	-0.21446252324025164	0.17849733730135509	-1.2350101662274804	-2.5175121904819067	-0.8201112769544672	-0.22489648946672053	-1.3647983448807186	-0.3297122813098695	0.5392067560739073
2.5960297905657326	2.1153619775976344	1.3490241869963753	0.8836356702371179	1.21274837572821	-0.4485745781436988	1.217088845141793	-2.600181331684451	-0.23302956623904275	-0.0195838856621863	0.3189165180823114	-1.2735918366421872	-1.360935955889938	1.1717761153744959	-0.48486954014347833	-0.00285476761006547	-0.507701288497724	0.5304429690624898	-0.8113056553963434	-2.284620970832069	-1.6113995337290123	-0.9323236906709862	-0.26750288182450055	-1.7987085038780783	2.3498337677727754	-2.075198357134565	-1.5460496021691932	1.3711123439946604	1.6911382944584958	-0.7071723604302729	-3.109432014058039	-0.5345033558985027	-0.18323428971792816	0.02304869415466764	0.03581642649365356	-0.7754440109111346	-0.15232630803584638	1.2546081286908914	0.5282890081755933	0.1993851669644561	-0.7701355513885682	-0.2001015119388838	0.12272037920300165	-1.1841929656313332	-2.4939530332089372	-0.8762872704852901	-0.2091658986514112	-1.4224465126434778	-0.37661077794002196	0.7164065688464338
2.6022353509528644	2.1388816466177913	1.278790659487365	0.7960495533173206	1.267260818738961	-0.47347563518320374	1.1160638782446475	-2.509060488409678	-0.3025189289181574	-0.0031534813459982354	0.27393453833070536	-1.2862366056064576	-1.2988093967519831	1.0401776771814069	-0.4698336048781189	-0.07179133006044987	-0.4807277527535089	0.5934819129512189	-0.7468269997384457	-2.2858734835579573	-1.6746223698390388	-0.7734201981068607	-0.27633220189361263	-1.8792563788264407	2.338351667167617	-2.1170823286780243	-1.498585345021766	1.2563113934859613	1.7609474962183278	-0.7589596972980435	-3.0608803569622967	-0.5518677712031176	-0.18468344756803348	0.013128639312477656	0.06343932908562748	-0.8804933779887613	-0.05076969677285914	1.2389111540664075	0.4957540115188757	0.21951474104782812	-0.7943667476531714	-0.17803637735051742	0.08983408271238288	-1.1411538173292293	-2.4704625504025124	-0.9312361051696765	-0.16428397954630827	-1.4783909989374606	-0.41329331758082366	0.8403236547672612
2.5922023881088787	2.063132579561591	1.21720906064352	0.7447603857516735	1.263398542527769	-0.5488888414449165	1.0717223627253774	-2.4172913495867903	-0.3263179119397212	0.00554288361726916	0.21612255697841204	-1.2903913030147836	-1.3022375887642965	1.047084901110652	-0.4900041142299492	-0.2356442856892922	-0.4170040631258799	0.6209878483551405	-0.6769992441837565	-2.2677342731856656	-1.7466786910468226	-0.5570888673598019	-0.22770632751304493	-1.9998357077332023	2.36148801658949	-2.1469447191511555	-1.4896328210850487	1.1650644504508822	1.85615597805895	-0.8160117973546409	-3.0122882671074804	-0.5982932265621053	-0.1729761294632642	0.02316517229371504	0.023983022154559313	-0.8801020687531436	0.059875077145764545	1.228477876840862	0.4939967798255428	0.21514001956617285	-0.8193891919499464	-0.1651204756547499	0.07026663634211665	-1.0936526167545002	-2.471738750905801	-0.9836168944355108	-0.1407982452890196	-1.5108451271643326	-0.4336454953637201	0.9562701868868295
2.522334356390982	1.9738101621405377	1.1791096818744058	0.7664976231627862	1.2429455227915662	-0.650802908239203	1.0245001764935044	-2.341327357979581	-0.3009673294358269	-0.006163546336500715	0.18037184012724974	-1.3398596398779714	-1.345693667747096	1.0243752540065785	-0.5428195791635542	-0.2930667479928694	-0.37899561311846985	0.6433840179800836	-0.628003948535796	-2.221559404931825	-1.7962251116998988	-0.5036120352089081	-0.15695671387707769	-2.1281534556513697	2.3510702732063153	-2.125459767834969	-1.4496242647918156	1.0448534526961835	1.958248622946056	-0.8557757756461852	-2.976321306273438	-0.6036348047923629	-0.22150023747906325	0.05301463672688802	-0.0208742996411731	-0.7986067716299894	0.15727384236020542	1.2503774290370564	0.4420684180863727	0.2749243945370354	-0.8304480711045563	-0.1698349111473056	0.03665564182852822	-1.1084402444454595	-2.4822936348889058	-1.0238765093257804	-0.12555276818112845	-1.5478945899005088	-0.4578697406063152	1.0136678857814525
2.503802239425208	1.9644270427749615	1.1413377916318868	0.7725395198797589	1.2299308418367842	-0.6594959450174481	0.886708463106921	-2.217192358240131	-0.3014779369132103	0.05912726237013146	0.17907218289653412	-1.3587816783642659	-1.3453218945947851	1.014971367617683	-0.6017524354554896	-0.2909667954422851	-0.3376451689450289	0.6793753975467511	-0.6100877883171	-2.1616016558473197	-1.8278716607745846	-0.45959554216733833	-0.14600233737627277	-2.2252970280429016	2.343018179440002	-2.083984613506847	-1.317757772032021	0.9279730780440121	2.0098582355166785	-0.8747274128494924	-2.9097063140615047	-0.6467609445066833	-0.2086510553545348	0.10813597472867735	0.0490374531941952	-0.732283288729914	0.13618446542454488	1.2386609390570382	0.3765175221953846	0.36458945557451994	-0.8332060766475052	-0.17507296427617605	0.02221565887705473	-1.1037760783068271	-2.475292654549489	-1.090939181113107	-0.1364233207533149	-1.5701863484195797	-0.456481163928151	0.9955153183089038
2.5226047993000615	1.9885769081127198	1.130071258211882	0.7850270391280703	1.2168293320246315	-0.6325430821631393	0.7796033103705705	-2.0447604585937227	-0.28876309156090246	0.11361055768149578	0.18938716968967284	-1.3642624953212479	-1.287052001740614	0.9365937119508821	-0.6857159668311508	-0.2696730207104676	-0.27818108601487596	0.7152433751613676	-0.525619733539558	-2.0872236187631388	-1.8450777975570118	-0.4825956886499208	-0.12501164655293512	-2.305230592677885	2.3544484504760903	-2.0493556158138153	-1.2492940579917726	0.9522763477208436	2.129788697531593	-0.8472572581179829	-2.8592421874615743	-0.6798939246871887	-0.22223700852281142	0.11757264529382132	0.057064238200629225	-0.7124775493482023	0.10448292518310884	1.2295590811474035	0.40610328693099573	0.3683033682664033	-0.8402467379886055	-0.18943022204610055	0.0020366673337502165	-1.080166513519369	-2.4760194593204203	-1.1788653876080122	-0.1574923876424575	-1.594262932162896	-0.4634104338221269	0.8662408581221767
2.501990637597413	1.9808572241885538	1.1169064183224342	0.7707067645739487	1.1992513122324797	-0.6559831395721553	0.7087290683723518	-1.9047659011193787	-0.2284035344104954	0.12524238875074276	0.27431140737159276	-1.3680382704444087	-1.0995369316038848	0.9015343584546518	-0.7688434128931132	-0.14512518218594855	-0.2677496707983309	0.7326611826326576	-0.4257119080279418	-2.001505628868526	-1.8577313820149797	-0.5495508005448638	-0.09364467962772012	-2.364832160720236	2.46429011578483	-1.9693466904609422	-1.2720740893187987	0.974813288366714	2.264716941488654	-0.8387105646296276	-2.814238504974552	-0.6929676964188369	-0.2809180690982966	0.12425072526586298	0.027762237814013362	-0.7362352831738442	0.08875896122335669	1.194997272146785	0.40724514565779196	0.4092818779004942	-0.8523199847249294	-0.2079764209065443	-0.03629436037219984	-1.0706227411871292	-2.474720367328284	-1.2425327364883823	-0.19398050443388842	-1.6119694780548415	-0.49994711456816343	0.7813999635434212
2.413702385498426	1.9268477204250924	1.107146729884111	0.8710580122055	1.1919834152821938	-0.595356103748608	0.6081336557551793	-1.8022987084604487	-0.21380627346374928	0.16683126687230848	0.29276176156469996	-1.3599082509739682	-0.8838956397525239	0.9893919909761323	-0.8732836331419606	-0.020067433512070833	-0.27531620897721093	0.7355024373335394	-0.3782132931716606	-1.9042219985291777	-1.8559860203022702	-0.6311830487166296	-0.043902766716489135	-2.446992934315186	2.4594033278438956	-1.8795157813212768	-1.3355922390301878	0.973019391212639	2.351026079626117	-0.8331978391436449	-2.7884848590825357	-0.696491955078135	-0.28293671687972644	0.15619097229493387	-0.07223376571586053	-0.6622663958515507	0.07181347002494366	1.1882093291861826	0.4089476775318772	0.4325356555658896	-0.8712066414093016	-0.2372445823342535	-0.07171160223407239	-1.046158079274255	-2.4705026105079972	-1.3277918443843055	-0.2291423470527456	-1.6473825698387325	-0.5351029977770901	0.7543583583819906
2.3076809347788454	1.906274859992429	1.0906496610899468	0.8654897937954816	1.1934096596615975	-0.5416923950311555	0.37668360995325456	-1.6728725064694523	-0.18144382771409687	0.2239665525284651	0.2360051036869489	-1.3254345651800787	-0.9431641123851456	1.073723725590496	-1.0014929616214423	0.07591447083870276	-0.284381399460099	0.705399261558669	-0.32569396800712813	-1.7955087260478866	-1.8522861562398323	-0.6108640152886804	-0.05843182124597059	-2.485293407250188	2.347295044416339	-1.8004210817050086	-1.438971604765974	1.039218922161968	2.3625542291638464	-0.7506724641142354	-2.732339929832746	-0.7079390548271646	-0.3205136132874914	0.1681532771750855	-0.08456790990172473	-0.5712698358846222	0.06040091553802672	1.2109605306344513	0.45773718130988217	0.44972086643407494	-0.9265340919304318	-0.26924531465255186	-0.125888627014405	-1.0371273652172648	-2.4381225995321762	-1.4066528505517222	-0.29897646799857036	-1.6770784851718041	-0.5651421509576554	0.7805966964029323
2.285708746704553	1.8743018984315438	1.0631078097100817	0.8575951553462453	1.211026270057025	-0.6345842107577446	0.2865170667106831	-1.5369804197335983	-0.15545858169077875	0.24245215611326146	0.17108715739266092	-1.282930199587532	-0.9646971437006873	1.060402299191186	-1.1162657145823138	0.05096579174599873	-0.3215546615980612	0.6644844304035679	-0.2850978711162789	-1.6795780671462333	-1.8236231933417144	-0.5671309222361955	-0.07734612285550593	-2.4744632652537413	2.2813400667180628	-1.7126762981065464	-1.391247106108749	0.9874991540480499	2.369878601577079	-0.6126623617377583	-2.6872493169137153	-0.7068511258493549	-0.32409547422295193	0.21181704889926117	-0.03785959454305617	-0.44480830203695776	0.04403477725852136	1.163330152383001	0.45621561467114147	0.5097239774790203	-0.9484824446557403	-0.3114293777760283	-0.12694418716924058	-1.002885722665219	-2.407304932670247	-1.5041358546399526	-0.3572168163955534	-1.7254408382234705	-0.5969160525932942	0.7386981144696183
2.284551792530478	1.8209411521675485	1.0637888068536943	0.9432090117035852	1.2023996622830684	-0.7576445121550782	0.25286348165238925	-1.4247238465689285	-0.12138272423004748	0.2506505735223379	0.106320454595045	-1.2558158916617974	-0.9076591862093153	1.1422584081217326	-1.2315440297802565	-0.021788151811788236	-0.3738232999737792	0.6179571228403121	-0.18871133595433917	-1.5506738590491076	-1.7897322081624414	-0.5705783339455255	-0.036310680725506694	-2.4517218669160585	2.250066474952118	-1.6244108285536547	-1.361260089933217	0.9860163828548354	2.3649308261571833	-0.5502126677294858	-2.6509103746961946	-0.718703366257092	-0.3347931275820751	0.24493566643502676	-0.014050785012798689	-0.2979025768968365	0.023326982165032782	1.1690850975984997	0.4508687073396767	0.5356586313105164	-0.997120440534123	-0.36330693585135576	-0.09054035641264954	-0.9893152202332935	-2.3488801302573528	-1.5796125438093491	-0.41257318605485915	-1.7905026098902639	-0.5942186354327709	0.7368121730120907
2.279512364829154	1.7702657669864934	1.0813861774333158	1.02563063602773	1.1468758238781294	-0.7729556459196678	0.2130079299023208	-1.3028809757957034	-0.05111306702563564	0.2752010664188531	0.10264305124452042	-1.2476910777636774	-0.8090142684032433	1.2034100551375415	-1.359549314971399	-0.06760549774834998	-0.4102051217621686	0.5578996464593758	-0.09374807191128033	-1.4046307664382311	-1.7586948161595433	-0.7060864116212395	0.07384969320824711	-2.4030127677412163	2.2132582256318565	-1.52337835821556	-1.3011608307769365	1.0574152618235053	2.377625041395281	-0.47029134687394575	-2.650457527794569	-0.7117487722333897	-0.32264558222376366	0.24303513146623928	-0.02280750422372834	-0.14891215752485643	-0.023423773656704772	1.1376222818331916	0.4945487921681175	0.619741740124778	-1.079804826935198	-0.41160737846139206	-0.1229328586641691	-0.9829808384107318	-2.288089873996808	-1.6662767394128515	-0.48144153017031954	-1.853857157429518	-0.6021708623753665	0.7081029060595274
2.287626649364407	1.8486204704301954	1.0905392828719749	1.0594476695874975	1.1083897368194804	-0.7428423258866153	0.1754994273108676	-1.2477464219020562	-0.020681580539045872	0.25532605860981594	0.0652029603135431	-1.2234884199558946	-0.7939816422298204	1.142563810633884	-1.4761598307149832	-0.06170132306195938	-0.4455779366299084	0.5030874063882415	-0.009606343216550638	-1.288284762259432	-1.7288369049482646	-0.7996289172290248	0.1436278524754403	-2.31467934574924	2.2074255480553844	-1.4275844096367512	-1.1880378257317972	1.0581072217136722	2.3117485545074503	-0.3738418026718614	-2.6211963400529057	-0.7263900341248601	-0.3725949882444792	0.26902916949694855	0.02262778595235585	-0.09588403520337699	-0.04673516680745313	1.1466254310694048	0.5265755363376583	0.7660324682946736	-1.1258542228545436	-0.45754872655942913	-0.15636292856788514	-0.9502072976766082	-2.2451874086470847	-1.752878568199046	-0.5419205225565799	-1.9289514013161473	-0.6285596536162764	0.6568469291764246
2.372554753584704	1.9243507995313702	1.1041686725286521	0.9759343866504478	1.0600646538672913	-0.6895772333899052	0.2239217084898812	-1.1091497026494932	0.008169539846769248	0.2812286562883104	0.021329723870624144	-1.2001791684976237	-0.8765108350695707	1.0524277162531621	-1.5688376372886514	-0.09724882272154656	-0.4482933502571812	0.4492108629032063	0.11500566330296344	-1.1655799639507034	-1.6897429087992655	-0.9448509024253493	0.20571163009462817	-2.2231815410170928	2.2420606575867605	-1.3700684710092617	-1.1262231249879773	1.033664142269619	2.2588736290337743	-0.2659180519966763	-2.622872277916512	-0.7342072300049967	-0.3438666858525203	0.24800292409660418	0.07401465570024934	-0.16686661520121826	-0.10626658762340795	1.1445525489275636	0.5692322787143397	0.9160354362228075	-1.1969054038531137	-0.49882443507367097	-0.19352344401880445	-0.8885137058514692	-2.2007493059204584	-1.8177932534255696	-0.5967494979559863	-2.005169174124655	-0.6451097762089613	0.6150998100209136
2.3945006120731276	1.8896534100190483	1.0913243603772786	0.9079689445803097	1.0151628790140317	-0.6501213456832013	0.259111946487872	-0.9798280834451626	0.026556802773530043	0.24626042916815974	-0.004678522553340811	-1.2402915736088846	-0.9047373479662001	0.9155414158995436	-1.6639809450138496	-0.12523356898311985	-0.4397769700515906	0.37910347281935863	0.2675991727152298	-1.0489610896920012	-1.614453135122772	-1.158396896042842	0.2489831655126733	-2.105401086039616	2.282049021180706	-1.3203904291604367	-1.2250768171734	1.0155536576200657	2.2459127981024407	-0.21164714985974328	-2.6457612628281537	-0.6824782407407842	-0.3874916597215451	0.2236026952685246	0.0470295113210772	-0.19374338112128814	-0.1628128285399307	1.1263029220974017	0.6962910701061688	0.9480344745174012	-1.2618311268480567	-0.5353650636724201	-0.2269295239190014	-0.8317952245742049	-2.1527458538057207	-1.8593222164798664	-0.6376214404520656	-2.084878996284947	-0.6647812791496204	0.5797729735235523
2.387705678578994	1.8578764898932878	1.0841592229935326	0.9274237320904029	1.06606710061849	-0.6849504379705731	0.2745205456339125	-0.9624394782775232	0.053351109940589406	0.21823735819709933	-0.08145837682952937	-1.3223979813264337	-0.8622499665161569	0.9173000008410936	-1.7193983657525014	-0.10361813050116912	-0.4391190601363338	0.3124478753845758	0.3383518536249527	-0.9728668090719237	-1.520058306662813	-1.289982867027508	0.2682518400680162	-1.9498330220070546	2.319810564360657	-1.2437784616265923	-1.2592490589459087	0.9670073743069241	2.1980896975353477	-0.23508348163673592	-2.651330875390561	-0.6567691116850501	-0.414586480404411	0.20921182118923803	0.050497321603186526	-0.14213175246558324	-0.21025229305241785	1.0982306344865778	0.7534685632498983	1.0290713802808367	-1.3136175874810863	-0.5856473708844226	-0.25699899416309857	-0.7823595055676906	-2.1114324393068786	-1.8860757467867093	-0.6663989196462343	-2.1503861307676204	-0.6793010459271747	0.5734133448525917
2.3908564751317245	1.8165897040457886	1.0407774344024736	1.0003781859319294	1.114294099120686	-0.6692798377926353	0.2601769753985267	-0.8963247128607312	0.01928963578908054	0.20592108236235399	-0.11137483635154802	-1.3875552624671708	-0.8487629508763117	0.9617542889067152	-1.7645334098811236	-0.09780259610955941	-0.38855685468429063	0.24379980257669492	0.3464725704143587	-0.9193248112349501	-1.4458165069352125	-1.287353959234022	0.19780344343598538	-1.8168426004552998	2.3163657490735052	-1.2052982610803618	-1.2266327270994264	0.9432714172207503	2.135357105906776	-0.24895400786638203	-2.639241480427514	-0.6808852441596431	-0.36753512788780557	0.1953664530611562	0.1022279828876687	-0.1028932760729536	-0.2552300893391849	1.0915689468059324	0.800218903349531	1.0537387868762509	-1.3524424550231349	-0.6132170593341207	-0.27481357094291037	-0.7427696191766798	-2.08662569589168	-1.9282467211956438	-0.6842235104554899	-2.2227525274069864	-0.6629084509408362	0.5388547778437782
2.4360462035716064	1.779644290249894	0.9865726140600174	0.9295323000812751	1.096410570385934	-0.6778856772725929	0.35111405930826584	-0.8207661021864524	0.015675829347035902	0.2184518299901029	-0.11701840515880732	-1.4504732799146915	-0.8198883468841615	1.0160276039907281	-1.7888427763489738	-0.17937542656232855	-0.32889582926354566	0.1740348870453674	0.42491427541076315	-0.8854318653255098	-1.3715477048641544	-1.3328732180071872	0.10674731501072006	-1.6491949490639517	2.3708849025675787	-1.144139858139571	-1.0840742670110421	0.9912832727758063	2.0858067838606904	-0.28829519529523673	-2.600907181549705	-0.7014876137921597	-0.38075741506402583	0.1713078934409487	0.22748020814169764	-0.13496919160310414	-0.2950472238824287	1.0471798859235624	0.8473336809949018	1.098497499197908	-1.3808468132328737	-0.6638409379074466	-0.276658802046913	-0.6955926892001605	-2.0258945759773264	-1.9455461757259027	-0.7222448535974297	-2.2772284972948205	-0.6634121503240917	0.504756173825111
2.4949656004762466	1.7064229026173632	0.9339228670197073	0.8297102930222193	1.0867275448473006	-0.6544865492076709	0.5137734227895725	-0.7348512448325524	-0.003238222279983069	0.20351340336437454	-0.08270934762912555	-1.5049437379802189	-0.7742899407485148	1.0820488394007444	-1.7706920907945793	-0.20349289728252967	-0.2711374993615331	0.10729432505418737	0.4510605364835573	-0.8948469296032714	-1.2642812821665377	-1.3904630789470385	0.018905396453655764	-1.528257361812798	2.400700787703415	-1.115620822509499	-0.9372821139140326	1.0195622596360376	2.023688528859494	-0.3145995377605371	-2.558545779868151	-0.7340394237671244	-0.3700739727335757	0.1640435401690357	0.2668592865391843	-0.17012523713993116	-0.36865529192485597	1.0279133302021095	0.8539414191600265	1.1256011154138421	-1.3886869862931663	-0.7060306313280877	-0.2962966190941682	-0.6596186420823373	-1.9928106517194226	-1.9725876939832543	-0.7311504731253498	-2.3170901562964192	-0.6388884081509123	0.46235176174526316
2.484306541244414	1.5977459807412544	0.8902581720951982	0.7867754517142451	1.0385793354934596	-0.5937420639619407	0.6009773700187223	-0.6363373992388182	0.00992789939916711	0.20597143660940703	0.010833515361651946	-1.589138881591382	-0.7830717846221786	1.2342590881767057	-1.7590849919700713	-0.17996026974438845	-0.1721033564925781	0.05566986352359069	0.483576273643927	-0.9264642277122054	-1.1551404755898176	-1.414048670143915	-0.11969813135376958	-1.4362245153032231	2.3290238255797533	-1.1131717253141036	-0.9402902075419768	1.1210227984546033	1.9491606384128453	-0.36936577595997677	-2.5150805638638842	-0.7499773444144264	-0.3636470219064027	0.10874942626099302	0.22603777843383774	-0.19981439516862298	-0.42697681909489893	1.0416085847516372	0.8268262629271037	1.1139018722009986	-1.3695916715115373	-0.7483254236291359	-0.3057146946423327	-0.6332327879266454	-1.99246918701077	-1.9722465108062182	-0.7467186176074411	-2.3460454872500542	-0.6146349911293644	0.47482162315050547
2.3941997249455538	1.5195260845098395	0.8552391079795736	0.6798180905469312	1.0053689054909802	-0.49715415050998535	0.6255350324887228	-0.5683958688241619	0.0013752241529951068	0.21710718509657606	0.10105893903198664	-1.6878942278819256	-0.7298952011944226	1.3660520270280663	-1.7209845759594018	-0.11000443528577017	-0.04276223221995741	0.004665685832405344	0.4457721182640567	-0.9819216063963317	-1.039077459478802	-1.4247570878893807	-0.29349056193180784	-1.3686648429919643	2.2360402829280117	-1.1547851424015856	-0.9940020714126202	1.2010412449452628	1.8812647021714484	-0.3255298932441953	-2.467149549619924	-0.768627428624926	-0.3912048809035959	0.09622026110414482	0.11757653112622864	-0.2615199714167867	-0.4689950293862818	1.014576181537551	0.8309036786201943	1.1142406412641095	-1.342598337860475	-0.7737799971106375	-0.3514686292704511	-0.6127326672316087	-2.0208527255585045	-1.9654375218107432	-0.7471280713788396	-2.3461180274056708	-0.5906577336152382	0.393776919142551
2.357308017486051	1.4729999189547982	0.8099252033748281	0.7527185810370323	0.9883311541446907	-0.5781373066418937	0.6039089672696719	-0.5158454712164301	-0.04973946099492807	0.2716613493482371	0.1499446238787649	-1.7372452224690549	-0.6263199780758371	1.4345945424013693	-1.6684283072412724	0.06730027905744207	0.08589882173770635	-0.03376657113205866	0.4334896939048155	-1.0607851302081757	-0.8871579311159842	-1.326665266667336	-0.43665392455725477	-1.3125194017279191	2.2326121271452046	-1.2442896820706748	-1.0708105452744818	1.2080888387042468	1.791675070474256	-0.38797489198034896	-2.394225025354533	-0.8249674111381837	-0.38084656173835857	0.09309864697767885	0.018449971409900612	-0.3315963616058286	-0.48948876637318584	1.0185061640700335	0.8244468207898278	1.0514832540893895	-1.2737990115748743	-0.8043412501205005	-0.3488777088903998	-0.5919793489461893	-2.028973481227414	-1.9440200230200204	-0.7480315400265994	-2.341855028027913	-0.5635338135447121	0.2756353067428214
2.26283017967327	1.3883605761048232	0.7964955220554719	0.7846468972969192	0.9822901167902163	-0.6763588347842132	0.5750402626187057	-0.43391182350878854	-0.06746509169747372	0.28835471473236884	0.22811677484488233	-1.712757993374416	-0.4933965880980561	1.4133865518293085	-1.6227345955196468	0.19495601080412728	0.19845935518254704	-0.08590866017265057	0.38929780132473313	-1.1661889733160868	-0.7477583741527085	-1.314562968449239	-0.5519054564791114	-1.3045950489621272	2.2647298004645835	-1.2971902975307537	-1.108477476260918	1.2420110203659578	1.691634477113211	-0.4459749177121993	-2.375745232819882	-0.8576081110664905	-0.35273389579149583	0.059554884234391	-0.054403939430619455	-0.3574181944404021	-0.5215183739301479	0.990064292821517	0.7741617327872247	0.9944749033856862	-1.2144863979883147	-0.7968492013600379	-0.3622681291879174	-0.6154090101825859	-2.0451444104746175	-1.9101071489498864	-0.7489461351355389	-2.3146288519465386	-0.5320574640543941	0.18850170005782593
2.1421008933814236	1.2971763837561465	0.8010084332797547	0.8688357214481058	0.9750994010464822	-0.6835819742484704	0.5208632826064461	-0.41536750987311244	-0.09481315626958281	0.2697628077371272	0.271203590185136	-1.6457811478088054	-0.2923175864819726	1.3753471376202149	-1.5893469745907765	0.20083734005371862	0.31553318025383953	-0.12202671577052526	0.3303381469555959	-1.2855978728629958	-0.6318961067255341	-1.294378177121383	-0.6510892465407896	-1.308439700517455	2.28546347914883	-1.2906461652725543	-1.1239636921953977	1.3620723625951792	1.586782546556607	-0.4977401630000923	-2.3350254011567224	-0.9218886179546878	-0.3510836335319401	0.060956504507592754	-0.09428375767487594	-0.31835363326360244	-0.5550394080775511	0.9656557038799936	0.7478351656151234	0.9038882650265168	-1.1267033166958558	-0.7755216357002441	-0.3800487201294106	-0.6645049113704282	-2.079987164125694	-1.8955646746082582	-0.753703809935812	-2.281132169855221	-0.5050074458238825	0.05471273648466154
2.061164739987271	1.2228141021449903	0.814132005637258	0.8549517505834702	1.0119341318732853	-0.7169963348595465	0.5420022244152186	-0.39844982156850994	-0.12683759425251667	0.2533305384488261	0.25435921201853745	-1.5532941348078024	-0.1587242551216196	1.3795748581764409	-1.5312635785730717	0.07803672053560387	0.412751355358106	-0.15315165089919613	0.3211199372967424	-1.4285872168651	-0.5423777928922862	-1.1416494482668083	-0.6373135888940951	-1.3317259307009592	2.2952814803756176	-1.270490264440622	-1.1012020142149566	1.5095712731841533	1.5237646636859075	-0.536293972768083	-2.285375994652128	-1.0104913685317958	-0.29391387128249213	0.061028332693338606	-0.18512444311081927	-0.2703049781743129	-0.5976951392515873	0.9416488362837878	0.6596132458891766	0.845266578938924	-1.0499791145580066	-0.7524336637936282	-0.4231547581191202	-0.7073797033419328	-2.108517589726871	-1.8701373563282822	-0.7643918885446577	-2.274834672159467	-0.46929924360011166	-0.018741437426011837
1.9945231767573652	1.17094620522241	0.829404804317071	0.8132200921480127	0.9543087135316158	-0.802951160623197	0.5475244325299224	-0.38332161734344783	-0.1590310361188097	0.2281459550338652	0.2735770537022079	-1.4910385264380697	-0.17708282828621574	1.304387854776334	-1.4706096353655016	-0.09385801161005844	0.43821831775316433	-0.19692208103919495	0.38901475407886893	-1.570197279001096	-0.4466466692999697	-1.0059709577029212	-0.6443578143108588	-1.4100214695579742	2.2322048948167934	-1.225574677254182	-1.092050734135939	1.6137421523351763	1.5432377474472097	-0.5392057555093702	-2.2255860521718405	-1.0668647304919674	-0.30092761698365394	0.0360030045190388	-0.27319237506688643	-0.24546256260783555	-0.6573475494321334	0.9397182782757166	0.5581197825182515	0.7642547671801632	-0.9749737593203325	-0.7116215164126113	-0.45303230833506536	-0.7750834063914238	-2.11661163865879	-1.8262457914889179	-0.7440415910476985	-2.2643484022219353	-0.43987269777755983	0.06191545127279656
2.0016960821033623	1.1623331097444831	0.89476345959872	0.6999863934814237	0.9122787227388007	-0.9489940005440427	0.4858789649591639	-0.3957498982204314	-0.15549633787748668	0.20258278227995027	0.18011894116560132	-1.468851726511414	-0.30815117619216525	1.310772740037524	-1.425442280938965	-0.20178716558935253	0.4732404533405317	-0.213153556026294	0.4894216557988379	-1.6858882647910138	-0.3468556503991128	-0.9312223461081409	-0.5317220272263236	-1.491806324494464	2.1164676160262816	-1.1832124570706308	-1.0782941223443507	1.5983632748559116	1.5697815718815489	-0.6308094326895505	-2.171082692940444	-1.0516223094122974	-0.3046791187964473	0.06789083638553832	-0.3765939078034008	-0.25022005910403183	-0.7309556174745607	0.9387288959909619	0.4047435405908624	0.7470737386460903	-0.9165515580101855	-0.6866323808300563	-0.4974517990174399	-0.8573615181083939	-2.1612557647850505	-1.7931656978616572	-0.7195834040833382	-2.2120283932382465	-0.4166539065162125	0.21510249838546214
1.986531352405813	1.1482538345939428	0.9867119955634921	0.6642726480511941	0.9077330712612657	-0.9803850279275108	0.36827408853399	-0.34603873686609316	-0.1796045620473249	0.15328597441504685	0.10150860104940192	-1.376882711336073	-0.40507364334054774	1.3311739366870172	-1.3670291883871377	-0.15359243211771684	0.559814295814303	-0.1785742442219596	0.4889377363139733	-1.7906906961120186	-0.2574552023709758	-0.88482119131631	-0.3373902824584548	-1.6276445897037468	1.9986682608091784	-1.1562660886324312	-1.18846104595313	1.4251370631906415	1.55097476055978	-0.6698800253114042	-2.1453330903243346	-1.037877502985666	-0.3114644130348271	0.049596003345851694	-0.48980844679079755	-0.2663575604465889	-0.8026511228690273	0.9531518400631516	0.21614768046126032	0.7117357339127972	-0.8551709567468532	-0.6377050984690193	-0.5513413435889365	-0.9718090499929598	-2.238573675994017	-1.7590822322030053	-0.6771804605289858	-2.1612570322279576	-0.37135402337268597	0.3174613750910259
1.87040120226958	1.1257089104587468	1.0595745466035635	0.8156476435050866	0.9382116081401751	-1.0428360888682948	0.2536406649115155	-0.308071064783739	-0.1798275033402669	0.12016220471472712	0.10302689641986688	-1.2893497113732142	-0.3282950146167165	1.378188892721743	-1.3211913764938266	0.01615464620532423	0.6256627900728576	-0.15726380622749492	0.5307575103625877	-1.9005330577504123	-0.19125518100553027	-0.9350426525399513	-0.11217451021591769	-1.7200060141721472	2.070576234726411	-1.117233374146018	-1.3298971823334742	1.2607418468601304	1.5723924136167082	-0.6556401520998689	-2.1647307064899595	-1.0089633973963208	-0.33632479854515845	0.04949117302070919	-0.5575627831719225	-0.29453869048538495	-0.865609800108882	0.9431661951938173	0.00988833703291494	0.7115977168870853	-0.7857539198565021	-0.592309889195956	-0.6195309294247127	-1.067386698299516	-2.288030737650617	-1.708330317459795	-0.641526828326003	-2.1084545468603992	-0.3512274406803597	0.31123174999800096
1.8223264847606053	1.1623738913126378	1.1771996083577014	0.9113826262186123	0.9569071474855235	-1.1313449057034166	0.082600564576097	-0.25059958595727094	-0.2043150872908371	0.07156662636433968	0.05759501798069443	-1.2530408444374896	-0.18518737072714758	1.3341748103802278	-1.2588702594840016	0.14509794677001334	0.6473462142167477	-0.10991194458581721	0.5452038765692417	-2.0102486832098814	-0.16731145765870084	-0.8925699436494497	0.15336328054211873	-1.82578372898116	2.2474838815675753	-1.0663521946507444	-1.4498069832895644	1.1397746948714416	1.6349697313959173	-0.6622168868321553	-2.1855919885340542	-1.0165940066075287	-0.3574887434239017	0.06382380803047208	-0.5561278271931189	-0.3093306372633613	-0.9254134469951667	0.9130210254411523	-0.1557700655588091	0.6537455802761889	-0.7383265541265597	-0.5129902627399965	-0.6884262211973391	-1.1941542918845554	-2.3238788091869447	-1.6725299300070255	-0.6101858124761212	-2.0404287506954972	-0.3146518642290523	0.1957210527210842
1.8689393996183004	1.2145282314646828	1.2692242157970217	0.9001012878067858	0.9129122518092461	-1.2290450295927116	-0.017631719680686102	-0.2133127811727244	-0.21748840062459837	0.008871858839107521	0.029384161348863923	-1.2166139845291664	-0.05682754338229139	1.3440732847967163	-1.2021256932585271	0.20989857134226675	0.6616096884555058	-0.07204651441050658	0.5965121247437283	-2.1009533874112516	-0.14268847974884066	-0.8378338460207398	0.43865325230275803	-1.9408024929029744	2.44815816241163	-1.0183033909230526	-1.548211664494961	1.1776375428171644	1.7077392744487525	-0.7540386237008815	-2.230296468603931	-0.9687715541712413	-0.36308741676808504	0.02977142408001121	-0.5236270707704194	-0.3305597353851567	-0.9787906972468207	0.9156356575115367	-0.31236881058762933	0.5893480907792598	-0.6844989627995723	-0.4613998498200676	-0.7547765734299926	-1.3289486932910315	-2.3748715082204463	-1.644270424494018	-0.6028045181297665	-1.969201065801278	-0.30095474161797353	0.1341152843703333
1.8986111087641633	1.23458685877311	1.352352769773771	0.961991255963509	0.8778703760929669	-1.2429894791718985	-0.13981555616247904	-0.1889212498210065	-0.20459556182066735	-0.07650283455322605	-0.0018939404434900088	-1.1021481559055972	-0.07276519049834829	1.3448471695928328	-1.1257905668652186	0.22399511966485788	0.703822112577187	-0.02971017498680595	0.6207574039910735	-2.207076231725657	-0.12242865929860262	-0.9778947818105763	0.6282867205551097	-2.025237858613466	2.493181398429569	-0.864924393887273	-1.605071690494198	1.2651840560696557	1.8062753833772618	-0.7802719528800331	-2.2478159831105806	-0.882808168676433	-0.3660625559258826	-0.006874539766568049	-0.4562763157583327	-0.3316329753354772	-1.0455721730640462	0.8976431323423784	-0.41990409691037883	0.5735953293445993	-0.6600921631857927	-0.39977437058696386	-0.8260688663875584	-1.447956002833984	-2.411953812530508	-1.5806966258396096	-0.5826500463495636	-1.8978586662423627	-0.2835041834482718	0.12247522891544652
1.881754411844461	1.2176019631814996	1.4282212213233838	1.0955345615996186	0.8296063949292984	-1.3067830225989685	-0.17825180743078115	-0.17521953126022718	-0.20595118871484724	-0.1295128018952613	-0.03465878158613881	-1.0794019738533307	-0.2208521624969914	1.3260970554844664	-1.0315774951590362	0.2614561531107479	0.7582976499109795	0.01671560675867082	0.7433789492332201	-2.280110830703879	-0.08983809776555801	-0.9247833864877129	0.7460377629880626	-2.077532604263523	2.378456647291971	-0.7460339204032382	-1.6496847337159983	1.380747659012793	1.9370200020163935	-0.8177892975556713	-2.2314164560302734	-0.8462559831370964	-0.37805094825090035	-0.0027123875979466277	-0.4495051172333522	-0.36628329373153484	-1.1109436574400748	0.8829745643619082	-0.46009250994350676	0.5424745812136267	-0.6445832885708744	-0.37323502651840135	-0.8958537874573475	-1.5523533672055447	-2.4015381851045636	-1.543412274998548	-0.5698012089796957	-1.819908364600868	-0.26687237987451856	0.05190050511341717
1.884823765264916	1.2337719345026632	1.489739178672182	1.2757881445008181	0.804654354027852	-1.484551620756504	-0.26565060402404217	-0.17195843198369629	-0.19565094139819392	-0.15861196177556586	-0.08178093570570262	-1.081529100842809	-0.3612631326329316	1.4905771156635113	-0.9480351811148449	0.37221448598325735	0.7843206951934113	0.0721306444437681	0.8446514276921544	-2.3395219002316736	-0.03866001813791498	-0.8859147050899828	0.8423912944558907	-2.156848108698138	2.342001949675012	-0.642861515335526	-1.6900509980593168	1.4045783322933807	2.044635024497222	-0.8345362946183185	-2.230177191964663	-0.8552212713300117	-0.39785960148368826	-0.02088297728931624	-0.5189858850264757	-0.38523089882461087	-1.136886569270681	0.8478319810734869	-0.5068836469916618	0.48922510329351604	-0.6517582348260513	-0.368877176512942	-0.9452452063690331	-1.684926737117434	-2.371718205631603	-1.4967967476973627	-0.5351778870819173	-1.7278948885577896	-0.24849221434884688	0.05885483558211892
1.8924127508309063	1.3179707586363794	1.583287701598365	1.4665975585335727	0.7466542852460458	-1.610982186709481	-0.2833553257903504	-0.16486328458060626	-0.18740391147299076	-0.18421056899962918	-0.12134023879123931	-1.0657310130656057	-0.4729255921285597	1.500503833070535	-0.8802358042525332	0.5191015064275264	0.797074941169601	0.15718901862494447	0.9410390585208523	-2.385110387049086	0.005074563569850849	-0.9684922413832364	0.9363355623894882	-2.2477062439318254	2.344639704529494	-0.5480583785840412	-1.7051623783621515	1.4255537356799963	2.123356376050883	-0.8834940484626811	-2.2295808087683255	-0.9012276197230136	-0.43026100905424813	-0.02276409923492918	-0.48429283474727025	-0.41615348187083506	-1.1835791571286727	0.8324999989856062	-0.5474731920326064	0.42691878085282725	-0.6812182790526045	-0.3808772165365887	-0.9835432478201447	-1.8061106575250818	-2.355505308654844	-1.4594518643571495	-0.4965712920819456	-1.6069385652157635	-0.22196923292475312	0.11051317784368626
1.887088659991057	1.370254956352214	1.65122499756083	1.5686722357182319	0.7616869331637943	-1.6450640515366306	-0.3136101179632912	-0.09767129683961726	-0.17583074129018456	-0.22244995720611271	-0.1525651461495925	-0.9909141634774624	-0.4529215062480357	1.5536919638351816	-0.813316311942651	0.6211348928411718	0.8617427242984563	0.26307538128905733	0.976965971521701	-2.4109354627262785	0.029161114668790428	-0.9473901290380784	1.0626494364363055	-2.315734424327982	2.454279604730067	-0.49420774748046076	-1.7204044020264597	1.4412577200968435	2.1387382695681545	-0.8978893416725121	-2.242957987107871	-0.9668633871188937	-0.475710605589979	-0.01664317302799667	-0.48821654250181207	-0.4540715756380175	-1.2385455561498608	0.8364139126642762	-0.5638010880780512	0.36093200439315504	-0.7254868504191246	-0.3991906964475591	-1.0343380819376915	-1.8170781110453518	-2.3406449171442025	-1.4492915760904646	-0.4832373410046601	-1.5034062185548502	-0.2043241962286979	0.0949338417871845
1.8244976737150531	1.3830745459601945	1.7278848244720273	1.7496459295645603	0.77575160011604	-1.6422514937826869	-0.3146707184793069	-0.014693783418910377	-0.1871126494612438	-0.18433365715909197	-0.08732307444813003	-0.868687108492478	-0.41474127919696874	1.5312408005192846	-0.7306990680268206	0.6180863977546838	0.9027365798681253	0.3460114768064655	0.9460846039422888	-2.4275494666357065	0.050412501978723843	-0.9075929397813729	1.0742894064629325	-2.4014361208455086	2.6102070122226912	-0.4721037086872256	-1.7862212752687845	1.4414877170096823	2.1498982439991483	-0.8144353153844562	-2.269578915682019	-1.0002728100019258	-0.5118663991304434	-0.05392782533701852	-0.4461842902893494	-0.47939225804802776	-1.2677272602018306	0.8492689957144532	-0.5353799736605892	0.2415410036512106	-0.768949712301188	-0.4274266367284108	-1.0524325420918916	-1.782994161729422	-2.2634967844775264	-1.4429338293613925	-0.4579847247120969	-1.4242463519929551	-0.16386877317663784	0.07514531703845323
1.7664087751456585	1.4370142243252118	1.827470505575476	1.8506353437927803	0.7778017259150698	-1.797141656313645	-0.27724414118867313	0.001419421911337343	-0.17500909475087398	-0.1787256860150765	-0.08924595180719591	-0.8043949284017595	-0.4799185017683151	1.5115557494301068	-0.671580897148302	0.5529239014635308	0.8692032232431848	0.374552021223728	0.9584163333056482	-2.4529263511053765	0.08790379961902164	-0.8959418441774771	1.0844362851445575	-2.4673430551354247	2.764237087276127	-0.4592861478204872	-1.8476909397225707	1.6236263090474476	2.2269154961819693	-0.7695702809494845	-2.2817795007325192	-0.992192151140862	-0.542664818398454	-0.027751304888468713	-0.4161199695389941	-0.5284294838378256	-1.3032934799545346	0.8579392901216888	-0.4209502309534915	0.1716458359634248	-0.8307373001502588	-0.46791785717104106	-1.0547095932592359	-1.704316342065177	-2.1727854446682753	-1.439208329186336	-0.4223867248150109	-1.3513780786955425	-0.10496706189994578	0.08065002151808959
1.8457432505407183	1.507615108947433	1.8998046996202114	1.7934022129997842	0.7164812573097368	-1.952257108190791	-0.18098191272566064	0.0005030961820112797	-0.18740391147299093	-0.18426651816302145	-0.18269933094077695	-0.7826648957563457	-0.5718072913681544	1.5097541957549379	-0.623460174856789	0.4457623541606905	0.9239828783739508	0.43335624470435813	1.0552842313966833	-2.4634291381151296	0.1138928558676124	-0.8841136235804032	1.0224125146775263	-2.5425748066283007	2.7799044255837306	-0.4571796987842145	-1.8921216951208208	1.7898351140485438	2.2501498354902028	-0.7862791749052127	-2.2679575620431622	-1.0003153429007163	-0.5799024330515533	-0.04906680433411373	-0.3892195274224597	-0.587867297205888	-1.3076956314508132	0.8692173299476746	-0.28281267492077705	0.1633020794090249	-0.9158388150047048	-0.5054550483679381	-1.0314832715189315	-1.6567329633251482	-2.102747026913046	-1.4433061959470823	-0.3890896770898063	-1.3241839552410684	-0.04053049176323245	0.16909272549010723
1.862121261295209	1.5761127995365753	1.8903761458358026	1.8970138463787378	0.665612410424948	-2.037109155061611	-0.12465051872157781	-0.05618352120606183	-0.18101952009204564	-0.17574173063415705	-0.23115247291108237	-0.6314976783541991	-0.5949255846586754	1.5826094739697543	-0.5623636557080232	0.4261609693869592	1.0136525351527097	0.45625762089326044	1.2226327198191589	-2.4550419718191003	0.1351792919231674	-0.9352263031907724	0.8181536024544336	-2.619335921894483	2.7012993309201705	-0.46037194629279277	-1.9197126719610988	1.9174284613428996	2.290327166340743	-0.8459413486043591	-2.252364668506376	-1.004773646848234	-0.5864730673420622	-0.005333145726509647	-0.36934439061881885	-0.680822691709009	-1.348855282597309	0.8930038246915915	-0.12789367017468897	0.23455085953231528	-0.9988206941385025	-0.5653689172629799	-1.0147462457305143	-1.5830169280198108	-2.0133996383143353	-1.43873507510206	-0.3246852691994853	-1.3139254276525663	0.014228826902129506	0.3071337746314655
1.8410517567650342	1.6063254539640315	1.8981307957140323	2.024258429717944	0.6482498548344198	-2.049914701152962	-0.09432044383977574	-0.07542439936831333	-0.1977023608759914	-0.11343860725267056	-0.28637640980914797	-0.41297989867359713	-0.6069200351715008	1.5574951443514333	-0.5115744785099428	0.4540250917422325	1.0042878043700332	0.4889486405787209	1.3609752569299804	-2.437604952392899	0.12623840627955504	-0.8843877012014263	0.6299525096490364	-2.6526624778834784	2.660744544178526	-0.4146991182786439	-1.8876711907823711	1.880841623667034	2.296244647404081	-0.904826379037629	-2.2038595090835678	-1.059100292740813	-0.6324992331038438	0.001370171175658999	-0.3650519788975011	-0.7121571792137785	-1.4019440197487838	0.8907518896072656	0.02659913181309409	0.3304580542326778	-1.0725968259319412	-0.6014272170712884	-0.981156242470005	-1.4568245815918697	-1.9267706140163512	-1.4215144962525135	-0.2590636264561478	-1.345969619651185	0.10416542141431684	0.44420328378923896
1.8251313788490449	1.629806939981495	1.936842723872972	1.8385463538879574	0.6211737228109985	-2.1171482669743056	0.03648990539858744	-0.1932203283498147	-0.1788746091043048	-0.08181241015914986	-0.32682131006074105	-0.35964583873552686	-0.5588952216286375	1.4791137065408917	-0.47983184623109604	0.48385392166223873	0.9624478371594737	0.5225960437450381	1.4804029335720212	-2.4157710610323333	0.08155076196784701	-0.8844829758030199	0.5785133865760175	-2.6850210772092993	2.6735982773080154	-0.3750566989401486	-1.8595593797573826	1.7884864420827635	2.2588483725771766	-0.9630455895923575	-2.1950572974332156	-1.0805222873991271	-0.678431532661475	0.03843157371817337	-0.3297311353775688	-0.7443749729463167	-1.436823857529288	0.9054066842844675	0.09508786382951177	0.4151440465092534	-1.1676292266627575	-0.6589294420141275	-0.9436598669698195	-1.321317229075631	-1.840698615947008	-1.4448341829711207	-0.19908532482295643	-1.3846267746734726	0.19426926745916834	0.5853654088945234
1.9040318602285773	1.6845191170584108	2.055010395665608	1.6136291037905335	0.6411684791333003	-2.1640702009047814	0.02474358861891445	-0.27838760518364336	-0.18393753395047274	-0.0640951750849402	-0.3900959766046763	-0.30094444331706194	-0.39997372534056586	1.5167770682403543	-0.4340752045687656	0.3782221048074745	0.8902992106539547	0.5668312756694547	1.4773332405378428	-2.3670076104441216	0.015092581085943524	-1.0190401719364093	0.6265120208425057	-2.7100189021421537	2.6549216771990567	-0.3276081345541927	-1.8793468382919785	1.760934072181757	2.1942379100418807	-0.8706061107006121	-2.1863096700076126	-1.0526538738433655	-0.7077749471063284	0.07065330958327502	-0.2424853136176915	-0.7437708464071172	-1.4644792342125694	0.905939252010832	0.1567117685303407	0.49803372628451825	-1.2463325818419135	-0.7046437014598559	-0.8878271321132847	-1.1769612870849588	-1.7803375751023676	-1.4672275390208935	-0.16136217084062202	-1.4620423035398389	0.2805905061664437	0.7466228801067297
1.979626415279616	1.7321812269435803	2.157224603100938	1.4220682001231175	0.6577286717640516	-2.1762045057529895	0.08456455759844765	-0.3005226598999762	-0.24300978492550485	-0.07076431536129521	-0.39950936282152943	-0.23079690534089892	-0.30152432406216473	1.4426186289012506	-0.38940856583461325	0.2947412234732344	0.9040544236550117	0.6016859771721377	1.445933257359557	-2.3404347435173967	-0.0699871793475709	-1.0545080534651192	0.7354108270891844	-2.680781686800666	2.6434877040508917	-0.304630649631098	-1.8963780150892244	1.7202041394321559	2.1293078288269687	-0.8227993692785448	-2.1545905748418575	-1.0007100807564941	-0.744212077063142	0.06988843647019813	-0.0877417535076209	-0.7646292305162221	-1.496776414402762	0.937989728715577	0.21308676974252347	0.5741041102893827	-1.3262816878393453	-0.7399043758365018	-0.8491752381102678	-0.9842112898587333	-1.729447887768682	-1.4879058075947045	-0.16221668305919304	-1.558575199975879	0.35085754252323553	0.8499120142027525
2.041583585614645	1.7491924617361228	2.215027322443319	1.3342058707897289	0.6972518812857393	-2.1709189258474124	0.06613800750599942	-0.37825337460501296	-0.2652427851555161	-0.09992315434921809	-0.3788938148444723	-0.10310408617889229	-0.3271729937567559	1.4537260017826497	-0.32509714574431303	0.23777932517552963	1.0084400609807846	0.6246120190694807	1.3385798283927022	-2.278907608298397	-0.17631503612898838	-1.0948272953332974	0.7699456519012889	-2.623361093974895	2.5960803078557086	-0.24752759623337503	-1.8988230518966784	1.596093433747786	2.02832362223222	-0.7314660272589809	-2.1090687465473055	-0.8476208177749296	-0.761669880054561	0.08156536990968395	-0.06290156936759825	-0.7563819879129072	-1.5316748659316648	0.9661446561460092	0.24547817937371574	0.653903045155524	-1.3906186231341078	-0.7860165096152008	-0.7877148482615691	-0.8059490810716978	-1.6965051276920093	-1.5297869597349742	-0.17693921649165661	-1.6543465934759791	0.4357902045523467	0.8663419696963421
2.0712728391994335	1.7659533857332304	2.3066014674255113	1.3094147074164815	0.647029427005821	-2.119310759971833	0.05169036999659978	-0.38070214229280513	-0.34049266317806887	-0.10699512860199745	-0.4001829711520866	0.013661694435196835	-0.4443144911934855	1.3936478793413027	-0.27317166045272945	0.2517424561472133	1.1555126510597236	0.6509265126638912	1.2928722634637988	-2.2195611264279766	-0.29782888910541305	-1.3031825944138646	0.7986545854843161	-2.58613401964761	2.5095304806760534	-0.20221415922502156	-1.8967914805399761	1.528491866822934	1.9168244057340362	-0.6839449834086104	-2.054233232200118	-0.7209448231760438	-0.7243145393521226	0.11025781816165428	0.034284312037118195	-0.7141022836013524	-1.5489391175714045	0.9604792374017526	0.2835378577744532	0.7549816959859696	-1.4198307567500588	-0.8326766589845945	-0.7521356738759434	-0.7188402258540014	-1.6571718269785385	-1.5668200089886486	-0.19966835138875202	-1.7503904343047327	0.535874688569661	0.9091271588121593
2.126638471490968	1.807005770369751	2.321056704920257	1.3349873400640715	0.5196498853012409	-2.096253658860602	0.06732481726922378	-0.42803713564240276	-0.36921972752184373	-0.17324080303052383	-0.5187637329466017	0.09017081051509172	-0.5230083685255912	1.2180313976265684	-0.25959832971969166	0.35208509747422223	1.272337580183441	0.6591789539736868	1.3676971724914384	-2.1570958468332813	-0.42185919758947366	-1.4117266547070306	0.8906616146474986	-2.541658805179572	2.3494459715327656	-0.0926148218258153	-1.875491411400628	1.5379221340796465	1.853423940904598	-0.6696306782335308	-1.9813307437884227	-0.6798965593169983	-0.708687389537732	0.1253766806099861	0.04773702433840428	-0.6921546410352061	-1.5841307356375858	0.9568981785520606	0.3309557635848217	0.825985182213563	-1.4592568075228174	-0.8708350596353274	-0.7502404635979429	-0.648504600483425	-1.6710402539724243	-1.5783505329179468	-0.2657795584239794	-1.8584567093897306	0.5984539887796982	0.903187028441524
2.178924593055301	1.819335698322821	2.3488832856972324	1.4154287092551776	0.4592362958728907	-2.0561046416093482	0.021849632722395707	-0.5024204163126853	-0.3861758511810088	-0.1902381588690866	-0.5466502387711133	0.14825014004125264	-0.46879494631990515	1.0566112931494596	-0.26072156341357344	0.42193364976163145	1.395660667682842	0.6897851340171192	1.487946599202117	-2.082813613400817	-0.5616613708475223	-1.4084451811492045	0.8831583581415987	-2.4666488520480705	2.2699875400355802	-0.01354548513569459	-1.8600075144810595	1.3883004780108779	1.7866787741997139	-0.6923962568506781	-1.9263777722761262	-0.637639955251758	-0.7169106458527053	0.12453415540421113	0.09253704754470556	-0.6289501902295588	-1.600452666264644	0.9640970250601597	0.33181500657883817	0.8351256734163905	-1.4683241381055905	-0.8921025687920313	-0.7592267190827654	-0.6073799813296548	-1.7228055407545546	-1.6054140629931717	-0.36606902890981263	-1.9630604572793	0.6317739946998475	0.9472421846283556
2.1930844326946843	1.863527220745587	2.3325801245832887	1.5405097619307637	0.3940905337178389	-2.019340837022016	-0.08881816350094689	-0.4938006755655132	-0.3766235359439031	-0.18958355365739737	-0.49515329325526813	0.1440036944207769	-0.5324231988152585	1.0057403408634091	-0.26288992253463556	0.3419673104245836	1.3682166582111015	0.6937778955709886	1.4522826462232323	-1.9967572758139656	-0.7048093500179913	-1.3873579845929458	0.9634843100164403	-2.3981939797601353	2.2029589498351285	0.061150818928560405	-1.835809273020568	1.330826848772693	1.719904615928454	-0.6836229569802883	-1.8584650906617206	-0.6149441087305135	-0.6811575855233434	0.13570635024115907	0.16525892250523153	-0.5532673226880969	-1.6383200106631304	0.9541481089995403	0.32791080698003217	0.7993039817429891	-1.4292554917964497	-0.9096728494772643	-0.7500145577314722	-0.5515410285242467	-1.7754674108499067	-1.6323601967064054	-0.4591507778436886	-2.0269177249667822	0.6773266999276334	0.9336382637004694
2.2098960681080935	1.9061348556492201	2.37626901653456	1.4126106231251971	0.3194096766700446	-2.0354194849652045	-0.18884895580166017	-0.43584454480083645	-0.3781283896712619	-0.1783955859510622	-0.48546086166005437	0.011266372021787574	-0.6385566471763572	0.983498873919392	-0.2995211968131729	0.18264506182176282	1.3691709588843641	0.674027269996024	1.413105255173105	-1.928129717329588	-0.8477437292978909	-1.3920769673059337	1.2135919939681217	-2.285776388544873	2.1561235299557597	0.1676648309588275	-1.8082863758323324	1.2228521593774035	1.640426797927228	-0.6111227841736839	-1.7955201799909097	-0.5969535169869957	-0.7146832899748972	0.11738822157366291	0.1949072056714545	-0.4854792906020834	-1.642912953080495	0.9302560189305684	0.3047522710060283	0.7805058537243255	-1.3928518845512818	-0.9252256070118218	-0.7577093513601889	-0.4948247682784769	-1.832501555315271	-1.6585781061116642	-0.5921231153976286	-2.080400063420703	0.757133102480592	0.9036555643497314
2.215012395855403	1.945846946181939	2.508233965573672	1.3044346895369974	0.2938417940579879	-2.0869399196814866	-0.2140930194406896	-0.3840593870955395	-0.35367856190739955	-0.2045574147532741	-0.4467842255387014	-0.12997338516740736	-0.8572619964262648	0.9594072896793968	-0.3217892850700705	0.0665207927538524	1.4319366774515256	0.6737769424192875	1.3850927083888709	-1.8507090742023788	-0.9689209004038173	-1.4278002817195425	1.3292860195749765	-2.1441862158257967	2.058302622559304	0.25801022622653097	-1.8136043408271796	1.0954561998445462	1.5580349931239739	-0.5831684971211567	-1.7506141426170507	-0.5262436720076247	-0.6893572441892287	0.09580093980357436	0.21655361626143108	-0.45234844198643664	-1.6350323573522203	0.9223868716634245	0.27559042986958665	0.7888036046034882	-1.3542480706370206	-0.9343129066356092	-0.7836925243382178	-0.485598603449963	-1.9029253131327788	-1.702311919589603	-0.722543042757035	-2.118244093907937	0.7878548752886583	0.8267409061273726
2.200538049063491	1.9869698633095463	2.5846717101844456	1.3476775216766237	0.34824972085153316	-2.092516275883802	-0.26874383767931104	-0.2698993287274026	-0.3607227875989074	-0.2350366539972538	-0.4470849093308926	-0.16070947003515354	-1.1287386621978266	0.9697513185321454	-0.32639293897112454	0.014389333612974847	1.4314074425726537	0.6478924837059685	1.3533658512943936	-1.770624004801213	-1.0996071417478679	-1.352930479339956	1.2577905690123994	-2.0610352877022997	1.9943949128393137	0.3057356277802351	-1.8430617105613378	1.1391851505586437	1.4885617733818344	-0.5775956202227752	-1.6892675389124245	-0.5096813147114642	-0.7166966938343072	0.11004039230209953	0.13884178153433546	-0.4280460789322739	-1.649779099521044	0.9225291957971942	0.2805840675350767	0.7988788474804555	-1.2761851512019198	-0.9190604316165011	-0.8070967719379549	-0.4937031473737104	-2.0032300943935093	-1.7414085767688996	-0.8437213314609059	-2.159829846840707	0.7983761635643839	0.8102418808520623
2.1903388203419825	2.0129696597731668	2.5693430594634066	1.4007021106512512	0.31392820306307007	-2.0736480262100954	-0.40931879709644087	-0.1535436204853557	-0.379154998366987	-0.23406500352634194	-0.45082418502096483	-0.15566624650136618	-1.3093173381550378	0.9235872329412699	-0.36222543505901983	0.02001296633547092	1.4664327242061967	0.6179181187206432	1.296551877660033	-1.7102819434987182	-1.2275423033827835	-1.329087590784568	1.0942148522111732	-1.9882083065736047	2.019485422120749	0.3268282991720145	-1.8649338326425933	1.079663603603403	1.4353817783704421	-0.7153406236407223	-1.629663182796285	-0.5765317641970565	-0.704394977168621	0.11408800763399118	0.09381256397030871	-0.44123617503813006	-1.676792301884572	0.9326479825981193	0.2874534531689361	0.7766748356772929	-1.2025618976183523	-0.8952217534212619	-0.8419882328893695	-0.5215881977882483	-2.0968848981438293	-1.7466877444221798	-0.9754319283171122	-2.174133753340117	0.8286195191976207	0.8112585561838142
2.177896673612567	2.036029718575718	2.5296251316301595	1.5496799341162792	0.23913961391446406	-2.0787419500131104	-0.629415324723163	-0.13949460073808662	-0.34005756807410165	-0.23229328001892102	-0.46841801866660093	-0.16315452735410835	-1.4749109519867063	0.8471326518994038	-0.3872873496924147	0.020970647046094436	1.5716662209762915	0.5887575253754785	1.3524893178878465	-1.637552152447101	-1.3628192722108436	-1.318282966200703	0.9333042562110505	-1.9290524599896361	1.97158194290732	0.33538041263556273	-1.8973839408131035	0.9665712859822898	1.3744339822701626	-0.7434843443679091	-1.5858973492283055	-0.5563255339765751	-0.713768225582484	0.1269161333477272	0.07274661300370226	-0.41490403834658107	-1.7168583953126475	0.9335822716698019	0.2309918439096112	0.7209347777931996	-1.1408652103265027	-0.8575325442009186	-0.8901381691189474	-0.5645562730825257	-2.1785560074821	-1.7505379782318518	-1.0751806527896308	-2.192248548479952	0.9312612013579574	0.7880023366600518
2.133858839161217	2.073419893643726	2.452461476216508	1.5778947723410568	0.09817071285465262	-2.120793825857399	-0.6953386215150955	-0.07320520365125176	-0.310138486978548	-0.20850183077242704	-0.5239266134066145	-0.23507621113664814	-1.565561573388476	0.9139497040633211	-0.41315512448291286	0.08085858888904338	1.5874838420257917	0.5509908020798393	1.462647653755652	-1.5848369227703258	-1.4866761091498497	-1.2709738127596322	0.7074727491627409	-1.8626903359850924	1.9095586082342504	0.2564552965058856	-1.9140048341793445	0.8704810175463734	1.3761240127275038	-0.7696106343250685	-1.5611225804334645	-0.6088452313917065	-0.7244802472879408	0.1422291260278044	-0.044506230917099085	-0.4236089525705017	-1.7269586805374604	0.9053309311164932	0.1630888557909712	0.7244061151065592	-1.0712539767911797	-0.7878876450395945	-0.9490016410867153	-0.6154689780329401	-2.265473083014758	-1.7424559724360376	-1.1524405739265275	-2.2299491856363156	1.0268538148520845	0.726726958196935
2.0893678041506734	2.0829232187585225	2.3967469934303502	1.6265457316148069	0.03496573645601568	-2.189265059453414	-0.8338751908799414	-0.07970385636116165	-0.26783537664279405	-0.20304492236957036	-0.5843307189557431	-0.29058417425257466	-1.7065407924421663	1.0132593992761998	-0.431360286702395	0.027910176928225866	1.626550744312911	0.5164309145209022	1.5193940612732577	-1.5405402385423337	-1.605247809161667	-1.1844152524091798	0.5425792375003715	-1.802378609951846	1.8916459389522706	0.18144402799928225	-1.9329366076839747	0.7483831786796717	1.490189605368245	-0.7694490044507443	-1.5448037167075093	-0.6395989905517987	-0.7143841242236812	0.1537954052351954	-0.1272703064862332	-0.41539374698062925	-1.7490694869164964	0.8842853237229177	0.09368162264301885	0.770365784668615	-1.005264304092403	-0.6959786741234189	-0.9785513279212342	-0.6556052381716191	-2.395172443580685	-1.7367200595618861	-1.220098359065679	-2.2492802936180043	1.0843504187758721	0.6257414918066835
2.0354179157412817	2.0464725930391956	2.3838745066587737	1.5830252880117377	0.11585968063122247	-2.234396423556608	-1.0091895777208229	-0.09908208527513221	-0.22567430148560805	-0.2006987874513225	-0.4916527163177675	-0.33049718425407504	-1.740776960902145	1.184066515962439	-0.46788206288410583	-0.03747711846103146	1.6495396028393283	0.5083274951996037	1.4808850269456222	-1.4831580850420054	-1.7153595762393306	-1.238775845052352	0.4498233001783822	-1.706103465092531	1.96054372554013	0.05754696262506063	-1.9304854917445744	0.6765158385332252	1.5545434125030484	-0.7975721914763605	-1.533094794007346	-0.6697323655266005	-0.7501636663592417	0.16892785679974948	-0.1607252089851166	-0.381425359299274	-1.7424825467019271	0.8425636925734594	0.014366884733822926	0.7577163151454156	-0.9406835900305482	-0.5873045550165586	-0.9953743178889276	-0.7444687082700392	-2.4921884809435535	-1.7197104273002917	-1.2296426374652916	-2.278389139784689	1.1278610994769462	0.5561775242993314
1.9998684501987385	2.0301122370240474	2.2816951031660477	1.4771791721552532	0.15048027559507351	-2.2799876199430162	-1.145398140024001	-0.0765016216925104	-0.202792254426951	-0.20740522716993914	-0.4702852334600884	-0.3560042717258448	-1.8178511851540193	1.358108685940112	-0.4782478827170042	-0.005738410024610302	1.6593919707792213	0.4854826445925453	1.4457488201219295	-1.452656197152787	-1.8044354202276196	-1.2936622192542213	0.4593984571741038	-1.6277596544131385	1.957587589047072	-0.015854671810384392	-1.9223520438745676	0.6984557323985079	1.6111664317082457	-0.8018277957176003	-1.516174492990169	-0.7407079565649652	-0.7652441373030932	0.16426484863322482	-0.21752554981276861	-0.38722863544855424	-1.7717014782506944	0.7952799424542546	-0.028966767906049073	0.6995149536361273	-0.8935785080943885	-0.5017277916449221	-1.0269851458591197	-0.8398509058050717	-2.574714205865492	-1.7016644052804963	-1.1904552411917595	-2.308594523187441	1.162003749563571	0.4280083312865391
1.9623445889030013	2.0096967047043335	2.3284948046538516	1.4765955685028034	0.19479997551558928	-2.3279815467814173	-1.219212836062447	-0.1112572483382334	-0.2069400412238648	-0.22392701511966778	-0.5451694950646508	-0.27710712103378954	-1.8225529310710276	1.3680004464919724	-0.5239284448987811	0.14307311001562503	1.738107793895944	0.47301912084524	1.4861716190538592	-1.416793978679018	-1.854407345816389	-1.3054867109040704	0.42272321976932137	-1.5640755503054695	1.9941792648108598	-0.0243222421867761	-1.8904223723433546	0.6292323721738796	1.6219302177091648	-0.8315715872889994	-1.5298757398936904	-0.8237786610101745	-0.7628586771763953	0.19206623912148374	-0.3089940284894386	-0.3447818809954787	-1.7682300141743479	0.7899634473927886	-0.05178570916889025	0.5737354375373676	-0.8695601017705522	-0.4225357852580286	-1.0591477439102492	-0.9400904992187655	-2.62213583263867	-1.6763783294985406	-1.1287923933360209	-2.3504164533710563	1.165327387578953	0.3739879854421673
1.918238054122385	1.9742908083642567	2.365993566813462	1.568077439666968	0.346456222564288	-2.339544976256348	-1.2417378653931936	-0.15800555776263064	-0.19953083906084718	-0.2617150800747873	-0.5687966143666456	-0.13698244081542238	-1.945917118844293	1.4332464543329473	-0.5621572004183745	0.2364488069363436	1.6866577043010118	0.4841580373213922	1.496397842130242	-1.3765929001499235	-1.8956663013369468	-1.323743636516704	0.32713938633978745	-1.4757108582534546	2.0754387738332456	0.004306367915081166	-1.8629556698557397	0.6522121750260637	1.5449807488757046	-0.8991590557669008	-1.5344052197289257	-0.869322136464848	-0.7610592253353832	0.18749835476851448	-0.3374664449508085	-0.3280700017690614	-1.7777230258576548	0.8081005922462614	-0.029436274687925597	0.4249698131564112	-0.850541226093859	-0.3312818055786769	-1.0814984305221107	-1.022692881533945	-2.680005516446995	-1.6659924200986542	-1.0340238728873614	-2.4002194876528793	1.1559688864122948	0.38651184998930377
1.8628454587983962	1.9589857881179948	2.2097785564325574	1.6084154445858048	0.4272504743476988	-2.348499960836795	-1.305929659881318	-0.17541574661982604	-0.20649775446528612	-0.3007489464014407	-0.620492362809562	-0.010732779819745086	-1.956194644262612	1.4737198682651638	-0.6078239555833103	0.2284656975012239	1.758509903344653	0.4481276330802986	1.4458967351342842	-1.3499703918650012	-1.9473432908083663	-1.3404138950851838	0.31587032666310544	-1.391016685784433	2.118766442520163	0.017324345629608395	-1.8575692442278293	0.74801309631838	1.514456272103293	-0.8388293095761187	-1.5422059119370217	-0.9358670128629573	-0.7628987931798451	0.20471770632433164	-0.3480617015095806	-0.3447429789077271	-1.7913273492185116	0.8178934108698426	-0.049773211652401145	0.2448889621082519	-0.8661348035007329	-0.26784149389282585	-1.0810985971301275	-1.1008132222930487	-2.700035569189196	-1.6480931435313473	-0.9416119369164795	-2.445999073768516	1.2257664516064692	0.42211776370380266
1.8361201073222049	1.958656990039246	2.087218792816391	1.578551726178592	0.38020209718721965	-2.344811159211898	-1.347957339201765	-0.16361143058636643	-0.2362244587999945	-0.31013908099077175	-0.6883605490495857	-0.01126652450167731	-1.9544686793467378	1.5559644861621822	-0.6717835803985193	0.1359745758933711	1.9066142217888427	0.4390120681587037	1.377828437782112	-1.3266860387219719	-1.943958207264116	-1.3394201306497737	0.32809288581264034	-1.3127262842900405	2.1503621180367603	-0.022899929073435375	-1.8495612716289216	0.7415148958700293	1.5615614312122506	-0.7129354326327081	-1.5839385842149785	-0.9802193642112245	-0.7366692196302065	0.1713389542780273	-0.2968043763986622	-0.35706121057632956	-1.7755847715103605	0.820801873409945	-0.10329926394543187	0.05899884897785632	-0.88326129484983	-0.23666090819484853	-1.088845369099802	-1.1568342996810128	-2.6943336808419156	-1.6259272429329326	-0.8625940349132522	-2.484507774518844	1.31296420503202	0.40355159113947847
1.8130999566687926	1.96407155194896	2.084996312481554	1.5630976216517485	0.50130905791767	-2.3668186895776206	-1.2637647003270651	-0.18455349591633896	-0.23293607472909938	-0.3463941388689439	-0.6856193294194515	0.011984814964527794	-2.0175332801929096	1.7563496229850926	-0.7186632866892194	0.09759972497551223	2.0720193472739807	0.43164417879491584	1.4729542257276347	-1.3001856520346866	-1.9018834222562753	-1.308106296329494	0.30603316993611646	-1.2462909964872428	2.1934361920464402	-0.09948104666900551	-1.8724432385692569	0.7426766953441283	1.6862584624640937	-0.5454371172759319	-1.630243797216584	-0.9441447013611418	-0.7509767364683746	0.15052236952796788	-0.29540678906513973	-0.34617320272212015	-1.7139337100955108	0.8206182293663712	-0.1427993709196926	-0.05236416143518054	-0.8982495571824837	-0.21079907655176874	-1.095776480949831	-1.1837487593324165	-2.69924199757579	-1.5854089891826515	-0.7642294422114395	-2.5234702729868674	1.351358933618838	0.30947658977226133
1.8095572727539555	1.983891358717393	2.1298403638611494	1.4735064664301096	0.6223677803940256	-2.3682440984741144	-1.1603962269870156	-0.1398870314572842	-0.2738475998976182	-0.32287124560673264	-0.7115674616249925	0.05095524764797208	-1.9744833654676726	1.8085477272717008	-0.7467986244864101	0.1091065145825435	2.042787334892446	0.4003655498751134	1.5010653825201052	-1.2549733030341264	-1.8331763295614227	-1.3263520351004527	0.2990907204293885	-1.1620810815121552	2.232676729000939	-0.09668449396247189	-1.891084789014164	0.8262789978396358	1.849248212675914	-0.4731515638432794	-1.7082537517544742	-0.959058760851889	-0.741753464224271	0.15059225641139642	-0.32410590864121663	-0.3271203331563049	-1.6631321372785188	0.8125126403931253	-0.15050064963794485	-0.059907001007040404	-0.8771523642202421	-0.17977801594012402	-1.0734877685137272	-1.2094483147562807	-2.7002435002129	-1.5681077003342363	-0.6776789259898189	-2.562677383607552	1.2897658340159397	0.24045911081520432
1.849011945723029	2.000721931339784	2.2450182112510655	1.3902290233252148	0.847206925906694	-2.3579647826817185	-1.1722133980809109	-0.09698454308102189	-0.3040633367458768	-0.3190368629422512	-0.7040251445440903	0.08320005920340165	-1.967495517243793	1.8338079715479363	-0.7622228468784469	0.07395012880095878	2.12107145056174	0.38630804876572344	1.5162860199025425	-1.2100112950683988	-1.7466330947678947	-1.3112740369969633	0.4550800448316286	-1.1269498572721088	2.285118997620115	-0.05914902097252672	-1.9469516803131968	0.8942797118041487	1.9511872022612278	-0.41480294120309774	-1.8090245193577423	-0.9204455878930846	-0.7537864298864551	0.11063637211355803	-0.17616593321537055	-0.3095114175535005	-1.6104435957176146	0.8431559446139847	-0.10546446512398762	-0.06326541529936296	-0.8586148483124679	-0.1703191167034678	-1.0651672356265567	-1.251470230633864	-2.673531040351087	-1.5599981797660807	-0.6138886987565957	-2.5980466139020004	1.273132669092502	0.21383614300325166
1.9056212017169307	2.024482011858381	2.334285352037811	1.337099105883176	0.9910726949190796	-2.3850468399004288	-1.1742340745546394	-0.046977096533689554	-0.3130726820598495	-0.3121028966258394	-0.635352572809919	0.09974782726144778	-1.961821426922328	1.831728911468145	-0.777175940042759	0.07264519745098719	2.1441826553283194	0.35151385165856713	1.539282239045558	-1.1555193527121526	-1.6253861223573078	-1.2962668888907452	0.5603822019269906	-1.0578514188446302	2.2948333397087612	-0.050192426856699446	-2.0167218279681807	0.8800191155474956	1.8892889630122212	-0.3787718124320879	-1.9119044618380918	-0.8844428208624778	-0.7763890447712647	0.050615187062514985	-0.13237984591770324	-0.320067613482771	-1.5642605592220356	0.8600833343304142	-0.09563901009161557	-0.1403123743194916	-0.8392075793458311	-0.1727908171587608	-1.0831437449301216	-1.280516880520071	-2.635246932876494	-1.5625808997298816	-0.5646296298235522	-2.63509270267745	1.307070922247929	0.2875858382922454
1.9452306351051587	2.058151995761194	2.3629720873962783	1.2746375259298754	0.9666303715692355	-2.415988712220882	-1.0937626156950038	0.033895026078522926	-0.3530025463739622	-0.28252257394036157	-0.6920377788419996	0.048506732744502325	-1.9419557011439088	1.8764096805672164	-0.7843242741102899	0.011187317191195811	2.1182592348414477	0.3080789779271496	1.6059955618401098	-1.1349615578839827	-1.4853802056399703	-1.2710685280191416	0.5696336982988746	-0.9726318783489306	2.293876343736995	-0.05723271099697661	-2.064456762192507	0.845544586847675	1.7912339717956542	-0.32647165231781716	-2.017156796457093	-0.8983047407380654	-0.7673500963861486	0.029315218035409523	-0.06961546930314763	-0.361399937539672	-1.5467752693200618	0.9019702451190892	-0.031649338208323	-0.14402001351020605	-0.8390650307447348	-0.19475835992960602	-1.108491182814897	-1.2634327062637087	-2.5817056480845553	-1.603908087787006	-0.5447755724951906	-2.6652187980031328	1.3773029524699774	0.32828578293224014
1.948978681294577	2.0722001588354653	2.4455767591703115	1.349366774440496	0.9360087278698449	-2.423185692495653	-1.0126654246728926	0.09115655447022016	-0.3883944766285125	-0.2714110700906624	-0.7906391394860702	0.0013114090350756836	-1.9205673511747539	1.8615518981455417	-0.803608634093206	-0.060084231663563095	2.1977598216986367	0.2805859626562207	1.6119468584483116	-1.0933764345816657	-1.3622534192629305	-1.2978423690932241	0.580437348173396	-0.8997356106767909	2.2762265244124444	-0.05289117481534585	-2.0871113845060023	0.7775911325227863	1.6480537498049923	-0.25604062318614407	-2.1402523098191293	-0.8993856302251709	-0.7969027433195826	7.338122759984467e-05	-0.026088471279431043	-0.36556246092908096	-1.4922788674459395	0.9481590176284842	3.5532090919476386e-05	-0.09334685340338385	-0.859558974554511	-0.19870895177348727	-1.099183061449528	-1.2293087783808763	-2.5284676755198556	-1.6512940287137572	-0.5651080676542627	-2.6760222202489423	1.4088092516533537	0.2963572055240788
1.9494601376343563	2.0800435839720635	2.4765472960958235	1.3037857302700435	1.0266001690599134	-2.3848952233736105	-0.9423956585428833	0.1566787495010241	-0.4357353410192957	-0.2646542761249927	-0.785018831973679	-0.08405596439301785	-1.937580781238055	1.7802116378139097	-0.7715312896700376	-0.11288277755897788	2.27177055797942	0.2502462603557655	1.6301915360833366	-1.0982299852569928	-1.2501352793375002	-1.331093391496789	0.5224425618515669	-0.8043363376789264	2.2464948623263474	-0.1246326150980979	-2.1348770953710816	0.8101947702389778	1.6143883872046285	-0.23985692895457503	-2.2166936754687536	-0.8113338836276721	-0.8120123180306423	-0.06416237115463597	0.030530008807851873	-0.4086270720699745	-1.4756358496590045	0.9681096474122501	-0.004110258376230774	-0.03300622799556126	-0.8199986388676763	-0.18133573148901766	-1.1223554056819147	-1.1709156393566933	-2.496221198228983	-1.703988486384286	-0.6254268389995408	-2.670642439870759	1.5196114083623056	0.20734973932003298
1.9310070814507303	2.049391117920991	2.517793282742434	1.2624757854327604	1.013591919872344	-2.359588609920234	-0.8462175695780101	0.26708128373284534	-0.49500895832343694	-0.21486138567801136	-0.827295863486335	-0.10999804250182246	-1.9519218279234807	1.7088882397117058	-0.7167464745084532	-0.08817132548199684	2.468531277014617	0.22110798360395217	1.6387724329111801	-1.1017398687453608	-1.1012347149930746	-1.3760011029250865	0.3782605187561012	-0.7929980814397031	2.156391007553285	-0.08839015402937153	-2.1681521019921695	0.8326769684689502	1.7324898904646795	-0.22799072135254111	-2.2991807494188783	-0.7429204346699761	-0.797779264885152	-0.1490128128459159	0.04621736609696261	-0.4708223569521864	-1.4542114252521683	0.9926421960831859	-0.06727487465253693	-0.029018372419310406	-0.7504721081243091	-0.13141376329555454	-1.14461213144666	-1.1372292546782945	-2.453402668338369	-1.7454165619399966	-0.6657268813910036	-2.6747957855249096	1.6248966488000776	0.19792768696161542
1.9122417342542288	2.008165318813904	2.6324043230670897	1.3440423904332135	1.081903719437819	-2.3497812272606096	-0.7987739636141925	0.30142093381621926	-0.5431750650808361	-0.21212174164390474	-0.8574899709058206	-0.15392433620158477	-1.8711692406810652	1.6947197473918347	-0.6532635017277052	-0.03327648230588549	2.5662981575279753	0.24017704279960542	1.688535790956627	-1.1217971463103402	-0.979170794168114	-1.4443527055557184	0.38222240829023035	-0.8399690848285726	2.079147179500241	-0.07274636749021544	-2.1929562192270513	0.8143579506595545	1.865495726777467	-0.20701014671693546	-2.367583071745667	-0.6767235162808585	-0.7741144935952804	-0.2183483664161034	0.0663291709873852	-0.4588153419855957	-1.4477245339352418	1.0189928207855041	-0.07439724695041741	0.04652503748738131	-0.6854224298240652	-0.09519969193235686	-1.1545439929035228	-1.1182016778641688	-2.40013798903668	-1.8080071660627315	-0.6873990024760646	-2.6825542082151785	1.6922332905009156	0.19895501656010242
1.8601622677126084	1.962911389695827	2.735478850816972	1.464366673612804	1.1915058565666552	-2.3322017180648578	-0.8824263383429471	0.32324793041798194	-0.5531229213215488	-0.23216273197100548	-0.8526919907390452	-0.13146767072987842	-1.7966105622216777	1.6644523028760674	-0.6066436115593596	0.0202019437886741	2.583131252370819	0.24709222098070244	1.7303263472250237	-1.13104822814593	-0.8942213722858051	-1.5099281069774846	0.38984213537098567	-0.8670016930854167	2.0144027924509693	-0.013181618319402955	-2.236511692262895	0.7283054327646885	1.9560124660803901	-0.25609326649059294	-2.3863560017836027	-0.6290238553932362	-0.6923038039720198	-0.2770106398449287	0.0901977703500929	-0.4449959474014065	-1.466438331231526	1.032408018168582	-0.06175703038592323	0.10212080484459371	-0.6686740021561366	-0.06535348666240802	-1.1897993022416424	-1.1066278827458764	-2.3749191988222136	-1.874713980127773	-0.7363420799116157	-2.698265056337481	1.7017187861452825	0.19182589585039084
[truncated: 196 more rows]
[truncated: 39 more columns]
