# Supplementary material for: Obesity dysregulates feeding-evoked response dynamics in hypothalamic satiety neurons
Source: Sci Rep. 2025 Oct 14;15:35837. doi: 10.1038/s41598-025-19800-2 (PMC12521569; doi:10.1038/s41598-025-19800-2)
Supplement: Supplementary file 8 — Supplementary Material 8. [file 41598_2025_19800_MOESM8_ESM.zip › Supp Fig 3/Supp Fig 3a/Supp Fig 3a/NCD_to_HFD_1st_MPK184_matrix_8.csv]

-0.04949340209517614	1.028072085286722	0.5031554447966705	-0.023096073509629177	0.24881594076206523	-0.5208594864552669	0.2354629287146266	-0.0016304946716651433	0.6527464494900986	0.5106698356483893	0.19389776667787145	0.3038615968591548	0.052600037832472815	0.09374088985618881	0.1794026418428556	-0.3952468223131232	-0.1276075069207452	0.09757158146175933	0.046166776912601556	0.07922536644821324	-0.23372858556301884	0.24868585060823062	0.06162792431609978	0.04800454465232284	0.1176476574119456	-0.3633026135721586	0.10270885370792851	0.32733879526120313	-0.03750022325307332	-0.08614383362801323	0.2310639177097315	0.3340574983042806	-0.6502256842820884	-0.009024544338178139	0.21544175874997168	0.14556379173839148	0.37229134495652527	-0.9861075755571027	-0.00898883384387998	-0.2131650301551143	0.29098441243668033	0.13878520297222338	1.0490078594086263	0.41186304239057836	-0.21705485928045057	0.16059648596176396	-0.0722770516616019	0.27549771341726015	-0.11927192688503503	0.19585105870820602
-0.2220383284020706	0.9105125357776603	0.48924148557669	-0.01558574631095484	0.2857655926699986	-0.5769853914345435	0.17525653025357496	0.08194135498573206	0.5414552753917328	0.5762299017965292	0.20976301385718157	0.25493666744437504	0.052865929814634796	0.3361831901598613	0.10892957729665013	-0.3261992742812664	-0.1616228596834173	0.09921262688651045	0.0074440252004154585	0.08248676473972058	-0.11909355755806383	0.29891374494873824	0.12818768898940364	-0.03934301833894041	0.1986220929194546	-0.3506455736073322	0.09217655681299183	0.39144142886521116	0.003202745053993851	-0.13421785042057482	0.12189695710428919	0.25429096645751986	-0.5844065684782472	-0.049335702962178186	0.2222272346108256	0.06263184926162188	0.39997647251896173	-1.0142321402750403	0.02076991370424755	-0.20124352504164472	0.2675742524084399	0.12561445374074795	1.0686802306097047	0.43021374238996724	-0.18752490635387742	0.10327297870574889	-0.06253996678024085	0.271617677629275	-0.09509322406210333	0.24737427946167553
-0.31212018336048053	0.8087852878970448	0.44228578697823684	0.03157220058775129	0.27921771537669837	-0.6394086527893575	0.11667168013786026	0.07174487806117155	0.5394436593533206	0.525754958505627	0.18843134781623427	0.11371568304792079	0.08556044554804076	0.4096105296530214	0.016051739564870483	-0.239458175426991	-0.13021749892064394	0.06478775035998634	0.018862988183297905	0.08920749529025322	-0.12202548308971455	0.2885895896692765	0.12727877064066287	-0.05299473729736474	0.26929371845850053	-0.36999539036272383	0.0715241283802923	0.42401619661138895	-0.039876683786403785	-0.11909142085337608	0.05843225595376563	0.22038332761089344	-0.48893417191573657	-0.09999830245268353	0.2880487296875735	0.10075747864006412	0.37326011818673394	-1.0279553038143712	0.018888813363052235	-0.24204577386846501	0.1905886386356207	0.11438715724633226	1.059616099348296	0.38880269297725095	-0.1818271204147163	0.05602797028157355	-0.08517402981648892	0.2612080661068487	-0.10589196047528283	0.28887331621020845
-0.3091565915993729	0.8209861556432725	0.4437717940112601	0.08224785171510055	0.2513086811518207	-0.6248780018804752	0.17412535259041328	0.023183993307649337	0.5439031403767824	0.5347364510313035	0.1639777364653373	0.053597472810089725	0.08065868229290586	0.45428510840042424	0.0418268653308452	-0.22226072585797596	-0.11791617578059943	0.05008990090618185	0.03765372601960566	0.09554363833703233	-0.15082978841956984	0.29955981868759285	0.09325508431264466	-0.06201486007680189	0.25949671664430707	-0.40458387300479853	0.08874947546904416	0.37890595347160777	-0.0403392344287723	-0.0995342582695457	-0.009491020901884847	0.24954944833462406	-0.40517596804705003	-0.16938566566170843	0.27220971208491573	0.1377306545904571	0.36215994412814945	-1.0413912646634698	0.024089316639719943	-0.2302274546541282	0.14057647314076785	0.08198499420844696	1.0434151010578059	0.3397966802956114	-0.17573759289397886	0.016201743211395774	-0.12028626031446013	0.26134475655191103	-0.10803043436732353	0.28476873665293634
-0.26542778478380225	0.7930660242969731	0.41125944123502467	0.13589862590106758	0.1820287889541639	-0.6354539841197624	0.170061490303363	0.04334840980488998	0.5296420774148685	0.5151151471690535	0.18997802280002662	-0.00264299672328453	0.10955819494162515	0.479792538740314	0.037213981015771426	-0.19029916998606317	-0.09533119930507152	0.03367388504968967	0.032740983172952	0.09061589473692744	-0.1453778391262544	0.2726288378636676	0.06573730963367493	-0.049622979712004085	0.23688826787686607	-0.42229029035486654	0.11562228875202736	0.38591135602659304	-0.03393172031685788	-0.0892149611179748	-0.08778113231408821	0.26024954990575794	-0.35295089556383885	-0.22084587220375704	0.22054548033667903	0.13427561011002437	0.33879675085092076	-1.0354702301048542	0.03950710578678249	-0.22407917703869623	0.15051196625511545	0.08671654133470819	1.030762815667515	0.30792151959075753	-0.1552665068266858	0.010541966091714431	-0.12315506081569257	0.2604639064137714	-0.11759080158859532	0.30405002830920863
-0.2237883187466151	0.7875226254301952	0.34718759889511763	0.15741622264863428	0.12554581879326945	-0.6544433359089276	0.2195433140764098	0.08452849680470574	0.4685204106435355	0.4896637412929165	0.1907327560932761	0.005379669676806537	0.10534819877495832	0.4638897433272183	0.044873375621001126	-0.16723954445092304	-0.06843929094239716	0.0024532368468651498	0.04476858318334467	0.08250511424126912	-0.12247144316859541	0.2789041803774815	0.02879028109210358	-0.025413689755999086	0.24911705567903933	-0.439270198090487	0.12107921087910228	0.3525090031601806	-0.03506457730157481	-0.08272040991361161	-0.12612375059197375	0.2516669271559589	-0.27982213236824766	-0.24463076955724739	0.17595141644708934	0.13700802804602386	0.32846105450329327	-0.9908197962898398	0.037422760928602576	-0.22006827674639015	0.14109905581592558	0.08623678265647068	1.019719425883048	0.2781496514015426	-0.12531971511272805	0.022415054766570856	-0.11691924739502955	0.25538364396734814	-0.11560475769362745	0.30424196907987255
-0.18659053575916454	0.783623610897697	0.3028380717685474	0.17491092613869652	0.14028354678393362	-0.6597541751401238	0.2574885184430959	0.0954188010326815	0.41086514616959563	0.4603593416257223	0.19074850567943208	0.04572760483063141	0.10123657165780674	0.4716571033971828	0.032936397089325616	-0.15280767875480117	-0.030367832068284657	-0.012490435724113	0.04292986585692398	0.08201832388147078	-0.15678450322516332	0.2829631272737184	-0.0230010762056102	-0.0240733200644767	0.2345612231928072	-0.4556311050171727	0.09808983431160709	0.28936308265134886	-0.03141613725415239	-0.06638783082174625	-0.11599527650418466	0.242430859770343	-0.23667574988961987	-0.2561613460305983	0.1539935103598275	0.14057332561670297	0.33143999693243087	-0.9440996109238758	0.040287376917935304	-0.21279994188577614	0.1431538786833853	0.08944192579835686	1.0031031835520003	0.24711351340168689	-0.11196921134893792	0.027972102753371902	-0.12539382174015629	0.24933190098754654	-0.12746984269400996	0.3115293906473836
-0.16078458761183903	0.7674228329581736	0.2941885645307687	0.19168668620838702	0.1167196723679838	-0.6697785282687794	0.2710356455404497	0.08382889826429446	0.36649293818440176	0.4510611293835262	0.17087765476899938	0.011290294163708432	0.0975133679057867	0.47112148386923675	0.030491565733306688	-0.15638378271366335	-0.025971997169681838	0.004427422649866649	0.04911047581644126	0.07326234998700795	-0.1910308189767514	0.28809800786126727	-0.03809974305113781	-0.026433046567098314	0.21597958710566778	-0.4682284669855179	0.0634500371962132	0.24708581363703627	-0.02676768605520282	-0.048506703194100054	-0.14484260014080078	0.24408774684521267	-0.1805123153247501	-0.26985499952389547	0.1437087391225344	0.13347140485552333	0.31594914376335037	-0.9034474306615526	0.01975540735563814	-0.18777588053090044	0.15325647474827686	0.09001001945358508	0.9776206458658205	0.22483912788506194	-0.09386520196260298	0.032701282397965444	-0.12836577264762672	0.22555356131521284	-0.14076794087539535	0.3108143953347362
-0.15017156212641344	0.7516818950139262	0.29764922116231873	0.21398304737742224	0.10993845198156121	-0.6726764253206852	0.2642298893578692	0.08291463102205582	0.34250813182207557	0.4246741007219896	0.16089560260928215	-0.06192658115152025	0.08586459241558603	0.45157719565926957	0.04790584618973461	-0.14625679071241293	-0.06904188970923773	0.008021272580851092	0.04813092951693619	0.07955048351826159	-0.19642668364744012	0.28654757938766545	-0.06222204577755033	-0.017616676079863954	0.23206511564695534	-0.4619547132303283	0.020744414284170058	0.2678447837362207	-0.02095402949984961	-0.07535632658668996	-0.1963478814286823	0.23246643307681364	-0.1579938612327986	-0.28250408591349696	0.1297870188886832	0.14153672971983333	0.3155492486514627	-0.8682055509225621	0.013578014469962974	-0.16390321286517034	0.16374780439545714	0.0991909699120011	0.9526911909363603	0.20983555355119057	-0.09142755733265556	0.04392321481422718	-0.13936951665381317	0.20068724890889805	-0.16362566870004716	0.2958095085678526
-0.1523773781099338	0.7339846403587094	0.25886056058682577	0.2191230083655311	0.08607292329624829	-0.688179474732342	0.24332989165704336	0.09342587027983726	0.3100426473574937	0.39709047053909363	0.16558631060388687	-0.05049167823966716	0.07777810816723951	0.4476953765296888	0.04759515862679996	-0.1507512904699234	-0.08049978623944955	0.02504612395258693	0.04450598522961736	0.08420323126057905	-0.19230477438746582	0.2915114869290684	-0.07635646080776318	-0.009883174579995865	0.20150628327340617	-0.4687664530723158	-0.019638422789153526	0.2820417160100131	-0.014583896073803787	-0.10980874639272584	-0.24030477693799246	0.2279105816740826	-0.12627339012431504	-0.28984149454331815	0.1084004148510008	0.15071243416132957	0.29799917185632924	-0.8430398574985798	0.025189502245470237	-0.13097402196613045	0.1758612244910524	0.10929507799409817	0.9211783508773722	0.20113446962205303	-0.07322029942561134	0.05238748654884319	-0.1690598776027498	0.19754076826592232	-0.17869553231010787	0.288292480776121
-0.1419955904447326	0.6954650133348157	0.20862059041661435	0.23359399828776167	0.07014928230184679	-0.6897533198384341	0.22805996167839102	0.12630471752637587	0.20332702292185978	0.362557701120498	0.1812985899276569	-0.07474582547134315	0.08645141970519332	0.45869811263853155	0.026800353620598804	-0.15281708668472263	-0.0673438954596018	0.036959372188411804	0.0341630078950261	0.08568593114794691	-0.18220238133686006	0.29686083659033335	-0.1129502885588369	-0.018939328129937233	0.18166123713784685	-0.5048823387769241	-0.050410623586947326	0.3045819108013855	-0.009116502834369626	-0.13649488608856897	-0.2730779102389903	0.20484514639270568	-0.043883253196651616	-0.31482726322837473	0.0893046348404524	0.15687262473726205	0.24833968685776187	-0.8003233061598077	0.033144481403491105	-0.10785227646244304	0.17034089885878476	0.10440753299108445	0.8671604080869384	0.1754420352792915	-0.0491199177853119	0.044512724410788095	-0.2177381284258959	0.19293663950586667	-0.19420471311957616	0.2883033997680838
-0.10633837795630523	0.669397885779263	0.17726807456978141	0.2488876635013586	0.03489849215769282	-0.6655963288220759	0.21999523633972604	0.12839718604076156	0.15375321879241005	0.3126317198988156	0.1996434782006741	-0.07904614398525989	0.08371111421514044	0.4179728625333345	0.028762483901833096	-0.17807689131391843	-0.04626456034445247	0.053453532358894086	0.00893166676572571	0.09425245309975432	-0.18825690071064777	0.2764331445972754	-0.18025440261552306	-0.0019901409627047194	0.1730598653735454	-0.5290339797469686	-0.08425907293189283	0.30216545967191466	-0.014719192565991097	-0.1421080536145709	-0.27603511942719894	0.20192767434088116	0.015565418530431651	-0.33366428681711213	0.07094659366998082	0.168878476482175	0.1792127884071517	-0.7543409307653437	0.02284820125780131	-0.10539616936199674	0.1716345572885493	0.09391655091458127	0.8063082829505174	0.15530103828703862	-0.029301922310401796	0.0534969511668868	-0.23577483861555887	0.18302931604774994	-0.21884186630048724	0.28460268556761753
-0.05261470479508782	0.6553000550090322	0.1573007467222034	0.27277702063382575	0.02455488022667555	-0.6163394228915225	0.20950758268111475	0.10424150193103436	0.12207458311479158	0.2647864724662484	0.22147286397578778	-0.04167658672011699	0.02023374243624773	0.39547363008242137	0.030793840389241017	-0.23347066778785214	-0.05850855623866012	0.07292039477873546	-0.049110250564591666	0.09689716374973355	-0.18561292799233248	0.2628831681696243	-0.22489231152889938	-0.00016857598372624558	0.1474907487940577	-0.5428198621696808	-0.10816061265135064	0.302072550049436	0.004024463036141446	-0.14991548828443318	-0.27142821952830887	0.17774654587134445	0.05113361210256895	-0.33961467370775994	0.022204696357831455	0.17085104945834817	0.12299790263041058	-0.7108024871948679	-0.007582264502885414	-0.08418529478306583	0.19640951491840464	0.08261349750036637	0.7435368684682488	0.14087644276416794	-0.02062473906170396	0.06425800417807923	-0.23518175203697803	0.1719140999928333	-0.23531819522287276	0.27558710052466273
-0.009424633966841655	0.602848142105227	0.12123047164704008	0.2439382546635583	0.02178051530120189	-0.57165279321726	0.16694300393745615	0.10077367842941043	0.08810329516623519	0.22831075183892713	0.23457665090411206	-0.0022677971498401284	-0.03310804502092435	0.3773588236795194	-0.013130187427937026	-0.25787366081551555	-0.061568620528856054	0.11770558483362659	-0.10913144610655645	0.09870329616274515	-0.17607398163146673	0.247596864953309	-0.26813076093156846	0.022863427343419233	0.1245095390123934	-0.5454142193974529	-0.17785889328407115	0.31790950980812865	0.006787025426053599	-0.16757277788376607	-0.2506313267851174	0.12038576269315801	0.04639071021988933	-0.33067325094273703	-0.008041910400060486	0.15681553996358336	0.08496898445784032	-0.6573646161662614	-0.043833557717716506	-0.06469606986363277	0.23006890292434762	0.08129194408961518	0.6722179509671482	0.14131669335345418	-0.0063489631435299666	0.07733264765047224	-0.2138004639591387	0.16102936939352874	-0.2529374854035888	0.27442783320817743
0.030792857580372056	0.5539775984013208	0.11367764623423345	0.20249970559614625	0.04263167113880814	-0.5181289985729008	0.14974783233524266	0.08492268991219881	0.024686157173674485	0.19206506307328614	0.2342034185238533	0.05590365091559314	-0.07392529878089604	0.3491443962820854	-0.03042139907338941	-0.28434680283786384	-0.05783747139251957	0.1767263434034209	-0.14291530617038184	0.09690727101615997	-0.16855006455129878	0.25222881988498286	-0.31841394469110407	0.026917964265202925	0.12279815610553797	-0.5567887571149354	-0.2588398472848469	0.30454003539330604	-0.0006145976496520309	-0.179123341950299	-0.24553676242482333	0.06876219568555111	0.0368107088139025	-0.313275759666673	-0.013441167016631991	0.15824056087352206	0.05880933629692001	-0.6161294716123129	-0.06930303831686126	-0.05369127016273025	0.23993372001249536	0.0755057048083623	0.5995594888305769	0.15143518518895072	0.008514542881404265	0.08637332054450894	-0.19968939193421267	0.14666341217609663	-0.2577002635128289	0.255705676347878
0.04563222614675052	0.48771498527466745	0.14321673253834846	0.19955750304119285	0.07416647382485309	-0.45501939057954177	0.09645135078344402	0.04031062466001517	-0.011553828524052095	0.15841871463324803	0.23555486426258754	0.07291456895342481	-0.08502363241149563	0.34071161484013956	-0.06919495781817678	-0.3307939606977135	-0.08887097060753094	0.22553001099945108	-0.1822454543926443	0.10964776912563581	-0.16871564032993286	0.2382543240179412	-0.3405768719235592	0.021308790067605714	0.10732275967093544	-0.5671389551772593	-0.2955415413440221	0.336726832045675	-0.011114010697511379	-0.1939324632458313	-0.20526600042715346	0.046279455242328606	0.0363536117915883	-0.2990494236474149	-0.024370475299219343	0.15136861057019868	0.03635803783907022	-0.6021447639313201	-0.10799461414418443	-0.04276204588749389	0.2639355949232603	0.07497311440523388	0.5265025521378406	0.17095683956361885	0.012367942581368868	0.09095369675004841	-0.19960077707722085	0.11428456848337287	-0.2650408139601153	0.24363586383613112
0.060159893783261545	0.42351514172443966	0.17614319610557475	0.18276116524742483	0.08020580301875227	-0.40111927603505027	0.04600460163396443	0.037241281366705736	9.798127085409724e-05	0.12748149893265673	0.2384947870117032	0.027500207588338967	-0.06055994050307238	0.3094625824199348	-0.08716682826921722	-0.35805683262143456	-0.1122302565786907	0.2649522675724488	-0.21572826046227833	0.12538545075302038	-0.14000605785234116	0.2137015677342636	-0.3467594030132494	0.018959331205189035	0.12051716953168712	-0.5848772007921174	-0.3041683624642829	0.3974508192424164	-0.019726124396870288	-0.2160797127335996	-0.18809919187814966	0.033422268201507704	0.04970150338802931	-0.27933811138707687	-0.03465045835718842	0.13116852489319603	-0.001119060332851702	-0.5878511472932719	-0.1602970482778538	-0.023729100532991886	0.28579310547421927	0.06539481147532332	0.4605118827404805	0.18706327959817998	0.02010371406156057	0.09487074318553301	-0.17416198348793038	0.0797159912091937	-0.2618273012882554	0.22632411110745734
0.09085530832913953	0.37278322104249967	0.17586973596193808	0.15979405443789912	0.12176401353016135	-0.352629355310248	0.01112389581797905	0.07640268303715081	0.028727587869114463	0.08299822530713313	0.26639419453788177	0.01729805521882672	-0.05770942238476353	0.30270395123036753	-0.12009745921451864	-0.37711719838382296	-0.10847745839547929	0.2689706857897586	-0.253185880262636	0.14071104468924975	-0.0951851486868788	0.19970116231895868	-0.3773748403163517	0.015408237671746353	0.13706903716782923	-0.6059358417193462	-0.3309266673789285	0.4507925562480743	-0.020018326355197073	-0.2240060773653869	-0.1628538477065416	0.01311340863764327	0.03674113200506395	-0.2715752492961756	-0.04126809812292677	0.12309112028961855	-0.018487260647652708	-0.5846921766157661	-0.17427369404255735	-0.006880115359580288	0.3084344437233501	0.05977742283078587	0.40502177590609856	0.20514928905922486	0.020403983866104206	0.09789762350782048	-0.15340838398044956	0.06679701931467345	-0.25328647449723396	0.21642429373424593
0.12552521026891272	0.3206705966652188	0.15361761104209432	0.14520507689085513	0.1559762578568528	-0.310887979650908	-0.004539307251057063	0.12033331724693733	0.05123977405358473	0.05712131633581128	0.267981982503869	0.02603671420165198	-0.040037527461673925	0.31477081507803184	-0.15818799916941653	-0.4265280513056465	-0.09407550117584336	0.24902883230061312	-0.269129402070818	0.14824247426685686	-0.08258043055136725	0.18728615116025446	-0.39707464598167486	0.007326014816075295	0.11826252662223893	-0.6583672496026993	-0.3533683998363462	0.46543383123870363	-0.02731564457586467	-0.210659702918381	-0.1372145063328846	-0.003902103053601123	0.057178403169332856	-0.25244978284062697	-0.049163962873747746	0.09916485977757003	-0.03781534420302783	-0.5728293610145153	-0.19017979675252347	-0.0010779581163069206	0.32415508915267344	0.04097959543884276	0.34902785315704693	0.22941584336693616	0.030935655279166974	0.0885175725918951	-0.10930040431898247	0.06720798688824244	-0.22351182210147527	0.2153006676556765
0.16482683346406998	0.2838217344995987	0.1732622755230588	0.13837778268316828	0.21721351741815167	-0.2540866945620741	-0.002083257119398302	0.14485480731707612	0.10999738388756193	0.027966798284780388	0.25932758491115965	0.023329229288983813	-0.008452612517129587	0.3131730948689339	-0.1714662541757404	-0.4718183120296483	-0.14785985200596713	0.21144792806159945	-0.28090889859434764	0.1586735702900483	-0.09567384175504118	0.16455779561800776	-0.4078672568639286	-0.013730428525721186	0.13343921456089414	-0.6989484640336527	-0.3216117715233241	0.4810372414362526	-0.0270523839435859	-0.16810505199485187	-0.08294654238792275	-0.014710605968161577	0.052022717131165505	-0.23890733532797115	-0.04275995502210143	0.0717251517846795	-0.04943478494345517	-0.558982608666448	-0.19396250448362248	-0.010069737563996664	0.33033826883931566	0.02936166605418824	0.3224252071506835	0.24376896828918668	0.020041738675302862	0.08682261076666789	-0.029632567462130333	0.0498725382586797	-0.19843348341346467	0.2086200987429941
0.190628457543006	0.23728329789651545	0.15138069399856194	0.13483754679832854	0.2357605828433138	-0.21714063623766022	-0.014452074727431503	0.16180099023611325	0.21659559576576398	-0.016868820287950274	0.21254493872667846	0.03448535211534853	0.011538907074308389	0.3208364805418563	-0.1805852335162506	-0.45405473165523275	-0.16406743943453755	0.15206034059405765	-0.2813402069191419	0.17018089165205724	-0.09361671989770767	0.1405650217256979	-0.4073471251095667	-0.015896689170842047	0.15180343078001257	-0.7186941890382939	-0.2991098040429934	0.4661831153061944	-0.028470275383667455	-0.13891647404431778	-0.08492268792315873	-0.016141269101634437	0.06398250933186762	-0.21812513665985586	-0.04878590456908536	0.034022001066522735	-0.02843264855492588	-0.5652925349697896	-0.1908459949170404	0.0024625903788576043	0.33755426332560523	0.024036494563627463	0.29623371084721645	0.2528035586030663	0.016603517550754992	0.08650146379554195	0.06992462086122697	0.030061543936607267	-0.1594878828809985	0.21162220347656818
0.19812061443909004	0.1906027787716566	0.1337337261105079	0.12235575132599748	0.27123257004314005	-0.19769273204721366	-0.01850291103882294	0.19805983572750316	0.27348595259467434	-0.07168123411277684	0.17108421879434468	0.04911025325667086	0.04367738686285563	0.32534275158640147	-0.20009325708212722	-0.42416253031682105	-0.15732271092691213	0.0982489706052763	-0.2647326818316441	0.17717474099661193	-0.07638234230623239	0.13558356030348945	-0.3917217668672487	-0.037048853117043264	0.1505882971106126	-0.7509942194419669	-0.28763435881768	0.45904609445702854	-0.01587763894436934	-0.12025815128480799	-0.12469410360168218	-0.048236163522854536	0.06639808277940792	-0.2080642331398214	-0.04992362024009235	0.016923289775004884	0.02112572866983366	-0.5659034759935283	-0.16736944128120423	0.015533558138553116	0.3398049659266664	0.02953138242084951	0.26518934843844344	0.25100931410609795	0.006597600858194756	0.073197354501531	0.130262287097968	0.02538622341073158	-0.12505248729307178	0.2046892616364478
0.21935251397651645	0.1433394509233441	0.12333064228302315	0.07931050628363875	0.2932098821425466	-0.17911636063886885	0.0012746602377546657	0.2765916679316546	0.313305782267083	-0.1055320487482915	0.14988071501074204	0.03401385609448696	0.13031594246971373	0.31453975265733175	-0.18988160501008067	-0.3814162210437089	-0.1298437145956927	0.04407232896926348	-0.2086649500624544	0.18973109554101336	-0.06161954999265882	0.13192875105332724	-0.4088371525004918	-0.04973893442645743	0.14222918050843028	-0.7899143520982682	-0.2674487547565927	0.4582803910165995	-0.015751683903095726	-0.09387527809617158	-0.1694224501165494	-0.05307401472070585	0.06931003442170151	-0.199048473652204	-0.03904041902610675	-0.020698475075346726	0.05308257506663829	-0.5717151072932942	-0.13580841911609087	0.023316507710378735	0.34910511583825354	0.04267561034841143	0.23749955803088746	0.26373606733748833	0.024800223902174817	0.07222988172115792	0.15507375079608282	0.023830827063906955	-0.11198376875508242	0.19051208367591352
0.23576223697964802	0.10743190945018141	0.1015068565762196	0.04764003731784874	0.3061150380297081	-0.1676871429253048	0.018957930643489072	0.3377659103095369	0.36117588495387853	-0.16997911154854964	0.1343999546034648	0.004924156621956226	0.22020696408297838	0.2892817279485296	-0.1568443814405006	-0.3746178491271874	-0.09909154616910165	-0.02455525634349804	-0.1507088243062788	0.19884451048896357	-0.03866407513859049	0.11180610260352483	-0.3909583000584574	-0.08273286941430179	0.1156025513478102	-0.827809968275718	-0.2095899593371641	0.44179738299658283	-0.02174200950407084	-0.07268365190399197	-0.2296621797395746	-0.022474122636366452	0.09999135688412994	-0.18919424386160497	-0.03258222331670618	-0.042799704120138324	0.07143270531359627	-0.58278003188882	-0.08174822892083171	0.03037235006968722	0.3459946296524097	0.06357131783125189	0.20643609527672133	0.2743932896014979	0.01707232649841342	0.08856998686283761	0.15313013159939584	0.023469795187361076	-0.10167443753435099	0.17845669247430615
0.2330136015071814	0.07717844991324627	0.09027617192454618	0.011911036914650886	0.3069680313124014	-0.13838625702830082	0.016616196764754634	0.39392836252325847	0.45129562790487965	-0.21926460679868529	0.10844135545463204	-0.07941875232495431	0.29001502772267884	0.2701904114361319	-0.14764476930302678	-0.3543496460875347	-0.07866200292306776	-0.10230425116694433	-0.11506242525041417	0.22182742722561652	-0.02764490227569527	0.10265884145170037	-0.3807810389953423	-0.112901888304007	0.07518854105754591	-0.8581629929927089	-0.1607724055284822	0.4151919717256253	-0.019592273768960368	-0.045706395944039704	-0.25916545485968656	0.014446255972968308	0.12380647446086139	-0.17563408387015994	-0.024398885603392595	-0.05882245737727533	0.0898432252455377	-0.5912374489172483	-0.003806899278438902	0.031541036390272406	0.3194419337593407	0.07212040104495754	0.17408404839623667	0.2784197437876078	0.007514327962216963	0.08723684127582224	0.15712961547829277	0.024381354172704834	-0.09919617543660827	0.1766220958058683
0.23750570135431087	0.06185987821313593	0.07394664810244227	-0.06353101943561694	0.28195570415576754	-0.16955323120928883	0.00541245341081667	0.4493293384358597	0.5310549418559642	-0.2613663903244236	0.08825511087851622	-0.08535464872335699	0.3187106596323956	0.2485852775697861	-0.10481439754417696	-0.297446018804409	-0.043075118074289175	-0.15132637876393784	-0.07754937390786006	0.2168525584957986	-0.01843658349811466	0.09335151411038312	-0.38669759921158653	-0.12556051175041294	0.03498621699107018	-0.8920450649801387	-0.1413390856773094	0.3914908471730292	-0.008475019905147116	-0.024577577162334115	-0.28057893729427863	0.03202739910420855	0.1088652567066628	-0.16905750875878334	-0.009539507865638255	-0.07811958319202875	0.10504924216313341	-0.5934602579654562	0.10648054241535418	0.039055608390655666	0.29732487638608485	0.06263699543601714	0.14259801511409387	0.2874294024966199	-0.006764271697720027	0.08348597787998124	0.17015114673772902	0.03334018686007358	-0.09132185627984783	0.17330560651125707
0.21938857854691435	0.04514629862273621	0.04885529138661508	-0.1110000920779705	0.24629610629709914	-0.12184859299806242	-0.011302166221728705	0.47848755039209223	0.5785999867958196	-0.30693536702975466	0.04589982757717802	-0.0374324824754818	0.32067270835646267	0.24483621779461076	-0.08276585087787076	-0.26436351171532463	-0.02674504261734678	-0.20226858141624	-0.04252329885954524	0.20198984126451647	-0.010991087857405263	0.08617176940317098	-0.37633285451705073	-0.1263203889113816	-0.004030825884844294	-0.9111680169370553	-0.1206559332612708	0.35304997143942624	-0.005253421364815852	-0.018829250421126553	-0.2948197590748588	0.03149098280266684	0.0944363585634325	-0.17120923361617318	-0.005209325846621532	-0.07893929712105198	0.1287744139619469	-0.5967599992278432	0.22523908775914042	0.02785631033741596	0.27317831477423926	0.04866294870685696	0.12549493573456247	0.30667410829388436	-0.005964808052498629	0.08055183049859208	0.14560651925303683	0.04767959851123858	-0.08375942964305019	0.1656829140090443
0.20505102271721493	0.02322965534049355	0.045214710286803114	-0.1438476039698584	0.24399216973113907	-0.05163008572455432	-0.0244995981010633	0.4859887415628947	0.597628471599746	-0.3534066126670956	-0.0034688251873476487	0.025897868367211196	0.3389480851258865	0.2263616363473974	-0.060513165569495694	-0.21763815444538595	-0.021255549348144984	-0.21812225186495743	-0.007579293833068959	0.20151788606847534	-0.0008445063342314929	0.061187108081015684	-0.34319746005776386	-0.11726109988919287	-0.02007781002811284	-0.9257672883488451	-0.08377967951883286	0.3041950483489765	-0.011116016361972373	-0.03301294574182417	-0.29463008818460024	0.038708813403594985	0.08836241402402563	-0.16136555047496276	-0.015080895570650168	-0.07376063407777572	0.14834139107326044	-0.5859889798279746	0.3084377996465167	0.013387479903993416	0.2590992427870103	0.009938548560316895	0.09065728411286149	0.33704350394642507	-0.006806467705384914	0.07567817979376575	0.11588467424247575	0.0555098472435402	-0.06663382277465427	0.1548071859768334
0.17867837627364597	0.0128369599447472	0.06254896326866607	-0.17013476106594422	0.23746138649160006	0.015339325522777596	-0.06010468859241369	0.49029880380546553	0.6214006400619627	-0.4176393141566619	-0.022774356186784937	0.11027740894338298	0.313814689693431	0.21320902281243556	-0.04483519985939098	-0.14506323818455716	-0.009643043332767132	-0.21484905958983358	0.011004571398468593	0.19249767419495453	-0.0036027053808448755	0.03698602916177111	-0.31317030800758455	-0.10675091440355429	-0.04198831886276265	-0.9256429812924708	-0.04325269055587587	0.23063241305032495	0.0036851348316972498	-0.024635887202606746	-0.28970714093441696	0.05389914776088807	0.08471070555407242	-0.1434197196577658	-0.00571600279357158	-0.07639097992530638	0.16327509387370076	-0.5963184924827395	0.37924035876129303	0.005327106325733251	0.22706864540321964	0.0037534075579337316	0.0650842845607342	0.3787975014349862	-0.013430487408628395	0.062906452241736	0.09162389069411615	0.05568354838807775	-0.06708337698747546	0.13022439409275857
0.17882503885993062	-1.916203910612285e-05	0.07971464783821214	-0.18167569124195	0.2162642470058634	0.022394063981384778	-0.13365254312649225	0.47621480565503793	0.6322252125049934	-0.4630141337208147	-0.01968559984849517	0.12385970393047319	0.25593368887655454	0.19207689122263483	-0.051015605413973375	-0.07304661325690076	0.028614347586904575	-0.2046179236995107	0.019688911632987506	0.1736667178238506	-0.007735113526923576	0.013304319201377044	-0.30263308821380186	-0.08973977566802147	-0.05401877598091093	-0.9241965634814582	-0.03909769280673729	0.140009488607505	0.011358805341947501	-0.04448304671496453	-0.27731566343321146	0.05893414622763109	0.08012507241784002	-0.12413176438285205	0.0007289706572969117	-0.07128624446220719	0.18922895175609045	-0.5986571943059725	0.42677892822763985	0.010625490220365501	0.20517575052459575	-0.00870209890052485	0.02261102372964208	0.407932782646583	-0.01616362078009817	0.04122314165895393	0.053316405374924866	0.056766863849771844	-0.05813554276482287	0.10320592327345175
0.16950354956442693	-0.0009340548591889652	0.13745895897043486	-0.18696752728589847	0.20967466022138526	0.08859759655562019	-0.1867516012479522	0.4502273450922184	0.635562325192603	-0.4860420537346097	-0.0003096944482508357	0.1414068390352305	0.23881689195106381	0.18472432105905312	-0.048567318366655975	-0.05176530700721658	0.04196661088898208	-0.17422469460420378	0.028433776060222654	0.1522266608682303	-0.024456171273034327	-0.008612209438118948	-0.2824099522544729	-0.07635637130914869	-0.03773060217938327	-0.9103853952706074	-0.04352809355946341	0.1039641473241401	0.00821487478412216	-0.04682245808149886	-0.2587525542878358	0.05016477211209236	0.07831098709994992	-0.11454349303010677	0.0006771113211781567	-0.059891260171968254	0.20473234821175418	-0.5756434530440624	0.4773815457352796	0.016642877229500613	0.19440020383015807	-0.038782235485291805	-0.008463269117272756	0.44072615358237155	-0.01752029777653665	0.018140825818276463	-0.0030975848831983066	0.059239991389665694	-0.07334935748999706	0.05092500688526236
0.19246414417625796	0.01613944967556923	0.18869023032919469	-0.17079229415860114	0.20278079927995424	0.1474801510107398	-0.22831209033260053	0.40075306662352644	0.6146368310688036	-0.5058691641665085	-0.004862004048231273	0.14089893507280785	0.22721946679094587	0.17084030524035093	-0.029068734737984787	-0.029612415332168747	0.02540040771106673	-0.16394684119839992	0.03836699089914187	0.1355135197385612	-0.05736924770040084	-0.028177568053326912	-0.2676142459874191	-0.054907286392363586	-0.023249945451949215	-0.8973274959931199	-0.041101290197242235	0.06239892322519214	-0.011028582785468886	-0.059032896064835916	-0.20282364256927704	0.07756176243853728	0.08186018380030877	-0.10475420480347444	-0.018325738444005747	-0.0605990647950269	0.2072087906456673	-0.561884412796947	0.512892941823561	0.028012926743222553	0.16622223722187732	-0.08157508356565155	-0.03240545361222251	0.477333436772774	-0.002310520763702645	0.008178801196324557	-0.029042559194891217	0.05603333500945269	-0.06873584474121283	0.00830496736314762
0.19513670057878987	0.04991885837904767	0.20962005947086254	-0.15162891818332683	0.19233906748034665	0.2222929621067536	-0.29841278262796744	0.34817771886219334	0.5812506391979018	-0.5197508478419832	-0.02464125306876643	0.1456313030568744	0.20139168130739615	0.16054063691514558	-0.019937955475967644	-0.01231218522240311	0.02819322377540658	-0.1414214349483729	0.032285778564949096	0.11708931947557237	-0.08424754110734009	-0.044935284128772894	-0.22183964989713809	-0.025312758216752183	0.004730387992150309	-0.8850762664043662	-0.029919832864755663	0.03373668513935848	-0.035033930817299316	-0.08077807042011864	-0.1544303786844075	0.09835349552200204	0.07439905050923948	-0.08345683527661618	-0.038856887057012304	-0.04334526675828995	0.21168481910079015	-0.5288064103660464	0.5479612592464476	0.04538340120046884	0.1194881548854386	-0.1214634243268686	-0.05113166852861896	0.5028958112434765	-0.012297034827738473	-0.005847187588459553	-0.008304235200853754	0.055901266674285355	-0.06200923379770886	-0.018113883922250777
0.19092126750742705	0.10574481687669812	0.22059517160478254	-0.11737122143775128	0.17827014841310973	0.2977017595943551	-0.3557333706080212	0.30056996198218167	0.5822310438860048	-0.5421503728477236	-0.032840421998292416	0.1331116575278145	0.17771820614009087	0.15622400099247866	-0.015996978358031093	0.0353993369121946	0.034017547327978924	-0.11481988839524179	0.0019118397664944359	0.09893441324853587	-0.09555315308095244	-0.06099365065355307	-0.21292310553664864	0.008579407057538471	0.0679151343102001	-0.852863940552559	-0.02852430573420519	0.031537790701316924	-0.0352031244126187	-0.08759707168738981	-0.0809638125328677	0.10685562800262864	0.04933791973706481	-0.06868487946195412	-0.05713931563046222	-0.03707351042969127	0.22087441582272233	-0.4993388153158912	0.5556872196173622	0.03845194732230633	0.07063062384675094	-0.15545714307709332	-0.051581609654633334	0.5191526719607386	-0.004868842103418062	-0.03041633326810995	0.015368991757976829	0.053320438337120954	-0.05318306227168209	-0.03541212182313691
0.17399066906612043	0.18367668757755712	0.24328831226523318	-0.0672400403617853	0.20090233371211505	0.35501805659587166	-0.3977454107076087	0.25365325160307	0.5633795432704084	-0.542533112750433	-0.031332792863511406	0.160958561428403	0.12581774372286814	0.16002399197620523	-0.008563617804777464	0.05913156813655825	0.030232952107169836	-0.07563479366035705	-0.00798690174582908	0.07265418132718127	-0.10971093010213302	-0.10216695196999667	-0.18468221485669994	0.05070350718003722	0.10741323197110993	-0.827042553446892	-0.027366821761652456	0.05234146860603418	-0.029826243650696898	-0.10784927935874937	-0.0469267022241108	0.10612874217812762	0.002401934931860988	-0.059377025750082676	-0.06636573742748002	-0.033656978910240054	0.2226391483684947	-0.46251638201941275	0.5282968255060894	0.05804351003759123	0.06627835154394986	-0.19252279798822708	-0.05629191235721074	0.5283466167823965	-0.011181854625167652	-0.04754661422149656	0.03300292632383644	0.04505813506403473	-0.033845550220844296	-0.06627597112529182
0.16162120836384783	0.24805376359202586	0.2403083481432386	-0.0042526605443546405	0.19707791525218676	0.45352712617417296	-0.414597100890335	0.24557831554948173	0.557920941040057	-0.5392258084693854	-0.013042798460575267	0.14154468381184607	0.09596813831542658	0.14787609012902767	-0.033983402045596876	0.041635088372070604	0.03822958660012224	-0.0421322543680418	-0.019424603071008927	0.06314198021166706	-0.1140669004809665	-0.1405924507174049	-0.15842245042373412	0.0746557509836813	0.12535578422297866	-0.8089718792886715	-0.03756646588489061	0.050312754961408045	-0.02827947796593122	-0.124819065477487	-0.04838608485229297	0.10446831186553411	-0.04359871808189501	-0.03694972223149102	-0.08446938936446213	-0.028823417276091213	0.22108826511000207	-0.43614794028181797	0.46905533281195877	0.06681025941484406	0.04822419307133348	-0.20244589451766223	-0.05432871190803638	0.5345371342710101	-0.0044384447089868976	-0.06866763712710428	0.05617828547780142	0.05614193204510502	-0.01508277134236181	-0.08493543649022842
0.17048879928048682	0.305601127286896	0.2524234166214473	0.025942254780758178	0.1876495189595543	0.4920603870345812	-0.4436051303220112	0.22180147309317172	0.5472342349333073	-0.5237371896211481	0.03196553544037505	0.12088380263691449	0.06457860635361436	0.11327476954963393	-0.05560538154942971	0.046105460341236644	0.0486277466582916	-0.003688292231129345	-0.01899897501025576	0.06912869460290441	-0.11270544141508806	-0.17052749757019675	-0.12344366375535046	0.10178142233881993	0.16269980784222743	-0.7606038798768429	-0.027574341130913328	0.057665029785066865	-0.023785621892136087	-0.13227487967818832	-0.040632729669762495	0.11600798402715091	-0.05653605840154317	-0.004763669242800461	-0.08145281111598142	-0.019179155147044883	0.21833804905341186	-0.41891958871303425	0.39964030729998423	0.08350809373692357	0.031934990041989186	-0.20794753173872996	-0.07413557316997624	0.5327566021567189	-0.013674472636698003	-0.08650475695438484	0.06516573086656319	0.05771058595592078	0.01141437942913234	-0.09669395472168212
0.14865221711272275	0.3745932250276997	0.24303870228944077	0.009800211997319208	0.13768453998796754	0.5208841795218352	-0.5053066710913754	0.22026204058472362	0.564036030903084	-0.5061682154423855	0.03942781732646452	0.08154535288195414	0.022030608090225844	0.0893060642868839	-0.06274748070682214	0.03125640911831057	0.04560656519570674	0.0029808926455255776	-0.02270662045986236	0.057701238694353854	-0.11455489491715183	-0.19869816245488256	-0.10720393985993786	0.11787419032946252	0.1516693812090358	-0.6938110284491584	-0.01533750083934567	0.05452868927038927	-0.016153948415893092	-0.12952576478478375	-0.06007919965789902	0.11597993310098098	-0.11319057055483288	0.034690248521334906	-0.09294751721473785	-0.029490122745281937	0.21039368552061594	-0.4030120473730829	0.34534557826957635	0.08475763257025357	0.003941355402434672	-0.2006254209392088	-0.07577347701513486	0.5194129994682304	-0.019428199681854247	-0.10340757048979494	0.08625100312449904	0.05366747029373299	0.02580890489668175	-0.10253664551527011
0.11034649126869545	0.4229004102244545	0.18645460380844284	-0.03481965176692801	0.12169356551579968	0.5396921916857192	-0.5337201761087388	0.1935033378504384	0.5663848720645716	-0.47941001045257786	0.015647567719477052	0.08036177918222748	-0.005963674903571747	0.05452033684364482	-0.08320775793830337	0.013345666144949883	0.06267780004525354	0.027044714095818344	-0.0303783067256313	0.052873159960689066	-0.0954666973737543	-0.21099999156890886	-0.08597865222194707	0.11951878677942593	0.14269115891647155	-0.6179694897535215	1.0241684989636089e-05	0.07513439559181209	-0.023393830450868597	-0.14985748311289782	-0.09327946415745238	0.08618027221505101	-0.204513122618027	0.07046909639630002	-0.10801237353052653	-0.007548796553987663	0.18644010533813946	-0.3409318180889146	0.29265819452604364	0.08118862549834213	0.009059485352185056	-0.2264582364644537	-0.0862079760123458	0.47387687752126145	-0.01005654172950626	-0.10687147013468974	0.08419281757698695	0.05858802193312982	0.04074440741266712	-0.09113657924826499
0.04992167745545407	0.4649371247916794	0.11005532848212696	-0.031105976097414022	0.11627919492741692	0.5843080388372066	-0.47462921760791543	0.20109760997296924	0.5720698425589164	-0.40234973101736377	-0.015057858261853588	0.09175525680542129	-0.011579125365352643	0.04632016857690058	-0.10040221022739951	-0.017483545975841785	0.06805641316319086	0.03388445498137189	-0.025085671737315914	0.04570223491808249	-0.07647630830718688	-0.22543104409382392	-0.06825628218094107	0.11435569003003118	0.15453647555355218	-0.5768951140420164	0.00864674280306756	0.12330975687888095	-0.039761472558466855	-0.15798312508340226	-0.10413998110212497	0.03635912548617878	-0.25691767944723887	0.1018156928598126	-0.11767113509887098	-0.006467939704052926	0.17402521293624373	-0.2877108366747678	0.22912617074979127	0.07218987275701241	0.020499923941857474	-0.25569478581175525	-0.09571935728581267	0.46628063304486567	-0.009876907296875948	-0.11244016211998391	0.10323783824656399	0.05144481601638742	0.05544643007154395	-0.07388009928098102
-0.016587572856007742	0.5029709673998075	0.06437310905118246	-0.039661191987188586	0.12633938744707013	0.531136576045788	-0.4164785021158936	0.21147450117937697	0.5620252671054579	-0.34049639079801475	-0.004685213631165003	0.08689356410990079	-0.015361784803985205	0.022375898774364595	-0.12238802064436083	-0.028604797649904333	0.02884582325528865	0.03994141794086709	-0.033666396120873646	0.04094026853606018	-0.0628929814293898	-0.2237974194140214	-0.07798156498825537	0.11821624848585803	0.17096709619871922	-0.5284866220044269	0.020011961116012056	0.13503824712447215	-0.05713111063060046	-0.17527276523902638	-0.12703429830366325	0.02277057150187593	-0.3192570801792468	0.13238229355351488	-0.12727523140402025	0.008964559296325341	0.1763409616970151	-0.24665572128340152	0.16272778828637807	0.05752352849292171	0.01635551140680606	-0.26475336774715313	-0.10341403972837866	0.46395866957820103	-0.014504151637408137	-0.12294853977954931	0.12977777692785475	0.041495470815263	0.07724304058727424	-0.054311844154807574
-0.10797364861977421	0.5283005043760791	0.017782769975978597	-0.06117076098898462	0.11786518123539858	0.4738118614922917	-0.3708566445648138	0.21383351255773614	0.5739384132593512	-0.2658432656857144	0.013257295683713487	0.047850913653859885	-0.03910614353758739	0.01954705672028618	-0.14269391556946065	-0.033285751116985236	0.007205322056668284	0.05597175475288883	-0.021159238186530618	0.033230048634846715	-0.034968311978360936	-0.22526717677144886	-0.053028723853690306	0.11290727512784035	0.1838661226703972	-0.48023407078193936	0.04017295890527616	0.15842141852957284	-0.06679590625159408	-0.1935095012668782	-0.14832883818669335	0.004153279437641581	-0.35423031447672126	0.17208626984173478	-0.11631381526531628	0.036520693684847165	0.1781818423569525	-0.18254629017822116	0.09314101132540527	0.05101819939638201	0.04105451315005049	-0.2419730327671532	-0.12152136407188077	0.4475686325382714	-0.026429044803547703	-0.13419506463672212	0.13668182373241286	0.03972783507347224	0.0760800366303669	-0.03713610498261924
-0.2048207590220264	0.5363463942384858	-0.012763961415950417	-0.07535720442667367	0.11226704956908082	0.3997286703654235	-0.3488897166916741	0.21422580408169578	0.5656231261392033	-0.22279373906302222	0.04881359420108521	-0.013127903633774701	-0.018760254312607305	0.01880446685050033	-0.15516151596826272	-0.03500375864181883	-0.0027995285863294914	0.07648430347876634	-0.02554988641931528	0.019053705037365275	-0.004232871424422607	-0.23332612540754374	-0.06319299392502181	0.10543264965385495	0.20833780701551183	-0.3955349823895985	0.0323946920462129	0.15916425498964165	-0.049214849165396535	-0.2003083856481413	-0.15093962719347792	-0.003882421276116173	-0.3808924655773651	0.19650631704399862	-0.10722050533826424	0.05270037869565843	0.1942156738845367	-0.12461587685931397	0.05734320480548424	0.05858591920234589	0.08337426166657924	-0.2284188484130006	-0.14519299315889012	0.40936863532357987	-0.01623060882601656	-0.1480004577072786	0.08611664612227904	0.030508315388031594	0.0810181004455838	-0.036531728476552006
-0.2675159234098387	0.5134733306160449	-0.02633189717341544	-0.06535395859600657	0.12962469363947174	0.36580354498570367	-0.38100833458357003	0.23827873946402894	0.50433599354154	-0.19744864325606493	0.08261351855732488	-0.017643294548994905	-0.005525191139033531	0.01872759373450536	-0.15947084730257205	-0.05426177372999767	-0.02581866102986254	0.06558503296227979	-0.017494096781646935	0.012794960789738175	0.011157641720807977	-0.21639625398340465	-0.06740670084328168	0.0870293666037941	0.22867625492131452	-0.32127787239757727	0.032241702153706135	0.13189820424143336	-0.041902141591219785	-0.19791198385564882	-0.15231681202263425	-0.017261724577024896	-0.37899238356041487	0.23435982432604288	-0.11333365860554556	0.05469065505813555	0.20323668714260917	-0.0682834819389701	0.035742119095410904	0.08336749705974941	0.12933583558453365	-0.2116744658576269	-0.15863648574324574	0.38293635560637374	-0.0055316603825680336	-0.17810039231649363	0.05020401951084223	0.029341345373959528	0.08984937055282749	-0.03308062655272592
-0.3248738748508649	0.4617291264793907	-0.052977762089270054	-0.09789061458444073	0.12488434159090074	0.2824975227395771	-0.3263236907856307	0.24847355386542308	0.44383841614164143	-0.18676229905606517	0.09338810575136912	0.01831476896812034	0.03498694669423416	0.017511580669095174	-0.1672123824725135	-0.06618503929185698	-0.03656929997351382	0.05267753218031992	-0.017257680274822662	0.00513762355036252	0.02218921530130127	-0.19097830768742546	-0.052557357526818525	0.07148792396320694	0.2630678738946593	-0.23890402441302444	0.04189493866293817	0.0889314965559064	-0.04716242593456664	-0.19095080694158104	-0.10328253274381141	-0.034820352282012655	-0.34366653192750407	0.27969550659849834	-0.14199052864778416	0.04907849985582491	0.20062226855627974	-0.007088941822447531	0.01794818102380021	0.08683152779226969	0.15169761911928464	-0.19297710309615085	-0.158764674659235	0.3559695007281324	0.006089233153350456	-0.20359784907709072	0.01134387286687874	0.03459364049598285	0.09165620224823756	-0.02480738875012848
-0.39673716824196525	0.4168523314492664	-0.06172691845542681	-0.11258563932771488	0.17405907955115218	0.2213149413642534	-0.26075015453982686	0.229278343323027	0.3812691266165656	-0.16301696939118565	0.0554144787216837	0.0067787070467502765	0.07200941579035305	0.047635850849475955	-0.16534111158688214	-0.052044773612464526	-0.058714743826302984	0.0664579979396522	-0.011414843159192311	-0.002653273995361385	0.018590911301913437	-0.16438362993911365	-0.054741221978907274	0.054554517297745964	0.3044090378800018	-0.1375907674651774	0.024914774024978346	0.07121385180907457	-0.049546384813913	-0.17238450491604596	-0.054163931691827594	-0.046894331983297614	-0.3074716891813406	0.2837929095265502	-0.12359257497832772	0.05161479268611994	0.18312988335862812	0.06471102520888421	0.007866929925139451	0.09097027180130911	0.17486027411213	-0.17587225806166834	-0.17090383025509204	0.3241416061908397	0.018185547600628394	-0.23765814990317927	-0.04613176557555716	0.02196440725123954	0.07870773990171061	-0.009846371379779072
-0.4629611649751847	0.37651762419537993	-0.09776318253781519	-0.09701916567801414	0.22064519657410137	0.2149845866041939	-0.1636742646371538	0.24686584745982917	0.3215053481999734	-0.11968701283792334	-0.015457756660172522	-0.0510829889226449	0.09781700404090288	0.0868302847254904	-0.1629256676544255	-0.05876021797523858	-0.092419046430532	0.07932668610636964	-0.013182384631919375	-0.018410466256686804	0.020688379155939476	-0.13274503607281274	-0.07881520283599812	0.04436435193050666	0.333141262493725	-0.0645809718055381	-0.03196863796477373	0.08045255239431318	-0.055119212811822846	-0.14431857827326608	-0.053556050294380694	-0.0629469742166478	-0.36354154211330403	0.29626942868837153	-0.13636812079304414	0.03447256464344783	0.1637571072059145	0.1438280115830421	0.00864942833849024	0.0924471023138242	0.1851133925132929	-0.1492702847661736	-0.1886706958647304	0.29539795893903753	0.03843153115328192	-0.2618438299718373	-0.05578867511011663	0.015000482831224968	0.06212082451086017	-0.00239776469281974
-0.4864967318807876	0.3106134881494501	-0.13000555468120237	-0.0498447585274759	0.2412448475987162	0.18900497822956905	-0.05756098671897081	0.22825772267667288	0.2771493168218939	-0.07540473620413544	-0.03878611257884508	-0.08059820441270601	0.1500632752190439	0.1050680659603487	-0.16288810457096195	-0.044338362133309626	-0.12548301616120872	0.08074852998229233	-0.01654745139848086	-0.034669267711800754	0.022553027903510724	-0.09590812478605351	-0.09111752443006091	0.035204585462464466	0.3937829634006121	-0.001377287704006963	-0.08406539701936426	0.10571982682043173	-0.0604005154197257	-0.12842468060359155	-0.05127660125266155	-0.06649619617970658	-0.33684032592525587	0.3036587299309724	-0.12427516015072197	0.04353444667251072	0.15750238571742242	0.20773437075128162	0.025973951637633007	0.10782679567054772	0.1914364421862552	-0.10396021032814558	-0.20884262970769002	0.2439771679661678	0.05282941176863616	-0.28076978177605794	-0.06964276404976646	0.009310669496318274	0.040218726107881964	-0.007997229789972166
-0.48920861583865827	0.26880529181859886	-0.09875118390862093	0.004338376631169987	0.20989568633652	0.16395742602135172	0.03931316278038972	0.22109757400933513	0.20332297543369937	-0.00037196981883058644	-0.039536440581600225	-0.07901697599509257	0.21795638870494854	0.12844666482806635	-0.168760532174215	-0.04185459653835811	-0.17679357170902668	0.09908626713035297	-0.0073524750137625924	-0.05263601670607031	0.024117614216806294	-0.06841754084262482	-0.10643215684807253	0.055674887335395315	0.4458294781605205	0.06652539763453567	-0.15271610051606066	0.1272650196259326	-0.05096698012322405	-0.10849538900840447	0.013546027361527883	-0.048421470972477954	-0.2905312706901357	0.28960156065893466	-0.11335514255244843	0.021630020650323514	0.15400993495503795	0.2361384838583219	0.03823541102421907	0.13085223433504464	0.19020484527359943	-0.05849680179781327	-0.2298994805836077	0.19137430727751514	0.056002400845005074	-0.2924403030254426	-0.10135548951407669	0.00715817546514512	0.03541656585406946	-0.010112217931261882
-0.46707321294474047	0.21556612486841692	-0.03228795384906287	0.003977532831783495	0.19323047110184177	0.18517236801558373	0.07037285117151452	0.19479226488512086	0.10366882147476417	0.014181142760193144	-0.007012856125113373	-0.08738389481226692	0.28347084192850286	0.1396945087626643	-0.1507562119390305	-0.007534289354308543	-0.21666378101390213	0.12691991029176766	-0.009384638442346752	-0.061794824470462695	0.0479535400203413	-0.032381160341528124	-0.11104272872365788	0.08020457373522928	0.49209106548870174	0.17227392328087038	-0.22046672319383637	0.15288412717395056	-0.040852884753774785	-0.08251547440399529	0.02987896366511724	-0.029322897943183122	-0.25068449567166107	0.27821491582586466	-0.11227661111476443	0.02098920892048905	0.124574695284748	0.2786903412604283	0.04128498474106465	0.15151919201005543	0.1824032494273662	-0.019506655855251413	-0.25802523145199335	0.11721464608519316	0.0669199396781602	-0.2808170440221744	-0.12944893103353594	0.006399687231393394	0.03038110155629391	-0.02430052090247485
-0.4228587365811453	0.1604353153569868	-0.010159735451888157	0.005705454513871211	0.14979620699357926	0.2525329385563267	0.11548035216702493	0.1376997443139165	0.021361242018413343	0.05242970534462941	-0.001147250877697964	-0.10643308839200176	0.299268591993877	0.14501864773121792	-0.13375291837834566	0.010580628171935605	-0.22557193651915233	0.14355801973376042	-0.0004824894625184775	-0.07653663352711942	0.06610714263602678	-0.020213959066166777	-0.09232093806476241	0.09365663668507679	0.4999377665879652	0.2657072091614845	-0.2803518177183585	0.18763428829633494	-0.011245619720637302	-0.05252777385226841	0.05635663762987227	-0.03157092596528681	-0.22893264804482208	0.25527653723470045	-0.10342256556157489	-0.0014859630449157487	0.05915665419130263	0.3204255180115132	0.04244208794142094	0.17310191276065467	0.16064763091942186	0.027764197017851544	-0.29322716801160525	0.051261617385436886	0.09350945250810658	-0.26052327257477625	-0.14404464193110506	0.005640353489734259	0.01889294319556791	-0.010444340703770353
-0.36277499056223816	0.1120318385064319	-0.005539353518433413	0.029007099703871424	0.08054289604952149	0.3277777518564145	0.14726240112279926	0.075141453580283	-0.028181645437622093	0.08423836137126084	0.005135226228283584	-0.07640620389902557	0.33349014094954227	0.12079424520483228	-0.11338782718035305	0.0072290270872628765	-0.23894930274564913	0.174409510578542	-0.0028288302539408935	-0.08938838376204561	0.07211555229930862	-0.017651402299574598	-0.1010884304778571	0.10903480785962467	0.5121297026531846	0.36013458016333716	-0.34805598347230415	0.22839538161509115	0.008005037978306928	-0.02978565647358796	0.04695911406941152	-0.033767113591336495	-0.19015400193402504	0.23172576675517093	-0.11376606928562123	-0.021696206871919692	-0.019141586586094068	0.34589617012976254	0.05194124576022439	0.19877041818210853	0.11069185186364536	0.051002886058137	-0.31388704676058854	-0.0013980873623135853	0.10959310130467803	-0.2447929785512492	-0.1547964724189001	-0.007974809615905493	0.0295115297390809	-0.003140400359379872
-0.31405828192459206	0.06913581861622546	0.007183624700230542	0.05421941584732565	0.05630573294880544	0.3738138969005547	0.21026768952095365	0.038705776079426546	-0.0761922105172447	0.13410712044260417	0.003824434108814445	0.007010460792164408	0.30878672165625193	0.12214406623007265	-0.10666659189003909	0.017837843806540177	-0.2726984932955082	0.18631951083471907	0.012923913030921474	-0.10479402363863403	0.08004659716428261	-0.021298133879416935	-0.07063887436150525	0.1206322348495269	0.5007526933333666	0.43571220065557226	-0.40026173082348465	0.24775952904235168	0.0021658755986448328	-0.028496595792419255	0.056266156331719774	-0.03434262985261383	-0.1475105360599179	0.21394825837839573	-0.12244319399898332	-0.042591266940768244	-0.1004893478132571	0.36770473835076667	0.04757200132128271	0.18688264873246524	0.03728973184144542	0.07736967382469286	-0.3285805289589217	-0.029346416418840858	0.09876485223774222	-0.22810111930899027	-0.13459270700027778	-0.012673195597500575	0.03670545202309276	0.012314155447680516
-0.2796494187800797	0.03532990528615583	0.02468074492415193	0.07973004032521394	0.029561111478046066	0.372794325856873	0.3129166389983021	0.03448345407823916	-0.10034601895885267	0.20837567643567717	0.006841989193024212	0.03254664860609136	0.2962755227231115	0.09509190274703223	-0.10850462633009283	0.0331878195625139	-0.2814109884182284	0.21905635004830187	0.03631543622434795	-0.1261551897700584	0.055899430814834096	-0.02038287493249167	-0.025217618485244852	0.14160126246275284	0.4951646767099171	0.48949365743710144	-0.41447770849355486	0.294788357554956	0.001436246463850947	-0.028633074621939297	0.071771379914886	-0.04854931466105196	-0.13130889172395158	0.20572920115680998	-0.11355060497711703	-0.04055306277243926	-0.16847910109233766	0.3922534798172394	0.03963326627410459	0.1747638182557236	-0.04024129645202444	0.09568036163565621	-0.35149956505528474	-0.04032255546178127	0.09171981433302126	-0.19660475633078578	-0.11930432330388921	-0.030459164660549987	0.054240351894010455	0.018546633652462695
-0.2199225402720618	0.0019016994569454383	0.02088007365661957	0.13745270303819035	0.00597266771757466	0.3755826893489783	0.32391995665241896	-0.03841327474731755	-0.12303730354437026	0.23356551138014803	0.0007742642566071018	-0.01593947641294933	0.2763828089135648	0.08766223793109809	-0.10720624163362025	0.05263914696753903	-0.31283112607977326	0.23484924323402218	0.05435673830435028	-0.1332111446570651	0.034829389009663335	-0.02748344164208897	-0.01765287539477194	0.1697759147220566	0.5017921107196338	0.5289322371620936	-0.4216837249707173	0.3628470588557626	-5.174020165370497e-05	-0.035914764267390854	0.06639793775066188	-0.051936513420172546	-0.09611832475761445	0.19907768034410556	-0.11290844785477927	-0.036274975925316054	-0.20884604134907256	0.40693755766454087	0.020398490318976878	0.1699859813079477	-0.12145999971369384	0.11944531459100541	-0.3792653630228589	-0.04718123996084507	0.08969741996565624	-0.17239295326996762	-0.1126504024825783	-0.04652582721380716	0.07639720354469214	0.02774067210745578
-0.14577893561551886	-0.04339445270313444	-0.024726805381107865	0.18889975982005164	-0.02270517157522157	0.3794053842399976	0.27608818664356083	-0.06600955345543598	-0.14081989754415103	0.2077873761585162	0.03542991284615772	-0.01779522057705176	0.27846243078023203	0.057989037927886636	-0.11384350081587687	0.03986687247751155	-0.32430547699338286	0.21721209084668786	0.06208111391588209	-0.1471014165173003	0.025542299476635732	-0.030286224958299142	0.01400100470987225	0.20857146351668102	0.5193628204950895	0.5671891041449099	-0.37334199251458705	0.4082456438718721	-0.00669567544625464	-0.0556692755057458	0.03924420281872516	-0.0706135537374862	-0.06934706872136696	0.20269472659586243	-0.13467533938930495	-0.03656360311011441	-0.2319147740992765	0.4178113909683729	0.0392751584245698	0.16755173642539975	-0.21022427190624002	0.1472212418334046	-0.4073659093117567	-0.0583574551328475	0.08595195916029877	-0.13350422876882923	-0.09382923982078303	-0.060412550549210575	0.09636940105047112	0.005451033350506078
-0.07745409178859854	-0.08505873487749113	-0.042311599475453404	0.2344397449157128	-0.07375063149695833	0.3322770519467157	0.21131664373924997	-0.07552894456860088	-0.16112912324464618	0.19368983310709798	0.06039973328913524	-0.02743837516992989	0.2683307872140866	0.028240028183194977	-0.10743201346511833	0.05948000974350692	-0.32632207858839374	0.21121052151269143	0.06031318070080747	-0.15953371519553214	0.00723167932403882	-0.03505499543101637	0.06683837984144037	0.23769940681162466	0.4994819881264365	0.6021370693554182	-0.3018117546307574	0.4141200950366025	-0.003353347238754719	-0.07780301285503634	0.0457255098917833	-0.09482367768278199	0.026306573451676474	0.2021633522321824	-0.1376000327699234	-0.01774882188517454	-0.2520039178664476	0.4276073655547932	0.06164989361601738	0.14524699708196684	-0.27970038035613365	0.16055081921260858	-0.41847955357970007	-0.07164911697786182	0.07245677170891754	-0.10939589042706022	-0.0992691371013061	-0.06004928653178837	0.10045002415550844	-0.008772354608088551
-0.0393563383005323	-0.09645063062281597	-0.0074805039771026205	0.26983643712003647	-0.13907097673970298	0.23647918496737122	0.19276455528418157	-0.109166242440358	-0.2176007813869683	0.20115965952546816	0.05536854702235824	0.0048476665022593205	0.2442645447191382	0.0032310750286532962	-0.10749317639159561	0.06522122390168944	-0.3169431987415518	0.22395642418395917	0.06395246711074412	-0.16418269677785985	-0.016093371846052428	-0.05616926836566668	0.10357655522621764	0.2572023123557049	0.4357658676850608	0.6354041485376276	-0.2217579960413279	0.3865987410604702	0.0009933809831478412	-0.0985132579873466	0.07899607793520612	-0.1181264628995159	0.08547291979073024	0.21440777684435036	-0.15640856681958604	-0.011217752799224205	-0.2829642815803882	0.4311356655801105	0.05047495666283193	0.12676475345762936	-0.36996635600445404	0.1739764593184787	-0.41757770221989904	-0.045453708283234764	0.0612686133016048	-0.07425078949102715	-0.10488542014479371	-0.059200873459015854	0.10621722276449323	-0.015883152405970068
0.012483046925421088	-0.12036026692075955	-0.010016039824200839	0.2908971269591631	-0.20183158999600206	0.15909856604873351	0.15918143518099206	-0.18784526026185622	-0.2423925313906224	0.18353078244802123	0.08630804138444069	-0.035967144218953244	0.21570207683881387	-0.00914232867665495	-0.10346527318522498	0.09156425565571383	-0.2776012190590297	0.20678484520804621	0.060710799183701515	-0.16319543343228443	-0.046127735210711104	-0.06901634022628689	0.1257313138805057	0.25375782900429444	0.4064465081916923	0.6538991995597145	-0.12955813654132814	0.3726522798687912	-0.01241885684410786	-0.10471364275668378	0.08730718872559647	-0.13430769567460335	0.13972767900797325	0.21810817593746887	-0.18445358562408717	-0.002425545264654358	-0.3199562020429082	0.4509624353997973	0.025661392612002842	0.10896551567522064	-0.4635488250237677	0.18158156391832422	-0.409256252773349	-0.02137675883054103	0.05456867845957135	-0.05900014564813603	-0.10152712805255906	-0.061906025278913854	0.10875455807909466	-0.032166233082406126
0.04177726704331682	-0.15777131883613899	-0.032154010653021224	0.2802608360334422	-0.26109611028296775	0.11769950416990746	0.13447980298686746	-0.20480447887389905	-0.24738207340409804	0.15649728825682332	0.047103643257613716	-0.05420933901955023	0.19296455980984104	-0.052072049412509	-0.12291606713179348	0.09337357693249844	-0.21185203109703435	0.18496752818313703	0.07041406126453317	-0.1587106949293852	-0.05979454860980271	-0.08079593953989128	0.1437991015988764	0.22069342840331158	0.34957312702279497	0.6645542416692495	-0.034545248478613455	0.35500585915798466	-0.01944417742840665	-0.11170782338052838	0.06587544011344287	-0.12316794141576566	0.13157868531182382	0.206532011174148	-0.17740585036063847	-0.007329662566975398	-0.33488979908207883	0.4561516522112262	4.653670181541947e-05	0.08147603827674792	-0.5251120529906304	0.17266737574867613	-0.3844198964389107	0.017128422004066675	0.04129933383671413	-0.05310993856472951	-0.11621440763568651	-0.057729385316941675	0.1072524105646854	-0.043920548532047986
0.03247277961671491	-0.1917209300153651	-0.05400518974780951	0.29212699110323037	-0.2654000682330643	0.048387523773703686	0.03874791291471852	-0.21850797866076163	-0.25813191088594917	0.07004000030242621	-0.03525955580691918	-0.06753732323921736	0.15881445856591264	-0.07061863460658341	-0.14371795209089872	0.07581618190602263	-0.17857961807621575	0.1753417919696178	0.07271417645892965	-0.13842089903915553	-0.06018124140927091	-0.08770739620736372	0.1694238968626124	0.179641123458637	0.2961923389119563	0.6589353151679603	0.0475353038143381	0.3246016457451751	-0.027202681706946525	-0.10491555865643384	0.0557591637056866	-0.1144840160886379	0.12366906495810989	0.21120677624042417	-0.18782984838636113	-0.00032991255727807397	-0.3243507520158744	0.45934289675025414	-0.01557793062875663	0.06501171505791054	-0.5522595946308182	0.15210973580962817	-0.3461363062153492	0.016189123790681787	0.00831312287606677	-0.043696931518579715	-0.134331082184397	-0.052225568502564955	0.10320941147276659	-0.0673092147328439
0.01778574092625516	-0.20867576206447072	-0.08646237675910709	0.30229052200911566	-0.22354375622751568	-0.004733315148765475	-0.005638195990169376	-0.15987583157163138	-0.2880548059874187	0.037609647196326354	-0.06677669905291017	-0.13762995257379748	0.12972764297523137	-0.06412407475495913	-0.1570190202788028	0.08676718863099211	-0.16264050731448346	0.16004812363742227	0.06574645119193938	-0.12253516400731476	-0.06595997580999606	-0.07340213656920155	0.19788750431836438	0.14167057517099715	0.23301418769538523	0.6474918162100997	0.1296208020915758	0.2744614862261854	-0.023644717095043552	-0.08935761743372884	0.08031315429634087	-0.09848773930286168	0.1040022444717503	0.23263079178702362	-0.1735123890099348	-0.0018546954071674139	-0.29788096950776355	0.4554703528514989	-0.014150935003117038	0.04598611993183975	-0.563200671433172	0.14223147410218828	-0.3228082864346397	0.02761236961424681	-0.02374275088433628	-0.027508284337081836	-0.17169996737784138	-0.05071559284053678	0.10620614653633229	-0.0789011050265737
0.0035622178334327346	-0.22124845165865997	-0.14124495444557772	0.29717860191449696	-0.2421811059489051	-0.043737237697869004	-0.04234813133589566	-0.13314235006946576	-0.3003359234896454	0.001237017111985722	-0.09356812319301569	-0.2199461180763603	0.12273352479860226	-0.07858552508905436	-0.17589515804798656	0.06994486142225141	-0.1581369358527197	0.15468762243252512	0.05551531629761051	-0.10615507535508437	-0.07369715030125289	-0.0481186077558897	0.21689480400709843	0.12781097509017517	0.15060315905238503	0.6210621555995569	0.19134951225873859	0.24627870183959363	-0.015105875401289886	-0.0713175907261811	0.1076911808969371	-0.11158842244124971	0.11476173575168165	0.2532306201867116	-0.16727035967586357	-0.006884782252302572	-0.2703237496248695	0.44667835633679875	-0.0064324962243822534	0.04401343170130178	-0.546879011156671	0.14008013518714454	-0.29695587048959593	0.03516436049200262	-0.03955082395959977	-0.02595794382800043	-0.2005778613694329	-0.04488091187175733	0.12484497714729859	-0.08748219659690232
-0.019425854546320606	-0.23519451840931427	-0.1750093430192375	0.2875499617331091	-0.24901524026649388	-0.061499556743617366	-0.07626544761384166	-0.12610366441454773	-0.3311235807603405	-0.019440816980432374	-0.11928096317453955	-0.25519544594172966	0.09021577310627973	-0.0814101756752519	-0.19748429443695859	0.03266994520996573	-0.16102501840540512	0.14383163606490562	0.045344705595997944	-0.09182423497079978	-0.07055557695706374	-0.04835420647355376	0.21088883230573816	0.08917473716506738	0.0956229761645368	0.6101586762009668	0.20171343371719325	0.25847431123109743	-0.0047844994179054735	-0.04923692724097111	0.11633660521618214	-0.12312598584099295	0.11116435723339306	0.2394233297990142	-0.15697869188570834	-0.018727615836338037	-0.2677746280464365	0.44249132050030304	-0.0073374259322938114	0.0318331608535698	-0.5110055257292655	0.13400137907616474	-0.2784436975880693	0.011740162007416293	-0.054005424297756996	-0.013463012710145083	-0.23294380492242542	-0.034642504427182017	0.12017485256569123	-0.10257638446545281
-0.04434080540161752	-0.23864688819257326	-0.18477722826696338	0.2729879007454137	-0.2823034826111671	-0.051333722688475206	-0.06685042736347913	-0.062184887667253164	-0.3454604997078511	-0.023811067547430825	-0.12787679199373136	-0.2916137967326873	0.07429794360530136	-0.1001052411821027	-0.19607302382473651	-0.03555751385790899	-0.1456596073858608	0.14065549757432366	0.0412529567744922	-0.08233676056064992	-0.07948741212960453	-0.03325821863923163	0.23904147035608814	0.06220119768568516	0.023330159558598497	0.6130394878118488	0.2229246936053792	0.24526790922262562	0.002005928322551511	-0.029476114566099665	0.13251704017687602	-0.13420247724362908	0.09786689576822274	0.21648028057449786	-0.11812254370722394	-0.02461616178805915	-0.2691572239726245	0.43103802332134533	0.008551610980288914	0.024560392521838594	-0.4566802083008536	0.13150757737298863	-0.24734380634011216	-0.006706940197460388	-0.07205478541389727	0.011407064510112573	-0.2669512332073139	-0.02563353312089252	0.12153336074029808	-0.11428937256060953
-0.0508617949377016	-0.22234865357988748	-0.15667335031646143	0.2498341954417576	-0.33780616576902495	-0.03388439430789307	-0.0292675337419545	-0.06344344240918523	-0.3556997794022769	0.03457590737049095	-0.12387826737346916	-0.34454583659621496	0.046991862964851715	-0.10707935857108604	-0.17906815694118414	-0.053479296490400174	-0.1426177026580108	0.14093540223136222	0.0034063368228894387	-0.08201080121839972	-0.07929144585995537	-0.03182716678542068	0.254056030547222	0.02771768647116034	-0.057168657070676865	0.6181661371510526	0.23466963986188843	0.22508352200843107	0.020820633901340323	-0.009245318916550688	0.15341885724233825	-0.15444725021618533	0.09128504849886104	0.21483478051658417	-0.1051660174682771	-0.026049754564867356	-0.2654920883243426	0.42054916808479187	-0.012885980177075648	0.016840767994960006	-0.407332150441268	0.091793148438939	-0.2001279494389736	-0.027621980415501245	-0.09605596876117764	0.027397098417437194	-0.3028763291950561	-8.424573150720704e-05	0.11712888982140983	-0.11495283523450502
-0.07002908368787436	-0.2150971245065676	-0.18619283374289636	0.21241673748484002	-0.3171413180233642	-0.04790112007723589	0.019431456334093426	-0.10532668805966201	-0.37766890792475627	0.06201943779019575	-0.08629101050382763	-0.3049765898590714	0.029469340350636402	-0.1153939725200294	-0.17062472310694218	-0.07946150881394971	-0.13107249384426745	0.1288413646261049	-0.030839191597675474	-0.0779646458836446	-0.06887536705151548	-0.028163817081742936	0.2519379575951878	-0.0010808835091579815	-0.1250805663762538	0.6105765105881822	0.22900966741563994	0.17379160354871231	0.02372263633510429	0.026170347634304553	0.15017448675107287	-0.17482382080582806	0.07770873444086686	0.1917332890375832	-0.08422654679001729	-0.032399149697547217	-0.24505023283803568	0.40340746054243626	-0.048060126612624016	0.022439945853090695	-0.3924072448162365	0.07722740858920418	-0.16025194175979798	-0.04814069122149768	-0.11121300076443048	0.040735916827323124	-0.33586384267351976	0.017143755753157453	0.1310937279615697	-0.12418393645655634
-0.1189147805982417	-0.21027905298852353	-0.2229545023138348	0.17610771558470334	-0.28630865359556823	0.014183068056981293	0.019632414694629518	-0.08302630132736338	-0.400103556587003	0.08268958444250644	-0.023157166284124946	-0.32935604649725253	0.013076829971360029	-0.11446444849963348	-0.1610441701701549	-0.07497093032583929	-0.11420350666947425	0.12038442649513206	-0.06816440248451769	-0.08029527322942448	-0.051890750391946114	-0.019598331202670422	0.25463494653940383	-0.02587055625418807	-0.14277022679815862	0.5610494318669175	0.19392216598514936	0.15290610110061204	0.03751382900764185	0.057651115676916484	0.17290185958559748	-0.1831920908400338	0.05593765267346964	0.15764934215021803	-0.054455286076911094	-0.04204269078880635	-0.21934652151067796	0.40523530765232635	-0.043199324002387504	0.016131188250240833	-0.31685466543747576	0.060750403397826794	-0.13657460226024837	-0.09534843572216142	-0.13467827597686374	0.044379322202803606	-0.37812384599740223	0.04206530763365426	0.15043422883587956	-0.13321684767354997
-0.12673186210000567	-0.21457554471515006	-0.2534348877662557	0.12693784019975607	-0.262460568252515	0.043199654099792525	0.029836813912287773	-0.049009704027016696	-0.42903641012379623	0.10442316030969734	-0.008877410256154409	-0.3915483141882857	0.016212289734774194	-0.12832201287727008	-0.1369868835326624	-0.07286886094532566	-0.09296945920453548	0.11955122331426911	-0.09064865040072001	-0.0797496613293012	-0.02454734274608008	-0.030584804261738808	0.26251799353272354	-0.05403605994808589	-0.1733676398009404	0.4979304993615744	0.13504658218187782	0.09626635282771298	0.04413624800592841	0.0801197190667447	0.1788494119585215	-0.17838521208219768	0.05533220298484406	0.13951542852072443	-0.02085205102560935	-0.05455863435414173	-0.18241128062780151	0.3987232279281795	-0.018203303401757114	-0.0036339529364614043	-0.23290266180737623	0.04851414304811462	-0.11468875701211165	-0.1211049588328689	-0.14412306111749532	0.05273317531907225	-0.39849872248512036	0.0640588453379358	0.16749126857756433	-0.13879735492843065
-0.12977863135442788	-0.1958145463916842	-0.2635078591336087	0.10110887175303149	-0.2910416552010218	0.015994284177003	0.005312475415857179	-0.051259036833823955	-0.4602221293982467	0.13431204571623492	-0.02328499550334524	-0.4140133806198712	0.00293391726725663	-0.1069322057041628	-0.10439019036600536	-0.0625148435015161	-0.10588357855628883	0.1185216582588132	-0.11129817303156826	-0.08264900289846466	-0.007353835125280178	-0.043587749916813925	0.27411867608930696	-0.038201471280475796	-0.19244805832159678	0.47270483127856033	0.07031601283764914	0.026251743784722816	0.06081668447614743	0.0889126942241745	0.19300336319697883	-0.1748011955482283	0.10707187645103403	0.1472977815238838	-0.010959133789663875	-0.0450207465056942	-0.16613653338880263	0.394121262411287	0.03635514487043636	-0.010954026584507396	-0.19508065037942135	0.05985287452528358	-0.1120519247939679	-0.16869829761204777	-0.1456320770041058	0.050504604661908946	-0.4209136395734429	0.07792284142078273	0.17229254976564973	-0.13445373872195351
-0.12334213595470445	-0.18599733318051528	-0.2682295405710482	0.05282153570648299	-0.29679852225056785	0.02016018202656243	0.027005204080193378	-0.028552363736579926	-0.4897326055165763	0.18582932704018423	-0.019566117253704773	-0.4111503109456797	0.015404939772708034	-0.10050956984631072	-0.062211370939693346	-0.01645267404016653	-0.0904602349721628	0.11485781856852492	-0.12680000534274236	-0.10052316211279264	-0.0019644133939384022	-0.030448367361491986	0.26656240666847464	-0.020985721527570445	-0.20681742500792066	0.45842720216484273	0.008848213940115635	-0.05311536010741689	0.06854208155365442	0.08964555416169569	0.18681112900369876	-0.16289833308646054	0.1671290847958146	0.14776556341807653	0.00278352007514233	-0.02583646098393074	-0.1570739136472406	0.38226202103586804	0.06736074148702574	-0.03335262269098681	-0.14695557492340025	0.0917855400046084	-0.1142620513578126	-0.20018481614969152	-0.13609017511458318	0.05114497031994543	-0.45831037515051315	0.09143402396394561	0.17922925741792214	-0.13204131723960183
-0.09779244866040508	-0.198214685639214	-0.24699761474859921	0.011868901368362642	-0.2977352815249081	0.046697759492283566	0.06764017096124567	-0.022086287246043855	-0.5077989956978886	0.21516440137681858	-0.05765061152643684	-0.3682676071022676	0.008581419360724162	-0.12138662447427609	-0.05684024333512383	0.01871964052232584	-0.06104850929908082	0.08393927696581034	-0.139201392843212	-0.11673449551308279	0.0008709844861731611	-0.05071806096451629	0.24850935683661612	-0.001084755404821365	-0.23144983509910175	0.45804384839781653	-0.04333041881863931	-0.11141394561407351	0.07466301059803974	0.10568400856976301	0.18753264301737016	-0.17849855803289214	0.19905512960284577	0.13597167528464743	-0.011924452271416969	-0.014416982615922242	-0.12643415464618826	0.38354854265800264	0.07640540341129602	-0.04701726274706103	-0.09129022707015651	0.12822106671530933	-0.09512232380919289	-0.2283356230798832	-0.09838286195260446	0.04862172277497494	-0.4839093084456529	0.11554982033662438	0.14841993762888173	-0.1344059176575315
-0.06705719135103999	-0.22680685248599372	-0.21556694876274857	-0.016237248475275877	-0.2888493527206747	0.03453995918393746	0.08335843177869849	-0.01954238701518328	-0.5298168986160847	0.23782953729396797	-0.11869833709328932	-0.30846062544694236	0.015290090961422809	-0.13824020224123568	-0.0372279871292696	0.06624286549951083	-0.03320053558588401	0.05428715080656116	-0.14881318308586067	-0.12120714139365045	-0.003265091477786638	-0.06382366034657325	0.24980183503790326	-0.008167085856013825	-0.21810074347107578	0.4510007838708677	-0.0972839886953768	-0.19581283442341138	0.07886125439705291	0.12024871415093855	0.16447775337122322	-0.20368837759853003	0.16742164386820543	0.13551449213536895	-0.0067059568002042404	0.001280434150253046	-0.11876445736118506	0.40041249890804276	0.07234858947778174	-0.0690547553234258	-0.04752816889601797	0.14928344386134823	-0.08382082665975384	-0.26524200242334695	-0.06541337115999415	0.05645160848038365	-0.519344701854638	0.12466541019006258	0.12532160658451288	-0.1402383198764285
-0.03485754074747166	-0.24752386224797635	-0.20262333198793017	-0.05750276251830457	-0.36762707725734245	-0.03145236396984574	0.12471701824063475	-0.015722645579926593	-0.5486758727277992	0.24528576285676293	-0.16358016244344187	-0.27306674217396265	0.03637685141507825	-0.18361308574059346	-0.016258936615483645	0.14691823021574593	-0.012017673161870846	0.02040226943516711	-0.14799718377564566	-0.11926672672668863	-0.00619934578269451	-0.06964210724888291	0.2585446740915909	0.00520405096769126	-0.2517238200213693	0.44251377706461215	-0.09634653036663693	-0.2856662709605765	0.07953208734080096	0.13120899003357328	0.15621443199887097	-0.21782433101913184	0.17477856757869062	0.14458845490014383	0.0024683014317371924	0.025514853488334183	-0.11775363345015344	0.4201180645333116	0.07965190800238989	-0.09442001670523723	-0.031521669971473945	0.15959295562231218	-0.05649945631643116	-0.2816529176047194	-0.037033899917404314	0.052659024026066724	-0.5454124499408156	0.1267570783823629	0.1283088477382263	-0.14401462234389636
-0.04027169144444	-0.267109270636405	-0.2395668172493509	-0.10348717441343454	-0.3750201529448211	-0.040469162660714667	0.09711652537800312	-0.004233317106864429	-0.5558767829083824	0.2394743932289841	-0.18605029060083741	-0.18555714625809536	0.008649034188471327	-0.24529229682020465	-0.010952905244560461	0.22709375465116954	0.011521837563824907	-0.027182871878504967	-0.15547887500279042	-0.12524499433098396	-0.0063446612339852606	-0.09128395302630243	0.24591633543935143	-0.005519656052372294	-0.28897416931763614	0.4333132866559806	-0.07338161875712805	-0.3801285053397045	0.07749606316442448	0.1401130264240648	0.15147011097344407	-0.2097148236398055	0.1843526780950318	0.15965142710059416	-0.0028969657896272616	0.03778475351230094	-0.10501407933306475	0.4476849302149895	0.06314886055506606	-0.12950868796475165	-0.045095227744568825	0.15875652730555162	-0.029960018669564846	-0.29880309850072323	-0.020922164403230973	0.030335154956826576	-0.5515741363303124	0.13417039025526795	0.12773692757619753	-0.15694503683914296
-0.05953000030085507	-0.303475592996333	-0.2555276599494874	-0.15950559392134397	-0.3288238076981179	-0.07234495004503905	0.07274488618135896	0.03140557000814105	-0.5677738020443371	0.19393043027107998	-0.22622215299358825	-0.1019935342512173	-0.045078749933008935	-0.2685967939917573	-0.005053141156483171	0.2923096735629457	0.04375776685851701	-0.0802885255953357	-0.12835816053063503	-0.10914466037448337	0.011830773630992704	-0.08934426036953469	0.25239628150760046	-0.0041083428632349385	-0.31274372336046835	0.4191359165763515	-0.08606137370793816	-0.4685742890112635	0.07476551585003396	0.1645243379686081	0.14181346256850902	-0.18638027519735373	0.2123799361147108	0.17268285343260045	0.005880320457393902	0.05451603243028369	-0.07860221169622697	0.4738532552414708	0.06633236917804176	-0.14633241850714254	-0.026746397483554552	0.1624744212059773	-0.021562758573773814	-0.3164483878272571	-0.004388732537456994	0.018093354966867512	-0.5399037706522463	0.12623582275732642	0.1358229257600353	-0.17816685998776235
-0.04635149106932353	-0.33350829693927525	-0.21545446091632797	-0.18438722090708776	-0.33444993942449674	-0.05735080027044881	0.05886447431248478	0.06557493342317486	-0.5664979975886251	0.18126643710864423	-0.2595076368050254	-0.09226223341622361	-0.09197516426331673	-0.272682035189188	-0.008371082418856982	0.33737433096714453	0.07347276612452051	-0.12262987050706917	-0.1070810666588052	-0.09002080986129539	0.02939717606970798	-0.09307786897651582	0.2274946489927307	-0.014335366325585413	-0.33155280581192775	0.40842499817974065	-0.13223365967519768	-0.49945011887628077	0.08037994764807992	0.15376785682276548	0.11663820954335705	-0.15131617815960277	0.22972153190809355	0.1764008572206617	0.0046938509258560605	0.0423316390050756	-0.0685619136255489	0.49033003697260363	0.06695053871081183	-0.14733544198692894	0.029383390974992808	0.14660277767912508	-0.021552519213356828	-0.3208091540583034	-0.0029677443043365655	0.014858219949330218	-0.5239725072671577	0.1093257829763945	0.12872042631163821	-0.19430078311361448
-0.023490503366210454	-0.37908931190851397	-0.2198452604806866	-0.23328307357505845	-0.3038135660160429	-0.06441271143179941	0.06697810758949725	0.06888970960536282	-0.557399409406937	0.1752308110549579	-0.2994973388280634	-0.07500785014231663	-0.08546968141687668	-0.270521036637931	0.0019345756945276856	0.3440509590998687	0.08261906114539591	-0.1556369075161407	-0.06476388303549133	-0.07620471811715367	0.038714306777762345	-0.09226147734861037	0.21699920704752457	-0.025514407863099598	-0.3562989492547949	0.41914351999516225	-0.11143977020383933	-0.5421557064706659	0.0685698981278001	0.14687152348628446	0.06464353511512302	-0.12181108494786101	0.2400383061103039	0.18853642014777555	0.005832322488811196	0.04634648343890702	-0.0657364590017129	0.503050886418721	0.04794787866898199	-0.14677644769135462	0.027782203833584384	0.12724367425527622	-0.026559763368026033	-0.3288009799985976	0.0049517060204700425	0.012525872541671989	-0.5220122200378461	0.08868181117391082	0.13797839492279945	-0.19051924777075346
-0.0262276325233596	-0.42046890571511353	-0.18273542519927294	-0.2582337121904103	-0.2459978830249207	-0.03456174048886336	0.07229406152193993	0.08580463301976808	-0.5351333077492448	0.17266971081604418	-0.3270532577236716	0.01677838882695969	-0.09363422924584522	-0.27724408908851045	-0.009100907564056807	0.3249474203848093	0.06525495884429168	-0.18250140694212164	-0.04158607487984098	-0.0782487322649858	0.055876375959581115	-0.066826702572798	0.22573264485507472	-0.052784422745957	-0.3797075179381335	0.45047963139966984	-0.04617485791441664	-0.5360390895787245	0.059603169901196594	0.1624494035694574	0.05120047801966182	-0.09746788934184707	0.2200285746224861	0.18099083232762175	0.000677443632808465	0.06154864479748011	-0.046225281536278987	0.5090464006552903	0.056292210833968834	-0.13262273474350195	0.02637701993128384	0.11599715966597637	-0.0337999757367009	-0.3362246686824374	0.019174058778939802	0.02148976466422766	-0.498107307425533	0.053098830714538824	0.13981265346889404	-0.19641676426511667
-0.023173650354857727	-0.4685754832997847	-0.1627711031262728	-0.25402703848651287	-0.17639569953764672	0.029694215575179074	0.0946926067933646	0.0759738065573865	-0.5211273860113785	0.15925847876376778	-0.2935423071023381	0.05783757282342481	-0.08569731341334501	-0.29078299202517477	-0.03266338415969462	0.31815152450612116	0.10309749278182387	-0.20219617668272347	-0.007179794986906254	-0.06552332286038941	0.06008248977927118	-0.03976455069032102	0.22319240895754916	-0.085618262996223	-0.40708958933555267	0.4457115805104334	-0.03232078498025165	-0.5667170860234637	0.03965545794316329	0.17250988941645204	0.0585513401036032	-0.1036353588334051	0.17627066046997797	0.18728918140300532	-0.011308259920479607	0.05389194453571221	-0.021664253040530948	0.5138680113350492	0.03502127456216168	-0.1251910883972159	0.03324658147132419	0.10909785805300878	-0.04260996082160627	-0.33687831718831995	0.03995159900314983	0.03086350483181204	-0.4946255874967738	0.030727756819354756	0.15185286510621718	-0.19008655078133324
-0.01777341027789997	-0.5084285403991287	-0.157594456867184	-0.24769938038198105	-0.17582831370519864	0.06019891020286035	0.09773688383697743	0.05685957862287594	-0.5059260982365431	0.15969745130529475	-0.23877980563178575	0.07240083006413026	-0.12573342771134793	-0.2944470350078594	-0.025792879862318752	0.29331171976581083	0.12699766665850168	-0.21868152726457218	0.02074446138880815	-0.06723145088644526	0.07461211367040124	-0.0422523258996545	0.23298853449714038	-0.11050451241209377	-0.4301938464423004	0.4404001504117542	-0.003402084727979016	-0.5546081989541485	0.015543644845771004	0.17272592785975008	0.08116996546241402	-0.12435174761243559	0.1408571014648132	0.18594385935784005	0.002506636620589317	0.0445915177582669	0.009728610809612685	0.5299370517729337	0.022533535343604822	-0.11827395804112473	0.01898873526316986	0.07983463756391876	-0.061026435085389776	-0.33514752570337336	0.04730058002558161	0.04074648733079421	-0.45470881417706044	0.013883091709838664	0.16070593604349226	-0.1736111969573712
-0.03166857404405231	-0.5522068779220434	-0.1497875781596442	-0.2568439272553865	-0.1552289310572279	0.07590456047437653	0.07352648588103523	0.015009619767080568	-0.5025630249834712	0.14575874259332983	-0.1824620253097703	0.07696142361255608	-0.18393517435910214	-0.27809122728219504	-0.027213393746387655	0.24876570949029939	0.15641984298167894	-0.2163843602890672	0.05139610633753211	-0.07568816460800609	0.08754134635939605	-0.050216824692685916	0.24494782009566562	-0.132339157274772	-0.46738985136755185	0.4221119831108021	0.06203496547882918	-0.5562707605822557	-0.01901241350655633	0.17287518002175745	0.08141592166725108	-0.11536754338104613	0.11179294396990005	0.1839951274115247	0.016508753321804615	0.04050819594164975	0.008624674676760521	0.5345979221289586	-0.0011715524949675704	-0.11531011977672792	-0.01062868802551642	0.014696234071476822	-0.08777282595914504	-0.35237078113324394	0.024679123243926855	0.03361797118405073	-0.4147873991267427	-0.010097524858572697	0.19120389075200603	-0.16498325673096131
-0.00878371503005671	-0.5738013279351397	-0.14136751653755306	-0.2775680589125841	-0.1165668327409917	0.11577727911321287	0.09323008995382528	-0.022890066332860712	-0.4945811344585634	0.13401686772748939	-0.13112599002242448	0.06880280233852834	-0.24885525514743323	-0.2887817965099175	-0.05501145216691694	0.20357776275002498	0.193687235094131	-0.21429853445502353	0.07384764376770328	-0.0740231729511627	0.10498740944001114	-0.04354685671081904	0.23607487429093438	-0.1468006978915271	-0.518419935884729	0.4179714795090086	0.15478077332286572	-0.5406957839329652	-0.023897803444847397	0.1773699020933849	0.09070427295717105	-0.057700814001063215	0.11922989631657321	0.1678447958387434	0.019331801467540866	0.03561082246333794	0.02755628461483428	0.5218013949403626	-0.0314903531616649	-0.09239531147349253	-0.02116154639931933	-0.03045474084578174	-0.09806732139373184	-0.3700103902091352	0.009811435293232796	0.03109244475773491	-0.3392170710596407	-0.036036574483204346	0.199876049962651	-0.1577012450187313
0.006877410533244749	-0.5942558033873953	-0.14575445319150743	-0.28560983637328213	-0.03480075991386515	0.13666369551418786	0.10385231307844359	-0.0973901418004645	-0.47699088464834405	0.1344619507983328	-0.11116924316591152	0.07766309427655457	-0.2879779151559176	-0.2513008134360728	-0.05298579897490402	0.16125695348168662	0.21650310506383835	-0.20371783290124496	0.08118497793972845	-0.07399519748158964	0.1298536427521566	-0.04003159762967312	0.2313610880014631	-0.1550011934420232	-0.535452382503281	0.40898034835321795	0.1910842979827809	-0.5731839161259986	-0.04204496275949271	0.17248071993174058	0.07512046233100841	-0.0025796457637562776	0.13034232648705288	0.16508840360199367	0.03281272482009379	0.015729562730218815	0.07151028755057812	0.5043523838474148	-0.05775377257907299	-0.061013793886919944	-0.020116875071030358	-0.08598615577953558	-0.13505563252454827	-0.3909439313400948	0.005138227444351419	0.03063088363602413	-0.25596708410277214	-0.051640191248831666	0.1895878163193692	-0.13072556634698196
0.05848495209235459	-0.6042075109193612	-0.11625024367393164	-0.27209205693625116	-0.02914958539872601	0.11751297437955606	0.1305756105914107	-0.1388720930152571	-0.46861093211968124	0.17562099791887953	-0.0873132170500656	0.05934428976085635	-0.2797271159614792	-0.21164203935508502	-0.04660341809719583	0.1603994085313693	0.19822796244473379	-0.17980365581006422	0.09655205088330118	-0.07145881506927303	0.16481895061301535	-0.02518761628085232	0.2320679010458782	-0.15245017734717795	-0.5348683761634182	0.4101136114034355	0.2012087278164112	-0.5768997003163858	-0.040624323833848425	0.1722152170921834	0.07131642465516139	0.03102965599683315	0.12238448058391409	0.159008137176207	0.03674615717535108	-0.0034839311840224414	0.08777603662075326	0.4960797483041833	-0.08430312837819338	-0.04853291754308514	-0.010473015509616188	-0.12978370011052331	-0.1803289646081237	-0.41269255976688246	-0.003796569966141611	0.03878501909715971	-0.17491063555783806	-0.0719636479137016	0.1677919090562206	-0.11393081758680283
0.09877972486184942	-0.6001039513831387	-0.11574025847535394	-0.2599231411688284	-0.034157013233859765	0.12823176453767884	0.15879354438501184	-0.18365667411099582	-0.4570000692166635	0.215385779940532	-0.06971582710415766	0.03889227974406393	-0.26816924937733144	-0.21103467527781622	-0.05040338615312538	0.15207668836757593	0.18019637160297305	-0.14915370284397164	0.10408075119216761	-0.0704094642299356	0.15628725690550688	-0.02303819869416394	0.21791133681208139	-0.18247110705751518	-0.537702249016115	0.40850610720784675	0.21966185956745807	-0.5959403660731409	-0.04462399311380423	0.16456456951530454	0.06733864589506866	0.055565759381722625	0.10702829467190933	0.15303457675854265	0.055540766899656605	-0.030391173978094897	0.07163574579911562	0.4768546065533295	-0.1198379383191069	-0.07079054003759924	-0.014706537267740344	-0.1320217968201825	-0.22017740477848444	-0.4270413341240835	-0.008698841856632115	0.04667941467449762	-0.10564799740651457	-0.08959338909863175	0.15409747153370595	-0.07666425681460697
0.08520639445248587	-0.5950873655498325	-0.13677857320924955	-0.2611930765817004	-0.03698062100000375	0.11674312997246336	0.1559995452417434	-0.22208820776603638	-0.4525309185381367	0.21148964731432188	-0.054168413135803076	0.0690297235437344	-0.2616044601103553	-0.23750714014389165	-0.011172973780663804	0.13390048101948032	0.17668498521730752	-0.13909831379760088	0.12140536064709151	-0.09194877093212467	0.16121470824182013	-0.02183580381008577	0.2308595813434459	-0.20949072972769126	-0.531630162966576	0.4168900258009215	0.2815205113403542	-0.6115435760344348	-0.048154300849159885	0.18903894215671607	0.1040224403734924	0.07726865332464485	0.08778129190892754	0.15635378031422745	0.05688936706324843	-0.03438805608822867	0.051276126045656026	0.4590140280382172	-0.14250908744910465	-0.0866457366336125	-0.031245838948120323	-0.11270471459600537	-0.253508492043452	-0.4428893580741925	0.01079902908512789	0.05479784181793764	-0.028235256537932525	-0.11536139247355551	0.14213092560431106	-0.04889107969215319
0.11930080889033867	-0.5939805348553362	-0.16077839268865768	-0.22812395843051472	-0.03706757845148789	0.11956300988571403	0.13353801768317852	-0.2749516966599548	-0.4374134125882024	0.17053863414991693	-0.02108316562535624	0.11800742996729849	-0.3369083744605161	-0.2659851071920109	0.012586364838780317	0.1281340333547137	0.21266680494012297	-0.14887132141706463	0.12371096023435546	-0.08876227470431206	0.1619735972272264	-0.0068037641991296445	0.21111066579251694	-0.20936489827565813	-0.5226622946159183	0.434519171197027	0.29776301775050273	-0.6071796270855045	-0.047231202366919876	0.21791148249287526	0.14933721614704262	0.0708718559793565	0.07876745901912688	0.13951542852072452	0.060779683154577366	-0.05614467148474902	0.029759426390468496	0.4452235066489404	-0.16821953289352387	-0.09308698681562244	-0.04019812942485566	-0.09699233208185479	-0.26021645458122233	-0.44313279441938674	0.031125435591140248	0.06437843429225161	0.08504742368855889	-0.1449634190961329	0.10880642295699142	-0.042312469442155644
0.11303879731692126	-0.5995644041273345	-0.20191542355778172	-0.18434245441890848	-0.07402449875108019	0.11187600657205661	0.08199704057584019	-0.3136320638194408	-0.41850881081597857	0.10653196311089808	0.022063301417691385	0.13065358085690282	-0.4018147073595667	-0.28119758793110644	0.061280510925111255	0.14232985217594527	0.2669190315530389	-0.1803744993563691	0.12032475896813669	-0.07738059027372095	0.1694667745003905	-0.017304525259013822	0.19600841886725962	-0.17533157486591486	-0.5179116170604445	0.4485372231290129	0.3062563326234983	-0.6250064606623745	-0.028903548705399323	0.22822761746579392	0.1754954444018887	0.03914711516572352	0.07738953105467994	0.13039799293782559	0.07695680053853175	-0.07514182437305342	-0.005033450757139466	0.4368702014277107	-0.23143977929980403	-0.07676702962187268	-0.05603339413965734	-0.1023120428142968	-0.2576772901085943	-0.4530256905506055	0.03024007293031546	0.07256961034017702	0.16972508038666728	-0.16543304716806903	0.07184223657333044	-0.030672556185661993
0.09328142350061945	-0.5806158812969208	-0.2473800020392834	-0.1664852399025468	-0.059058176049477815	0.07961601524243593	0.02763849893097925	-0.3464875732517122	-0.403171230072466	0.08718054753057863	0.02453720047477932	0.1415604602174016	-0.4920823844168769	-0.31002060140035637	0.12533738781849102	0.1613574932344827	0.28707582529403564	-0.1861059228032275	0.11032941379287568	-0.0912459549416912	0.16705579554652433	-0.03501445983021849	0.17438745465244182	-0.14264621572904768	-0.5388691594504678	0.4652698724001999	0.356370617526616	-0.5953168303740051	-0.0084611399515192	0.24741111556798634	0.20009871119247585	0.04252311112739158	0.08867063617452732	0.10249616821127319	0.09226374821726357	-0.08481948751723975	-0.02968274337810618	0.4276015749095903	-0.27304419177605005	-0.06234456216778641	-0.07593896808549987	-0.09803343893616044	-0.24613634945402021	-0.48640500614162496	0.024805453193124695	0.07759787437935532	0.28408867197947935	-0.18113333423480393	0.023364926362294678	-0.04311299636798938
0.12462943503464938	-0.5456553821941946	-0.26823927715703455	-0.14555366859623486	-0.047176150562096716	0.07103030981810324	0.06455096640753498	-0.3535785106727411	-0.3878694434419393	0.07259136311720404	0.03646019499269686	0.1582631844430133	-0.5219233371460901	-0.32835029363914575	0.15262791194847397	0.19494465074157113	0.31417304353217296	-0.18522778182175906	0.11965247817301447	-0.06939368395408566	0.15787594602202107	-0.05096009657571639	0.16446208350709565	-0.11218487799940584	-0.5400257822613441	0.49528198103655113	0.41034377703397207	-0.5982581007287281	0.015979821916306803	0.2573705763717305	0.21796685600086815	0.08214545071834516	0.06418268896485456	0.07048903640791897	0.07187820826370236	-0.10743025700061666	-0.05482258003529796	0.41778563258109136	-0.3119983069875619	-0.05154726506952302	-0.1014738921496356	-0.09337516253087982	-0.22765391007985838	-0.508026460529617	0.0209605303697	0.06901350365007876	0.3706307852686955	-0.2081382311277586	-0.009726448054207392	-0.06831922148938709
0.1649805372283848	-0.5090832189801284	-0.2673458596710351	-0.13003900426377646	-0.07886252622284394	0.03039928039914782	0.04799594403103138	-0.35999242041255536	-0.35269366392431206	0.052015831112371146	0.022345809619364238	0.1797017458052957	-0.5059576539737429	-0.3268908342706605	0.20073650659656242	0.24160416433026724	0.32661827230206175	-0.18838885205972875	0.11772643774641664	-0.03823884738586279	0.1503392789082662	-0.04760113200102086	0.17248072889798566	-0.09577356871934703	-0.49545957691136094	0.52722412028503	0.4243084103811608	-0.5901573427825999	0.04341176525502922	0.24587910343252614	0.23933233662000855	0.08766403660844797	0.04663676419132444	0.005727076257428276	0.08931057198556658	-0.12079068426366349	-0.07980523217827552	0.41471439417195677	-0.33563195023486697	-0.04971046183126726	-0.10985128919385692	-0.08629199319636958	-0.21191384710044564	-0.5236128729945833	0.03936916788610222	0.08819099136525381	0.46065060971933036	-0.24293630968634558	-0.0318061177340528	-0.08870394939003404
0.13453723120319291	-0.4900159015550809	-0.23995393046712885	-0.08866926444582669	-0.08870408579488923	0.013285527805593486	0.016251350808239175	-0.36916797877358554	-0.3277192066076696	0.04314945307445924	0.01695796478682665	0.19450411323759165	-0.4822536763943277	-0.32103217237912984	0.276568013831717	0.2993802795308907	0.33361331791417964	-0.18798070411495568	0.12832935571581014	-0.029726724185857388	0.14654151547934263	-0.04001893419859913	0.1564795668516882	-0.07374161601425991	-0.4407320837751585	0.5510122117416951	0.4165714778193454	-0.6036256337894339	0.04007235109940465	0.24081185122460452	0.20230636990843093	0.08945057307769663	0.04508532508863071	-0.08204005254116237	0.11311250952154764	-0.1319578206131623	-0.09876985232383981	0.4011676789134615	-0.3580750328913904	-0.05934623436998106	-0.13757005615301016	-0.10937485584102638	-0.21602416266474492	-0.5267073006853944	0.04815177710645052	0.09745078746557179	0.5217665886845406	-0.2521295459129704	-0.04620486271709208	-0.0775158969839487
0.11057936535183592	-0.4812456856375868	-0.20248756245711813	-0.056498107000125045	-0.07504414196389342	0.028795539151869165	-0.033538552623311	-0.38021060587362127	-0.29225156739954183	-0.00446497404103185	0.030473616517784748	0.2024784911477598	-0.49511793673114585	-0.3169566787814218	0.3398285926887413	0.3059990283078877	0.3352096502653322	-0.1970175030142694	0.14309333348028425	-0.01566444830947351	0.14287911199603215	-0.026935253911524727	0.1405179682803677	-0.05632608923455079	-0.40711286508366856	0.5546431094594619	0.4205607674306705	-0.6109875199533492	0.05827626316270838	0.23964400368291	0.19979115973772296	0.07736725771186784	0.024138921567659836	-0.1455488637992951	0.12359176956726614	-0.1234097691975184	-0.12861327126875832	0.3803019874734166	-0.3762391091462468	-0.05910820004924272	-0.15796011750047362	-0.08261522646296002	-0.19793574175585857	-0.5236121587041038	0.03409487414053449	0.10612420986588082	0.5826108998167446	-0.278513293803637	-0.05589304609507907	-0.10088709279760436
0.10750425964924389	-0.47126345086030375	-0.1725457186953353	-0.05456557899095936	-0.059442224736524184	0.0801748142330234	-0.06847637419501987	-0.4087605174611941	-0.24717462488554026	-0.08521350983739354	0.01613942598266266	0.24086916947430176	-0.504965464902627	-0.326085305921756	0.3928333484342118	0.2807544820647045	0.36395842443978543	-0.19452352923545263	0.1471145686792077	-0.015602180328811194	0.16438492549708056	-0.017970585973010017	0.12347405770608513	-0.04893897850404895	-0.3611596290613685	0.5263534404193297	0.39056637565455343	-0.588979953601187	0.057298948204420476	0.2428700044913013	0.2061223018394343	0.064298592607924	0.020423442287964083	-0.20814510515631404	0.1464962925247802	-0.12098899086212386	-0.158264289311887	0.3488072672474251	-0.3861634918567385	-0.04033439736379477	-0.1725739782120861	-0.05478291772541497	-0.18250857000149487	-0.5246608962746888	0.052055096190482854	0.11703514315016976	0.636794226257609	-0.2837745817477655	-0.07549621180863612	-0.10371581217956061
0.12746668630866503	-0.44210225616081367	-0.1578364380564126	-0.048026069350141545	-0.06506997185098347	0.05754107804497806	-0.0845679091142057	-0.4511858125134702	-0.1946958157804726	-0.1111548750373097	-0.004667486815713695	0.2630201872342283	-0.49184231276099305	-0.36497074088655956	0.4524081805088396	0.274410029389747	0.3639639435224591	-0.18987847341049188	0.15258485882219525	-0.009932364837420504	0.18233575018133769	-0.018187673362857565	0.1204767135872534	-0.02127600231054626	-0.31964833350278077	0.4972641746381953	0.3673499254156378	-0.551720591915857	0.05123454352395612	0.2349797345377274	0.2237861203360362	0.04979338619678512	0.015255665777598798	-0.26404665827006985	0.16694539292820537	-0.11332754023375831	-0.1755673406845693	0.3141442653857965	-0.39050125305984085	-0.011484939238125862	-0.18192966855002912	-0.05290882716061366	-0.16173074169693932	-0.5367437077050251	0.06288590715788396	0.12142759929400244	0.7039729383553418	-0.2825195385569902	-0.08587938455044089	-0.11375287922155523
0.15577703059889697	-0.42043890179400184	-0.0994822650638322	-0.04670371747959093	-0.04367661485033596	0.0013543730482319881	-0.10597654560755554	-0.49947215569016484	-0.16803903515349222	-0.14448663371676138	-0.03709391601260084	0.2556604189634966	-0.4505497813862937	-0.35975466735311373	0.4833784118280612	0.2525562178514865	0.33269577113181154	-0.18082194933797513	0.16079714952776114	0.00219545243971704	0.1652273010037813	-0.008388659912015605	0.12514440892045955	-0.008826320958835673	-0.28463233110450314	0.48346892055973945	0.3396158484582648	-0.5143915480136678	0.05861386216842658	0.21773324332233504	0.22275705486761183	0.025523074673019876	0.0042798322185485915	-0.32541222366674427	0.1897730489293042	-0.10427681944550063	-0.1931463253250551	0.29163343167588207	-0.3927766851261431	0.00649692345069256	-0.19201014477867345	-0.08086023370084142	-0.14525324785672855	-0.5300468085452142	0.05557281157947082	0.12790558246593794	0.767218770977607	-0.2744443630940144	-0.0882006455093296	-0.10468428556290263
0.14661061895610406	-0.40744022629658777	-0.021321017748708416	-0.05925067935876584	-0.03348144768218266	-0.01881356774819065	-0.09691317827628021	-0.545342317909108	-0.17601482887893546	-0.14253104751032025	-0.07737736225456852	0.1964968605810228	-0.3762403053445605	-0.37991848567864017	0.5227384660048117	0.2338945217794491	0.31501332458138787	-0.15241933133087468	0.16394754148779472	0.007538406154355049	0.16137696551856123	-0.023083919570311022	0.14406913461766985	-0.00982314534497641	-0.2507762398824631	0.47039988138957567	0.30327187271258127	-0.467773343989894	0.05838841895774238	0.1922623282149903	0.20844656673540243	0.039468800199627035	0.00042495236684977623	-0.36057285932562816	0.22503833357920447	-0.09247555156919515	-0.19092035434479407	0.25888753273123555	-0.3864219089027592	0.03157684519545079	-0.1920561073529861	-0.08473687250573203	-0.14264102948574098	-0.52669790396352	0.04523951791494291	0.11775001069834179	0.8277893676955838	-0.2582909176091211	-0.10120747782013373	-0.1067245095120557
0.19196525095242054	-0.35667585951391095	0.04497926339013423	-0.08397525935161908	-0.006213303720926976	-0.03857995574805312	-0.05934570760363069	-0.5733840990552772	-0.15517777768156343	-0.11296864177173568	-0.11760678282239194	0.17901739432756197	-0.3130208086234131	-0.37612655861832067	0.5399861949395113	0.218591385720072	0.2858137631283795	-0.11958937595191195	0.17692612216333461	0.003047892070640824	0.15612342770681578	-0.028305607542137574	0.14147794844403566	-0.027342864692590303	-0.21157914889910226	0.44868345632335327	0.26113369403997067	-0.43437113329122273	0.05183600760877675	0.17123312807477012	0.16639910037377587	0.05718789150341778	-0.008625049041909158	-0.3775325451916329	0.24420623223421023	-0.09219901237082875	-0.19545214014128856	0.23486194610722624	-0.36259704444921914	0.016637600142421695	-0.1747198802154502	-0.09175070020132285	-0.13990298512809146	-0.5170622957616333	0.042621858439448726	0.10911112211534235	0.8764515412518186	-0.2455209749383946	-0.10424992430150681	-0.1083977729237779
0.24377063244057004	-0.2955132326547698	0.11620811637102486	-0.10955408593853333	-0.041468712678407293	-0.0926123207042844	0.03453889089817953	-0.5838080757079929	-0.09610108889754039	-0.11112290711329324	-0.13797112240629397	0.1677560696256508	-0.21526968033669056	-0.37915219141861956	0.5606773769683462	0.21026629991503648	0.27591495008668726	-0.10786758054381515	0.18891880487247104	-0.002321954192167336	0.1642465963655636	-0.012398697335855849	0.15065817549191857	-0.03543436338908686	-0.13872058281082114	0.44829214549012947	0.23234727060458357	-0.39850601665184104	0.038325006948299135	0.1657695687618553	0.15729914558963348	0.07991103519345973	-0.0018640827131533838	-0.3707651567438462	0.2709878115809572	-0.08239465864604101	-0.18401991800043732	0.21795765501818712	-0.32679584583870736	0.023722843415455604	-0.15139332723995966	-0.09833787287156291	-0.12725186151138645	-0.4614783007499552	0.051874840120239483	0.10696792185934614	0.9192520952033514	-0.23181255231054648	-0.10532572493828937	-0.09036404820578639
0.2741722066057301	-0.2619040089828993	0.19153022990455387	-0.12039538795162304	-0.035092664813516285	-0.1396836072873177	0.07816925109634805	-0.582839336247848	-0.015062115740114535	-0.08073642750656208	-0.1890859514749154	0.1753744961782093	-0.11834963146566857	-0.3793651100116539	0.5922210451397298	0.2034855835676531	0.2718494691647701	-0.08509034463890991	0.19885436233062923	0.008585266274466031	0.20343915166342744	0.01894743227586497	0.16685128928347753	-0.02784575524766662	-0.09081001803462427	0.439440528228335	0.2114065030641581	-0.3366428253275808	0.05882758563600645	0.18386546433445985	0.17043783719154423	0.08332158409707395	0.04729002269395094	-0.3581797579329963	0.3301260127228173	-0.04697007216325988	-0.17128181704319392	0.22155224794720607	-0.2973397949708333	0.04568909531625487	-0.10439641901002157	-0.06675681029075861	-0.09483995375461797	-0.40083217190963155	0.0786760864886471	0.12594697159891283	0.9615789816454872	-0.18902783987706778	-0.10310028214365068	-0.04588992264467389
0.3255760520365117	-0.20232189100073456	0.24492387836446783	-0.11882775134475343	0.022983511044065173	-0.13445500338005792	0.14731895032121717	-0.5684612502473572	0.08944528726361907	-0.042208948825915374	-0.15672038786619355	0.22841970872947873	-0.03767102685164508	-0.362616274634442	0.6360161391479098	0.20841183431787882	0.2795551767868469	-0.043045248099154734	0.2359001629879895	0.024023826961700245	0.24509153775617404	0.06578309003348597	0.17797873313729037	0.010833801701911705	-0.03769505476612015	0.43419169371707617	0.18529064617981703	-0.2666901693819936	0.07192890185548825	0.21958694760838085	0.18681304058042067	0.12692054994690857	0.10591520464230061	-0.2999277624766906	0.39617996992597077	-0.006625908479721276	-0.1209375489757446	0.21550501725865256	-0.242836589316836	0.07416199558536365	-0.05307245212647198	-0.020627339107786073	-0.03489342128276594	-0.32796228496612045	0.103793825176248	0.14809208872139695	1.048235872273283	-0.12540996479170038	-0.10980403737825081	0.008218091330680927
0.39796389601724663	-0.09134262005082025	0.2895929557339822	-0.12668435097233943	0.03327139635982042	-0.10386822774081732	0.23128269458852993	-0.5105323962349304	0.2138410401338379	-0.009541073531876337	-0.09539975478289568	0.28708349120753385	0.052207578053604965	-0.3275258017780534	0.6794533218702504	0.21002737014956888	0.29989741170568096	-0.002233007957625421	0.27488595009952493	0.0663763776628644	0.3029995180401161	0.10527393673233128	0.19995609586211066	0.059769550256983786	0.023042614971199176	0.4463594625226029	0.1952366672945561	-0.14834613727707407	0.11589274057465068	0.2656590226984668	0.2733455734594875	0.1768454675295939	0.16731232027512632	-0.19040033253014518	0.45795225558747255	0.05576209812354904	-0.06183386180508388	0.26695769536978836	-0.145777795274661	0.10917188747348557	0.013437171383096452	0.07299669289598668	0.06305250008784395	-0.24255554051496012	0.140578759983178	0.1947623515837103	1.1465354891832737	-0.07559560322651761	-0.08788558835274922	0.03805454589663897
0.5305949601124671	0.04857176954183577	0.3700969102891851	-0.09165295493060285	0.08145355099436281	-0.018511089143243474	0.34341036569534605	-0.4058337645944531	0.35260281925223735	0.1026464706902519	-0.010804166721485264	0.3688553868859769	0.16789985333070617	-0.28301784052500195	0.7309263298049137	0.2709223270503042	0.3465545259919047	0.06703408823371952	0.3271827778648049	0.10530536259244747	0.37733832688097463	0.1553332370511896	0.23874832911857663	0.12082004159218322	0.10937139108318764	0.4817219024701546	0.2330601989109648	-0.018080839474095157	0.151528091963468	0.3186262272273203	0.34954565609128246	0.25003883485313527	0.24881269620176533	-0.10042717377945853	0.5312468619761697	0.11703595289671327	0.012586451649447805	0.34210888848968307	-0.052639035960306335	0.14776322528163383	0.08281099874762965	0.15173624659213475	0.16787956702481485	-0.1604644294187984	0.20267713630075795	0.24669647975659573	1.241932758539028	0.002812352752893177	-0.049820987491947855	0.09098510110286157
0.631747665012077	0.19379318990181466	0.4609627826287449	-0.028130684388674908	0.16496261559445882	0.056029495160220114	0.4739511008107006	-0.30215291975402464	0.48911629539903057	0.26162831043670304	0.08521646644221126	0.4466180016805644	0.27351095517276003	-0.19450476124277727	0.7825579680177011	0.3618100664409688	0.41485688005431165	0.13708336911283076	0.39886300915838824	0.16417273541704341	0.4414362388817158	0.21917719746677194	0.28961094063663734	0.2000031752150381	0.1966414094231904	0.5410398859119057	0.2970852589252417	0.07441809844502686	0.2024617177149896	0.377209892754664	0.423794099601411	0.3213281879014379	0.31793299967945127	-0.009524738631436935	0.6068493960399743	0.1873543148089694	0.1035045501693677	0.4230357510058601	0.05527887243903562	0.20701134352542622	0.17120081212434957	0.23993266128519627	0.28622152639397186	-0.07487937205199154	0.2500106962738305	0.31103210491217803	1.3364419804350716	0.06068856626744382	-0.00693769994166511	0.15393271893372834
0.7275983628550508	0.3265778105196156	0.5787029750877888	0.03645752237948365	0.24771896405003663	0.19520838207892363	0.5952198835012839	-0.17242924535372944	0.6226134704793338	0.37264637819323626	0.2097599315319242	0.5492074263657195	0.37254992329947445	-0.07797331423935991	0.8307791555501545	0.437810825494123	0.5043197859160756	0.20461776456333874	0.4888329071804024	0.21610350934191408	0.5179532075699852	0.2788432037831791	0.3409538178030246	0.2813867667586174	0.28886260558900034	0.5994520015729946	0.3653742873210175	0.16641043863813293	0.2646970738140875	0.45047581412717397	0.4744738428823868	0.4066746134965162	0.38190780398490715	0.08294356227584394	0.678791119657449	0.25567094858212885	0.19088254401401358	0.5251020627059818	0.1701545696381888	0.27998912307680096	0.2525297069990827	0.3347862462443376	0.4059491862847867	0.02027272121514761	0.3068204623432422	0.37662286779333964	1.4167017223390779	0.13541513008668135	0.034611693274368624	0.2187608138011476
0.8680726123315614	0.4806824848254626	0.6686563334713426	0.11874994427402294	0.300824240355967	0.36160342761379943	0.7268166039563683	-0.031951778188387805	0.7939915533659173	0.5160618849853782	0.33121043711254194	0.6512116087272789	0.46131219500486276	0.009962441295650359	0.8805125207235955	0.530522886298416	0.6067945523033951	0.2784659951537004	0.5693338050454968	0.27943527979572635	0.6089582315467317	0.33212175022291845	0.3932987556127145	0.37252916911996464	0.3790884988107549	0.6446129496598434	0.43013788877458553	0.2536495706019234	0.30943611215046135	0.511035251602629	0.5437363633092284	0.5092849892910467	0.44378401100968395	0.19171066700458153	0.7531523995751603	0.31910212720745834	0.27951252496247686	0.6116288784881478	0.29153686629353526	0.34814496430981173	0.32847838706360605	0.44512367766061967	0.5519238713182528	0.0953467697923243	0.363446374379257	0.4286418404716971	1.4850444538797245	0.21621739535883933	0.07016990193416138	0.277410633988037
1.015863504461553	0.6709307198211237	0.758967607729871	0.22846730444252322	0.36911242102465663	0.5041383292764328	0.8540247473103676	0.12932088914346593	0.9895646865924228	0.6249288493087344	0.4362502755330787	0.8060265302066201	0.549542476183316	0.12007044161814791	0.9200668016083491	0.6245823000436028	0.6783776064899405	0.3465756834377022	0.6622431417733192	0.3348202120218078	0.6952701952155691	0.40457803228050915	0.4491862237026683	0.4590269180544647	0.46941596394358537	0.6845770494012571	0.4986600850009914	0.32963542501547644	0.3598866440811038	0.5762984353867379	0.6207554461195444	0.582525803756739	0.5088948823868071	0.2894015623423979	0.82337991002896	0.39013983034736743	0.36071458946453766	0.697104392649867	0.4025413453729387	0.40368762508722345	0.3988814166917162	0.530813461198656	0.6987683112548284	0.17293239915698605	0.43723172619475925	0.4986311949464673	1.5362608873924215	0.2933701441189407	0.12676239531117334	0.3397291324650116
1.1488986634812792	0.8369900378345406	0.8523150410264103	0.3428711816398483	0.4479326242849215	0.6457720391299179	0.9959779803561111	0.28856495849689756	1.143002091369236	0.7388835191863591	0.5312539021388993	0.9086945556488779	0.656895497566	0.20047790435093873	0.9725509054838645	0.6934183203210477	0.7523388868110737	0.4249368260235215	0.7540901124284713	0.38870730150957183	0.7597165499150182	0.4761043515069203	0.5070865081862286	0.5405197189215444	0.5659855585195703	0.7468929017388402	0.5692509214908259	0.41234100792206174	0.40557420372706654	0.6451653234153126	0.7091028724175157	0.6699711064039181	0.5738729643650232	0.3802167159278498	0.9014710369640984	0.4598576101969135	0.4463199609726936	0.7679285760612938	0.5066521272027034	0.4712045618488935	0.4561997665691152	0.6282948861646804	0.8520572471092152	0.24310703417995289	0.50442472415027	0.5591656460180465	1.6055577055600132	0.36655132240497956	0.17609995924271518	0.4025123061565468
1.2828831793827173	0.9726419692180638	0.9353529942363868	0.477803488893694	0.5667462124777651	0.8219300617956042	1.0952579476605515	0.44831454243360475	1.264217596301942	0.8505703942322509	0.6220707342277823	1.0227557929467652	0.7327577185196386	0.2969968645145251	1.0215962565673116	0.7567215000063985	0.8093624762798722	0.5061036891105095	0.8289597336327995	0.4596276436936802	0.8260301732319535	0.5267275741849874	0.5673796693855158	0.618131939692249	0.6668278199003371	0.7774796873783444	0.6175089784913734	0.4706882508387665	0.4566612765472753	0.6875785285967587	0.7655423216749389	0.740235135496843	0.6275288593423273	0.45397535782511184	0.9661620484382085	0.5256501875751661	0.5027481249258584	0.8270562551952436	0.5973722205812517	0.5138417292400126	0.508842753738227	0.7027100355388345	1.0041227763045526	0.29197131761336637	0.5470396778912147	0.610987583109316	1.650128657761589	0.43728732564254996	0.22726826545744322	0.46078824357713855
1.3881414062820012	1.1188445003542533	1.0044732310081608	0.5933540519952951	0.6546332215114476	0.9731758651486369	1.1743103664437686	0.58361282849328	1.3616559373302888	0.9221686489141125	0.720141641954936	1.094802035350953	0.7787236830478863	0.3686016243958926	1.0442594021453033	0.7991950114169244	0.8397936833437472	0.5605794266623016	0.8846458495939981	0.49794739509072394	0.8530532581162003	0.5460440458941431	0.5935311361869773	0.6682634377194511	0.7640318999800941	0.7897951039677581	0.6462486800394865	0.503239457452233	0.45843941486000556	0.6970281242542509	0.781071248809452	0.7823711851396771	0.6400769687753061	0.49750115170963183	1.0097393362481648	0.552344703015035	0.5611610894747322	0.8644692144959594	0.6889108401676266	0.5414263826733016	0.5171232421866286	0.7496004666954172	1.1309508419121954	0.3216303702905556	0.5748210395626587	0.6447478078517948	1.67648841290033	0.4597469073055017	0.2731936478628081	0.4934440642753337
1.4835644985352912	1.265720235748315	1.069599381452626	0.6860285753528351	0.6914645825673518	1.099353289768131	1.238475644607378	0.683565399737668	1.416762940981604	0.9770337118479837	0.7719754658808881	1.1189580922041538	0.815985443452251	0.39500512499392965	1.0588911081484653	0.8158589826009086	0.8625912335196763	0.5840328800650967	0.9070380184713784	0.5175295920876577	0.867776455462457	0.5579709995842866	0.6073024535436005	0.7051411295321315	0.8284373830481873	0.7913909377995905	0.6769012410102455	0.5046800171440423	0.47236458179730334	0.7186063774126918	0.8012379371870374	0.8008948064408214	0.6319650336626641	0.5282177515898361	1.0150256654159813	0.5638832162389048	0.5765654299252198	0.8977570379606238	0.7459443136447625	0.5646355770485825	0.5298929087919908	0.788024724929247	1.2257939023281457	0.3209173263913435	0.5922560908547105	0.6597901777165939	1.6513148309187506	0.4678587101710347	0.30916677554577554	0.498721233692744
1.6022508701876799	1.35823470987504	1.1219594845225909	0.7789991808632093	0.7421703323586881	1.2073571999036123	1.2801711147594947	0.7607486698814592	1.4544348682026225	1.036078771061883	0.7824023153372635	1.134233082954729	0.8294188985372459	0.40084765903864666	1.0704735177688933	0.8070564315384778	0.8725846899274767	0.5980067449186828	0.9174013664080489	0.5116458454731387	0.8612451721615202	0.543908932515313	0.6337607980801359	0.71264150919757	0.8625419571187012	0.770088633823025	0.6865641045246059	0.49990918812425633	0.4630650300383258	0.7229366261386514	0.8106963975654322	0.8082425235933881	0.5992260929029857	0.5318673126353137	1.005788572203228	0.5569883984342319	0.5953845902509258	0.8870024120770023	0.7773266295217216	0.5918791044956981	0.520370819484892	0.7945872908906462	1.2915393193524418	0.31490590093102855	0.6042725342874801	0.6482150381694252	1.6106574905798916	0.4730853018526669	0.3173972921351428	0.4911959880433299
1.6464948851517913	1.442549042585392	1.14879092334715	0.8280217235022489	0.7584729314309261	1.2810427901362584	1.319091422588162	0.8074674600748273	1.4665503887645515	1.0462695570506348	0.7553079413451199	1.1286200719994937	0.8251320358330337	0.3828548084004576	1.061153349766691	0.7767509901310307	0.8741807730297344	0.5945460893433434	0.9055021925973037	0.5056399633730715	0.8563902038928578	0.5279963426970873	0.6444136573841124	0.697707584933019	0.8855043001337395	0.7511865346590123	0.6779220568384358	0.4568061840249154	0.47167152856406547	0.6993733882104094	0.8037680109287425	0.8169837808839484	0.5383127505045363	0.5339360439308305	0.9870113269317201	0.5389736934621122	0.5847843497140883	0.8444192053198322	0.7947052998570063	0.6044310330477026	0.5129749392281167	0.7927542742171719	1.3453943775479353	0.29986861121853775	0.5942922365995735	0.6262262873669433	1.5695224739642955	0.4635253130429932	0.3123579599481681	0.474543289188023
1.6811335311305526	1.5190330496512126	1.1571074442029081	0.8766374820488789	0.7677391051533629	1.3394175251409506	1.3290521779525588	0.8452424133396889	1.4620092565181522	1.0431709273457377	0.7461291809683299	1.1212667264448961	0.812598046158565	0.3575445011113243	1.046518693783152	0.7620562181444536	0.8751345061227399	0.5817002556818183	0.8841150191257761	0.5013910851517075	0.8461531495286161	0.5039060162107447	0.6383543930914585	0.6652038769054307	0.9065364277939688	0.7343732537836908	0.664457674473326	0.4468458319754232	0.48248614689312674	0.6684323268451736	0.7861156512725991	0.8183384407249014	0.4861899531263575	0.5292097222579364	0.9659219415841565	0.5239413280196159	0.5913096085304053	0.8014825695278682	0.8080062980619751	0.603571621723421	0.5151950742162734	0.794304263793016	1.3981958449386793	0.29229293531615774	0.5895581836146397	0.6019583046220058	1.533342926744334	0.46492192300477014	0.31908685646256235	0.4666154829670055
1.714095002849764	1.59313488493389	1.1764963238016108	0.9265727591440223	0.7733693736407519	1.3946117691440532	1.3257399967813153	0.8772879833392515	1.451473593701365	1.0390985552272152	0.725286736447353	1.1057753566024935	0.819768981929547	0.3464960398983277	1.041959597443614	0.756001162248132	0.872413064259816	0.5812470216268667	0.8465001147728252	0.49456416814139825	0.8480873121579344	0.5040938641168823	0.6310799297757236	0.6304011663648801	0.9403898736271146	0.7273538836316411	0.6662240974326448	0.45134373897917746	0.4889664350288882	0.6455996612262653	0.7969406766094753	0.8184906669726362	0.44681900249989936	0.5133653171697213	0.9495443607195189	0.5080602586876543	0.6115360283103872	0.7733839628746331	0.8154661584070247	0.6020450358184476	0.5227641709461734	0.7965768049004569	1.4567208785095696	0.282731872612825	0.5878074260466172	0.5693338392823245	1.5036464002643422	0.43650490953501314	0.32593389941067413	0.4635752647709202
1.7173471684194044	1.6501999007086101	1.1908015237886223	0.9414294856235331	0.7883899186808855	1.4476443225682925	1.3423711170044652	0.9034121224892699	1.438306473567262	1.0105899792590691	0.7212114982178564	1.1127251784054955	0.8110697123569081	0.3523510242863268	1.0331143762820634	0.7695405156246375	0.8690305787205194	0.5872594917144754	0.818783756061024	0.48599501108084403	0.847066610839013	0.5005920467840032	0.6190937715233613	0.6133411031231105	0.9755557262837838	0.7284965183376024	0.6735651746092769	0.44891847745447144	0.49845710875233407	0.6224696929557364	0.8125037360083386	0.8289373854282942	0.4283769164924024	0.5040977027605762	0.932980732146332	0.5095078480803308	0.6397313482377296	0.7468867691361145	0.8137233401853665	0.6000548201201117	0.536692627968001	0.7938214528617651	1.5049384205345746	0.2780345504924041	0.5896218543762056	0.5600062026373418	1.4856934522133118	0.4178616292739717	0.32512269755773815	0.46178022369600724
1.7316905632747877	1.6935294005046628	1.195158263353012	0.9440664989191063	0.7941148882261128	1.490957172192322	1.3405479646492413	0.9247256985415209	1.412046968260235	0.9950061583640843	0.7330451466459766	1.1131078836978978	0.8098023359861694	0.34533275248596323	1.0288176315306945	0.7707988396287472	0.8685507745977548	0.5954694647445631	0.7899430968113845	0.48437875088712773	0.8426316950467381	0.4968601210250053	0.585887502346401	0.5972099235346267	1.0125257709076727	0.7367508251635043	0.7018560280834271	0.4569012962462032	0.5017321115432939	0.6099921053965983	0.8341993246875461	0.8436569826298935	0.40310062676392	0.4819080626237115	0.9112089378451469	0.5124878548406427	0.6541829911709981	0.7378952948780477	0.8174331495720877	0.5952583249001638	0.5556376934130844	0.7886637002237789	1.5570957533907812	0.2833291923127769	0.5881668456119052	0.5434054285294699	1.4856575842950055	0.38977690041190216	0.33386746759743874	0.47662160599781533
1.7385325274874126	1.742617210974526	1.1941127765434099	0.9465679175172094	0.8023832820304971	1.5436854291365385	1.329943174057103	0.9417000019354367	1.398606475504976	0.9565768423801957	0.7453533169803214	1.1236787885626935	0.7956358131488857	0.3300155072034841	1.023513566813356	0.7879726065004372	0.8688635819609077	0.6095573910795891	0.7629236477361039	0.49768386616734644	0.8454838600943063	0.4871736480330475	0.5799421552733638	0.5910080831979546	1.0399863772878823	0.732408035256601	0.7288070497429341	0.4636352415133649	0.5174798402005168	0.5994075969222915	0.872372152473077	0.8537643222215541	0.40012199745367444	0.4666861092495435	0.8846775985169554	0.5342574701243256	0.6717393619368025	0.7158628882683405	0.8182908639072389	0.5863720871940524	0.5615439120009871	0.7959724588037531	1.5956565939887095	0.2826722445245169	0.5896972043898927	0.530689445921118	1.4624805794365536	0.37110554928832834	0.3496535541109326	0.49805826546376747
1.741838446440551	1.7849890274746314	1.1940163957281493	0.9211004000103076	0.8013015703084765	1.6006916203615955	1.3195974502671015	0.9423997439847313	1.3836771836546433	0.9249932903690219	0.7756533551763247	1.106898667507045	0.8051202501543925	0.3160675781456908	1.019850477846906	0.7929434101607254	0.8749194399333892	0.6129097806666712	0.7458732579245552	0.5086735330501149	0.843461844493835	0.4825628549147639	0.5762990186192312	0.583332570905015	1.0575488202230447	0.7392341371118981	0.7729027960032913	0.4972831420973411	0.5367393705606508	0.6049829117678739	0.9109038702921788	0.8681752933364763	0.40607256772784306	0.4342546683701203	0.8555116364178895	0.5537942010371484	0.6938631388947273	0.7071469688509606	0.8181840446569509	0.5938636661721634	0.5763779113978238	0.8118352951932734	1.6341617088366764	0.2927498069753559	0.6033361219923823	0.5302946735526815	1.4521978802214284	0.3471391203426066	0.36816527181776515	0.5222423905299767
1.7606042163069606	1.8252710359810305	1.1916722182722441	0.9030359482249768	0.8021200336025718	1.6603831292252955	1.3042907182754353	0.9410519230841737	1.3713596820265797	0.9160738887057528	0.8108355025875784	1.1102736940990128	0.8237799687921022	0.30929188865660867	1.037461074034478	0.8196065526021808	0.8861648379335015	0.6260804122929683	0.7202192268021095	0.5321150994885065	0.8544279213264507	0.49087061262519194	0.5839137573447498	0.590187497105845	1.0687862117956795	0.7486158718061393	0.8114685785472056	0.5265708982212384	0.5722073485633341	0.6289391410754284	0.9651683084400766	0.8969265041784839	0.44374184870344396	0.43527448319858947	0.8559228135548966	0.5908275500650284	0.7070139182110112	0.7066158269116654	0.813702481988565	0.6077160197543305	0.6144668244009989	0.8245149091670962	1.6843398914707517	0.3057246296751786	0.6326354096895553	0.5309315332394176	1.4530945781790834	0.3477328359953246	0.38737813234850516	0.5573887714892327
1.7735771574872246	1.8403253289573958	1.1772232638489124	0.8820855555651356	0.8250686298367006	1.7065413485326553	1.3060843321728455	0.9468303536893764	1.3626687927252203	0.919941262421407	0.8256467415250375	1.1250773903691293	0.8489987388465039	0.31159431601838844	1.0494936506603931	0.8574487298706821	0.8864870811476775	0.6559435829745328	0.7095603092641151	0.563560718502078	0.8694221354825246	0.5023820501126552	0.5928002846408911	0.6000644409661543	1.0907873968458979	0.7701984413365504	0.8443968222164546	0.5667875691853441	0.6061142396127551	0.634904776917225	1.0093998786445006	0.927005576012637	0.4888933312610293	0.43647034497648596	0.85292732843612	0.6298528932218782	0.7274751280096685	0.7085027785381084	0.8275261992467173	0.6172128918224313	0.6460972639431322	0.8557860737246485	1.7344271013257377	0.33767801329030467	0.6493503032257915	0.5416170325690843	1.461019700222717	0.3606931194062103	0.4057497269784435	0.609301367616464
1.7887380159382924	1.8758991640288922	1.1698117425127161	0.8591599326854326	0.8399440463604	1.7298911634964853	1.3051642818475002	0.9427454732340086	1.3623226518523892	0.9273251472016515	0.8690149660223252	1.1284453298260526	0.8703931169295872	0.32669423413432225	1.0665392272731444	0.9104649186140874	0.8812288196390122	0.6832296226997248	0.6978955932484553	0.5982241482206939	0.8941159813542565	0.5198502014998573	0.5950992965201519	0.602664407558651	1.1218745742091938	0.7980669163392946	0.8725702085638103	0.5831791092839207	0.63151800628074	0.6604371998486025	1.0398320738525701	0.9539428123181455	0.5447860407682044	0.4393686526112437	0.8554992332373196	0.6689971864066144	0.7367920613002876	0.7144351947097086	0.8282242114285783	0.6166135655041824	0.6879974951298311	0.8870239409765972	1.7893421696173188	0.37771713189072587	0.6552204460420944	0.5597991750320471	1.47135345847449	0.3675420716609491	0.4376557691685707	0.6683273779792736
1.8088792198252577	1.8912151191079751	1.1544839257400628	0.8324498010852986	0.862833668109052	1.7437959318725937	1.2774489763890056	0.9264406115327359	1.3476850230216069	0.9349357129081449	0.908980229937511	1.1355920410995095	0.893519178228394	0.3547995548757689	1.0855459508403376	0.954401776269718	0.8599977987677976	0.6990702715679367	0.6855957061902689	0.6313402998389532	0.9012224658279525	0.5342402346051791	0.6094937090826817	0.6143279517567592	1.141545061419262	0.8207442013547886	0.8891090500896137	0.6387235928727005	0.6420814013986451	0.7035376281204185	1.085536407722227	0.9668528282371485	0.6122503611452967	0.4366320207463684	0.8621449978000559	0.6987357537278893	0.7684009319676122	0.7262620883429601	0.8307771283038001	0.61517367460122	0.720471600788125	0.9074934595963654	1.838115196944944	0.4099991971633557	0.6677460671923554	0.5820512242791966	1.4883282672945346	0.3704715874592083	0.45681025973503353	0.739546606064879
1.8379512134950826	1.9011949117056328	1.1562922912060465	0.8066685943529066	0.8789465231845384	1.7441891461552206	1.2646941734576393	0.9326059711527357	1.3286875925607602	0.9433564165336665	0.9402883400824102	1.1271426258156878	0.9178988450572578	0.37281511299058473	1.113152653867097	0.9631647028413409	0.8296099076011652	0.7091585853395035	0.658398227846374	0.6538817600560067	0.9134135938328676	0.5518759976515193	0.6265623468288252	0.6198882579691324	1.151380764293201	0.8389634074153621	0.9119566712146238	0.6581657323214168	0.647373230310611	0.7453068704176885	1.116296831273254	0.9803728474605664	0.6798060031740979	0.4227562876160875	0.8529865360716705	0.7437123943309365	0.7669348692473978	0.7386960013354058	0.8223856018349384	0.6106693038445697	0.7334909955280028	0.9115007903257499	1.8666650936275246	0.4454951540667871	0.6821258638044245	0.5959869343029928	1.5042719789571528	0.37023298512768305	0.475580246952478	0.7859212130798945
1.8578073355398548	1.9117084949928347	1.1454404648370027	0.7834819010855378	0.9075534221542249	1.7321714111454878	1.246336506163427	0.9451524986883111	1.297603748838654	0.9419904175607066	0.9706487845036493	1.1119681837935562	0.9267326098405547	0.37441128244518135	1.1330313916336479	0.9641395441699199	0.8238581332805138	0.7028591362282263	0.6312694434818564	0.6894862304249874	0.9203520573160086	0.5527756902545986	0.6318273891238062	0.6208965598339471	1.1484304208461433	0.8429254959106383	0.9235815007098994	0.6623638856509236	0.6491827929894668	0.7813201019463855	1.1321384923594096	0.991062732519749	0.7278337318943794	0.41370406126037435	0.8497935361528743	0.7885401618379302	0.7543488551111702	0.7377275658445859	0.8121751984671921	0.6020978066892366	0.7323053426638337	0.9197302194056615	1.8870591428272214	0.4766945643980433	0.6913249702254288	0.6146209964665903	1.5148255864493674	0.38369736035308105	0.4875918010470987	0.8333813327109683
1.8728392202177382	1.919725821820109	1.1330792168865953	0.7768154990935054	0.9328897158177447	1.7185472278353746	1.2228340627209875	0.9522955352837268	1.2732403481651282	0.9365559887462019	0.9967727543071196	1.074293638315963	0.9365906956565583	0.34387360326837824	1.149286963501514	0.9458685140353641	0.8280934061103643	0.6926686371608932	0.6086245812031059	0.7186043625648472	0.9473526113189857	0.5532572161694244	0.6242375005909039	0.6099467481342553	1.1497898568055596	0.8285720094325043	0.9320550316457507	0.6702850316760098	0.6481100715950074	0.8073449880274908	1.1417688034850701	0.9730409460220502	0.7756163069975379	0.399450186468313	0.8509383731217068	0.8185266389160232	0.7286905365207563	0.7386999948838217	0.8170147215029135	0.5946514598860881	0.73122713959048	0.9330591308387536	1.9029421630309167	0.511188270785799	0.7046479828955347	0.6225841090814181	1.534261778416237	0.3864650459378253	0.4966857359935896	0.8752612293929898
1.8832206644108402	1.9221959120697651	1.1357517425436412	0.7612140136786372	0.9540195047316615	1.6986632312219345	1.2066024380338427	0.9626133516940728	1.2611899256878054	0.9325033280125709	1.0184886774386346	1.029845342046629	0.9183904640695942	0.30822884644593807	1.1596563411910354	0.9384926417787833	0.8283439012497817	0.6747810195667518	0.572744080837692	0.7479314985354522	0.9782019288852336	0.553130792214678	0.6421722192184376	0.6012695349707058	1.1375145175071544	0.8181807882733401	0.9265702883570663	0.6704932773815658	0.6466884195340618	0.8127858935904545	1.1442071257920898	0.9571338522905023	0.8165958049145188	0.383016563018749	0.8371741190009272	0.8291479496606478	0.7073056077927705	0.7383265981069488	0.8112801922044257	0.575640753684276	0.7323850037156452	0.9566769097033351	1.9141351623420917	0.522114962145752	0.7277664973449794	0.629861979605563	1.5476531712097366	0.3983222797324536	0.48921244662151653	0.9105087655419375
1.8867859047987445	1.9301277626101516	1.1365146212000226	0.7567576028752205	0.9763612620572608	1.666328766292755	1.1927968407835294	0.9809864852220453	1.2463349754567512	0.935028356417134	1.0283466059067634	1.0048053865695983	0.9038163243481325	0.27090302743677064	1.1806572514928901	0.9334477146929044	0.8275028642642752	0.6509868249200921	0.5432095871289612	0.7783417363957827	1.0219392598538122	0.5588327018941429	0.6409201139686989	0.5886026396534367	1.1365133112938004	0.7900626382156875	0.9203613116550615	0.669122259741237	0.6278719212209432	0.8127080074167516	1.1376994814397572	0.94452960684314	0.8480474962512362	0.363724691597409	0.8337953053958568	0.8201127099778202	0.6837919162287964	0.7571521853388066	0.8131808163796649	0.5652842818244981	0.729678565794919	0.9753666873385948	1.919523428850738	0.5446230072568052	0.7522023184087108	0.6350452075762236	1.5860571623279474	0.4032556492717294	0.4731114787645877	0.9451370094297594
1.8974352572290882	1.9469735687831247	1.1527245674682782	0.7624606753747792	0.9891835117836795	1.629311297093094	1.186620397678382	1.0043807584271058	1.2476674211461993	0.9355369101473272	1.0288105624656079	1.0042574624414713	0.8637050786385101	0.22061704131089482	1.1916551716680113	0.9227922751274777	0.8143959330887913	0.6399622328144583	0.5132056098036545	0.8074918147170258	1.055115720536643	0.5675471198197388	0.6423225505816899	0.5726820730363061	1.1342408487508302	0.7569932479225626	0.9093987141272345	0.6661295286688907	0.6054217015330605	0.8131139056477062	1.1344765630872555	0.9215493743279554	0.8711495589367793	0.35130781283069984	0.838225347059798	0.8112723625674608	0.6588282376575981	0.7635139079651005	0.8191195031801822	0.5435728378426523	0.7290320144674268	0.9920885942126858	1.9144718797711875	0.5660897423378903	0.779946570198414	0.632037259498959	1.629280957715493	0.4086364615957082	0.4581161997791619	0.9741774076760269
1.910526696283516	1.9609637692084376	1.1729694393923427	0.7660832799788284	0.9968158358476027	1.5977533809733233	1.1959976474417044	1.0295307084125453	1.2399581165586455	0.9370310331220804	1.027278587095561	0.9928857113166482	0.8114904115397337	0.16796941337028704	1.2022764776817048	0.9051057555165289	0.8073407650825146	0.6241896580402329	0.5043132543825182	0.8344179334506674	1.0837079328420383	0.5869968457428932	0.6414018632473367	0.559388908393837	1.142333166860599	0.7268925506158791	0.8957530967664988	0.6680774269608607	0.5789057183656497	0.8165589223765505	1.128646466483999	0.9105596496899011	0.8848421473231467	0.33831896111809584	0.8178139242426326	0.7984340726972808	0.6356610200130745	0.7659100370145521	0.84024548551866	0.5297449850219229	0.7322732929848493	1.0085374631808282	1.911575716059407	0.6014394338260987	0.8000386513481115	0.6263262075490079	1.6862440647041086	0.4061439042840978	0.438840398142364	1.0015696561920864
1.921390718775752	1.9866118885168382	1.189465260960099	0.7657534003416997	1.002338924617908	1.5666874766946286	1.1847648014432646	1.0661503243374502	1.2367704737933947	0.9156027866068541	1.0211208270249519	0.9888500308547519	0.7632059423715132	0.1165184583710942	1.2156310388471063	0.8857159742111567	0.7870195026778408	0.6120327223450853	0.4844555253022219	0.8721014324261714	1.1220464105475805	0.5986581408432705	0.6339524644172446	0.526763700816663	1.1527163182695461	0.6977111596905469	0.9075810649020957	0.6683137057421648	0.5588550838812524	0.8176709144051039	1.1196272439567292	0.9029303249621599	0.8918903781264472	0.3280203942163341	0.8122807015747918	0.7914900546671317	0.6116553270225789	0.7799852984058722	0.8611236977617954	0.5280864719399764	0.7353411697708871	1.0182486223600968	1.9129670876114493	0.6229007670594623	0.8212229309462054	0.6076644482121366	1.7539861141070037	0.4025645311080558	0.42700606369831967	1.0336344091932859
1.93328859228606	1.9964015399865211	1.2058238623840951	0.7524448819750924	0.9984619932248247	1.5535928482978019	1.1765577104226776	1.0957638002423151	1.2452725589823008	0.8991556070536346	1.0187068748301702	0.9898353640989062	0.7162595398895311	0.06805407931240222	1.2219412435382644	0.8665122900168415	0.7650706449891916	0.6135365814148521	0.47596106258362314	0.9014763974254013	1.151378299459005	0.6059333030311368	0.6134237449011904	0.5128956308351518	1.179482510065081	0.669147237102141	0.9112428596967632	0.6784562727840183	0.5497282802770412	0.7882343913838845	1.1187351748200147	0.8850284742960094	0.9096752054857296	0.3173867991914273	0.7990867597379544	0.7887751353285667	0.580910102883408	0.7926428501096001	0.8822454663231415	0.5285632944510359	0.7282420732466741	1.0260868080991672	1.916570554835109	0.6396371456436769	0.8348253037920568	0.5952008955374207	1.8190657090328046	0.3993734151631845	0.40085596807587115	1.0658639771675062
1.9519339751817604	2.0134741199818498	1.2200163458244462	0.738958269080465	0.9766075873719625	1.549156837923443	1.1708425030727365	1.1365971276354017	1.236647357778399	0.8906777404119286	1.029435296049795	0.9757157978335526	0.6608414768799772	0.021808872037039746	1.2288290543871838	0.8491762795832868	0.7534248464428465	0.6195589882438488	0.4747172414555079	0.9226213402500614	1.1802249884621534	0.6179036110924502	0.5869652035314465	0.49423895212004626	1.2088206077297818	0.6460041984785532	0.9230090030287844	0.6849667543902179	0.535126596535237	0.751025050759035	1.096989502830703	0.8602740261921469	0.9176664931204799	0.3025013110583589	0.7699126068592668	0.8029040828377492	0.5599145871503604	0.8286986019812221	0.9086736444263976	0.5368709372524226	0.7142289532000146	1.0353035022902235	1.9210857189574326	0.6598992686829115	0.8560576190238761	0.5903190058000382	1.8932321245798505	0.3987688770092491	0.3793056717768644	1.0837958462321706
1.972856578094013	2.031950953261764	1.2336909865794163	0.7028929128754836	0.9573109647834173	1.549465086305804	1.1518918875556896	1.161577046842508	1.2405849068777999	0.86965751956395	1.0445299619147859	0.9828913005931277	0.6223063038863751	-0.033843422503008355	1.2372372851222635	0.8482978381353294	0.7322518649571685	0.6276931750821564	0.47910826380223465	0.960207195812411	1.2033846385116047	0.6328967348437924	0.56052976053876	0.4900316434386305	1.2365567754531164	0.6263030330446182	0.9358579636348676	0.6872344299819696	0.5327682236151948	0.716210598709589	1.0821682838779834	0.853187048658716	0.9298709244501262	0.31955091919117484	0.7508606194370212	0.8003950834083973	0.5301924975340111	0.8501798989095555	0.9284014955125877	0.550355779413022	0.705338409301346	1.040915763149698	1.9361480150415535	0.6680743419189822	0.8686235524314597	0.5801183823012308	1.959144699161374	0.3860541290947311	0.3384445870251228	1.1030091517120721
2.0065151264381997	2.0469284920213324	1.2480304916023681	0.6615988632319426	0.9284936380119279	1.5657666834498845	1.170498936911772	1.1789101587763422	1.2534393202006524	0.8752634374270079	1.0357147872967343	0.9987538591334852	0.5869072103440179	-0.08864420660782354	1.239140219130605	0.8410660728577563	0.6911015845418377	0.6373396746358894	0.48718918371150643	0.9787080055451737	1.204494066091651	0.6531504413909752	0.525937447018441	0.49175470920720593	1.2660124459575506	0.6096175956995364	0.9471224428464419	0.6697155597658161	0.5221160503700388	0.6827021865271792	1.0887303019681727	0.8533188462758023	0.9543067977387978	0.3466709517504739	0.7006602672249942	0.8094354127697224	0.4975797408949453	0.8690354377545313	0.9458513786813978	0.5651862787787464	0.7042175968281861	1.0423542067517704	1.9490978523073454	0.6833274977769512	0.8743448789707304	0.574730405606621	2.028302265410836	0.3626293325146191	0.2867418088483391	1.1138127731935867
2.0565332508590606	2.0698727696016483	1.2569645031050476	0.6162576154391406	0.8931884340758405	1.5904660730621272	1.1734309920275439	1.1934728589642312	1.2458364145973042	0.8916593673795102	1.0157003444562698	1.0135814744843774	0.5604102767603434	-0.11609109914163573	1.246913614088615	0.8470909668282391	0.6370135061297337	0.6477054756184556	0.4862431651160968	1.0016390467368936	1.1975241641695287	0.6799399087933556	0.4859947605625273	0.5048710909736221	1.2850629201455877	0.5972249071561603	0.9632339866583866	0.6563892362640197	0.5227361235180126	0.6663349634533153	1.0875396020680723	0.8600736938141754	0.9648571495741114	0.3804654990097496	0.6672180160965996	0.8241619733624912	0.48531502949598593	0.9050832025293222	0.939419258578762	0.5874631249476194	0.6938112698459811	1.0507368034374582	1.970132846086988	0.6809697990099763	0.8797738474568948	0.5639278068355175	2.0894148685719705	0.33130850668699396	0.2592771583376368	1.12710098039339
2.0980178109795866	2.096133178230409	1.2487051573091894	0.584747026788278	0.857330237500572	1.6335872554227655	1.1857959841631718	1.2080715272013829	1.2278681632202777	0.9204577007055571	0.9928539291551338	1.0293556653096487	0.5533772789101897	-0.13347915552430112	1.2697798953153474	0.8458801527857449	0.5921285870935373	0.6603464937597296	0.49680457406633033	1.022868818404775	1.181605135933426	0.7018848775637696	0.44788094002489753	0.5084649197561102	1.3072805127039404	0.5804286013553934	0.9887587984205398	0.6353958665451664	0.5285633686790459	0.673839852619407	1.094188915495212	0.8797671134219203	0.9725320269789973	0.4356749001886647	0.6432363494534918	0.8400231081203378	0.4705700048006431	0.9336151091856667	0.9434149727438669	0.6237581760068542	0.669515019560034	1.0611255627857585	2.002672942759746	0.6876963460032421	0.8662138589937426	0.5526625951513128	2.1450164715792335	0.30499444048502455	0.237375235747804	1.149763039183752
2.1384650853610494	2.094259677574949	1.2384642872945069	0.540199109165748	0.8315561651202232	1.6860625906173525	1.1905947729653676	1.2047210489155085	1.199465927907858	0.9608975779483483	0.9695242640521119	1.0351489552625783	0.5312376688322153	-0.12019025282230703	1.2712299090031833	0.8444846215895849	0.5627086718139072	0.6779489120450777	0.4945186203578024	1.0377050221103779	1.1520584176889639	0.7276818853679904	0.3953565641411979	0.524276569968858	1.3181706969842375	0.5762934024643983	1.0098657863614373	0.6173051215837555	0.5385760646594399	0.6688615909282392	1.097288855745295	0.9063115928285113	0.9671363322054937	0.49223950359868257	0.6161236987944376	0.87308841654957	0.4649690994812727	0.9526743189998459	0.9470499875865009	0.6540130355020771	0.6534981461729285	1.0887406831880433	2.0546122953855375	0.6933660007134977	0.8569778310660314	0.5461211538988382	2.1996053333637327	0.2942700181850014	0.229631721571231	1.1725239869579265
2.178258045393865	2.103953386273635	1.2160140916314375	0.5087128061323426	0.813379203053049	1.7318394513490993	1.193183019801668	1.2095080692901214	1.165327784324921	0.980776509611126	0.9548522120823065	1.0394508462345833	0.5217947738627647	-0.08565926782100361	1.28078646876624	0.8574406472631046	0.5484585783852614	0.690180299145849	0.4824285916339795	1.0551597297680115	1.1378926064000436	0.7384308665054133	0.34278423476699466	0.5514225397937391	1.3330289646055338	0.5680665033109544	1.0396248905993732	0.592501055689483	0.5550822710498668	0.6668701527326172	1.0938756293102947	0.9509887883938489	0.9621908145883016	0.5476686041848936	0.599476758291385	0.9054102077782862	0.4813109078261462	0.9771088449816283	0.9419681723657085	0.6817102039705846	0.6246310188373492	1.1293783798118677	2.1076667537428913	0.6966868904818558	0.8511909500148528	0.5510151392372075	2.2365577287293155	0.2872144237976446	0.22305015647269294	1.1966425980723598
2.221635136780032	2.110058835337051	1.2019539276154267	0.48804372187471506	0.8014461860032978	1.7718583903744403	1.1764243031255028	1.204986558515521	1.1353641783367039	0.9721862880755401	0.9307064887349401	1.0581393998739306	0.5179163083903695	-0.03136939086347371	1.2903090054222852	0.8692603765932614	0.5441987367357666	0.7006923333673492	0.47123500455275574	1.0559547745645854	1.1177718307941098	0.7368801220887893	0.3025369661433054	0.5711741584226	1.3326413416495382	0.5763632478232432	1.065812110971271	0.5695956299683661	0.5770985597366614	0.6592973913294413	1.1066243592610128	0.9694070660562826	0.9530450154806793	0.5984888674909914	0.6017734528972971	0.9480239651388482	0.5083244513261566	0.9915834612145236	0.9418628279374165	0.7003647067945697	0.5948526061207	1.17159936331714	2.1604738921640196	0.6845776099976852	0.8494578997000468	0.5637114884062766	2.265541116598278	0.2959679671650476	0.21892927215735614	1.2080395534567492
2.262851788663316	2.1038923317830007	1.1863238998118724	0.4648914332320775	0.7841589694344039	1.8039379576028214	1.178667288971292	1.1900478287217031	1.1004578380212235	0.9694562612681084	0.9122063357917354	1.0713090685703528	0.49145721478174825	0.032657296996181175	1.299110173543544	0.8838498775445579	0.5630070583481385	0.7042038591262122	0.4742340625264574	1.0399051574271172	1.0824982515732413	0.7353619828518418	0.2930012583202558	0.606306506111263	1.323498216284653	0.5762357579403901	1.0707881244476716	0.5636436072783161	0.5885148774039949	0.6522587065459428	1.131639868191469	0.9945340620911093	0.9389951150542455	0.6534516233009638	0.5979581877495298	0.9658668934616758	0.5397990051809961	1.007587606490652	0.9296281260356164	0.7135517704700016	0.5601300209604653	1.2196490401683096	2.2043011114994777	0.6778676840743312	0.871614571224774	0.5855636816266038	2.2752170150307642	0.30389578750988655	0.2219179198162328	1.2221003308425875
2.29854197447325	2.1066589724157376	1.1748055756017068	0.44971292232125737	0.7724057818302222	1.8163350752369987	1.1699812875445121	1.1761386570895105	1.0580945219476452	0.955664205259734	0.883203997871709	1.1034210989299025	0.48302535198374663	0.09568569772241434	1.3176272003682017	0.8993710468717628	0.5984098372810169	0.6988923000803904	0.47396769731715305	1.0346970274271308	1.037300081140005	0.7291972899769652	0.2806028525952972	0.6342357251547819	1.3123049145269183	0.584102467230627	1.0745488389280609	0.5611238342410887	0.5862823736663024	0.6476874557453539	1.1401606152289874	1.0115223356081557	0.9145638721591818	0.7082250388204295	0.6106164525991112	0.9703222707764635	0.5813733372445778	1.0163853936505551	0.9321037201004716	0.7256721086859087	0.5312577063936053	1.2802085147347237	2.2426317633988018	0.6704918765376393	0.9023571884341258	0.6176433190261873	2.275141059439057	0.323252338241781	0.2344266734860816	1.2335941150236265
2.3337976680779144	2.084850308361216	1.167511671531591	0.4405147447093002	0.7808276802373839	1.8273668106134107	1.1640484156570747	1.1539566161386958	1.0433398739013318	0.9554611779953545	0.8407634568106465	1.1249157151009272	0.48444175180206245	0.16121918948548059	1.3229084519039602	0.9058444269944232	0.6344026239552096	0.6936141106884836	0.48373545977553006	1.0320380944093948	0.9919062937531082	0.7044480653983557	0.2804420152595231	0.6611091976876375	1.3029762445243291	0.594536656547258	1.071823248301832	0.5618973468954758	0.5839866777606637	0.6488688777344654	1.172055697622562	1.024513626724362	0.9095872280071816	0.7526291093788738	0.6199008183113954	0.9573650096714031	0.5938413218038497	1.0090073129524522	0.9542660809244833	0.7335048136501927	0.5092312403095022	1.3246421041973502	2.2667868084439577	0.6710482668529335	0.9251091250669822	0.6346974152232139	2.2463159123861516	0.35237940925234196	0.25986771469307945	1.2506545249184435
2.3757991537074763	2.059472573225624	1.1522459305382573	0.43398272313386493	0.7834387969494363	1.8395742369353658	1.173274583472235	1.111088369110044	1.0284794168836642	0.9490786315675832	0.7970164875779455	1.1351878529290036	0.462394888336079	0.21635619045836832	1.3290127479648235	0.8979004065661609	0.6753235953871934	0.6833800086067017	0.48536751715731247	1.007269696570882	0.952673392458552	0.6784613164840163	0.29847710898190516	0.6728232807476277	1.2893304468127824	0.5932520324155945	1.0562310328399271	0.5813981555670076	0.5590774584939981	0.6556578816982648	1.2085599313276099	1.018740671433283	0.8974401621094541	0.7730907948151846	0.638546543064407	0.9442995928982703	0.628016595441072	1.0082884742376168	0.9848349271261739	0.7332654600576848	0.4715196983820009	1.3733876947356332	2.2889451782078067	0.6787263700986442	0.9486737115974551	0.6468889045250108	2.219919234390331	0.39902743332739354	0.3026381302040069	1.2680013008288842
2.396764690632107	2.028774375334769	1.148372728623309	0.42807949667042866	0.790714880932972	1.8386079968137348	1.1484402461246048	1.0579947326582424	1.0115429013128139	0.9263407606401852	0.7695017965052646	1.1472734114365888	0.45369791390355374	0.28320035555697026	1.334816932688695	0.8892604933391353	0.7245265734933464	0.6791211509097165	0.4819358933658803	0.9795775914316422	0.919126307511732	0.6453526707618911	0.34098457791273595	0.675667277844641	1.2600695063241565	0.600184051663165	1.039041971022798	0.6232267083629934	0.5358564660750174	0.640448047165627	1.2257987425997914	1.020830981640273	0.8805526021337224	0.7876058657954783	0.6713485092486631	0.9243262099843459	0.6615993944455834	1.007042487131902	1.0203359994604826	0.7423590118990393	0.44369650134167066	1.406323724573362	2.2946674053946685	0.6745590523450328	0.9696794116631098	0.6674693066560813	2.183013256330791	0.4468365088611642	0.35704315642578954	1.2782630930865928
2.4134471304818663	1.9982418967756357	1.1578409185427696	0.4109684577504429	0.8004225940640657	1.8191014068735698	1.1201937326624765	1.006577207302088	1.0079072421223878	0.9121012561947804	0.7557905021026115	1.156612483641464	0.4368626021421574	0.3385415554518678	1.332107867376076	0.8826027903363489	0.7676136958573065	0.6726352766652345	0.47807050306642207	0.9398731806315663	0.8761386086548597	0.6136051124886704	0.38685145187173664	0.6571861443191749	1.2196371252776839	0.6009359060069823	1.015635100388868	0.6578621741583179	0.4964069521970934	0.6233242155472205	1.2391591771013997	1.0252705843718284	0.8706000855619903	0.7798269259474611	0.6878784386142635	0.9005491406732566	0.6787316625199967	0.9928414289654857	1.048713470864849	0.744707315649159	0.40471834869036877	1.4174250462615778	2.272355445224565	0.6897282717999478	0.9755341077266071	0.6936748644402404	2.1366360379608658	0.5063428480934448	0.4074973096438497	1.2829809216893135
2.429942378037656	1.9700608883129267	1.1752368389106678	0.3901423264999246	0.7997135327140433	1.7751246376567629	1.0741754786922768	0.9376737602997764	1.0052010498438926	0.882461246733879	0.7434609713920425	1.1681197762240128	0.43495579973576526	0.3848677985113795	1.3130561074417981	0.8645074090640303	0.7971133707833182	0.661154336003617	0.45528220432706873	0.898249652618784	0.8245719711030102	0.5874799493277034	0.42938909877806397	0.635937750254329	1.1761346234536754	0.6015984643856943	0.9790858662953112	0.6980808274613517	0.4457974953984226	0.5904825090117078	1.2452500977284384	1.0082814322040012	0.877070288896587	0.7625455825444805	0.7018715665198998	0.876092387212808	0.6952291514538299	0.9749902675470714	1.0596124054159102	0.7488762144415064	0.3849312844534653	1.3969405438542881	2.2405287562977803	0.6998866542032325	0.9914638541202221	0.7228648802939512	2.0839545054792374	0.5564924586170392	0.4453027619283123	1.2762708921002035
2.4318314745823058	1.9649654549660016	1.1997093981210616	0.3682605804105953	0.7909181292321953	1.7015579996844892	1.0242980978442668	0.8721630812897454	1.009976417192304	0.8445661092805421	0.7345185532425058	1.1749779082173766	0.44610673797776873	0.41430665735580235	1.3027838824393498	0.8517319606720027	0.8177680926024404	0.6440202793496618	0.43007399558339887	0.8461232308938029	0.7588158910356062	0.5489828874698046	0.4710335190430868	0.6016969493454795	1.1264942682729022	0.5851149596983356	0.9430893459457257	0.7252220509279796	0.3858769130578409	0.5598460938516133	1.242111925943925	0.9938039032924506	0.8736448266031912	0.7257706322872959	0.7114629694568585	0.8420854882615302	0.7001313978257369	0.9623327158433435	1.0688152946714746	0.7498958230521123	0.3581247847441601	1.356710739224107	2.1935696710501746	0.7052002024906298	0.9819396123901576	0.7512586900653181	2.0293698634498325	0.589034366964823	0.477261020622627	1.2630486108896088
2.412971421624713	1.944604654546519	1.2205799285577474	0.3209815427248452	0.7798080199305174	1.6312101861664832	0.968690498298902	0.8057845913456829	1.0022100780291137	0.8058279158954085	0.7080702732107735	1.150414119626148	0.45661136476377784	0.4225077117679759	1.2706086431358465	0.8229121419646915	0.82272422884345	0.6038090692399881	0.4082964880779322	0.7877602648099525	0.6838249092438831	0.5056033997935153	0.5009154819975947	0.538547218084447	1.057361622217282	0.5772687619565188	0.8880855846269846	0.7380137436280121	0.315533417970541	0.5163097255389857	1.215809182488931	0.9562257667087766	0.865526203144227	0.6876938328030693	0.6991531637746099	0.8034365904505547	0.679735548491738	0.9546391448203959	1.0777548228563096	0.7482071551868577	0.3345530795131767	1.2985137084902625	2.1397039402905547	0.7101505804004563	0.9695143951331348	0.7564920534255759	1.9735467233000903	0.6148612515104322	0.5010249802355295	1.2275330443907861
2.3649368485757356	1.9257266060424374	1.2269868024128416	0.2664574982111422	0.7669512402155005	1.557708754582786	0.9169035287887869	0.757473615504948	0.9944895631973834	0.7775982560234725	0.6833048692714451	1.1227051933859569	0.46368122256415634	0.4211660875879569	1.228924043755314	0.7782845170663224	0.8180438687012019	0.5675748455853235	0.36743907355189126	0.7339443052096641	0.603414639203786	0.47264966022825405	0.5032667235688216	0.4691700057498771	0.989108751676478	0.545179505395233	0.8307540311324535	0.7497429827571982	0.24825865819556747	0.4660275689623677	1.1870532467839983	0.9367166441022577	0.8533328333104213	0.6381202693225088	0.6803995547528674	0.7505266255593985	0.6493378558847145	0.9499507189803025	1.049101349049819	0.7334388500617065	0.3124980836570294	1.2247218846770065	2.0710653722893695	0.7124424181779061	0.9436361864323954	0.7466174852577149	1.9102546166324674	0.6118661242985431	0.5143299916409542	1.2000254253936122
2.3075323566652917	1.8965076712389475	1.2313435419772314	0.22757096277820277	0.7422183666497579	1.4726082920420622	0.8746095416881825	0.7288626672277168	0.9849134579479492	0.7561193512490758	0.659275364745255	1.0953690061545118	0.49199364181452265	0.4140441367723608	1.186837460382114	0.7423766457869048	0.8134639202566308	0.5333465025275679	0.32650419197659686	0.6677586578369172	0.5319290433584618	0.4442578691185607	0.4559706559825033	0.39785406078918994	0.9430161569346576	0.49890417902860856	0.7743109883864596	0.7482285959580443	0.1860879366943364	0.4126863327742001	1.137810301914227	0.8918678919720125	0.8451784529230414	0.5821465010315388	0.6417856453713594	0.7229503233198302	0.6191908174868168	0.9226528187844256	1.023781183643335	0.7218839140328265	0.27741091024106285	1.138408609091544	2.007932035798517	0.7225929055729825	0.8943533216052346	0.7284383228703575	1.849842492817078	0.6003259559692657	0.5184109663722822	1.1483147276083314
2.2567448547426094	1.851915215693777	1.2193057415085449	0.17365264203991435	0.7158830964844225	1.3931631993420748	0.8385568854525125	0.6998713295810095	0.960616138713782	0.7335078302988307	0.6081634296630898	1.0468245673024332	0.49563660295985984	0.3919992753903412	1.1287473514644348	0.6991619001204723	0.7833263461944908	0.507946103341036	0.26009299319488133	0.6048369897183548	0.46385923390844025	0.41374962320705216	0.42348370884642134	0.31320662416343115	0.8901315262074935	0.4368011994306517	0.7309961777164171	0.7387053596539643	0.1361913837120956	0.3590347379863802	1.1092042571879777	0.843226092287099	0.8082850201208321	0.5067614008892602	0.6102899915256198	0.6908480244763207	0.5688524720504692	0.8973197444090989	0.9747821190231519	0.7011600392043216	0.23128104771970026	1.0442541510095071	1.9355736263043177	0.7057250127730915	0.8551620841112031	0.688023063405268	1.8036699325692525	0.5629237299654228	0.511094326512772	1.0783141002294987
2.195606821115738	1.8183143128767725	1.2093099074648628	0.1169813441826942	0.6760048912860881	1.3045998823777147	0.7985981313487385	0.6674128899735453	0.9195713046921682	0.6847024413082131	0.5598471773701618	1.0111229030428497	0.5089596618053897	0.3605823184112766	1.0727889770331154	0.6737902006605178	0.7564931003395904	0.4769577820842457	0.18716284917967646	0.5398590253183833	0.3836788137888944	0.3842781483846639	0.3869038808573264	0.2264041692108066	0.8001703004704321	0.36248188286333544	0.6847432757381402	0.7079044181484451	0.07352535925101537	0.3023944215056952	1.0550366510208964	0.8119296278301885	0.7674115067686513	0.4374876448485348	0.5723130907764016	0.6601319631925986	0.5302003238679667	0.8535065247398773	0.9019726853427613	0.6708884061108834	0.19766723324572383	0.9612815940952469	1.8779898262486785	0.6753730692439583	0.8091588286297785	0.6361318833808138	1.7383569851867064	0.5199450411077821	0.48225886090728415	0.9986118454825117
2.115382042945915	1.7742765809893637	1.188805297411538	0.06255950164245756	0.6442314897976418	1.2200931931632695	0.7482406295020022	0.650399566695884	0.8776192275760268	0.6526004798744005	0.5055236063660524	0.9602452464503433	0.5228762209328994	0.3476957700414738	1.0076300071375297	0.6292633126517145	0.7281344512476409	0.44002405632873726	0.1165849220911094	0.4833883380451394	0.30227089728512874	0.32545735246787655	0.3133989794308297	0.1507712152962592	0.7149005984538538	0.2896544454785736	0.6431964778080796	0.6664394943921607	0.02586661608796022	0.22686786506805318	0.9950515476651274	0.7824819544469571	0.7199039255969767	0.3592362129459864	0.5370953126483068	0.6279312638981368	0.4817216845975582	0.8036878069630466	0.820317690707572	0.6417645394571104	0.16523666327853614	0.8669155316360996	1.8046513918161105	0.6285629422882575	0.7597676481579421	0.5924527399335229	1.653028051487259	0.4558846271835758	0.4434326375005534	0.9072402786082188
2.046962400819663	1.729717269310537	1.1657817175763272	0.017392705535057083	0.6025702038514569	1.1290514406476586	0.7120284171704367	0.6304551743855702	0.844442214928047	0.6124385331585753	0.4559967030722972	0.9214958926486589	0.5251445079071864	0.3140723109433556	0.9468472741311975	0.5852004845999336	0.6937414864091301	0.4084667068348152	0.05390961338226807	0.43020594161157344	0.23132604259028056	0.27779686780683377	0.23337183740033435	0.07530081086401005	0.6561046257939736	0.21236652433666267	0.5979297697679903	0.6123574839505024	-0.017295592202876034	0.17129376579897676	0.9335215674742926	0.7340691047959381	0.6530593062310581	0.28145489825430703	0.49669113286377986	0.5823847065453273	0.4302762301902681	0.7537285162819817	0.729001137176036	0.5942008343430272	0.11972537808740195	0.781931151517274	1.7436082632257572	0.5824502769787264	0.7155548973767598	0.5436848544421199	1.5951986287776712	0.4019407153738269	0.3869865964736705	0.8184890637862402
1.9650044624381482	1.6807254016116708	1.1170849022728202	-0.03944130595912705	0.5545880496459226	1.0453708966169637	0.6926533679111977	0.61767125772486	0.7935005053367792	0.5793068489780465	0.40040046707187127	0.8826561778751575	0.5264421801274247	0.27846676605616366	0.8962782385166397	0.5262341167219466	0.6629482097183661	0.3718320621641285	-0.01083498613615876	0.3863299370809151	0.1628270984481664	0.2201496480024104	0.14255816171290833	0.012405712954435353	0.6178530372169917	0.15254084470677223	0.5565767484365671	0.5578754014706702	-0.05086548697622449	0.12709245429229668	0.8656998873814343	0.6832307220921234	0.5922102748549392	0.20446471699658547	0.45963159943218707	0.5382699181678643	0.3727461184161211	0.7069359098171877	0.6487168842417785	0.5324519422260133	0.10628452080596411	0.7147541704352147	1.6809536168343975	0.5343179439115495	0.687613040176162	0.4718625781714481	1.5515937895050609	0.3400489954123033	0.32519372606848534	0.7367987284271899
1.8813775931274594	1.6037745893546016	1.0757048610633893	-0.09590475940694185	0.5213645595768973	0.9699782821694359	0.684953515162084	0.6114640443748094	0.7454640190258842	0.5543932353863578	0.33515462369186755	0.836630994058425	0.5112180567257868	0.25837939992755365	0.8465344894122726	0.4588957247739425	0.6410573914152533	0.34483945292902884	-0.056191639873760815	0.3324975531726838	0.10470973816060995	0.14786101967515758	0.05855270067777557	-0.042224465764013064	0.5766417361072859	0.10614688732432784	0.5174488901069976	0.4976491215102077	-0.07260711296565418	0.07732334284313705	0.8019681318829986	0.6307589934860266	0.5262935349192006	0.12618166849903792	0.420212185380458	0.4918813095595255	0.3247063884148575	0.658865367859353	0.5844422454527265	0.4637141136751559	0.07671137424142425	0.6723265771486727	1.6087493884787847	0.49537830908578756	0.6335725754847902	0.37979955826929807	1.4933179167064379	0.2746531862988306	0.26143157262152844	0.6606638937712385
1.801556394673994	1.522075831023017	1.0248991028361376	-0.14028045152567037	0.48677217768266	0.9237759991510079	0.6876153660244123	0.6066388760691599	0.7030806425153575	0.5280968681445513	0.27005531708638997	0.7806796131929749	0.48785307134115274	0.23385045137073987	0.7962594095089865	0.37471187753131907	0.6149932564361758	0.3237178798403848	-0.09864105612653369	0.28973226502752286	0.06955262089036746	0.09247451681591895	-0.02186818158285473	-0.08866617305547184	0.5242228040500029	0.05809967968860691	0.4795955059425765	0.44406936366782446	-0.08627775970912022	0.031641143685415554	0.7468052951554641	0.57612015839809	0.48252911249123265	0.06304350792534787	0.3804770752798828	0.4206504107066471	0.2885021905802183	0.5999745061464573	0.5129114824429408	0.3925914186994176	0.06454324120636798	0.6252510129729345	1.534616615970793	0.453076231816888	0.5768630249335824	0.29083167995065623	1.4069407958414306	0.20625731389830407	0.1891619968811787	0.6002351019693056
1.7351706225821328	1.4465543916123944	0.9892463690555591	-0.17675846084728108	0.45019158639543544	0.8706274573931498	0.6899796532420431	0.6024504512295504	0.6615856286881131	0.5240627361127179	0.21679448221979308	0.740669413772282	0.46710913596626824	0.21656108943526725	0.7432521010471637	0.304716318485306	0.5982893076368194	0.32434465685903413	-0.14763619320225957	0.2361343336030033	0.03687830194126341	0.048848029126879	-0.10042438904368237	-0.13464222146198113	0.46591941015048793	0.010591662309034917	0.4527506463029245	0.3876076854968015	-0.09372691428506368	-0.00714532519734117	0.6998874286637552	0.5364775219741048	0.44658259518181315	0.013270723968343463	0.3671890564885336	0.34072846167933746	0.24745454963961064	0.5347201247104806	0.4320444641313735	0.32656299742879463	0.046176366790827136	0.5894414256616215	1.4655192458586175	0.39167467534907763	0.5149443395611429	0.21560142427733217	1.341103332900595	0.1413944791494673	0.12629068864202989	0.5593045395318841
1.6772928261192288	1.374411184389261	0.9517182933102566	-0.1803654821801283	0.41247902686813165	0.8275544882410346	0.7017461284291833	0.5773563062175123	0.6245831693825014	0.5230190182827286	0.17679890035125687	0.692082895055877	0.4554673361081655	0.19136265800658794	0.6962631911175945	0.23951975840436232	0.5686429319326411	0.3138596743036409	-0.18234143126782545	0.1683508537490782	0.01303748571388667	0.00065147324075156	-0.1698014766434271	-0.17213572414966807	0.42833945642048254	-0.04123460184881339	0.42517749047714526	0.3311954256335973	-0.10624119587046536	-0.036070937172261584	0.6278253212932398	0.48142220861280227	0.4260143867760801	-0.028612462058146458	0.34262748264821274	0.2821180568709318	0.20347732152904627	0.4741078439529748	0.3859727104845606	0.2699845198447492	0.02920244923242518	0.5710859529746213	1.4077030910858241	0.3413093015392635	0.45667127622592557	0.15898016307280707	1.2855464592973371	0.09127571275434228	0.0730498970691725	0.5270891868490868
1.639971834783113	1.3180027660509606	0.9213991758317898	-0.17630371266039288	0.398021218077823	0.8026618506044653	0.6961795818423373	0.5613080166009811	0.585944702775388	0.5229385958323725	0.13639126993491485	0.6438245328393286	0.4439771761573694	0.1673813473251054	0.6415166686250308	0.14368869621917385	0.5309214973510663	0.29712088386988045	-0.2176971575017121	0.10860122485760051	-0.004539920178471912	-0.04566424759682454	-0.21635806646828146	-0.22026105626932732	0.36902808117272407	-0.0773449706541916	0.40469722940221403	0.2753796695750577	-0.11745821780378107	-0.06127541480596479	0.5660878564410758	0.4371579789143352	0.41444406212660956	-0.07634399960051404	0.32944266768009645	0.20721856017101117	0.1516849743876777	0.42456328327488563	0.333951735594401	0.2222050195626173	0.02307966373855146	0.5519521557691386	1.3611090784192386	0.2653528819131492	0.4062221815619207	0.10774635266719675	1.2382362530759408	0.04910867174912766	0.013663029558965228	0.4931991080216819
1.589446745544088	1.2660647575168933	0.8996122108635619	-0.16155950954176754	0.3828039204788959	0.783910864391318	0.6950174130103222	0.5565039931485343	0.5558211639702471	0.5300676124059736	0.1273032337367108	0.6119565213982792	0.44427650833098714	0.17728158559803625	0.5814927099046618	0.04830426710052301	0.5017129451343477	0.2753118988767799	-0.22347437777410617	0.06386732999162421	-0.014496124487815409	-0.0801999694444003	-0.2467028581092276	-0.25063367457404306	0.3147218478471346	-0.1057507898737271	0.3794962029685039	0.21867376324339377	-0.13969346391815277	-0.08638543431352028	0.5024267655621129	0.40613593906246787	0.4324146197183814	-0.1091178338325991	0.3220688598201324	0.15143950533820055	0.12180760607519374	0.3634344370298023	0.28527165390308495	0.1871133328247721	0.02223062513285034	0.5174399979706669	1.3157554067385455	0.2014030868881637	0.36353715230824696	0.060699899084339794	1.161524692243437	0.01442353613683818	-0.039466296479700215	0.48911334484049573
1.5380119704507886	1.215767370366867	0.8743970293037225	-0.13380610829169653	0.3564187356765771	0.7861529761827588	0.7008936291671984	0.5546667887898258	0.5357929417237861	0.5486848183218653	0.10794039721181217	0.5711398060095235	0.4229118523123751	0.17218580630662328	0.5372547451757934	-0.028140110797952745	0.44904375166368976	0.25327910287332395	-0.2385580251291331	0.011704422839712913	0.004372353298702701	-0.11428566618783816	-0.27611023159306936	-0.2708818117357616	0.2903007381938615	-0.1325419134780683	0.3487526712153398	0.1760983292149809	-0.1393998263986193	-0.11800929038382094	0.4295853911972204	0.3603452952617147	0.42672901085621334	-0.13383249021553734	0.3318669044258316	0.08864926568466805	0.08746791596813693	0.30847242824832394	0.254562910300623	0.16544278626778813	0.005966987743389643	0.4900020192341925	1.275313674396333	0.12536925462893567	0.32080710142139507	0.0299744430995748	1.1125704694370877	-0.03660731345853331	-0.0745021642844708	0.48696127333027645
1.4896328948864865	1.1762645916023615	0.8594204307561697	-0.10582846984043628	0.31283696697840746	0.7947088447444398	0.7118872620810486	0.5509524882359536	0.5027692930829846	0.5688525217732994	0.08419983196830841	0.5418545680516561	0.40673981309241264	0.12366724388565438	0.5088297942920221	-0.08051530933309202	0.3842221256607309	0.23584046284939036	-0.2476550659269316	-0.03679192000216847	0.0050407694430409855	-0.10987113521560872	-0.2878252521002535	-0.29849005743606216	0.26480470048257043	-0.1507643377298596	0.3251928283531326	0.13228058941117343	-0.1457130330685877	-0.13008709933993817	0.35226894776005135	0.32573484562197524	0.4250497214411273	-0.14096544554300255	0.3358265613172147	0.030141290656025416	0.06162311910703455	0.25968125047886664	0.23487825043003258	0.1628245972070607	-0.0015376391120211594	0.4651372562747588	1.2425786360540987	0.0677703560815385	0.296158228193963	-0.0014384111482229193	1.0971162493654716	-0.07166996835156704	-0.1101445874409164	0.5115259149654474
1.449983849663163	1.139155846636322	0.8264652163016791	-0.08521180204048726	0.27225841839746884	0.8048598986848379	0.7255647786413336	0.540807318462069	0.46192408007609964	0.5832108858695982	0.0574759341788465	0.48224438727759766	0.37756709040727865	0.08487255021281483	0.4842621413828215	-0.15305436641542353	0.321607598622489	0.20952563726127077	-0.2596137845745242	-0.08341877952897289	0.007880184457022304	-0.10250903289380445	-0.31028990003771045	-0.32631737363154123	0.22793558479329007	-0.17206552771715775	0.2959993327467706	0.0836283855056324	-0.14504723145777673	-0.14558190825555867	0.280456681343066	0.2994734499238702	0.4393787317044742	-0.14765379250329128	0.3533307254132424	-0.03258806371848022	0.051050164977772906	0.19949627940184636	0.2268739700795713	0.175127937264169	-0.01045689804099378	0.42545352745647547	1.211640211643486	0.016786699247346586	0.2794565209101221	-0.03995273297418088	1.0589110087122287	-0.12686912120094182	-0.14010719112164743	0.5316012027542479
1.425725102253058	1.1060815824113877	0.8164804905553492	-0.02054527415602898	0.24245461087746345	0.8138030536756389	0.7201258285075027	0.5037569360999024	0.4332280380307699	0.5712269551972937	0.0362657696327654	0.40726582060145555	0.3659979776365742	0.0612017891970443	0.45597112157480674	-0.1931481018772721	0.26013854829143357	0.1870420098179452	-0.2671887104804166	-0.12060467611987877	0.019306135788734656	-0.09599683191037349	-0.29647909793939353	-0.3530194265961358	0.17226412872007874	-0.20198830502366505	0.26332686712203085	0.03396258567554861	-0.14435228932821426	-0.17342686514758532	0.2272456069276974	0.285459611388753	0.4306633019582858	-0.1514763466225431	0.365799666242426	-0.09724182553290721	0.0364769388888877	0.13534611410282527	0.22982529958259196	0.1989051723700166	-0.036090046034595535	0.38579410567128264	1.2000431514173957	-0.03528245888644117	0.2526567815419881	-0.06512685153158937	0.9996901217601145	-0.17595132872166316	-0.1695504427708282	0.5560216312880256
1.4133803715419153	1.091664000551636	0.7886442408923741	0.06183073073859265	0.19582286982502536	0.8153719589038086	0.6860270686206585	0.47134512416357327	0.41104282516829765	0.5529641599817456	0.01644402954124711	0.34357863250927245	0.36653526993717167	0.011406251335853629	0.4228265777191214	-0.2155689398789919	0.19668102588351075	0.15553109011893224	-0.2822529665892335	-0.14450493196712674	0.021899981662674237	-0.08136152371148371	-0.301162744143761	-0.3816777048214909	0.11927245159648889	-0.26675898301265505	0.24041247520915854	-0.006218603424110678	-0.15118545764095884	-0.202003900890077	0.16444542648488794	0.283452070085293	0.4177308698558616	-0.14821498706452746	0.37169328321361955	-0.1418740581955223	0.014271598839790633	0.06860193943035192	0.2180595910755466	0.22850039598037436	-0.05078404576433034	0.3447105581254271	1.2094934903499153	-0.08108846545610149	0.24121883783930223	-0.06603167260482268	0.9618163428695718	-0.21955721534516298	-0.19879361906052898	0.5647673318126589
1.403253268438143	1.0732761323866458	0.7487486275952645	0.12700239946616326	0.1418955746618172	0.7998702267929311	0.6474181251915685	0.43591901530847926	0.38394042750173774	0.5284824228330232	-0.016873563738965765	0.27753362102967905	0.3893804060860718	-0.0253185705509547	0.3908875138445783	-0.21395880559480526	0.1213026409701811	0.11118303363175248	-0.2932693490194848	-0.17582626770103404	0.018451708880424435	-0.07569011565171622	-0.29216574420915775	-0.41355143046463877	0.0799364556512856	-0.30953602766323407	0.21396594394683296	-0.052450812018461204	-0.15644002377997793	-0.22128388883489114	0.11095912750110155	0.2653323381884563	0.4008690342890624	-0.14935749583836294	0.3837468345048477	-0.16178848566685028	-0.010631626589662286	-0.007587855826027656	0.20469643965788548	0.26974535471963684	-0.064636176383027	0.29958954578861585	1.2235586302580466	-0.12033870652583858	0.26397887459862995	-0.06769245120986996	0.9346067290547284	-0.24982619720643068	-0.218069069071036	0.5628536239571712
1.3870659436191315	1.0572140914320134	0.6972686937331333	0.18359861428941152	0.09728856786703817	0.7899703162461102	0.6033622417179275	0.39173313874183335	0.3689091027623003	0.4892447429547461	-0.0658515765650172	0.22817668643934402	0.42185640917972755	-0.04473614365679924	0.3840482557393525	-0.22397694140956861	0.05524741097218115	0.062429539164253	-0.297264337481114	-0.1893712681206686	0.020835441187173315	-0.08072856251375973	-0.2780006423349276	-0.4290763499916066	0.062394290356826164	-0.3395690899072389	0.15430405462745048	-0.08145757660523675	-0.16212560171667473	-0.2545029650085907	0.05491339720511579	0.2511712992880693	0.3684411016333725	-0.18009423333390479	0.3727896775715468	-0.15650158212752635	-0.022819513002330784	-0.08561757867625489	0.1943901728603936	0.3206436134654111	-0.07493875873961711	0.2560246830291854	1.2291404600607287	-0.14043191794209556	0.26662064607850383	-0.07161650958795561	0.8968441407109348	-0.2829002344109429	-0.2420955704539837	0.5606448972999758
1.379383331444137	1.0347299902696765	0.6519053477791175	0.2368664852401349	0.04215397267822958	0.7939040398333146	0.5462840143630505	0.3533007767317189	0.346820109195637	0.45705546008586573	-0.10657737093362374	0.1812851003634223	0.418499055270129	-0.01862675472675962	0.3762422634981798	-0.21834730666331237	0.0013154691892665355	-0.005119776229294238	-0.3063100600313667	-0.18531175675527878	0.031406441636592744	-0.1085881108775304	-0.2582713116882781	-0.44715337890308504	0.04084309697993058	-0.33064463896618324	0.08219125045163772	-0.11193844045659143	-0.1626299370353119	-0.3075866427469189	0.029484966463067763	0.23431695411625214	0.32795798191114506	-0.22084080277017276	0.3696177396574919	-0.1610702047888844	-0.048038774257821916	-0.15325930335516835	0.16915723264053512	0.3560996076790974	-0.0932415337971889	0.21258518462535222	1.2153086594236382	-0.1609749370628378	0.2626493236071188	-0.06566897987378575	0.8681506500169883	-0.3019370816928149	-0.2702984955249043	0.5384704848110389
1.3554206569833935	0.9986621371482487	0.6025851609653851	0.2568731792816143	-0.030137549911108945	0.8195269890219385	0.48631222873496227	0.2902612552977669	0.3238776954734617	0.4189957325686874	-0.1501768846659393	0.1386700023098306	0.4123060327987564	0.007567039555424415	0.36186799244922585	-0.179141218936589	-0.045577755014437886	-0.06803911888145031	-0.3179634155189437	-0.17797333986903519	0.040435910627969425	-0.14969419714196047	-0.2423612834176741	-0.45059125919747983	0.025130434880595076	-0.32402878048219363	0.010510689973970033	-0.14041994529835325	-0.164098124632979	-0.3599922879633741	-0.0025356428018872305	0.20234768479038504	0.28151950717468754	-0.26146327707106887	0.381483137039697	-0.15669965544905579	-0.06173547632635743	-0.21981646015533177	0.1408157890306446	0.375012499302554	-0.11225255118284153	0.17796997166603776	1.185711709374113	-0.16293144475481897	0.24269890048315332	-0.054774524654609136	0.8335566757739159	-0.3300434158184472	-0.29597537248515915	0.539019730708631
1.3528039147969535	0.9749382809432348	0.5539711678200762	0.2670211269162979	-0.12002252904247653	0.8127579731023656	0.43588407670797996	0.19816933772863193	0.2937669009459111	0.3748238988244448	-0.19340102998037353	0.0953996764740787	0.4602568344972594	0.004610415330435408	0.39742986822480864	-0.14286269110186414	-0.08519234177405731	-0.1216618539243897	-0.3341564772025973	-0.17165990809056553	0.04651732733288538	-0.19788296985616521	-0.2451656645606337	-0.4355570823334404	0.0069324740051620775	-0.3164245836469969	-0.05983834087696314	-0.16411810635437032	-0.1551890592596265	-0.3951225128142042	-0.039970049739631974	0.1835901161290317	0.2164791464024472	-0.3063769855841313	0.37215383905063126	-0.1624306588856828	-0.09257121096011495	-0.27185115801257936	0.12900815344113914	0.37910431493007024	-0.12308293432224693	0.15409497111566905	1.158953641691267	-0.157864906342647	0.20419707793935307	-0.04819802368912962	0.822417788250046	-0.3472339105723307	-0.3222884996373492	0.53789342638675
1.3462394760403424	0.9560987839889536	0.5098720441191092	0.2821255666938733	-0.18624130356281232	0.7742002499664853	0.3629241343317972	0.11405674659849943	0.2753407877959287	0.3267117592404508	-0.22272770109680828	0.0450113865563943	0.5298361874246379	0.040038731131759694	0.4264899675835695	-0.11741227295820593	-0.11321195895840722	-0.1564807889862564	-0.3406582249470234	-0.15629975091289577	0.04336527450903579	-0.24163070674240297	-0.24139803090190917	-0.4290445827069952	-0.0061501314333056905	-0.2946298557446802	-0.10571335199155296	-0.19601914584674018	-0.15691705596083388	-0.4292310935979765	-0.05660289119108797	0.16472965746127297	0.16810285194113625	-0.34352019731715905	0.3607562521959601	-0.1569906408515579	-0.12447614972576386	-0.30031197950712335	0.08970871919368706	0.3734678205275957	-0.13273548249605618	0.12245320754674957	1.1372813461810571	-0.13027214352420582	0.16839249955550334	-0.033631764726938476	0.7905826898879852	-0.34791432460589433	-0.35271755317417564	0.5342990178438825
1.3224686307469058	0.9370532717391324	0.4590666126064854	0.307035122139693	-0.2331421221155086	0.7626794666757508	0.2941803952070612	0.04616323228220674	0.24909469544772392	0.25752933189085475	-0.2684072331422696	-0.015492282621101455	0.5955469898849121	0.103533815917627	0.45270793981483887	-0.10122631901457335	-0.1252031452591728	-0.17864076044852162	-0.34459778186645595	-0.14509295828886085	0.050960102734905685	-0.3061786550584052	-0.23181249967287193	-0.4211499999188767	-0.006966022827115533	-0.2907801210241128	-0.15685749680841252	-0.21626499357714946	-0.15222316576627598	-0.4735187296889503	-0.06625592883999325	0.1450971722851609	0.10722019361766118	-0.3812575764864917	0.33105737457248186	-0.151056542277284	-0.17034447394710625	-0.3241546616136911	0.045248461404223714	0.34780289598665987	-0.14198726147595048	0.10500192319341309	1.1189405447289704	-0.11061312244738211	0.12117324555319431	-0.022425050173882778	0.7413033771491291	-0.35559833429049725	-0.37819347570922324	0.517674955590138
1.2763052936934294	0.9146966872415204	0.4135399093384695	0.3010052057051878	-0.25524710799305356	0.7646281497185984	0.21526753353108868	-0.010615276319524447	0.2278321073148155	0.21073785509457116	-0.31275210916407165	-0.05439084276276933	0.674477202663185	0.16571211517985984	0.4627039738878439	-0.06937043633695222	-0.13749325219894468	-0.19829667308100923	-0.35361431961180656	-0.13872880969135887	0.047955286600284544	-0.3879022337109098	-0.21328089910201906	-0.4160985891034958	-0.02071875671055071	-0.2793665583175239	-0.19910215545701093	-0.23208946460059637	-0.16184336626222717	-0.5165061117429347	-0.0749648599858757	0.11021750404625294	0.037452098074247396	-0.42932857925368906	0.27630646624560606	-0.13078095970256776	-0.2166196829251367	-0.33333602909892723	-0.011853968428783479	0.2905964450402227	-0.13584947006301468	0.11085692141073733	1.096487202620802	-0.08621154272297556	0.06586919880729437	-0.012373956351041679	0.711259564824831	-0.34742137658560435	-0.39516037605125487	0.5091540214849618
1.2242594302151457	0.9003171336073634	0.3511776012895763	0.2791590785214625	-0.2839057164753684	0.7932092954023015	0.12085144616817718	-0.04832788496566374	0.20227961440764033	0.15769741592592396	-0.34876278192957777	-0.07781315966589528	0.7113796129799607	0.20433968182472598	0.4687385127460654	-0.06274486662770658	-0.15126211722542626	-0.22055497379014385	-0.36958663448254303	-0.15320656641262673	0.03632708131112663	-0.4762790991146467	-0.2222038405417961	-0.41067360327232505	-0.02998735434033878	-0.2718177780278004	-0.24174489518372147	-0.2501920235010728	-0.17810453128401435	-0.5535258551677986	-0.0915703021709899	0.06990840661194724	-0.024193541073271103	-0.47655825724236733	0.22603493147822165	-0.11353352376395287	-0.2658008308532245	-0.33808895074593515	-0.07990992440248104	0.23507960429601868	-0.13425617492348332	0.11106752686867964	1.078103750294363	-0.084088907437227	0.043273990202907474	-0.005773579721005587	0.6784277075624284	-0.3336294685069595	-0.407886979789585	0.4948703318481128
1.1609866144511893	0.8871243048297328	0.28390054142739984	0.21730239657681505	-0.30363633999486167	0.7929144834878898	0.029190706150129163	-0.08855014790000196	0.1615830276047369	0.0906472479255488	-0.3809301304341992	-0.1158848283262472	0.7096887603068586	0.23698476104649266	0.48452818103645756	-0.05726387103480428	-0.17896577582845147	-0.24856116030873468	-0.38706539455127864	-0.17496245739538085	0.02178226217448922	-0.5518358182254961	-0.2139331551478155	-0.40508916217488966	-0.033728595583677426	-0.2356688439749181	-0.2864178819708394	-0.27098755979964784	-0.19519818443135592	-0.5775971334805087	-0.08667645336645659	0.012965092385881888	-0.09147490945403872	-0.5383149881822848	0.17504793679133085	-0.11813374484598324	-0.32139115402803564	-0.3309586697270296	-0.14019579754491843	0.15789579787534844	-0.1367806151295595	0.11009025094921616	1.0387350438506142	-0.09710205001373101	0.03554797654948819	-0.008531797462535667	0.6475199425800116	-0.3189722507255168	-0.41448327802970886	0.4809082374273707
1.10172467695002	0.8763945886456858	0.2355564145648196	0.18068089973206075	-0.2971803945226899	0.8013361849651972	-0.056485348620053874	-0.11377504222081461	0.10772602518043184	0.026228971631785846	-0.38973007717113634	-0.14195396869551952	0.7209794725817813	0.29547708079593765	0.4924962746993309	-0.0654057832670842	-0.20049678554822198	-0.2540002655872982	-0.4069753076297092	-0.1823216302751784	0.017477641245991653	-0.6139568893935611	-0.21387139872854172	-0.40754658854877235	-0.03593839547722119	-0.19363597775163116	-0.33882009088355536	-0.29136960823094116	-0.22536591934753708	-0.5999417865881869	-0.07973042075265291	-0.045475596534171436	-0.15478779899326328	-0.593083553428654	0.11489554629604937	-0.11999253784727379	-0.38300191632675784	-0.3179016833107581	-0.1971598490438101	0.06959090737064391	-0.14842539358004103	0.12195574580103305	0.9933560573203982	-0.12557901427643375	0.011191461375162443	-0.01733315275560019	0.6296475918512929	-0.3147496151333712	-0.43434232219509994	0.46481199512472526
1.051202249619762	0.8581982571398852	0.19481379359461817	0.16969833637742765	-0.3084972683704495	0.8358204847662263	-0.13867247570912503	-0.1514360966630107	0.039786792689477324	-0.04719278326636105	-0.3942994238531293	-0.18890477664365668	0.7404810486131657	0.3202161787413191	0.5138123805711697	-0.06734500584721656	-0.23467023332425843	-0.26007873343487187	-0.4245997958517812	-0.1814868783605008	0.0022897313741951975	-0.6776335431662024	-0.2066796053605199	-0.41177803211525027	-0.04666649457549234	-0.16939047876519472	-0.3393485869687539	-0.32140464605977626	-0.25811199774663895	-0.6046812715239739	-0.06049210022974981	-0.10003592197823645	-0.21322089678011696	-0.6341258278480371	0.0588160864938731	-0.1423150194577523	-0.45858382695836786	-0.305782282223795	-0.24462402427489743	-0.03439722207825939	-0.15703417819103532	0.12045936488721065	0.9687412059192875	-0.16717810339341768	0.011624535578829798	-0.025456698617138902	0.6253380403680265	-0.30746776282994004	-0.44879362300169773	0.4373352789349929
1.0119773924387374	0.8579397349824001	0.1439114341830897	0.1071497167153923	-0.3058179309992407	0.8395159086424515	-0.2171360622841209	-0.18418341420309972	-0.003750556523072429	-0.12189321570240044	-0.3925131130098787	-0.22735159836812907	0.812732243001008	0.31315337813313116	0.5555919103202249	-0.07632015015194688	-0.26242587812537155	-0.21251170072005773	-0.4503300208608505	-0.1863047956816692	-0.011026892746245177	-0.7138862958467536	-0.20113210741085225	-0.4181772834348657	-0.0751937989149386	-0.16402702713595335	-0.3200545124730413	-0.3450831839627698	-0.2903587206446863	-0.5948989906388079	-0.06356952635400152	-0.12670626810914504	-0.27684343102965714	-0.6569869972770952	0.005206357367673281	-0.15989540519808149	-0.5169787909391432	-0.2980391912004923	-0.27260264060486566	-0.1234203429811446	-0.16534317788565503	0.10861418139181192	0.9546166088019659	-0.2226920613717553	0.01086820981644426	-0.05637226589567366	0.6063309974943034	-0.32338969133957396	-0.4665273499587631	0.42981992218396003
0.9641316431762001	0.8628928241454465	0.08763750223418425	0.07295253163331436	-0.2823291284781444	0.8144074971382299	-0.286146616003207	-0.2142972165726193	-0.045166449626941815	-0.19628043423251856	-0.38704361641661367	-0.27677041250632134	0.8910876838406283	0.30441044579091686	0.5988115221565146	-0.0979002195424921	-0.29383284120246955	-0.17134526424527635	-0.49044776707312143	-0.20753095761154125	-0.03412209399578537	-0.7330303745049387	-0.19338352210332196	-0.43143620541989636	-0.0852250033764469	-0.14203429736661505	-0.28966226925379696	-0.3787074566686156	-0.321260034206158	-0.5814253501839713	-0.05123136060358537	-0.15355212473347363	-0.3380176189346775	-0.6783578394593779	-0.05871799713384984	-0.18239093587747654	-0.5724984021290507	-0.2920016648345893	-0.29662466769039664	-0.1933308156678965	-0.17695528604198113	0.0981884620342916	0.9384804794851942	-0.26582080832905086	0.020164894505173607	-0.08982226476762742	0.5977387321701743	-0.3309094695682042	-0.4828828600876208	0.40566381566316423
0.9205008976449018	0.8630554035319353	0.023551284450645416	0.03377234260928681	-0.26030583337411983	0.8192549005459702	-0.36754424306572925	-0.22028515561507317	-0.06615820219395535	-0.27493615316082665	-0.3935388566506744	-0.3378144757309591	0.9131536199209558	0.304666098747281	0.5887057153803849	-0.11410555203063417	-0.3372685559494995	-0.1325246402859293	-0.5364923791345998	-0.2302551608153213	-0.055908932209726314	-0.750642009718318	-0.17827657332478844	-0.4686255879276945	-0.09852535738825213	-0.11707059358519205	-0.27350809812299803	-0.40448947643398	-0.3530958362947062	-0.581265572261918	-0.059743186949736814	-0.1949306456058339	-0.3935637692047198	-0.6847695412134234	-0.12187826890780991	-0.20602356435420419	-0.6207217336944673	-0.28214063534447636	-0.3244812551415204	-0.27732334599866537	-0.20377251220454187	0.08450320283663078	0.9231207614866849	-0.3138922667276761	0.04745124426169952	-0.11646930199578402	0.5890591179155815	-0.3421724804053698	-0.49863883156743694	0.370436881385844
0.8860532221531994	0.8581215029230881	-0.030442440766517632	-0.033742483442623414	-0.24637132485160854	0.87164408426959	-0.42683015538812324	-0.23135121644417414	-0.10615276220560148	-0.3614961374305069	-0.3885710211255117	-0.38663265517413103	0.952015850380748	0.2772290424277345	0.5572686594998156	-0.15602579909562778	-0.3714834858630513	-0.10279035062326289	-0.5785753008340018	-0.2696231440329197	-0.07408768557659674	-0.7733082892055803	-0.2120998998489742	-0.5047464344985573	-0.11922533920432894	-0.1055514370736885	-0.28493390474344704	-0.42126887415915454	-0.3951725473832157	-0.580452663140384	-0.08401107822440194	-0.2112421383591419	-0.4452034621831545	-0.7051895502290536	-0.1809092176410811	-0.2203433748070443	-0.6626469816508259	-0.277491545956278	-0.3468759214988008	-0.3420011910651365	-0.22146981695378223	0.07642371152385177	0.895104335481828	-0.35850070443386073	0.08093504222398291	-0.16012499049507464	0.6015685818942579	-0.35717906205423383	-0.5274837735014626	0.3309807949008098
0.8648812413234485	0.8427328057794495	-0.07604588930065101	-0.0994010788002129	-0.21439204257965988	0.9100468928338223	-0.48079740205079985	-0.2600541491926016	-0.11659579300471626	-0.4364896781598784	-0.36883134622135716	-0.43637858488922043	0.9827477765020669	0.2669696937195639	0.5269215033692285	-0.20572569394990103	-0.4027343123109602	-0.07811163768349737	-0.5996046176709248	-0.31544985098386674	-0.09075966442629813	-0.7884337268796108	-0.2485942530171298	-0.5353100690730805	-0.1456239044282932	-0.0898987385091958	-0.30839110076748844	-0.45447425261882446	-0.43896350057333366	-0.5925588449169215	-0.10571278394911834	-0.25363681885923817	-0.49620397562797186	-0.7368347887855005	-0.23192087827574676	-0.2390551112494026	-0.6860542773775087	-0.2738210756073597	-0.362082832169309	-0.40208614223920824	-0.24427560896033845	0.05637685225276205	0.862619314753467	-0.4068834546955947	0.10557641812505303	-0.20532390238170678	0.619914768922577	-0.372907724366348	-0.5629434564745659	0.2754006947901762
0.8591891873511571	0.8389296343371468	-0.10039995401618844	-0.1267195651176526	-0.19622341386369418	0.9800161141078518	-0.5432442199014698	-0.28262137525279457	-0.14838637378734357	-0.5301039728544221	-0.3564816954144743	-0.5005603442710238	1.0065561829566518	0.2518066377417897	0.5302915353850944	-0.2514158268985521	-0.4394662999935829	-0.04970967223851773	-0.6266651996927115	-0.34446420315595583	-0.10322378287636613	-0.7967440509332131	-0.29563591368102127	-0.5657295131804381	-0.17101840697002077	-0.08260030520441518	-0.3319255601317702	-0.46964234919725933	-0.4748255710364434	-0.6078111830472084	-0.1384710494311709	-0.2661723098830207	-0.535780824423522	-0.7599526813731574	-0.2829433577601811	-0.2665457372342622	-0.7199666284983228	-0.2841737508429359	-0.3812328711732075	-0.451656420136898	-0.2777134095614638	0.031013445493262726	0.8368171110566214	-0.45775099258011603	0.13712882193150153	-0.2558381121778893	0.6290545474702628	-0.38508393447419803	-0.6031110814368548	0.19107216615798162
0.8416091999511032	0.8307903729700064	-0.0913653144080846	-0.16274889765673922	-0.1607512181164118	1.0028423020119024	-0.5677870078281084	-0.30184485886179324	-0.1785077098778391	-0.6073412013918045	-0.3550548153922641	-0.5587366425945032	1.0457787504142821	0.24138448196461396	0.5252331214336861	-0.2723332013224337	-0.48548102866356946	-0.01754577515169719	-0.6450071640245574	-0.3545030650470441	-0.12018220083678469	-0.7968610088680534	-0.33509334476676467	-0.6119189387246243	-0.1645054227714821	-0.07484881423271798	-0.3532442891928012	-0.48933858845400513	-0.5124199311469526	-0.6346118154183951	-0.17407480306192938	-0.2837466434707114	-0.5843745673135361	-0.7737798578805501	-0.34145988574942576	-0.2936183733725111	-0.7299515499681999	-0.2907800783096946	-0.3820790060488009	-0.49877597167828813	-0.30466733779409794	0.0025276671440567387	0.8112406261837368	-0.4909368027665364	0.1329606475493587	-0.3125111039889532	0.6603130690455512	-0.4016391314964675	-0.6551187020264704	0.10330366061263985
0.8218436514988443	0.8133882731666551	-0.07011973191418533	-0.16062370374907886	-0.13558437780782875	1.031333146727183	-0.5735349011764501	-0.3273675904293196	-0.19969231797888537	-0.6916080419887817	-0.3389271341713024	-0.603727547640681	1.1116529668506456	0.26261364647892715	0.5240997226497263	-0.28335289246950457	-0.5291973264523347	0.0275843384770161	-0.6568042889537326	-0.3600922028939245	-0.12176163307959904	-0.8108435824054153	-0.39039929374534943	-0.6470657260881109	-0.17630753322703638	-0.07086276612700276	-0.3618536845505682	-0.5088397975980475	-0.5461994075533949	-0.670911445534394	-0.22464386605072822	-0.2861985184739086	-0.6599838014955213	-0.7755956564160733	-0.3822671923047033	-0.30517470047112216	-0.7423389444399805	-0.3120361391073794	-0.3787631468998967	-0.5276787962317164	-0.3260846376675822	-0.03882297473869757	0.7815800936442378	-0.5101367480225287	0.11390688958827118	-0.3574021915954013	0.6926184169153821	-0.4069839251835825	-0.7064341990065383	0.03382831915469579
0.8213831584556786	0.7808874501618972	-0.05501212080080411	-0.17740911301499127	-0.14214933206083694	1.0604213214808462	-0.5795002169437813	-0.3642325084501968	-0.22387930480983775	-0.7710615871051151	-0.3270346183837603	-0.6449704656131747	1.133398960399135	0.23679690707692677	0.5315530840699341	-0.29634640764261105	-0.5619619838671703	0.05071099173580407	-0.6537573169734865	-0.3732231663638791	-0.1261474699754646	-0.8418809788296773	-0.43225489143930734	-0.678934707266674	-0.18857188681322895	-0.08417274526162696	-0.3439958550010413	-0.5145679561546247	-0.5559083346612426	-0.7132396880269264	-0.2920269454847018	-0.27900302756907674	-0.7391306306694372	-0.7825572354274632	-0.42561559930913473	-0.3154350681822961	-0.7596129326157565	-0.32554936846240834	-0.38349987484249115	-0.5429303317593804	-0.3543530658842341	-0.08504879167543394	0.7672559294232819	-0.521464753037866	0.09344804224695136	-0.4081310018948875	0.711768298499066	-0.41469512640249395	-0.7470928525026512	-0.02324520486169847
0.7876878929441056	0.7736292923153085	-0.04835024617855562	-0.20652635406543593	-0.12177648494152823	1.0469712194687202	-0.5769315817065213	-0.38569736829752904	-0.2495952116097598	-0.8308288714614281	-0.31362035103721286	-0.6902238161289687	1.1359486315513512	0.21246643294264933	0.5189450449386646	-0.32123791347227076	-0.5990375789549638	0.08383385852135353	-0.6424009021854501	-0.40627771780300775	-0.1295812461441842	-0.8675427277272391	-0.4789260135875562	-0.7109439595720937	-0.2153597561010896	-0.08740479945683625	-0.34247342080275917	-0.5265673139922676	-0.581069979163998	-0.7605775692120329	-0.36556530196200565	-0.2884103021513135	-0.7723250478136674	-0.7831275916156593	-0.46801224474219827	-0.3303768797615237	-0.7723480701422236	-0.34278135016670214	-0.38851155174292695	-0.546932474600034	-0.3868105168249516	-0.12584764725837946	0.7375342363963696	-0.5182546863307778	0.06450459498941603	-0.46600613867532364	0.7169439547155497	-0.42890642331346757	-0.7888294462815263	-0.05461470650108141
0.7709871975522831	0.7459911454950378	-0.04666488566622497	-0.20471990888690272	-0.09748015932074398	1.041588926079537	-0.5700617111982719	-0.41631860354628464	-0.2960650171291945	-0.883814848073621	-0.31796039362107775	-0.734745419951419	1.113929975357364	0.17863012171240406	0.5025457303603089	-0.3439575516765642	-0.6464892275042949	0.08567571510788566	-0.6245153176886501	-0.41992794208561685	-0.1476401841269375	-0.8782155599934173	-0.5153172753625815	-0.7503203339724378	-0.2339946837836941	-0.09255263227449481	-0.3347855153101797	-0.553432611899034	-0.6098869814903255	-0.8079230164825845	-0.4340976638004464	-0.30189759163315505	-0.8001285034756369	-0.7870811031085159	-0.4997843725035098	-0.3388613738169298	-0.7826894070909005	-0.3703715781066121	-0.4020895215187605	-0.5413080421108826	-0.41101230392411087	-0.16214570604289613	0.7022486029108878	-0.4999396925448269	0.047412687659696015	-0.5091372111590637	0.7160599160231792	-0.4239825234627569	-0.8262762221680318	-0.08174592930361904
0.7601844333089087	0.7216529066728427	-0.04130354762792744	-0.2186080439901577	-0.08287699979130224	1.0561823134380348	-0.5571580053853036	-0.4379151282527366	-0.3527607287184229	-0.9356242521216579	-0.325357009576388	-0.7756251222528827	1.089756412110703	0.1664199238415444	0.4847438181120392	-0.340394521405865	-0.683345661599464	0.10222958471243974	-0.5886718722319033	-0.4085996817775651	-0.15535814623881689	-0.9029877133757994	-0.5465751270510382	-0.7916536968734975	-0.26790992884072484	-0.1138716814548139	-0.35098553924815656	-0.5684989884597549	-0.6389885202902593	-0.8511596342924183	-0.5085590994368363	-0.30283269572638305	-0.822597745701451	-0.7802837148234286	-0.5462352198270178	-0.34557084249631725	-0.7987871184253674	-0.3889073535299387	-0.4154455516530689	-0.5502082264042739	-0.4397861259370276	-0.20601906833874323	0.6837326493224382	-0.4670311583708874	0.039389229827246595	-0.5680611417241883	0.7015030479712581	-0.4313639765977034	-0.8566603906088341	-0.10059107933753537
0.7034620769871329	0.7041855657852137	-0.02127478109455398	-0.20912106991060425	-0.05168222740728436	1.1059152260051952	-0.5209069088215671	-0.4491493669606633	-0.4303560722014635	-0.9681961329712765	-0.317920833285585	-0.8062131971048976	1.066344605867751	0.17058458582307962	0.5010608872374919	-0.31968993641172416	-0.7198907126108797	0.11654967485297005	-0.540449956202026	-0.4153004384444453	-0.1560331993869401	-0.9184886365061068	-0.5885466102967011	-0.8335951763656932	-0.29585655194718213	-0.13780117881899343	-0.36319689535569016	-0.6013133055127411	-0.6783005740311152	-0.8895392703101358	-0.5617434117781034	-0.28602564393283025	-0.8258786368166484	-0.7950107607020123	-0.6071416230713733	-0.3497891256210943	-0.8304266598608974	-0.4143172797509779	-0.42610086457237406	-0.5334930907752711	-0.47481736988429224	-0.25095704538665176	0.6474834900526131	-0.42756754431615906	0.02968019218861393	-0.6095658041136444	0.6737433679810259	-0.428997230862744	-0.8944442161182794	-0.10725866907109231
0.6768177097660234	0.70089350765022	0.012949115267657626	-0.17871729827535854	-0.015078012137761507	1.1238548866683598	-0.4965002253922677	-0.45956222621633397	-0.48912115553155855	-0.9860601668704755	-0.31575262647722424	-0.8372490903025358	1.0112809813459431	0.16024947168070086	0.5233179385168245	-0.27256764425501206	-0.7542877722526645	0.13009959338114338	-0.47743212757149156	-0.3861447650292876	-0.1615948339007009	-0.9330869220493636	-0.5865945169480221	-0.8691425615649961	-0.32517719996539085	-0.15835385643027713	-0.3597366317564515	-0.6188063452519554	-0.7156960848740106	-0.9266974285922661	-0.6038150914448694	-0.29038419112987734	-0.8126241351143945	-0.806329322071987	-0.6909604451847978	-0.3625686721186152	-0.8600962918874885	-0.4499314090645927	-0.418385227955432	-0.5309301415082162	-0.516485852250611	-0.2968737967327761	0.6215600483902153	-0.41175186912336575	0.00727109811803448	-0.6243682077727808	0.641392615546375	-0.4238668579809969	-0.9216664203014571	-0.09204295076181078
0.6530773647949806	0.7084159442205535	0.042677009955294144	-0.16313341993314673	-0.008334852374290902	1.1086849167587538	-0.48059311213961226	-0.4534221532249071	-0.5621838236190702	-1.0088757006543447	-0.30769767453943037	-0.8605602277746514	0.9738164912153427	0.14230834978194962	0.5346212701603472	-0.22325977558193447	-0.7988289058487653	0.1266631122661955	-0.41605785396064376	-0.3582418511902979	-0.17402367143591216	-0.9458349162349664	-0.5864427093357036	-0.9101761980729345	-0.3704952652547123	-0.17021625071751317	-0.33485803050550567	-0.6197082093460171	-0.7663291528767371	-0.936005493945544	-0.650890854173777	-0.28943766457650205	-0.7770639212539078	-0.8115049227454101	-0.7238747420610081	-0.37492047355240493	-0.914250715456196	-0.494769672773428	-0.4141181928945962	-0.5286087320554594	-0.5476934212884083	-0.3454673351250209	0.6048423234017605	-0.37929351662798494	-0.0026726548132338076	-0.6301178955264632	0.6097670632597284	-0.42074473548138586	-0.9456967368296603	-0.06349662660091634
0.6289471789915414	0.6989791877067363	0.06374661251554031	-0.1834581341352297	-0.011924101099002335	1.060398598042403	-0.45201789859282926	-0.4406875018922782	-0.6025843636069375	-1.0066893138422128	-0.2827731932175991	-0.8825697686012521	0.9250555509595355	0.131098388564456	0.5379670985705489	-0.16996781221071322	-0.8336658897901239	0.12840106316591507	-0.33976505239431576	-0.34697658081051036	-0.18843138404699286	-0.9621459203132415	-0.5888930367442611	-0.9476188937333498	-0.3870146166523656	-0.18004692308661757	-0.3382036355904551	-0.6232069374356132	-0.8227334860221529	-0.9525587537085954	-0.6873318784085662	-0.3091583223584448	-0.7554351983655405	-0.8200983491941459	-0.7445461636255926	-0.3768770307948358	-0.9641571318671971	-0.5340469203133276	-0.39824771345650123	-0.5199766445170907	-0.5856595265910118	-0.39420541712089047	0.5896032014396696	-0.347471300263701	-0.020977508988283995	-0.6162600706551077	0.5464646181921228	-0.4201085753317062	-0.9678469075808163	0.00023538689029965477
0.605034929669656	0.6947460182089674	0.07023434824106453	-0.1804744436504535	-0.03894195392508373	1.0132492416286831	-0.41878640719687626	-0.4256155813220988	-0.6387287475556397	-0.9943691069436642	-0.25876577256424704	-0.894383579774475	0.8799819828102639	0.11006854031083683	0.5431975429876101	-0.13081345317248705	-0.8538895890559204	0.12863628214862213	-0.2521236454236523	-0.34013143462325346	-0.19092742144410227	-0.967167117983456	-0.5832038188842281	-0.9680103962379587	-0.4331917352435008	-0.1906026610100079	-0.34400262552360206	-0.6219530580046597	-0.8693933464652513	-0.940495075529707	-0.7105511636527646	-0.3218319812174728	-0.7403275102438196	-0.829889254178477	-0.7571461569287227	-0.38059058746860636	-1.0324816618693022	-0.5696037382136279	-0.3859476706196089	-0.5137852568695718	-0.6191826015692274	-0.4420730243050198	0.5730063796684459	-0.3072229897084244	-0.0266078503860274	-0.5817543712350035	0.4850111643132021	-0.42172637016211156	-0.9916277452556782	0.06685648324734075
0.5891004346627389	0.697414273891082	0.06867902325446706	-0.17081322026564372	-0.043303963281753934	0.9908099449635188	-0.3868071551386046	-0.4161799630654898	-0.6622838306227254	-0.9427509033290722	-0.24231221928106333	-0.9101342944649117	0.835912308946688	0.07717486628105068	0.5494633780072486	-0.11184776628671671	-0.8619296462670702	0.11329503610542271	-0.1698304283823402	-0.3290928557904572	-0.1902015428196263	-0.964621810408693	-0.5669087356488293	-1.0108595124333428	-0.4425373228754824	-0.19747074081008903	-0.3813183105392068	-0.6086555685236327	-0.9146816964589266	-0.9189050281792481	-0.7359496463595089	-0.3351536450271758	-0.7117996552263224	-0.8421931395460132	-0.7796548873735818	-0.3878153860958701	-1.1031405546156414	-0.6062457429926826	-0.38470439567690995	-0.5116192519772674	-0.660890960776017	-0.47092242588006916	0.5573626060591079	-0.27214359836965496	-0.017239583184295134	-0.561759063124417	0.40895493144692835	-0.43606263314182875	-1.0077698533886337	0.12637844246584148
0.5522797276124611	0.7171663959272223	0.06337513798350336	-0.16524432580253637	0.00512822607715645	0.9323968765061486	-0.34807610166186076	-0.38959028836392207	-0.6629125876513847	-0.8832546505150131	-0.21459991027609027	-0.9314608126516001	0.7960390692668476	0.05725113355205859	0.5345858599725626	-0.08964166936876267	-0.8663961864644424	0.10223870575117655	-0.10633127631038501	-0.3160950916530502	-0.19105841493985726	-0.9656756939582435	-0.5546524238173329	-1.0565307599324358	-0.4495692809369066	-0.192904882509405	-0.421309561082832	-0.6011455075307642	-0.9821376185632029	-0.8935237044248543	-0.7563058144696807	-0.3495189263015076	-0.6779113478755583	-0.854387265029773	-0.8013978969349538	-0.38659004599758634	-1.1693086123291034	-0.641898885280771	-0.3681429452785411	-0.521140142330273	-0.7021142027031011	-0.5055990723682222	0.5320398801048644	-0.2285409223801647	-0.01758864212270121	-0.5414778956438443	0.34345884669326604	-0.458564980594747	-1.025452787927989	0.18105823501782464
0.5412520921858538	0.7321073019924098	0.055527452618926144	-0.16622951235072136	0.029309149740997624	0.901928499860953	-0.31246683704745515	-0.3774154306707287	-0.648328649990081	-0.827336211172556	-0.19370516728558412	-0.9393009557945662	0.7597414283700099	0.0557474555266491	0.5183452346719386	-0.04756042070355664	-0.8649249058445811	0.09690252731624409	-0.05690827824252416	-0.299832319486126	-0.18806023580902093	-0.9570553051637154	-0.5421033225876858	-1.1101687885937648	-0.440213605922691	-0.2044706373687981	-0.4654942363172955	-0.5753771038307629	-1.0343451675113111	-0.8700076432646837	-0.7748481086685332	-0.3615085555278573	-0.6617031695397231	-0.864357809758418	-0.8123637126924261	-0.3803019602838081	-1.2193049258193267	-0.6640088066652279	-0.35325206789290814	-0.5431687957857805	-0.7307126685099901	-0.534403739013193	0.5104259686401087	-0.19051340824084825	-0.013280316715100085	-0.504913980712068	0.27501420806707877	-0.4679418323916341	-1.0437106314528453	0.21185994907515085
0.4980881767579487	0.742836843735055	0.06690599687622079	-0.15352732489996518	0.03463281928012234	0.8719296092135072	-0.2734235814411009	-0.35586642738693924	-0.608473281876922	-0.7760430482948196	-0.18075560686722664	-0.939540811021228	0.7416548062186699	0.06171848065862009	0.4980268514965774	-0.006274126064133313	-0.8602016392854178	0.09609569357745253	0.00267220715830207	-0.30075370511302946	-0.17624567043990258	-0.9653243994417264	-0.5555571184534674	-1.154819357363909	-0.4217276650729362	-0.21751980155583742	-0.5271436800205818	-0.5325721990537278	-1.0833118855201476	-0.8423280097902781	-0.7939298922976844	-0.3697186684215593	-0.6292043918618344	-0.8748356571250046	-0.8293988961495453	-0.389798664150413	-1.27408926351021	-0.6850436248806799	-0.35646159658967175	-0.5759572413278122	-0.7592889403773275	-0.5600246837828828	0.4917737921759581	-0.15018615092770513	-0.00853940687892078	-0.4598851960827927	0.20927506541995328	-0.47924136917040794	-1.0638607518617824	0.24376915794556187
0.46534683630700435	0.7572720441763898	0.0836770755180678	-0.15587877981026954	0.048287207543645586	0.8287278080451743	-0.25751956730533104	-0.3385128245644341	-0.5535832062839774	-0.7183699408921177	-0.15686777446213881	-0.9419838793548456	0.7123146530622478	0.05012807505467544	0.4820126863562059	0.0007742133056186748	-0.8564949521477709	0.08896066833214489	0.06439454384506231	-0.30390789418565756	-0.16668663840968773	-0.9542491561515385	-0.5507324904632678	-1.2016560929023234	-0.39323221562475513	-0.23293810263252093	-0.5842707523933423	-0.49592536007349	-1.1273154425774785	-0.8173699417569787	-0.8110045203692277	-0.3749494961810234	-0.6150263838789191	-0.890225034740873	-0.7947905120253018	-0.39679463931522463	-1.3316240287802228	-0.7101062162218075	-0.3562390880882339	-0.594586574331105	-0.7756602128158638	-0.5846127461327513	0.4632955710162966	-0.14530599703825553	-0.004824086079038238	-0.40724014457944835	0.1453138954832664	-0.48560364707353115	-1.0820238321012607	0.27098278823461003
0.45011642475588315	0.7554306407388637	0.11933093646411286	-0.20886402688783337	0.06511390568881321	0.7895508218129356	-0.23722875103924798	-0.31748649153347747	-0.47880379746979534	-0.6619251090161412	-0.15682284876762892	-0.9435780417939152	0.6784549099940927	0.014330059380231084	0.4371538687572533	-0.014559954052753715	-0.8447321846557276	0.07938841255063331	0.09763466553030929	-0.3025264474494539	-0.16568270425822296	-0.9581491563528696	-0.5207683250399175	-1.2298134588080532	-0.37809599846202685	-0.2564231536436468	-0.6039863113049548	-0.44610217454670725	-1.1555080788096403	-0.7916470314979162	-0.846222135502237	-0.38626102666746365	-0.6094732557227512	-0.8989860650710536	-0.7484253168544085	-0.3946156207084635	-1.373702630577608	-0.7307473743957253	-0.37122614493689726	-0.6205163144097049	-0.7713638885075907	-0.6037996525406716	0.45367175368902046	-0.12546210167067418	-0.009137120862494803	-0.3740770393390143	0.09178189246104695	-0.509984374893978	-1.100538011192129	0.265791528621887
0.3990402688811786	0.7492227945725843	0.14339608253338976	-0.2533871529425423	0.07164641542778222	0.7828622271059402	-0.19529121080416265	-0.2949453150604779	-0.40744272644576807	-0.6269996888105129	-0.17372846110978218	-0.9345948766520553	0.6469591612429625	0.008215212845078246	0.4046125172224634	-0.033241422942840805	-0.8394089403994526	0.06276299840808566	0.11631862093167888	-0.3112385501351809	-0.16269482994905274	-0.9549201917848851	-0.4798425182162216	-1.2421841345103724	-0.35596254396710836	-0.28766491192542143	-0.6031063500435409	-0.3969946333965178	-1.1696902558495612	-0.7783965905637198	-0.8670668176634668	-0.39590377965889495	-0.6340094542062579	-0.9074118876383446	-0.674738021088422	-0.391418878472131	-1.4128106098324034	-0.7378816888985307	-0.3979874431912978	-0.6574201151569724	-0.7644242993452607	-0.6226540853521407	0.42945507557058527	-0.11054194894838601	-0.009040201907389616	-0.3630084425253419	0.035381067838819724	-0.5282255315941639	-1.112021070971638	0.2544481381037294
0.3513581840738277	0.7435513557168765	0.17497615511862524	-0.29403635872854805	0.07788386470477597	0.7433756093255226	-0.1684526164583197	-0.2860352227018249	-0.31737940249032887	-0.5853195712303672	-0.2040157979207835	-0.9022895003895727	0.6034086480730865	-0.02007118506876319	0.37707556156507754	-0.05347910921046849	-0.8274111668064634	0.06581787899181937	0.11836900037942995	-0.30032035606499885	-0.16268941555122826	-0.9489178937403979	-0.47279072246798776	-1.251992799336874	-0.3096585569335984	-0.312266958206983	-0.6037316973331759	-0.35757792629612983	-1.1765692728276365	-0.7701090566178757	-0.8924185729392402	-0.3959358504123859	-0.6779712600239616	-0.9110443829081124	-0.6402089705153711	-0.3899912236535699	-1.4357836497858067	-0.7341072664843502	-0.43377555381003885	-0.7003501797277113	-0.761364573922664	-0.6390799791794165	0.40550678684154073	-0.09534326864705245	-0.013439173381456355	-0.3590351357683982	-0.020599504410915542	-0.5349238143397681	-1.112268791693525	0.2536945216395918
0.3064857182101258	0.7462715949367309	0.20383779864158064	-0.30002333009618276	0.08616138673386897	0.6986043101436694	-0.1435218433094828	-0.29796288180190317	-0.23119358792653041	-0.5538099369125353	-0.25619483308829205	-0.8602167231979635	0.5632281579862364	-0.06243591498641582	0.3474692831728353	-0.0771893557422209	-0.8172400315435538	0.05404758635336626	0.11879639128074757	-0.2999346555586927	-0.16064242385756636	-0.9357273105351837	-0.43137898365996596	-1.2522857184547211	-0.3068257863262741	-0.33626140291370343	-0.586892740546584	-0.3180885334350526	-1.1705162186969038	-0.7587819591102924	-0.9216784406234773	-0.401279804459849	-0.6826203295526208	-0.9241332939582992	-0.5997380943824961	-0.39141718191263186	-1.458493344177723	-0.7269883870461716	-0.47045181066237596	-0.7299453467978503	-0.7427513060212881	-0.6582510693671753	0.3820633773453631	-0.10139345652003526	-0.02043649589000992	-0.36728207428985804	-0.055174489756061054	-0.5442724261725413	-1.117000978315463	0.22990512843376734
0.26727339776071574	0.7346292013384044	0.23703167813182563	-0.33723816505144805	0.0753338250468131	0.6795270943925236	-0.09456257583876468	-0.30925190093879795	-0.13941457150058673	-0.5317308204682015	-0.3254945543215687	-0.8242025605775118	0.5269094018003534	-0.08934952520085189	0.3307594463834082	-0.11047779190144362	-0.8010742823223488	0.02824350037401588	0.10864728135788744	-0.3053701990532723	-0.16868262996900274	-0.9319409025727261	-0.40184071609224487	-1.2717506063978017	-0.3064054634242276	-0.35463214687941597	-0.5571688829824516	-0.2763346687623092	-1.159285871458608	-0.7752682367639594	-0.9700200919368654	-0.4004380570120573	-0.6805616051057866	-0.9351277852295322	-0.5523102274634896	-0.3969910160772546	-1.4697251910170508	-0.7241419854128439	-0.5151418014741692	-0.7648157539664326	-0.7314168351563506	-0.670023831222886	0.3441795159996174	-0.12124231743225267	-0.033333083995156484	-0.38918345628753126	-0.10324583430269071	-0.539847375987316	-1.1107924887114917	0.21444198164623826
0.21366392907242487	0.7289246186163522	0.27617568442721974	-0.3808765863002016	0.07654755585543843	0.6951311807739542	-0.04252307430500802	-0.30128846583792435	-0.05220911836077542	-0.5339934903398627	-0.4143254685934238	-0.7840988995634199	0.48954469747647267	-0.09295576048645345	0.30063550740131295	-0.13323169839049895	-0.7803241337834484	0.012398847147334186	0.09846305956840487	-0.31346810481669707	-0.18741435054595273	-0.9202488954966533	-0.36705905788251536	-1.2754430375312271	-0.3216249001125795	-0.37492072062242	-0.49730351940238504	-0.2525133624092566	-1.1325700087164976	-0.8091800993261504	-1.0132472135330903	-0.41740172830724764	-0.6355667841985974	-0.9421569087847841	-0.4920744852545552	-0.4100333172272112	-1.4652641806622217	-0.7006154425827382	-0.5667279567021117	-0.7922472908334527	-0.7230740999325802	-0.6855591886117955	0.3128838954390746	-0.1397486529750272	-0.06347022993702538	-0.42019803219559204	-0.1473656946846274	-0.5223735853539113	-1.0991114633302475	0.19497424305173597
0.16122157857662917	0.7376658772611455	0.3031853460813531	-0.42632246462821577	0.061043420034395134	0.7681550249601091	-0.014445399762320982	-0.3161985519852387	0.03147519708306966	-0.5530739138006979	-0.5163187385671206	-0.7571573771647649	0.45890925675038996	-0.10008345573979527	0.27508808734286094	-0.1605735827317114	-0.7801318560644929	0.001893635166189883	0.08856875512578245	-0.3235020935614726	-0.2095085868299317	-0.9047637490661897	-0.33119063431847345	-1.2533668375368596	-0.3226801163491858	-0.4064506007347323	-0.4544763068267642	-0.21508295891461335	-1.086920707806998	-0.8613082027259134	-1.0535326309522923	-0.43044507948220306	-0.602697780827358	-0.9506698566280672	-0.4281615978445024	-0.4269293532795583	-1.4628845520945677	-0.6846765718554649	-0.6304840059395694	-0.8232606486706164	-0.6939791049371684	-0.694221149691497	0.26932112727746266	-0.1589575611429695	-0.07294604044579274	-0.4240759870510762	-0.19360661496498935	-0.48935328863200633	-1.0852074565384005	0.16599956477596062
0.10335236891620088	0.7237545243494518	0.35107305260861643	-0.46272842661803615	0.030471781807535753	0.7790956689876316	0.04224696332847634	-0.31296055559887687	0.1007335409730302	-0.5871724414101402	-0.5938819395400603	-0.7540720372177405	0.4044058070761121	-0.11301973902181958	0.2842314335212828	-0.18182096410888754	-0.7940737710380344	-0.003202578379700816	0.07999566971800448	-0.3185067576171413	-0.23393625391828995	-0.8814630358892181	-0.2962524937077155	-1.2150821025531682	-0.3334150677395225	-0.4136694280127994	-0.4017177503447731	-0.1960000433079812	-1.0417640654024933	-0.9126961649435735	-1.0858637652357892	-0.44846928226954885	-0.5951947424741385	-0.9574128140706272	-0.368489708904723	-0.440604259052772	-1.4644836624920312	-0.6879806341372379	-0.6856775547010477	-0.8355259371605378	-0.6721708730833765	-0.705351606522116	0.22254713816047134	-0.16991832569624163	-0.08289444435665587	-0.4228081436855038	-0.23225893867053168	-0.46572404823983626	-1.0702214956496814	0.15133577060758252
0.05687681572470845	0.7160084539019952	0.3949116213937528	-0.5246294399335504	0.01421463582424955	0.8091882197204873	0.1605623360509995	-0.2844880385337904	0.13356488475846037	-0.6286919112034228	-0.651478632194234	-0.7489254483376208	0.32270524542369866	-0.12790746739933478	0.27505087825704255	-0.20864426046244358	-0.8030894596379599	-0.009807515549351463	0.06679356085887908	-0.30991016654771564	-0.26833043013765756	-0.8368463183755962	-0.2475744109538236	-1.1752174608627226	-0.34049478976708814	-0.4275725445441547	-0.3325292982394172	-0.18834240819492537	-1.0054423062611433	-0.9762403786208657	-1.1145798955414574	-0.4808365803990169	-0.6129223072991381	-0.9612707572195089	-0.3104874518852494	-0.4543864722143091	-1.4662583365971529	-0.6957187332250209	-0.734842010073649	-0.8491649456507998	-0.6543771877243576	-0.7201079734464311	0.1982099506463597	-0.19568752860565786	-0.10284891754385694	-0.44330301764669866	-0.26312011755670167	-0.45450179088381704	-1.043436538759146	0.11606553119610134
0.020242425114548334	0.7017389727923817	0.4547587168789822	-0.5614688556713519	-0.026991726069183576	0.8326105520922189	0.2683239809744412	-0.256140398175981	0.1666132352706414	-0.6720435147995726	-0.7186702864138864	-0.7408080210360389	0.2598698174491638	-0.13978137307976057	0.28987835872457873	-0.22895564631160575	-0.820280511992004	-0.0006550055212180828	0.056228876942619174	-0.2982221958470255	-0.3003118808232158	-0.800274034934213	-0.21685686642363508	-1.1265850486194773	-0.3429301825468699	-0.43931434507257505	-0.2643076942079984	-0.17424597605508244	-0.9656020484208225	-1.0358021609707633	-1.141465160142726	-0.5104203128556204	-0.6111115661544091	-0.9595034614149505	-0.27858008265127043	-0.46774242480167666	-1.4586012206727899	-0.6833567580169623	-0.7857801074476265	-0.8702737745583422	-0.6341184559574267	-0.7319809601920086	0.19559359714904984	-0.19748144068122792	-0.12174338557600975	-0.45068249998406024	-0.2916741453447635	-0.4347907355964232	-1.0164713733945627	0.09412680411858466
-0.0034406630575867193	0.7019739453606222	0.49042239559959866	-0.5257201232039699	-0.06294351258879541	0.8229511148026629	0.36647376112253094	-0.22711130497695664	0.17037791060457722	-0.723875094155612	-0.779952195202223	-0.7439190518475995	0.20241832915314975	-0.1250326343974736	0.29795088169278816	-0.24367515699147374	-0.8103228406041202	-0.004429780772076916	0.06305910064557416	-0.28417905158209134	-0.3290481859739413	-0.7478078833584189	-0.19249039141820673	-1.0842534916259794	-0.32827041094640474	-0.4382383728989795	-0.22553138937579228	-0.15499886671906923	-0.9393000256916215	-1.1012167554765506	-1.1658696229542738	-0.5599382152338463	-0.6094181283144102	-0.9447742598594351	-0.22723739516852975	-0.48821989795679555	-1.4479024106326166	-0.6741838568543678	-0.8347732727798254	-0.8985308608126626	-0.6196795383259225	-0.7419162102379889	0.2000404332316678	-0.2184514135353269	-0.14216921077383113	-0.45661208613711424	-0.32362992870253704	-0.3910435815117212	-0.9698661215558853	0.08692480183500752
-0.01387362806554308	0.7024660445551335	0.5026951038858176	-0.5034582060113608	-0.08772980507254247	0.8016636000738968	0.4270296576479601	-0.17681718169277688	0.1617857501203548	-0.7560397377933785	-0.8160598670439327	-0.7510967693368759	0.1411015953917946	-0.1255076083475991	0.2997523363761706	-0.2513591737335353	-0.7768631348422446	-0.01160781579354154	0.0612915591728471	-0.28246370408001664	-0.3668808541278758	-0.6965792561183543	-0.1760624457668401	-1.0482504315454624	-0.3064923203595801	-0.4269697525737707	-0.23318533538697883	-0.16753045252341203	-0.9257944169715613	-1.1483334399283407	-1.2092369268434109	-0.6074270932970273	-0.6063934523121765	-0.9296911680076215	-0.19984160095906867	-0.5043170665549656	-1.4479108715341906	-0.6702983299297129	-0.8984554545041649	-0.9126497072923154	-0.6071523747829348	-0.7476448451805477	0.21447438702558683	-0.20281551598996597	-0.1532502214616808	-0.4629411707079175	-0.34611658162747194	-0.35118190828592943	-0.9285983809988034	0.08434791973182708
-0.016662106301496754	0.7127978599016476	0.49238758408702293	-0.4735972786403296	-0.10478928098198426	0.7987745618697321	0.49566693726531313	-0.12129738042470191	0.130373833685638	-0.7924352330841928	-0.8378775390643429	-0.7940766998141798	0.09921469158187204	-0.10112027247648452	0.3165497016400246	-0.2540147716228534	-0.7528118627247539	-0.049136366753301755	0.054036295022660705	-0.29039177167009844	-0.39704394043436275	-0.6636377172009722	-0.11260176829801805	-0.9893918415922487	-0.3036978858463114	-0.4287738847162842	-0.269880036177658	-0.18670427538996978	-0.9143665942084332	-1.2059422821056178	-1.2503273304597906	-0.6623102570041456	-0.5745088191731319	-0.9071305717987492	-0.15368016898293496	-0.5100531342216976	-1.4401797227210564	-0.6633661065483578	-0.9582765522427563	-0.9177032720399649	-0.6089403022504499	-0.746372888106493	0.23881118071814394	-0.20919239722496438	-0.1578914809047588	-0.49224091294541994	-0.38367219098386346	-0.3354640853851907	-0.9000072956654398	0.07144369021541905
-0.014284592432029269	0.7297082093932912	0.48007452654424576	-0.4410949868005975	-0.11161004774953157	0.7853839359877923	0.5509837766960182	-0.07535292565503583	0.0775754696868245	-0.8247757022751889	-0.8500832714653983	-0.8354296898528333	0.06433416199678557	-0.09274914460278497	0.3122203104391535	-0.23823625207037433	-0.7317736536772699	-0.06519087802571519	0.035986570482183226	-0.276623328467681	-0.44002570091942744	-0.6309547058050268	-0.09299250590876168	-0.9353158782216315	-0.2732905642433952	-0.4129792851379362	-0.26716705586829365	-0.21441196722296113	-0.9064778762859973	-1.2635842815397003	-1.2930786818497677	-0.7104570248392829	-0.5710301073532469	-0.8745767962534485	-0.12748313047444457	-0.5092606288656425	-1.4461086994989538	-0.6700267263058288	-1.0139188471998717	-0.932146847842367	-0.6168315630945359	-0.7465828276183233	0.2713040188043617	-0.19037992235075368	-0.15301009980556302	-0.5226919565564948	-0.4291702233797775	-0.3109761978925344	-0.8519718566327708	0.07843287516508288
-0.009507754214806066	0.7464842390055397	0.4436852146348397	-0.3944119991193079	-0.07356441058468707	0.7750682853150183	0.5874620772664134	-0.044745648189275886	0.010222001954755788	-0.847477501368236	-0.841610322229861	-0.8775073394497855	0.028673881509498796	-0.10116356068070771	0.30863826726691995	-0.22622137705140877	-0.6965108101954094	-0.0504953273702913	0.02362222222068636	-0.2650848009205807	-0.4873877092445388	-0.5916827134864115	-0.07775884575203697	-0.8815763592744006	-0.24133753639848837	-0.3981853308398473	-0.26951595026268255	-0.24765579104365654	-0.9050096886883303	-1.31047776647085	-1.3187150496596356	-0.7700712836744125	-0.5571476728289607	-0.8488051396149683	-0.09478392581132174	-0.5093804483802722	-1.4602849400859923	-0.6916790868805509	-1.079638811545086	-0.9334433150572204	-0.6244080701548371	-0.7491174185208638	0.3140464566679536	-0.1677808976582713	-0.146943236941026	-0.5409282662760504	-0.45887033665159993	-0.3089109602774259	-0.8070094379874619	0.08068548380884491
0.016537391582340362	0.7481419556469581	0.4138099389785119	-0.3573553849617769	-0.06191064370658729	0.7552732065041823	0.6589124591772112	0.009742480431853173	-0.0650785652110819	-0.8563773887604628	-0.8070949401108483	-0.9279723918989206	-0.006862615186040211	-0.11864625296449935	0.3135800743939978	-0.21016989601282435	-0.6888579789460453	-0.03447922827727328	0.0012772367503722237	-0.26682018246860784	-0.5225839149739148	-0.5727405765862242	-0.06060064643545575	-0.8286367983123888	-0.21741528463005255	-0.4152238851004048	-0.282227995425189	-0.25936200300347845	-0.9137501271352606	-1.3382898064405508	-1.3338186297338668	-0.8262963667861655	-0.5543686649320283	-0.823034560814954	-0.06678457411354559	-0.5115721911832771	-1.4615625362236484	-0.7082018243700781	-1.1365382869094351	-0.9473292158358179	-0.6378053917451687	-0.7539853181135714	0.3688567684260383	-0.15246954727927386	-0.13716009520118247	-0.5421104797985794	-0.4794429086655117	-0.31767466664987815	-0.7665611273385212	0.08818435906257575
0.05626492018029139	0.725378050476115	0.38686470544902035	-0.3198300583873196	-0.10928283079175385	0.7270178951682438	0.7300844048053386	0.046357126226314306	-0.1443924587935373	-0.8601251143698272	-0.7545359199280167	-0.955620634545293	-0.019432957584768328	-0.1109094213430299	0.3430202885575667	-0.1941299021338389	-0.684431140536939	-0.014100751405347372	-0.010552598664834097	-0.26121588372208804	-0.5784493224114516	-0.5460129538472307	-0.055793241351029366	-0.7873999749515772	-0.19844175819146986	-0.42619880127107923	-0.2748430558467695	-0.2812464641058558	-0.9288920352258672	-1.3480967883693773	-1.343111016574643	-0.8839525523567815	-0.5533187489058744	-0.8006227063143733	-0.026077078058514985	-0.5097980140870082	-1.4554389587095518	-0.7281467632873871	-1.1762706235505092	-0.9644443169719237	-0.6648051158196816	-0.7589018317724602	0.43356637568877066	-0.15060447624814416	-0.13569625164777738	-0.5370010174640814	-0.4909700136581076	-0.32069600460690295	-0.7245898968520407	0.10383045047015793
0.10529470363620079	0.7065071540695077	0.3403575969252997	-0.2828226226051397	-0.11246996412399839	0.7608191086501568	0.7823105772865528	0.07677218825693197	-0.21848615467180338	-0.8348298883666446	-0.6945892643351476	-0.9549641886617973	-0.034978331748109145	-0.0894896026395945	0.346723477590604	-0.20455218804116448	-0.6728143616833623	-0.01886208193550499	-0.0265190374003555	-0.28251983550606313	-0.6226952574595476	-0.5238372245471048	-0.060302444124061404	-0.7588147821089358	-0.15378829174949724	-0.46801336096264523	-0.2815795111743483	-0.2944402312066156	-0.9402563223853535	-1.352778860068549	-1.3502220819787392	-0.9423637186106074	-0.571936275382288	-0.7857695533352813	0.019665571056677274	-0.5174450439596306	-1.4518536516676193	-0.7408837267013624	-1.2309450139004803	-1.0085095018200783	-0.6895356114671305	-0.7719816793596375	0.49798199516107006	-0.15741221716792878	-0.13976587009576763	-0.5555820132460745	-0.48415173337585243	-0.3236524075566238	-0.6880817258142948	0.10005103712007438
0.14893300555367744	0.6912051543025696	0.3360591759220083	-0.2401309255579232	-0.10566474097953638	0.763691944054736	0.7757215642460402	0.10740921456925494	-0.2713419446214454	-0.799140651996482	-0.6525645087393227	-0.953071259186008	-0.03635449776023326	-0.07686890011395696	0.3563634627987144	-0.2163106669768237	-0.6216125854746942	-0.02735933060840704	-0.03243904775847842	-0.29840899978901286	-0.6505165293779273	-0.5045029840668052	-0.040423101968124237	-0.7378440423628378	-0.11262582929517136	-0.49372051996245475	-0.2905114449425914	-0.2855181041410733	-0.94242855315851	-1.3322246988283393	-1.3640087980892488	-0.9988879823131466	-0.5919578400982146	-0.7724832182060938	0.0620228305408743	-0.5287205904611273	-1.4357462102963423	-0.7422081870334468	-1.2775089367162724	-1.028622553819198	-0.7202388334178316	-0.7840378012860346	0.5431296981687606	-0.17037214323384312	-0.13300002282926132	-0.5563254719902022	-0.4622159694785499	-0.31869739301491334	-0.6696419156839363	0.09796575687767163
0.19394399371491716	0.684744193662261	0.3106050026117864	-0.21927306514819694	-0.09528288965025491	0.784373236964859	0.7922384045340422	0.13639076454679916	-0.32351575838323043	-0.7610243528046657	-0.6023497393171575	-0.942248539554163	-0.037991621203275594	-0.0725943848989101	0.3424366113401901	-0.21874294044740225	-0.5537958779291495	-0.06387569839466187	-0.060845871945181006	-0.3251793583275481	-0.6749560732099006	-0.4843481448386419	-0.019952202207167008	-0.7313736240744494	-0.10782040688619679	-0.4903078226821929	-0.3060752916517697	-0.2950683723396244	-0.9581630595414617	-1.3234680675848787	-1.3636902019689938	-1.0520092315425145	-0.6016713769109676	-0.7803532354044781	0.0960479462059702	-0.5408285114669099	-1.4282688885304244	-0.7560925028975902	-1.3185264753825057	-1.0409803609536565	-0.7489616445688502	-0.7982156275254884	0.5745223957424872	-0.18276599721123946	-0.12827602907115457	-0.5792020837297512	-0.4392746379421452	-0.3213924325602364	-0.6558295778661075	0.09153677802130537
0.24126792299100713	0.6754841462884793	0.2870895539041206	-0.22074720212785587	-0.11110307743129258	0.7762832976888236	0.7819444941044681	0.16806913346161528	-0.35122236854383054	-0.7204559573323841	-0.5533363670296042	-0.922084754460711	-0.030084633997857196	-0.1130573581106585	0.35122948018332206	-0.22285763825579546	-0.5326125704178242	-0.0871736492102132	-0.07958741347165951	-0.3487906546471423	-0.6951226092103517	-0.4645218816792207	-0.016464809829529824	-0.7413316363948392	-0.11976516442663307	-0.5046712112871503	-0.34914223785216053	-0.33603851230895804	-0.9740950414492457	-1.3122146281444262	-1.354998899808432	-1.1038715938660126	-0.637718733903401	-0.8034901159131088	0.11985987415286689	-0.5560133551943951	-1.422475286177709	-0.7701642100308203	-1.3499220646574295	-1.0133617664270802	-0.7692028509043825	-0.8160826287392847	0.5987764869085997	-0.20763772841417674	-0.12019472126569677	-0.6003460812652911	-0.392178795279567	-0.3518712001525225	-0.6609096987028181	0.09070936153262331
0.289841103225272	0.6642541321640361	0.25996635891675685	-0.22030500150998736	-0.0907746919458172	0.7447216272618318	0.8038780096236872	0.18250300263669011	-0.37345208607568525	-0.6929921438976263	-0.5197500234674585	-0.8940274512384893	-0.011316607698185635	-0.13899239792747592	0.35257703121940664	-0.22573532845903962	-0.52867515001743	-0.09582914419745876	-0.1076526187440687	-0.36559326313337487	-0.7116679610141567	-0.45915570017242696	-0.024168123499026844	-0.7538473276885999	-0.13537782715162436	-0.5200706099110224	-0.36253569833545374	-0.36420394422166186	-0.9928140040248818	-1.2989584013801836	-1.337459121401316	-1.141067297697441	-0.658854680014265	-0.8245588040454557	0.16755925371521752	-0.5743807324724072	-1.4176779549853182	-0.7701664683824493	-1.3689297812318173	-0.9912105903176437	-0.7831439054878919	-0.8387158062771702	0.6226109612083941	-0.23123738306801855	-0.10978956252561474	-0.60278052255722	-0.3502688206408021	-0.39552057970278953	-0.6694352297501884	0.05270727479976597
0.33523324237480234	0.6416840313906059	0.2802128644139614	-0.22029063251965839	-0.1048147357374404	0.757230386137056	0.8083693079224126	0.18313582231553818	-0.39673635324397105	-0.6532707466341194	-0.5107364040638416	-0.8543525618945891	-0.006707048293999108	-0.159242349588734	0.3361651300581103	-0.2255795430977663	-0.5153668613418174	-0.07932555153813664	-0.13032862453945984	-0.38165695824907997	-0.7297730087074158	-0.437507333359072	-0.03280654499583941	-0.7992027588711974	-0.14508802469329943	-0.5039987507816147	-0.336623333376026	-0.3771840592379715	-0.994546637107977	-1.2879630989725752	-1.3057694273065994	-1.1581241059753722	-0.6988484185809687	-0.8684264703273792	0.1923063370128552	-0.60562626876883	-1.4285946332410189	-0.7890328321397607	-1.3779569559809914	-0.9733406961085965	-0.7991548506106765	-0.8630309972076177	0.643344602734535	-0.2520853157162909	-0.12119708742777531	-0.5646218289301284	-0.29362451614960217	-0.4149961779480744	-0.6721095235050665	0.0072012838963135765
0.37368082219572807	0.6258438798990784	0.29841152262285736	-0.24525960272858743	-0.14745060497072354	0.7849905241100481	0.8322816579966442	0.20841617064878726	-0.414717191561828	-0.6241869924548477	-0.5075975771662309	-0.8394268340179251	-0.009097138354115556	-0.16517511539179336	0.33008168052524267	-0.2517230842685668	-0.49899672802675943	-0.09334955644721887	-0.13727069068267703	-0.39878299926095634	-0.748779291651468	-0.4110594840973043	-0.04606965869055639	-0.8394702674892175	-0.1771584508557555	-0.509597342558177	-0.3334910787991685	-0.3945515508450863	-0.9923280425159465	-1.262391955486271	-1.2755771349770821	-1.1826450526342966	-0.6993258636107482	-0.9132018562373201	0.23842288351666233	-0.6423321818133677	-1.431162516868692	-0.7896809650798955	-1.3930412246680828	-0.952334647895286	-0.8074147753922152	-0.888178287805097	0.6625237321296822	-0.2707468712757034	-0.1399916790167856	-0.5292565004068541	-0.2240671281049035	-0.42784683280366054	-0.7007569921141642	-0.01407773004794422
0.41773661444957255	0.6150811942900889	0.34042391999478383	-0.2858460322172676	-0.17240588072292878	0.7996082156679242	0.8320027374769605	0.2279821420228661	-0.4213705698162971	-0.5971070976636158	-0.5195750061913001	-0.8391654959131596	-0.008370221577330967	-0.18138282606257933	0.3362225760093128	-0.26267915740853004	-0.5062788905623586	-0.1308972393418904	-0.13222269879048712	-0.4157722312022759	-0.7667812911280667	-0.3976248879345093	-0.03706232501248896	-0.8742401793398118	-0.21471051777783684	-0.51585248070788	-0.33267983245072563	-0.4211849751681663	-0.9952575489973736	-1.2406643834062452	-1.2592968732320418	-1.2014613591003314	-0.6965262761866702	-0.9474945445075778	0.2623222234636814	-0.6763823430318748	-1.4068133112742969	-0.7787214302270613	-1.3926057308015245	-0.9213965563972593	-0.8197742802098787	-0.9106158436725617	0.6787013505472203	-0.2912861506557155	-0.1581413498386471	-0.4821959002297998	-0.1595578330801715	-0.435368978454432	-0.7333572852528982	-0.03408140573096706
0.4371668310915508	0.6230270001426201	0.3728955967998332	-0.3353013445593967	-0.1689034287655963	0.8001998154479166	0.8099982812352872	0.19092062046483688	-0.4222058313429519	-0.5808335754112879	-0.5483965847985488	-0.8471495964867166	-0.004725929250727938	-0.18326569014792995	0.3382486225320428	-0.28111960096928246	-0.4824722384317619	-0.15392585997295494	-0.12375009529488853	-0.43874388194660147	-0.7882048407137809	-0.37496029129523045	-0.04580130367486795	-0.907469584167813	-0.2318065639543819	-0.5121425427992181	-0.3326955377172569	-0.4532682296528975	-1.0021228285476345	-1.224738663671315	-1.2541908394114185	-1.2122797468361732	-0.7276242569005713	-0.9892974315683591	0.2794130667786638	-0.7101415442962723	-1.4029953294390831	-0.7901890243093475	-1.387548776865809	-0.8905591686827643	-0.8184843269453147	-0.9316678986538636	0.6796517010314578	-0.3067506205636409	-0.16726216684193035	-0.42972204530505875	-0.0990976040567008	-0.45266959215820163	-0.7753286651805527	-0.06340444105409372
0.43585133295227607	0.6357245897805066	0.37687311869550244	-0.39606905941725834	-0.15016890994688675	0.791172880127551	0.7694867705807859	0.1773538428628086	-0.41655665496159316	-0.558857352396086	-0.5815362668161471	-0.8446589114645192	-0.021901380776962198	-0.2110820233573242	0.351638996459218	-0.288520450454646	-0.4136731341702931	-0.16416055529302867	-0.11775741673127113	-0.45277312872019937	-0.7902151542286314	-0.3654995302890345	-0.03497134369123685	-0.9318561321339329	-0.23811080859842798	-0.5061252325169739	-0.34877241406548654	-0.47536910610004907	-1.00022362915229	-1.2104385396475275	-1.2576338014843098	-1.2265841815439504	-0.7310358280131436	-1.033625694154703	0.2859268193761265	-0.7573718521240445	-1.3989700555153088	-0.7849012267552757	-1.3922677858755648	-0.8633663389650851	-0.8107107050963454	-0.9412558578023992	0.6832964998272624	-0.31424751259463957	-0.17779529062650698	-0.4002281669187336	-0.060977602456373535	-0.4772889223101736	-0.8326388893517418	-0.09347182199912571
0.4341226378778712	0.6444770126750159	0.3935100156396293	-0.47789964981981764	-0.19308585841557382	0.77241003820739	0.7337626691586668	0.2113577750500512	-0.4004689712129802	-0.555792626273202	-0.6238913893404598	-0.8504648253767468	-0.027043183173496178	-0.21837329441083136	0.345849423971479	-0.28282386806123416	-0.3299818891302987	-0.16951393763842396	-0.08633080748325118	-0.45275778733365923	-0.7852670932489861	-0.36681951417594666	-0.031716952624565	-0.945151153306022	-0.24424511639924443	-0.47149961689931114	-0.38674192287525333	-0.4964579885127006	-0.9904288431206021	-1.1981681293104391	-1.2810909718316321	-1.2289148027394283	-0.7180853888244669	-1.0783012003668055	0.2793540042369233	-0.8036476331635898	-1.3960150856406308	-0.7699203084542312	-1.38798469211008	-0.8221513088482558	-0.8045595750886875	-0.9499114923940359	0.692198875448853	-0.32526364608705494	-0.17486069015594113	-0.3677699722679785	-0.050647220008676566	-0.4941754062407998	-0.8997983241608015	-0.11196204298864162
0.4346575956721065	0.6490288866138952	0.38461815032396185	-0.5273292295264491	-0.1834189778507001	0.789022254875234	0.7081564580117734	0.1943830509389533	-0.3761260243183035	-0.5600800496008874	-0.666431779824704	-0.8794024836552765	-0.03984639278329208	-0.23344035868497248	0.3400227013975293	-0.2796487635269107	-0.28205867947522884	-0.17669716349494202	-0.07209541942077069	-0.447462662647646	-0.7812674251786056	-0.3982872989719412	-0.04220316801310666	-0.9506017179897368	-0.25457779415550946	-0.4269153969704572	-0.4267603567251574	-0.5228413177528579	-0.9912135936845015	-1.193376126840384	-1.300608170158465	-1.2292003642431155	-0.7209662653807707	-1.118269965638144	0.2650634106176559	-0.8456198789635238	-1.3981133892309536	-0.7605803771291477	-1.3593763057188983	-0.7778761901680583	-0.7997400814540999	-0.9613288055124292	0.695725744380163	-0.32982089414079485	-0.18851582684887697	-0.3597855959372132	-0.06454392847478443	-0.514843677940548	-0.953064608639744	-0.10979740433672942
0.408762890654334	0.6572719406151136	0.3636025585924437	-0.5226018924222817	-0.15597020102334774	0.77851869124629	0.6948508354777333	0.19185565241311825	-0.3532352957219122	-0.5789653303512997	-0.7192878860917776	-0.9161689899552947	-0.077641383090253	-0.26083243647788945	0.3181624814784728	-0.2963825211275413	-0.24053420525461902	-0.1768471044731998	-0.0401568616856868	-0.43544638627499943	-0.7770459414554136	-0.44959249579524646	-0.042536308219069785	-0.9552616073363336	-0.2777677875814814	-0.4001261087960522	-0.44923559822611364	-0.5114408665549438	-0.9918558184348261	-1.1804020705568705	-1.3241927789538896	-1.2293782910261821	-0.7662147289600301	-1.1629634358246783	0.266910797199155	-0.8849567316514172	-1.4049476824772562	-0.7560846200323722	-1.3212610060521022	-0.7221656049410996	-0.8087191788010613	-0.9680045823128802	0.6882443163093579	-0.34579396671038465	-0.19083355559488915	-0.3564438793921407	-0.08801589421436629	-0.5323357146345987	-1.0214031079365447	-0.10082306424077325
0.3752609655873035	0.6534181811662856	0.3467011208140246	-0.5287540464646552	-0.11426682951680218	0.7913975457754642	0.6721723213134911	0.1706192659744668	-0.33477359693015135	-0.5940569579655511	-0.7540759368585123	-0.9461092563696493	-0.13400979476665173	-0.27819393065131054	0.3102998397807991	-0.30686704311321517	-0.17498744300230193	-0.17423952556149927	-0.0038665557329425975	-0.43595012521421345	-0.7810787945447187	-0.49941783817322466	-0.03492181553506225	-0.9343176841291934	-0.2885846725445075	-0.3534460400684627	-0.4462886748030825	-0.482129482552916	-0.9948969415172451	-1.1693090766342458	-1.3531722820523022	-1.215357221195141	-0.7900813210790348	-1.2048006340766237	0.2587466961168387	-0.9258200637486992	-1.4018700295297568	-0.7427426140656685	-1.2751239388597484	-0.6902856080550305	-0.8245361585255981	-0.9671210383086907	0.6795763038948492	-0.3440351005762502	-0.19546121436049663	-0.3371766914012423	-0.13094789353710307	-0.5465755897128493	-1.0916234056539598	-0.10526045604652476
0.3442898717479436	0.6531279106736706	0.3601111227203141	-0.5276593722577669	-0.09816120522605698	0.7990328186875177	0.6098442383784922	0.14561004915632442	-0.3104400902410972	-0.6016201572141509	-0.8021524246703621	-0.988222341641824	-0.19593747187485036	-0.30571561385935875	0.327044911725842	-0.32654355393672263	-0.11881974041210104	-0.19454592398096884	0.02674810873816063	-0.42432749077149384	-0.7740523034324303	-0.5319641181705258	-0.04071412478822571	-0.929450069746208	-0.2810265392837645	-0.3250992392930326	-0.43053324185973657	-0.4526146585154601	-0.9682806751267892	-1.158776195566508	-1.396535337993169	-1.2154494795271014	-0.8017604599782882	-1.2494495536065677	0.22283211198477065	-0.9578125103646364	-1.3834770871208353	-0.7381935211330263	-1.2160160229006916	-0.663267826854455	-0.8429928831972517	-0.9702078650246655	0.6906580486168783	-0.35328333396750733	-0.20871070425474722	-0.3173157145810344	-0.17701538188306676	-0.5695321440137311	-1.1599584590131105	-0.05573636056849844
0.3158015402159958	0.6524870129634136	0.3479815154411595	-0.5200838786522491	-0.05308965555447458	0.7879520797221149	0.5559071548393765	0.15125332709156974	-0.2726853645499302	-0.625177233297627	-0.8314402566511034	-1.0221683896671057	-0.25042373094967724	-0.3062562954930697	0.35867485698997703	-0.3702194813633327	-0.07195097820708603	-0.22266274944098452	0.06255806022418109	-0.41837539376776656	-0.7813006101975303	-0.5705938936275087	-0.07598739854118639	-0.9092260674695515	-0.26425604127798713	-0.3360789297034256	-0.4188930444847149	-0.4164828271839626	-0.9608367064298454	-1.132446663280262	-1.444235549117777	-1.2268499734050748	-0.7985060650042908	-1.2719596710472882	0.19882339236668395	-0.9913954815110564	-1.3612016485021985	-0.7265948987272195	-1.1627865367291697	-0.6466818856251879	-0.8373630699333084	-0.966426123540745	0.6948778859554834	-0.35982682023650653	-0.20490708830882584	-0.3102305199686655	-0.21118843555542804	-0.6055961001014216	-1.2316200728966218	0.006761477200994357
0.2773046721488596	0.6458926046507191	0.30908319854602195	-0.5020498688884012	0.008930015941537	0.7767227492288048	0.5188506752750535	0.1472985855780799	-0.2206617680601156	-0.6514655188716283	-0.8525498207156132	-1.0459375332414713	-0.312501303658696	-0.29047523726214725	0.388032570035677	-0.4082940828838855	-0.029387207308535453	-0.23419456028612545	0.08223449486339515	-0.43275568756278	-0.7777253610533956	-0.6153608053236415	-0.09475323063055993	-0.8908885055680441	-0.23572622014494024	-0.3643456116634317	-0.405947849155808	-0.3725806277276517	-0.961331253831165	-1.129092439576763	-1.4891852137375146	-1.2183753866264193	-0.8494743509095979	-1.3051612275105842	0.17615363119446312	-1.0228889275642974	-1.3408849085979153	-0.724707388003998	-1.1084302865526392	-0.6386888514474024	-0.8382095149233694	-0.9572325709770834	0.7081156461597692	-0.36486155007613486	-0.19872952120417967	-0.3069612017309483	-0.2621440882032634	-0.6255948986399306	-1.281346008066381	0.0488323120292606
0.24784610063157939	0.6309639094836583	0.2621326729291788	-0.4686529940678129	0.028699707920901974	0.8045026467134868	0.5105012185725446	0.17365734540338051	-0.174061569700518	-0.681602058117939	-0.8554787187544198	-1.0448895231467672	-0.3682636147338912	-0.2305546371711482	0.40334799692405826	-0.45451660339410616	0.013451734370031812	-0.2079833645290127	0.07741488875990209	-0.44728686840658716	-0.7809635202684546	-0.6427966967076124	-0.1267041812556473	-0.8600036913692337	-0.21536186947288366	-0.3513886079853288	-0.41564402634732733	-0.3194479373725712	-0.9426208771479127	-1.120222317051621	-1.5357321069067988	-1.215089232707065	-0.9383406077859122	-1.3438847300743397	0.16476610729761304	-1.0432970538498871	-1.3340840359128294	-0.724198829580994	-1.0629311852180199	-0.6520784271088358	-0.8272603812392869	-0.9563412021060769	0.7189437512910881	-0.36650375333608587	-0.18981701609523602	-0.3237720536391462	-0.3171971230481961	-0.6213467287089754	-1.3216529297837807	0.08658779641892264
0.26354174514083306	0.604313973204652	0.19621603644226582	-0.42365490204968265	0.017245086769122276	0.778602273980738	0.4950317829443963	0.21845688048808554	-0.11354969432252027	-0.7072972281205641	-0.8615363377063868	-1.0280684295916425	-0.4126278468796486	-0.20714362753435264	0.43735275505759424	-0.510780285293848	0.05633080512068493	-0.2205640206740936	0.07347337312873123	-0.4286945518152859	-0.7956365383729376	-0.6744085753621782	-0.1493601018637954	-0.8389933456579055	-0.20438277073253808	-0.3198065171411022	-0.4526024505529868	-0.28677999302224016	-0.9060317533177245	-1.110263790881961	-1.5856709867697327	-1.203185711257212	-0.9900271191886032	-1.3878838926491013	0.1513042567604648	-1.0497948767317515	-1.3194141017189547	-0.7241463144193268	-1.0092662051799397	-0.6630543479506986	-0.8012095499726298	-0.9581036284916717	0.7334537717182585	-0.3666665380171673	-0.1945755502996169	-0.3616794743031309	-0.36471620714678743	-0.6083218484939489	-1.3593722336269907	0.1408741195932144
0.2837471783103161	0.5878381572449218	0.20208314506043984	-0.36013926957652626	0.015272843222348115	0.7989417273386279	0.506012341458886	0.2708250740844824	-0.058947466332686535	-0.7348440856198685	-0.8466518303816647	-0.9980550770971416	-0.45911223765676007	-0.1688460171401007	0.4336996763578894	-0.5807179255567798	0.06450200285755964	-0.21469110989463588	0.07760547141204797	-0.43476288238291616	-0.8102100014206467	-0.6976325085999112	-0.18892328159098862	-0.8385288006907283	-0.18767840744911063	-0.29820520429920366	-0.4989274579164632	-0.2607194446256945	-0.8770576291607692	-1.1163591628359544	-1.6294333498479865	-1.1933975415615954	-1.0426191297857035	-1.4159560158532631	0.13108440457753612	-1.0498273234321733	-1.3077951686326217	-0.7297546541369888	-0.9668911982107395	-0.6645751856001041	-0.781077720113817	-0.9688568268498028	0.743700890419839	-0.366629784676325	-0.19388372226519732	-0.4167683806313461	-0.39926524099809957	-0.5956943569954952	-1.3857971251957202	0.19250383142112698
0.3099431083589355	0.569877129746025	0.2076327197316601	-0.27032033007167494	0.0826986288787757	0.8214041426324691	0.5368638079342748	0.27603564548768744	-0.014995225983149485	-0.7510509833912641	-0.8328227093875824	-0.9748847964340355	-0.49373603286873785	-0.17537165854265896	0.43805774136802234	-0.6550588718596598	0.06560630008660306	-0.2038744478102855	0.06151439984861262	-0.4279756724907105	-0.8440692002033519	-0.7100504542247863	-0.2036072850120255	-0.8469446557399734	-0.18113167617141718	-0.2818065749846185	-0.4802344635917704	-0.23215694421864694	-0.8549817543808297	-1.121192556244035	-1.6580602732399832	-1.201039606725655	-1.107899962332641	-1.4322816758164947	0.1093588764800997	-1.0287225474022323	-1.2993829172427898	-0.7357637464381718	-0.9273840879573536	-0.6646406968668409	-0.7546745276365895	-0.9735384280176584	0.765153299997132	-0.3498617637302659	-0.20440476932633028	-0.46832237386597464	-0.4275603868110925	-0.607125454804692	-1.4019559355774898	0.24868064414158236
0.33022633795884815	0.554861091769077	0.20040366851520214	-0.20560720415872025	0.10968937053559158	0.8151573706068576	0.5349609985903566	0.31697437670416834	0.022525303940195508	-0.7698038036352076	-0.7938234214024281	-0.9514268223827168	-0.5309271718118064	-0.1429987943353308	0.4322124535842352	-0.6980601381176558	0.07297076816801099	-0.19132241541278486	0.05675907866437372	-0.4417320230707964	-0.8849059858599301	-0.692355518036233	-0.2410707956922113	-0.8556412593239999	-0.18725611887614974	-0.2685683332223572	-0.4411725811597315	-0.23780080331172507	-0.8156130337502393	-1.1301136385799713	-1.6936453358983534	-1.1960203141416148	-1.1659388592770195	-1.4471736309803584	0.09361349274978002	-1.001487677761874	-1.2934179816332034	-0.742745886778595	-0.925551305593934	-0.6571282733947682	-0.7126736641630442	-0.9842531679878175	0.7852383961873247	-0.3260800044792042	-0.2048340006792994	-0.5085493977319403	-0.44152313444443453	-0.6272781357823844	-1.422109220623044	0.2809079459099234
0.363837985187913	0.5327081676080802	0.237692915867436	-0.17975652032238582	0.11386784103702581	0.8013023962002073	0.47296408534878065	0.3408373244905316	0.05998846691399738	-0.7802614817753862	-0.7473527974878434	-0.9278658634002832	-0.5667345707803759	-0.10968860980011949	0.4421826005961078	-0.7548268539138862	0.07848340597745737	-0.1826560938267137	0.033863893025456414	-0.4494359259304934	-0.9307152846153613	-0.6516356453839733	-0.2922634226890449	-0.8425015677967973	-0.16753795955372122	-0.2551775527328528	-0.4091459374331478	-0.2482106857544608	-0.7665369314724305	-1.1428718388963648	-1.7318959860961922	-1.1876731317261426	-1.1722650059215964	-1.4307714444860493	0.07490863056790012	-0.9717272672370472	-1.2779694329719926	-0.7605122052609163	-0.9206445728129623	-0.6702302063475732	-0.6675034209027928	-0.9982397012065789	0.8242935419093816	-0.2900756963077909	-0.2282198004647961	-0.5349071146705413	-0.45121274708097897	-0.6512195376940413	-1.4234928700774447	0.30905896135802763
0.3998956174493864	0.5124184695039762	0.27733369175470507	-0.14966117602884788	0.12403661498617154	0.8122025332287656	0.4356402101056915	0.3581165715457425	0.0879228869366577	-0.7886457193388592	-0.7189169918688302	-0.8681948440013268	-0.5976762727080793	-0.060773670097880074	0.4514072875667837	-0.7950547803752015	0.06576726146225839	-0.1811633579749184	0.0002828771492592891	-0.44489054382903614	-0.9785226708260393	-0.618105530384427	-0.3345574663556956	-0.8423654222913189	-0.1614274786237069	-0.2570177321534779	-0.3710520194543562	-0.25441260329117793	-0.706137582600731	-1.1707125854843732	-1.7652296361714257	-1.1684058577469774	-1.161006718352472	-1.3996869424094904	0.06729150974871775	-0.9280639757563038	-1.2762222567969859	-0.7873008880983005	-0.9332490336580666	-0.6799458513685743	-0.6041405877139941	-1.0197742341460758	0.8692667622773518	-0.2579510948962371	-0.23662880547977977	-0.5721555529688839	-0.4552898744536211	-0.6261818502293879	-1.4191842173228069	0.3464657796722642
0.4122501371153513	0.4963367341150793	0.2934577120757965	-0.12568175973164325	0.08783034928821395	0.8583508727802804	0.43418507788060595	0.37131671483228534	0.10009288535186756	-0.8020859271269257	-0.6834084670961318	-0.7821851516284375	-0.6268782584296617	-0.004447718940994165	0.4473121838074315	-0.8446890878260334	0.05708875498706216	-0.157613280885343	-0.042893985056035894	-0.4598330543190163	-1.022021244316355	-0.5782302370637937	-0.36388118572578004	-0.8564438989631149	-0.155657334323208	-0.25260550358222433	-0.3609644018751982	-0.257677255198279	-0.657653048308181	-1.1918446621334584	-1.7910996411361473	-1.1150363896720963	-1.1514001950808763	-1.3568999888293583	0.06511606208343353	-0.8724265794002759	-1.2846609485042357	-0.829125200850025	-0.9664797228738322	-0.6857531160782706	-0.5407583829952358	-1.049185910672199	0.8957178854406219	-0.22099551718583488	-0.24608066787044686	-0.5912432702889097	-0.4516689026067323	-0.5859324608974863	-1.4099023381238693	0.3662656204374034
0.41533692086931034	0.4652335181774979	0.30287134065238125	-0.11528447975773146	0.05146668154322124	0.878673530553234	0.4497383882018348	0.3698132503731001	0.09329475727785104	-0.8053335749016004	-0.6473115213788271	-0.697305635822174	-0.6729084409782884	0.0230672295617912	0.4243370876378699	-0.8719170271140773	0.05900975182737014	-0.12551908929781144	-0.08632587152967008	-0.46947015236965645	-1.0382888899091598	-0.5351074678473592	-0.37268332078363076	-0.8521020950247721	-0.15382742329729637	-0.22470240650033624	-0.3502319568940097	-0.2638469346978861	-0.6070160307949577	-1.225155020902738	-1.8021719183020828	-1.0538682369315182	-1.145459400082102	-1.3202466546790739	0.05581257675128996	-0.8085472969972253	-1.2872944041191066	-0.8653588253680848	-1.0003943081180677	-0.6776191836754781	-0.4964444849264608	-1.095237083241045	0.919022531912072	-0.1941939384870549	-0.23716593240109796	-0.608967036805088	-0.4689184174834513	-0.526015982689386	-1.3914692088930365	0.3825860111033571
0.4216107822301442	0.4227323184896684	0.3447785359140914	-0.10699094139605925	0.0750175867616325	0.880545546690725	0.41337580047233374	0.3508346764813547	0.06705806580107913	-0.7949153195312042	-0.6066178226981083	-0.6000546399038744	-0.7040629023945242	0.04227139226388779	0.39999768454368384	-0.8904679914623003	0.054902751380603486	-0.08624389649735627	-0.11358878847403302	-0.4572547989457906	-1.0514877945414152	-0.49478495767515984	-0.37595345850701006	-0.8509700245186137	-0.15983894096361634	-0.17065583088252775	-0.3557794081977497	-0.26942892078806346	-0.5507410011888451	-1.249251445322958	-1.8132696831576385	-0.9973896630695691	-1.1377688307877674	-1.2770016197509417	0.03946567620689237	-0.7373579638520769	-1.2841448335082293	-0.9060735306924925	-1.03944780526323	-0.6779379197350451	-0.44859696339561134	-1.143999655405186	0.9223462499636016	-0.17708393902756267	-0.24637935155720236	-0.6251592600773127	-0.4626501822778096	-0.4976787851661067	-1.3861438287184746	0.3890405774842847
0.41285086981655017	0.37549620350003876	0.3843288118494044	-0.09978276775458353	0.09971247733991738	0.8461104480738035	0.3378885282761288	0.30786437392771265	0.0359854323231501	-0.7865979035625124	-0.5833680936352721	-0.4941439268282265	-0.7318905582160733	0.05519726333711741	0.38034458684284084	-0.8810637789772559	0.043703820495905474	-0.07918154294279689	-0.13419600293133205	-0.44715005933603047	-1.0550036599674746	-0.4745623838156684	-0.38322226286799077	-0.8444463857144475	-0.15592596989124224	-0.16742384741679583	-0.33350365414085836	-0.27696521273038177	-0.5013470491749799	-1.2749690148158237	-1.8129595829339238	-0.9388611969365364	-1.1128014912105595	-1.2374690197787968	0.04866745545836242	-0.6780067987523412	-1.2682552603524797	-0.9405288880042442	-1.0686225233009083	-0.6526120819630613	-0.4105479124122461	-1.1874215062370492	0.947558113968789	-0.18489509393791667	-0.25068288470393285	-0.6440575497679725	-0.4511173806158356	-0.495236620125789	-1.393068053637423	0.39672651773239426
0.3710494566846717	0.3374761766509341	0.4435917415797689	-0.12216641660469736	0.12346285136226505	0.8285638040981492	0.23671521846138094	0.28488416926552934	0.0014154386671669712	-0.7864642603729499	-0.563615303919479	-0.39463698508878087	-0.7789225694242936	0.07995067253118268	0.36302176124101776	-0.8650217743032146	0.038051158217978685	-0.052519189464754104	-0.14065250443460137	-0.44771859307251355	-1.0436037326769187	-0.44343705858427845	-0.3850978373067328	-0.8225618208330943	-0.15731689332679968	-0.15153846655431896	-0.2894227052056314	-0.2661436445466624	-0.46174170135028597	-1.3114591322595073	-1.8055362933319774	-0.8820193009768191	-1.0865736555956795	-1.199254436610682	0.038449755088636295	-0.6170801660876781	-1.2508012664957193	-0.9796702550592977	-1.087572089750879	-0.6015289555488688	-0.3789917799582092	-1.2258595828527046	0.9709551312858468	-0.1858369185539282	-0.24781256344629302	-0.6515785594018071	-0.4614922814797833	-0.5087091122270999	-1.4064625539338629	0.38749893943039143
0.3550125726450344	0.2896977233430712	0.4514588991361749	-0.14129255463320367	0.1693421976383956	0.7663416945723374	0.22427904348479225	0.27236162042946227	-0.036770468415815036	-0.7855399935354014	-0.5181976776483002	-0.31628252807608725	-0.8134490506954538	0.08978356375148361	0.3770293693956813	-0.8413212032441431	0.040773383434572444	-0.07023743752658038	-0.1539074985106635	-0.4345793272051375	-1.0186311326462203	-0.42467162072233916	-0.387133092686147	-0.7903141076120188	-0.1970792010405736	-0.13949907175011206	-0.23316621438837118	-0.28824311934002655	-0.42512166830751524	-1.3308750427040295	-1.7930919288748097	-0.8156668889681473	-1.0601580317955954	-1.1737466707565984	0.0015810434200006162	-0.5791330076995516	-1.2306406302254742	-1.0189929292124265	-1.091117140451752	-0.5475007245294096	-0.3355792114916104	-1.2640172961551783	0.9959181012500562	-0.18539348918502135	-0.25156358131516005	-0.652341809353926	-0.4748385228937682	-0.5191634793014351	-1.4231785161734463	0.37860593552362076
0.3442454092847244	0.2675920728019653	0.4488293364527112	-0.1395939780722102	0.1820685497232129	0.7381816240827438	0.19027519405256235	0.24959779083211706	-0.07953914298541125	-0.7978678878740573	-0.48186836319308296	-0.24739945122063092	-0.8500946348335159	0.10927630414337157	0.3836116016106443	-0.842977349250492	0.05428997297238717	-0.09639731817145045	-0.16553382377625073	-0.44301293860343793	-0.9876380715506305	-0.42572045572793993	-0.3874499941523807	-0.760144469879107	-0.23091908925563787	-0.1337616892884589	-0.20465392213204098	-0.3281728317266014	-0.39029505646591817	-1.3542208669416778	-1.758099455000114	-0.7319420133886224	-1.0153960167892415	-1.1543028241115691	-0.024154531245051396	-0.5360304291332877	-1.1975635816125416	-1.0533683157171525	-1.1038284205471436	-0.4884374174138169	-0.30490301872104697	-1.3007155885530495	0.999032142404826	-0.19495502351121305	-0.24666162966222757	-0.6530070674081961	-0.4823686758605243	-0.5124496392103313	-1.442296437605663	0.35863551126140486
0.3576623911946109	0.23731966892879347	0.4492449174595281	-0.17290311907593248	0.15056808899117455	0.7191690219348237	0.15165753435723234	0.2493189839532859	-0.13133287046831416	-0.8234566163982697	-0.46855064635483845	-0.16087270805165194	-0.8653541033929034	0.10524412090352245	0.40783373315158783	-0.8571002274667539	0.021078625930829414	-0.10432461315548529	-0.17035333194415694	-0.4344172499685146	-0.9508044471243198	-0.45829976161691366	-0.3694869955135666	-0.7208079077250618	-0.22813513709586158	-0.14085833139447093	-0.202203204582512	-0.3579209310015309	-0.3622044206352785	-1.3744690467851972	-1.712145150614505	-0.6452569633293367	-0.9366011232539254	-1.132488451400576	-0.0316978273973923	-0.4933172109720861	-1.1473694945480282	-1.092310804061102	-1.1058657817903057	-0.46627826913354353	-0.27524191153464656	-1.3131621213876479	1.007189958995482	-0.1921041568236204	-0.24594365705680898	-0.6463492279085448	-0.4989892362403562	-0.4935642054845527	-1.4637582998925271	0.3478069615152212
0.3643834704019835	0.21552176790876407	0.4375307278298764	-0.20933000717279548	0.13938555218370946	0.7346978245767164	0.1799578465515425	0.24670922949404775	-0.1794900163740332	-0.8507945332177274	-0.4889927560827133	-0.05847687953388565	-0.8695232254092871	0.1061282725056453	0.4327750777749896	-0.8457287871520046	-0.03108963067147109	-0.10653976493714597	-0.1725901807494033	-0.43542526930764414	-0.907794916018155	-0.5057100067828376	-0.36464465253457123	-0.671490848614116	-0.22093740133041342	-0.1382553929128639	-0.18163864980396213	-0.4049147782403272	-0.3310185706002004	-1.3963127805300033	-1.650577512362256	-0.5569545368457057	-0.9197868778436502	-1.1218821616168047	-0.042128036374291	-0.45372311745012917	-1.0959492113229206	-1.1211637920100725	-1.120842599160539	-0.45745272735220943	-0.2517394373154348	-1.320652350283161	0.987850111023944	-0.21709008973581384	-0.2280575605828254	-0.6156283822760398	-0.5143685556590387	-0.4611142883971159	-1.4842085333406843	0.3390309762392953
0.37736420839889506	0.20526590434859893	0.41569083509191235	-0.22210019435243206	0.16492936765989247	0.741105241432366	0.20651519604003804	0.27225875180857056	-0.23156972898614595	-0.8880391949696544	-0.5141161645211859	0.001690939172770267	-0.8734391934711387	0.11231378913878784	0.41353009412603703	-0.8232275962027564	-0.07204229232009743	-0.11310068382554347	-0.17709835168649168	-0.4502966679588389	-0.8574794410087583	-0.552321109512685	-0.34324617627695175	-0.6227012501963642	-0.23181693057210984	-0.12255024844094495	-0.16621489809968742	-0.4557753878060386	-0.2987569082494049	-1.407539516139472	-1.5822874959726225	-0.48671014120447237	-0.9112224503778931	-1.1226635945045695	-0.05888941330172735	-0.4266937435791093	-1.044436492748118	-1.1499594725392774	-1.1425290138575288	-0.47509747841038286	-0.24000096172107105	-1.3250858865242707	0.9689585501278914	-0.23040775732233887	-0.22217835692737647	-0.5817924811430399	-0.5261494789205898	-0.43428176858331574	-1.5014675823864487	0.3359652117223919
0.40165726867169305	0.1864304718789799	0.39296227856578636	-0.23893660341500472	0.1968409232908384	0.7252430958282665	0.21573700572207816	0.2999598174335412	-0.28532442318201534	-0.9172544240861503	-0.5151420827198949	0.039806769543368106	-0.8732119745998908	0.10158529288668983	0.40717538406426224	-0.8136987932789534	-0.11573115492692669	-0.13334968644027934	-0.15479783093135085	-0.45052047171542264	-0.8042297116944537	-0.6167014040983496	-0.3414798442691163	-0.5502260468846367	-0.26928348162404137	-0.09022868091143071	-0.1636238382460405	-0.5311597325085433	-0.28483591405580566	-1.431851128931037	-1.4987346014486302	-0.43018214323611603	-0.9047080010599334	-1.1183005043946777	-0.06082940647578474	-0.40607948531436894	-0.9855310614231365	-1.1864924534465824	-1.1616854767646647	-0.49618550994081223	-0.23298056290571728	-1.3092347041917118	0.9267161671831238	-0.24434431667992737	-0.20343035613557942	-0.5955885132702241	-0.5532038057479427	-0.40378686870015257	-1.5258008249641988	0.33853220492719105
0.43319789935885744	0.1825849286201772	0.3626593334614058	-0.24481048475734668	0.24286187670832846	0.736501275208644	0.22999705940941056	0.30895466359554796	-0.3343674714174262	-0.94369882382849	-0.4946733529102527	0.07276017571648105	-0.860705756120797	0.10453925867539085	0.4005233749801219	-0.82130117568448	-0.15438859032298127	-0.15506903016129442	-0.13849723597325936	-0.44852681341282175	-0.7618472027879688	-0.6865722005855754	-0.34743601716864003	-0.49870693736311483	-0.2945555346250926	-0.08022673711301734	-0.1936336102668642	-0.6161896578671422	-0.2490914703183571	-1.4551680240184528	-1.4299836826716945	-0.37480298116336275	-0.8842092485583167	-1.1252011855327455	-0.10400448020186277	-0.39850604371002335	-0.9319663626941285	-1.224741462108136	-1.1842325554407975	-0.5301870070283712	-0.21757872100574316	-1.2787287117169286	0.8810793181136688	-0.2577590575476379	-0.1989123693148937	-0.6024179700650348	-0.5659892417098222	-0.3972458504253623	-1.5495312042663274	0.3455042903234039
0.45471865893156577	0.20647445182449164	0.31371454175524616	-0.2539461269043511	0.22611572112909006	0.7441679657442842	0.2579876734152825	0.3286090008370794	-0.3775764725780345	-0.9778213993274998	-0.4577532058550492	0.13411179845475263	-0.85266083099455	0.1244708847447947	0.3988853492096097	-0.8369031710874619	-0.1908885789145405	-0.17062967055576675	-0.12988869788301632	-0.46095893160415313	-0.7175312298841428	-0.7466955208414483	-0.3522549862040856	-0.4330003935092006	-0.2970366705878333	-0.07941759896552568	-0.21442080499520672	-0.7030411324405899	-0.2322074846630334	-1.488271873161457	-1.3388290847184134	-0.3198156973387462	-0.8257977849993748	-1.124495021697848	-0.1391677311399048	-0.39154654457444416	-0.8968396606749229	-1.2563318278186846	-1.1948799274970978	-0.5498038620681558	-0.21502180502668428	-1.245010195197517	0.8232270085530647	-0.262249106615725	-0.18170658927698874	-0.6208227417055796	-0.5899825581913725	-0.38445515899058347	-1.5748651752677685	0.3454787440025859
0.4765782537299647	0.24080342072023803	0.2962991818669818	-0.27714658202161246	0.21267945299156216	0.7595157712590981	0.2906957530235167	0.36641908725648437	-0.42676781071010117	-1.0332701163679991	-0.38893466040003155	0.1853815596525142	-0.849190808656774	0.12989187940877517	0.40655775650605663	-0.8424602595022892	-0.22862771016765646	-0.16999861332284177	-0.12654204300679578	-0.4662771586134268	-0.6711507994872207	-0.8039350707219137	-0.3498952020715952	-0.371729037033523	-0.26730090116349087	-0.08245019603471761	-0.23488526894961287	-0.7858702611167215	-0.22435568607784898	-1.533390220927954	-1.2370163845555282	-0.2694487986437887	-0.7494157381242521	-1.1257359730515675	-0.19913900477596944	-0.371246998096802	-0.8981083728659266	-1.2983156029586502	-1.2148985292053731	-0.5913958835165551	-0.20689699465193073	-1.2074666506969003	0.7494910112612304	-0.24678390745835715	-0.16318318238723872	-0.6344276633371734	-0.610114798761137	-0.374626805971037	-1.6036078115324783	0.34200176612799543
0.4977345894056051	0.2590346405064011	0.28579203943047854	-0.258839476441854	0.19278385475921772	0.7747926401269457	0.3764553144666502	0.40254158114294175	-0.49449223918895024	-1.0859947200165345	-0.31308920116584876	0.23052968836019444	-0.8289598370972826	0.13887451408962556	0.3950673961066501	-0.8355111883531652	-0.24450349390658074	-0.1623978960184546	-0.124491075945523	-0.4831073815954314	-0.6366209140062511	-0.863922501003134	-0.32894722782071006	-0.3261726880898106	-0.2487614880576301	-0.07472839199288478	-0.24497131971160596	-0.8811813170058709	-0.2208936825507651	-1.571874892014208	-1.1325805763358756	-0.21994934793195461	-0.6984186408809409	-1.1091667215950463	-0.2117089894027885	-0.35116164225593155	-0.9040318500578011	-1.3276947409113964	-1.2451757820295524	-0.658825182939236	-0.20924992276087453	-1.1749090447373556	0.6829144929193989	-0.24150136577688022	-0.1601465203231335	-0.6206141364131996	-0.6111847176654357	-0.3512456883294316	-1.6128169040892146	0.34493485459161705
0.4944827673080634	0.2872608292921796	0.30324448142902083	-0.24409102334017369	0.17028250734770206	0.8061974200311205	0.37120514413246997	0.42153096724828376	-0.5612657636222668	-1.136072676015728	-0.29680703619167975	0.26263000279962395	-0.8218306728763685	0.12536411933756836	0.37906351656452575	-0.8278277827350914	-0.24841723566195534	-0.1586237140058876	-0.13133520650182046	-0.4887324363355052	-0.6155239748699517	-0.9190721640443209	-0.32099270576843003	-0.30149383984905054	-0.2131061833433027	-0.048417273986315464	-0.254173111505125	-0.9548602495216253	-0.22409725071708997	-1.6099167245699793	-1.0290538290460178	-0.16378642936292737	-0.6524084003799759	-1.0916705290578665	-0.1800845296969415	-0.31142164461704513	-0.9311875367042528	-1.364650239241088	-1.2768549585054378	-0.7367999870195574	-0.23718471937704472	-1.140415366943494	0.6423690279797316	-0.2315432880423689	-0.14731279296690553	-0.589614566062305	-0.6061231214291658	-0.32877766849756185	-1.6192411164226084	0.3452995077194257
0.4871932589504057	0.2779479087295088	0.3234271142164511	-0.2502077608570886	0.16912746213504484	0.764708314057524	0.32098458451310624	0.45198803560067696	-0.6208401479135545	-1.1794398910287118	-0.30598811635126394	0.3088723408635792	-0.814111657646255	0.11326442380174703	0.3876567779354475	-0.7822649409989506	-0.259285893957362	-0.1454039919109422	-0.13834210600357835	-0.5027802732598515	-0.6009033541637709	-0.9505149164765637	-0.3277253856768307	-0.2657812235135537	-0.1737423740732	-0.04138809188752578	-0.287808030343479	-0.9936800523448378	-0.22611201622392363	-1.6486884618393098	-0.9472489652351588	-0.11851526586992031	-0.6216895974537333	-1.0804516677459854	-0.15757151664445174	-0.284186774976687	-0.9608853012285774	-1.4164142144512315	-1.302381388302517	-0.8167795187876816	-0.23848504710417026	-1.1105643324699321	0.6039417913441667	-0.21717473253433908	-0.14503921932891412	-0.5497950587704531	-0.6090472007221407	-0.31624233736103685	-1.6143605435059414	0.34513304459667477
0.4748230082623053	0.2671579753735564	0.3393583729070221	-0.23344643482848793	0.19347098443826444	0.7184791581031978	0.3086720836697243	0.46282248399134307	-0.6777219102219293	-1.2137485420010943	-0.3250903333180825	0.34741581339222083	-0.820178860536599	0.11046254272235623	0.3684135052751131	-0.7442272040544229	-0.26558850833583664	-0.14629014160935028	-0.15462605191189338	-0.5184120632227299	-0.5874826338787039	-0.9700595129547777	-0.3358863365568826	-0.24921561599395287	-0.158562555757687	-0.049569954046291886	-0.3252698691947377	-0.9966479541215214	-0.2250207493019149	-1.7064065671916964	-0.8591953695190284	-0.0828363329484612	-0.6096364256486076	-1.0847436205171292	-0.16349853678505372	-0.25212945616689963	-1.0106157308868418	-1.4583706337845492	-1.3088484827553455	-0.8975611677918017	-0.27119893252841637	-1.0958935396210179	0.5722773568978363	-0.2316915853833886	-0.1392395099379052	-0.5264591384957538	-0.6102631231527214	-0.3175885550515205	-1.6111677767852401	0.3355618270759233
0.48786424886946056	0.27648828774398804	0.3440941014398925	-0.19821824433328888	0.20659796986108767	0.6718945285335722	0.2866702907316242	0.4691881747463274	-0.7377995754754748	-1.235586982435907	-0.31611654986771603	0.3839679183540353	-0.828621074416513	0.136550553393913	0.3546313267542239	-0.7031888483308651	-0.2703605564644385	-0.16139057739894228	-0.14979195134153608	-0.5210029526789887	-0.5800334704201133	-0.9785578952705155	-0.3186518668322908	-0.24391955583084876	-0.1579975631504999	-0.05504839412327213	-0.36642453889205895	-1.0207395794192862	-0.2346422720252932	-1.7654776666472654	-0.7894228191831407	-0.06336587097628762	-0.5714560006675263	-1.1032729212238575	-0.19120970877306698	-0.22251940322768765	-1.0736644657125531	-1.4941666053317266	-1.3186828065140905	-0.9499414681735818	-0.27537457960610817	-1.089698575913482	0.5493402050099665	-0.22602450901660318	-0.13665391189323517	-0.5207540116373006	-0.5989881485270425	-0.27978253983624424	-1.6115492913107865	0.32526975006692227
0.4964901212964093	0.2770249916049427	0.3465093393273878	-0.17000341635152916	0.18175860034041152	0.5915457148069404	0.2730937375886205	0.4797974413497908	-0.7856726282265275	-1.2525630184457572	-0.25936480938615525	0.40994455832259896	-0.832393137193241	0.14924835278726664	0.35218185971475563	-0.7051655387255392	-0.2597035638913159	-0.1770320465106753	-0.144624673904478	-0.5077900481562205	-0.5786152475060744	-0.9842753712938261	-0.33025420032741337	-0.2581395413159144	-0.142630425582233	-0.04752210580733377	-0.3995027165420951	-1.0633062030524638	-0.2495810379020939	-1.8117531804230633	-0.7358838031613228	-0.028653893238852635	-0.5471443762739969	-1.1192225952022403	-0.19436918078858204	-0.1922105798447504	-1.1366882408786214	-1.5322379010887792	-1.308672136182385	-0.9856835370471645	-0.29702185908358913	-1.0767858808004342	0.537884684250563	-0.22914981657767647	-0.1416187431325895	-0.530174328633612	-0.5998135326235946	-0.2485587664793012	-1.604935200780347	0.31399063738824273
0.5009207447898942	0.25481090828847064	0.359809075046727	-0.1624406726951767	0.18828767417457457	0.5367504153448545	0.2925409381628473	0.4745121000017548	-0.8202220107669014	-1.2853089508239652	-0.22904692723715364	0.4406485521271851	-0.840490162000067	0.15723376370921066	0.3306426763268294	-0.6868458158087468	-0.20940406868234035	-0.18296072168956434	-0.13511336557400894	-0.49636685173852113	-0.604758056098849	-0.9931965691653719	-0.3205584425014253	-0.2803716897983752	-0.11169347691490646	-0.0579294532873252	-0.39868639949990525	-1.0690970355569631	-0.24133995495621793	-1.858427026344371	-0.6775955809735674	-0.009640329672578439	-0.5281589907498544	-1.1458796961404432	-0.18342321012002163	-0.1605722518516786	-1.216377876919843	-1.5504394963806756	-1.2858713881229253	-1.0239350869876487	-0.30284372958570194	-1.0750694046965725	0.5580691613100336	-0.23711614995199354	-0.14045290926006737	-0.5320244296888864	-0.5859702040594368	-0.23070786240894803	-1.5955731507871014	0.2962297638580872
0.49339047966442323	0.2198447747284661	0.38031923924872807	-0.14687581808663974	0.18875229055580928	0.47143495426400517	0.3143052128459042	0.49425659715343817	-0.842068809958187	-1.3014835219241394	-0.22572079510501944	0.4825144735646836	-0.8598762924837363	0.15202057014841017	0.33234461833883705	-0.6573612519123622	-0.16314285065874795	-0.199319712515255	-0.13930011191482689	-0.4919395080699719	-0.6392739689402714	-0.9985438186323534	-0.3096341994107591	-0.31293604446022194	-0.09855163423821461	-0.08116060315727343	-0.3666581659926583	-1.051836870582712	-0.24356868090126124	-1.9027487098198492	-0.6207622810683108	0.0023589647123576523	-0.5905262767411447	-1.1706800406814188	-0.10177342346154886	-0.10941071876639086	-1.2963215515308204	-1.5636485571206191	-1.2481715668813116	-1.0483561267171249	-0.3120587162751548	-1.088773576763816	0.5511928400577151	-0.22678690295001655	-0.14539880880848272	-0.553144050205974	-0.575225863636935	-0.21747003257231295	-1.5834170782869508	0.2646067149845837
0.49567628648345047	0.20242085684122463	0.420815027317475	-0.1166545933426149	0.15332170173538212	0.41899959256156655	0.3672054432496869	0.5086614739009254	-0.858674918332244	-1.3056572105610027	-0.26976924422838355	0.4666373421028909	-0.8683735897263769	0.12474780519146314	0.33777218890128097	-0.6338653088207453	-0.11105949891216038	-0.2024613541991676	-0.13678532191390247	-0.4793900733933345	-0.6718808699035603	-0.9933025885883204	-0.2911948644065502	-0.3618100530913703	-0.1043782135017854	-0.11166999306623002	-0.3428388179334976	-1.0246343748219495	-0.23277466871392138	-1.9289696465267607	-0.5742876030196182	0.01659662196081111	-0.6570741136012138	-1.19337842057418	-0.0503921246436716	-0.08237455865737428	-1.3762825709900244	-1.5849687143703766	-1.203500262064209	-1.0756451690402964	-0.3252905466618049	-1.1011618393136082	0.5463634063349019	-0.22818748571666103	-0.15769226149657048	-0.5534105040248122	-0.5600904460627346	-0.19745136459797524	-1.560582994400138	0.2537266605593308
0.5095240510999368	0.1739286798059635	0.4380954540643751	-0.07220280628918699	0.16248821712438996	0.3540336772425098	0.3707481212392798	0.521990578993189	-0.8567443962824104	-1.2847929067675135	-0.3378234028781872	0.43151274781430454	-0.8867232349347374	0.11032053791730459	0.31818671851724756	-0.6495775036782623	-0.04270907648822414	-0.2164438324278223	-0.1389988620494619	-0.45968631846893376	-0.7043166060323962	-0.9869372160914336	-0.26407616905850506	-0.41758546304817346	-0.09968244613661832	-0.10401382421110508	-0.3204088321887592	-1.0241383896174665	-0.2241168265517252	-1.938235875878164	-0.5304328470664909	0.023158605652847823	-0.7396066094079073	-1.2090228866269739	0.010610695777944306	-0.06597285762910121	-1.4392249099784438	-1.5940682141130897	-1.1417724301735375	-1.0969071182834553	-0.3170188394549286	-1.1241111747681993	0.5396219689649993	-0.23640359221907642	-0.18681133079850726	-0.5532658827086667	-0.5449641009619882	-0.1625355406081755	-1.5232052954984656	0.22650829183980842
0.5288689320989117	0.16536716558159728	0.434354571573767	-0.06560683258778101	0.18455458924389348	0.33159082386524136	0.32879619916489844	0.541085035400014	-0.8517481674566187	-1.2538728399717776	-0.3581022090846072	0.43113624376506604	-0.9084247027650225	0.08416693033034103	0.3074594098753508	-0.6508271536644834	-0.01281507200692048	-0.23308327665597156	-0.1428177623258094	-0.4374911223704337	-0.7389949508085547	-0.9778077657819526	-0.26423338958406684	-0.4854329568600539	-0.0844675971221018	-0.10457725699560257	-0.31619319313942706	-0.9734027274750889	-0.2185849360887024	-1.9357991513008859	-0.49061852711043974	0.011384245867739113	-0.8065039638121367	-1.2297398401399546	0.056147405291220455	-0.02974473815352016	-1.492845027612761	-1.6013592354557293	-1.0749851160808714	-1.133960185208098	-0.303608938828741	-1.1544578396356697	0.5463756148030915	-0.24298023793807605	-0.1948366497762948	-0.5673490188256489	-0.5312180377527664	-0.1456318810299145	-1.4929983115456102	0.19432013362755968
0.5565397313407546	0.15367254422756818	0.4062669150045452	-0.06359719774318855	0.20963201055725075	0.277849121325967	0.2762882975893234	0.5423125268266737	-0.8424448448154894	-1.2205048162864034	-0.3959241246163652	0.42690788181914774	-0.9313299715848993	0.10190344124945816	0.28398594402094657	-0.6409413360498702	0.01047486936096786	-0.22184274581211483	-0.1452522451454596	-0.43461795140183845	-0.780965266848398	-0.9622919073757936	-0.2380142220004243	-0.5529796928734687	-0.10665823978109676	-0.10559321520769953	-0.31438158508080916	-0.903319837869027	-0.198671847600297	-1.938280382263137	-0.4495635938621148	-0.014309479920559401	-0.8356366768568542	-1.2462774750014765	0.05550496734215286	-0.0014785045452172228	-1.5278202794937938	-1.5950727912170723	-1.0084036450010871	-1.169675133623443	-0.26670327033235486	-1.1872333764603893	0.5299194857822122	-0.23488588077276412	-0.21637010133781512	-0.5759743568295718	-0.5291450830624227	-0.14776746490293557	-1.454262631908767	0.17076271749626204
0.5763209421207288	0.16047472969396073	0.39410757669424257	-0.07214310414627127	0.20929269359008726	0.23784419179441443	0.2702595298249493	0.5084601618191427	-0.8213436251974432	-1.190586679184687	-0.39929244923357854	0.424690051496163	-0.9404423663779891	0.09727240092846193	0.22976079319354956	-0.6475255070373761	0.012090602177893423	-0.22914580580358077	-0.13008065163337873	-0.4080502796525319	-0.8170496084789913	-0.9423200778658156	-0.200187554049927	-0.6074492405235598	-0.13400048337905615	-0.1095572080941524	-0.30338570814442856	-0.8491575326889764	-0.18351259600707467	-1.9368673045402407	-0.40160638186716807	-0.0071759338957580136	-0.9004441802794412	-1.2530439652505414	0.07833683574420014	0.01950496748053238	-1.575060877341404	-1.5849499446928228	-0.9409659344081481	-1.2029450945146862	-0.2580232353945543	-1.2126009287344361	0.5143113530235566	-0.24337166413449668	-0.2281741895945107	-0.5880805633794839	-0.5119793303243363	-0.14009634075884458	-1.4165964236354718	0.15006669531532196
0.5987632029879176	0.2134265916553586	0.37476525393002996	-0.06573311779855932	0.18894177814175434	0.2313420873587472	0.2596059765655679	0.4530946525829962	-0.7938035953318929	-1.1322051051862256	-0.36265533864741695	0.3977083760480214	-0.9424795327428346	0.09542578462189857	0.19938382259462187	-0.6556745497066339	0.02762753204414315	-0.23943863847625302	-0.12907465728453954	-0.394018686549228	-0.8566306031562666	-0.9198725686163843	-0.17246753324887326	-0.6419862610473588	-0.15938802340418076	-0.11127697765260311	-0.2871521045059951	-0.8183399715742636	-0.1771590356429013	-1.9173445787717829	-0.346799140889321	-0.00748653694669163	-0.9888365935432268	-1.2559058060172035	0.09081167042437718	0.03716475220542333	-1.6249213933613667	-1.5931375176547986	-0.8807009152487352	-1.1805508331583074	-0.23687270741550823	-1.244338255570438	0.5059879344692338	-0.23618900381834748	-0.23243249012802486	-0.5844338448611245	-0.4964086450121024	-0.09513666069400875	-1.37468397627416	0.1429872741679294
0.6004426441633217	0.23308756805905223	0.37598585978024057	-0.07985075198678579	0.19604384465799915	0.28151464906100554	0.26902051257891724	0.39368820930803583	-0.7668964525849618	-1.0770908903473295	-0.3228318938494707	0.3747290936743641	-0.9421818530700985	0.08789443461794766	0.16971510295107245	-0.6901330714516299	0.07199461869760378	-0.22049653981839934	-0.15724328253673597	-0.3871119943289107	-0.896220330733259	-0.9043335710504546	-0.1609862521771877	-0.6706052839853008	-0.17451365901133295	-0.14453511132416957	-0.2652320497411529	-0.7479955734187247	-0.16285940359516687	-1.886942267196647	-0.31374564300249863	-0.0025713644801494393	-1.02323655938765	-1.2418928281222668	0.10779671226887537	0.03293098797521631	-1.6647785854505295	-1.6126569839238933	-0.8140400144700195	-1.1789234171966474	-0.2432507046883944	-1.27032347286343	0.4744768935183804	-0.25005623253806675	-0.252626877758806	-0.5832692155376533	-0.4822279470281113	-0.1035955699208495	-1.322547467067642	0.12478613864109186
0.5767945042772625	0.2907186985150724	0.3750795534021666	-0.11196342157044425	0.19460452533129008	0.34143291808085763	0.2873326615938758	0.31572220901583276	-0.73107716571739	-1.0208245450615427	-0.3411286179193248	0.3713047450519462	-0.9635307873789323	0.09013837638139084	0.1743531800985634	-0.7262195486448377	0.11860763373291519	-0.19437017713701696	-0.18895893887599066	-0.3786092564477298	-0.9267889729026031	-0.9007827618056613	-0.16428493071584901	-0.6924912928341368	-0.19628980229799958	-0.20616474627288023	-0.24180873370947129	-0.6618943840940444	-0.13904591591454973	-1.860883778794887	-0.2655658385182001	-0.005421048624252352	-1.023392192061689	-1.2237680761197332	0.049801178709359496	0.006016556010266061	-1.702875910012325	-1.640844447029379	-0.7717560250868634	-1.177915116629782	-0.21331535969967677	-1.2996633936959778	0.41973668199699654	-0.25146642643838774	-0.2665498837504	-0.5878518706245379	-0.45383764573772956	-0.11860035909294919	-1.2690104303447638	0.12020057405422035
0.5470471019198286	0.35607817617212506	0.362071573845632	-0.11047835606292963	0.14813485300256363	0.36735384070576366	0.2945933113718905	0.28376187239361395	-0.6977782170801173	-0.9492426508291407	-0.34313550335727167	0.34678717786958557	-0.9923054180113595	0.09260066437862322	0.19486636031146726	-0.7698963829005907	0.1324968147616842	-0.1824483121150034	-0.21266992795394937	-0.37018196209094567	-0.949782697857432	-0.9036120499776088	-0.18738084735820965	-0.7124687892334503	-0.2290460069526369	-0.25791050260317916	-0.24397152431663138	-0.5714422611770312	-0.1314992599446933	-1.8245888218493103	-0.2249643737477053	-0.020204348007443397	-1.0377492419307717	-1.2028551356457062	-0.015616237906053881	-0.028576330350630175	-1.7292675772466548	-1.6819865818407247	-0.7483655589178271	-1.1380809908904168	-0.18321930317038612	-1.3230697346699771	0.3886433478779217	-0.2701250317578908	-0.2950419463741919	-0.5750859279251539	-0.42757937570901977	-0.13091420097799875	-1.213817057978949	0.10270278642474931
0.5182865172285867	0.4060250058810704	0.35205499342307195	-0.14029259433439917	0.11575102285429775	0.4413988564560474	0.2872781849298752	0.24932192025403518	-0.6594161714938925	-0.8884411101075862	-0.33925558624541896	0.29660946445191055	-1.0215477981989418	0.10507382590563943	0.17979943387006003	-0.7826722255661586	0.1368921409890728	-0.18163765198922965	-0.2238843361409523	-0.3596920634355808	-0.9621921483552714	-0.910835674945986	-0.20810000300381723	-0.72335486008285	-0.2653703746080717	-0.2930687111849949	-0.2713100461807242	-0.516779365358625	-0.14239063615166786	-1.7829130429604838	-0.1949808680756619	-0.025282070868392032	-1.030348072236923	-1.1791901142887928	-0.05835208692547753	-0.06952945285940644	-1.7462422610292545	-1.7246081266626863	-0.7452941367665538	-1.1050341565489137	-0.15726563986111278	-1.3381550789736552	0.37916386615036934	-0.2867182904643635	-0.3151396976124194	-0.522608759857534	-0.4099829969635042	-0.11939421492247566	-1.1646164524876839	0.09684649839588702
0.5189622298890032	0.4039714946076046	0.35260485414199716	-0.16291626603704948	0.1638370234364325	0.5200335523031013	0.25539650420860643	0.22637692504225768	-0.6151992317121153	-0.8377114957238895	-0.3234131004992682	0.27997981213217515	-1.0616074032560077	0.11460108556736151	0.17760858177695085	-0.767813238650015	0.1430014272425345	-0.18820806269029625	-0.2368228024000898	-0.34431927217487807	-0.9793103783805112	-0.9311447051206206	-0.23424634230018881	-0.7576969449965325	-0.2646470260823689	-0.32044561632042684	-0.27323073085708016	-0.4960050541031162	-0.14475965557826606	-1.7531204688594797	-0.17456289231816036	-0.026980502827245383	-1.0191594978160046	-1.1656549781137309	-0.09270753977500437	-0.11015844767586395	-1.7490618564787508	-1.7610786085372845	-0.767019107524298	-1.0546078767021303	-0.1047682471585557	-1.3495627358734235	0.36073124520285155	-0.2850595076871755	-0.32865106271173933	-0.4715090528541676	-0.4025344962578335	-0.1288744216059881	-1.115715960035639	0.0856615362705456
0.5544202113863899	0.41987645107990546	0.3223465055843387	-0.1981028876503673	0.16998096823935133	0.6193610608555936	0.2668661421065693	0.16999515492330386	-0.5685541923758101	-0.7915515716995202	-0.32848745310053473	0.2766764541933447	-1.1084580983952521	0.09981247034075433	0.18394808960651762	-0.750977364202427	0.14084083100021672	-0.183960031592137	-0.24681908775698513	-0.34113855152788064	-0.9942995274547488	-0.9611162277034507	-0.2424072931802407	-0.7751514176420512	-0.28920876387441674	-0.365507599722622	-0.2977095905923321	-0.4679361360654871	-0.15469885631985308	-1.7348038661237937	-0.16775598001020117	-0.007927663571079425	-0.9795225568011892	-1.1590652533730703	-0.14227228748839083	-0.1742018722104605	-1.7566576308667028	-1.7992565320370375	-0.8186357704986739	-0.9998552147071729	-0.0829754102661719	-1.3629981986844464	0.32760848954021365	-0.27640223643662887	-0.33711869003737166	-0.43990123154234884	-0.3941439352272379	-0.16764371552531626	-1.0673376326254709	0.08634634248344701
0.5778013188890603	0.4181438467446893	0.3121744089988503	-0.2384587029394742	0.17432610576495905	0.6950439425298442	0.27594200275278885	0.1275112864477737	-0.5142163688117909	-0.7610817129346992	-0.368422766552714	0.26167097390013305	-1.158224310020823	0.10131173979265276	0.18514184833229602	-0.7531115668764814	0.10997854797253837	-0.16909822590543025	-0.2539793543878595	-0.32724051873092513	-0.9985035453785066	-0.9988015047297985	-0.25790224942170165	-0.7458559990791647	-0.3153737910437903	-0.4148589687398765	-0.3238757728667844	-0.474504686185736	-0.15904039866275563	-1.7227048053688514	-0.17501402442444158	0.00556226186310383	-0.9221748747248155	-1.1605140479109604	-0.1743244229016256	-0.2738246942821387	-1.779889151363188	-1.8515995717674656	-0.8766160796972958	-0.9531269855581203	-0.07179970573007725	-1.3558892239380933	0.2776425767240131	-0.26160356295905796	-0.3309284226879185	-0.4300598824525602	-0.39746382754810944	-0.17675453164110794	-1.0328422144297	0.09973673496652298
0.5953407731467077	0.44188713572186467	0.3356359497928959	-0.27467543949327283	0.19080408982878866	0.7645995774646948	0.3518286978494472	0.1370639643556199	-0.4715476227521296	-0.7420931445274569	-0.40556245004239305	0.24386129144819324	-1.2228462750597964	0.08010627966857434	0.20260024519896488	-0.7547298626229539	0.0744581413647395	-0.16039912790373584	-0.2679798341515544	-0.3156379183341577	-0.9916342464611242	-1.0231354865685254	-0.2888532873458777	-0.7020738736091168	-0.3366774384807786	-0.4827543158951483	-0.35651819163698634	-0.5075434680809606	-0.16456061231213615	-1.7169924108575523	-0.18721243267677254	0.037892942221291526	-0.9169096027045974	-1.1715536287580162	-0.1976668108963769	-0.3373000513168267	-1.7976083944842896	-1.9059507673187543	-0.9395056499431682	-0.9022208111817276	-0.07987881844982994	-1.3470604433573181	0.2547136950887877	-0.26812265822348835	-0.32919406881787566	-0.44802623238197725	-0.4045376140013574	-0.13137510763062216	-1.0102820474234409	0.1164176583859596
0.6040367310554628	0.4698324040741652	0.35617176109319504	-0.3016676890162027	0.21842432001536763	0.8491660194424899	0.40544159681405745	0.18403115207707899	-0.43924422246614664	-0.7223490387373349	-0.41442491607404197	0.22706336396574528	-1.2944440889600946	0.09146999597951253	0.2299341733735573	-0.7599894716515677	0.07302463263455738	-0.14040937042252583	-0.2889088649474717	-0.31533650521037143	-0.9738767681766014	-1.0607477700635968	-0.32492592536409215	-0.6770872540135481	-0.36288673917261416	-0.508307926504426	-0.35294545988792786	-0.5404801294859609	-0.16918394364308223	-1.7004382609668014	-0.21325447954643212	0.07209310587904125	-0.8473490002436298	-1.1918227403884227	-0.22853856135722123	-0.380148994237963	-1.8233253048181024	-1.9562135676794163	-1.0190862020964373	-0.8225955792707342	-0.08195710118828449	-1.3340012400996148	0.26947550532682646	-0.24600967516789893	-0.3122581115277336	-0.43322344306599786	-0.40882636209200596	-0.09629101065705166	-0.9924516056550837	0.13334353805904844
0.5905991236460298	0.46888040756791705	0.37924059090438383	-0.3586832152628659	0.21947558722763932	0.903711993386074	0.4604660781479584	0.20249714856860285	-0.41204404000301215	-0.7350762857338864	-0.47410353339751915	0.24402482265988565	-1.356590056844499	0.07867170769447183	0.2646674389943918	-0.7555466002618426	0.08960744647097166	-0.11634020982760669	-0.2844684654365317	-0.29866186193657257	-0.9661132203281992	-1.1136148601714158	-0.3395260286298604	-0.6638572113781644	-0.382263312654105	-0.5078188498511889	-0.3719500512226444	-0.5507694697029808	-0.15885666056573758	-1.698511134497465	-0.25259069292468694	0.0821965354747284	-0.7776047255028871	-1.2066627796661797	-0.22250426189546876	-0.4240104226612168	-1.84257808634947	-2.0008782118708766	-1.1072190363161412	-0.7599375204369804	-0.06844121431153583	-1.3141560459599129	0.27166869756382767	-0.21706761389402573	-0.31099985106792244	-0.40509689348686806	-0.41700699030663274	-0.10327893059148405	-0.9734187777852469	0.14100887643553023
0.586028128257754	0.4652839491867614	0.37086803848992356	-0.38389654330704753	0.18077570934318504	0.8981467269186434	0.4594937302251726	0.22449259163960605	-0.3984843646517669	-0.7597297090450112	-0.5499272417969876	0.2073984644553723	-1.4083548764810072	0.056846588225292594	0.29876561317319056	-0.7428521750823622	0.10684496594043018	-0.10914615737226292	-0.26773362408603835	-0.28918106554174017	-0.9612507417657806	-1.131396252675112	-0.33681907992527693	-0.6683244342064024	-0.3745217106511095	-0.4915054495567638	-0.41925166084763904	-0.605052116872492	-0.14751878361122453	-1.7154035329140114	-0.28136225895527944	0.10061986537915049	-0.7701503062825491	-1.230886660267653	-0.22142126156842332	-0.4671766222087001	-1.8566697179207696	-2.040795725060532	-1.1982682256886725	-0.6942208242388052	-0.037084438271113344	-1.2811247858281583	0.3068405067745205	-0.1782552964637873	-0.2983714713364956	-0.3741934375861909	-0.42674259827371114	-0.11655935711650427	-0.9652606962117899	0.15190829662011315
0.5824072453898074	0.4362424212889143	0.3675260745601042	-0.42015440350640754	0.16599841268807608	0.8967890508704375	0.4582460935603031	0.28584614891229504	-0.40425980378332876	-0.7935753395862997	-0.6175264703695122	0.14835071428898472	-1.4367273985655287	0.017651024513856025	0.31176218438660974	-0.6992439444226346	0.11346239947671002	-0.09573526423777798	-0.2310675196991659	-0.2848614725527717	-0.971677824027864	-1.1263750550048974	-0.3131803957095377	-0.6486646106532048	-0.3425193205842708	-0.47859838088964235	-0.4839443050909312	-0.6586593671527339	-0.14078215507244582	-1.723837492866417	-0.3116008539209405	0.1035976128745224	-0.8231423314385431	-1.268944417938982	-0.1813119264480486	-0.500107478297622	-1.8593454780435095	-2.0584831509939	-1.2671354601735303	-0.6281266278470914	-0.026559546002491535	-1.246295804166869	0.33736049578347893	-0.14530126211096492	-0.276021540212913	-0.327927606043247	-0.4434080990453033	-0.11583698898056553	-0.9725576449990138	0.15318025617440123
0.6280180045303686	0.4339471213238735	0.3768678259185288	-0.44135331898489544	0.2031824753552391	0.8819383946697388	0.4313026619010719	0.3050044758550834	-0.3956761001499765	-0.8329202493983846	-0.693232765604188	0.10810827831180278	-1.4666927478888998	-4.634093092017177e-05	0.3246733045017832	-0.666025807235661	0.11926587513956963	-0.07211800291165385	-0.20153132191122253	-0.28153004534388104	-0.9818149740193431	-1.0964885162452247	-0.27656031532923475	-0.6113698185191955	-0.3200238335967548	-0.4433717592208975	-0.5029869451761915	-0.725991210846648	-0.13917801845477024	-1.7492817931555478	-0.34696459847444006	0.11231558591939741	-0.8699589549863023	-1.3138047734479834	-0.14545601638074446	-0.5353477760048048	-1.864297220689624	-2.0679678284813123	-1.3410649158155183	-0.6095665453036659	-0.025941894963563368	-1.213327808915761	0.30109996688537555	-0.10878761787317752	-0.2548260334627798	-0.31951606216922873	-0.4639804600714603	-0.10027200008920492	-0.9796478375272321	0.14862678930352535
0.6786823717055492	0.45835995128948354	0.3814648640918129	-0.477570156728767	0.17861881582768047	0.8397249642761293	0.4088178425421655	0.3419658972420735	-0.4014308888317387	-0.8837614302205656	-0.7401934149238696	0.10240820633200538	-1.4708538369148854	-0.038496080341753766	0.3453065292494835	-0.640333563387381	0.1174966352692968	-0.013503686726543779	-0.18206290245862597	-0.2829430772876672	-0.9977053583443745	-1.054789436422674	-0.24428582011711536	-0.5904079488590604	-0.30399424655961554	-0.4224437910030009	-0.5132195154233913	-0.732078393009054	-0.13589546007851247	-1.788037953190138	-0.3853802814625709	0.12460527438731384	-0.9027745544845983	-1.3550777232630395	-0.1331548578215534	-0.5459436383569416	-1.8845885778891855	-2.067860002674087	-1.4058631164131803	-0.5864831811851079	-0.017941331746061585	-1.1742151288885785	0.28962479443040257	-0.07285158905696139	-0.2351420103122055	-0.343649941511922	-0.483732500707179	-0.09981217230467145	-0.9908464316374627	0.13908750468379688
0.7034041023315383	0.48964713312941577	0.36179713355811166	-0.545346666380184	0.14677189281400638	0.7927945432519324	0.3703844350304114	0.3823909284192194	-0.4214869990189765	-0.9101898637411432	-0.7630248549935021	0.10736266608169076	-1.4814000057369514	-0.0495815381264253	0.343260422860192	-0.6204341835310727	0.11034525718957236	0.022084826709387946	-0.16762700107548584	-0.2925159220017396	-1.013840263861481	-1.0076781071297864	-0.20793023436119232	-0.5357750266023957	-0.3039896538705634	-0.41100276757684595	-0.5649882144059771	-0.7268520265083643	-0.13865077597525255	-1.8249203944173598	-0.421910725008445	0.14363021648119637	-0.9552369140606809	-1.3935482930668015	-0.10122942206795187	-0.5341309187040167	-1.8972080125866295	-2.057245150985017	-1.4621853043104909	-0.5899030163133421	-0.02566975057958442	-1.1321063573031902	0.29843812699852107	-0.04840598427362631	-0.21762220909225896	-0.3713960230855214	-0.4872228711338824	-0.10839849568385165	-1.0114556001690733	0.11493102732931201
0.7136299708373859	0.5103607761723434	0.36175580415766956	-0.5961491626367138	0.11660387938456089	0.7493305333634762	0.392150404543015	0.4344739716808245	-0.444656607023137	-0.9572192569530635	-0.7725499290828792	0.11391035276862019	-1.4675235886100286	-0.05346493754868814	0.33011904694334754	-0.6053024381796971	0.11883107646548537	0.0526188015894295	-0.15620908273886386	-0.29797294343747527	-1.0258497475522825	-0.9431713885893751	-0.20257292649956699	-0.485507424325929	-0.306399456186947	-0.40987091911617457	-0.6139123011833356	-0.7359367454132448	-0.12414954717434139	-1.8590634676494866	-0.4514834540827728	0.1323896809778265	-0.9820198824203151	-1.4424503631831176	-0.04730039294987225	-0.500264834191171	-1.8975718313543068	-2.0411231960306235	-1.5069168661405765	-0.6038442134258307	-0.022386233178875916	-1.076327043929218	0.3234162590925787	-0.01833398111448075	-0.1877651429187661	-0.35950452221805185	-0.49852316429013027	-0.10318934683035326	-1.036365334050633	0.1084393775794548
0.7145415629618095	0.5301617051682967	0.36501853979019877	-0.6544787634059774	0.04948629951745119	0.7173863187901699	0.4407876543998622	0.4678825563569056	-0.47853396492574785	-1.003428065211963	-0.8007186151583598	0.10291116347416726	-1.4415701442052584	-0.05939404800185133	0.3331364835380131	-0.5744278629167173	0.14609308543247898	0.07077085515215006	-0.14978078668462744	-0.3228806771631515	-1.0502634420010935	-0.8688709154980699	-0.1746868276785537	-0.4686872659672977	-0.30394973421732263	-0.42131653995835466	-0.6062961919519376	-0.74346242483403	-0.12300659318018092	-1.8876588199947144	-0.4709305612631498	0.13322637618362995	-1.0130219110888998	-1.4771917915346708	-0.018804460026085285	-0.4517258427797177	-1.8921124346137599	-2.0112254958160913	-1.5598098822081348	-0.5602411506318733	-0.006102587897332273	-1.0340887458250323	0.3688360927944275	-0.006273109496427955	-0.19255471756128542	-0.3227820146744974	-0.5017968502927134	-0.1283334837405739	-1.0452685117343505	0.11038027990549137
0.7151413493973754	0.5452472405997266	0.3448308429260344	-0.7154878773013646	-0.016086695839886738	0.7149335706041159	0.39966382604199296	0.47684034452876267	-0.5072811610852955	-1.0255525178415463	-0.7652693482035733	0.10649701018641153	-1.4024035781664006	-0.052883714761584655	0.31863790031598443	-0.5630723906803531	0.18668839537972756	0.07469631292913141	-0.12868859520090212	-0.3420326836328128	-1.079862732301852	-0.7911136622930386	-0.13891091572266692	-0.4566497341912621	-0.27070507687416456	-0.42087182836976095	-0.5937173174163342	-0.7038492859671515	-0.1304534810805352	-1.9144049320443088	-0.49934954758732664	0.10881124104495624	-1.0305909106572417	-1.502141237063427	0.047110511348002614	-0.4430415788432834	-1.9026102982415534	-1.9843569020749083	-1.5970118456816418	-0.5288281589902231	0.024040598333308884	-0.9843640480154775	0.41160028929890535	0.014520576134920147	-0.16648988948164714	-0.284070122600828	-0.49454351326017953	-0.16797512198849135	-1.0379523993142767	0.1013249332502953
0.7363580674680248	0.5794520595498036	0.32749013733026827	-0.7768798944319955	-0.10320380578621	0.7129520867718633	0.3832491597638056	0.454645442275484	-0.5508079825018665	-1.0357342365932483	-0.8218167870222167	0.10964834907853757	-1.361015316497562	-0.07424718347716841	0.30998088790246825	-0.5419478057973268	0.2018953143680256	0.07991443694399152	-0.1242474122052668	-0.3522112423848655	-1.1172255704510126	-0.7152144836175847	-0.11886862027396061	-0.43782658665354923	-0.22816608447177048	-0.40563424110760726	-0.591490087699618	-0.6922231685094667	-0.13931635435286163	-1.9548056030036556	-0.5178302465362631	0.06116200921432019	-1.078466093632556	-1.524774228089258	0.11245549806933333	-0.47935876769257135	-1.8989594192124237	-1.9508310631246648	-1.6303744261216289	-0.5577965588893029	0.0644103184047993	-0.9480178746243638	0.43844448575572026	0.018858883145248456	-0.17270406727419346	-0.2793297513949901	-0.47856161281395276	-0.18840805839926905	-1.0231591296329303	0.09643528503820036
0.7421680182383072	0.5931602580049474	0.2999268577389877	-0.7790641023900771	-0.12903895522064837	0.7177649110341464	0.38950041748751385	0.4638181667902086	-0.6013846708090582	-1.0326283136759418	-0.8363365601808768	0.10436970029578234	-1.3104122967865668	-0.12216735847406768	0.28251027730375466	-0.5086004888275845	0.2033732000836029	0.09988798418887743	-0.12339380562967457	-0.37290550941905026	-1.1498883619724902	-0.6251021812310549	-0.120056262647804	-0.4195603980018837	-0.20393432220273655	-0.41447615074864075	-0.5616941535429805	-0.7403475496459255	-0.15467497036724087	-1.9859956775928158	-0.5479099682366234	0.054757919067552986	-1.1369641712763723	-1.5419551528751672	0.14597668491105326	-0.51182052507997	-1.8954100710021802	-1.9083696595941757	-1.655884632876751	-0.5674965988099422	0.09864928687723502	-0.9223608022780942	0.47412668770104294	0.013992233875102062	-0.16541879657208453	-0.3068406313779241	-0.45063421865747577	-0.20232405321843352	-1.01695749674163	0.09023193787989958
0.7307780231819472	0.5880947762467135	0.2998606980268176	-0.8104475558335507	-0.15544239647238428	0.7190518480305028	0.3928404422870241	0.47455460769633795	-0.6456295378658027	-0.9825809103233295	-0.8406364268829234	0.1540974249327262	-1.2536950238128983	-0.14906182794723005	0.27208215567166455	-0.4726387992099057	0.20722394952182827	0.12717673797925433	-0.10257720488754125	-0.38288679598888825	-1.190746106588389	-0.5653139580798595	-0.1230766682374665	-0.39763189525285314	-0.20580738613498156	-0.423465690491192	-0.5269561035665318	-0.687681009293282	-0.17221563941566398	-1.996828531695272	-0.5773397538516634	0.047575168599039694	-1.1898242302145448	-1.548247933118477	0.21122069897751974	-0.49619924142132027	-1.9004316160862786	-1.8575575466489265	-1.686194331784844	-0.5765424684001911	0.11674105277663667	-0.9116512233903039	0.5035516164955631	0.014143901138046417	-0.15340864486545788	-0.32904058189154795	-0.4215198073928182	-0.22224912346739956	-1.018634050896289	0.1015096084275651
0.7510864292867186	0.5722973454544896	0.3118124091910259	-0.8285889950500227	-0.14611160722672945	0.7302274326520167	0.3786029056208119	0.4252004058352575	-0.6851745592191167	-0.9171336918536918	-0.7672779355811743	0.2275354256285726	-1.1713509048726272	-0.1527349229054752	0.2675857365818638	-0.4471454466490684	0.19230877102401284	0.1436098242675935	-0.09966890969837341	-0.3958347457417653	-1.220039745399053	-0.5059708482202507	-0.13089193079449166	-0.39066867149084733	-0.23153653037180008	-0.40355221284873827	-0.4842597882314653	-0.6063947009645629	-0.1842063189399187	-2.004221042239307	-0.6051659389947519	0.03890002977971774	-1.1592260747661938	-1.542088086285959	0.31143580033534707	-0.4560329832082646	-1.9181487439819869	-1.809884163081038	-1.7040944570401728	-0.6229515395111779	0.1383588391391215	-0.8992178429914188	0.5182023690552333	-0.010260566497257357	-0.1606606127452672	-0.3512222838245527	-0.3811519422534654	-0.25219826490636393	-1.0111867818697369	0.1175794803345271
0.7712457685005122	0.5333728713364427	0.3176775901928948	-0.8650691496011753	-0.1426072065472682	0.758396197326754	0.41411321640154136	0.41063225594293484	-0.7315531094175325	-0.8314247269153041	-0.674110175891444	0.28657768326530053	-1.062759563593043	-0.1529944527480928	0.24358465690381553	-0.41439495730833453	0.1738590242129531	0.15795729235529132	-0.10001109663907079	-0.41118569808751093	-1.2357292730305933	-0.464041428579984	-0.14514905219385504	-0.3895704310799893	-0.223485803654087	-0.40724535250653887	-0.4742962804126404	-0.5209469626355668	-0.18126697302581957	-1.9950416003386013	-0.6387672098109998	0.015067506007374502	-1.1456919487388482	-1.5277690022667119	0.4108815066599707	-0.4256155800173797	-1.927641875547882	-1.7603625653063397	-1.6887120636210162	-0.6665175100369926	0.13494656724769455	-0.8974224522732765	0.5666790653541759	-0.033501393028042704	-0.16360395381742088	-0.3572789018357375	-0.33776062258865414	-0.2849830905676387	-0.9946531378619469	0.1455655159946372
0.7731682848803979	0.5291280491530327	0.3141248953280149	-0.8532556740832546	-0.1572508106079093	0.770984982224322	0.4542622756515581	0.3392166913860204	-0.7596097938699728	-0.727571747566723	-0.610601413429531	0.3125526533276692	-0.9645089760953557	-0.15793092524494629	0.23680041003265498	-0.39574404461762647	0.15257176210894402	0.16415746303843237	-0.10713767342804462	-0.41869846531960936	-1.2542989109887959	-0.42050131306368754	-0.14679556198580845	-0.377532280460747	-0.2191387316125101	-0.37441509857620286	-0.4777158986195852	-0.4690265786601057	-0.1779292932204564	-1.979606786029925	-0.6604699775227837	-0.014134452685068691	-1.1179870175630882	-1.5162738550280765	0.487372272268175	-0.41153646894348583	-1.9134254456783677	-1.7321163970391424	-1.6789698108925983	-0.6900865734809465	0.11890931545198606	-0.90632948152222	0.5847007335095747	-0.07194427185972004	-0.1666289743044114	-0.34109318214027534	-0.280553824743311	-0.3162982667114253	-0.987273732709524	0.17763480140759483
0.7638499727018102	0.5275013133045763	0.31676148237598073	-0.8206536432364269	-0.1224845650928649	0.7547904816336002	0.5372808376925333	0.29054998063866727	-0.782660415949098	-0.6415347063382064	-0.5574209670756053	0.3233826784669075	-0.8347341801091291	-0.1594360432566783	0.2356587676268652	-0.3787250301105338	0.1308979861828488	0.16850886590894154	-0.12287983966951983	-0.41462343208077906	-1.2735898864636217	-0.36996349492077385	-0.14731520165714834	-0.38423559007593083	-0.23951904647171163	-0.3148075663367094	-0.4691245472723474	-0.3980703586263685	-0.1905478762265391	-1.9550859932289861	-0.6855371202644623	-0.034268691389428514	-1.1165639432609655	-1.4952777413524323	0.5672055546266123	-0.413072915639932	-1.8986548267557641	-1.719514755013235	-1.6634631110480573	-0.6740182673772728	0.09761684259410777	-0.9296635673430595	0.6093161559519393	-0.10293118181215519	-0.16567022073025534	-0.31987595187621065	-0.22167748079469124	-0.33205553644539004	-0.9715463677865983	0.21796457206461234
0.736808936422976	0.563781269726467	0.32231089368988697	-0.7856880814560141	-0.09353604145875702	0.7232969815219384	0.556129763436779	0.23780150666688243	-0.8000006969812672	-0.5560656486653297	-0.498734872265859	0.2951514850777611	-0.7154972904405593	-0.16671213906970814	0.22831370981955473	-0.3730367668888236	0.11094023548795626	0.1669496873684622	-0.1177670144187892	-0.40885254392512466	-1.2886838303344634	-0.3218937837013885	-0.15688154164832363	-0.4169076234557467	-0.2659336219934191	-0.25641449918480275	-0.41735510639211865	-0.2948639050922073	-0.22039827656020697	-1.9278525362639356	-0.7297795014972338	-0.02040439482391121	-1.1150755289601555	-1.461132357672512	0.6403375155342506	-0.42595383156752903	-1.89422131433105	-1.7150080356260582	-1.6319354198600557	-0.6443672385710554	0.09211041133134193	-0.9707354608319537	0.6219475884909194	-0.15135208989513904	-0.18082446478300182	-0.3167935282035949	-0.1599463881293052	-0.347816640895919	-0.9482143810719759	0.23297221147045505
0.7449351428138644	0.6087275639554871	0.3097699526940793	-0.763124152372309	-0.07340813503579532	0.6772399309144305	0.5355036878535769	0.1731074767656592	-0.8233408186994872	-0.4522138914226118	-0.42412124066355555	0.3017118245154744	-0.6103305277245014	-0.16645196677165436	0.18227238275332688	-0.376314540253061	0.11327003452064073	0.17523628750560885	-0.11679764797945791	-0.3857143037716645	-1.2912093849326163	-0.27435080390078065	-0.1689939191958551	-0.43690265374591714	-0.28516412959229737	-0.2096201422313	-0.41178151202858065	-0.20788724080955695	-0.24354927678447327	-1.891428510801937	-0.7765897674592619	-0.020086982229428247	-1.1535232305500407	-1.428527384800082	0.6971230205398135	-0.4341895675863675	-1.8842607179531978	-1.7264355744177344	-1.5903136255531414	-0.6338273879352851	0.08932838804052497	-1.0138361591512708	0.6277728000142815	-0.1890522292085733	-0.1718016001602616	-0.3321100510002083	-0.07363547522173587	-0.34326848475934646	-0.9239671111223329	0.24377727508298333
0.7564538076706018	0.6480037258948987	0.2866086953146292	-0.7557229080720477	-0.043354361167637134	0.619844635385178	0.5524999227847852	0.10412372291881208	-0.8361568811869976	-0.3492575829727314	-0.389768312244578	0.30471096718252005	-0.505452264120725	-0.18204187678737765	0.1657281061392593	-0.3746231264785257	0.09842234906287736	0.18093834565702216	-0.10993628075986253	-0.37483924607069496	-1.2971198114610736	-0.2420664171208829	-0.19109090730334843	-0.45588236861493014	-0.298617971272223	-0.18755342942869432	-0.42661911160226473	-0.1458837639648037	-0.26003109924052964	-1.8506361836548268	-0.8122215575486027	-0.04827058466718366	-1.1660237498264956	-1.3926915911261692	0.7532813458486325	-0.44729167245867024	-1.8631126944692809	-1.7410579519420124	-1.5541796438936557	-0.5910614973129191	0.08783001923343119	-1.0678129228863962	0.5922163256002324	-0.22525420760917894	-0.18205070902199744	-0.33560539044274046	0.014329433991585505	-0.3541773968848083	-0.9203944121943938	0.2275392919035401
0.7615883205581471	0.6562909135707758	0.26759864132709343	-0.7544659249884862	0.0333873419076727	0.5795662539713504	0.566011830286508	0.0348581975539218	-0.8243463972692506	-0.24329016336687098	-0.3081840548996819	0.3112219801603238	-0.38470751330031167	-0.16226898151800417	0.16350165761627108	-0.36987508736854985	0.09571066351384118	0.1798386301735584	-0.10544162493376912	-0.3563279680977051	-1.3046528107569475	-0.2112490530704393	-0.19886532696953899	-0.4824286793725002	-0.3178918705972654	-0.17013717091811068	-0.4618573419038743	-0.06294818969533209	-0.25663297475278296	-1.7955728841660867	-0.8464175411226602	-0.07390346388892717	-1.1629913565015824	-1.3556416124204405	0.801200214902616	-0.4366519116294917	-1.8510030290916628	-1.7773373425249173	-1.5003347355720535	-0.528736837302116	0.06816189079946466	-1.1187766134374582	0.5443747453222292	-0.2760065178489038	-0.17457087139829575	-0.3526477416359105	0.08453613263174871	-0.3785710068637353	-0.9185005529920043	0.20515080536652092
0.7733528238524029	0.6629587617136329	0.2693704147547413	-0.7858819211593528	0.10245501142788178	0.5435262878149837	0.5157494810128929	-0.030086802135884994	-0.8090290736336365	-0.1512640149530113	-0.22615139043110632	0.3211151334418962	-0.2842870773878108	-0.10852011849872141	0.15171628934592474	-0.3849768639881214	0.10310954574624372	0.1474689238923478	-0.0953932378446324	-0.3373147560545057	-1.3143148910038227	-0.19467720755475038	-0.20330293166285546	-0.49319882026117456	-0.3116575836299364	-0.13284756313402574	-0.45776708355619455	0.05651626437635534	-0.25479473519336465	-1.738680372254952	-0.8594141388549371	-0.10948069298253453	-1.1204200321598843	-1.3389315234043773	0.8631882691015796	-0.4287173149217579	-1.8369135127457565	-1.818275207334797	-1.44494948101997	-0.5248726902885761	0.05217262089310305	-1.1709050437385315	0.5153796333722884	-0.3004780099486264	-0.1753824701632214	-0.3383743469743639	0.16710954515548482	-0.38456655416701524	-0.9104078739086408	0.1885082220301832
0.8051705300471317	0.6938882863474303	0.23562185550480813	-0.7756826499197764	0.14238629366314537	0.45704702630805805	0.5414539922734944	-0.09666649516764185	-0.78513197978368	-0.10378303391323376	-0.14406867837135626	0.3273998719155671	-0.19398033704576664	-0.09209193484511588	0.10456144302016515	-0.382402849179778	0.0979769341662178	0.10661117896271563	-0.10558500263301954	-0.3134598024192759	-1.3308515099079108	-0.1662303452448031	-0.21891278928997743	-0.481952995227602	-0.3003737324148509	-0.10590826127471772	-0.43686906345138443	0.09290137454723531	-0.26101607281482403	-1.6761644786024636	-0.8615423609382418	-0.14904787527073757	-1.0695188869618897	-1.3245046555385418	0.8980362920353254	-0.4338014796009295	-1.8145978848446442	-1.8732585816002998	-1.3761201705292971	-0.517084180928578	0.038449430023384704	-1.2168484995237498	0.4652131078562266	-0.3363923815107476	-0.17980438571645602	-0.32759150435153883	0.23468845882641304	-0.3696484126452865	-0.9079308425029161	0.17023765819596084
0.8313583026333993	0.7420168609928698	0.18707077126112082	-0.7564350008281238	0.14134215467129216	0.3929268180893245	0.5593465499163943	-0.12073358888209382	-0.7176488665610602	-0.0692010845893348	-0.15691956303881685	0.29730504394481116	-0.12838642607147885	-0.07514125769273648	0.045686324657705245	-0.375281795912342	0.11141214572018296	0.09120261520435172	-0.10542301717225429	-0.2964875362466005	-1.3487923790864902	-0.13929657362785347	-0.21740775336687806	-0.4745596754369261	-0.27825660952220166	-0.08197890536949273	-0.41228313375487635	0.10300441495228463	-0.2711034660589592	-1.6300291599393308	-0.8723300255700828	-0.17292850517331723	-1.0699333071897859	-1.310432576167726	0.9290582847966584	-0.4315724124889426	-1.790638726812805	-1.9408577749885854	-1.324933523511208	-0.43598184315420435	0.030056119294626937	-1.2665432297582615	0.4383844082775813	-0.34536111083510196	-0.17346161559055123	-0.33227036329090953	0.2988268901252466	-0.3729597598146187	-0.8866820657482929	0.15707594648795115
0.8241610165343302	0.7909954397457463	0.15285835891808364	-0.7413991476818509	0.20446075160146218	0.3240672909917936	0.5470278024155404	-0.1597596634920398	-0.6426421061281327	-0.058854854619331175	-0.16966148681938859	0.26224830897427587	-0.09205642369903895	-0.0680485718299441	0.016345819830869527	-0.38251233894194014	0.13346339663522394	0.07790221270171853	-0.11346666279714446	-0.27915989136689834	-1.345033739048299	-0.11271514830741033	-0.21411670211505968	-0.4658092324939149	-0.26692769484213713	-0.0459169332089647	-0.37530041858389185	0.09122479638125433	-0.2979573899506048	-1.5955389369044142	-0.8841584375280906	-0.17542387339015303	-1.046593293721621	-1.3005071210149042	0.9559532947400518	-0.4204120199634529	-1.778916147682192	-2.0091730116078157	-1.2741417074103563	-0.32298659301160326	0.03195446068511792	-1.3004425506471005	0.4214888531661928	-0.33207962939540836	-0.1724589894709257	-0.32296628677306616	0.35688403191852797	-0.37382462696166774	-0.8796926141523963	0.14633619080848237
0.8256356281234796	0.7796516549390412	0.15262557474563307	-0.7642839707242255	0.33633094899779314	0.25558394152591074	0.5466099058730283	-0.14318501962247826	-0.6017339584170969	-0.07423620016871349	-0.16449496304630778	0.2610251359074881	-0.06405387820083241	-0.04689178324357223	0.0006609708332190517	-0.3702850884804511	0.15408778130313297	0.06427766479643424	-0.12502600012127868	-0.27340127632047595	-1.3309126402059295	-0.08277623090425701	-0.22332825024729935	-0.4677305343697095	-0.24202758609148817	-0.008818367511334163	-0.3306168774195919	0.04217620077991245	-0.3435409229244427	-1.5699744693758557	-0.905650931800506	-0.20556510976703185	-1.031173568519554	-1.3028172881267785	0.9793431190499261	-0.4128546956743497	-1.7754556389384746	-2.073998086589099	-1.215921212915229	-0.23055539734597405	0.031704751076428235	-1.3312209150817202	0.4110537634366501	-0.3189773376327994	-0.16902764403512677	-0.3248498873841167	0.42191573262400234	-0.37078330119770714	-0.8523338207365472	0.14575604210344908
0.8545155006747136	0.7833615002313745	0.15706268610851093	-0.7845932493926128	0.40013040208927936	0.21532020388619633	0.5242175757836697	-0.1463367580870625	-0.5357107336598311	-0.05846039038488844	-0.22015879430181662	0.24776065906200867	-0.05785585232401218	-0.05016294921943224	-0.0119431153243456	-0.37930862986226244	0.1711377409791472	0.05634666207307544	-0.12453181714968183	-0.27927756882600524	-1.3146362617134077	-0.07064016231658712	-0.24612473437071086	-0.464841155437537	-0.20000156031469923	0.00386811359842307	-0.29651890846668205	-0.013098516916692352	-0.35021679768871217	-1.5532890256494343	-0.9297134347763134	-0.27636041944768597	-0.9883586340252691	-1.3057811642682107	0.9812466562339989	-0.38953633363785173	-1.7655056186875897	-2.130165348282451	-1.1782690073552033	-0.16896537382014495	0.03060350187552714	-1.364005442178953	0.39946595801709067	-0.30892749081603826	-0.16862275262032872	-0.3283711201776886	0.4714733804089146	-0.3672165599098047	-0.8250959867647424	0.14247849034621396
0.8883658713167655	0.7494369562815886	0.15505927200961045	-0.8317256829009789	0.4682761892901367	0.1665905607655734	0.5082547026389285	-0.13462819890403926	-0.4834863361295847	-0.02005324970900254	-0.22316347803674003	0.2581082711132684	-0.07006576821443818	-0.05055926358437719	-0.018197663719062725	-0.3544212165919519	0.18068541573834268	0.04352707920596337	-0.1399384560703701	-0.28480028749351216	-1.292107127023523	-0.05012176481722865	-0.2511791651322324	-0.43154759719710595	-0.1536598397479372	0.030294366109101478	-0.308593645889696	-0.05534484463818714	-0.32884342062363303	-1.547011400048976	-0.93871058921232	-0.3547284467795431	-0.9828878239776839	-1.3044078184229324	0.9745030703603523	-0.3692143077468453	-1.7562874664228456	-2.175258500218922	-1.1555872984997135	-0.11583057248988668	0.009590194689682757	-1.3728958227750945	0.3884275336660565	-0.28002034209951465	-0.1656729502845014	-0.3379733182001418	0.5185351696478773	-0.3576126046889356	-0.8083536525533468	0.1632785519788734
0.8787158166113322	0.7414792884137343	0.16929782221250983	-0.8064814918846119	0.5832786581968785	0.16966454799915462	0.4975586333697758	-0.1291625377356989	-0.4240297577376298	0.03789431901692465	-0.2446635694958062	0.23905311326644782	-0.06241973843993759	-0.058727707844751176	-0.019439998788378036	-0.3421393099609282	0.18278799039861648	0.014482033070979367	-0.16199511721408083	-0.2942507620890653	-1.28315066507378	-0.03930063157252095	-0.2803820781203908	-0.4087386868459827	-0.12587781861710673	0.0651448130527671	-0.3336985789144193	-0.10167835475647793	-0.3012961000630542	-1.5646403791368277	-0.9475590654588743	-0.41254344847874813	-0.9540492181002872	-1.3201661760736212	0.9410844554817231	-0.36858806522171006	-1.7441799162706215	-2.2066418004441135	-1.1405698181801596	-0.07448534909612461	-0.01271693765836029	-1.385493858350189	0.370787675507744	-0.25735541486483227	-0.17588816482633024	-0.3442667084771346	0.5484150022891895	-0.3503833429773575	-0.7920816712498748	0.1637161357322436
0.866550738981586	0.7213049658527887	0.2125807801012681	-0.7716527997965857	0.6477752068007542	0.1845595050250619	0.503072156003661	-0.11493680367235826	-0.34138935203179527	0.08936291322019263	-0.2668717229744797	0.22916113379161712	-0.03663574422975556	-0.06910170383320588	-0.03420878054637837	-0.3259420206530098	0.19325288328770837	-0.0217545931987672	-0.19533865887911506	-0.27920826185622427	-1.2670541843154282	-0.03464187728671277	-0.29467315324827914	-0.38028902066561276	-0.10293125608165139	0.13015651941806408	-0.32882201505062847	-0.1753393861510048	-0.29856922064189	-1.587545590163242	-0.9501970413345873	-0.39236391532664966	-0.9672190864971544	-1.344276883636177	0.9039221862714475	-0.32522676133182105	-1.7291025896659644	-2.2246047812181686	-1.1363075826114764	-0.03939102381473997	-0.031631806007059254	-1.3992289969116438	0.3785081532621295	-0.23809988459578793	-0.18630609539373216	-0.35219453349082286	0.5836483749230087	-0.34673396174656596	-0.7628714775062536	0.20967664512754441
0.8696236636363492	0.7134544050056468	0.2372959249229524	-0.736403015339864	0.6467146917053975	0.2065785168765842	0.5141299503217786	-0.07425501076075677	-0.28492040204846114	0.15798080650650467	-0.288956284856958	0.21910154800244372	-0.022360776022103544	-0.07828073049483361	-0.026909349102227753	-0.31576128643019546	0.2075486070676214	-0.042507996671124135	-0.23021273789653057	-0.2749697074855671	-1.2398896264557657	-0.036350388701772804	-0.2969989836522445	-0.3478026402478127	-0.08660402605242494	0.12474103741707558	-0.28669714973121974	-0.2358148601312407	-0.31614883529816706	-1.617943451099881	-0.9597549249422428	-0.3795907492667213	-0.9854466309341576	-1.3711951807626117	0.8673014446053007	-0.2718052837516614	-1.6983831712765938	-2.2271267070427165	-1.1489758821801253	-0.026543955321107142	-0.04187566149522083	-1.411683854072643	0.3813373673096458	-0.20721141500753865	-0.20697766712619323	-0.3437601832734948	0.6178261800396069	-0.3465724697362139	-0.7392224469465076	0.26349884933780965
0.8791850784971865	0.7019257472013016	0.24684170956656343	-0.7116310581549543	0.6351263933437986	0.24122464707835278	0.5502131134892888	-0.02281570838568487	-0.18642534013638995	0.23155019967748677	-0.33576327727670535	0.18413056736594682	-0.009649486773857982	-0.09363503880989496	-0.023610287714264776	-0.3217675904032498	0.2296180300074529	-0.04187441817545897	-0.2611039724650951	-0.27430533520493394	-1.2030385362300209	-0.02076721637628104	-0.3021183693726835	-0.3417427212865482	-0.07007542130486952	0.1384422548872092	-0.3009864692825609	-0.27125537579116876	-0.3202582151110058	-1.6519952862428124	-0.9817656689036068	-0.3836340804962367	-1.0063438545301322	-1.3940148174827844	0.8154041968779415	-0.23406510562243507	-1.66483358131076	-2.2261263231645705	-1.1778501579083156	0.018216485749695137	-0.05338872132282364	-1.4066925879626744	0.35359893994010927	-0.19158544855144996	-0.21516986754679465	-0.35863766029608896	0.6291965422292047	-0.35460750048373685	-0.7138122961091591	0.31442307067370645
0.8841323132227371	0.6808319614555456	0.2777728452219324	-0.7336255299853146	0.6978920151578497	0.30035022376774534	0.535878487301902	0.033998746466491425	-0.05942527054002028	0.31114654589280305	-0.36870877050628065	0.11767937445911607	-0.012505421422834975	-0.09602036507658916	-0.0016354905573765157	-0.3147734932158149	0.24654701673230658	-0.019824640725899678	-0.2905269567145593	-0.2750283657282201	-1.1425300206709559	-0.005510726915550269	-0.30093860032719366	-0.32931676225776185	-0.07134094779562447	0.1751380869410303	-0.3587332381579095	-0.2974450565487846	-0.318951614008006	-1.7189951981813423	-1.0082686181605687	-0.419084564214746	-1.0403373747134281	-1.4221643654167457	0.7775943880330051	-0.20269953774144525	-1.6259070883947242	-2.2075882714186466	-1.2228084209480854	0.06099114010595983	-0.05328923763718936	-1.3939330604554026	0.35528370855025315	-0.15806097907925779	-0.23275859519176145	-0.3843635135570572	0.6327678264598517	-0.38100019892111325	-0.662873615927392	0.36163514377038386
0.8844052189790194	0.6270096892315269	0.31822843105570403	-0.7288196693847017	0.7309630604554308	0.3054132627265565	0.5407520907226588	0.07394091639175233	0.027015152269550036	0.36662798383222206	-0.3881927410357015	0.08267244433010602	-0.01816884031299043	-0.11334224854931867	0.030433156121848076	-0.3254777241318633	0.24146495460852435	-0.016751073135973616	-0.32699993212402606	-0.2718564889393457	-1.072904357807356	-0.0035049824754375485	-0.3067360764520892	-0.3095357898327958	-0.05232001378357063	0.1982231981227002	-0.3918641682632027	-0.3205818752865751	-0.3172504052910366	-1.7762081560642833	-1.034219334142422	-0.4646542493104537	-1.095026181882582	-1.4602650569869657	0.6992319122701149	-0.2077349263350154	-1.5911814331101208	-2.1791002937948756	-1.2689427491853036	0.07578526526431872	-0.0614357843635918	-1.3787511539654749	0.3618109069945086	-0.14769782509466087	-0.24187939411104123	-0.39513199922740677	0.6319989343346318	-0.408010118131039	-0.6370927126145671	0.3961690310861513
0.877962369345464	0.576272099204028	0.34061459065168515	-0.7678890552790801	0.6420288013121105	0.3090318221023086	0.5539376224773906	0.11437388669831736	0.10670228798181143	0.4187206010583758	-0.40547443840190606	0.09342816838848386	0.0005310042593257791	-0.1322522597068735	0.049380093420072865	-0.32103228996412586	0.21851647888565986	-0.002688211118777184	-0.3558184579310218	-0.26904251767410503	-1.0243284764215832	0.002282542095178691	-0.3004411043918482	-0.2978307831398375	-0.033113920919693056	0.20150964328596177	-0.4422367218672022	-0.31677858785260327	-0.3019453652451338	-1.8343579733509092	-1.062260040673149	-0.5109694695934804	-1.1586254098176292	-1.503932245314235	0.6099355413880492	-0.2156970921346109	-1.55047815086357	-2.1518223613410776	-1.3354245644359237	0.07180841474816489	-0.07270800845316039	-1.3701138328919196	0.35081993814079154	-0.14134753757152127	-0.24611385126297414	-0.4008747626877708	0.6317894023953972	-0.44319237857268223	-0.6223437654271795	0.43058651782722307
0.8869489561708113	0.5530735488587745	0.332741748260752	-0.7792874693566405	0.593158098192059	0.3414175076376905	0.5069254720373113	0.12190941100705235	0.22294465325831075	0.4742067303073987	-0.4439992550107578	0.06270107495311197	0.013107958956721394	-0.15233273605477055	0.05323866775281986	-0.3451510275401199	0.22221227028589938	-0.006015981316748632	-0.36386543336586724	-0.25443805914870676	-0.9796387354098698	-0.01733631005029878	-0.2842446838023807	-0.2769353359838904	-0.03743077306730718	0.2087894747382096	-0.4960231704677585	-0.29507878462490233	-0.2527703534870612	-1.88680429740323	-1.0871296538202695	-0.48923055096855456	-1.2224008499538617	-1.5371548196276161	0.5199887523973418	-0.21944436792842775	-1.517049128745164	-2.1275655482637963	-1.4007431665093466	0.07179917984577681	-0.06856324392741495	-1.3520766824464894	0.35268881832766347	-0.12663799458135164	-0.249643010435291	-0.42381696238542366	0.6298316470191423	-0.4766078995109167	-0.6242894719261514	0.45604198439157156
0.8847565222419046	0.5143765149292379	0.3043714835383096	-0.7907772317604652	0.5038502485037835	0.4009042862248213	0.4455174636395084	0.12217348188509466	0.3132805375838809	0.4748958403231952	-0.3994191851690263	0.025031113966000433	0.03136937897911422	-0.17545762705534132	0.06049089951094294	-0.3490827232847476	0.24660900137178046	-0.0380649384845288	-0.3756263221278821	-0.24569364930779547	-0.931033162165059	-0.0131986075713243	-0.2587907053181069	-0.25360061518812443	-0.06639023107579815	0.22088103253193356	-0.5130303083843073	-0.31190964306769975	-0.23179776587846773	-1.9389346261222413	-1.1092784561004108	-0.43919204800283734	-1.2894967967950468	-1.5890096282212165	0.4512826207526962	-0.24294002043259016	-1.4919139053945552	-2.097575996435702	-1.456192259784975	0.07905008595960969	-0.0603097290816733	-1.321173286629328	0.3452768997612274	-0.12430946579207151	-0.25350102155609305	-0.4496781917162182	0.627998522109614	-0.5081651800799817	-0.623742148023166	0.47183249491926327
0.8725222178105995	0.5121862810205084	0.2745796507979733	-0.7474478085654296	0.37755419981634264	0.44130075048050726	0.3992193206755982	0.14013498833777677	0.3933966126391216	0.4922936999697174	-0.4002656394584192	-0.005368288062751669	0.08200411752647963	-0.19048403143260256	0.07126088453562293	-0.36301347200478434	0.2618847344192736	-0.06635662093105874	-0.3860527405825288	-0.23496749329971442	-0.8856412960161002	-0.009607327936091994	-0.24712809165277663	-0.25972262475112984	-0.11017382384055044	0.22418268453281703	-0.477589557690412	-0.35870245310613214	-0.25206339110816084	-1.991416555282541	-1.130522445399027	-0.3923349198508904	-1.341648662755319	-1.6446785478660861	0.3739966708565938	-0.24841269723707446	-1.459671524721886	-2.070158289787353	-1.5077090562413304	0.10280319723881068	-0.048604352654337005	-1.3050474015255402	0.35169875093965464	-0.14192854784662187	-0.23345901049049084	-0.477524333710734	0.6277605279222647	-0.5420306465063255	-0.6042442539466878	0.4671667890517603
0.8791319777106772	0.5101034506828744	0.23678897653684214	-0.7847465300909955	0.3149220996562217	0.42839946890556524	0.41652377246579686	0.1495663340261097	0.47984608231241366	0.4632629694158032	-0.4132409655434948	-0.006592568494390267	0.10926395797906023	-0.20444394560732765	0.12914539948758091	-0.3749977218265014	0.2627835636778409	-0.04579779961841919	-0.3912078740068087	-0.22068394048335324	-0.8290817977090574	-0.03193451355471636	-0.22077630769467765	-0.2622326527975836	-0.14188461489409426	0.2256002800818254	-0.4305053399725976	-0.3847405750420795	-0.2865791936454564	-2.049381671071528	-1.1581957044043933	-0.34466240377456914	-1.4045937189712236	-1.684301686269365	0.34844307659295304	-0.2398136854154737	-1.4198684824027963	-2.040434308928906	-1.5531860352460085	0.11819740258500118	-0.03434650644618268	-1.2690716606592654	0.3564592658904306	-0.1583412705693472	-0.20968436695936132	-0.5101165616443073	0.6186555623541115	-0.566542597154032	-0.5874934631229979	0.4476372448423752
0.8733153120608584	0.4871718375483295	0.1940090284893538	-0.7847815620941777	0.27448799582956684	0.41832824339239394	0.4206465663973705	0.12080551887695037	0.5607737593789672	0.4296172714514661	-0.45986961030584456	-0.004082703912978542	0.1199164835939909	-0.20617538516171283	0.15111152370216158	-0.38617845202977097	0.2596874010262603	-0.010786062111710648	-0.4072148580753148	-0.21626670408123005	-0.780670094837964	-0.06632309138175105	-0.1970276429234987	-0.24578444395991877	-0.1443931049128292	0.2209381465848622	-0.384451425540688	-0.3940609720194975	-0.27259140120910963	-2.0956950152745533	-1.1914104119280648	-0.33934986149251156	-1.4519320335321253	-1.724855358548189	0.30670300405436157	-0.275356606923323	-1.3803105947068097	-2.007279869981328	-1.5846953965034873	0.11787587720797836	-0.044919350962829965	-1.226279461876365	0.34140524005895406	-0.16597800812731517	-0.1994890240998921	-0.5431314168882996	0.5897478557927748	-0.6052477508434895	-0.5816079950110937	0.42846658523674275
0.8494688857320307	0.4374881680448608	0.15816727396074567	-0.7711147296800025	0.24997751590325978	0.3704540290518456	0.40225742369729056	0.0842979815734302	0.6561101992912393	0.4003255621615923	-0.4890613665298706	0.011344505209974159	0.12108413612679296	-0.218820525362928	0.11651061386756259	-0.3961762433298509	0.2590673409896128	0.03308145059575367	-0.40749299514216686	-0.21657930739284562	-0.7415589301654625	-0.06772679695583314	-0.18101181680314268	-0.2165624408294562	-0.16959010345456094	0.23178085698478368	-0.37655152827255706	-0.4177505229165349	-0.24811834527555215	-2.152133562058963	-1.2327238328286234	-0.37477793961611605	-1.4982117886654716	-1.7623641371608951	0.25727625927648623	-0.32626505574532033	-1.3440600734360535	-1.9697457064861936	-1.6008674517571186	0.12470480482289326	-0.0676313652381608	-1.1791171582195294	0.3182672391782898	-0.182394451892067	-0.17240029859176434	-0.5876900682960342	0.5739233522115859	-0.6376149772575628	-0.5723128419196775	0.4129799523155581
0.8526364266459131	0.39762189352050176	0.1577124871985686	-0.7718218459083013	0.1786356534706353	0.3049251652447466	0.373194486630672	0.03482109596613689	0.717061587042514	0.32788563134487625	-0.464052729919346	0.043520186901142593	0.11557478999246448	-0.23735833328652473	0.10297335058416264	-0.3877617362858582	0.26106907666838974	0.06489437901055828	-0.4100187539288263	-0.20650182130505673	-0.7052842113210388	-0.054690404697090036	-0.13365652702511424	-0.17730172822444776	-0.22797462628764312	0.201637156155895	-0.37657943775531416	-0.48204798639699165	-0.24534819295677263	-2.213814960993205	-1.2875138696159767	-0.39952579783912434	-1.5437321592471434	-1.7932747479649582	0.2399157848572499	-0.3391686631562188	-1.3121565518714182	-1.914083828344855	-1.612819830591097	0.12896756037828716	-0.08951725735455578	-1.1331192613396495	0.3018551197161256	-0.1967417178871736	-0.16055533295264351	-0.6296027281035677	0.5480739764515667	-0.6780612008303541	-0.5585830835362493	0.38355285693884056
0.8441815174562552	0.3855325636065929	0.1137487540394452	-0.7403629451465936	0.06762521363976326	0.2662691582977212	0.3288819575399613	0.02617148858000882	0.7490882713011828	0.2500743481453074	-0.46057307180571244	0.10280083804292946	0.11653048633577405	-0.26478925304897305	0.11061969972061536	-0.40039433937420765	0.2520810084067226	0.07832722196184064	-0.41542538594031597	-0.21227722163322285	-0.6793771910206227	-0.05852309097908874	-0.09933914914673787	-0.17089521581120654	-0.22634361360212352	0.1608212613192235	-0.3652859892072068	-0.5580550658536111	-0.22504216251752024	-2.2610295594919356	-1.343329785910552	-0.3809260787905016	-1.5698396046282215	-1.8278302491811467	0.21178537132463648	-0.3524429688176885	-1.2948218567268497	-1.864799846700894	-1.617655139849687	0.1086372054719533	-0.1206626111108882	-1.0862992539844183	0.28275634960917384	-0.22227235442487975	-0.1488158950076917	-0.6691151999587781	0.5609614671904151	-0.7062752924022866	-0.5501426671488362	0.3190334978052768
0.8390002923632423	0.42107651686595926	0.07857171675723579	-0.7314739639208974	0.07253103612874454	0.2335278331671416	0.2679761997723943	-0.01016825232399587	0.7908141768242813	0.1944149361117058	-0.44963260865780785	0.16686187250870915	0.12148337574955623	-0.2753751463478548	0.09663679273497275	-0.40142812459707294	0.25559506175556385	0.09850399781454737	-0.4178346013785411	-0.22460880862099208	-0.6599884070689666	-0.04948363096551539	-0.07205941962971	-0.15112625513288264	-0.24685239515948987	0.1327358236448273	-0.36967697576444164	-0.6316735270202519	-0.21599314709830822	-2.3248316876701476	-1.4080069222964915	-0.2992537314344022	-1.570373900601741	-1.8548426775336018	0.20957163761517786	-0.32910488427701245	-1.288254081880124	-1.8114264714792019	-1.626632592028707	0.08793349665478573	-0.16774757259181702	-1.0486449959426698	0.2614970744542441	-0.22351359514954833	-0.1460148901113932	-0.7076058564784576	0.5708730389449485	-0.7495309696504577	-0.5440955717267827	0.23794327642505403
0.8308676853697884	0.48577552448747197	0.06777445173106814	-0.6535626674156572	0.09751336322102713	0.27429565768552544	0.2349192758197501	-0.051824703074757394	0.8394571963464321	0.16409429253051133	-0.4423856026150224	0.1891083008241721	0.1277566064824793	-0.2688030930784349	0.08065104573889718	-0.40251434820080834	0.27219531233252836	0.09878488131476744	-0.41664370464159745	-0.23632926696376694	-0.641424008850594	-0.041565620848023094	-0.062382114917050834	-0.1307078742049955	-0.2821166783279231	0.12958735400943042	-0.3289222242251102	-0.6740927767694977	-0.22099047990150197	-2.3706109552534955	-1.472870968406314	-0.2096629832437516	-1.5513977758648139	-1.8779120134983707	0.24367666322832932	-0.30630270046814045	-1.2948662764601124	-1.7468517919835862	-1.6341457566544721	0.07882392508479866	-0.19922921269949717	-1.0207550062826278	0.24864707095251753	-0.2321630960499112	-0.14234329756170377	-0.7634571187361102	0.5909033302316214	-0.7930156104400073	-0.524428849561159	0.1680890047422634
0.7955316879883714	0.5512262245311882	0.03196072931754236	-0.5940355833256025	0.023089101014148978	0.2821085686076702	0.24147269743978222	-0.09970460729478209	0.8516079210084959	0.14697140670322167	-0.42787389127577596	0.2479619742268257	0.1415079155218088	-0.2575650410508313	0.06740858382781083	-0.3843184468893709	0.2904071101253327	0.11672775905579177	-0.41224972659885734	-0.2701290488149397	-0.6265221887735262	-0.022520830220853487	-0.06495767745473294	-0.1407494303582923	-0.31658712437908193	0.11471453634413967	-0.31465570919417385	-0.7276293436516037	-0.24397250976365087	-2.4063073013211835	-1.5298147149665922	-0.15797740545730554	-1.506345332281617	-1.9021903249423708	0.2577754287888573	-0.28726836323701266	-1.3038855975378703	-1.6536443687341287	-1.6420297336678242	0.07628847321077285	-0.2168473658571411	-1.0008333948265657	0.22161259961164664	-0.240871456314099	-0.13735852682497723	-0.8129051626598104	0.5990563190503768	-0.8503882259166637	-0.5079696676948456	0.10369758714586266
0.7539995741557355	0.6344789068701132	-0.0006554795046420092	-0.553669183554887	-0.022430859875702057	0.2464282255640576	0.25734911006579164	-0.14218732043297236	0.8823468038834736	0.17491505438038604	-0.4338994696634069	0.33058490194032986	0.1566393037871562	-0.23596896802150033	0.05077266115670659	-0.381010886159158	0.29018381872244914	0.15770683604705876	-0.3986954413691686	-0.29367753569317007	-0.6139537995008373	-0.050442433604008685	-0.07885508616493955	-0.15026703259656682	-0.3345213914199008	0.1078488259815484	-0.31754573613368525	-0.7696575319941659	-0.2598181175940517	-2.425547411545062	-1.5802548527253946	-0.11580716773226216	-1.439896611569163	-1.9191914303442221	0.2683204724960514	-0.2576218766825557	-1.3254947401575639	-1.585248662114321	-1.6481649931715339	0.03697266673364729	-0.23678189566902558	-0.9884373074099567	0.19917697947343044	-0.24062502817632075	-0.1351689891735009	-0.8643472277606705	0.624707851592774	-0.904567188924726	-0.5160962787152739	0.03480776530088533
0.7351031217424482	0.6714196647662076	-0.025707075050241494	-0.5463651181528812	0.031168964499599196	0.2680243838654185	0.27522060339861143	-0.17745833069988154	0.9327099075384527	0.1932188492765077	-0.43554255803566794	0.41100472728336346	0.16045837103341107	-0.21158873682136528	0.03873162792037817	-0.39338299271938115	0.28567489018979353	0.20482690820185745	-0.3892787388156641	-0.3240684614551502	-0.6159047292976123	-0.0671911233035842	-0.0860542607782929	-0.16081954695754488	-0.3464353779436882	0.09347164512851532	-0.3605753931454049	-0.7467567117069218	-0.24337063870753134	-2.423615834437228	-1.6310029667337769	-0.08791149915530141	-1.382378891149748	-1.934157217442999	0.29662977265560214	-0.2207763155842415	-1.3655021132496628	-1.5153376035481558	-1.6671080282669508	-0.031151700444285425	-0.26469300331148615	-0.9745789688177687	0.17021494853406752	-0.23680371954559618	-0.14910158345433633	-0.9141570879225824	0.6364111313605798	-0.9573081120835389	-0.5546468675470204	-0.024339437631960684
0.7484468582272169	0.6587421358895293	-0.0323803830508971	-0.4705889321824298	0.027227417583297952	0.2746553795958381	0.27266020019057813	-0.17466293750881173	1.0065403790166072	0.226557897226092	-0.45454991655753474	0.4451415964197182	0.16945519404607973	-0.19420276288045885	-0.010550744253070435	-0.3940274328211253	0.2770005280115803	0.21630743359667046	-0.36010020179115154	-0.35421879817880275	-0.6162784974054992	-0.04535072249973331	-0.10296641612340758	-0.1780312267849606	-0.360280314652533	0.0849142624923352	-0.3865257909575697	-0.725795780261434	-0.2151323255278867	-2.415375477259456	-1.6832378626366835	-0.10338036581003682	-1.3291257632430935	-1.953096635685995	0.31812074022690195	-0.1872658935634054	-1.4276715488793084	-1.4252147970950255	-1.6878945908574725	-0.07574082465241838	-0.3007725885531709	-0.9770259878065719	0.1403473249301357	-0.21691407676071667	-0.16650826358248444	-0.9561526639513728	0.6456861530590554	-1.023572596021282	-0.5899768355814381	-0.04857911976538811
0.7437443164597346	0.6458609641203759	0.0002808862527811207	-0.41485572701354184	0.02664980950670069	0.260570511174482	0.21643657852869339	-0.17465703002920563	1.0561645899106629	0.26273256587197025	-0.4194758572436042	0.4562758576492003	0.175260297214271	-0.19150600080262326	-0.0437395771474781	-0.41536709392042637	0.2617259254858607	0.230296526432279	-0.3271098158525497	-0.3816425192970424	-0.6054531949163213	-0.01884944281449543	-0.10676529705403552	-0.19163502596347426	-0.40350786136837147	0.08376897543097486	-0.41478776341633516	-0.7495604197542247	-0.20744417405154159	-2.3993376014343935	-1.7308637346665652	-0.09569129282921636	-1.2916898026565067	-1.9645342982064502	0.3598615148323181	-0.1256255607314243	-1.495254057813384	-1.330174335122737	-1.7219861547412383	-0.10061984015338639	-0.3142013966373765	-0.9692773718195751	0.11998458454402135	-0.21413675830748344	-0.1694768054667158	-0.9970875083631965	0.6774223614604685	-1.0734254332693083	-0.5903387293599563	-0.08648784087621633
0.7203373970288223	0.6549456947453914	0.03157738687664323	-0.3759011108996636	0.030531014413224367	0.2953016863145635	0.22905313179275116	-0.1797590433200899	1.109123750111873	0.26956433476141217	-0.3743678415869417	0.4491130452908144	0.17848168243325868	-0.1807758208742093	-0.04942477932948876	-0.44334119588363147	0.2241033536981157	0.220455234119235	-0.29536360361017605	-0.4045055169272846	-0.5853369604182398	-0.02162277629099768	-0.12358617099855063	-0.20443746857112174	-0.3791385388768497	0.08938936426420765	-0.46522104664167624	-0.7374549367012504	-0.19742069419031313	-2.3695049715869136	-1.7740908562627897	-0.029277770658755718	-1.2311538373370912	-1.9675342819364894	0.41571497932361934	-0.06370809490525195	-1.570615096609408	-1.2502814022913986	-1.75513383254751	-0.0887469596280014	-0.3146001835679094	-0.9694656680827631	0.1089731369694705	-0.21546615303169608	-0.18005940407027962	-1.0426805615434307	0.6956211102457738	-1.1187052564482787	-0.6000775996677661	-0.14887407830710245
0.6924268714354632	0.7150947943826231	0.02101682659846196	-0.33588873471743225	0.0495691236267362	0.332666330134614	0.2679860297837652	-0.17454036275668747	1.162368476533168	0.28283344772862296	-0.39548254592263304	0.4133188939189	0.15740077458689294	-0.16996207521644519	-0.029674857372721082	-0.48515599449025143	0.17771998591250898	0.22051990599161786	-0.2674172921402873	-0.42739504613189594	-0.5621532075655694	-0.02692837527039233	-0.15529691129639897	-0.21799617883359407	-0.3485409421665058	0.11955072978005485	-0.4788626012296057	-0.6856201777532988	-0.18820476902315586	-2.318460598661246	-1.8146800019833016	0.012075269340968049	-1.1794418587695574	-1.9519559233096029	0.47254331040548997	-0.016371900557737195	-1.6528821347925735	-1.1716192810817951	-1.781402519186333	-0.09633145303218035	-0.3129260269030418	-0.9761138081195633	0.08976370300570471	-0.21098710295662312	-0.1861948354472718	-1.0802251317076703	0.7131544796082132	-1.1539257338473454	-0.6044853231298444	-0.200841197287596
0.6955425068457404	0.7283179759641691	0.03807806050143621	-0.3161051445483273	0.06549850480439087	0.3771970375021322	0.3135507957909721	-0.19530169845984827	1.2044985408594866	0.3098372565741748	-0.39957041663269255	0.41581061986405743	0.15197873558248642	-0.14410248182148203	-0.023120000975654115	-0.5210731311978678	0.15571914380612073	0.2342579581792764	-0.23606752315376478	-0.4401890405586714	-0.5321618100675184	-0.027211514443584946	-0.1778805695127515	-0.2316033445191524	-0.36653682472364724	0.14746185465761766	-0.4403480979442005	-0.6767565196743162	-0.18639268209193932	-2.253425643619279	-1.854298491524102	0.05068948895882778	-1.1243126497194862	-1.9288111386522224	0.5195623638124658	0.030733116351020294	-1.7213799017544038	-1.1021125692927252	-1.8056949443504027	-0.08819211161513205	-0.32150276739279937	-0.9950508182489288	0.06948445278914407	-0.1950487767336838	-0.1961024825357316	-1.115421928190529	0.677568968411729	-1.1942808116676973	-0.6248524848667938	-0.23516593048824436
0.6954589572576522	0.6883075378321106	0.056152567151691965	-0.3252132427575323	0.04480893905699122	0.4378207527045287	0.3751228636888944	-0.17077486113971915	1.2088040613072206	0.3742497061825638	-0.3886339958785678	0.4137890367399139	0.14425535958615707	-0.13123143656596561	-0.025917565699574912	-0.5392264706806217	0.15794828349454776	0.2323930305555753	-0.20744173458182705	-0.436911398446121	-0.5063347831285101	-0.0339436846940351	-0.2151104637781943	-0.2587972478760153	-0.3676270188800744	0.16315018319630573	-0.4178936172122853	-0.6680055946070914	-0.17737055768767418	-2.179489411582689	-1.8893249489849584	0.06525330467197137	-1.0672757185030122	-1.8987933373773984	0.5782853392319628	0.06260529810545945	-1.7753625690211616	-1.0320333823382568	-1.829820925317772	-0.07153875559843192	-0.2969509348113199	-1.0065360578707536	0.053079028293406515	-0.1898703785210061	-0.2220300643329393	-1.1550181927598218	0.6399261852447109	-1.2273215696809663	-0.6344017758599045	-0.23713394693752984
0.6997890705107989	0.6694763268444155	0.06204339525185887	-0.34415234105558834	0.05746537646192455	0.4570811391290389	0.40068089325296086	-0.15326973473513777	1.1756374722196157	0.4201376130954344	-0.3944121613923435	0.42915035765424986	0.11803785931131532	-0.1330050344891516	-0.004883812282859662	-0.5563099489115658	0.17445998840158417	0.24664383046362084	-0.19615328709111274	-0.4377176334305243	-0.4824530969304579	-0.025346140560880324	-0.2352091027329312	-0.29895878990893815	-0.37577974003625614	0.1626475972129022	-0.40914835743260214	-0.6579066790689023	-0.14871117345655402	-2.127468123506861	-1.919372811073293	0.0866644645894728	-1.0496609294867711	-1.8580276902002844	0.6091561536037077	0.10326212073910232	-1.831115679942254	-0.9705734110262814	-1.8380736078301454	-0.052044442059315674	-0.2798772927315457	-1.006363244854671	0.03626698304264943	-0.18726346758704251	-0.23855906938540916	-1.184639968979189	0.5967008285477801	-1.2546585313495526	-0.6444539803554693	-0.2684635221496983
0.7311629454938855	0.6593240117003659	0.10131996600756418	-0.3518804292907961	0.11181523663411419	0.49833089813753684	0.38796846106026184	-0.12908115620944854	1.1833133427455889	0.47483335523309	-0.3981872518836729	0.43891775858337645	0.07060532320186808	-0.14460715936639906	0.006363282901414785	-0.596361418249886	0.16950078995986545	0.252781429337932	-0.182216073716568	-0.4148665479357131	-0.463090162361964	-0.024851172897788085	-0.2489611009101067	-0.32485077711593713	-0.36802268822728934	0.14129937212319238	-0.36112546432062875	-0.6152605616423538	-0.1142780702347012	-2.0920499423452554	-1.9481951400857132	0.07543240806613578	-1.0483212022695882	-1.8238081153059624	0.6462753627154012	0.1460883509699431	-1.880658489108118	-0.927446542555533	-1.8411243824734733	-0.04435534925053664	-0.2767097470016138	-1.013350351462515	0.024095730990100865	-0.19348768429490204	-0.2622332901857971	-1.2057999081662325	0.5645014239592381	-1.2722721520807163	-0.6608391448875637	-0.31142454324912155
0.7687507974773407	0.6274914213735285	0.13271556897953782	-0.3289042113747239	0.12573583059686363	0.564909189610481	0.3757981322039969	-0.08495633813127834	1.2003942147940856	0.4781040653280873	-0.39457881826318414	0.44197342115240196	0.022576406409598106	-0.1495708808352048	0.020292893574918112	-0.6123139228302621	0.169106869884901	0.2474211209354797	-0.17827945486474311	-0.3980240518444765	-0.44607410726341323	0.0029617395412447995	-0.2613330522517969	-0.362419716790523	-0.34247723318179785	0.10285188919902262	-0.31163679343701284	-0.5854173501461366	-0.1043639402988756	-2.076443778454432	-1.9920594539224485	0.04755650056489301	-1.0810465090925327	-1.788979561678417	0.6903899656685384	0.173191092556505	-1.919988990074306	-0.8642099413920995	-1.8463578936710061	0.0009774673009327133	-0.26849913796889413	-1.0273731787443845	0.006339695473211069	-0.19333832320540795	-0.2604245696197457	-1.2336245234969634	0.5260080373293432	-1.2960275422527008	-0.6492470809578987	-0.35119846922906495
0.7893223633175843	0.6052996840006284	0.16083253185089125	-0.3312301461486834	0.11786954021910838	0.5889618504051172	0.3124054299833199	-0.05752374674553244	1.2158063338278273	0.4780894789032678	-0.42821363150484115	0.4632088032118776	-0.015756335225982986	-0.15448367109545935	0.0058145865513451606	-0.6369418252562976	0.1800956483441773	0.24232618285191648	-0.171675266496399	-0.3816251925545971	-0.4298499515111991	0.005967327075044065	-0.26957175224934077	-0.36615402298093624	-0.3194555526242066	0.07991697206242289	-0.24445336917147437	-0.5571690204237212	-0.10129104941463556	-2.0631007642394916	-2.0353736584582096	0.012692472309879152	-1.1333617250495238	-1.7555216592999852	0.71862288095756	0.2134528882763585	-1.9273711266975178	-0.8000111646249877	-1.8361310565724458	0.06175688313459045	-0.24800938359396257	-1.0413031065436198	-0.010845495700433156	-0.19642674653471345	-0.25559501049246347	-1.259063500656268	0.492789397314947	-1.3215652630939099	-0.6080310707816573	-0.39292709460847364
0.7907612366348299	0.5836797306545872	0.16121552307356501	-0.37774026070970596	0.12329074842899565	0.6144929178643835	0.2829385424001732	-0.0720614218906614	1.191841781841859	0.49830370122304507	-0.43753702229999974	0.48196913624084764	-0.061854789012429155	-0.1554088512309607	-0.009084781004664472	-0.6567065606985676	0.16609920127312056	0.22448184199116353	-0.1764406162847386	-0.36413871920248053	-0.4206786602284186	0.013901029749980781	-0.2616969476466416	-0.373168404448031	-0.28295905098309965	0.06927080650229044	-0.198001576800093	-0.5248458829050898	-0.08555602787814097	-2.0413482685838806	-2.0593278387531297	0.0401775034445377	-1.199044887352159	-1.727537379930793	0.7414716457678553	0.2520458208308547	-1.9288962042062099	-0.7535947703886997	-1.817900149812281	0.09750085552886936	-0.22836257653314257	-1.0573474132486793	-0.034601599510882576	-0.19159749467186823	-0.25568618777652563	-1.2830254121066715	0.451912334328299	-1.3487415782600518	-0.5601392710887908	-0.40923614600428343
0.8030854586269396	0.6067914370923628	0.13466489547177257	-0.44319145689421	0.08615189953403148	0.6371623061393709	0.30450314195077965	0.0017135377038043243	1.1765004643502874	0.5151498392064624	-0.45886285443174135	0.5368061138446054	-0.09726102571936177	-0.15464020868555234	0.01627561029790369	-0.6585722630916259	0.15155180732328555	0.21218955897973676	-0.17167174081526998	-0.362087305091729	-0.41951718456605913	0.032142744283912686	-0.2775112657694469	-0.4021989581184416	-0.2604815673366677	0.05238703839811741	-0.17494301827739586	-0.4422549552783132	-0.08092084801570497	-2.048872072963586	-2.068664829050742	0.06224108353288634	-1.2588438483556703	-1.708668021188079	0.7521454017262468	0.27244279223773743	-1.9213533104530947	-0.7198922029436403	-1.793363325574574	0.13213249335387017	-0.22531083574155314	-1.0846084168058712	-0.050533453587335776	-0.19748374269941069	-0.256997083988398	-1.307771258739867	0.4052801182678694	-1.377644420573517	-0.5407354247381886	-0.4068815992997082
0.8485816354752653	0.6470343410697178	0.10389572859323508	-0.48455753363152665	0.008484553447542198	0.672106014587188	0.25559665631451545	0.08721460452956976	1.1690545021654157	0.516956978973288	-0.4840560860355053	0.5642772888513508	-0.14023809354157032	-0.15583497641429417	0.07097465777293814	-0.6471757864070626	0.19007233386204653	0.21131853685777027	-0.17050493623270851	-0.3540440868591469	-0.42121433629705873	0.06447328737687301	-0.2675187818811312	-0.44385762626516667	-0.2999854536228591	0.03911435845335325	-0.1330024846697034	-0.3893453341187717	-0.09042367936276655	-2.064275732802782	-2.071355904279831	0.033532003995807545	-1.3165485852280212	-1.6971602991673413	0.7420375116285739	0.3080632889286868	-1.9191915501009678	-0.6794470222018117	-1.7726631454152517	0.15424612675808785	-0.22063953018916074	-1.1073736181604743	-0.053248459384047445	-0.19013899578711632	-0.26546619005804867	-1.3216286103050972	0.3605414519000486	-1.4094202987570132	-0.5161646234383565	-0.3856101050385944
0.8792218197076196	0.6578762230751298	0.08817977484251667	-0.4920203014960133	-0.06641514567660169	0.6950264553619989	0.18678271492877063	0.1646342828516974	1.1472802745548543	0.5221408760858254	-0.4920616610520021	0.6387639640608113	-0.14296747416468242	-0.1619561611046302	0.07664157007661303	-0.6247568014909829	0.22617679116257056	0.1971646720866084	-0.1781787770813898	-0.3540370478700286	-0.4210188940013924	0.07880911174153225	-0.2693611407158814	-0.4557715956809272	-0.34121181875265555	0.02053535154169794	-0.12935252490886356	-0.35895189341649947	-0.09071101483729006	-2.079590379872031	-2.0480431641736914	0.0018854191691067945	-1.3539354121935478	-1.6988399307766748	0.7274083111797474	0.3296254786066008	-1.9194919121068406	-0.6467032198700834	-1.746980173797731	0.17732075541285625	-0.2200992207686284	-1.1256711535357242	-0.06444638146465345	-0.19958890924068212	-0.26521401239974096	-1.3422840402219982	0.33782671699248223	-1.4390959352980264	-0.5239913148140246	-0.368461797258478
0.8563636313021133	0.6877245424563567	0.08393588251063838	-0.5018687265153898	-0.02948510064833315	0.6776928189223606	0.12750675367700082	0.23307733882344484	1.1132656403288141	0.5310385952257144	-0.48426101243200675	0.6669308742559552	-0.1546807217345219	-0.18174209157326926	0.08564353352884681	-0.6041636973403836	0.249643984101748	0.16483126902266582	-0.17709913517118686	-0.35426536379912427	-0.43231140662542933	0.09549903007885044	-0.2521844907463865	-0.46687426165267887	-0.3623407602981027	-0.0029662766906726557	-0.14391344965442956	-0.268568872031205	-0.09052753431704358	-2.100920064870398	-2.017349613948306	-0.038996598113419614	-1.3965378630700536	-1.701588418864675	0.7265450030076248	0.34873762005636105	-1.922685902450981	-0.5992437307553428	-1.7157624059177632	0.21800106583467435	-0.1932881451803006	-1.1435349915054887	-0.07565493672723092	-0.21482706458305595	-0.2420030189947477	-1.3709436026179431	0.33358860596297185	-1.4539684193927447	-0.5177433727402223	-0.3218805328691662
0.8207714209084269	0.732449608355185	0.07953977383357476	-0.4918674640101484	-0.017522733108273614	0.6558909641043089	0.08450723324796042	0.2859810792343108	1.1033490976641127	0.529661360763366	-0.4574879168727903	0.6843103011688035	-0.17191401079161941	-0.1916160955107645	0.12092942880691981	-0.6088078453724703	0.2522452577313722	0.14886093233147885	-0.1755431345662063	-0.35789260903788656	-0.43676902795696854	0.10322010491109548	-0.22794325087008324	-0.4774457538719964	-0.39767942665842326	-0.03868310668429166	-0.15122651842861867	-0.17641462080202916	-0.09173186026996492	-2.1292750827367706	-1.9698023289614206	-0.09760959374648422	-1.451366868267887	-1.7087686194448946	0.7010646577160291	0.3634592394195885	-1.9274113159799935	-0.5517011358980703	-1.6651317667921977	0.2349902707504686	-0.1896269047132242	-1.1725492646892337	-0.09072707835021446	-0.2269448218128814	-0.21647972769597884	-1.3906839740254138	0.29690293498730175	-1.4534171482369882	-0.49541758223811333	-0.29481859416091216
0.7735403149670991	0.7558342632543755	0.09148119348700097	-0.5001687332933777	-0.004040140085052202	0.6328069145727067	0.03832506504874507	0.33476354170383693	1.1108880852085574	0.561645842343227	-0.43615638864072215	0.6890633547282812	-0.1875429969092992	-0.19543582981465668	0.13698676199347046	-0.616011617228677	0.24888815997237468	0.13581575577294439	-0.16041835426467305	-0.3562001833721717	-0.44504310112282575	0.0982776434909003	-0.2014332622203785	-0.4820833648631512	-0.4335775376575561	-0.0720191117421409	-0.1966294883357898	-0.1250317350115085	-0.10345186266809961	-2.152333840791342	-1.9159617086124279	-0.1402924497363401	-1.4696247675074305	-1.7327145973619147	0.695639787361469	0.3755023051971159	-1.914409025486331	-0.5060527409576157	-1.6324960629074237	0.24297638817483272	-0.17984369388861815	-1.1949798281225217	-0.1043320377719144	-0.24232178802062285	-0.20865204803659218	-1.411241236745901	0.25385012407619933	-1.4600307110902506	-0.48012609326529543	-0.24782034788985746
0.7163020635525842	0.7672959355604251	0.09531502628927538	-0.4950060157822441	0.03714849527463039	0.6290002446456675	0.0488390612008821	0.40698906313251415	1.1368820847324472	0.5966985980952526	-0.4157686674837061	0.6938132855188802	-0.19368800504949485	-0.1806677864541917	0.13691320914941096	-0.6075635180790442	0.25076963734998337	0.12510424517581917	-0.16382592507595772	-0.37208375256120674	-0.44571448645306777	0.08662217525166507	-0.1622086110082406	-0.4833633388957157	-0.47530340364865714	-0.0783470305239971	-0.2464592025001612	-0.1346046299069133	-0.10710924676227411	-2.1726198510620884	-1.8582575793118068	-0.1829078912450564	-1.4730962764928146	-1.7489396590683302	0.7029777898133727	0.3804628543097786	-1.9079322053315249	-0.44884849451488684	-1.5944087848585529	0.24274589254992143	-0.18369185994006115	-1.2070902246570525	-0.11297996528714345	-0.25804633819762535	-0.20605170022674274	-1.4364681026415254	0.20959473992975908	-1.4719642096981445	-0.44518864565932714	-0.1784099641331552
0.6481527339682669	0.7923117047872579	0.12049557609854684	-0.5090258801221904	0.11631955398834774	0.5968349211365527	0.05892506446877872	0.44766495946391843	1.143172605083295	0.6380402711968162	-0.43860686018840295	0.6992666144626444	-0.2183107272163905	-0.16794741250602563	0.12582383958261165	-0.6007952213481825	0.2494930094349766	0.09928681133490286	-0.17330863621504616	-0.3712932199371445	-0.4592915256430688	0.059517110745613847	-0.12543131010237613	-0.47036082427933595	-0.515901121501005	-0.08985908402774176	-0.2516731531491819	-0.09285416925051078	-0.08734769240573267	-2.169301900062343	-1.792291190625901	-0.22951767920227112	-1.4370646113898298	-1.7601833106649267	0.7033962216409018	0.402749546997622	-1.8974089589990097	-0.3892549280227554	-1.5466784885327152	0.24213638899230613	-0.17719453782189204	-1.219331979062189	-0.11629417057902422	-0.27122628567649587	-0.21026886342028436	-1.4541644927808037	0.18378150637212742	-1.4774701571924485	-0.4330378651348538	-0.09254177522674337
0.6090558888385498	0.7929501603178893	0.13544332574444723	-0.5127778461152289	0.09492937135348363	0.5797034245015008	0.11965809489368744	0.4994269061402866	1.1564313738803182	0.6731720696022554	-0.4473291975583926	0.68339320374675	-0.25398225389023404	-0.17533194593524365	0.1759392862144455	-0.5864968914064532	0.23124223801674954	0.057886208875382275	-0.17085554563388103	-0.3642365431025359	-0.47162779444128	0.052147688035082185	-0.07564759553110441	-0.4822304432652816	-0.5429099909860516	-0.11170140756357808	-0.26905708674718276	-0.0912426678675159	-0.06573257095468911	-2.1629886693539064	-1.7182749399682145	-0.267711969645824	-1.3773790950297091	-1.7558575856218517	0.6856673961609661	0.41198998555187555	-1.8991476742724422	-0.3352414768448576	-1.5076146676335807	0.22767999740699824	-0.16803416526749504	-1.2352347722184336	-0.11897176332805862	-0.2790144951998367	-0.21903069487435825	-1.4662022452410735	0.1817555112263566	-1.469696557489956	-0.44599704592979084	-0.013371460805180946
0.5736906619815055	0.806803528907621	0.1705873648492285	-0.478378968980168	0.09830271192275633	0.6176440580873088	0.12503515953721356	0.5653425417873811	1.179658213131066	0.6779641043831555	-0.4396231547337379	0.6611351923949486	-0.2886060491022119	-0.20926316334097117	0.23065414558429911	-0.5651036091056613	0.22864974684997375	0.030904544886766694	-0.18153816358390987	-0.3642029725390483	-0.47913808819788956	0.02370072054713611	-0.030654870154641432	-0.46411834657208917	-0.5706563177375695	-0.13384788907069517	-0.2694156441115801	-0.09520053769061193	-0.07211910114561712	-2.1643060583491107	-1.6395285989118058	-0.32022009636050613	-1.2966281174391976	-1.7447037538974128	0.68156779394919	0.4213424818610501	-1.905732370922316	-0.2819455564946891	-1.4860527700508317	0.22083693473740773	-0.1770103725855998	-1.2396932814387456	-0.10829683627182632	-0.2851175443080399	-0.22284269916055338	-1.4711491707460806	0.19067708834796518	-1.4543488979511654	-0.48900967921115407	0.04472244465827076
0.5067328027615041	0.7639099110755176	0.2018402327345213	-0.42797412947148716	0.1312788168457467	0.6464036321615707	0.13387660104527555	0.5732201985404674	1.186928548157166	0.6679956628159764	-0.3855919682342868	0.5839848772767187	-0.31793426753004334	-0.23459303229045708	0.22105058280057327	-0.5578759837002619	0.22815399079793292	0.01897645086268912	-0.18474751276726892	-0.35586465822419644	-0.48229765131549573	0.007357679250378625	0.02648191307431596	-0.45530890724337053	-0.5826064395388187	-0.1424061151558923	-0.2394857532698227	-0.11078800908223588	-0.0623148019451679	-2.1547193830259013	-1.567527999708267	-0.36567687483090994	-1.218021783821354	-1.72411165000673	0.6552327993096433	0.43441493935610465	-1.9290210025044245	-0.23269333753805257	-1.45387510374027	0.19954294603698372	-0.1780087293488824	-1.2379118755889569	-0.1139911021283179	-0.26974974462035484	-0.230409726168843	-1.4662916475092367	0.19816455638205938	-1.441799869586537	-0.5404575283270889	0.07769046611911093
0.42300165532155065	0.6908391116982494	0.22754695645218775	-0.40710288768654196	0.2144408755732973	0.6314583278998777	0.17202697202273298	0.597492746112072	1.1987445388615263	0.6573030249678947	-0.38141982739480174	0.5800840517063408	-0.33373630721228986	-0.26269250447207015	0.16052473408544568	-0.5505085883247993	0.20078076501563183	0.006324606122589513	-0.18589727655770633	-0.36386347667926267	-0.4817420642355009	-0.018945743790340926	0.08385619279264547	-0.4295212982572383	-0.5746419818922599	-0.13698405354527685	-0.2059646980554261	-0.11219059797294448	-0.04809094898361478	-2.13950710064209	-1.4888751135137996	-0.3751812403244005	-1.1606998261539123	-1.7025548806890825	0.6479240496421026	0.44507569510908535	-1.9428207329714255	-0.17912599566980755	-1.4132464967032898	0.1680017965662739	-0.21230818464321666	-1.244528050212378	-0.12445710684988864	-0.2465481438145612	-0.24165157146090807	-1.4558193112346403	0.1871670095550914	-1.4264843393482356	-0.5787074714057847	0.12093729698362374
0.4083583234556921	0.6276104008760484	0.27002377866781696	-0.43367252698968556	0.3464932955827247	0.6198087125929257	0.22968433473963903	0.5947831530676074	1.2168960875643928	0.7422758485261354	-0.34837502679030175	0.559833449208594	-0.3708987569039383	-0.26819901216998165	0.11743240406914353	-0.5433680973718229	0.1978062215819893	0.01498707165976397	-0.18090922124471137	-0.37029025423122813	-0.48440315343726137	-0.05292271803625679	0.14528991878305145	-0.44088119672191606	-0.5530519343659838	-0.1641310878794476	-0.15412530682600825	-0.14018480786370513	-0.03150822512026137	-2.1295844021123336	-1.413692801055979	-0.3860334561152946	-1.107280775809646	-1.6780951331033258	0.6198860749080762	0.46380439714643557	-1.9561656899788304	-0.12287077607259818	-1.38280279968241	0.1492549447184075	-0.23209865763210455	-1.2515554465600023	-0.11762784727333271	-0.21474405895991705	-0.25646419738910015	-1.438284195775185	0.17966830642305726	-1.4014843615362609	-0.574522450455001	0.1637685880974079
0.44326431094273183	0.5704786612651352	0.2956620883423803	-0.479959557916348	0.38614939774053736	0.6261523062258172	0.237505295165789	0.5804665615319472	1.2566678705236012	0.8054352651083754	-0.3289915648698663	0.5442109673678688	-0.4100297482710353	-0.23724322742598086	0.06796811643913073	-0.5294500442597863	0.18293644501663223	0.035126770119231765	-0.18757256270755507	-0.39028657842129205	-0.47266246839974874	-0.11197581008154098	0.19661875436040294	-0.43223595712404694	-0.5387177844193112	-0.20172717356166942	-0.10700615102848143	-0.21029531004937888	-0.032950569181852615	-2.1234580982207842	-1.3518426742437706	-0.33771183677482275	-1.0571094320930547	-1.6505042647741803	0.5981262157429114	0.47944623462341773	-1.9859290264903522	-0.07818173130031776	-1.3591989057016545	0.10888466316247596	-0.26417195704483143	-1.2496142136433164	-0.11611025591307327	-0.19377612218688223	-0.281582388176783	-1.4073452261382193	0.189597358513071	-1.3779082190406882	-0.5694178740097634	0.1982581813891761
0.4962509788474613	0.5146085690928264	0.2898903477241196	-0.5235740578319061	0.3930506091250858	0.644780388276254	0.23927251814597206	0.5357483796350294	1.296919333931011	0.8604444182658012	-0.3482806277082794	0.5456029249852005	-0.4547344874040487	-0.2327783925417115	0.034221717586987714	-0.5116586478870974	0.1812710297735477	0.04762041303785993	-0.19270477920449608	-0.42055188530054455	-0.46916057561323665	-0.1714306820828416	0.2670122148381483	-0.43696701343941624	-0.5126195533195111	-0.22053163068225393	-0.07797671372088914	-0.2899468094949812	-0.029285200207760986	-2.1099682129354322	-1.310782006265281	-0.2962237042175856	-1.0151364575031168	-1.6107068758189171	0.5808694131914576	0.48317662965021785	-2.0109267601903853	-0.017286707314976623	-1.34537287086608	0.08898231771172178	-0.28231758307817045	-1.2477545591253594	-0.1199988499421899	-0.17211454661375725	-0.29846514270601093	-1.378212182318142	0.24866477297238535	-1.3669994760168076	-0.5795808583682529	0.23488480682487559
0.5143541738612423	0.47503514156058707	0.24098521917379934	-0.5348484695467295	0.4026882366357577	0.6640818744850789	0.25385918969880217	0.4923906619529551	1.3230779470404457	0.8689419962923985	-0.3404144969026766	0.5417149669943877	-0.4932705784536965	-0.2394106948388722	0.016556645095125836	-0.5062608459825821	0.13848460839784324	0.039828109427129006	-0.2081962303434568	-0.45213077584142347	-0.45119245978753997	-0.215848970783631	0.31649906064301636	-0.4438423614660679	-0.4880622612504658	-0.20428742149900825	-0.06007509454620079	-0.3304416486650087	-0.03641793030578399	-2.0894129390355984	-1.2867152553412036	-0.3400591523351316	-0.9929934007825617	-1.5586781759528205	0.5501390121846556	0.47449361692641395	-2.0248597498571743	0.027303057843688215	-1.3253961962402647	0.07188606331518352	-0.312413861917373	-1.2570578263109848	-0.1283437317712327	-0.154647688627993	-0.31688153373882166	-1.3561631288092912	0.31138928038220043	-1.3608238862596833	-0.5911902223114267	0.2737022352894539
0.5337802688380322	0.4237921511816888	0.1799922211380514	-0.5799742229606271	0.4116791960926361	0.6552604380862873	0.24541603313421206	0.46415879511613645	1.3050888485426688	0.8722259130152731	-0.3427502884949955	0.5349268204595878	-0.5147147610772453	-0.2517577888863835	-0.008088080968050622	-0.5008111971075075	0.09011757118770124	0.010542115110634765	-0.21007463490057682	-0.4622225203943497	-0.42814494017045435	-0.22097107622604498	0.3604607982757223	-0.4344305814161424	-0.4374699334829771	-0.20295295076820996	-0.029261471130011162	-0.31674048289321155	-0.055683402103447646	-2.056162218822183	-1.2716838903875636	-0.33238962933417887	-1.000135268434375	-1.4959477975987228	0.5090924412555158	0.45448735044799643	-2.02222417901691	0.04981429090844399	-1.3214255540490931	0.05128092294595449	-0.31296149830208936	-1.266179623181071	-0.14858419056467534	-0.12101954523222647	-0.3375423944668371	-1.3366874582350088	0.3601180627726073	-1.3364428202360734	-0.6100131117043259	0.28030472310866783
0.6469620535897784	0.3397221759869947	0.14619213899128253	-0.6419943875867912	0.4070675622688883	0.6582016414013132	0.2668218997918457	0.45205696346235535	1.3113270544206916	0.8558165793210447	-0.31068946625373667	0.5038497111422064	-0.5254941161348544	-0.248950746009867	-0.0432133006482718	-0.5313740991368203	0.07434461330003617	0.036037420559092224	-0.19613095777729528	-0.4912673748526185	-0.39021813135757066	-0.23236479849707542	0.4077983238566527	-0.426765176895579	-0.4081362447997662	-0.17593583905726445	-0.041798870584456645	-0.3291559316694558	-0.0664721837651471	-2.0319240415658237	-1.2592204101631805	-0.26766997013851257	-1.047995274008419	-1.4293488773508285	0.4657145404237782	0.4419480791895471	-2.0336675483955853	0.0693431420163158	-1.3269647747775284	0.045921475615123296	-0.32722415751983935	-1.260146151405712	-0.15500289117066665	-0.10580829524677209	-0.36516488816942305	-1.3020703741066877	0.36492383424637465	-1.31033184503351	-0.5960568708269768	0.2920603570780938
0.7313855377397414	0.25495080680389565	0.11864361562953304	-0.6342152186028648	0.4767723271727845	0.6282175703876346	0.27588463761500404	0.39217606237974667	1.2990042426769648	0.7839218654104193	-0.2567165729100453	0.4820235499348814	-0.5457498752075729	-0.22533444306145642	-0.10178496436264658	-0.5607401838343222	0.0546021086097684	0.0736065935108851	-0.18508343183040368	-0.5281229804156629	-0.3462132243416637	-0.26171745373404165	0.45041131605490914	-0.42642790734791697	-0.38876887506713576	-0.1611195165619757	-0.045688533940876186	-0.37234649147428006	-0.07633132964614552	-2.0178244188063403	-1.2363940601339634	-0.20088387807081803	-1.1084869933444714	-1.3781662806804498	0.4347824122160085	0.43648757519946957	-2.0408593147333844	0.08833685763647672	-1.3182715418660391	0.044910536504718504	-0.3342599698224272	-1.239763205780513	-0.15446276490867222	-0.0748673300868403	-0.37124651398539144	-1.2642237645149101	0.3459707156230084	-1.2824503762724282	-0.5731774623112764	0.3086038660137742
0.8082554178351042	0.2494803418872153	0.10055881746849535	-0.6375913241897221	0.4741410394772938	0.588642034804613	0.28780316322433247	0.3149012372014684	1.286466862926273	0.7728468266954482	-0.22552088035807988	0.4837984564648825	-0.5711809457224841	-0.18164472634422055	-0.16020106577848894	-0.6329099840324146	0.012817970451105753	0.09690261630198807	-0.16678436328562843	-0.5584630088717102	-0.30637181459482776	-0.2587975021269932	0.4746250976985792	-0.4478433890785771	-0.3787457904798716	-0.18586459199255617	-0.0778359303409587	-0.43586263308639095	-0.07570902416615184	-2.0029303570750865	-1.215870098067124	-0.12212452164756211	-1.1532438634690387	-1.3263100349688948	0.38463494903810985	0.43796803543244256	-2.018076222020315	0.09312472283212243	-1.3035306960151793	0.04702174827107826	-0.328931738479981	-1.2286851922062196	-0.1661147632416148	-0.07702879634717028	-0.36979143043620266	-1.220277115457391	0.3324804602972692	-1.250591638313987	-0.5270945513276212	0.32641562616684994
0.884529339491445	0.2762374322861125	0.07162840051634574	-0.6381292506164016	0.46141383268978825	0.5764446858336199	0.3025319583405777	0.2718814665907402	1.2964652207063707	0.7671033233658495	-0.26181723552310177	0.5140046964132676	-0.6198959831760187	-0.12183633441821148	-0.19528714905237876	-0.6964002465126737	-0.03238748266398714	0.10781478975132168	-0.1588923219492902	-0.5932202737298806	-0.26899517846411447	-0.2668968391146877	0.49459548505526574	-0.4688221737863625	-0.38415505964541397	-0.22372070575692762	-0.11397588423484087	-0.48590988298290194	-0.07315808685172091	-1.9767005190911804	-1.204470728884393	-0.059808108527641936	-1.1798534493124708	-1.267345803854334	0.35502162995833675	0.43979989555168364	-1.987561980494111	0.08807927376366076	-1.3043799827960672	0.05926289408761348	-0.32050832328396894	-1.2221639149037689	-0.15293198052633733	-0.08177868260118698	-0.3714145130572832	-1.1829488637223926	0.3477087757798824	-1.2193349019857582	-0.47510678004212287	0.3445399167125164
0.9350106016906341	0.297204189803069	0.04601135996406549	-0.6311380284908777	0.501098362259006	0.5298665571433403	0.31542719000581243	0.2387165273004836	1.279118056190935	0.791558450144969	-0.2332431386941475	0.49930575685802714	-0.6763936112408141	-0.0863221511247844	-0.19677885579620571	-0.7305742998982886	-0.048309324037998494	0.11661319584306692	-0.1454363640488689	-0.6092188130745158	-0.24844911064196315	-0.2573294276175494	0.49502664081798625	-0.5047808834370648	-0.3584021252793058	-0.2713895619679051	-0.1447674026341178	-0.505802013368249	-0.06844855659559639	-1.949095433811604	-1.1928037389606478	0.015280761141701248	-1.185577387543948	-1.2013102338446076	0.32239541450253384	0.4332057929182406	-1.943732395116011	0.08009077919021003	-1.3096476255883664	0.054511442575232195	-0.2834294012628061	-1.199468637890933	-0.14529834042471873	-0.09781344427175383	-0.3617921109806378	-1.143485124868259	0.36493134119068826	-1.1923445985592886	-0.42242287660736155	0.3543880233879426
0.987447199028771	0.3067694747417412	0.0037326901703185907	-0.5769467374123691	0.5125411218468806	0.4881952289529406	0.2785008781930453	0.22281298183371287	1.2722267060863945	0.768908097766488	-0.23175523919719065	0.49278215978606	-0.7166616150201963	-0.046200020460249715	-0.17808011018034195	-0.756067829882219	-0.065898889768071	0.12174734549462399	-0.14398162884076354	-0.6285368674926103	-0.2341227886562447	-0.2366867728302228	0.4935471046370924	-0.5088268803225957	-0.3446927463805223	-0.2944871569023205	-0.1689202266180765	-0.4932325829116464	-0.08187402459614437	-1.9238135818276256	-1.1857563927806027	0.1144096259989511	-1.2397483623612993	-1.1263693827900172	0.2941911903444153	0.41382109155041913	-1.8912980728372735	0.05664126192517309	-1.3185500725344428	0.03919808974178669	-0.2535988198201335	-1.1758974752541962	-0.1308826993330841	-0.10959445862516834	-0.3611249833776924	-1.1095722150756435	0.3564529248590181	-1.1842226495988644	-0.3925384042884521	0.3699261609881961
1.0476324410529407	0.33982620760579346	-0.01267932909535557	-0.4790448765632441	0.5136295002498684	0.4626505274306082	0.284125533221492	0.21996082452126112	1.2643756017435508	0.7434666132874129	-0.22381478346958678	0.4770789510477183	-0.7665086155777665	-0.03740340985865311	-0.18531778870193993	-0.7826846451826801	-0.07699671764547858	0.11539569141366639	-0.1293572993883899	-0.6339005772008025	-0.2348203726856377	-0.18667926215805095	0.4768061203712155	-0.5413219245452899	-0.33187458797767333	-0.2843163287944575	-0.20352833852163776	-0.4496259321682207	-0.09619666683546783	-1.9043131092516543	-1.164047253146414	0.12815304218333057	-1.282715070868283	-1.0508531456343897	0.26382209632783843	0.40178781916260065	-1.832420774010025	0.04037953277622839	-1.3246509897545293	0.034819803672843555	-0.23480846354799817	-1.15759960690589	-0.10648190963792122	-0.10579425875323142	-0.3515349610856788	-1.07857785109213	0.336377450544667	-1.1949436898672574	-0.3751553718125423	0.3628242838007292
1.1108807672562369	0.38451146597672803	-0.008472878259846401	-0.4015329165610605	0.5045990535288012	0.4672477754203559	0.29388387751431233	0.22533235839462146	1.2665488157462668	0.7036052651911786	-0.20643060682742886	0.42942536507073215	-0.8190576845910968	-0.011876129861146157	-0.20147345456771473	-0.7975065703860285	-0.10235681351380536	0.10259371289286415	-0.10748534476160956	-0.6302747758572439	-0.23679819981354105	-0.13521745529429846	0.45054783218731587	-0.5714777414465849	-0.3430559487438725	-0.27883037371051306	-0.22517993232512282	-0.38601708116988626	-0.09688874127697403	-1.8845188945348608	-1.1193609613194204	0.12111746572056355	-1.2711895066903547	-0.9912722112776	0.2496068812833178	0.4077879139013927	-1.7616474475698993	0.002888299926563742	-1.3347604731599723	0.021927314536852822	-0.2110408050976368	-1.1342067513406602	-0.07908433482380287	-0.11322512358400565	-0.3379289017404078	-1.0498136354528653	0.3026992475522785	-1.1977000456460396	-0.358047064957655	0.36677469268532176
1.2299155054850641	0.38244817307609713	0.03129371543066583	-0.3604590403253875	0.4608745152936162	0.4394066234494355	0.30561355068843865	0.24114617992759474	1.2903210235426736	0.6455053668828123	-0.2176900975299055	0.4078685592896919	-0.8661415659658847	0.014157599972136387	-0.23017125700314284	-0.805274547678513	-0.08682018630692798	0.10893290896969351	-0.07780224359328669	-0.6231718943761149	-0.24787221528665895	-0.09549311343776826	0.4216229461066449	-0.5775234270140949	-0.3572644427180801	-0.3188782702001712	-0.23389067620018084	-0.3702200425134212	-0.08468123362645326	-1.8462612060119696	-1.069589875413154	0.15647195684129497	-1.2416686894880788	-0.9485249580809612	0.23138614098153276	0.4210837234545145	-1.7069879081772314	-0.019322019265065223	-1.345362336423251	0.014712594162989654	-0.19360540921350897	-1.1067198255649489	-0.054729228428961586	-0.1271244475897245	-0.3180515681297189	-1.0157092996272423	0.2700541039034353	-1.182345622043988	-0.31998427497225135	0.36585481911714934
1.3537796159886606	0.3887119189895872	0.07781423558986592	-0.29337625540804296	0.3917224866180946	0.40292760094332153	0.31588494409689244	0.2538858449883028	1.3155025753701635	0.5673753505895527	-0.21703908838614838	0.3800394618159028	-0.9321589761939368	0.03567418575645563	-0.2058522087735561	-0.8098288013433942	-0.05357438950739065	0.14065988605458746	-0.04987258117317445	-0.6366206952777984	-0.2587024081996786	-0.08677112269624747	0.3846298717164188	-0.5943151185852174	-0.39567328496820536	-0.3441221511235928	-0.2641657702487631	-0.40655311128153776	-0.06954997204240296	-1.7867361414296745	-1.0159701483742047	0.15434210734917878	-1.2088680101469633	-0.9277332744343461	0.21501976978386309	0.44378518676731876	-1.6608738793741833	-0.03118725096310778	-1.3555978117649308	0.025583582012962104	-0.17507060374300193	-1.083542237080446	-0.018831015360996524	-0.1334121983373216	-0.3016489853302134	-0.9841751913620167	0.24680709330795988	-1.1785425274755947	-0.2870265712902069	0.3759384051852791
1.3813652341499447	0.46525108442666047	0.10702953136190066	-0.213736288414177	0.36081257416135093	0.3587832394521669	0.29034337859127973	0.25232047188675005	1.2809555528811953	0.5165359437920118	-0.2135297163814168	0.3902954542644559	-1.0130305332373122	0.03134539413386185	-0.167688705970674	-0.7922899371733161	-0.07297042221054481	0.14388205983661473	-0.030111726058035727	-0.6245204924964327	-0.2739483045255958	-0.07204830640222534	0.3571174607423899	-0.5957696064020767	-0.4145192926396435	-0.35828193467233593	-0.29520076126028777	-0.4475723091334302	-0.05378781393443941	-1.7141749341568289	-0.9646315695562826	0.09621782057521096	-1.1849818674771704	-0.9219001922967351	0.20415041800810632	0.466023688682588	-1.6177211661219935	-0.050039794646771885	-1.3605833421782647	0.001963151780316791	-0.15590573307756228	-1.0696019871164735	0.008017769116928196	-0.1396773028771639	-0.2915510046723048	-0.9697407569207244	0.2735288211486144	-1.179325467798034	-0.2727340174469969	0.3827384649534015
1.4145523670382167	0.5494904073342334	0.13524553270865566	-0.20045859254372603	0.2729717532609316	0.35659111922530107	0.26633376951291865	0.27945475299143735	1.244040218806643	0.5477952435217254	-0.20782654186589014	0.38774133938361016	-1.0568592173889582	0.02343497326887559	-0.15180207831525602	-0.7694167491387232	-0.10711531318461764	0.14775691142111225	-0.022623766953328187	-0.612415597055655	-0.2966232786407545	-0.06652498896498932	0.32274848795914646	-0.6029195145314431	-0.40946524041614535	-0.363823589219663	-0.34139038996816173	-0.4063212376978515	-0.043720700568115244	-1.6336813538902248	-0.9225768816825971	0.08141841991646585	-1.1126376267256628	-0.9259226854514081	0.1913866091125431	0.4711730648675093	-1.5760871847023157	-0.054903936617158575	-1.3793896402057588	-0.0075572787122433135	-0.1508136504391717	-1.0692423762159555	0.03139974245060401	-0.16025277463690887	-0.30945334472548897	-0.9665224505654294	0.2930338162223052	-1.1879902328351388	-0.24904734529281786	0.39442652478388884
1.451422036036211	0.5606400911931424	0.15039300300665293	-0.18389296811580236	0.2011266418855718	0.34836266577232006	0.21771073201241306	0.3305084342807764	1.2297296537664955	0.55236907327188	-0.21917844490571886	0.3759084195225235	-1.0573997228857148	0.004139223005929363	-0.09631835572655037	-0.7246324005080547	-0.09670222845868877	0.14148845901058263	-0.01497754394015845	-0.5991355514059118	-0.32156461489046595	-0.07514853309948626	0.2921354372587013	-0.6170578127132218	-0.4029665854074492	-0.3496752182257313	-0.37225059395778864	-0.37861694988120087	-0.02705161808198502	-1.5539775394249684	-0.8916199586644671	0.059081623367897164	-1.0184672539716426	-0.9444397706555228	0.1896196473281046	0.4626203054992552	-1.5530396888150624	-0.0710131122166214	-1.3809693852524214	-0.004595513589199046	-0.13441823884935422	-1.061430495348312	0.05294985482353075	-0.18443842796445867	-0.3274284176980099	-0.9929182072926407	0.3130984415463073	-1.1986926719295643	-0.23257382938075882	0.3915286655207504
1.530969727657221	0.56971296294278	0.16036090294964084	-0.19333622808393294	0.1745246531993975	0.309899452380852	0.1978049589865536	0.3429024790862953	1.1862069624398843	0.5603711070823127	-0.18199942387156784	0.37712074041377436	-1.0137555679992036	-0.023226387838376706	-0.0320614898301652	-0.6661409351094504	-0.09085200082453479	0.10763234969634192	-0.002942827277115977	-0.5749472384655122	-0.33291860712851035	-0.07789494100825536	0.2703247922617689	-0.6265972807448004	-0.39225184184894146	-0.3173961944768196	-0.40279451991654963	-0.350697808562568	-0.021619238111693077	-1.4645969242069323	-0.8586664999594049	0.015401393303993819	-0.9328057954089045	-0.9765284589027953	0.19544482916544786	0.45208780964441253	-1.5242049362512742	-0.05023947206755967	-1.3847546212497996	-0.015214143596361723	-0.12597898407210997	-1.0540168502556868	0.0637901869326523	-0.20637792860284473	-0.33888956732116116	-1.0266633563585272	0.30134682448389016	-1.2106024963160453	-0.22487813637973808	0.3933581117212813
1.6404447958634734	0.6018371844051665	0.19534321831356166	-0.21845794531480173	0.10594570267622656	0.3306961605987555	0.18842770922323132	0.3307886580827602	1.1283445987724559	0.5164015121470539	-0.18216173976272415	0.3763260289550201	-0.9796314247899602	-0.0349305523618126	-0.022787341521839616	-0.651965224238778	-0.11964647941278395	0.0992928134233205	-0.005864049963757294	-0.5589940013328953	-0.33901242455102437	-0.09715408439729945	0.2427277430079385	-0.6288933953227976	-0.4088375851595316	-0.27479588333943494	-0.43744967872920926	-0.3837676270773711	-0.03144161576714612	-1.3736298788965295	-0.8296848728868575	-0.06095602842980603	-0.8716134152018871	-1.0273036326330705	0.19071923609008445	0.4415894358424973	-1.5151771542719423	-0.031473388707096636	-1.3997461868399939	-0.008317744653794854	-0.10580069144168262	-1.0504625293690384	0.07278743416672148	-0.2249603076180989	-0.3451605326515229	-1.0567959525963775	0.290474549526423	-1.225926481633423	-0.23492272816610638	0.3989115522372177
1.6674214379931822	0.629113906085023	0.21241258741077326	-0.2677551724538938	0.010623617864973489	0.3579896777031931	0.19234762721569626	0.3311598919487878	1.0927430266470568	0.4837036755479803	-0.18040851223765977	0.36405135467823224	-0.9900412622892774	-0.03537844570761769	-0.0089185004440967	-0.6512918050318162	-0.1250935291558755	0.060235370220974006	0.00017798813566768083	-0.5485826144792354	-0.35439752329843033	-0.09167704527960469	0.20227583673867794	-0.6384939225507725	-0.41976636639862247	-0.2019257783974851	-0.4679116497283496	-0.40758893343042396	-0.03411749498754925	-1.2849101834953438	-0.8040548769993947	-0.1243719126478495	-0.7577434701585436	-1.097444509719598	0.18091381978272575	0.4489179612692612	-1.5070377669578683	-0.00654905401212239	-1.407729608993653	0.0011991049582475012	-0.1011587493235043	-1.048400427233012	0.07358886103012571	-0.2538608162171929	-0.3466900411611184	-1.0864822386876738	0.2819875670919103	-1.2428941343231787	-0.23137939003345137	0.39066441700597243
1.682919414309446	0.6166377628290804	0.2192044944549662	-0.2988607984336559	-0.05662816741821701	0.3502092316587547	0.22399806055124474	0.32779040509384816	1.0581562766260935	0.479783278206969	-0.19590827419251772	0.3464298334469941	-0.9764939682546473	-0.021921662754035415	0.05009892497173592	-0.6723420693524813	-0.12283284167874556	0.05412353271948522	0.0052146194997748875	-0.5574640138776041	-0.3725287696908405	-0.11148479711120933	0.17109984306094794	-0.6354962460574242	-0.4363610011552176	-0.15174618488328653	-0.4869238366817911	-0.44732521759433813	-0.027302357048811166	-1.1871921871802937	-0.7736862948166693	-0.1574221420965203	-0.6723299434490928	-1.184980442167257	0.17161775295669637	0.43637537323699105	-1.5053413561923052	0.008166373190242866	-1.4174644876120912	0.017119134338373327	-0.08589372805889009	-1.0455353605723567	0.06745587796192311	-0.28675678070701155	-0.3510671272237097	-1.1090836579749184	0.2642991132902251	-1.2474192926446643	-0.23199192303207053	0.3950093517322336
1.6795200709453717	0.5790029898158774	0.23103221741784816	-0.338144201331877	-0.10480639042039444	0.33168172552281894	0.24876218353194082	0.3343004040222385	1.040115256997392	0.4695631222547293	-0.1746171239619571	0.3539550198791234	-0.89965405433485	-0.016597257941852926	0.1339161864189527	-0.6980364817052335	-0.1000387952301397	0.02230490031850473	-0.005670529244003844	-0.5477599551868895	-0.36241484921260836	-0.12678093867754692	0.13556901305421903	-0.6285786104116466	-0.4236941810420129	-0.09913777648296247	-0.5078460567811438	-0.4810023526715942	-0.029132199605477988	-1.0851799923111125	-0.7541712204639711	-0.18348643885152655	-0.6126950527257499	-1.2738264872701959	0.13773097651712063	0.4342673980592583	-1.5259605733278545	0.03357492563062724	-1.428388704825942	0.032634524219983266	-0.08560713353062929	-1.049241184199501	0.04886198708783799	-0.3153251587765951	-0.35596519269968613	-1.1387680157819997	0.24175232885518874	-1.263954045285728	-0.23083964367703333	0.384918348990318
1.6399098380692383	0.5472523572928535	0.225044518430479	-0.3981722572340469	-0.16756737974587615	0.3169095145835286	0.2459468295363841	0.3277208668652735	1.0198756528133641	0.46598530878312705	-0.17021688645980396	0.35167699320285467	-0.8172172117339886	0.004952957061509791	0.15165638507774168	-0.7024795502317287	-0.10750064841550022	-0.016401258312435496	-0.009846502670260496	-0.5401235544279686	-0.3554592692460219	-0.11925450625017195	0.11520733112001746	-0.6392293145614241	-0.40098406850971485	-0.036647752807500475	-0.5185311492620619	-0.518967146684495	-0.03355489580319439	-0.99100870981457	-0.7084675450262959	-0.20116511221941077	-0.5432524738529626	-1.3572096877485544	0.08499293356048487	0.4300517021877175	-1.5478658475026337	0.0659240655401689	-1.443559566633089	0.03815944592421771	-0.058812712659877864	-1.0547452288157642	0.0182793804517145	-0.3283462545350519	-0.3554540182068321	-1.1636097507302643	0.23164105719079164	-1.2952006355190657	-0.2401137870975727	0.38084659508183893
1.6032021161659358	0.5149320811389708	0.24755940358989253	-0.46888408244406676	-0.1548549593148742	0.306844612114098	0.23182260433129334	0.30519680246419567	1.0036135219316824	0.43029490944125603	-0.1647544640556538	0.3659853873225497	-0.720221836364438	0.02879669366508733	0.16407639245979927	-0.7221445344682834	-0.12041663713396558	-0.047475080038034335	0.00022166740743398972	-0.5268640842848786	-0.34776995104521424	-0.11413254805695638	0.07978399172863652	-0.6432324049846224	-0.35802664539316365	0.020560971526616893	-0.5194102979689147	-0.5503443681328896	-0.018983279856519025	-0.9172064419967491	-0.6614852371593299	-0.21647033016626405	-0.45132885811286616	-1.4277725385944753	0.032443957199744536	0.4246208031609008	-1.5703020432511745	0.10083366901647031	-1.4520482206648357	0.04441486725409133	-0.05865098219887489	-1.0548474515439668	-0.01129012023546222	-0.3517659861070994	-0.3493282985047292	-1.1785231008512052	0.24743585369611293	-1.3189847729599085	-0.2411106476320648	0.37976293663422706
1.596534464043567	0.4720683573298959	0.2308994079215659	-0.5354419539780861	-0.15139296898279486	0.3144512653494198	0.2374029516730193	0.3086813434791409	1.0011272077758147	0.4433166445280823	-0.16668133076808783	0.3438920189767507	-0.5756516812817585	0.05404206200179514	0.1925339819264585	-0.7488425701180621	-0.1308867108393739	-0.0832123479756403	-0.00609733253179995	-0.531713406326729	-0.34259570796289907	-0.07974962880626549	0.06450862753578852	-0.6617758353928983	-0.3262018637973471	0.06637687457336677	-0.5285220375199676	-0.5490198053038	-0.026414580927839455	-0.8583382916566571	-0.6112978523225967	-0.21792581518428822	-0.3239047991764367	-1.4900854341827883	-0.0247542928920677	0.41633438242702425	-1.590536289365112	0.14235419254020848	-1.4555856865668715	0.061347720418578555	-0.05055667830180003	-1.049790922715015	-0.04749610484826765	-0.36703896259093827	-0.33587787404760416	-1.1895322013319078	0.22418358317591167	-1.3355804021703195	-0.24082547871020482	0.3544376738985649
1.5711383087775328	0.4710897410657312	0.22320985243694086	-0.5654710997260385	-0.10837788526086908	0.29916036722827233	0.24432018056117336	0.32092922721174655	1.0141692451854174	0.4255529415779794	-0.182036776968184	0.3345502890962336	-0.4603777411931663	0.08277335587452675	0.24753176604762883	-0.7892877413001249	-0.12648355107528722	-0.12085475322836695	-0.0023189775884373495	-0.529229004141748	-0.3417355173407759	-0.028562736196187453	0.052682347057307254	-0.6585638328689558	-0.3141453936884079	0.11452481689891128	-0.5336775195690349	-0.5946560507313754	-0.04777574885394861	-0.8145762759722158	-0.5603127028007444	-0.2552708896484145	-0.2324190514629776	-1.544783221369898	-0.0718302605163004	0.40233886932245266	-1.6273200589575623	0.15567627070031764	-1.4625637014969148	0.06134753195118277	-0.04149458525434706	-1.0355092088820785	-0.0816453563927055	-0.3798892311481099	-0.31878459158013417	-1.1914089477690664	0.2078300488984816	-1.3602929072937093	-0.26014294806246563	0.3469767060886288
1.5164154752802446	0.47771554883075185	0.22676189387256457	-0.5934769702075928	-0.11614508140896965	0.2755607722771715	0.31108370505540883	0.33401549347444154	1.0287638030780468	0.3905500556297286	-0.1524040782680833	0.3075872793900155	-0.3662872489257958	0.11597228485108461	0.2551986863805752	-0.8099131758810352	-0.13719769285932176	-0.14754706524014677	0.0007607048778401151	-0.5391821347551126	-0.3570897016231836	0.009733336816384214	0.0335603698806874	-0.6679430205099941	-0.30699806727799556	0.1834759783267447	-0.5392126059120596	-0.6137445729531574	-0.06076912495155691	-0.7477601754036252	-0.5006528181165838	-0.30877742724506513	-0.15968354245161306	-1.5955294731013387	-0.11526659671008173	0.3878321616337839	-1.6727635613108802	0.19323100096979268	-1.4805811804453604	0.045066022106150974	-0.05058800547357058	-1.0246564515801926	-0.10938417758379645	-0.372629062627695	-0.30671896342593025	-1.1806492971463938	0.18728562898068507	-1.383163896194342	-0.2725757504534961	0.3315428139588109
1.4361886311257464	0.45681266826631095	0.22283086346845998	-0.607413069405326	-0.12717686575631285	0.29413030689447156	0.3574389879868929	0.36092604677306916	1.0666872724447187	0.3563782016684908	-0.15077448827550724	0.2279513797720904	-0.2951679946905876	0.14541546365447555	0.29196353268732633	-0.7959191856851218	-0.1279240316531308	-0.1464344468238359	0.001689917726534319	-0.5524775217913959	-0.3910295923992736	0.0459517804336755	0.017027342360366075	-0.6572071222787581	-0.29198159070423324	0.21877684826429702	-0.5463680320356673	-0.6369946052697184	-0.06874217350898845	-0.6915127835426752	-0.45230267090665566	-0.3566764155600799	-0.10078076840647718	-1.6443408251467762	-0.16932269290276603	0.3675041765775367	-1.7303759553528333	0.20088064296016678	-1.4854485144101508	0.04197364907790333	-0.0495519671801987	-1.0167177079782	-0.1513572850406756	-0.3653774352595811	-0.3020562857414616	-1.1663645676796328	0.14926831512059086	-1.399910025812306	-0.27244230827612753	0.317892013818362
1.3661173003696916	0.4038694934867233	0.18747985064684033	-0.6399298409373266	-0.09435286372369131	0.2805946461967286	0.3362476383261687	0.3620417102647482	1.1230386131996706	0.35581977813452303	-0.16088619179406521	0.22506587488602356	-0.18895694322283427	0.17015637819798715	0.3467281680594032	-0.7651458204399565	-0.13173985419977777	-0.19304859053241227	0.002892370862734706	-0.5611697709180712	-0.39854023547187173	0.07453651006465561	0.02882294146241924	-0.6395436869104374	-0.27686008851722776	0.23684967613510147	-0.5421259672988636	-0.6342031116339912	-0.058475833095785655	-0.6367138519806754	-0.406111968199817	-0.39039595724085435	-0.04146895567979427	-1.6906483584359688	-0.21255271037854614	0.36309156528632464	-1.7902685623689476	0.22167425085130743	-1.48718880436553	0.04881068079083232	-0.06306555685452309	-1.0162863413841063	-0.19050452593325198	-0.3714323019637441	-0.29543864686575205	-1.1656314690806981	0.10430557764735619	-1.393479092667086	-0.268539045472183	0.29363743035118633
1.337730190065327	0.35154122464852244	0.172815917998284	-0.6523366161135307	-0.018734581861579874	0.25808619124064985	0.3032844868711577	0.35675658690488943	1.1569450784029511	0.33176203287481043	-0.16624059500533156	0.21300078048087948	-0.029077023880317375	0.1609170714935288	0.35427166121338766	-0.7345826029918114	-0.2134167942952931	-0.16588287436375918	-0.007380876333969622	-0.5594004578327556	-0.40542490429275624	0.09748958050523433	0.04655699847520016	-0.6785780472985347	-0.25271610539550865	0.22143940285409264	-0.5537013369512784	-0.6608731791917988	-0.03792472866150224	-0.572696535431119	-0.3564262660537788	-0.43719465511589295	0.0010121274353700805	-1.7349654833581654	-0.24881542136631665	0.3474689031730819	-1.8579875033409021	0.2365681896678568	-1.48148524632896	0.05294848246289332	-0.06238991998020661	-1.0184346835416458	-0.240364894572847	-0.3653784803093521	-0.29306586928349054	-1.1574769304328631	0.08649736719607908	-1.3711830491436223	-0.2749404020966727	0.2879943716936699
1.2903370511612828	0.38611420915477956	0.1680333059162955	-0.7315353336762122	0.026748609718630544	0.2646470802235942	0.240664409017115	0.34852247588420004	1.1785483989575523	0.2575056979403701	-0.17750150284244598	0.19159076919917775	0.11203346912705885	0.13089557202931573	0.3439639184472033	-0.7123347327922548	-0.29171406180332626	-0.155081636474996	-0.011273620042854617	-0.5412660365079487	-0.40656489702181176	0.14578595031237224	0.04960560042202916	-0.7335092519808382	-0.2304487280878314	0.23039785699136556	-0.5696279362793824	-0.6642311411938893	-0.021341438129251423	-0.5238107221766476	-0.3205009427389761	-0.4951803347292252	0.07975608664100056	-1.771558099274872	-0.28776044886458685	0.3450608575167289	-1.921607137500311	0.25348126656341063	-1.4750044571004532	0.03719675446710585	-0.06995484839925596	-1.004078883203741	-0.29165995513547943	-0.354584030336884	-0.293669763851937	-1.1580890730219306	0.07548317343526198	-1.346673465918057	-0.2760302677850883	0.28332063109623234
1.209401321811044	0.4510825543006896	0.13286687052376492	-0.7962429447302025	0.07428990827765843	0.25277497281501493	0.22724886468104696	0.35412346411303947	1.2092923952772427	0.1734789222999827	-0.21559856069130134	0.1868984789637877	0.2318560785526233	0.11769427809519324	0.3505892597087382	-0.6737606537225476	-0.3769105244805777	-0.11588667915350963	-0.008204906362312218	-0.5450544565488313	-0.4340251508658911	0.20716446480779957	0.05307003712668538	-0.7730677725650267	-0.23414576929173264	0.262793549013102	-0.5803001338726974	-0.6896811692478961	-0.014233576209929344	-0.461530044768742	-0.2787690989338158	-0.5436673600791404	0.1516591023305054	-1.8061028221064017	-0.3173957426359735	0.3107640653231266	-1.9747690973144025	0.2562002740022757	-1.4650915463982028	0.00876494009025452	-0.0763034637121019	-0.9763806860239754	-0.32547465526937086	-0.3384850905601203	-0.29618984694345646	-1.1521804595891962	0.05349360766050024	-1.312180125319528	-0.2819026026550301	0.2768724512955091
1.1826863195527693	0.49868467700635916	0.09385235757117896	-0.7970541855433495	0.17900688503617163	0.2513997108014053	0.22665857976178588	0.3677941566792108	1.2432916891691461	0.13865816954812665	-0.19909015947432937	0.18604895294492357	0.3107875536579587	0.10472598280953398	0.3944842597190094	-0.6222429212830176	-0.4723562939955898	-0.07614979865244456	-0.011499851248639037	-0.5383719290588989	-0.4646264540801767	0.2664074662480008	0.04376769967686783	-0.8103099630264647	-0.24229907831211306	0.2924958625388306	-0.5694290370541631	-0.710992514140233	-0.006287349980305362	-0.4057064649586989	-0.24297567441279883	-0.5859491339539329	0.20540865988073115	-1.847119964925555	-0.33398094806290624	0.286625062611979	-2.025136844383719	0.2553336739960573	-1.4409145787275404	-0.01862351878413602	-0.08389442091668506	-0.944370487768553	-0.3419718401873067	-0.3194214297668691	-0.2911562898984931	-1.1483244170543405	0.015123374583048566	-1.2672329249514085	-0.28210883147459964	0.2699908081157413
1.1906334052440153	0.5552457315712449	0.05699273995476593	-0.7733026492899525	0.21349277097547553	0.24838757083941299	0.2494104558335491	0.3436870403353973	1.2721112602384674	0.17990363138003634	-0.18058449417597006	0.1467724270324145	0.38949261548622605	0.05253804281039574	0.38463722522152505	-0.5661171168403453	-0.543152237975399	-0.06131454037929675	-0.031562152100316695	-0.5356236550254295	-0.4982992927829211	0.30262729821487844	0.06423604060611017	-0.8130130701534147	-0.26664710909718947	0.30588884271507927	-0.5677841439944457	-0.6973121729389914	0.0015662001269254474	-0.35249543219977003	-0.20916200618304753	-0.6156940988287717	0.24485368394270912	-1.8904418856642535	-0.35643187500586404	0.27157882779557685	-2.088902429095278	0.2510438042878557	-1.4156205387392726	-0.04242129683611222	-0.08474234797282602	-0.9154700913699718	-0.35879786610324843	-0.3033255648880392	-0.2812365218184566	-1.1422904651476131	-0.06131303711849569	-1.2279296589681135	-0.2878883370037634	0.2645646871664634
1.14282571269005	0.5472712161528036	0.02780013451364579	-0.7543941508698928	0.21135977494712915	0.24551078353249606	0.2718136812557078	0.2947577192307904	1.309621130596297	0.16075776612136233	-0.16507686103731428	0.15440049651809304	0.4588127644697332	0.010524780323654562	0.349141375906734	-0.5362717926545166	-0.5837137568938904	-0.044718105927304436	-0.02769702622694309	-0.5440899345527154	-0.5217548134747843	0.30139419135510465	0.06244564573849398	-0.8280810771127547	-0.3102403808276234	0.32220577948337004	-0.5508704675166747	-0.7072869419988682	0.012833672763889636	-0.31230238352632295	-0.16403520212044773	-0.6431523750471616	0.2848926974691332	-1.9334961431839246	-0.3869463904640666	0.2267669655338878	-2.144628042086255	0.2465065342552984	-1.391734532379552	-0.07517636480236962	-0.09372274212760737	-0.879292901804796	-0.37364296960006366	-0.284429610690197	-0.27353669229479366	-1.1292393116829333	-0.09140537029675161	-1.1815682620737387	-0.30202009214417846	0.28861490006709334
1.1067714464551472	0.5076668496935388	-0.024450192441311032	-0.7473069398413689	0.2403333413699976	0.23692827914905729	0.2936268880889631	0.2335477725693397	1.3299879808852808	0.1329919151359167	-0.13576665808190377	0.14562967966000354	0.5207633470762658	-0.024230297564547178	0.3578951378433386	-0.4942684524408888	-0.6132438757920702	-0.05491913497431729	-0.0292165947935893	-0.5677541135341475	-0.5363212902027198	0.3078652446017836	0.02506059769618233	-0.8668340701228636	-0.32354576842662963	0.3313578202000436	-0.5466038848291956	-0.7313397214630964	0.028177335588092843	-0.28336277429332846	-0.11171364807283166	-0.6817121842154342	0.32281924825846386	-1.9725965299312502	-0.40753351720523046	0.21545926922988173	-2.19023441679487	0.24176978647937428	-1.358124181844223	-0.11276920234822756	-0.0944211657679069	-0.8509096125622376	-0.3839335268191053	-0.26958986239360677	-0.2689798813795556	-1.1055268500905604	-0.09446114814623663	-1.1243843639620592	-0.3019022270114934	0.28463853282425
1.1404770504769008	0.4639286336930408	-0.10739780905664528	-0.7262279345990763	0.3291631045626747	0.2204945106312838	0.2657796280443335	0.18014245662156284	1.312411694712545	0.09464875761538763	-0.11150965406485433	0.12624085063636933	0.566354393581534	-0.04782445795404218	0.38353794846725214	-0.4346554365293313	-0.6308476131021694	-0.03655855815202156	-0.022363650034469072	-0.5982228291502306	-0.5316806272931126	0.3131731764291949	0.03421038940914832	-0.8674362045630015	-0.3634578896572824	0.32130733829782554	-0.5522161638555427	-0.7580676572986977	0.011162758509608083	-0.25985681608254674	-0.07503495113233205	-0.7175701422334356	0.3406012459327638	-2.0019927776907487	-0.44500326828250303	0.204289842525059	-2.219534518945222	0.2275733208936362	-1.3216992388737958	-0.15919531147718585	-0.08701970923750488	-0.8169731651776513	-0.4020020597394895	-0.25685490250894755	-0.26278453920668066	-1.0778407206261997	-0.09831256081885512	-1.0598396431083785	-0.31515637567395005	0.29362877756510286
1.2075878973218905	0.48516921536724933	-0.1274558002134934	-0.7041255941511764	0.3767827109819836	0.17425766822691033	0.27660547283306136	0.139130444319502	1.3300452121318684	0.041691796161754786	-0.09012745810165683	0.12899243081739237	0.6356922059633556	-0.07989864684441164	0.38073152593558685	-0.40390178890392026	-0.6453042270437678	-0.022573410351053647	-0.02703654862875633	-0.6221994309563778	-0.5201242064396283	0.323852571802508	0.020771698031729985	-0.8422261825698076	-0.3893099893654032	0.3444731871778462	-0.5830554357331017	-0.7913256978935225	-0.004105053106917686	-0.22403667550505607	-0.028623567512863258	-0.7392660069701132	0.3929468166922945	-2.0252974417205687	-0.4848528152755066	0.21152348446871216	-2.2369618609620248	0.20500517976395596	-1.2883625731631683	-0.18439566388778098	-0.08319431142621908	-0.7884022456180169	-0.41995638440906913	-0.23492419026127725	-0.253468998177026	-1.0394678647422169	-0.08474220821178284	-0.9921695868250382	-0.3297679600508264	0.2778885356041825
1.2704878741223529	0.5615796430497852	-0.14290740915869654	-0.6456047279540247	0.3949576217627066	0.1345359320168959	0.3186594478580041	0.15614311363263117	1.3279563699669048	-0.011519008506507064	-0.07614757419409635	0.10840946383335599	0.6902908350981452	-0.1065750359274136	0.41487204216605944	-0.4071193764122195	-0.6711618415098927	0.026192408641958466	-0.024558582408513763	-0.6364048329448351	-0.5482411743424251	0.3399218515964599	-0.011928473598659003	-0.8539839972164058	-0.4064434567723446	0.3724891543596274	-0.5834018312754241	-0.840553180560662	-0.0084036659879001	-0.19526879415848036	0.019627602502372367	-0.7574606680088906	0.4488629354115977	-2.036805163741306	-0.5350281271041187	0.2029108662399281	-2.2318091719035307	0.16260887107264316	-1.2456982903938791	-0.20220093262685124	-0.07087211762212468	-0.7644446677497513	-0.445592198499139	-0.20702381299144515	-0.24834959147071825	-0.9993500869419748	-0.08451455242441584	-0.9348630900667562	-0.3453101234063741	0.27483554424768813
1.274223648407424	0.5927246377031008	-0.1600606459009158	-0.5964677231523058	0.3978089099301064	0.10466200052137627	0.37751555140735793	0.15641320098436823	1.2860009494446054	-0.06249477866472517	-0.09174657461943958	0.11679026679102837	0.7153962252309343	-0.1231239347421309	0.469039188512636	-0.4372356848023483	-0.6487203611838817	0.015841586926260753	-0.011682403182657076	-0.6289104753765847	-0.5421407199161261	0.33592609313775806	-0.024781854365022702	-0.8223734862171825	-0.45492244581298846	0.4060364106838355	-0.5981537593355811	-0.8943086056698568	-0.024202822423324874	-0.19501145824056573	0.06762814356967377	-0.7669351593758413	0.5056576713179762	-2.0331872192908276	-0.5244962354487743	0.1916811056379157	-2.2170322073047464	0.12168438464995594	-1.206370687046302	-0.21397128688898853	-0.073145051214389	-0.7366698867670974	-0.457001208932956	-0.20703174124179302	-0.23199838042679435	-0.9595329461807507	-0.09975335399844007	-0.8799896268633896	-0.3695902879955242	0.26478038876240434
1.2538519747420118	0.5418573330492146	-0.181264851620752	-0.538315144296291	0.40241080014321035	0.08450158809890755	0.4353254608893913	0.14263678415218187	1.2532361591088148	-0.0924857887563842	-0.11607583642530721	0.1480750513125106	0.7504884585401008	-0.14801177219782685	0.5077013559983984	-0.3871338931287963	-0.6150892077892706	-0.014634843839474132	-0.02069521937570471	-0.6207564381871135	-0.5168160093688389	0.31379506448718886	-0.020325206058750815	-0.7782458399567161	-0.5212333437150096	0.42303164313953995	-0.6263241427639058	-0.9324123636439653	-0.03313379899404143	-0.1659556873427914	0.10427264452659908	-0.7761932829880753	0.5385391253031385	-2.022940568275172	-0.5046507955034651	0.1893291015832194	-2.189176804098135	0.07047828818575101	-1.1782121213639258	-0.21341040791945742	-0.06479277519022732	-0.7273436444406055	-0.46962909707794565	-0.2193218527337018	-0.22844616791779018	-0.9180511702460488	-0.11728939024609941	-0.8343802247020363	-0.3818796268598975	0.2420491076833735
1.3099950293042077	0.4677884671914798	-0.1897001593809589	-0.44788420723151556	0.39838344107702683	0.06596955703479482	0.4360895868964413	0.08684020329532521	1.2261447356812916	-0.09619328342918557	-0.08758166874609448	0.16748293587049573	0.7384001850756967	-0.17820143326480212	0.5056244223141702	-0.36426249115334136	-0.589968301842626	-0.059195493200911095	-0.02424891008267357	-0.6035058612139123	-0.4871917429748899	0.28314491368162337	-0.020684131415071954	-0.7255942473668979	-0.5541798987971753	0.40922206634192876	-0.6365787579696379	-0.9610851942277068	-0.037466803525557445	-0.1495832436699705	0.141981681320004	-0.7898984778634996	0.5518355577919515	-1.9990466858840037	-0.4752572233398271	0.1923598291104587	-2.162192873753633	0.009320808198526714	-1.1508164600312383	-0.19384711531352383	-0.04224147245546935	-0.7257725110757031	-0.48676624202194124	-0.2290316947890818	-0.22379390548896344	-0.8820895461239855	-0.10582642553094512	-0.7891222156270821	-0.3944084056470091	0.2169358382067596
1.3495862853468696	0.4432869686613287	-0.1805039495878698	-0.38408591040917056	0.353828952343619	0.04603356524229413	0.450362714983134	0.0284719723126312	1.2155009038417446	-0.12113863235054922	-0.09704197266240519	0.133944331668381	0.7727767936974381	-0.2072975310571567	0.5306106184392196	-0.3352591183993084	-0.5448702750012535	-0.08385804039722435	-0.017498601818645286	-0.6173502894014279	-0.44688434569915547	0.23848261202325335	-0.0031875782729084506	-0.6938956543512514	-0.5867051389564593	0.40274324622022933	-0.6587365909290341	-1.001687299959721	-0.04529454444028204	-0.15310191846594506	0.17868183039926733	-0.8074554580982738	0.5661239234891855	-1.9526421471328816	-0.4363020392748259	0.19752588883735525	-2.1323068541692902	-0.0404693557071311	-1.1369657745994435	-0.17507237029109746	-0.022978874352700622	-0.7266655448119895	-0.5146803138047839	-0.24397869053927743	-0.23806882147510633	-0.8369478867486906	-0.04448110287632996	-0.7475764935712451	-0.4161249332750036	0.17003011494118442
1.3480629865876834	0.46397868442004836	-0.1785381076711894	-0.33832816427697565	0.3142305768053585	0.03374346512342916	0.4638528318192566	0.04299026830879367	1.1926988738440163	-0.2124614785514908	-0.09271224736993786	0.09622245741706865	0.798457458404565	-0.21043909826397572	0.562892922363862	-0.31500077219816486	-0.5215259795707751	-0.06969358632255342	-0.013785276104997333	-0.626380951466486	-0.39250737368938193	0.22758899010166442	0.0014762615898193624	-0.6734635144760682	-0.599411639903074	0.4012161968050821	-0.6975131077319952	-1.0561379453474646	-0.06241553506897416	-0.16254381451883687	0.21064360558068196	-0.8352559687956982	0.5917984270679365	-1.8969484372032963	-0.386284247839452	0.19149977735864304	-2.087024108945876	-0.07807021146080814	-1.1160957792217148	-0.1725879930812998	0.0008634931961815251	-0.724451440475883	-0.5405563590430977	-0.25217487253413606	-0.24066050403338174	-0.7862674939128643	-0.005777509146385184	-0.7124336337980963	-0.4398312789201544	0.11486435967272526
1.3948922988675692	0.5237641975878976	-0.17326757996374464	-0.30891789701389405	0.31054612445762847	0.018041063315634785	0.42962400587062916	0.07242348978980759	1.1565855639054887	-0.30318568999328654	-0.10896430110407476	0.06796209891690339	0.7979885612793534	-0.21711472642654034	0.5869366390916214	-0.29017387991630167	-0.5056073428254131	-0.06267958168877745	-0.02191980595454892	-0.6053731786861835	-0.33030240503129515	0.23921551335558658	0.011405266768283748	-0.6280961189914742	-0.5699684615128614	0.375828204571639	-0.7612127926371655	-1.1067891077900875	-0.07509191830258605	-0.16190100880067018	0.22761798207305164	-0.868553318776406	0.5735258649153019	-1.8451924304690688	-0.33921099487360806	0.2032091129170865	-2.0278591394651158	-0.129449408281094	-1.1042647571691284	-0.15588695481349374	0.0323683276380171	-0.7292339324797176	-0.5588985979438581	-0.2828958869206588	-0.2562044771944219	-0.7345398674495783	0.024596710001839123	-0.696400774650985	-0.4651990763707731	0.06718796159330494
[truncated: 205 more rows]
[truncated: 40 more columns]
