# Supplementary material for: Obesity dysregulates feeding-evoked response dynamics in hypothalamic satiety neurons
Source: Sci Rep. 2025 Oct 14;15:35837. doi: 10.1038/s41598-025-19800-2 (PMC12521569; doi:10.1038/s41598-025-19800-2)
Supplement: Supplementary file 8 — Supplementary Material 8. [file 41598_2025_19800_MOESM8_ESM.zip › Supp Fig 3/Supp Fig 3a/Supp Fig 3a/NCD_to_HFD_1st_MPK184_mean_licking_26.csv]

0.25974025974025977
0.25974025974025977
0.25974025974025977
0.3246753246753247
0.28571428571428575
0.2813852813852814
0.2968460111317254
0.3246753246753247
0.331890331890332
0.35064935064935077
0.35064935064935077
0.35064935064935077
0.3376623376623378
0.3116883116883118
0.2987012987012988
0.2987012987012988
0.2987012987012988
0.25974025974025977
0.2467532467532468
0.22077922077922082
0.24675324675324678
0.2337662337662338
0.27272727272727276
0.2857142857142858
0.3246753246753248
0.2987012987012988
0.27272727272727276
0.2987012987012988
0.2987012987012988
0.28571428571428575
0.25974025974025977
0.28571428571428575
0.25974025974025977
0.2467532467532468
0.23376623376623382
0.28571428571428575
0.27272727272727276
0.23376623376623384
0.23376623376623384
0.24675324675324684
0.24675324675324684
0.22077922077922082
0.24675324675324684
0.23376623376623384
0.22077922077922082
0.22077922077922082
0.25974025974025977
0.2857142857142858
0.2857142857142858
0.27272727272727276
0.25974025974025977
0.24675324675324684
0.22077922077922082
0.2077922077922078
0.22077922077922082
0.16883116883116886
0.12987012987012989
0.12987012987012989
0.11688311688311687
0.12987012987012989
0.14285714285714288
0.16883116883116886
0.15584415584415584
0.18181818181818185
0.18181818181818182
0.18181818181818182
0.2077922077922078
0.25974025974025977
0.25974025974025977
0.25974025974025977
0.23376623376623373
0.22077922077922074
0.23376623376623373
0.2077922077922078
0.19480519480519481
0.25974025974025977
0.27272727272727276
0.23376623376623382
0.27272727272727276
0.25974025974025977
0.28571428571428575
0.32467532467532473
0.3116883116883117
0.32467532467532473
0.3636363636363637
0.3506493506493507
0.3506493506493507
0.35064935064935066
0.3246753246753248
0.3506493506493507
0.3376623376623377
0.32467532467532473
0.3376623376623377
0.3376623376623377
0.31168831168831174
0.31168831168831174
0.27272727272727276
0.24675324675324684
0.28571428571428575
0.2857142857142858
0.29870129870129875
0.6363636363636361
1.2207792207792192
1.7922077922077895
2.376623376623375
2.8311688311688328
3.3636363636363646
3.987012987012985
4.506493506493506
5.025974025974026
5.428571428571429
5.597402597402599
5.519480519480523
5.4415584415584455
5.3116883116883145
5.337662337662341
5.376623376623378
5.233766233766234
5.12987012987013
5.142857142857144
5.246753246753249
5.207792207792211
5.168831168831173
5.285714285714292
5.337662337662342
5.376623376623381
5.298701298701303
5.259740259740266
5.298701298701305
5.2207792207792245
5.181818181818183
5.220779220779223
5.220779220779219
5.194805194805192
5.18181818181818
5.090909090909092
5.103896103896103
5.168831168831166
5.207792207792208
5.25974025974026
5.233766233766234
5.181818181818183
5.168831168831169
5.064935064935065
5.025974025974028
5.0649350649350655
5.090909090909092
5.103896103896107
4.987012987012988
4.948051948051948
5.000000000000001
4.974025974025976
4.948051948051949
4.961038961038962
4.87012987012987
4.753246753246753
4.688311688311689
4.51948051948052
4.480519480519481
4.298701298701298
4.12987012987013
3.883116883116883
3.6753246753246755
3.3376623376623376
3.1298701298701297
2.935064935064935
2.545454545454545
2.337662337662336
2.025974025974025
1.7922077922077915
1.532467532467532
1.402597402597402
1.2337662337662334
1.12987012987013
0.9870129870129868
0.8311688311688312
0.8181818181818181
0.6883116883116885
0.6363636363636365
0.5844155844155844
0.49350649350649356
0.4155844155844156
0.3376623376623377
0.2857142857142857
0.27272727272727276
0.2337662337662338
0.19480519480519484
0.19480519480519481
0.16883116883116886
0.15584415584415584
0.16883116883116886
0.18181818181818185
0.2077922077922078
0.2207792207792208
0.2077922077922078
0.19480519480519481
0.19480519480519484
0.19480519480519481
0.2077922077922078
0.2077922077922078
0.2077922077922078
0.2077922077922078
0.2077922077922078
0.18181818181818185
0.18181818181818185
0.18181818181818185
0.18181818181818185
0.16883116883116886
0.16883116883116886
0.15584415584415584
0.16883116883116886
0.14285714285714288
0.14285714285714288
0.16883116883116886
0.18181818181818182
0.2337662337662338
0.2337662337662338
0.22077922077922082
0.22077922077922082
0.2077922077922078
0.18181818181818185
0.19480519480519484
0.18181818181818182
0.18181818181818185
0.16883116883116886
0.14285714285714288
0.14285714285714288
0.16883116883116886
0.15584415584415584
0.16883116883116886
0.18181818181818185
0.19480519480519481
0.24675324675324678
0.24675324675324672
0.25974025974025977
0.25974025974025977
0.2727272727272727
0.2727272727272727
0.27272727272727276
0.25974025974025977
0.28571428571428575
0.25974025974025977
0.20779220779220783
0.19480519480519484
0.18181818181818185
0.19480519480519481
0.18181818181818185
0.16883116883116886
0.15584415584415587
0.16883116883116886
0.1428571428571429
0.15584415584415587
0.16883116883116886
0.16883116883116886
0.16883116883116886
0.16883116883116886
0.14285714285714288
0.14285714285714288
0.14285714285714288
0.12987012987012986
0.12987012987012986
0.1168831168831169
0.1168831168831169
0.16883116883116886
0.19480519480519484
0.16883116883116886
0.18181818181818185
0.22077922077922082
0.2467532467532468
0.2467532467532468
0.2467532467532468
0.2987012987012987
0.28571428571428575
0.27272727272727276
0.25974025974025977
0.28571428571428575
0.29870129870129875
0.25974025974025977
0.27272727272727276
0.3116883116883117
0.3246753246753247
0.3116883116883117
0.33766233766233766
0.2857142857142857
0.27272727272727276
0.24675324675324678
0.23376623376623382
0.22077922077922082
0.18181818181818185
0.16883116883116886
0.14285714285714285
0.11688311688311687
0.1038961038961039
0.1038961038961039
0.09090909090909091
0.1038961038961039
0.11688311688311687
0.12987012987012989
0.15584415584415584
0.12987012987012986
0.14285714285714285
0.12987012987012989
0.12987012987012986
0.15584415584415584
0.15584415584415584
0.15584415584415584
0.15584415584415584
0.15584415584415584
0.15584415584415584
0.15584415584415584
0.18181818181818182
0.2077922077922078
0.19480519480519481
0.19480519480519481
0.2077922077922078
0.2207792207792208
0.2077922077922078
0.2337662337662338
0.27272727272727276
0.3376623376623377
0.3506493506493507
0.35064935064935077
0.3376623376623378
0.3116883116883118
0.3116883116883118
0.2727272727272729
0.3116883116883118
0.29870129870129875
0.27272727272727276
0.22077922077922082
0.19480519480519481
0.2077922077922078
0.23376623376623373
0.24675324675324672
0.25974025974025977
0.31168831168831174
0.27272727272727276
0.27272727272727276
0.25974025974025977
0.24675324675324684
0.23376623376623384
0.22077922077922085
0.19480519480519487
0.19480519480519484
0.19480519480519484
0.16883116883116886
0.18181818181818182
0.18181818181818182
0.15584415584415584
0.15584415584415584
0.14285714285714285
0.14285714285714288
0.16883116883116886
0.19480519480519481
0.22077922077922082
0.2077922077922078
0.2337662337662338
0.2207792207792208
0.24675324675324678
0.24675324675324678
0.24675324675324678
0.23376623376623382
0.22077922077922082
0.19480519480519484
0.14285714285714288
0.15584415584415587
0.11688311688311691
0.1038961038961039
0.09090909090909091
0.12987012987012989
0.14285714285714288
0.14285714285714288
0.14285714285714288
0.15584415584415584
0.16883116883116883
0.15584415584415587
0.15584415584415587
0.16883116883116886
0.18181818181818182
0.16883116883116883
0.15584415584415584
0.15584415584415584
0.16883116883116886
0.16883116883116883
0.19480519480519481
0.2077922077922078
0.2077922077922078
0.24675324675324672
0.24675324675324672
0.24675324675324672
0.27272727272727276
0.27272727272727276
0.25974025974025977
0.24675324675324678
0.2207792207792208
0.2337662337662338
0.24675324675324672
0.24675324675324678
0.2207792207792208
0.2337662337662338
0.2337662337662338
0.2337662337662338
0.2597402597402597
0.28571428571428575
0.2987012987012987
0.2857142857142857
0.2727272727272727
0.2207792207792208
0.2337662337662338
0.2337662337662338
0.25974025974025977
0.2857142857142858
0.25974025974025977
0.23376623376623373
0.25974025974025977
0.25974025974025977
0.25974025974025977
0.27272727272727276
0.29870129870129875
0.32467532467532473
0.28571428571428575
0.25974025974025977
0.27272727272727276
0.27272727272727276
0.2337662337662338
0.2207792207792208
0.2207792207792208
0.2077922077922078
0.2077922077922078
0.16883116883116886
0.16883116883116886
0.16883116883116883
0.16883116883116886
0.19480519480519481
0.19480519480519481
0.2077922077922078
0.23376623376623373
0.25974025974025977
0.28571428571428575
0.29870129870129875
0.31168831168831174
0.31168831168831174
0.3376623376623377
0.31168831168831174
0.31168831168831174
0.29870129870129875
0.2987012987012988
0.31168831168831174
0.27272727272727276
0.29870129870129875
0.3376623376623377
0.3766233766233767
0.3506493506493507
0.36363636363636365
0.38961038961038963
0.38961038961038963
0.4155844155844157
0.4025974025974027
0.42857142857142866
0.38961038961038974
0.32467532467532473
0.29870129870129875
0.2857142857142858
0.32467532467532473
0.2857142857142858
0.2857142857142858
0.28571428571428575
0.29870129870129875
0.2857142857142858
0.27272727272727276
0.29870129870129875
0.29870129870129875
0.29870129870129875
0.23376623376623382
0.2467532467532468
0.2857142857142858
0.25974025974025977
0.22077922077922082
0.2077922077922078
0.2077922077922078
0.18181818181818185
0.15584415584415584
0.18181818181818185
0.19480519480519481
0.19480519480519481
0.14285714285714288
0.1168831168831169
0.12987012987012986
0.1038961038961039
0.09090909090909091
0.1038961038961039
0.15584415584415587
0.14285714285714285
0.15584415584415584
0.14285714285714288
0.15584415584415587
0.19480519480519481
0.2077922077922078
0.23376623376623382
0.27272727272727276
0.27272727272727276
0.22077922077922082
0.22077922077922085
0.1948051948051949
0.20779220779220786
0.25974025974025977
0.24675324675324684
0.24675324675324684
0.22077922077922082
0.19480519480519484
0.19480519480519484
0.22077922077922085
0.22077922077922085
0.2597402597402599
0.27272727272727276
0.23376623376623384
0.20779220779220783
0.22077922077922082
0.29870129870129875
0.3246753246753247
0.3376623376623377
0.3376623376623377
0.32467532467532473
0.29870129870129875
0.31168831168831174
0.31168831168831174
0.3506493506493507
0.3376623376623377
0.28571428571428575
0.2987012987012988
0.3116883116883118
0.35064935064935077
0.3376623376623378
0.35064935064935077
0.3376623376623377
0.3636363636363637
0.32467532467532473
0.31168831168831174
0.29870129870129875
0.2857142857142858
0.2467532467532468
0.22077922077922082
0.23376623376623384
0.22077922077922082
0.22077922077922082
0.19480519480519484
0.19480519480519481
0.20779220779220783
0.20779220779220783
0.19480519480519484
0.23376623376623384
0.19480519480519484
0.18181818181818185
0.20779220779220783
0.19480519480519481
0.18181818181818182
0.19480519480519481
0.19480519480519481
0.18181818181818185
0.15584415584415584
0.12987012987012989
0.16883116883116886
0.20779220779220783
0.16883116883116886
0.18181818181818185
0.18181818181818185
0.2077922077922078
0.19480519480519484
0.19480519480519484
0.2077922077922078
0.22077922077922082
0.18181818181818185
0.18181818181818185
0.2077922077922078
0.2077922077922078
0.22077922077922082
0.2077922077922078
0.19480519480519481
0.22077922077922082
0.2337662337662338
0.2467532467532468
0.25974025974025977
0.2467532467532468
0.25974025974025977
0.2467532467532468
0.25974025974025977
0.25974025974025977
0.28571428571428575
0.25974025974025977
0.25974025974025977
0.25974025974025977
0.24675324675324684
0.24675324675324684
0.22077922077922082
0.22077922077922085
0.19480519480519487
0.15584415584415587
0.16883116883116886
0.22077922077922085
0.23376623376623384
0.19480519480519487
