# Supplementary material for: Obesity dysregulates feeding-evoked response dynamics in hypothalamic satiety neurons
Source: Sci Rep. 2025 Oct 14;15:35837. doi: 10.1038/s41598-025-19800-2 (PMC12521569; doi:10.1038/s41598-025-19800-2)
Supplement: Supplementary file 8 — Supplementary Material 8. [file 41598_2025_19800_MOESM8_ESM.zip › Supp Fig 3/Supp Fig 3a/Supp Fig 3a/NCD_to_HFD_1st_MPK184_mean_licking_27.csv]

0.4819277108433735
0.3012048192771084
0.24096385542168672
0.24096385542168675
0.21686746987951808
0.20080321285140562
0.2237521514629948
0.19578313253012047
0.1874163319946453
0.1807228915662651
0.1325301204819277
0.15662650602409645
0.1807228915662651
0.1686746987951807
0.18072289156626503
0.19277108433734938
0.1927710843373494
0.2168674698795181
0.2289156626506025
0.22891566265060248
0.2650602409638555
0.2409638554216868
0.3012048192771085
0.3734939759036146
0.42168674698795194
0.4819277108433736
0.5060240963855424
0.5903614457831328
0.6385542168674698
0.6867469879518072
0.7228915662650601
0.7710843373493974
0.7469879518072287
0.6987951807228914
0.6746987951807225
0.6626506024096384
0.6024096385542167
0.5662650602409638
0.5060240963855424
0.4819277108433736
0.44578313253012064
0.44578313253012064
0.4096385542168676
0.42168674698795205
0.3975903614457833
0.3975903614457833
0.42168674698795205
0.4096385542168677
0.42168674698795205
0.4457831325301207
0.43373493975903626
0.385542168674699
0.3855421686746989
0.36144578313253023
0.33734939759036153
0.27710843373493976
0.2891566265060242
0.26506024096385544
0.26506024096385544
0.24096385542168675
0.25301204819277107
0.25301204819277107
0.24096385542168675
0.22891566265060248
0.24096385542168675
0.2530120481927712
0.2409638554216868
0.21686746987951813
0.20481927710843378
0.1807228915662651
0.1566265060240964
0.18072289156626506
0.20481927710843373
0.22891566265060243
0.22891566265060243
0.2168674698795181
0.2650602409638555
0.2771084337349399
0.3012048192771085
0.3012048192771085
0.3373493975903616
0.3132530120481929
0.28915662650602414
0.2650602409638555
0.2891566265060242
0.3132530120481929
0.24096385542168686
0.2650602409638555
0.2530120481927712
0.2891566265060242
0.2771084337349399
0.27710843373493976
0.27710843373493976
0.27710843373493976
0.27710843373493976
0.26506024096385544
0.27710843373493976
0.24096385542168675
0.22891566265060243
0.21686746987951808
0.22891566265060243
0.43373493975903626
0.9518072289156616
1.5542168674698775
2.1325301204819276
2.7228915662650617
3.385542168674701
4.096385542168674
4.614457831325301
5.132530120481931
5.746987951807233
6.1445783132530165
6.277108433734945
6.289156626506028
6.349397590361448
6.481927710843376
6.43373493975904
6.43373493975904
6.566265060240969
6.698795180722891
6.734939759036147
6.771084337349398
6.771084337349401
6.879518072289158
6.9759036144578275
6.927710843373496
6.915662650602409
6.891566265060241
6.855421686746986
6.855421686746988
6.807228915662652
6.867469879518071
6.855421686746984
6.662650602409638
6.566265060240964
6.590361445783129
6.650602409638552
6.542168674698793
6.602409638554213
6.650602409638551
6.6265060240963845
6.5301204819277086
6.602409638554216
6.771084337349396
6.686746987951807
6.542168674698797
6.566265060240964
6.530120481927712
6.457831325301209
6.301204819277113
6.156626506024098
6.036144578313255
5.807228915662652
5.421686746987955
5.156626506024097
4.879518072289157
4.433734939759036
4.096385542168676
3.710843373493975
3.3012048192771086
2.987951807228917
2.6626506024096392
2.2409638554216857
2.024096385542168
1.7951807228915653
1.5180722891566263
1.3373493975903612
1.1566265060240963
0.9879518072289157
0.8674698795180726
0.7228915662650605
0.5903614457831325
0.5542168674698795
0.44578313253012064
0.38554216867469876
0.4216867469879518
0.36144578313253006
0.3493975903614458
0.3132530120481929
0.3012048192771085
0.3132530120481929
0.28915662650602414
0.27710843373493976
0.28915662650602414
0.26506024096385544
0.24096385542168675
0.25301204819277107
0.2409638554216868
0.2530120481927712
0.24096385542168675
0.2168674698795181
0.20481927710843373
0.1927710843373494
0.20481927710843373
0.1927710843373494
0.15662650602409636
0.1566265060240964
0.1566265060240964
0.14457831325301204
0.12048192771084337
0.1325301204819277
0.1325301204819277
0.1325301204819277
0.10843373493975902
0.13253012048192772
0.13253012048192772
0.10843373493975902
0.09638554216867469
0.08433734939759036
0.09638554216867469
0.08433734939759036
0.09638554216867469
0.08433734939759036
0.08433734939759036
0.07228915662650602
0.07228915662650602
0.09638554216867469
0.09638554216867469
0.08433734939759036
0.07228915662650603
0.07228915662650603
0.060240963855421686
0.04819277108433735
0.04819277108433735
0.03614457831325302
0.060240963855421686
0.04819277108433735
0.04819277108433735
0.060240963855421686
0.060240963855421686
0.07228915662650602
0.07228915662650602
0.07228915662650602
0.08433734939759036
0.08433734939759036
0.060240963855421686
0.04819277108433735
0.04819277108433735
0.03614457831325302
0.04819277108433735
0.03614457831325302
0.03614457831325302
0.060240963855421686
0.04819277108433735
0.060240963855421686
0.060240963855421686
0.060240963855421686
0.09638554216867469
0.10843373493975902
0.10843373493975902
0.10843373493975902
0.10843373493975902
0.08433734939759036
0.09638554216867469
0.08433734939759036
0.09638554216867469
0.10843373493975902
0.07228915662650602
0.07228915662650602
0.060240963855421686
0.060240963855421686
0.07228915662650602
0.0963855421686747
0.08433734939759036
0.08433734939759036
0.08433734939759036
0.10843373493975902
0.10843373493975902
0.09638554216867469
0.09638554216867469
0.09638554216867469
0.08433734939759036
0.060240963855421686
0.07228915662650602
0.08433734939759036
0.08433734939759036
0.08433734939759036
0.10843373493975902
0.1325301204819277
0.14457831325301204
0.1325301204819277
0.16867469879518077
0.16867469879518077
0.1686746987951807
0.1566265060240964
0.18072289156626514
0.15662650602409645
0.13253012048192772
0.10843373493975902
0.10843373493975902
0.10843373493975902
0.08433734939759036
0.10843373493975902
0.1325301204819277
0.14457831325301204
0.13253012048192772
0.1325301204819277
0.1566265060240964
0.1686746987951807
0.1686746987951807
0.1686746987951807
0.18072289156626503
0.1566265060240964
0.14457831325301204
0.14457831325301207
0.1325301204819277
0.14457831325301204
0.12048192771084336
0.12048192771084337
0.10843373493975902
0.12048192771084337
0.12048192771084337
0.12048192771084337
0.10843373493975905
0.0963855421686747
0.10843373493975902
0.10843373493975902
0.12048192771084337
0.10843373493975902
0.14457831325301207
0.13253012048192772
0.10843373493975902
0.12048192771084336
0.10843373493975902
0.12048192771084336
0.12048192771084336
0.09638554216867469
0.10843373493975904
0.13253012048192772
0.10843373493975904
0.1325301204819277
0.1566265060240964
0.1566265060240964
0.1686746987951807
0.1686746987951807
0.15662650602409645
0.18072289156626511
0.1566265060240964
0.14457831325301204
0.1566265060240964
0.14457831325301204
0.1325301204819277
0.14457831325301204
0.14457831325301204
0.1325301204819277
0.12048192771084336
0.09638554216867469
0.1325301204819277
0.12048192771084336
0.12048192771084336
0.10843373493975904
0.10843373493975902
0.08433734939759036
0.08433734939759036
0.09638554216867469
0.10843373493975902
0.13253012048192772
0.10843373493975902
0.12048192771084336
0.09638554216867469
0.1325301204819277
0.1325301204819277
0.1325301204819277
0.12048192771084336
0.10843373493975902
0.10843373493975902
0.08433734939759036
0.08433734939759036
0.07228915662650602
0.08433734939759036
0.04819277108433735
0.03614457831325302
0.04819277108433735
0.04819277108433735
0.060240963855421686
0.04819277108433735
0.060240963855421686
0.060240963855421686
0.060240963855421686
0.060240963855421686
0.08433734939759036
0.09638554216867469
0.09638554216867469
0.10843373493975902
0.09638554216867469
0.10843373493975902
0.09638554216867469
0.10843373493975902
0.1325301204819277
0.1566265060240964
0.1325301204819277
0.12048192771084336
0.12048192771084336
0.1325301204819277
0.1325301204819277
0.1325301204819277
0.1566265060240964
0.1566265060240964
0.14457831325301207
0.10843373493975902
0.10843373493975902
0.10843373493975902
0.09638554216867469
0.10843373493975904
0.1325301204819277
0.12048192771084337
0.12048192771084337
0.0963855421686747
0.12048192771084337
0.14457831325301204
0.1686746987951807
0.20481927710843373
0.20481927710843373
0.18072289156626506
0.18072289156626506
0.2168674698795181
0.20481927710843373
0.22891566265060248
0.20481927710843373
0.1927710843373494
0.1686746987951807
0.14457831325301204
0.14457831325301204
0.1325301204819277
0.10843373493975902
0.07228915662650602
0.08433734939759036
0.07228915662650602
0.07228915662650602
0.07228915662650602
0.08433734939759036
0.07228915662650602
0.07228915662650602
0.08433734939759036
0.09638554216867469
0.10843373493975902
0.10843373493975902
0.10843373493975904
0.09638554216867469
0.09638554216867469
0.09638554216867469
0.09638554216867469
0.09638554216867469
0.09638554216867469
0.10843373493975904
0.09638554216867469
0.08433734939759036
0.08433734939759036
0.12048192771084337
0.12048192771084337
0.10843373493975902
0.12048192771084337
0.14457831325301204
0.14457831325301204
0.12048192771084336
0.1325301204819277
0.12048192771084336
0.12048192771084336
0.10843373493975902
0.10843373493975902
0.12048192771084336
0.12048192771084336
0.10843373493975902
0.10843373493975902
0.12048192771084336
0.10843373493975902
0.12048192771084336
0.10843373493975902
0.0963855421686747
0.10843373493975904
0.10843373493975902
0.12048192771084336
0.12048192771084336
0.10843373493975902
0.10843373493975902
0.10843373493975902
0.09638554216867469
0.09638554216867469
0.08433734939759036
0.060240963855421686
0.060240963855421686
0.060240963855421686
0.04819277108433735
0.04819277108433735
0.07228915662650602
0.09638554216867469
0.09638554216867469
0.12048192771084336
0.1325301204819277
0.1566265060240964
0.15662650602409645
0.14457831325301207
0.1566265060240964
0.1686746987951807
0.1566265060240964
0.13253012048192772
0.14457831325301204
0.1325301204819277
0.1686746987951807
0.1686746987951807
0.1686746987951807
0.1686746987951807
0.1927710843373494
0.20481927710843384
0.2409638554216868
0.2650602409638555
0.2771084337349399
0.2650602409638555
0.2530120481927712
0.2891566265060242
0.2771084337349399
0.2771084337349399
0.2530120481927712
0.2530120481927712
0.21686746987951816
0.20481927710843373
0.20481927710843373
0.2168674698795181
0.1807228915662651
0.12048192771084336
0.13253012048192772
0.13253012048192772
0.13253012048192772
0.14457831325301204
0.1325301204819277
0.14457831325301204
0.1566265060240964
0.14457831325301204
0.1566265060240964
0.1566265060240964
0.15662650602409645
0.16867469879518077
0.18072289156626511
0.1686746987951807
0.1807228915662651
0.20481927710843373
0.18072289156626506
0.20481927710843373
0.21686746987951808
0.22891566265060243
0.2168674698795181
0.20481927710843378
0.20481927710843378
0.20481927710843378
0.21686746987951813
0.18072289156626511
0.18072289156626511
0.16867469879518077
0.1807228915662651
0.1807228915662651
0.19277108433734946
0.19277108433734946
0.18072289156626511
0.19277108433734946
0.20481927710843378
0.22891566265060248
0.2409638554216868
0.2650602409638555
0.2530120481927712
0.26506024096385544
0.2650602409638555
0.2891566265060242
0.2891566265060242
0.2650602409638555
0.2168674698795181
0.22891566265060248
0.2409638554216868
0.21686746987951813
0.19277108433734946
0.19277108433734946
0.20481927710843373
0.1927710843373494
0.2168674698795181
0.20481927710843378
0.20481927710843378
0.2048192771084338
0.1807228915662651
0.1807228915662651
0.20481927710843378
0.19277108433734946
0.1807228915662651
0.16867469879518077
0.15662650602409645
0.19277108433734946
0.21686746987951813
0.19277108433734946
0.20481927710843378
0.2168674698795181
0.20481927710843373
0.2048192771084338
0.2048192771084338
0.2168674698795181
0.20481927710843373
0.18072289156626506
0.1927710843373494
0.1927710843373494
0.21686746987951805
0.2048192771084337
0.21686746987951805
0.24096385542168675
0.2289156626506024
