# Supplementary material for: Obesity dysregulates feeding-evoked response dynamics in hypothalamic satiety neurons
Source: Sci Rep. 2025 Oct 14;15:35837. doi: 10.1038/s41598-025-19800-2 (PMC12521569; doi:10.1038/s41598-025-19800-2)
Supplement: Supplementary file 8 — Supplementary Material 8. [file 41598_2025_19800_MOESM8_ESM.zip › Supp Fig 3/Supp Fig 3a/Supp Fig 3a/NCD_to_HFD_1st_MPK184_mean_licking_28.csv]

0.39473684210526316
0.5263157894736842
0.4385964912280702
0.3289473684210526
0.3157894736842105
0.30701754385964913
0.31954887218045114
0.3289473684210526
0.30701754385964913
0.3026315789473685
0.2894736842105263
0.24999999999999997
0.24999999999999997
0.2631578947368421
0.27631578947368424
0.2631578947368421
0.24999999999999997
0.25
0.27631578947368424
0.27631578947368424
0.2631578947368421
0.2631578947368421
0.26315789473684215
0.26315789473684215
0.25
0.2763157894736843
0.2631578947368421
0.22368421052631582
0.1973684210526316
0.1973684210526316
0.21052631578947367
0.18421052631578946
0.17105263157894737
0.15789473684210525
0.14473684210526316
0.10526315789473684
0.1578947368421053
0.17105263157894737
0.1842105263157895
0.18421052631578952
0.17105263157894737
0.19736842105263158
0.23684210526315785
0.24999999999999997
0.2631578947368421
0.2763157894736842
0.24999999999999997
0.2631578947368421
0.2894736842105264
0.3026315789473685
0.3026315789473685
0.3157894736842106
0.2894736842105263
0.3157894736842105
0.3684210526315789
0.39473684210526316
0.38157894736842113
0.368421052631579
0.3815789473684211
0.38157894736842113
0.40789473684210537
0.4078947368421054
0.4078947368421053
0.42105263157894746
0.3552631578947369
0.35526315789473684
0.3684210526315791
0.38157894736842113
0.3421052631578948
0.3157894736842106
0.2894736842105263
0.3157894736842105
0.3157894736842105
0.30263157894736836
0.3157894736842105
0.3157894736842106
0.3026315789473685
0.3157894736842106
0.3289473684210526
0.3421052631578947
0.3421052631578947
0.3157894736842105
0.3289473684210526
0.3157894736842105
0.3157894736842106
0.3026315789473685
0.2894736842105264
0.25000000000000006
0.23684210526315794
0.27631578947368424
0.2763157894736843
0.26315789473684215
0.2894736842105263
0.3026315789473685
0.3157894736842106
0.3289473684210526
0.3157894736842106
0.38157894736842113
0.3947368421052633
0.3552631578947369
0.5131578947368423
0.9342105263157889
1.2236842105263144
1.2763157894736823
1.3157894736842088
1.3552631578947352
1.4473684210526303
1.473684210526314
1.5131578947368398
1.5657894736842084
1.460526315789472
1.1184210526315783
0.8947368421052628
0.8947368421052632
0.9210526315789473
0.9210526315789473
0.9342105263157895
0.9342105263157895
0.9736842105263157
1.039473684210526
1.0657894736842102
1.1052631578947367
1.0921052631578947
1.1052631578947363
1.1052631578947363
1.1315789473684206
1.0526315789473681
1.0394736842105259
0.9999999999999999
0.894736842105263
0.8289473684210524
0.7105263157894737
0.5921052631578947
0.48684210526315796
0.3815789473684211
0.27631578947368424
0.24999999999999997
0.17105263157894737
0.09210526315789473
0.05263157894736842
0.02631578947368421
0.0
0.0
0.0
0.0
0.0
0.0
0.0
0.0
0.0
0.0
0.0
0.0
0.0
0.0
0.0
0.0
0.02631578947368421
0.02631578947368421
0.02631578947368421
0.02631578947368421
0.03947368421052633
0.07894736842105263
0.18421052631578946
0.22368421052631582
0.2894736842105264
0.36842105263157904
0.42105263157894746
0.5657894736842105
0.6710526315789471
0.7631578947368418
0.8552631578947366
0.9999999999999998
0.9605263157894735
1.1052631578947363
1.1052631578947367
1.2236842105263157
1.3026315789473684
1.289473684210526
1.2894736842105265
1.3421052631578947
1.394736842105263
1.2894736842105259
1.3684210526315785
1.3289473684210527
1.4078947368421049
1.3157894736842102
1.2763157894736836
1.2631578947368418
1.289473684210526
1.2105263157894735
1.1973684210526312
1.2499999999999996
1.1842105263157894
1.1973684210526316
1.1973684210526316
1.197368421052631
1.1710526315789471
1.1447368421052628
1.1184210526315788
1.1447368421052628
1.1052631578947363
1.039473684210526
1.0657894736842106
1.039473684210526
0.9605263157894735
0.9605263157894733
0.9210526315789471
0.8815789473684209
0.789473684210526
0.7631578947368418
0.7236842105263157
0.7236842105263157
0.7105263157894737
0.6184210526315791
0.6447368421052634
0.5789473684210529
0.6184210526315791
0.6184210526315791
0.6842105263157895
0.6578947368421051
0.6973684210526315
0.7105263157894736
0.6973684210526314
0.8289473684210524
0.7894736842105263
0.8421052631578949
0.8421052631578949
0.8421052631578949
0.855263157894737
0.9342105263157895
0.934210526315789
0.9999999999999998
0.9868421052631577
0.9210526315789473
0.9210526315789471
0.9078947368421049
0.894736842105263
0.9342105263157894
0.9342105263157894
0.9078947368421052
0.8552631578947366
0.7763157894736841
0.8289473684210525
0.8289473684210527
0.8552631578947366
0.8552631578947367
0.8421052631578947
0.8157894736842104
0.8026315789473684
0.8157894736842104
0.8421052631578947
0.8947368421052628
0.8289473684210524
0.8289473684210525
0.8026315789473684
0.7763157894736843
0.7763157894736843
0.75
0.763157894736842
0.7105263157894736
0.6710526315789472
0.6184210526315791
0.605263157894737
0.5657894736842106
0.5526315789473685
0.5526315789473685
0.5131578947368421
0.5394736842105264
0.48684210526315796
0.5000000000000001
0.5000000000000001
0.5131578947368423
0.5
0.4736842105263158
0.48684210526315796
0.4736842105263157
0.48684210526315796
0.46052631578947373
0.44736842105263164
0.4605263157894737
0.4605263157894738
0.43421052631578966
0.44736842105263164
0.48684210526315796
0.4342105263157896
0.44736842105263164
0.4605263157894737
0.4736842105263159
0.5131578947368421
0.5263157894736842
0.5263157894736842
0.5394736842105264
0.5263157894736843
0.47368421052631593
0.486842105263158
0.44736842105263164
0.4342105263157895
0.38157894736842113
0.32894736842105265
0.2894736842105263
0.26315789473684215
0.2500000000000001
0.2500000000000001
0.2763157894736843
0.3026315789473685
0.3157894736842106
0.3157894736842106
0.3421052631578948
0.36842105263157904
0.3421052631578949
0.3552631578947369
0.3421052631578949
0.35526315789473695
0.3157894736842106
0.3026315789473685
0.3026315789473685
0.3157894736842106
0.2894736842105263
0.3026315789473685
0.2894736842105263
0.3157894736842106
0.3026315789473685
0.2763157894736842
0.27631578947368424
0.2631578947368421
0.27631578947368424
0.22368421052631582
0.27631578947368424
0.27631578947368424
0.3157894736842105
0.3157894736842105
0.3289473684210526
0.34210526315789475
0.36842105263157904
0.36842105263157904
0.3552631578947369
0.36842105263157904
0.3289473684210526
0.27631578947368424
0.25
0.22368421052631582
0.1842105263157895
0.18421052631578952
0.14473684210526316
0.13157894736842105
0.14473684210526314
0.1710526315789474
0.17105263157894737
0.19736842105263158
0.1710526315789474
0.18421052631578952
0.18421052631578952
0.21052631578947367
0.21052631578947367
0.2368421052631579
0.19736842105263158
0.19736842105263164
0.21052631578947373
0.21052631578947373
0.25000000000000006
0.22368421052631582
0.26315789473684215
0.25000000000000006
0.26315789473684215
0.2894736842105263
0.3026315789473685
0.2894736842105263
0.2894736842105264
0.3026315789473685
0.3157894736842106
0.32894736842105265
0.32894736842105265
0.3026315789473685
0.3157894736842105
0.30263157894736853
0.32894736842105277
0.3157894736842106
0.3289473684210526
0.3157894736842105
0.34210526315789475
0.3289473684210526
0.34210526315789475
0.34210526315789475
0.368421052631579
0.3421052631578948
0.3157894736842106
0.3421052631578948
0.3157894736842106
0.2894736842105263
0.25000000000000006
0.25
0.22368421052631582
0.21052631578947376
0.1842105263157895
0.1973684210526316
0.1973684210526316
0.1710526315789474
0.17105263157894737
0.1973684210526316
0.17105263157894737
0.1842105263157895
0.1578947368421053
0.1973684210526316
0.19736842105263158
0.21052631578947367
0.22368421052631582
0.23684210526315794
0.25000000000000006
0.2631578947368421
0.2894736842105263
0.27631578947368424
0.3157894736842106
0.3157894736842106
0.3289473684210526
0.3157894736842106
0.35526315789473684
0.35526315789473684
0.34210526315789475
0.3289473684210526
0.3157894736842105
0.32894736842105265
0.2894736842105263
0.27631578947368424
0.23684210526315794
0.2236842105263158
0.17105263157894737
0.14473684210526314
0.17105263157894737
0.15789473684210525
0.14473684210526314
0.13157894736842105
0.17105263157894735
0.15789473684210525
0.1842105263157895
0.19736842105263158
0.21052631578947367
0.2368421052631579
0.21052631578947367
0.21052631578947367
0.19736842105263158
0.1973684210526316
0.17105263157894737
0.17105263157894737
0.1710526315789474
0.14473684210526316
0.14473684210526316
0.14473684210526314
0.13157894736842105
0.13157894736842105
0.14473684210526316
0.13157894736842105
0.13157894736842105
0.13157894736842105
0.10526315789473684
0.11842105263157893
0.10526315789473684
0.07894736842105263
0.10526315789473684
0.14473684210526316
0.1578947368421053
0.18421052631578952
0.18421052631578952
0.18421052631578952
0.19736842105263164
0.18421052631578952
0.1973684210526316
0.1973684210526316
0.21052631578947367
0.17105263157894737
0.14473684210526314
0.13157894736842105
0.13157894736842107
0.13157894736842105
0.14473684210526314
0.15789473684210525
0.14473684210526316
0.1710526315789474
0.13157894736842105
0.1578947368421053
0.19736842105263164
0.19736842105263158
0.21052631578947367
0.23684210526315794
0.25
0.27631578947368424
0.2894736842105263
0.2894736842105263
0.2894736842105263
0.2631578947368421
0.2236842105263158
0.23684210526315794
0.2368421052631579
0.21052631578947367
0.21052631578947367
0.19736842105263158
0.19736842105263158
0.17105263157894737
0.1973684210526316
0.1842105263157895
0.22368421052631582
0.21052631578947367
0.19736842105263158
0.21052631578947367
0.18421052631578946
0.18421052631578946
0.17105263157894737
0.1842105263157895
0.19736842105263158
0.23684210526315794
0.21052631578947367
0.19736842105263158
0.2236842105263158
0.21052631578947367
0.21052631578947367
0.2236842105263158
0.2236842105263158
0.22368421052631576
0.2236842105263158
0.21052631578947367
0.21052631578947367
0.25000000000000006
0.23684210526315794
0.25000000000000006
0.26315789473684215
0.25000000000000006
0.2894736842105263
0.2894736842105263
0.2631578947368421
0.27631578947368424
0.2763157894736843
0.2763157894736843
0.2894736842105263
0.2631578947368421
0.2763157894736843
0.25
0.22368421052631582
0.2236842105263158
0.22368421052631582
0.1973684210526316
0.21052631578947367
0.17105263157894737
0.1578947368421053
0.21052631578947367
0.1710526315789474
0.1973684210526316
0.1973684210526316
0.3421052631578949
0.43421052631578966
0.4605263157894739
0.5000000000000002
0.5394736842105265
0.5789473684210528
0.5657894736842107
0.618421052631579
0.6973684210526315
0.7236842105263158
0.7105263157894737
0.6973684210526316
0.75
0.7631578947368421
0.8684210526315788
0.8552631578947368
0.8947368421052632
0.881578947368421
0.8552631578947368
0.881578947368421
0.7894736842105263
0.7763157894736843
0.7763157894736843
0.7763157894736843
0.7105263157894737
0.7631578947368421
0.776315789473684
0.8421052631578946
0.8157894736842104
0.7763157894736841
0.8421052631578946
0.8289473684210524
0.763157894736842
0.7368421052631579
0.7236842105263155
0.6578947368421055
0.6052631578947371
0.5789473684210529
0.5789473684210528
0.5657894736842107
0.5263157894736843
0.486842105263158
0.5526315789473685
0.5263157894736843
0.5131578947368423
0.5
0.5000000000000001
0.5131578947368421
0.5526315789473686
0.5657894736842106
0.5789473684210527
0.618421052631579
0.5526315789473685
0.5263157894736843
