# Supplementary material for: Obesity dysregulates feeding-evoked response dynamics in hypothalamic satiety neurons
Source: Sci Rep. 2025 Oct 14;15:35837. doi: 10.1038/s41598-025-19800-2 (PMC12521569; doi:10.1038/s41598-025-19800-2)
Supplement: Supplementary file 8 — Supplementary Material 8. [file 41598_2025_19800_MOESM8_ESM.zip › Supp Fig 3/Supp Fig 3a/Supp Fig 3a/NCD_to_HFD_1st_MPK184_mean_licking_29.csv]

0.16129032258064516
0.4032258064516129
0.4838709677419354
0.4838709677419355
0.48387096774193555
0.4569892473118279
0.4608294930875576
0.46370967741935487
0.4659498207885305
0.4516129032258065
0.467741935483871
0.41935483870967744
0.4032258064516129
0.37096774193548393
0.3548387096774194
0.33870967741935487
0.29032258064516137
0.2741935483870968
0.24193548387096775
0.24193548387096775
0.2580645161290323
0.29032258064516125
0.2741935483870968
0.3064516129032258
0.3064516129032258
0.3225806451612903
0.3548387096774194
0.3548387096774194
0.3870967741935484
0.3870967741935485
0.3548387096774194
0.3225806451612903
0.3064516129032258
0.2741935483870968
0.25806451612903225
0.22580645161290322
0.20967741935483872
0.1935483870967742
0.16129032258064516
0.14516129032258066
0.12903225806451613
0.12903225806451613
0.14516129032258066
0.16129032258064516
0.16129032258064516
0.16129032258064516
0.16129032258064516
0.16129032258064516
0.1774193548387097
0.1774193548387097
0.1774193548387097
0.1774193548387097
0.1774193548387097
0.16129032258064516
0.1774193548387097
0.19354838709677424
0.20967741935483875
0.24193548387096775
0.24193548387096775
0.24193548387096775
0.2741935483870968
0.2903225806451613
0.3064516129032258
0.33870967741935487
0.3225806451612903
0.33870967741935487
0.33870967741935487
0.3064516129032258
0.3225806451612903
0.33870967741935487
0.3225806451612903
0.3225806451612903
0.30645161290322587
0.30645161290322587
0.3225806451612903
0.3064516129032258
0.33870967741935487
0.33870967741935487
0.3064516129032258
0.29032258064516137
0.29032258064516137
0.2741935483870968
0.2741935483870968
0.25806451612903225
0.24193548387096778
0.25806451612903225
0.20967741935483872
0.22580645161290325
0.22580645161290325
0.20967741935483875
0.20967741935483875
0.20967741935483875
0.20967741935483875
0.19354838709677424
0.20967741935483875
0.20967741935483872
0.20967741935483872
0.1935483870967742
0.20967741935483872
0.24193548387096775
0.37096774193548393
0.9677419354838707
1.112903225806451
1.112903225806451
1.0967741935483863
1.0645161290322576
1.0806451612903216
1.0967741935483863
1.0645161290322571
1.0322580645161281
0.9032258064516124
0.30645161290322587
0.17741935483870963
0.17741935483870963
0.17741935483870963
0.20967741935483872
0.1774193548387097
0.14516129032258063
0.16129032258064516
0.17741935483870963
0.17741935483870963
0.1774193548387097
0.12903225806451613
0.16129032258064516
0.16129032258064516
0.14516129032258066
0.16129032258064516
0.1774193548387097
0.16129032258064516
0.14516129032258066
0.14516129032258066
0.14516129032258066
0.14516129032258066
0.11290322580645161
0.0967741935483871
0.08064516129032258
0.06451612903225806
0.04838709677419355
0.06451612903225806
0.06451612903225806
0.06451612903225806
0.04838709677419355
0.04838709677419355
0.03225806451612903
0.03225806451612903
0.03225806451612903
0.03225806451612903
0.03225806451612903
0.016129032258064516
0.016129032258064516
0.0
0.0
0.0
0.0
0.0
0.0
0.0
0.0
0.016129032258064516
0.016129032258064516
0.016129032258064516
0.03225806451612903
0.03225806451612903
0.03225806451612903
0.04838709677419355
0.04838709677419355
0.04838709677419355
0.04838709677419355
0.03225806451612903
0.03225806451612903
0.03225806451612903
0.016129032258064516
0.016129032258064516
0.016129032258064516
0.0
0.0
0.0
0.0
0.0
0.0
0.016129032258064516
0.016129032258064516
0.016129032258064516
0.03225806451612903
0.03225806451612903
0.04838709677419356
0.06451612903225806
0.0967741935483871
0.11290322580645162
0.14516129032258066
0.1774193548387097
0.19354838709677424
0.20967741935483872
0.20967741935483872
0.20967741935483872
0.20967741935483872
0.20967741935483872
0.19354838709677424
0.17741935483870971
0.16129032258064516
0.11290322580645161
0.11290322580645161
0.0967741935483871
0.0967741935483871
0.0967741935483871
0.0967741935483871
0.08064516129032258
0.06451612903225806
0.0967741935483871
0.08064516129032258
0.0967741935483871
0.0967741935483871
0.0967741935483871
0.11290322580645162
0.14516129032258066
0.12903225806451613
0.14516129032258066
0.16129032258064516
0.12903225806451613
0.14516129032258066
0.12903225806451613
0.11290322580645162
0.11290322580645162
0.0967741935483871
0.0967741935483871
0.11290322580645161
0.11290322580645161
0.09677419354838712
0.12903225806451613
0.12903225806451613
0.12903225806451613
0.12903225806451613
0.12903225806451613
0.11290322580645162
0.09677419354838712
0.08064516129032258
0.06451612903225806
0.06451612903225806
0.03225806451612903
0.04838709677419356
0.06451612903225806
0.08064516129032258
0.11290322580645161
0.12903225806451613
0.12903225806451613
0.16129032258064516
0.1774193548387097
0.1935483870967742
0.22580645161290325
0.20967741935483872
0.1935483870967742
0.1935483870967742
0.16129032258064518
0.1774193548387097
0.17741935483870971
0.19354838709677424
0.1774193548387097
0.1774193548387097
0.16129032258064516
0.16129032258064516
0.16129032258064516
0.1774193548387097
0.19354838709677424
0.1774193548387097
0.16129032258064516
0.14516129032258066
0.1774193548387097
0.1935483870967742
0.20967741935483872
0.20967741935483872
0.24193548387096775
0.22580645161290322
0.25806451612903225
0.25806451612903225
0.29032258064516137
0.29032258064516137
0.2580645161290323
0.24193548387096778
0.22580645161290325
0.20967741935483872
0.1774193548387097
0.16129032258064516
0.12903225806451613
0.12903225806451613
0.0967741935483871
0.0967741935483871
0.0967741935483871
0.12903225806451613
0.12903225806451613
0.14516129032258063
0.14516129032258063
0.16129032258064516
0.14516129032258063
0.14516129032258063
0.1774193548387097
0.19354838709677424
0.19354838709677424
0.1774193548387097
0.19354838709677424
0.20967741935483875
0.2419354838709678
0.25806451612903225
0.2903225806451613
0.3064516129032258
0.27419354838709675
0.22580645161290325
0.2741935483870968
0.25806451612903225
0.22580645161290328
0.22580645161290325
0.19354838709677424
0.19354838709677424
0.16129032258064518
0.12903225806451613
0.12903225806451613
0.14516129032258063
0.11290322580645161
0.11290322580645161
0.12903225806451613
0.11290322580645161
0.11290322580645161
0.08064516129032258
0.09677419354838712
0.09677419354838712
0.11290322580645162
0.11290322580645161
0.0967741935483871
0.09677419354838712
0.08064516129032258
0.08064516129032258
0.08064516129032258
0.09677419354838712
0.08064516129032258
0.08064516129032258
0.06451612903225806
0.04838709677419356
0.04838709677419356
0.04838709677419356
0.04838709677419356
0.03225806451612903
0.03225806451612903
0.016129032258064516
0.016129032258064516
0.016129032258064516
0.016129032258064516
0.03225806451612903
0.03225806451612903
0.03225806451612903
0.08064516129032258
0.08064516129032258
0.12903225806451613
0.14516129032258066
0.16129032258064516
0.16129032258064516
0.1774193548387097
0.16129032258064516
0.1774193548387097
0.1774193548387097
0.12903225806451613
0.14516129032258063
0.0967741935483871
0.08064516129032258
0.08064516129032258
0.0967741935483871
0.08064516129032258
0.0967741935483871
0.08064516129032258
0.08064516129032258
0.08064516129032258
0.06451612903225806
0.08064516129032258
0.08064516129032258
0.08064516129032258
0.08064516129032258
0.11290322580645161
0.0967741935483871
0.12903225806451613
0.11290322580645161
0.16129032258064516
0.16129032258064516
0.14516129032258066
0.14516129032258066
0.14516129032258066
0.14516129032258066
0.11290322580645161
0.12903225806451613
0.12903225806451613
0.16129032258064516
0.12903225806451613
0.12903225806451613
0.12903225806451613
0.12903225806451613
0.11290322580645161
0.0967741935483871
0.11290322580645161
0.0967741935483871
0.06451612903225806
0.03225806451612903
0.03225806451612903
0.04838709677419356
0.06451612903225806
0.0967741935483871
0.0967741935483871
0.12903225806451613
0.14516129032258066
0.16129032258064516
0.1774193548387097
0.19354838709677424
0.20967741935483872
0.19354838709677424
0.19354838709677424
0.1774193548387097
0.19354838709677424
0.1774193548387097
0.14516129032258066
0.14516129032258066
0.16129032258064516
0.1774193548387097
0.16129032258064516
0.16129032258064516
0.19354838709677424
0.19354838709677424
0.20967741935483872
0.20967741935483872
0.22580645161290322
0.22580645161290322
0.22580645161290322
0.20967741935483872
0.22580645161290322
0.25806451612903225
0.24193548387096775
0.2903225806451613
0.27419354838709675
0.25806451612903225
0.2741935483870968
0.29032258064516125
0.25806451612903225
0.24193548387096775
0.2096774193548387
0.19354838709677424
0.16129032258064516
0.09677419354838712
0.08064516129032258
0.09677419354838712
0.06451612903225806
0.03225806451612903
0.04838709677419355
0.04838709677419355
0.06451612903225806
0.06451612903225806
0.08064516129032258
0.08064516129032258
0.08064516129032258
0.08064516129032258
0.09677419354838712
0.09677419354838712
0.08064516129032258
0.08064516129032258
0.06451612903225806
0.04838709677419356
0.04838709677419356
0.06451612903225806
0.06451612903225806
0.04838709677419356
0.03225806451612903
0.06451612903225806
0.0967741935483871
0.11290322580645162
0.12903225806451613
0.16129032258064518
0.16129032258064518
0.16129032258064516
0.16129032258064516
0.19354838709677424
0.20967741935483875
0.19354838709677424
0.16129032258064516
0.14516129032258066
0.12903225806451613
0.0967741935483871
0.08064516129032258
0.06451612903225806
0.08064516129032258
0.04838709677419356
0.04838709677419356
0.03225806451612903
0.03225806451612903
0.03225806451612903
0.03225806451612903
0.04838709677419356
0.04838709677419356
0.08064516129032258
0.0967741935483871
0.11290322580645161
0.12903225806451613
0.12903225806451613
0.14516129032258063
0.14516129032258063
0.14516129032258063
0.16129032258064518
0.16129032258064518
0.14516129032258063
0.12903225806451613
0.12903225806451613
0.12903225806451613
0.16129032258064516
0.14516129032258063
0.16129032258064516
0.17741935483870963
0.16129032258064516
0.19354838709677424
0.1774193548387097
0.1935483870967742
0.20967741935483872
0.1935483870967742
0.16129032258064516
0.17741935483870963
0.16129032258064516
0.16129032258064516
0.1774193548387097
0.16129032258064516
0.1774193548387097
0.1774193548387097
0.16129032258064516
0.14516129032258066
0.14516129032258066
0.1774193548387097
0.1774193548387097
0.16129032258064516
0.12903225806451613
0.11290322580645161
0.0967741935483871
0.06451612903225806
0.04838709677419356
0.06451612903225806
0.06451612903225806
0.03225806451612903
0.03225806451612903
0.03225806451612903
0.03225806451612903
0.03225806451612903
0.04838709677419356
0.06451612903225806
0.08064516129032258
0.08064516129032258
0.08064516129032258
0.06451612903225806
0.06451612903225806
0.08064516129032258
0.09677419354838712
0.11290322580645161
0.09677419354838712
0.08064516129032258
0.0967741935483871
0.11290322580645161
0.14516129032258066
0.16129032258064516
0.20967741935483872
0.20967741935483875
0.19354838709677424
0.22580645161290325
0.2580645161290323
0.29032258064516137
0.27419354838709686
0.24193548387096778
0.22580645161290325
0.22580645161290328
0.19354838709677424
0.19354838709677424
0.19354838709677424
0.16129032258064516
0.14516129032258066
0.14516129032258066
0.16129032258064516
0.16129032258064516
0.16129032258064516
0.16129032258064516
0.16129032258064516
0.14516129032258063
0.16129032258064516
0.16129032258064516
0.14516129032258063
0.12903225806451613
0.11290322580645161
0.12903225806451613
0.16129032258064516
0.16129032258064516
0.16129032258064516
0.19354838709677424
0.20967741935483875
0.20967741935483875
0.20967741935483875
0.24193548387096775
0.27419354838709675
0.27419354838709675
0.27419354838709675
0.3064516129032258
0.3225806451612903
0.3225806451612903
0.3225806451612903
0.3225806451612903
