# Supplementary material for: Obesity dysregulates feeding-evoked response dynamics in hypothalamic satiety neurons
Source: Sci Rep. 2025 Oct 14;15:35837. doi: 10.1038/s41598-025-19800-2 (PMC12521569; doi:10.1038/s41598-025-19800-2)
Supplement: Supplementary file 8 — Supplementary Material 8. [file 41598_2025_19800_MOESM8_ESM.zip › Supp Fig 3/Supp Fig 3a/Supp Fig 3a/NCD_to_HFD_1st_MPK184_mean_licking_30.csv]

0.0
0.0
0.0
0.0
0.022471910112359553
0.037453183520599245
0.03210272873194221
0.028089887640449437
0.037453183520599245
0.033707865168539325
0.033707865168539325
0.033707865168539325
0.033707865168539325
0.033707865168539325
0.022471910112359553
0.011235955056179777
0.011235955056179777
0.011235955056179777
0.0
0.0
0.0
0.0
0.011235955056179777
0.011235955056179777
0.022471910112359553
0.03370786516853933
0.04494382022471911
0.056179775280898875
0.056179775280898875
0.06741573033707865
0.07865168539325841
0.0898876404494382
0.08988764044943821
0.10112359550561799
0.08988764044943821
0.10112359550561799
0.0898876404494382
0.0898876404494382
0.0898876404494382
0.07865168539325841
0.07865168539325841
0.06741573033707866
0.056179775280898875
0.04494382022471911
0.04494382022471911
0.022471910112359553
0.022471910112359553
0.011235955056179777
0.011235955056179777
0.011235955056179777
0.0
0.0
0.0
0.0
0.0
0.0
0.0
0.0
0.0
0.0
0.0
0.0
0.0
0.0
0.0
0.0
0.0
0.011235955056179777
0.011235955056179777
0.011235955056179777
0.011235955056179777
0.011235955056179777
0.011235955056179777
0.011235955056179777
0.011235955056179777
0.022471910112359553
0.022471910112359553
0.022471910112359553
0.022471910112359553
0.022471910112359553
0.022471910112359553
0.022471910112359553
0.022471910112359553
0.022471910112359553
0.022471910112359553
0.011235955056179777
0.011235955056179777
0.011235955056179777
0.011235955056179777
0.022471910112359553
0.022471910112359553
0.022471910112359553
0.022471910112359553
0.022471910112359553
0.022471910112359553
0.022471910112359553
0.022471910112359553
0.011235955056179777
0.011235955056179777
0.0
0.011235955056179777
0.03370786516853933
0.6179775280898872
1.2584269662921326
2.0224719101123587
2.7640449438202253
3.5393258426966274
4.34831460674157
5.000000000000001
5.696629213483152
6.337078651685398
7.033707865168539
7.269662921348312
7.3595505617977475
7.269662921348312
7.235955056179772
7.235955056179772
7.2247191011235925
7.39325842696629
7.415730337078647
7.494382022471907
7.483146067415727
7.505617977528085
7.561797752808984
7.550561797752802
7.561797752808982
7.505617977528085
7.426966292134825
7.3483146067415674
7.325842696629207
7.35955056179775
7.359550561797751
7.26966292134831
7.258426966292133
7.3370786516853865
7.2808988764044935
7.337078651685392
7.359550561797753
7.337078651685393
7.32584269662921
7.337078651685393
7.337078651685395
7.292134831460673
7.224719101123595
7.224719101123597
7.202247191011237
7.089887640449443
6.955056179775286
6.79775280898877
6.584269662921355
6.224719101123601
6.022471910112363
5.66292134831461
5.235955056179779
4.820224719101124
4.46067415730337
3.9550561797752817
3.5056179775280896
3.0898876404494393
2.752808988764045
2.393258426966293
1.9775280898876393
1.674157303370786
1.4382022471910108
1.134831460674157
0.8651685393258426
0.7303370786516852
0.5842696629213483
0.4382022471910113
0.3258426966292135
0.26966292134831465
0.20224719101123598
0.16853932584269665
0.12359550561797751
0.11235955056179774
0.10112359550561797
0.07865168539325841
0.06741573033707865
0.06741573033707865
0.04494382022471911
0.04494382022471911
0.022471910112359553
0.011235955056179777
0.011235955056179777
0.0
0.0
0.0
0.0
0.0
0.0
0.0
0.0
0.0
0.0
0.0
0.0
0.0
0.0
0.0
0.0
0.0
0.0
0.0
0.0
0.0
0.0
0.0
0.011235955056179777
0.011235955056179777
0.011235955056179777
0.011235955056179777
0.011235955056179777
0.011235955056179777
0.011235955056179777
0.011235955056179777
0.011235955056179777
0.011235955056179777
0.0
0.0
0.0
0.0
0.0
0.0
0.0
0.0
0.0
0.0
0.0
0.0
0.0
0.0
0.0
0.0
0.0
0.0
0.0
0.0
0.0
0.0
0.0
0.0
0.0
0.0
0.0
0.0
0.0
0.0
0.0
0.0
0.0
0.0
0.0
0.0
0.0
0.0
0.0
0.0
0.0
0.011235955056179777
0.011235955056179777
0.022471910112359553
0.022471910112359553
0.022471910112359553
0.033707865168539325
0.033707865168539325
0.033707865168539325
0.033707865168539325
0.04494382022471911
0.033707865168539325
0.033707865168539325
0.033707865168539325
0.033707865168539325
0.033707865168539325
0.022471910112359553
0.022471910112359553
0.022471910112359553
0.022471910112359553
0.011235955056179777
0.011235955056179777
0.011235955056179777
0.0
0.0
0.011235955056179777
0.011235955056179777
0.022471910112359553
0.022471910112359553
0.022471910112359553
0.033707865168539325
0.04494382022471911
0.056179775280898875
0.06741573033707865
0.06741573033707865
0.06741573033707865
0.07865168539325841
0.06741573033707865
0.07865168539325841
0.07865168539325841
0.07865168539325841
0.06741573033707865
0.06741573033707865
0.056179775280898875
0.056179775280898875
0.056179775280898875
0.056179775280898875
0.06741573033707865
0.056179775280898875
0.056179775280898875
0.04494382022471911
0.04494382022471911
0.03370786516853933
0.03370786516853933
0.03370786516853933
0.022471910112359553
0.011235955056179777
0.0
0.0
0.0
0.0
0.0
0.0
0.0
0.0
0.0
0.0
0.0
0.0
0.0
0.0
0.0
0.0
0.0
0.0
0.0
0.011235955056179777
0.011235955056179777
0.011235955056179777
0.011235955056179777
0.011235955056179777
0.011235955056179777
0.011235955056179777
0.011235955056179777
0.011235955056179777
0.011235955056179777
0.0
0.0
0.0
0.0
0.0
0.0
0.0
0.0
0.0
0.0
0.0
0.0
0.0
0.0
0.0
0.0
0.0
0.0
0.0
0.011235955056179777
0.011235955056179777
0.011235955056179777
0.011235955056179777
0.011235955056179777
0.011235955056179777
0.011235955056179777
0.011235955056179777
0.011235955056179777
0.011235955056179777
0.0
0.0
0.0
0.0
0.0
0.0
0.0
0.0
0.0
0.0
0.0
0.0
0.0
0.0
0.0
0.0
0.0
0.0
0.0
0.011235955056179777
0.011235955056179777
0.011235955056179777
0.011235955056179777
0.011235955056179777
0.011235955056179777
0.011235955056179777
0.011235955056179777
0.011235955056179777
0.011235955056179777
0.0
0.0
0.0
0.0
0.0
0.0
0.0
0.011235955056179777
0.022471910112359553
0.033707865168539325
0.033707865168539325
0.04494382022471911
0.056179775280898875
0.056179775280898875
0.06741573033707865
0.06741573033707865
0.06741573033707865
0.056179775280898875
0.04494382022471911
0.04494382022471911
0.04494382022471911
0.04494382022471911
0.04494382022471911
0.04494382022471911
0.056179775280898875
0.056179775280898875
0.06741573033707866
0.06741573033707866
0.07865168539325841
0.06741573033707865
0.06741573033707865
0.06741573033707866
0.06741573033707865
0.06741573033707865
0.04494382022471911
0.04494382022471911
0.04494382022471911
0.04494382022471911
0.04494382022471911
0.04494382022471911
0.04494382022471911
0.033707865168539325
0.03370786516853933
0.03370786516853933
0.04494382022471911
0.056179775280898875
0.04494382022471911
0.04494382022471911
0.033707865168539325
0.04494382022471911
0.04494382022471911
0.04494382022471911
0.04494382022471911
0.056179775280898875
0.04494382022471911
0.033707865168539325
0.04494382022471911
0.04494382022471911
0.056179775280898875
0.056179775280898875
0.056179775280898875
0.06741573033707866
0.07865168539325841
0.06741573033707865
0.07865168539325841
0.07865168539325841
0.0898876404494382
0.10112359550561797
0.10112359550561797
0.0898876404494382
0.0898876404494382
0.07865168539325841
0.056179775280898875
0.056179775280898875
0.056179775280898875
0.056179775280898875
0.033707865168539325
0.022471910112359553
0.011235955056179777
0.011235955056179777
0.011235955056179777
0.011235955056179777
0.011235955056179777
0.011235955056179777
0.0
0.0
0.0
0.0
0.0
0.0
0.0
0.0
0.0
0.0
0.0
0.0
0.0
0.0
0.0
0.0
0.0
0.0
0.0
0.0
0.0
0.0
0.011235955056179777
0.011235955056179777
0.011235955056179777
0.022471910112359553
0.022471910112359553
0.04494382022471911
0.04494382022471911
0.04494382022471911
0.04494382022471911
0.04494382022471911
0.03370786516853933
0.03370786516853933
0.03370786516853933
0.022471910112359553
0.022471910112359553
0.0
0.0
0.0
0.0
0.0
0.0
0.0
0.0
0.0
0.0
0.0
0.0
0.0
0.0
0.0
0.0
0.0
0.0
0.0
0.0
0.0
0.0
0.0
0.0
0.0
0.0
0.0
0.0
0.0
0.0
0.0
0.0
0.0
0.0
0.011235955056179777
0.011235955056179777
0.011235955056179777
0.011235955056179777
0.011235955056179777
0.011235955056179777
0.022471910112359553
0.022471910112359553
0.022471910112359553
0.03370786516853933
0.033707865168539325
0.033707865168539325
0.033707865168539325
0.033707865168539325
0.033707865168539325
0.033707865168539325
0.022471910112359553
0.022471910112359553
0.022471910112359553
0.011235955056179777
0.0
0.0
0.0
0.0
0.0
0.0
0.0
0.0
0.0
0.0
0.0
0.0
0.0
0.0
0.0
0.0
0.0
0.0
0.0
0.0
0.0
0.0
0.0
0.0
0.0
