# Supplementary material for: Obesity dysregulates feeding-evoked response dynamics in hypothalamic satiety neurons
Source: Sci Rep. 2025 Oct 14;15:35837. doi: 10.1038/s41598-025-19800-2 (PMC12521569; doi:10.1038/s41598-025-19800-2)
Supplement: Supplementary file 8 — Supplementary Material 8. [file 41598_2025_19800_MOESM8_ESM.zip › Supp Fig 3/Supp Fig 3a/Supp Fig 3a/NCD_to_HFD_1st_MPK184_mean_licking_31.csv]

0.0
0.056179775280898875
0.07490636704119849
0.056179775280898875
0.06741573033707865
0.07490636704119849
0.08025682182985552
0.08426966292134831
0.07490636704119852
0.07865168539325841
0.07865168539325841
0.06741573033707865
0.056179775280898875
0.056179775280898875
0.04494382022471911
0.03370786516853933
0.022471910112359553
0.011235955056179777
0.011235955056179777
0.0
0.0
0.0
0.0
0.0
0.0
0.0
0.0
0.0
0.0
0.0
0.0
0.0
0.0
0.0
0.0
0.0
0.0
0.0
0.0
0.0
0.0
0.011235955056179777
0.011235955056179777
0.011235955056179777
0.011235955056179777
0.022471910112359553
0.03370786516853933
0.03370786516853933
0.03370786516853933
0.03370786516853933
0.04494382022471911
0.03370786516853933
0.056179775280898875
0.06741573033707865
0.07865168539325841
0.06741573033707865
0.06741573033707865
0.07865168539325841
0.10112359550561797
0.11235955056179775
0.11235955056179775
0.12359550561797755
0.11235955056179775
0.11235955056179775
0.10112359550561797
0.10112359550561797
0.10112359550561797
0.08988764044943821
0.07865168539325841
0.06741573033707865
0.056179775280898875
0.04494382022471911
0.03370786516853933
0.022471910112359553
0.022471910112359553
0.022471910112359553
0.011235955056179777
0.011235955056179777
0.0
0.0
0.0
0.0
0.0
0.0
0.011235955056179777
0.011235955056179777
0.022471910112359553
0.033707865168539325
0.033707865168539325
0.056179775280898875
0.06741573033707866
0.08988764044943821
0.10112359550561797
0.11235955056179775
0.11235955056179775
0.11235955056179775
0.11235955056179775
0.11235955056179775
0.11235955056179775
0.08988764044943821
0.07865168539325841
0.13483146067415733
0.9213483146067403
1.6067415730337054
2.393258426966293
3.000000000000002
3.7078651685393234
4.471910112359549
5.292134831460677
6.056179775280908
6.786516853932585
7.426966292134826
7.370786516853929
7.438202247191005
7.404494382022468
7.651685393258418
7.640449438202243
7.62921348314606
7.573033707865165
7.584269662921351
7.629213483146061
7.741573033707861
7.685393258426963
7.685393258426959
7.68539325842696
7.573033707865161
7.674157303370784
7.5730337078651635
7.550561797752799
7.617977528089882
7.595505617977522
7.483146067415728
7.460674157303372
7.438202247191007
7.438202247191008
7.382022471910109
7.247191011235955
7.393258426966291
7.303370786516852
7.202247191011234
7.157303370786523
7.179775280898879
7.157303370786515
7.12359550561798
6.955056179775285
6.9550561797752835
6.898876404494389
6.595505617977535
6.449438202247196
6.146067415730342
5.65168539325843
5.134831460674155
4.6404494382022445
4.0561797752808975
3.53932584269663
2.9775280898876417
2.4157303370786516
1.966292134831459
1.4943820224719093
1.1123595505617974
0.9213483146067413
0.707865168539326
0.5955056179775284
0.49438202247191027
0.4157303370786518
0.3146067415730338
0.26966292134831465
0.2247191011235955
0.20224719101123598
0.15730337078651685
0.13483146067415733
0.14606741573033707
0.11235955056179775
0.10112359550561799
0.12359550561797755
0.10112359550561797
0.10112359550561799
0.11235955056179774
0.12359550561797751
0.11235955056179775
0.12359550561797757
0.10112359550561797
0.10112359550561797
0.0898876404494382
0.08988764044943821
0.08988764044943821
0.0898876404494382
0.07865168539325842
0.06741573033707866
0.06741573033707866
0.06741573033707866
0.07865168539325842
0.07865168539325842
0.0898876404494382
0.08988764044943821
0.10112359550561799
0.12359550561797751
0.11235955056179775
0.11235955056179775
0.12359550561797751
0.12359550561797751
0.12359550561797751
0.12359550561797751
0.12359550561797751
0.1348314606741573
0.12359550561797751
0.0898876404494382
0.0898876404494382
0.0898876404494382
0.07865168539325841
0.06741573033707865
0.056179775280898875
0.056179775280898875
0.04494382022471911
0.022471910112359553
0.022471910112359553
0.022471910112359553
0.022471910112359553
0.011235955056179777
0.011235955056179777
0.011235955056179777
0.011235955056179777
0.011235955056179777
0.011235955056179777
0.0
0.0
0.0
0.0
0.0
0.0
0.0
0.0
0.0
0.0
0.0
0.0
0.0
0.0
0.0
0.011235955056179777
0.011235955056179777
0.011235955056179777
0.011235955056179777
0.011235955056179777
0.011235955056179777
0.022471910112359553
0.022471910112359553
0.022471910112359553
0.022471910112359553
0.011235955056179777
0.011235955056179777
0.011235955056179777
0.011235955056179777
0.022471910112359553
0.022471910112359553
0.011235955056179777
0.011235955056179777
0.011235955056179777
0.011235955056179777
0.011235955056179777
0.011235955056179777
0.011235955056179777
0.011235955056179777
0.0
0.0
0.0
0.0
0.0
0.0
0.0
0.0
0.0
0.0
0.0
0.0
0.011235955056179777
0.011235955056179777
0.011235955056179777
0.011235955056179777
0.011235955056179777
0.011235955056179777
0.022471910112359553
0.022471910112359553
0.03370786516853933
0.04494382022471911
0.033707865168539325
0.033707865168539325
0.04494382022471911
0.056179775280898875
0.056179775280898875
0.056179775280898875
0.04494382022471911
0.056179775280898875
0.04494382022471911
0.03370786516853933
0.04494382022471911
0.04494382022471911
0.03370786516853933
0.022471910112359553
0.022471910112359553
0.022471910112359553
0.022471910112359553
0.011235955056179777
0.011235955056179777
0.011235955056179777
0.0
0.0
0.0
0.0
0.0
0.0
0.0
0.0
0.0
0.0
0.011235955056179777
0.011235955056179777
0.011235955056179777
0.011235955056179777
0.011235955056179777
0.011235955056179777
0.011235955056179777
0.011235955056179777
0.011235955056179777
0.022471910112359553
0.011235955056179777
0.011235955056179777
0.011235955056179777
0.011235955056179777
0.011235955056179777
0.011235955056179777
0.011235955056179777
0.011235955056179777
0.011235955056179777
0.0
0.0
0.0
0.0
0.0
0.0
0.0
0.0
0.011235955056179777
0.011235955056179777
0.03370786516853933
0.04494382022471911
0.04494382022471911
0.056179775280898875
0.06741573033707865
0.07865168539325841
0.0898876404494382
0.11235955056179774
0.11235955056179774
0.12359550561797755
0.10112359550561797
0.10112359550561797
0.11235955056179775
0.10112359550561797
0.10112359550561797
0.0898876404494382
0.0898876404494382
0.06741573033707865
0.056179775280898875
0.056179775280898875
0.056179775280898875
0.056179775280898875
0.04494382022471911
0.04494382022471911
0.03370786516853933
0.03370786516853933
0.022471910112359553
0.022471910112359553
0.022471910112359553
0.011235955056179777
0.011235955056179777
0.0
0.0
0.0
0.0
0.0
0.0
0.011235955056179777
0.011235955056179777
0.011235955056179777
0.011235955056179777
0.011235955056179777
0.011235955056179777
0.011235955056179777
0.011235955056179777
0.011235955056179777
0.011235955056179777
0.0
0.0
0.0
0.0
0.0
0.011235955056179777
0.011235955056179777
0.011235955056179777
0.011235955056179777
0.011235955056179777
0.011235955056179777
0.011235955056179777
0.011235955056179777
0.011235955056179777
0.022471910112359553
0.011235955056179777
0.011235955056179777
0.011235955056179777
0.011235955056179777
0.022471910112359553
0.022471910112359553
0.022471910112359553
0.022471910112359553
0.03370786516853933
0.03370786516853933
0.03370786516853933
0.03370786516853933
0.03370786516853933
0.03370786516853933
0.022471910112359553
0.022471910112359553
0.022471910112359553
0.022471910112359553
0.011235955056179777
0.0
0.0
0.0
0.0
0.0
0.0
0.0
0.0
0.0
0.0
0.0
0.0
0.0
0.0
0.0
0.0
0.0
0.0
0.0
0.011235955056179777
0.011235955056179777
0.011235955056179777
0.011235955056179777
0.011235955056179777
0.011235955056179777
0.011235955056179777
0.011235955056179777
0.011235955056179777
0.011235955056179777
0.0
0.0
0.0
0.0
0.0
0.0
0.0
0.0
0.0
0.0
0.0
0.0
0.0
0.0
0.011235955056179777
0.011235955056179777
0.011235955056179777
0.011235955056179777
0.011235955056179777
0.011235955056179777
0.022471910112359553
0.022471910112359553
0.03370786516853933
0.03370786516853933
0.03370786516853933
0.03370786516853933
0.03370786516853933
0.04494382022471911
0.04494382022471911
0.04494382022471911
0.04494382022471911
0.056179775280898875
0.04494382022471911
0.04494382022471911
0.04494382022471911
0.04494382022471911
0.04494382022471911
0.03370786516853933
0.04494382022471911
0.04494382022471911
0.03370786516853933
0.022471910112359553
0.022471910112359553
0.022471910112359553
0.011235955056179777
0.011235955056179777
0.011235955056179777
0.011235955056179777
0.0
0.0
0.0
0.0
0.0
0.0
0.0
0.0
0.0
0.0
0.0
0.0
0.0
0.0
0.0
0.0
0.0
0.0
0.0
0.0
0.0
0.0
0.0
0.0
0.0
0.0
0.0
0.011235955056179777
0.011235955056179777
0.011235955056179777
0.011235955056179777
0.011235955056179777
0.011235955056179777
0.022471910112359553
0.022471910112359553
0.022471910112359553
0.022471910112359553
0.011235955056179777
0.011235955056179777
0.011235955056179777
0.011235955056179777
0.011235955056179777
0.011235955056179777
0.0
0.0
0.0
0.011235955056179777
0.011235955056179777
0.011235955056179777
0.011235955056179777
0.022471910112359553
0.022471910112359553
0.04494382022471911
0.04494382022471911
0.056179775280898875
0.06741573033707865
0.06741573033707866
0.07865168539325841
0.07865168539325841
0.10112359550561797
0.10112359550561797
0.10112359550561797
0.10112359550561797
0.10112359550561797
0.08988764044943821
0.07865168539325841
0.06741573033707866
0.06741573033707865
0.06741573033707865
0.04494382022471911
0.04494382022471911
0.04494382022471911
0.022471910112359553
0.022471910112359553
0.022471910112359553
0.022471910112359553
0.022471910112359553
0.011235955056179777
0.011235955056179777
0.011235955056179777
0.0
0.0
0.0
0.0
0.0
0.0
0.0
0.0
0.0
0.0
0.0
0.0
0.0
0.0
0.0
0.0
0.0
0.0
0.0
