# Supplementary material for: Obesity dysregulates feeding-evoked response dynamics in hypothalamic satiety neurons
Source: Sci Rep. 2025 Oct 14;15:35837. doi: 10.1038/s41598-025-19800-2 (PMC12521569; doi:10.1038/s41598-025-19800-2)
Supplement: Supplementary file 8 — Supplementary Material 8. [file 41598_2025_19800_MOESM8_ESM.zip › Supp Fig 3/Supp Fig 3a/Supp Fig 3a/NCD_to_HFD_1st_MPK184_mean_licking_32.csv]

0.0
0.0
0.0
0.0
0.0
0.0
0.0
0.0
0.0
0.0
0.0
0.0
0.0
0.0
0.0
0.0
0.0
0.0
0.0
0.0
0.0
0.0
0.0
0.0
0.0
0.0
0.0
0.0
0.0
0.0
0.0
0.0
0.0
0.0
0.0
0.0
0.0
0.0
0.0
0.0
0.0
0.0
0.0
0.011235955056179777
0.022471910112359553
0.033707865168539325
0.04494382022471911
0.04494382022471911
0.056179775280898875
0.056179775280898875
0.056179775280898875
0.056179775280898875
0.056179775280898875
0.04494382022471911
0.03370786516853933
0.022471910112359553
0.011235955056179777
0.011235955056179777
0.0
0.0
0.0
0.0
0.0
0.0
0.0
0.0
0.0
0.0
0.0
0.0
0.0
0.0
0.011235955056179777
0.011235955056179777
0.011235955056179777
0.011235955056179777
0.011235955056179777
0.011235955056179777
0.011235955056179777
0.011235955056179777
0.011235955056179777
0.011235955056179777
0.011235955056179777
0.011235955056179777
0.011235955056179777
0.011235955056179777
0.011235955056179777
0.011235955056179777
0.022471910112359553
0.022471910112359553
0.022471910112359553
0.022471910112359553
0.011235955056179777
0.011235955056179777
0.011235955056179777
0.022471910112359553
0.022471910112359553
0.03370786516853933
0.022471910112359553
0.022471910112359553
0.03370786516853933
0.0898876404494382
0.6516853932584266
1.359550561797751
1.9438202247190997
2.719101123595506
3.359550561797753
4.0449438202247165
4.775280898876405
5.460674157303375
6.224719101123601
6.876404494382026
7.011235955056183
6.977528089887644
7.146067415730339
7.0786516853932575
7.134831460674159
7.157303370786514
7.123595505617978
7.168539325842692
7.101123595505614
6.999999999999998
7.011235955056177
7.11235955056179
7.056179775280894
6.999999999999997
6.932584269662917
6.932584269662917
6.977528089887638
6.910112359550564
6.775280898876406
6.921348314606739
6.92134831460674
6.730337078651688
6.730337078651689
6.707865168539332
6.696629213483152
6.6179775280898925
6.471910112359555
6.528089887640453
6.539325842696631
6.348314606741577
6.29213483146068
6.303370786516861
6.033707865168544
6.0674157303370855
5.977528089887647
5.786516853932589
5.741573033707869
5.550561797752813
5.415730337078655
5.258426966292137
4.9213483146067425
4.7078651685393265
4.561797752808988
4.101123595505617
3.8876404494382015
3.584269662921348
3.247191011235955
2.842696629213483
2.5505617977528097
2.2247191011235965
2.02247191011236
1.7303370786516847
1.5393258426966288
1.4269662921348314
1.134831460674157
1.1011235955056178
0.9213483146067415
0.8764044943820227
0.7752808988764047
0.707865168539326
0.6404494382022472
0.5955056179775281
0.5505617977528091
0.48314606741573035
0.5168539325842696
0.4044943820224719
0.39325842696629204
0.3258426966292135
0.2808988764044944
0.2808988764044944
0.25842696629213485
0.2247191011235955
0.2247191011235955
0.2247191011235955
0.16853932584269665
0.19101123595505617
0.16853932584269662
0.15730337078651682
0.15730337078651685
0.15730337078651685
0.1348314606741573
0.1348314606741573
0.11235955056179775
0.08988764044943821
0.10112359550561799
0.08988764044943821
0.08988764044943821
0.08988764044943821
0.07865168539325841
0.06741573033707866
0.06741573033707866
0.06741573033707866
0.04494382022471911
0.04494382022471911
0.03370786516853933
0.022471910112359553
0.03370786516853933
0.056179775280898875
0.056179775280898875
0.07865168539325842
0.0898876404494382
0.10112359550561799
0.10112359550561799
0.10112359550561799
0.11235955056179774
0.12359550561797751
0.11235955056179775
0.11235955056179775
0.11235955056179775
0.11235955056179775
0.10112359550561797
0.08988764044943821
0.10112359550561797
0.0898876404494382
0.07865168539325842
0.06741573033707866
0.06741573033707866
0.056179775280898875
0.056179775280898875
0.04494382022471911
0.04494382022471911
0.04494382022471911
0.04494382022471911
0.056179775280898875
0.056179775280898875
0.056179775280898875
0.056179775280898875
0.04494382022471911
0.04494382022471911
0.03370786516853933
0.056179775280898875
0.056179775280898875
0.04494382022471911
0.056179775280898875
0.056179775280898875
0.056179775280898875
0.056179775280898875
0.056179775280898875
0.056179775280898875
0.056179775280898875
0.03370786516853933
0.022471910112359553
0.022471910112359553
0.0
0.0
0.0
0.0
0.0
0.0
0.0
0.0
0.0
0.0
0.0
0.0
0.0
0.011235955056179777
0.011235955056179777
0.011235955056179777
0.03370786516853933
0.03370786516853933
0.03370786516853933
0.04494382022471911
0.04494382022471911
0.04494382022471911
0.04494382022471911
0.03370786516853933
0.03370786516853933
0.03370786516853933
0.011235955056179777
0.011235955056179777
0.011235955056179777
0.0
0.0
0.0
0.0
0.0
0.0
0.0
0.0
0.0
0.0
0.0
0.0
0.0
0.0
0.011235955056179777
0.011235955056179777
0.011235955056179777
0.011235955056179777
0.011235955056179777
0.011235955056179777
0.011235955056179777
0.011235955056179777
0.011235955056179777
0.011235955056179777
0.0
0.0
0.011235955056179777
0.011235955056179777
0.011235955056179777
0.011235955056179777
0.011235955056179777
0.011235955056179777
0.011235955056179777
0.011235955056179777
0.011235955056179777
0.011235955056179777
0.0
0.0
0.0
0.0
0.0
0.0
0.0
0.0
0.0
0.0
0.0
0.011235955056179777
0.011235955056179777
0.022471910112359553
0.022471910112359553
0.022471910112359553
0.022471910112359553
0.022471910112359553
0.022471910112359553
0.022471910112359553
0.022471910112359553
0.011235955056179777
0.011235955056179777
0.0
0.0
0.0
0.0
0.0
0.0
0.0
0.0
0.0
0.0
0.0
0.0
0.0
0.0
0.0
0.0
0.0
0.0
0.0
0.0
0.0
0.0
0.0
0.011235955056179777
0.022471910112359553
0.022471910112359553
0.022471910112359553
0.022471910112359553
0.022471910112359553
0.022471910112359553
0.022471910112359553
0.022471910112359553
0.022471910112359553
0.011235955056179777
0.0
0.0
0.0
0.0
0.0
0.0
0.0
0.0
0.0
0.0
0.0
0.0
0.0
0.0
0.0
0.0
0.0
0.0
0.0
0.0
0.0
0.0
0.0
0.0
0.0
0.0
0.011235955056179777
0.011235955056179777
0.011235955056179777
0.011235955056179777
0.022471910112359553
0.022471910112359553
0.022471910112359553
0.022471910112359553
0.022471910112359553
0.033707865168539325
0.022471910112359553
0.03370786516853933
0.03370786516853933
0.04494382022471911
0.03370786516853933
0.04494382022471911
0.04494382022471911
0.04494382022471911
0.04494382022471911
0.03370786516853933
0.04494382022471911
0.03370786516853933
0.03370786516853933
0.022471910112359553
0.022471910112359553
0.022471910112359553
0.022471910112359553
0.022471910112359553
0.022471910112359553
0.022471910112359553
0.011235955056179777
0.011235955056179777
0.011235955056179777
0.011235955056179777
0.011235955056179777
0.0
0.0
0.0
0.0
0.0
0.0
0.0
0.0
0.0
0.0
0.0
0.011235955056179777
0.011235955056179777
0.011235955056179777
0.011235955056179777
0.011235955056179777
0.011235955056179777
0.011235955056179777
0.011235955056179777
0.011235955056179777
0.011235955056179777
0.0
0.011235955056179777
0.011235955056179777
0.011235955056179777
0.011235955056179777
0.011235955056179777
0.011235955056179777
0.022471910112359553
0.022471910112359553
0.022471910112359553
0.022471910112359553
0.011235955056179777
0.011235955056179777
0.011235955056179777
0.011235955056179777
0.011235955056179777
0.022471910112359553
0.011235955056179777
0.011235955056179777
0.011235955056179777
0.022471910112359553
0.022471910112359553
0.022471910112359553
0.022471910112359553
0.03370786516853933
0.03370786516853933
0.03370786516853933
0.04494382022471911
0.056179775280898875
0.056179775280898875
0.04494382022471911
0.04494382022471911
0.04494382022471911
0.04494382022471911
0.03370786516853933
0.03370786516853933
0.022471910112359553
0.022471910112359553
0.022471910112359553
0.022471910112359553
0.022471910112359553
0.022471910112359553
0.022471910112359553
0.022471910112359553
0.022471910112359553
0.022471910112359553
0.022471910112359553
0.011235955056179777
0.011235955056179777
0.011235955056179777
0.011235955056179777
0.011235955056179777
0.011235955056179777
0.011235955056179777
0.011235955056179777
0.011235955056179777
0.011235955056179777
0.011235955056179777
0.0
0.0
0.0
0.0
0.0
0.0
0.0
0.0
0.0
0.0
0.0
0.0
0.0
0.0
0.0
0.0
0.0
0.0
0.0
0.0
0.0
0.0
0.0
0.0
0.0
0.0
0.0
0.0
0.0
0.0
0.0
0.0
0.0
0.0
0.0
0.0
0.0
0.0
0.0
0.0
0.0
0.0
0.0
0.0
0.0
0.0
0.0
0.0
0.0
0.0
0.0
0.0
0.0
0.0
0.0
0.0
0.0
0.0
0.0
0.0
0.0
0.011235955056179777
0.011235955056179777
0.011235955056179777
0.011235955056179777
0.022471910112359553
0.022471910112359553
0.022471910112359553
0.022471910112359553
0.022471910112359553
0.022471910112359553
0.011235955056179777
0.011235955056179777
0.011235955056179777
0.011235955056179777
0.0
0.0
0.0
0.0
0.0
0.0
0.0
0.0
0.0
