# Supplementary material for: Obesity dysregulates feeding-evoked response dynamics in hypothalamic satiety neurons
Source: Sci Rep. 2025 Oct 14;15:35837. doi: 10.1038/s41598-025-19800-2 (PMC12521569; doi:10.1038/s41598-025-19800-2)
Supplement: Supplementary file 8 — Supplementary Material 8. [file 41598_2025_19800_MOESM8_ESM.zip › Supp Fig 3/Supp Fig 3a/Supp Fig 3a/NCD_to_HFD_1st_MPK184_mean_licking_33.csv]

0.0
0.0
0.0
0.0
0.0
0.0
0.0
0.0
0.0
0.0
0.0
0.011111111111111112
0.011111111111111112
0.022222222222222223
0.022222222222222223
0.022222222222222223
0.022222222222222223
0.022222222222222223
0.022222222222222223
0.022222222222222223
0.022222222222222223
0.011111111111111112
0.011111111111111112
0.0
0.011111111111111112
0.011111111111111112
0.022222222222222223
0.022222222222222223
0.03333333333333333
0.03333333333333333
0.044444444444444446
0.044444444444444446
0.05555555555555556
0.05555555555555556
0.05555555555555556
0.05555555555555556
0.044444444444444446
0.05555555555555556
0.06666666666666667
0.06666666666666667
0.06666666666666668
0.08888888888888889
0.07777777777777778
0.07777777777777778
0.06666666666666668
0.07777777777777778
0.08888888888888889
0.07777777777777778
0.05555555555555556
0.06666666666666668
0.05555555555555556
0.044444444444444446
0.044444444444444446
0.05555555555555556
0.05555555555555556
0.05555555555555556
0.05555555555555556
0.05555555555555556
0.06666666666666667
0.06666666666666668
0.07777777777777778
0.07777777777777778
0.08888888888888889
0.07777777777777778
0.08888888888888889
0.08888888888888889
0.07777777777777778
0.08888888888888889
0.07777777777777778
0.07777777777777778
0.07777777777777778
0.07777777777777778
0.07777777777777778
0.08888888888888889
0.09999999999999998
0.08888888888888889
0.11111111111111112
0.11111111111111112
0.11111111111111112
0.12222222222222223
0.12222222222222223
0.12222222222222223
0.12222222222222223
0.12222222222222223
0.11111111111111112
0.13333333333333336
0.12222222222222223
0.12222222222222223
0.12222222222222223
0.1
0.08888888888888889
0.07777777777777778
0.06666666666666667
0.05555555555555556
0.044444444444444446
0.022222222222222223
0.011111111111111112
0.011111111111111112
0.011111111111111112
0.011111111111111112
0.022222222222222223
0.3888888888888891
1.133333333333332
1.922222222222221
2.67777777777778
3.5555555555555527
4.222222222222219
4.9333333333333345
5.700000000000004
6.43333333333334
7.2333333333333325
7.566666666666663
7.488888888888886
7.499999999999996
7.544444444444439
7.344444444444446
7.455555555555553
7.488888888888885
7.466666666666663
7.5555555555555545
7.533333333333331
7.688888888888884
7.7666666666666595
7.677777777777771
7.6444444444444395
7.844444444444436
7.8222222222222175
7.833333333333325
7.844444444444436
7.7888888888888825
7.75555555555555
7.666666666666661
7.644444444444439
7.677777777777772
7.655555555555553
7.522222222222219
7.466666666666662
7.388888888888882
7.477777777777774
7.444444444444445
7.32222222222222
7.288888888888888
7.200000000000001
7.200000000000001
7.144444444444444
6.988888888888896
6.933333333333341
6.83333333333334
6.466666666666673
6.066666666666672
5.711111111111115
5.166666666666667
4.666666666666665
4.055555555555555
3.444444444444445
2.9555555555555557
2.344444444444445
1.7777777777777772
1.3333333333333326
0.9999999999999997
0.7555555555555551
0.5888888888888889
0.4555555555555557
0.34444444444444455
0.2666666666666668
0.16666666666666669
0.13333333333333333
0.13333333333333336
0.1
0.11111111111111113
0.07777777777777778
0.06666666666666668
0.07777777777777778
0.05555555555555556
0.05555555555555556
0.05555555555555556
0.05555555555555556
0.03333333333333334
0.03333333333333334
0.022222222222222223
0.022222222222222223
0.011111111111111112
0.0
0.0
0.0
0.0
0.0
0.0
0.011111111111111112
0.011111111111111112
0.022222222222222223
0.022222222222222223
0.022222222222222223
0.022222222222222223
0.022222222222222223
0.022222222222222223
0.022222222222222223
0.022222222222222223
0.011111111111111112
0.011111111111111112
0.0
0.0
0.0
0.0
0.0
0.0
0.0
0.0
0.0
0.0
0.0
0.0
0.0
0.0
0.0
0.0
0.0
0.0
0.0
0.0
0.0
0.0
0.0
0.0
0.0
0.0
0.0
0.0
0.0
0.0
0.0
0.0
0.0
0.0
0.0
0.0
0.0
0.0
0.0
0.011111111111111112
0.011111111111111112
0.011111111111111112
0.011111111111111112
0.011111111111111112
0.011111111111111112
0.011111111111111112
0.011111111111111112
0.011111111111111112
0.011111111111111112
0.0
0.0
0.0
0.0
0.0
0.0
0.0
0.0
0.0
0.0
0.0
0.0
0.0
0.0
0.0
0.011111111111111112
0.011111111111111112
0.011111111111111112
0.011111111111111112
0.011111111111111112
0.022222222222222223
0.03333333333333333
0.03333333333333333
0.03333333333333333
0.03333333333333333
0.03333333333333333
0.03333333333333333
0.044444444444444446
0.044444444444444446
0.05555555555555556
0.044444444444444446
0.044444444444444446
0.044444444444444446
0.044444444444444446
0.044444444444444446
0.03333333333333333
0.03333333333333333
0.022222222222222223
0.022222222222222223
0.011111111111111112
0.011111111111111112
0.0
0.0
0.0
0.0
0.0
0.0
0.0
0.0
0.0
0.0
0.0
0.0
0.0
0.0
0.0
0.0
0.0
0.0
0.0
0.0
0.0
0.0
0.0
0.0
0.0
0.0
0.0
0.0
0.0
0.0
0.0
0.0
0.0
0.0
0.0
0.0
0.0
0.0
0.0
0.011111111111111112
0.022222222222222223
0.022222222222222223
0.022222222222222223
0.022222222222222223
0.022222222222222223
0.022222222222222223
0.03333333333333334
0.03333333333333334
0.03333333333333334
0.022222222222222223
0.022222222222222223
0.03333333333333333
0.03333333333333333
0.03333333333333333
0.03333333333333333
0.03333333333333333
0.022222222222222223
0.022222222222222223
0.022222222222222223
0.022222222222222223
0.011111111111111112
0.0
0.0
0.0
0.0
0.0
0.0
0.0
0.0
0.0
0.0
0.0
0.0
0.0
0.0
0.0
0.0
0.0
0.0
0.0
0.0
0.0
0.0
0.0
0.0
0.0
0.0
0.0
0.0
0.0
0.011111111111111112
0.011111111111111112
0.011111111111111112
0.011111111111111112
0.011111111111111112
0.011111111111111112
0.011111111111111112
0.011111111111111112
0.011111111111111112
0.011111111111111112
0.0
0.0
0.0
0.0
0.0
0.0
0.0
0.0
0.0
0.0
0.0
0.0
0.0
0.0
0.0
0.0
0.0
0.0
0.0
0.0
0.0
0.0
0.0
0.0
0.0
0.0
0.0
0.0
0.0
0.0
0.0
0.0
0.0
0.0
0.0
0.0
0.0
0.0
0.0
0.0
0.0
0.0
0.0
0.0
0.0
0.0
0.0
0.0
0.0
0.0
0.0
0.0
0.0
0.0
0.0
0.0
0.0
0.011111111111111112
0.011111111111111112
0.011111111111111112
0.011111111111111112
0.022222222222222223
0.022222222222222223
0.03333333333333334
0.03333333333333334
0.03333333333333334
0.03333333333333334
0.022222222222222223
0.022222222222222223
0.022222222222222223
0.03333333333333334
0.022222222222222223
0.022222222222222223
0.022222222222222223
0.022222222222222223
0.03333333333333333
0.03333333333333333
0.03333333333333333
0.044444444444444446
0.05555555555555556
0.044444444444444446
0.05555555555555556
0.05555555555555556
0.044444444444444446
0.044444444444444446
0.03333333333333333
0.03333333333333333
0.03333333333333333
0.022222222222222223
0.022222222222222223
0.022222222222222223
0.011111111111111112
0.011111111111111112
0.011111111111111112
0.011111111111111112
0.011111111111111112
0.011111111111111112
0.022222222222222223
0.03333333333333333
0.022222222222222223
0.03333333333333333
0.03333333333333333
0.03333333333333333
0.03333333333333333
0.03333333333333333
0.044444444444444446
0.05555555555555556
0.05555555555555556
0.05555555555555556
0.05555555555555556
0.044444444444444446
0.044444444444444446
0.044444444444444446
0.05555555555555556
0.05555555555555556
0.05555555555555556
0.05555555555555556
0.05555555555555556
0.044444444444444446
0.06666666666666668
0.06666666666666668
0.06666666666666668
0.07777777777777778
0.06666666666666668
0.06666666666666668
0.05555555555555556
0.044444444444444446
0.03333333333333334
0.03333333333333334
0.011111111111111112
0.011111111111111112
0.011111111111111112
0.0
0.0
0.0
0.0
0.0
0.0
0.0
0.0
0.0
0.0
0.011111111111111112
0.011111111111111112
0.011111111111111112
0.011111111111111112
0.011111111111111112
0.011111111111111112
0.011111111111111112
0.011111111111111112
0.022222222222222223
0.03333333333333333
0.022222222222222223
0.03333333333333333
0.03333333333333333
0.044444444444444446
0.044444444444444446
0.044444444444444446
0.05555555555555556
0.05555555555555556
0.05555555555555556
0.044444444444444446
0.044444444444444446
0.03333333333333333
0.03333333333333333
0.022222222222222223
0.022222222222222223
0.03333333333333334
0.03333333333333334
0.044444444444444446
0.03333333333333333
0.03333333333333333
0.03333333333333333
0.044444444444444446
0.044444444444444446
0.06666666666666667
0.07777777777777778
0.08888888888888889
0.08888888888888889
0.1
0.1
0.11111111111111112
0.12222222222222223
0.12222222222222223
0.12222222222222223
0.11111111111111112
0.1
0.07777777777777778
0.08888888888888889
0.06666666666666668
0.06666666666666668
0.05555555555555556
0.05555555555555556
0.044444444444444446
0.05555555555555556
0.05555555555555556
0.08888888888888889
0.11111111111111112
0.08888888888888889
0.08888888888888889
0.09999999999999998
0.09999999999999998
0.09999999999999998
0.11111111111111112
0.12222222222222223
0.12222222222222223
0.1
0.08888888888888889
0.08888888888888889
0.10000000000000002
0.08888888888888889
