# Supplementary material for: Obesity dysregulates feeding-evoked response dynamics in hypothalamic satiety neurons
Source: Sci Rep. 2025 Oct 14;15:35837. doi: 10.1038/s41598-025-19800-2 (PMC12521569; doi:10.1038/s41598-025-19800-2)
Supplement: Supplementary file 8 — Supplementary Material 8. [file 41598_2025_19800_MOESM8_ESM.zip › Supp Fig 3/Supp Fig 3a/Supp Fig 3a/NCD_to_HFD_1st_MPK184_mean_running_26.csv]

5.787611373506494
5.73762400516883
5.65039541792208
5.604262737636364
5.52380798592208
5.4900333056363655
5.410313707506494
5.363924511402598
5.318146186779221
5.282015812207793
5.296245010000001
5.3030471683116875
5.319401055324675
5.401844175324675
5.554977821740259
5.698981721298702
5.850466873246752
5.884080072207791
5.877115525288312
5.822781502857142
5.837911118181819
5.837103378961038
5.80809708831169
5.709328740779223
5.610312907792209
5.502414067740261
5.43931530077922
5.43457676883117
5.398617925454545
5.395970699662338
5.341478274805195
5.330893456103896
5.4029090404935065
5.5238486145454555
5.510329862337661
5.418908874805197
5.387123575324676
5.436680146753246
5.550631666233766
5.682606336077922
5.790996581064936
5.8501170981818165
5.822642725454546
5.844325242857143
5.966159242597403
6.120885620805197
6.170986538181818
6.19932180909091
6.185330014285715
6.1455059189610415
6.124372395324675
6.09350083012987
6.042376847532467
5.946170528337661
5.813392273246754
5.664085908000002
5.621473510649351
5.599090579220779
5.670346964935065
5.665827409324675
5.720447061558443
5.750171582077923
5.806205235844158
5.816912315948051
5.903327999922078
5.9536421438961025
5.9465686428571445
5.916645550389611
5.93875997457143
5.9666229072987
5.9766327187013
6.0537154968831155
6.080758930077922
6.164640825454545
6.208108260000002
6.294128205454544
6.402927439402596
6.477771111142857
6.341133073558443
6.224249491714285
6.049958625454546
5.922845070363636
5.915811377142856
5.837675865974026
5.805235466233766
5.88413377142857
5.9444734067532465
5.941286741038961
6.048563926
6.105936215584416
6.23561945974026
6.383663867532468
6.444500040441559
6.49280667992208
6.4925324072987
6.415791546233766
6.106617117922078
4.919371997402598
3.906934610389609
3.3350402327272732
2.800566124155845
2.183620968805195
1.6666745935064935
1.235225174025974
0.8844410036363636
0.7700470184415584
0.870572503896104
1.165165273246753
1.4917972501298702
1.6867349785714287
1.7522725889090915
1.8608286048051945
1.912357294909091
1.929984404675324
1.8836292281038964
1.8409888363896103
1.7750798177142857
1.6881054698181819
1.5913396636103898
1.45140428174026
1.2754341431948053
1.0956033456103895
0.9177669012987014
0.7848894797142857
0.7016043012207791
0.5972829957402598
0.5206106242337663
0.4947451384415585
0.4815035363636363
0.5070204476883118
0.5857696501298701
0.6588233622077921
0.7170635505974027
0.804483703142857
0.8877157892727273
0.9423640077922079
1.0065340794025974
1.0044164849350652
1.0041066963896104
1.0145160781818183
1.0115997802337664
1.0224717841558442
1.030532663116883
0.9998383654805194
0.9689488480519479
0.9482329186233764
0.9162988608051948
0.9136056599999998
0.9246718667532468
0.9294691644155844
0.9512009238181818
0.972536597090909
0.9733842624155843
1.0121752548051948
1.0655381768831167
1.120218218935065
1.1962337144675321
1.2716064742857143
1.3468734202857142
1.4233049626233765
1.4945029984415585
1.527099156051948
1.635586243974026
1.75349767587013
1.8264107449350653
1.9025849595064934
1.9735618881038968
2.0381453288051947
2.1247106217402596
2.2036815815584414
2.2864093314285707
2.4197940961038955
2.502733974311688
2.556612347298702
2.603236738493506
2.6471765647012986
2.691249371428571
2.7464101049610385
2.7857145698701298
2.82265676025974
2.902927979246754
2.937101188025975
2.990140014207792
3.0786941768571428
3.11324666987013
3.185621568545454
3.250003911194805
3.35208435612987
3.461989332987012
3.529249540779221
3.530770227194805
3.540979187168831
3.52476900574026
3.4244656089090904
3.3862812761038947
3.3835551174545464
3.404745028051949
3.3467530267532464
3.2796944737662335
3.299663666467533
3.3237395260259746
3.310495019272727
3.3358079624675323
3.4058644994805203
3.5736425953246758
3.648744940701298
3.687391684935064
3.7567967571688308
3.8669331648831173
3.8857330555584424
3.9345805431428555
3.978994097142857
3.996333782750648
4.0042547352987015
3.998139235064934
3.9983249220779213
4.020690035324676
4.0164729148051945
3.944117395584416
3.957404813246754
3.9398153290909086
3.9993457940259733
4.035329234103897
4.043644223896103
4.025543654987014
4.01031686987013
4.029518012467532
4.094953540857143
4.186516886493506
4.16831625948052
4.113326444649351
4.006436127818183
3.9673591930129866
3.9532766654285707
3.9654131243116884
4.024124988051948
3.9879066623376627
3.957589482337663
3.9885319376883106
4.058672734519481
4.163610871714286
4.19726327922078
4.247632277974027
4.32894400477922
4.348597087012987
4.394545362077922
4.538177527454546
4.563046565974026
4.498719456363636
4.502075716311688
4.491556419275327
4.5337269322077915
4.524298454025974
4.4969763679480526
4.490323315090909
4.460012375350651
4.408407135584416
4.415975104675325
4.4208923859740255
4.362322092207793
4.385577341298701
4.345003657376624
4.317509202857142
4.330267722857143
4.342577966753247
4.297648772467533
4.288577577142858
4.327742100259741
4.336876433948052
4.348994215818181
4.3223508238961035
4.381534176623377
4.325985301818183
4.34653968987013
4.45231194025974
4.534105499766234
4.495061733012988
4.454914254285713
4.534081765194806
4.635911147558442
4.7294682254545455
4.821737441584416
5.0335095306753255
5.162373076103897
5.140677944805194
5.131196755844155
5.209162134207793
5.297397306545454
5.221956955844157
5.104835779220778
4.972576192207792
4.871645544415585
4.733690545662338
4.58803877561039
4.622607220259742
4.663664819740259
4.667418137662339
4.646876761999999
4.662400736649349
4.735363462337662
4.827280179740261
4.850380430883116
4.870757373896103
4.948064047272727
4.872571870311689
4.806483605194806
4.74626157922078
4.7689889724675325
4.794028404857143
4.802787598441558
4.805492933766233
4.84305621612987
4.904625551688313
4.953954595064936
4.982687053506492
4.985692025974027
5.038640985714286
4.965785434285714
4.936949432727273
4.979999376623378
4.988466753246754
4.964971922077922
4.964753781818181
4.935290612987013
4.982848625974026
5.0563463254545455
5.0873686067532455
5.146949365454545
5.183452241038962
5.149098842051949
5.123279492207794
5.067081962337664
4.983108178181818
4.914466462857143
4.877519715064936
4.8145561410389615
4.773313169610389
4.783703533168833
4.74948842077922
4.72583620155844
4.723381353792209
4.789566971428572
4.873517382051947
4.932342837636364
4.925648153792207
4.949541527792206
5.012529173532468
4.952176061766233
4.9275766828571435
4.8921802205194815
4.906621546415585
4.812567524441559
4.742889260259741
4.709878545454546
4.6869657175844175
4.663025215584415
4.57043510961039
4.585671493506495
4.657123870909092
4.687280403142856
4.730217294025974
4.787308118363638
4.810864710753247
4.8212072341298695
4.826220572467533
4.790458241558441
4.785375407792207
4.764292227532467
4.763246272727272
4.6526565506493505
4.53102591168831
4.494582870129871
4.4901676323896105
4.544912192727273
4.590914552467533
4.67361549812987
4.700219706909091
4.725052234571429
4.675198898545455
4.804213818701299
4.836981760935064
4.774644925038961
4.715577330935065
4.623699811688312
4.576135042337664
4.493638197662339
4.479291552207792
4.472289413168831
4.505274273246753
4.501990850129871
4.495098068571431
4.5466163747272725
4.585502187012988
4.600955493688314
4.600368917584415
4.613301224155843
4.617857144701301
4.575320400779222
4.4964946041818195
4.445371038961038
4.454525616883116
4.4547172420779235
4.463490263922077
4.471420361038961
4.540716906233765
4.594165501298701
4.587901913766234
4.611232765974026
4.658423766805195
4.611069578701298
4.638214253506494
4.714867261818183
4.767025224597404
4.819855233246754
4.832277308415585
4.830603476883118
4.861790293246752
4.941584675298701
5.056196943818182
5.177887132467532
5.244845618181819
5.260555278207794
5.225687891194804
5.217994876831168
5.202659142077923
5.20967043064935
5.160215212987012
5.098156372207793
5.0079045254805195
4.978342947792209
4.917281680779221
4.824402539480518
4.773811104129871
4.7271998832987
4.6952524329610394
4.67713493142857
4.683135859272728
4.646072019454546
4.64177144
4.586830659506494
4.505426905454545
4.491225262337664
4.499738973506495
4.452563117142857
4.450041967012987
4.498352519402598
4.526208587012989
4.606840344675324
4.61276992025974
4.612739562103896
4.738958481480521
4.8183934576883125
4.8615123563636375
4.951200067272727
5.015371235584415
4.94899967503896
4.92094271064935
4.848708927194806
4.832699153246753
4.882538975064936
4.893755131948051
4.825826453506494
4.756693580961038
4.711187488311689
4.7105751467532455
4.709287555844156
4.678427103896104
4.764431115844157
4.800123402337661
4.819085520545455
4.775959683376624
4.805985566233765
4.918653684415585
4.96618381135065
4.882951434207793
4.920266623376625
5.010341749870132
4.973227792961039
4.940188314311689
4.9607510727272714
5.022226458441558
5.0715216405194825
5.1228502659999995
5.1989686088051945
5.267675398181818
5.277745612649352
5.238091082
5.23012342
5.29130586961039
5.192537253870129
5.094940095844155
5.093572810649351
5.031980749090908
4.95873519012987
4.966521947792207
4.921560295038961
4.930722053792208
4.972298346155844
4.9112041184415585
4.91966538961039
4.947244363402597
4.89349417922078
4.827199166649352
4.788019475064935
4.774159264675324
4.787044410389608
4.773460691428571
4.754971394805193
4.782005349870131
4.862315624415586
4.924497651168831
4.9758163345454545
4.976333562857143
4.989162832233766
4.946502792987013
4.999787548077923
5.0570340267272735
5.089863782753247
5.152601293506494
5.171430814857143
5.1414734988831166
5.121228890025974
5.139831044675324
5.202008972987013
5.269160515584418
5.268264485454543
5.274836475558441
5.286714284935064
5.228902444857144
5.237508924597403
5.296566875012988
5.364086431948052
5.435196784415585
5.4610290664935075
5.479228840519479
5.514449122077924
5.523593743818181
5.560514438701299
5.598350182831169
5.634623636025975
5.652286436623378
5.6470731402597405
5.622054893506493
5.68448231922078
5.711629923376624
5.69301180483117
5.7651751719480515
5.837343231870132
5.87448433690909
5.900244868805195
5.930974250649352
5.998199076623377
6.032613802649351
5.9000811935064945
5.8217077602597405
5.8167778493506495
5.7095357817662356
5.652902995038963
5.564217390935066
5.450370392467533
5.391031196649351
5.389413766753249
5.401637165714287
5.481930561792208
5.465208212909093
5.429845747298701
5.50371527348052
5.463593978961038
5.439474349870131
5.483362253506493
5.458927255324675
5.328556432727273
5.332381295324675
5.332111550129871
5.332874215064936
5.395051830727272
5.4044177532467526
5.409462250415583
5.511953941818182
5.580330922077921
5.599894642103896
5.5671705870129875
5.462065246753248
5.317322261064936
5.2106439943116865
5.087468309350651
5.075850144675325
5.101726646493508
5.086400192389612
5.055332154545454
5.1653574662597395
5.3114549560259725
5.469500424935065
5.596320004155845
5.738501725948052
5.804021022077921
5.761581650129869
5.749329242363635
5.700540356103895
5.711151993506491
5.68342503857143
