# Supplementary material for: Obesity dysregulates feeding-evoked response dynamics in hypothalamic satiety neurons
Source: Sci Rep. 2025 Oct 14;15:35837. doi: 10.1038/s41598-025-19800-2 (PMC12521569; doi:10.1038/s41598-025-19800-2)
Supplement: Supplementary file 8 — Supplementary Material 8. [file 41598_2025_19800_MOESM8_ESM.zip › Supp Fig 3/Supp Fig 3a/Supp Fig 3a/NCD_to_HFD_1st_MPK184_mean_running_27.csv]

0.47228777831325297
0.4937306439036146
0.513587309614458
0.5603426640722892
0.6092705544578314
0.6320117571084336
0.6504730457831325
0.6640824821686745
0.7068700481927709
0.6828112727710844
0.6303044336144579
0.6127895130120481
0.5714313156626505
0.5441114331325301
0.5004972113253012
0.4535655361445782
0.3811280103614458
0.3753853325301204
0.34613993831325307
0.3283002903614458
0.31189771325301197
0.29408219084337356
0.3130364390361446
0.2595575308192771
0.3447921701204819
0.3224684291084338
0.36271695469879517
0.4254030226506024
0.44645843253012046
0.4641645144578312
0.48302798089156623
0.5109564023855422
0.5697837968674699
0.6056059751807228
0.5593295428915663
0.6775479063614456
0.6794131185542167
0.6965180592771084
0.7554983448192771
0.7701770192771081
0.8460279454457831
0.8922215616867467
0.9971148816867472
0.9539315951807228
0.986389610120482
0.9682123015903611
0.9739524312530117
0.9621650624096387
0.9836006785542165
0.969138893012048
0.9684152628915661
0.9588426910843376
0.916422484361446
0.9123302932530121
0.8860178245783134
0.8433406766024099
0.8515010136144575
0.825297779759036
0.7361878506024095
0.7156851262650601
0.6088592481927712
0.5965223534939758
0.5649140036144578
0.5169152819277109
0.5316258956626506
0.4991083734939759
0.431868621686747
0.4938744332048194
0.4727536233734941
0.44726343132530116
0.4942050660240965
0.4884693195180723
0.4485658110843374
0.45678790891566273
0.3920698606987953
0.41418808746746993
0.47637289455421683
0.41443870048192777
0.4277216973493977
0.36532189686746974
0.4029018814457831
0.33706363638554215
0.364318216626506
0.30241516481927716
0.34855902554216855
0.32299248939759045
0.3012898139879518
0.351303301686747
0.3515757382168675
0.3868420075421688
0.37832620910843384
0.401385881445783
0.3927424457831325
0.4289162255421688
0.3721573925301204
0.3828576368674699
0.43378635710843383
0.5683507060240963
0.6229014144578313
0.7451228128433736
0.7491138279518073
0.729120513253012
0.7233640681927712
0.7347878231325304
0.755199855614458
0.786031664819277
0.7448602759036143
0.6923799840240963
0.6655710487710844
0.5797652318072288
0.5307742144578312
0.52990780286747
0.4656907115662651
0.4486738411807229
0.3923998714698794
0.3517534318072289
0.3245468611807229
0.25979630626506023
0.20711528865060236
0.1720120269879518
0.14438563759036147
0.09859861493975904
0.07721973421686747
0.06328235228915662
0.07898275180722891
0.05912060190361446
0.054545964578313254
0.06517755759036145
0.07641750650602408
0.05981532530120482
0.04947901057831325
0.05275191686746989
0.0640670956626506
0.06422690530120481
0.08176952987951808
0.08341702722891567
0.09273615228915663
0.08634466698795183
0.07251234648192771
0.12431937084337351
0.13006411927710843
0.15920850578313253
0.16346722915662648
0.17858897421686748
0.17796244409638554
0.2013219628915663
0.20663194457831327
0.24162031325301206
0.29568481710843375
0.3084178146987952
0.3343380669879519
0.3567935713253012
0.40268565804819273
0.4571991918072289
0.47075361518072284
0.5333127959036145
0.594226849879518
0.6653835055421689
0.6695667624096386
0.6949034448192772
0.7774862473734941
0.7696678460240964
0.7925912303614457
0.826256458554217
0.871182934915663
0.8712363918072287
0.918717575180723
0.92948773060241
0.9776281978313253
0.9919233650602411
1.0085692103614456
1.0868479546987952
1.1120666132530117
1.1953476942168677
1.2480535520481928
1.2878356387228913
1.2941594797590361
1.28571062313253
1.3253088296385536
1.334194780722891
1.3242365954216866
1.333609746746988
1.3040306783132536
1.2318955004819276
1.214594972048193
1.220253909638554
1.1700709318072293
1.1485475159036145
1.1054474195180726
1.0816659438554217
1.0519503954216871
0.9928050537349401
0.9213402674698796
0.8785800024096387
0.8429082289156624
0.7349435896385541
0.6838540599999999
0.6211131125301205
0.5831613638554217
0.5856899927710844
0.5495115559036144
0.5177957185542169
0.5098944260240965
0.45793417132530106
0.4712971545783132
0.44130541291566266
0.5161241325301205
0.4782401081927712
0.5074606096385543
0.42943183373493987
0.3797406590361446
0.3946443289156627
0.35496582674698807
0.37442649469879524
0.3594726149397592
0.38383733879518067
0.37528676650602416
0.4360910053012048
0.43293629542168666
0.4739110024096386
0.46337255204819294
0.4506868315662651
0.4926636279518072
0.4849817397590363
0.4604666096385542
0.45400407686747
0.42951207306024103
0.38757618816867456
0.3920604361445783
0.40421854891566256
0.4400112959036145
0.4571970356867471
0.5014139828915661
0.5509170800000001
0.549349648433735
0.6229628091084337
0.6210249113975903
0.6612191785542169
0.6609203780481928
0.6702264330120481
0.676016878072289
0.6705593662650603
0.6348624144578313
0.6799805503614459
0.6524252778313253
0.6034919787951806
0.6130176706024096
0.6146982137349397
0.6445855110843373
0.6372161645783132
0.6321318773493975
0.6441618578313254
0.6293222553975902
0.5929339091566264
0.5819807862650603
0.5697665544337349
0.5671292048192771
0.5194315619277108
0.5066738053012048
0.5049661973493976
0.48117949638554214
0.4708381224096386
0.5109194650602408
0.49567444771084346
0.5131360361445784
0.5409662987951808
0.5290198771084338
0.5464996440963856
0.5512645626506023
0.5634748711807228
0.5932416361445785
0.5735961378313255
0.5749585987951807
0.5653795354216867
0.5353014397590362
0.5037824043373493
0.4760759739759036
0.44592234506024103
0.4325262942168676
0.4188833754216869
0.41056844819277105
0.4131162843373494
0.3859328602409639
0.3553996831325302
0.41221083951807225
0.4229791568674699
0.4465283143614458
0.43415974289156634
0.44241589204819287
0.4331336662192772
0.42709714168674695
0.4900499518313255
0.4835342966265061
0.5046532106024096
0.5348246889156625
0.5659895493975904
0.5786501510843373
0.6299316549156625
0.6152526313253013
0.625454713012048
0.6536145421686747
0.5774396795180723
0.5940254691566265
0.5614616506024097
0.5551850595180724
0.5350836763855422
0.5466329619277108
0.5137361573493976
0.5177462927710843
0.5328759298795179
0.5058174867469881
0.48732889638554205
0.4673521879518073
0.463536308433735
0.458101330120482
0.47651303421686736
0.40958054619759043
0.42225706987951805
0.4309992267469879
0.4469204144578313
0.4001326151807229
0.39968941445783135
0.4197269156626507
0.37946629228915674
0.35818479975903605
0.33421238744578313
0.3500035985542168
0.31971124819277125
0.36258337349397596
0.32497938096385554
0.358874865060241
0.32632399204819273
0.30699621734939764
0.3046295120481927
0.28151927156626505
0.27899976433734935
0.2817377053012048
0.24088263277108435
0.18661646192771084
0.24481854937349398
0.21841437036144576
0.22618185783132538
0.2746213657831325
0.2876317277108434
0.2648617626506024
0.30076400578313256
0.25076620481927714
0.25974778265060244
0.3108054771084337
0.3137985412048193
0.3075786156626506
0.28842521204819277
0.2905994351566265
0.2559598356385542
0.28536844544578305
0.23835578746987948
0.25465551662650593
0.27348385710843376
0.25091302891566264
0.20904830699036148
0.2121613761445783
0.20918280746987955
0.21640741939759037
0.24743153060240966
0.24840689807228913
0.2749199113253012
0.2476543255421687
0.26561857445783127
0.23908317566265064
0.2862024693975903
0.2681187809638555
0.2672885257831325
0.24744222626506018
0.2700052334939759
0.2683314399999999
0.251775493253012
0.26768370843373485
0.27580936771084347
0.28621757879518067
0.29781851566265055
0.32426494481927715
0.3774694410120482
0.3801964763855422
0.3676017906024096
0.4021493397590362
0.41553289638554214
0.39586429855421684
0.3870555337349398
0.40423471325301213
0.4111728915662651
0.3565733546987952
0.28561748385542163
0.28172245903614457
0.28668513710843374
0.29016363855421684
0.30200501301204824
0.3118853204819277
0.30814845783132533
0.32898068457831325
0.3176518563855422
0.2992784438554217
0.33720115180722887
0.3189118185542169
0.3145299640963855
0.2886150767951806
0.2587412378313252
0.2426280787951808
0.2376925590361445
0.17236826626506033
0.16761280240963852
0.18371813012048194
0.14405387590361446
0.16086361325301204
0.14866412166265067
0.14209895975903616
0.13470602216867472
0.1775272527710844
0.16112485636144577
0.19134018824096383
0.16727877277108427
0.20725078363855418
0.23184894867469882
0.24445491855421692
0.2267751226506024
0.22329256289156627
0.20740902048192772
0.23487515506024087
0.2539775147710844
0.24610146792771084
0.306920949879518
0.2727556069879518
0.2999409486746988
0.33356801999999997
0.3494666344578313
0.3395781503614457
0.381131454939759
0.39347965903614457
0.3904412542168675
0.48567933831325294
0.432442010607229
0.4973563250602409
0.5551242872289158
0.5492476963855423
0.5743069137349397
0.6473238195180723
0.6116941592771085
0.651519806746988
0.6499129457831325
0.6445247132530121
0.6312503927710843
0.6462178180722891
0.7120779927710843
0.7449575677108433
0.770502858554217
0.7787263874698794
0.8121067209638555
0.7761480884337348
0.8204526626506022
0.8599203407228916
0.8628363612048191
0.8381616896385541
0.7674342033493976
0.7274192204819278
0.7565457260240965
0.7442183351807228
0.7486795754216866
0.7140920925301205
0.7089592554216868
0.7019998337349399
0.6930661245783134
0.7076134506024097
0.7103390795180724
0.7411013812771085
0.6733806424096386
0.6670455156626505
0.6107758055421689
0.6922259778313253
0.6766419939759035
0.6905048361445784
0.63682944
0.6444069571084337
0.6651090867469879
0.6318697110843373
0.6404804221686746
0.5978963040963855
0.6164050289156626
0.6030704763855422
0.5982885522891568
0.5476981245783134
0.5623100790361446
0.5455009215662651
0.5609622759036146
0.5688785927710843
0.5801998339759035
0.6285335457831325
0.6658085671566265
0.6522418751566267
0.6415064419277109
0.6589613250843374
0.6567328619277107
0.6783018161445783
0.6557764930120482
0.7002297893975903
0.7053897301204818
0.7416264455421687
0.7298386821686746
0.7646153490120481
0.810082052048193
0.8180498814457833
0.7998475515662651
0.8444142375903614
0.8722509585542169
0.8685633643373495
0.8987044159036143
0.9073548368674699
0.9510778086722893
1.0187021713253013
1.0139314371084336
1.0809541412048191
1.1434067106024095
1.1434643997590364
1.1664383404819276
1.1582886872289158
1.101567674939759
1.0160416674698798
0.9750125570843373
0.9300725021686749
0.8965326939759038
0.8520955214457829
0.8276945050602409
0.7493370703614459
0.7135302
0.6671991946987951
0.6724839930120481
0.6703348203614459
0.6535313421686747
0.6743495163855421
0.6751801332530122
0.663278108192771
0.6369114221686749
0.6885354338313254
0.6308723838554215
0.5982088192771083
0.6518394269879518
0.6356355226506024
0.651233675180723
0.6027395296385544
0.5885105363638553
0.5911161209638554
0.59032396313253
0.5787403436144577
0.627717881686747
0.6394645968674699
0.6116631706024096
0.6646087930120482
0.5921744930120483
0.5925182402650603
0.6115260530120482
0.5471843093012051
0.5155883024096384
0.4626893195180723
0.4541830088915663
0.5607099640963857
0.5177039706024097
0.5090231409638554
0.5385860951807231
0.5569399666506025
0.5747139571084335
0.5691468644819278
0.5961596376385542
0.6413647062650603
0.6582107159036147
0.6440360310843372
0.6410528953975904
0.6167087995180721
0.654664611566265
0.597597240240964
0.5880097269879515
0.6258869294698797
0.5944436310843374
0.5584679636144577
0.4981791949879519
0.4611097190361447
0.49516467103614464
0.4822504431325301
0.4306617178313254
0.47536563807228904
0.4488659597590361
0.46579674096385537
0.46031394650602414
0.45340172867469875
0.4819936366265061
0.4797472445783132
0.4987969212048194
0.5130735831325302
0.5290394515662651
0.5449003578313253
0.5618199265060241
0.5675146139759037
0.5776331944578313
0.6017463132530121
