# Supplementary material for: Obesity dysregulates feeding-evoked response dynamics in hypothalamic satiety neurons
Source: Sci Rep. 2025 Oct 14;15:35837. doi: 10.1038/s41598-025-19800-2 (PMC12521569; doi:10.1038/s41598-025-19800-2)
Supplement: Supplementary file 8 — Supplementary Material 8. [file 41598_2025_19800_MOESM8_ESM.zip › Supp Fig 3/Supp Fig 3a/Supp Fig 3a/NCD_to_HFD_1st_MPK184_mean_running_28.csv]

0.8648395503947368
0.8318070960526316
0.9288879110526314
0.903661177894737
0.908592032368421
0.9775118800000001
1.0577002465789476
1.060034705263158
1.0325673197368421
1.043004342631579
1.014469946578947
1.0474878871052635
0.9352845526315792
0.9243891171052633
0.890064864736842
0.813974360526316
0.7134947968421054
0.6005022181578948
0.5252755542105263
0.5011239131578947
0.4347315578947369
0.378534647368421
0.36002851789473683
0.2989144555263157
0.263121877368421
0.2914367249473684
0.2648308284210527
0.27119562868421054
0.2970988144736842
0.280889575763158
0.26992890263157904
0.24559305939473686
0.2509645973684211
0.24631993710526315
0.23406139105263155
0.20213691315789473
0.18199346315789472
0.17793400749157895
0.14232810210526317
0.1416639839473684
0.18382859289473688
0.14697105842105268
0.1315186536842105
0.13204660473684207
0.13867803418421049
0.16393324736842105
0.13582618236842106
0.15386399236842102
0.15505215
0.14491716289473686
0.12581371631578947
0.15686713964736845
0.1523668431578947
0.1768214894736842
0.1722252315789474
0.1311159039473684
0.14543496763157893
0.15319256263157896
0.21033366236842108
0.19711147368421061
0.26864688710526324
0.2630319047368421
0.30209865578947365
0.3496062642105263
0.3286600281578947
0.35801028657894735
0.3871585526315789
0.3831161718421052
0.38251708628947356
0.424251442105263
0.3756255523684211
0.3719105078947368
0.35921210105263157
0.3291522817631578
0.35318728763157897
0.38096765528947374
0.3371356568421054
0.38968258342105266
0.3658891857894737
0.36173697105263164
0.3670484215789475
0.3155458853684211
0.31733196078947357
0.36096227894736854
0.3799410346052632
0.30831516263157904
0.3408027684210526
0.3181445121052631
0.32508411631578943
0.3045466471052632
0.33741631526315796
0.3456322026315789
0.3525419357894737
0.45002458950000007
0.4495895876315789
0.5149140081578948
0.5742419105263159
0.6873529949999999
0.733565477368421
0.7222394999736842
0.6707458472631581
0.6742786484210528
0.6429725647368421
0.6129643497368419
0.6433368471615791
0.6423670865526315
0.6366223373684211
0.5310895263157895
0.5072218563157895
0.5553845647368422
0.6072936633684209
0.6227528962894737
0.6110018955263159
0.5712094823157895
0.5332135647368421
0.5205588186842105
0.48538186460526317
0.44641447210526325
0.3912729163157895
0.366563042368421
0.37684682026315786
0.40388654236842103
0.4424168442105263
0.4049192210526316
0.4102793389473684
0.42607775
0.4289585476315789
0.48554538868421043
0.5010587150000001
0.5005668739473684
0.48574824584210524
0.459305287368421
0.43308219526315794
0.45835050868421046
0.4382628084210526
0.41499437631578945
0.4121762513157895
0.3870523915789474
0.3979819947368421
0.4063363028947369
0.40536282921052624
0.40751344
0.40617545026315793
0.4390791397368421
0.4355725447368421
0.42937730289473686
0.4287922347368421
0.4211313197368421
0.4359535670789474
0.46235664973684204
0.48672965447368416
0.5409164455263159
0.5807985726315789
0.5963984950000001
0.6634421084210527
0.6976347634210526
0.7119101226315788
0.7689275765789475
0.7685320221842106
0.7882798821052631
0.7985869371052632
0.82233828
0.8208757392105265
0.8616186213157895
0.9069229218421053
1.0194483771052631
1.1358023644736845
1.2287580442105266
1.3265125144736845
1.445661559210526
1.6544881884210527
1.7953481847368424
1.9802478899999996
2.155849402368421
2.2925187526315787
2.364744928947368
2.5064992570263165
2.6493036868421043
2.7540023744736843
2.8703020818421057
2.773066138947368
2.7707556923684216
2.804097284210526
2.728895914473684
2.7075534815789473
2.6531775342368427
2.636855307105263
2.545796842105264
2.4653091342368416
2.3647828736842103
2.3156906915789475
2.1647671299999995
2.038764002631579
1.9844973834210522
1.93389659
1.8405367273684217
1.663844747368421
1.567904242894737
1.4758300078947368
1.3734497236842105
1.324632118421053
1.2905581463157894
1.2660683615789474
1.1453287713157896
0.9895192431578949
0.9446591021052634
0.8783880631578949
0.8083786539473683
0.6977702686842103
0.7073713126315792
0.6236409468421052
0.5520892555263159
0.4664892218421053
0.4559082157894737
0.44570093868421057
0.3936736047368421
0.38183889078947375
0.36490596052631585
0.3505773763157895
0.30777610789473686
0.28631729394736843
0.3047748523684211
0.278119015
0.2699050955263158
0.26805355842105255
0.27749845236842113
0.24873600473684215
0.2684210492105263
0.24483815447368418
0.15115745210526316
0.20236040657894738
0.18503236910526313
0.19507499736842107
0.19218498552631574
0.22969495789473682
0.20091629552631574
0.16159597631578954
0.16719220263157894
0.22738741578947372
0.2927546342105264
0.31073606263157894
0.28150085815789483
0.2663840057894737
0.2762447594736842
0.3048012563157895
0.29764308918421056
0.29458014736842114
0.322361847368421
0.25530387184210523
0.24372062894736848
0.2912313702631579
0.25072682894736836
0.2605034002631579
0.30017960236842106
0.3277934152631579
0.3552963277894737
0.435425440263158
0.39443622552631574
0.46269806705263167
0.510553157631579
0.4979387810526316
0.5594693913157895
0.6240577538947368
0.5981296809789475
0.6533493015789473
0.6725503668421051
0.6670438365789474
0.7429783755263157
0.7148466763157896
0.7447994144736844
0.758034282631579
0.7541747244736843
0.7643767194473683
0.7847964092105264
0.7854271963157895
0.756184782368421
0.7345240010526316
0.7096489736842105
0.7066548052631579
0.6223592586842105
0.6121498034210525
0.5772729808684209
0.4966803231578948
0.5058678442105262
0.46589468657894734
0.4322710105263158
0.4534804210526315
0.4372149363157895
0.46422353421052626
0.4300393479210526
0.4416896944736842
0.41286437210526317
0.42457102421052634
0.37197416000000005
0.353810913131579
0.3395929657894737
0.2732140571052632
0.2580415142105264
0.2513906294736842
0.23739696947368416
0.2540887876315788
0.24290626315789476
0.2237268807894736
0.2502126378947369
0.20989816684210533
0.20074342526315783
0.1995117394736842
0.20144990447368413
0.1516059181578948
0.19068792313157898
0.14613194999999995
0.13685917210526313
0.11196089426315789
0.15255890473684214
0.19384585263157894
0.13080506071052633
0.17106970500000004
0.16469356052631579
0.18124776842105259
0.16786460815789475
0.2141690052631579
0.21182569084210523
0.2990581679210526
0.23675082131578948
0.24707410657894738
0.3357406148684211
0.300503467368421
0.35368167447368426
0.38266678684210526
0.3851935478947369
0.3661002843684211
0.3641624255263157
0.3582433894736843
0.32901173184210525
0.30109990157894734
0.3174345999999999
0.28121530999999994
0.23542406
0.2202683476315789
0.2217469878947369
0.1991398544736842
0.20643117894736843
0.2018458597368421
0.22409378447368425
0.252674617868421
0.26660928105263154
0.3227057542631579
0.339442397368421
0.38420867868421066
0.4058798192105264
0.406052057368421
0.44792841763157903
0.43203064736842095
0.4850286134210526
0.4980653231578946
0.4706040505263158
0.5145263473684212
0.5699177736842106
0.5610707052631579
0.5840477636842106
0.6309152670526316
0.6277471326315789
0.7099313215789476
0.7351304676315791
0.7570947236842107
0.7897090894736842
0.7639728000000002
0.7165273239473686
0.725076947631579
0.7272036105263158
0.6953921684210528
0.6727494031578948
0.6248235789473684
0.6429740623684213
0.6581408163157895
0.6421685497368421
0.6368069333505263
0.6674381500000001
0.7046193871052631
0.7287302068421052
0.6846779713157897
0.739379107631579
0.7649047026315788
0.7307500473684211
0.7358435107894737
0.7001445092105265
0.7301720207894737
0.653226645763158
0.685229817894737
0.6368556078947367
0.6757471918421052
0.6271546157894738
0.5591773378947369
0.5033022026315791
0.4723128355263157
0.4343572157894736
0.4249111005263158
0.3722693462105264
0.32569622315789476
0.30310052157894735
0.2919025115789474
0.2648345144736842
0.27491525210526313
0.3028977986842106
0.286886807894737
0.32161708952631585
0.28508699289473677
0.35806992076315797
0.3262430465789473
0.3387479526315789
0.32390160684210534
0.353053920263158
0.37848361523684215
0.38121508684210526
0.43329384473684224
0.42510064710526313
0.44428661421052634
0.45680615973684213
0.46390134272368416
0.4449828031578946
0.5058475510526315
0.5226252973684211
0.5518506447368421
0.5304680552631579
0.5180925434210527
0.567311542631579
0.5782258389473685
0.5421082734210526
0.5340015463157894
0.5797655449999999
0.5405972763157895
0.5633470210526316
0.5404690957894737
0.5524813557473683
0.5992914339473685
0.5653876447368421
0.5293787502631578
0.5947274184210527
0.604876293
0.6004573055263159
0.5864568921052632
0.5727349671052632
0.5544982184210527
0.5685838144736843
0.5160570818421052
0.5169989884210525
0.5435475868421051
0.4368365773684211
0.45343303684210534
0.3695618821052632
0.401216044736842
0.4150096973684211
0.43766821763157904
0.4088926828947369
0.4366675505263156
0.39892167710526305
0.39680811289473683
0.4158630508157895
0.41578289210526315
0.4912145744736843
0.4879820444736844
0.4991718973684211
0.4750808342105263
0.49954211368421053
0.47065940552631585
0.5023178952631578
0.5895596660526315
0.5122350131578949
0.5236849868421053
0.5241982900000002
0.5476953865263158
0.5625422289473686
0.6018922202631579
0.6192131107894735
0.6664831644736842
0.7098139605263158
0.696026344736842
0.8123997860526316
0.8035681721052631
0.8350156081578948
0.8265409736842105
0.8416966224999999
0.8434559947368422
0.8062687460526315
0.7346938884210527
0.7747449284210526
0.7875377452631578
0.7884365736842105
0.8111694294736841
0.7760377394736844
0.7975708484210525
0.7718022263157894
0.7746329289473683
0.8073339042631579
0.8317253689473683
0.8182073894736842
0.8339718
0.7857780371052631
0.691784673394737
0.7216349976315789
0.7456376997368421
0.7047707868421053
0.7340656423684212
0.648754357894737
0.6434259347368421
0.632217702631579
0.6109549331578948
0.6378566460526316
0.6549629686842106
0.6260363189473682
0.6318392857894738
0.6579250442105264
0.6306843010526316
0.6788870184210525
0.6814062402631581
0.6855906507894737
0.688194227631579
0.6748565849736842
0.6481506163157893
0.7063583121052632
0.7488758031578947
0.7020355155263159
0.7282083773684211
0.7109807502631579
0.7207185323684212
0.7278433710526315
0.7139156789473686
0.6662344902368421
0.6796197057894737
0.6593862318421052
0.6548965023684211
0.6748756465789475
0.7031970186842105
0.7029163710526318
0.7246774578947369
0.704946104736842
0.7650338865000003
0.8231501315789472
0.8291157992105264
0.8948454897368422
0.9069932457894736
0.9254116178947364
0.9601696531315792
0.9687139552631577
0.9067215923684211
0.8941429913157896
0.8613286315789476
0.8456490122368424
0.8731984978947368
0.8663756863157895
0.9003755663157897
0.9374983315789474
0.9346514368421054
0.9191950548684213
0.9337019755263161
0.9671049215789476
0.9495411391842101
0.9265478105263154
0.929465000789474
0.9113086042026316
0.8438066107894737
0.782702872894737
0.7682409465789474
0.7365124728947371
0.8028940512368421
0.8535132557894735
0.897577667631579
0.9128457526315789
0.9265025121052632
0.9621860086842103
0.9962360523684213
1.0736397807894738
1.0513285910526315
1.1143297360526314
1.1161958576315791
1.1119764763157896
1.0941674268421056
1.093760676842105
1.1773517934210525
1.1457575171052625
1.1843613563157893
1.1477955321052629
1.1593179686842106
1.1409663739473683
1.1674718726315785
1.2298635686842108
1.222210496842105
1.2250734397368421
1.1140430529736842
1.0665359760263156
1.0737457181578947
1.0533955557894734
1.0320822913157899
1.0135236326315789
0.9399586000000001
0.8586075763157894
0.8287931552631578
0.7744462967894736
0.8150799710263158
0.8040255357894738
0.825528552631579
