# Supplementary material for: Obesity dysregulates feeding-evoked response dynamics in hypothalamic satiety neurons
Source: Sci Rep. 2025 Oct 14;15:35837. doi: 10.1038/s41598-025-19800-2 (PMC12521569; doi:10.1038/s41598-025-19800-2)
Supplement: Supplementary file 8 — Supplementary Material 8. [file 41598_2025_19800_MOESM8_ESM.zip › Supp Fig 3/Supp Fig 3a/Supp Fig 3a/NCD_to_HFD_1st_MPK184_mean_running_29.csv]

1.4118193516129034
1.3843688267741936
1.3891854612903225
1.3333702793548388
1.2991591748709677
1.3056767377419354
1.2914862387096773
1.2827312054838713
1.2769016441935486
1.2237117816129033
1.1779331309677419
1.166583020967742
1.132145440612903
1.1456532329032256
1.1501220225806452
1.12057651
1.0524682967741934
1.0299096396774194
0.9980935530322581
1.0235879667741936
1.0693436393870965
1.0355673261290321
1.023129741935484
0.9655533774193548
0.9411869319354838
0.8640829129032258
0.8748302767741936
0.8803128877419355
0.8811849848387097
0.8518585851612904
0.7867883999999999
0.844323935483871
0.8413143354838711
0.9379778167741936
0.9949556100000001
1.0996922693548385
1.1704858616129035
1.1774426500000001
1.2691249196774195
1.2826233161290324
1.3319541890322582
1.3649640354838712
1.3987716358064515
1.3759557967741933
1.3545345870967742
1.3384222387096771
1.3146890380645162
1.3173552483870967
1.2599166032258065
1.2428750741935486
1.2499212278709677
1.218447933193548
1.2093824912903226
1.1989541922580649
1.2503027741935484
1.2435105870967742
1.2593040038709675
1.2822861777419354
1.3057441106451617
1.3495550706451616
1.308732963548387
1.2887705483870968
1.317165284516129
1.3236493096774193
1.2363164506451612
1.2069625532258066
1.1852718422580646
1.1098508935483873
1.0106115551612902
0.9510652141612901
0.9384225167741933
0.928413715483871
0.9047459990322582
0.920310806451613
0.9763750077419355
1.0029125229032256
1.0508977516129032
1.070766213870968
1.1448215406451612
1.1637304661290324
1.1669180077419352
1.1917052064516132
1.1181586436451612
1.1204659419354839
1.0909432816129032
1.0074884903225805
0.9888558419354838
1.0452721232258064
1.0085182425806452
1.0465373580645163
1.0002329893548387
0.9207287003225805
0.8874535248709675
0.8642768597741936
0.7968025167741933
0.8530086261290322
0.9564697725806451
1.0908927945161293
1.0889020535483875
1.0132061042258065
1.0554021845161292
1.1121151025806455
1.1646521661290326
1.2076076132258065
1.271166693548387
1.2232043519354838
1.1654331654838708
0.9853222064838713
0.959973083548387
0.950011660032258
0.9376286991612902
0.909623878483871
0.8395003574516129
0.7211424322258065
0.6556053054838709
0.6320612174193548
0.5606891867741937
0.4723324458387097
0.42414177516129037
0.38097695906451606
0.3130908222258064
0.28748088777419356
0.2976271484193549
0.3041040777419355
0.2938569096774194
0.2820751325806452
0.25489730358064516
0.21911151290322578
0.17654680129032257
0.16717549516129032
0.1494154416129032
0.12827763903225806
0.13482774741935483
0.12005099903225806
0.0954374483870968
0.08862928387096775
0.07858584741935486
0.08082879677419355
0.1143246493548387
0.12889713480645162
0.11163741935483872
0.10051487129032256
0.07335374032258064
0.0672446435483871
0.07185134612903225
0.07634512222580643
0.09053289129032259
0.0874322229032258
0.07266589032258063
0.052394180645161284
0.0699328793548387
0.06476912354838708
0.05334720451612903
0.05810984512903225
0.09717364967741934
0.08672420161290322
0.054601793225806446
0.10351631548387095
0.12020667677419354
0.1567717496774194
0.19088418254838707
0.25005171387096775
0.3326929364516129
0.3996853451612903
0.4365517035483871
0.46916955225806456
0.4952238522580644
0.5324347312903226
0.5890936358064517
0.6544762019354838
0.6924060916129031
0.7209103516129033
0.7229351229032258
0.750533734516129
0.7385879316129033
0.8215971099999999
0.8943048
0.9706632774193549
1.0495210629032257
1.0705442287741938
1.1560266967741935
1.2733742603225808
1.3459657132258065
1.334482896774193
1.4005407938709673
1.4009191248387096
1.4492470303225806
1.4103884787096774
1.3722205441935484
1.3530661735483869
1.2678230038709675
1.1957050551612902
1.157831658709677
1.1900396926129033
1.1916316025806448
1.1655347193548387
1.089980768064516
1.0415575364516125
1.016814394516129
0.9849264167741935
0.9644735883870968
0.935086077419355
0.9217054103225807
0.8578265548387096
0.7766693748387096
0.7874738777419357
0.7433493387096773
0.7551418745161292
0.7374044251612906
0.7542810483870968
0.7687188638709678
0.8242729290322578
0.7607485225806452
0.7148125232258064
0.72891542516129
0.7245873035483869
0.7552821677419354
0.7635416367741934
0.7593098290322582
0.7157811258064517
0.6417476993548388
0.5674581870967744
0.5937926322580647
0.5788430609677419
0.48975857903225806
0.4348392316129033
0.42965315483870975
0.36986557419354843
0.3407339882903225
0.3844722374193548
0.44197641419354833
0.4133193416129032
0.4335128374193549
0.42747196451612907
0.4693084677419354
0.4630512812903226
0.5252117051612903
0.5401353735483871
0.565726693548387
0.5802448745161292
0.5488997983870968
0.5920097841935482
0.6055554651612902
0.6220187461612903
0.7096994677419354
0.7344629399999999
0.7566600645483873
0.7790363748387097
0.8079948709677419
0.8340336458064515
0.8726318432258064
0.89442811516129
0.9099700344193548
0.9284577019354839
0.8454864416129032
0.8548515512903225
0.7882141906774196
0.7184070416129031
0.6571861161290323
0.6669887280645161
0.5818201648709678
0.5530284987096776
0.557070969032258
0.6384682290322581
0.6441702583870966
0.7138290164516128
0.6869221564516128
0.8021944183870968
0.8169832441935482
0.8259377006451615
0.9307738316129032
0.960904017096774
0.9590522287096777
0.8921085135483868
0.888124253548387
0.8575069838709679
0.9587248977419355
0.9235534783548389
0.9232257645161291
0.9651895848387098
0.9692440687096774
0.9497938806129033
0.930323864516129
0.9843489225806452
0.9770590651612902
1.0283818387096773
0.9102186890322582
0.8974120390322581
0.8888162035806452
0.7864790741935482
0.7037189393548388
0.6282099374193549
0.601949037096774
0.5143407584193549
0.45684258774193554
0.3627556690322581
0.40652597258064516
0.364750373516129
0.3795619057741935
0.43856700354838707
0.45257588099999996
0.49769254838709676
0.5230823293548388
0.566952642580645
0.618386982419355
0.6795282325806451
0.6850942070967742
0.742379701935484
0.745887852580645
0.7656667741935483
0.7608891851612903
0.7760452974516128
0.7597463358064516
0.7222590258064516
0.6932818422580644
0.672735970967742
0.6197974645161289
0.5974440322580646
0.5520270490322582
0.4655167667741935
0.437757194516129
0.3846174122580645
0.3530706148387097
0.3715607822580645
0.3479157516129032
0.32899470454838714
0.3005626677419355
0.2515476577419355
0.281063829032258
0.29009817
0.26796663354838707
0.2808263666129032
0.2731438032258065
0.30298697967741933
0.2692316325806452
0.277040770967742
0.3000542574193549
0.32509553419354836
0.29916735774193554
0.25133378322580646
0.2655659783870967
0.24508865032258068
0.2251451
0.21328412741935487
0.19845013709677417
0.1845800382903226
0.17481683741935483
0.15314704838709678
0.17479360322580648
0.2050973612903226
0.23433254516129032
0.29748568745161286
0.32179964193548394
0.31302465193548384
0.399541909032258
0.3981151473870968
0.4410018580645161
0.5234822380322581
0.549908673516129
0.537900435483871
0.5468805064516128
0.5248714193548386
0.5303178032258065
0.5543848193548386
0.5405358722580645
0.56484663
0.5745289916451612
0.5530410548387097
0.5628880741935484
0.6166657164516129
0.6495332325806451
0.6240359806451613
0.6554006422580647
0.678861995483871
0.6940519680645162
0.6370959587096775
0.6355981332258063
0.6325496858064515
0.5918058161290322
0.527056441935484
0.48832035677419355
0.4580196977419354
0.4402254838709677
0.34439986451612903
0.31966987096774196
0.31697954290322583
0.3048861277419356
0.28403344064516134
0.2694622290322581
0.26112637806451616
0.2438722458064516
0.27653426132258074
0.28113336129032257
0.2706349290322581
0.29759195548387096
0.26230973225806453
0.27952161193548386
0.28664389774193544
0.29930103870967745
0.29135793580645164
0.2987187132580646
0.25170770967741934
0.2323398032258064
0.2468479451612903
0.22393012258064512
0.22676615483870968
0.21065074838709677
0.19780122903225808
0.20911409999999997
0.19661100870967743
0.15736366451612904
0.1523302851612903
0.1268499806451613
0.14181896064516125
0.10896444516129034
0.10497968967741937
0.07815269677419356
0.06673667903225806
0.03493742322580645
0.024505288064516125
0.02913577364516129
0.0716365064516129
0.08979062838709675
0.08859185806451611
0.11935799322580645
0.14395400580645162
0.1697354
0.21658226451612902
0.24175490000000002
0.22802621096774195
0.23363982616129036
0.23310209677419355
0.19798762903225806
0.18389561764516127
0.1761834970967742
0.1425105987096774
0.1486823129032258
0.09564758225806451
0.08287259999999999
0.07706224612903226
0.07479109722580644
0.07757223345161288
0.07548575870967741
0.11258543261290323
0.07655237741935485
0.10267017064516128
0.07112408225806452
0.08872605677419355
0.08031680312903228
0.10429739967741937
0.14702815774193548
0.16216257193548386
0.20840639354838708
0.1801449193548387
0.20501623870967745
0.18960943548387096
0.21060925806451614
0.18058522741935487
0.21163106451612898
0.17664702599999998
0.13161710561290324
0.09007440741935484
0.048495407129032254
0.03421085287096774
0.04651200064193549
0.0407422064516129
0.031040193548387097
0.054596125806451616
0.03333449164516128
0.049567607419354835
0.05072778496774193
0.07626764193548388
0.06751493390322581
0.10121590032258065
0.051893649032258064
0.04837008290322581
0.06424578387096774
0.08673881935483871
0.08667828387096774
0.10356676774193548
0.08812901325806449
0.07997401238709677
0.05683654741935484
0.05474468196774194
0.09185253387096776
0.08009996451612902
0.06343355677419354
0.04926270258064516
0.0529861264516129
0.03360264
0.040708016451612906
0.04634505806451613
0.07692103225806451
0.0438691129032258
0.03385646967741936
0.05105514290322581
0.059180219354838706
0.04636744516129032
0.03899643870967742
0.041989903225806445
0.03822513548387097
0.023153278709677417
0.021463671677419353
0.041194919354838704
0.04306150161290322
0.04030579677419355
0.04038811612903226
0.06258843548387097
0.0476091
0.04758129032258065
0.04835821290322581
0.08335087096774192
0.07768613906451613
0.05318441645161291
0.033465558064516135
0.05524223451612902
0.05859236129032258
0.04906042903225806
0.043559893548387095
0.06381337741935483
0.06324497741935484
0.04633184838709676
0.06540499032258064
0.08886561612903228
0.08286567741935484
0.09223267419354839
0.10071287419354841
0.1036134483870968
0.12740604193548388
0.1451126774193548
0.1304725290322581
0.12398545161290324
0.1490900929032258
0.13730815419354836
0.14677048774193557
0.18397349354838713
0.20349196809677417
0.25321971322580644
0.2233427054838709
0.24390775496774195
0.27060350645161296
0.28370968548387093
0.3136134390322581
0.3014785322580645
0.3130693825806452
0.2984446312903226
0.2881376029032258
0.2771470093870968
0.2988856970967742
0.29783473806451616
0.2805694503225807
0.29128568483870965
0.2804701851612903
0.3155309281935484
0.34161000645161294
0.3338878487096774
0.3743980267741935
0.41332172193548394
0.48995289741935494
0.530251851580645
0.5806748874193548
0.6284215458387096
0.6785562790322579
0.6909983645161292
0.7373284680645161
0.7831348680645162
0.7765025712903227
0.7734800403225806
0.7062114838709677
0.7508045774193549
0.7329956645161291
0.7136175503225806
0.7053045100000002
0.7107807096774192
0.7083083277419354
0.7216645096774195
0.7231995019354838
0.7219054461290323
0.7230002067741939
0.7059957774193547
0.7493453741935484
0.8011439841935484
0.8094717419354839
0.8198354677419354
0.8412042580645162
0.8479048322580645
0.8838118741935485
0.8964475441935484
0.9569185483870968
0.9318874838709678
0.8650637483870968
0.8497842161290323
0.858483848064516
0.862724879032258
0.8470154806451613
0.8437663229032257
0.8282088651612903
0.8135735000000001
0.8101420364516129
0.8112556096774193
0.7908266129032258
