# Supplementary material for: Obesity dysregulates feeding-evoked response dynamics in hypothalamic satiety neurons
Source: Sci Rep. 2025 Oct 14;15:35837. doi: 10.1038/s41598-025-19800-2 (PMC12521569; doi:10.1038/s41598-025-19800-2)
Supplement: Supplementary file 8 — Supplementary Material 8. [file 41598_2025_19800_MOESM8_ESM.zip › Supp Fig 3/Supp Fig 3a/Supp Fig 3a/NCD_to_HFD_1st_MPK184_mean_running_30.csv]

6.77378641460674
6.715148939550563
6.639936263820224
6.679545220224719
6.651697441348315
6.575940114359548
6.532928166516853
6.527176698382023
6.546281302157302
6.484689633685393
6.508334015056179
6.644806808539325
6.720526608988764
6.757708370786517
6.838388178426968
6.889770972606741
6.9565672642696645
7.008639267662922
7.085181663370787
7.1584810861573045
7.122640480696629
7.042191402247189
7.048808820224718
7.089640494786516
7.161547478808984
7.27508269955056
7.380749898876403
7.4920282265168545
7.529473621123596
7.48547316564045
7.522790807191012
7.629363406741572
7.66671353033708
7.628517978651687
7.5224797107865164
7.469102679910113
7.350654692067414
7.240818811213484
7.185052782471911
7.222959661056178
7.2678216040449435
7.220066616831461
7.317024706741572
7.4548577732584285
7.622377767415729
7.674185717078651
7.767576389213483
7.8311093952808974
7.94967209617978
8.019111791685395
8.065198916179776
8.09824643885393
8.043011089887639
8.004068830786515
7.93382398292135
7.974451105617979
8.023481186269661
8.110960171235954
8.156596519101123
8.134858200224718
8.134517966741576
8.198922195280899
8.26850333977528
8.298968179775283
8.306754426966295
8.252606024719102
8.189180043595508
8.121869665056181
8.100493552739332
8.23297016561798
8.314689892134831
8.347545276404496
8.36579700764045
8.372941151483145
8.399009286966294
8.488071868988765
8.567360096696628
8.680462768089889
8.706128142898875
8.663794388089885
8.66403224247191
8.595130625393258
8.549362651707868
8.514961876876404
8.490942028786517
8.426185812808988
8.437891280898873
8.308403076831464
8.200494684629213
8.13574978
8.049163272808988
8.04228824431461
8.078091399932584
8.130984239662926
8.233641067910114
8.281391954314607
7.961652870539328
7.1652308040449455
6.754154215752808
6.539770640247193
6.447466860674155
6.2289851150561795
5.862591649438201
5.482048409213483
5.086574555056179
4.586464249438201
4.419317653483145
4.7883996404494376
4.737567325842696
4.421717359550563
3.939291402921348
3.5996506170337086
3.278897122831461
2.884837574382022
2.4654009296404498
2.161070598224719
1.8500191044719103
1.5536269775280898
1.2662237465168538
1.0288442204719102
0.8870488227415727
0.7428038186516853
0.6164504503370789
0.5623398552808989
0.5198311564269663
0.5128924644943821
0.5200721496629215
0.5081337662921347
0.48873308696629214
0.46878427002247186
0.4510567359550562
0.404692562022472
0.3573122351011236
0.3185297564494382
0.28201058970786513
0.23495624269662915
0.19752839233483152
0.15842364186516864
0.15223003775280902
0.14376026004494386
0.1349237678651686
0.1475368272134832
0.14718632137078652
0.14110047211235954
0.13152439608988767
0.1397611647191011
0.1438647760224719
0.13629074319101123
0.10608514089887637
0.09287387130337078
0.07696880316853934
0.06344446415730337
0.08098864323595507
0.16213228793258427
0.32499065593258425
0.5282527385842696
0.7378472854831459
1.025831098808989
1.3444175151460673
1.7233738323595507
2.1686654620224712
2.6649617993258423
3.1531415541573047
3.5843991202471908
4.039083431842696
4.516794697011235
4.988499357415729
5.50038006247191
5.928774242404492
6.290466890966291
6.493851041910113
6.620145064449439
6.785553036561797
6.903818451662922
6.899455169191011
6.879938957011236
6.845427290112359
6.791407642426966
6.768979025617979
6.759352217550561
6.879646025393256
7.031895298885393
7.09292080741573
7.030515520966292
7.087623255505619
7.163935706089888
7.236256060157303
7.301157495528089
7.272483881033709
7.324885281280896
7.361794817325843
7.357861818202248
7.29537095364045
7.3672485093707865
7.44861881595506
7.380867899101123
7.317163368314606
7.247830538202248
7.285537798606746
7.2022919139325845
7.0857769438426965
7.022659963483146
7.017384722022473
6.9939794162022455
6.912726875505615
6.926907639550563
6.952821099101121
6.9455805110112365
6.889566600898877
6.895648925617976
6.946468257752809
6.894904782471909
6.857791032044946
6.816585855730337
6.846535542193261
6.820348546269664
6.782674357078652
6.8138887774831485
6.899157212089886
6.9623449431460624
6.9605695626741575
7.021126897078655
7.119915982898878
7.198140366067415
7.208228121573035
7.209974883370788
7.219632211595505
7.0817793620224725
6.931096205617981
6.89004922179775
6.826075887595505
6.715738245842699
6.673346335078653
6.602839385168542
6.615522457280897
6.604128519483148
6.64790525388764
6.775146109348315
6.919554159550563
6.86926422013483
6.738673928314606
6.689983349213482
6.614481798786517
6.643347289123596
6.564817666741571
6.505043109662922
6.369411919775282
6.233998712089889
6.103452379460674
6.048771073707867
6.08780124669663
6.153449268224717
6.228270719550562
6.197002842067415
6.184739637033707
6.2008351519101135
6.22446187595506
6.2957382494382035
6.276163325617978
6.3350901842921346
6.340251538584268
6.348188192359552
6.3717067453932605
6.35262109116854
6.346701299078649
6.361827662247193
6.359755797752809
6.34299060022472
6.43901314892135
6.449235754606743
6.493155921370787
6.463695734157303
6.363933487640448
6.281072213483147
6.1289565348314605
5.964273973707863
5.800205629505618
5.645056473056178
5.415606101348316
5.218268214179774
5.063735799550562
4.904177455056179
4.746194151932586
4.719953190337079
4.744103258202247
4.810362611617978
4.878843119460674
4.846800153707864
4.871322626292136
4.888426895505619
4.9199839800000005
4.942128278112361
4.956709062651686
4.875287787438202
4.801843090112359
4.69709633258427
4.595097513707865
4.557538111011235
4.5076533431460675
4.507009681078654
4.459760181348313
4.402571177011236
4.382844527573033
4.39209924891236
4.342406542
4.2687353341123595
4.283428503595506
4.322898283865169
4.282438966561798
4.215210866966292
4.192700108988764
4.187355973033707
4.142883396853932
4.11323285283146
4.205968599101125
4.328229366292134
4.374394364494384
4.352871377685393
4.387431066292136
4.455354031483145
4.449050690561799
4.457767313235955
4.514541470988765
4.5727605752809
4.551780155056179
4.5474342851685385
4.55757427460674
4.577767671011236
4.598914878224719
4.5773367932808995
4.594259596629213
4.616589706921348
4.585373789213483
4.48073467483146
4.405137986516853
4.309794520224719
4.233959802022473
4.12483364424719
4.058004196179776
4.092252448966293
4.094479240561798
4.042229217438203
3.9633436616629223
3.9161465586516866
3.855474145393259
3.8267884170786512
3.8059400492134823
3.819695066943819
3.781972717505618
3.6702057193483144
3.598462923820224
3.598907260651686
3.6380114479325854
3.70569914083146
3.768151785393257
3.802634411910114
3.7509544112359556
3.710336423595506
3.7148976811460677
3.687310165820225
3.6556025755056174
3.5856782468224715
3.531404496584268
3.4529116795505606
3.364559779325843
3.3109216559775296
3.3330269775280907
3.37017949305618
3.4186062193258424
3.4963052868988758
3.5802812283146075
3.6622689489887637
3.7107446977528094
3.7713596591011225
3.861919877101124
3.9100847308764046
3.94927233411236
3.9744136914606734
4.015698527865168
4.0077932110112355
3.949827963820225
3.952309135056179
3.954710085842696
3.926889486966292
3.8690526109887644
3.766154261775279
3.6490124550786516
3.5826482301123597
3.4484362516853935
3.361178971910113
3.3381391921348316
3.287899493685394
3.2868890041797756
3.321930310764045
3.374041150966293
3.5101977199999994
3.6695828324247195
3.754819023865169
3.8584532056853926
3.899445794606741
3.8993154727865167
3.948356989640449
3.953728081235955
3.9205124737078654
3.881473077258427
3.839906507191011
3.7994482229438185
3.7592227983595508
3.731819275033708
3.7267743761573024
3.760521996808989
3.8135071062247192
3.9045294576853933
3.942111994404496
3.9666568600224728
4.000749835955055
4.015438802247191
4.058707698426966
4.090814632292133
4.1135207710112365
4.175250798426966
4.1635923710112355
4.129541691235955
4.194075082022472
4.274024152741574
4.283655821348315
4.3017916889887635
4.2839804062921365
4.234850451213484
4.201428320898877
4.130768030112358
4.0417615513707865
3.977327768020225
3.938012619775281
3.905052338202249
3.9239972289887635
3.9635272676404494
4.030092790337079
4.122825366539325
4.237651191685393
4.337582914606742
4.476322066000001
4.611152479999999
4.647892303617978
4.635798084067415
4.605956620382022
4.57996654494382
4.519714914426967
4.506513024651684
4.4641691020224705
4.479678451685394
4.461204002247191
4.397034214157303
4.362188126516853
4.387267359910112
4.450618841595506
4.479323851932584
4.548430213707865
4.571602583370786
4.632008937078652
4.675123145550562
4.750174407865168
4.871393246921348
4.936974408089887
5.028289027617978
5.065765080000001
5.090835344494383
5.108441258179777
5.1425945115730345
5.133163922921345
5.034102512157304
4.922844021348316
4.882301540674159
4.983130446292134
5.001606848067416
5.037039879775281
5.041429745168542
5.078097064719101
5.080560873932583
5.054675795505618
5.130348786292135
5.232023800449439
5.168211732831461
5.06967989930337
5.041424377101123
5.06271014330337
5.083104188764045
5.102137730337078
5.1090271370786535
5.1414812188089885
5.149924328539326
5.1927041307865185
5.248838799999998
5.2738294905617975
5.274613275505618
5.220063476179777
5.1722855122921345
5.145240195505616
5.171817486516854
5.210837706898878
5.1565333484719105
5.079304183146069
5.132828317101124
5.18335296764045
5.15972368786517
5.165622664044943
5.186266643820226
5.171033138202247
5.109815757303372
5.146963834157304
5.2090473494382
5.241332178876404
5.26822000247191
5.275548288988765
5.315505523370787
5.371275367865168
5.398259748494382
5.502297959325843
5.6377018855955034
5.64249443597753
5.6214663247191
5.72552261011236
5.744554393910114
5.77011459847191
5.846834437033708
5.9105571050786505
5.999033415682034
6.032391054157304
6.0557089047191015
6.099874278651684
6.183474824494384
6.148073840898877
6.124710599325842
6.120805971662921
6.066884977528091
6.0029530478651685
6.022512718876404
5.956231618247192
5.926572530988763
5.901608352966292
5.803112374606741
5.735061724516854
5.672260838651682
5.642805801370787
5.6390638734831455
5.599305191123595
5.571729952157304
5.635334244394606
5.653880089483147
5.667793117528091
5.75814594516854
5.807669404943819
5.796700582471912
5.833791046067416
5.848051729797753
5.886504037078651
5.875675636651685
5.833412522022472
5.788936440247192
5.742001657078651
5.699621880898875
5.665909212337079
5.66197722247191
5.6332731452584275
5.6577227363820235
5.652284734539326
5.6129853170786514
5.577646807842698
5.574942595730338
5.603771076359552
5.713637441123596
5.846308054831461
5.970607713685395
5.957273547865168
5.957681648044944
6.006792775056181
6.056647023820227
6.1513801166292135
6.1853533164269665
6.195251444247191
6.17548419330337
6.163227090337078
6.195902997505617
6.324621641797753
6.433977206067414
6.484095818426966
6.537101547573034
6.595714573258428
6.708291744494383
6.846734099370787
6.921509373932587
6.970767034157303
7.054211291910111
7.047484505640449
7.047732312584269
7.129253013483141
7.222000392786516
7.2448470934831475
7.186857097752811
7.212827357550561
7.206275955056182
