# Supplementary material for: Obesity dysregulates feeding-evoked response dynamics in hypothalamic satiety neurons
Source: Sci Rep. 2025 Oct 14;15:35837. doi: 10.1038/s41598-025-19800-2 (PMC12521569; doi:10.1038/s41598-025-19800-2)
Supplement: Supplementary file 8 — Supplementary Material 8. [file 41598_2025_19800_MOESM8_ESM.zip › Supp Fig 3/Supp Fig 3a/Supp Fig 3a/NCD_to_HFD_1st_MPK184_mean_running_31.csv]

4.724226766269663
4.797790606741574
4.787124469505618
4.743464167595506
4.791574458898878
4.794476059325843
4.835996733707867
4.814985698202246
4.7773113483146075
4.872982213483146
4.913672137977528
4.994334563595504
5.081948241797753
5.194664528764046
5.2192484466966285
5.249234699101124
5.235971133820224
5.249973336561797
5.258857693258426
5.198534324719099
5.14713686966292
5.050681925393259
4.999550553932584
4.990427081168539
5.005619009123596
5.040017140449438
5.031308498876404
5.0508719476404496
5.158942225393259
5.206239973842697
5.278641450089889
5.413581813011235
5.500971884044945
5.525574101797754
5.558834325168539
5.536686552112359
5.5758305492134825
5.589147990786516
5.482483728314607
5.466094574606742
5.452639235955059
5.411000302471912
5.363005643573033
5.357327614179776
5.347296522269662
5.423786822696628
5.494118793258427
5.5085219353258426
5.54043854224719
5.645190376382023
5.660169465842696
5.721475889887641
5.812359611685394
5.838357970112362
5.8850376415730326
5.927360434157304
5.96565928449438
5.923703749842699
5.9397068080898885
5.860031341797754
5.852146204719101
5.777042070134829
5.701991854382023
5.65809159775281
5.651831837078651
5.611218914853931
5.585101311011236
5.638479393707866
5.700339251685395
5.725813132584271
5.780594346741574
5.819134373887643
5.786226098876405
5.844136133033709
5.885647203820225
5.839961559505617
5.8202207078651655
5.862372607191013
5.8086314746067425
5.847935211011235
5.831212813303369
5.815732394382021
5.879708856494383
5.853875724494381
5.784577868089889
5.857235983348313
5.880999900179774
5.787413053011237
5.813541922696628
5.761516653348315
5.756207131011234
5.737895460606742
5.683306638651685
5.710193399325846
5.774845973865171
5.781855890267415
5.559172686988764
4.90289523707865
4.790809186516855
5.0783860426966285
5.256870898876404
5.325575887640448
5.477119932584271
5.546899932584269
5.455683662921346
5.338281438202249
5.4106386292134845
5.866596292134834
5.574410337078654
4.8686548773033715
4.169343985393256
3.588361235258426
2.908111781146067
2.2701440991011235
1.7417125476404491
1.2584048458651687
0.8485122114831464
0.5494317106741573
0.37140882015730337
0.2503400563595506
0.17750573076404497
0.12279186033707865
0.0881863166292135
0.059346122629213474
0.04047094343820225
0.021520775483146067
0.019226830337078653
0.007893684157303371
0.006631911438202246
0.004596242629213483
0.00195931393258427
0.0008123065842696628
0.0003542611011235956
0.0007745080224719102
0.002045610674157303
8.220222471910113e-05
0.0003903734606741573
0.0003233912359550562
0.0011161074382022474
0.004518023325842697
0.0036183128089887647
0.021485778786516856
0.030766014382022464
0.034780293865168545
0.04050822696629214
0.04982817932584271
0.0554412804269663
0.08012552539325843
0.10054764651685393
0.10320662808988762
0.11533055653932586
0.12336988714606742
0.13860391116853932
0.18223310943820226
0.23436355505617976
0.302991177505618
0.3628181867191011
0.4038463521348315
0.4511007146516854
0.5172284408089888
0.5994946849932584
0.6706355698876405
0.744696181573034
0.8031499569887641
0.8759812588089886
0.9168873868764045
1.0021525878651685
1.0997647864943823
1.1876581642696629
1.27670621305618
1.3646047128089887
1.4701409793235956
1.5914454647191014
1.6916665060674156
1.7689654700898874
1.8828673418426969
1.970978046966292
2.0481276424494386
2.122303032292135
2.162602379550562
2.1634917013707864
2.1662360533932583
2.137782629213483
2.1211788597752808
2.1205341937078646
2.119923757752809
2.101885701213483
2.1008741788089886
2.13730689035955
2.2271585646516856
2.3120595017528087
2.431616448764045
2.543601221797753
2.630148930988764
2.7064870993258427
2.791114673033708
2.8323265339325845
2.8901440276179775
2.9343038566292132
2.930705027191011
2.972315653146068
2.99450784105618
3.0327473051685394
3.0530742602471905
3.0752721305617983
3.0655016853932584
3.140520048314606
3.220391361573034
3.273155676404494
3.2947447415730338
3.3156068912584264
3.3474716930337083
3.3766448062921346
3.3987696539325842
3.439071056179775
3.525696899752808
3.562676412786517
3.532138126292135
3.5285127760449444
3.6277778678651686
3.666052514606741
3.692159309191011
3.7249448260000007
3.778849161573034
3.8209121011235947
3.8341215505617976
3.820755370786517
3.872884561797753
3.8820535662921354
3.7552340298876405
3.6851724348314603
3.626989265842697
3.5842878092134822
3.568531696629214
3.525311824719102
3.456089730561798
3.4712120871910117
3.4160476237752815
3.3701742921348314
3.4304791532584273
3.4969189950337074
3.55774132247191
3.5586627865168547
3.5761073878651684
3.557040651685394
3.532280060674158
3.5160753519101133
3.513942466516854
3.525444276694381
3.5676495265168544
3.5971561078651697
3.561006880876404
3.589468751910112
3.570245653932585
3.617119474382022
3.69796355530337
3.7236497698876407
3.7443237528089894
3.740366615730336
3.71915155505618
3.708780085393259
3.727201396853932
3.7024987011235964
3.7127113438202235
3.735152724719101
3.7240112689438214
3.6906601743820224
3.625775154292135
3.583108192134832
3.5977777498876407
3.6099634510112364
3.580602657752808
3.56802518741573
3.5921737429213487
3.552727143820225
3.501376496629214
3.469337725101123
3.5036505373033706
3.5725395298876395
3.5624321060674147
3.5186203588539327
3.5469586613483144
3.53528278269663
3.49828241835955
3.4607075379550567
3.4659303483146067
3.434840402921348
3.366967391460675
3.3142927393258423
3.268661406741573
3.2395859258426962
3.204264808988764
3.161670521348315
3.150965432584269
3.1659517402247186
3.1274960732584263
3.169659040808989
3.1765247791011237
3.120666298516854
3.0991147139325848
3.0398999660898873
2.9452707433707865
2.888427069662921
2.8162721505617965
2.7628473103370785
2.7988701575280897
2.76793576741573
2.7464996943820226
2.7435777665168537
2.710764790561797
2.6965055262921345
2.7352693602247196
2.7839282948314614
2.792996811235955
2.7832132568539323
2.7340280803820227
2.664219144
2.6160811993258433
2.5852326089887634
2.582066075505619
2.5939732844943824
2.5341595734831457
2.456104985842696
2.37766067752809
2.299696926292134
2.230795471685393
2.2534501426966296
2.236264402247191
2.230007840449438
2.210354907865168
2.1527597766292135
2.1399315986516854
2.1095915358202246
2.136613432539326
2.1747706321348312
2.1884748278876405
2.165321475730337
2.191130606966292
2.1953524269662923
2.204335801303371
2.2201145049438202
2.2530028204269668
2.279615008988764
2.2600116179775283
2.2533402746292133
2.2298531422471903
2.144006460674157
2.132247395730338
2.1675062112359544
2.1818552831460676
2.169006050561798
2.1443169031235954
2.170599331685393
2.2401031084044947
2.256802875280899
2.291100121348315
2.3670581842696636
2.4095010986516856
2.3948803883146064
2.37449726741573
2.4257700227191017
2.458679201797753
2.431947946067416
2.3856119325842697
2.3794407191011233
2.3952368966292132
2.3979252584269664
2.340165784269663
2.317527842921348
2.3170280687865166
2.2770345006741577
2.2891159355056185
2.3034708818202247
2.3360106688764044
2.351059145393259
2.382297632
2.47638708494382
2.531869334606742
2.581393560898876
2.6820334155056176
2.714225480898876
2.678917139325843
2.6692405662921344
2.663429876404495
2.6627269099775273
2.620864559056179
2.543937701123596
2.546329788764045
2.547506914831461
2.5200552092134827
2.550429915730337
2.5702440224719103
2.5979173415730332
2.621015148314607
2.643810006741573
2.682005496629214
2.7083932561797757
2.709387842696629
2.724814249438203
2.73380816305618
2.7406073062471914
2.7341433719101125
2.732064633932584
2.740518195752809
2.7309900764044954
2.6894486384269665
2.6754473640449437
2.6482776157303367
2.644870808988764
2.6036148314606744
2.575991096179776
2.58151576741573
2.595382127168539
2.5774499550561805
2.5974833094382017
2.60945011283146
2.5453385111910114
2.502202190786517
2.457457932584269
2.431441099707865
2.3990768078426967
2.382768685393258
2.328615857775281
2.2891338519101128
2.2315487664943823
2.2101045721348314
2.2838810982022477
2.38282888988764
2.4447106741573035
2.515490734831461
2.5837906808988764
2.5956111988764046
2.649580608089887
2.7418138592808994
2.851378034831461
2.9348083006741574
2.960595701573033
2.9619077865168535
2.96813706494382
2.956738113483146
2.944289244876404
2.9186057761797755
2.9315760521348313
2.973813888314606
2.9465210928089887
2.9656460921348318
3.040831010337079
3.0493730208314602
3.0659180822471908
3.045252026067416
3.0436615092134836
3.140624528988764
3.1859249271910115
3.144288919752809
3.171307009213483
3.1624545831460673
3.136641736404494
3.1407944161797747
3.139938846966292
3.193216127191012
3.219594749191011
3.20816450247191
3.204212873033708
3.2002697501123585
3.1707335417977536
3.1460185370786524
3.123995481573034
3.133067985617977
3.1432865098651686
3.1419609015730345
3.1097606447191
3.1095587528089883
3.088241307280899
3.0889129289887642
3.1362019752808994
3.163620424719101
3.1328017195505624
3.1143260525617973
3.079865463820225
3.058983117977528
3.0733720539325846
3.052234451393258
3.0725870387191008
3.101502829797753
3.0995094164044943
3.0989621622471915
3.1176736471910123
3.1765574388764044
3.2574271932584278
3.2889162808988757
3.3677923923595503
3.4812439701123594
3.5569711047191013
3.585046731842697
3.6368129170786516
3.7374514361797755
3.887490173033707
3.9833963114606736
4.066210507865168
4.179184341573033
4.278148171460675
4.2800265343820225
4.289311033258428
4.391095554831461
4.398774941662921
4.372649079730337
4.298322793258427
4.209331004404494
4.157654689550562
4.063174035955056
3.9688166633707866
3.897278365842698
3.907172773438202
3.8550260853932583
3.846478452089887
3.851307723258427
3.837209879775281
3.907148705617978
3.8891079325842695
3.891773538674158
3.935080926966293
3.9661186496629224
3.9604039992808993
3.962140353932583
3.9542809249438196
3.943196649438201
3.9449818936629213
3.8769670767865176
3.8810591186516854
3.8698054447191015
3.859776960224718
3.8568742752584275
3.8800479044943823
3.9555980674157296
4.032685925775281
4.09722142494382
4.199111568786517
4.2665177910112355
4.316831730786517
4.369589927842696
4.400002307101123
4.433591510112359
4.406366628314607
4.349766456179775
4.313335500898876
4.292767674606742
4.295593477235955
4.319688050786517
4.2505231587191
4.190132793483146
4.153725167662921
4.1991665849438204
4.212999247191012
4.236371008988764
4.200689798876405
4.15163830247191
4.064869485752808
4.045891033707865
4.072662385617977
4.12261677505618
4.128772076404494
4.094437325842697
4.115982247191011
4.120679419325842
4.115046831910112
4.133389071910114
4.233388366966293
4.216802944943819
4.17067542
4.155314289415729
4.210997375752808
4.259306806741574
4.21428297905618
4.172151570988763
4.229359520674157
4.2232056456404505
4.128678132853932
4.095987503730337
4.13173465258427
4.131951189842697
4.13785289458427
4.119759087977529
4.174123416853931
4.250348968539326
4.209590516853933
4.245451951235953
4.304701997078651
4.366676222426965
4.47023432269663
4.496518246516854
4.441076560674157
4.361629580898878
4.357337719685395
4.345608179617977
4.380703993325843
4.38681575011236
4.384235276629214
4.457824330561797
4.475170113483147
4.506418205370787
4.5438345011235945
