# Supplementary material for: Obesity dysregulates feeding-evoked response dynamics in hypothalamic satiety neurons
Source: Sci Rep. 2025 Oct 14;15:35837. doi: 10.1038/s41598-025-19800-2 (PMC12521569; doi:10.1038/s41598-025-19800-2)
Supplement: Supplementary file 8 — Supplementary Material 8. [file 41598_2025_19800_MOESM8_ESM.zip › Supp Fig 3/Supp Fig 3a/Supp Fig 3a/NCD_to_HFD_1st_MPK184_mean_running_32.csv]

2.1414986808988767
2.183837626876405
2.2117428366292136
2.204365641573034
2.2028730764044946
2.151019663820225
2.207450076404495
2.1465570092134834
2.096119018426966
2.123397647191012
2.1939019955056183
2.2287881280898882
2.2019146782022476
2.2189820887640455
2.3156636943820232
2.3524219820224723
2.276995069932585
2.2228722631460673
2.2517133280898878
2.1767270887640446
2.093719288764045
2.0575425811235957
2.0598307917078644
2.022291825617978
1.963645292134831
1.9085831159550557
1.9022099842696627
1.8843597743820224
1.8638835303370787
1.8728159550561798
1.8586339459101122
1.7908695296629211
1.8213758564044937
1.7926440640449435
1.793098299101123
1.7825293860674158
1.8469954215730333
1.927486713258428
1.9958218262921352
2.0495052000000005
2.102863901348315
2.121158779775281
2.003879088089888
2.058563914134831
2.0295451916853926
2.0985456224719106
2.0987622943820217
2.110995460449438
1.9551795671910115
1.9527403044943825
1.9334261628764038
1.9142231049438205
2.008366755730337
2.1045379876404486
2.108055783820225
2.061569601348314
2.0180535786516853
1.929961411910113
2.024148849438202
2.0292450134831457
2.0216134489662916
2.010217379550562
2.0008630898876403
1.8614905303146068
1.7880552741573035
1.7985997056179779
1.7705124723595504
1.7583973828988761
1.7095797474157304
1.6843375588764045
1.6947133168539321
1.793226551325843
1.7979763123595507
1.8684196471910106
1.8711778247191015
1.8672051303370787
1.873818483617977
1.9494453582022468
1.9697856689887638
1.9333679977528084
1.8977878692134835
1.899652584269662
1.947629505730338
1.9237793453932583
2.0088531164044947
1.9915596597752812
1.9805372078651682
1.9357879391011235
1.9137205053932582
1.9833524240449436
1.9740353011235956
1.9177828359550566
1.849182200853933
1.8230843466966293
1.7879438635955056
1.8556362077752813
1.9413507903370786
2.0327522582022466
2.0644486465168534
2.0781444660674167
2.050799885617977
1.9864694431460672
1.8994786741797745
1.8608437087415728
1.815149682696629
1.6827296561573035
1.4577718478876405
1.2718010734831457
1.1060521501348317
0.9705229339325843
0.8241349521573034
0.7525835712584271
0.6820338062471909
0.6196429247865168
0.5357125853932584
0.46510974020224716
0.471587113483146
0.4784865924269663
0.46081781348314615
0.4605057116853933
0.4663480164044944
0.4606637624719101
0.4794213285393259
0.4529764259775281
0.43931101101123593
0.4408901847191011
0.41967028000000006
0.43788212247191016
0.4253733193033708
0.40391724134831464
0.38369025662921347
0.3662064829213483
0.3905405937078651
0.3869136123595505
0.3830811943820225
0.3880646613258427
0.39515393303370794
0.3837404002247191
0.3780093591011236
0.38013554568539326
0.3788662633707865
0.38155159620224727
0.3453002876404495
0.3307224571011236
0.3452092451910112
0.3298348586516854
0.3121636514606742
0.3189811460674158
0.32135993258426965
0.3277927487640449
0.350214955235955
0.3604798282921349
0.37737066786516854
0.4091498366292135
0.42612853505617976
0.4688197952808989
0.5462015209213483
0.6133432791011236
0.6811676523595506
0.7313751291910112
0.784748273258427
0.8727750474382024
0.9510302946067416
0.993749784494382
1.0247295283146067
1.0759085829438204
1.0791581822471912
1.088363411235955
1.0815167115757303
1.1032587984269664
1.1246717557303372
1.1038645271910112
1.142946117303371
1.1886152768539324
1.195686559550562
1.196810780224719
1.2060267224719101
1.2256914755056179
1.2228420806741573
1.2497798328089886
1.2772822701123594
1.2897775842696628
1.2622773170337078
1.242162962022472
1.3202386712359553
1.348348193707865
1.4153706806741573
1.4320017171011237
1.4906830856179776
1.5743276121348313
1.658437779775281
1.7591974831460675
1.8681783892134831
1.9811350033707869
2.069863633258427
2.174284809910112
2.236924732808989
2.328298060674157
2.315600662921349
2.323891516853932
2.325705098876404
2.314959448764045
2.2977595431460673
2.2251851586516858
2.1604188611235955
2.1696020013483146
2.120424451685393
2.1658567334831464
2.203531574831461
2.2185616833932587
2.1989919049438207
2.1841083975280897
2.208072789213483
2.256616036853933
2.2732639020224714
2.279621282022472
2.355352624044944
2.340709952808988
2.375551049438203
2.448578455977528
2.494005478876405
2.528253298876404
2.6091187400000004
2.6284383042696624
2.7018704269662916
2.706868777303371
2.7009350337078657
2.715887483820225
2.7101949146067414
2.6577774044943814
2.669047010337079
2.687523680898876
2.659267980224719
2.629662817977528
2.5595809217977528
2.6289582471910107
2.61898795730337
2.665494357056179
2.6937136639550556
2.7339099204494377
2.7681167833707874
2.815780833707865
2.863846729910114
2.90501141483146
2.9775975496629217
2.99006231011236
2.900757984719101
2.8059469651685394
2.7858989640449434
2.728161440898877
2.6616999656179776
2.626364283820225
2.5189097786516856
2.3899853804269657
2.2489913080898876
2.1440666146067406
2.182955114606741
2.128146159550562
2.1331022921348315
2.119751789438202
2.0959597262921346
2.0082126060674153
2.008911579101124
2.0070910546067418
2.046258613707865
2.0156524426966294
2.0423333775280894
2.021300534831461
2.0470604002247184
2.0656142
2.082357166292135
2.134002991011235
2.123773149438202
2.218270836179775
2.259538453932585
2.3153599755056185
2.326143513932584
2.360522452134832
2.347913957550562
2.373849716179776
2.294447313258427
2.2286382988764046
2.203382266741573
2.1768647881123595
2.12831898
2.1087464233483146
2.0416585330337074
1.9991576397752808
1.89270544494382
1.876700049438202
1.9360569977528093
2.010691915056179
2.0124601253932584
1.9151623965617977
1.9072967730337074
1.8397983370786517
1.831950330337079
1.878787294382022
1.9465237040449435
1.9018516233707858
1.873005434157303
1.8840418853932577
1.9502207932584266
2.0470431328089886
2.083206378876404
2.214292165865168
2.3199084519101123
2.365918299325843
2.307584143595506
2.3342341130337076
2.338511801348314
2.2900658035955064
2.233937130337079
2.2258597085393257
2.2535230157303365
2.1556151106292125
2.13435164269663
2.0565583265168534
2.048087694382022
2.0515091955056177
2.084033130786517
2.106037760000001
2.0943848898876403
2.0916050114606737
2.0207982026516853
2.0935094793258426
2.050816570561797
2.0303393658426963
2.0995054887640454
2.031606231460674
2.052412638651685
2.0562800853932584
2.0641498346067415
2.0900659280898872
2.156666651011236
2.170144254606742
2.1857860719101114
2.2153851177528088
2.1646605880898875
2.2219973258426964
2.2361990247191006
2.223311305617978
2.266507524719101
2.2745867943820226
2.2917643460674157
2.2738596838202256
2.283854413707865
2.239982745415731
2.2691389348314606
2.2599255152808984
2.2180602449438207
2.229829648314606
2.1955867617977534
2.1518047242696627
2.0954292476404492
2.1189833598651684
2.0964900279550562
2.1644902494382023
2.1860580786516848
2.1665026620224723
2.12109954269663
2.173833044044944
2.198698847191011
2.176335961348314
2.200609746067416
2.1693537516853936
2.156286297078652
2.0955805056404495
2.0255069550561804
1.9501849479325843
1.9843698878651679
1.8970064959550557
1.8100030719101128
1.7818910494382023
1.7612176968539326
1.8080645499550563
1.8138337934831468
1.8708680321348317
1.8993513420224728
1.9746328137078653
1.9481000060674156
1.984650368539326
2.032622184269663
2.0399876337078653
2.03596015505618
2.005060178202247
2.014612235955056
1.9787831146067407
1.946400191011236
1.9407720159550559
1.918519725842697
1.9357036494382023
1.9553413826966293
1.955869405393259
2.0132510741573033
2.0260366606741576
2.025423821348315
2.0276349345191016
2.050890906516854
2.006501660674157
1.9553575730337083
1.9079691631460665
1.8989060492134835
1.975371950561798
1.915688573483146
1.854276838202247
1.8535254957303373
1.838511567865168
1.8625161339325835
1.8799807651685396
1.9070190388314616
1.9115464687640453
1.9221482352808985
1.8626571633932585
1.8734225979775279
1.8975667541573038
1.8930530171011242
1.9122173017977522
1.9469091029213486
1.9213351528089877
1.942250245393258
1.9587636750561799
1.909735981123595
1.8492535420224718
1.8808757321348313
1.9115044242696635
1.986211821123596
1.9082671952808994
1.8068139782022468
1.8543719278651682
1.8822093397977526
1.9025600829213487
1.9490027669662922
1.9870875325842696
1.9315399078651692
1.9144226280898877
1.8610421573033713
1.9660783020898875
1.9899402015730332
1.9564667932584272
1.989427540022472
1.8830602092134832
1.8558657321797754
1.8667808656179776
1.8969583795505613
1.9276477662921347
1.999133711910112
2.0450756346067402
2.0324351033707866
2.073187678651685
2.095405020674158
2.2500212534831467
2.3247666438202246
2.3716043092134824
2.4442347663235955
2.41495307752809
2.3019453251685396
2.2464475977528093
2.2896072934831473
2.252863671910113
2.173069037303372
2.0617289808988764
2.011520848089888
1.9805799640449444
1.9153558561797754
1.8910562044943822
1.8482565977528091
1.8854547775280899
1.8848013240449437
2.0235753719101117
2.141391390786516
2.23004424988764
2.2920502456179777
2.3347909865168543
2.3564230247191005
2.4511496898876404
2.471912793932584
2.507051824719101
2.5256761370786522
2.393025836224719
2.393623880898876
2.4028286400000014
2.352069493707865
2.345073013033709
2.3833204608988763
2.3507317957303364
2.3862822213483152
2.3322705382022475
2.254197952359551
2.2883526053932584
2.241897379550563
2.2635987368539325
2.309186460651685
2.3430186384269667
2.332065086741573
2.4053721168539317
2.4517394292134833
2.459261143820225
2.5081112307865165
2.5509529415730348
2.542621197752809
2.4674359593258424
2.4380700937078648
2.398988497932585
2.416619614134832
2.3918272923595514
2.32122355752809
2.3497497056179784
2.3005706359550557
2.285246684269663
2.403071065168539
2.505496651685393
2.526109853932584
2.5300672
2.4839438833932586
2.4394632352359555
2.465813743595506
2.477823295730337
2.481889994426967
2.4566531056179777
2.4543080044943824
2.4959391056179765
2.5412828476404496
2.5771478975280897
2.6419307786516852
2.6975556483146064
2.697398297752809
2.6375650853932573
2.6452423249438204
2.6055857251685386
2.545675846292135
2.422176800000001
2.380727085393258
2.3271864853932582
2.33815062247191
2.311719866516854
2.2915409802247195
2.3077957620224714
2.2946435483146077
2.27785700022472
2.1855871676404495
2.150287316853932
2.149859234606742
2.069472876853933
2.0485573044943823
2.024354728089887
1.9683920422471908
1.972404667640449
1.9736086121348317
2.0280308617977534
2.0924284024719104
2.099054202696629
2.0409423999999996
2.060060829258427
2.0205427123595503
2.074301098876404
2.0901863483146066
2.0312857289887645
2.0573627119101126
1.9882669078651694
1.9415655932584268
1.869293570786517
1.8635320771685393
1.832114490112359
1.7791033797752809
1.696835170786517
1.6338294629662928
1.6006132047191015
1.6154436642696626
1.654417955955056
1.7280965730337081
1.772913564044944
1.7826484202247195
1.7810683453932583
1.8607878844943824
1.9379035512359548
1.9725046921348317
2.0377587415730334
2.0047883146067424
1.9987644831460667
1.9096506934831459
1.8994561932584273
1.8950471170786514
1.9273371220449442
1.840217993932584
1.7729589015730338
1.8627875674157306
1.7820906292134828
1.8246482122247192
1.769694090337078
1.7935510470337075
1.8007513514606739
1.8003475640449447
1.822062536404494
1.8570888606741576
1.973526398426967
1.9156475573033704
2.017975499999999
2.0449479932584267
2.0935100294382014
2.0157876404494384
