# Supplementary material for: Obesity dysregulates feeding-evoked response dynamics in hypothalamic satiety neurons
Source: Sci Rep. 2025 Oct 14;15:35837. doi: 10.1038/s41598-025-19800-2 (PMC12521569; doi:10.1038/s41598-025-19800-2)
Supplement: Supplementary file 8 — Supplementary Material 8. [file 41598_2025_19800_MOESM8_ESM.zip › Supp Fig 3/Supp Fig 3a/Supp Fig 3a/NCD_to_HFD_1st_MPK184_mean_running_33.csv]

12.648472632222228
12.592095484
12.580342768000001
12.527447246666664
12.38341631111111
12.187458806666667
12.052266857777775
11.941476113333334
11.821487782666669
11.750055010955556
11.715497561888892
11.6986539014
11.652885278666664
11.664219099333332
11.669987044444447
11.668994622222222
11.741416511111112
11.881378355555555
12.011928466666667
12.062920062222224
12.108536271555558
12.094025633333331
12.166551763955555
12.081342267111111
11.958813714666666
12.035152406666667
12.024094546666669
11.885130212666667
11.810028884444446
11.710073254888894
11.678370888844448
11.643322612599999
11.490175074133335
11.538967723602221
11.671326004000003
11.646461368888886
11.637582531555559
11.831024435555557
11.871419268888888
11.934790088888892
11.954710844444445
11.913126611111114
11.969760857999997
11.927574472222222
11.881145482222223
11.848996442222223
11.914955291111113
11.880305977777782
11.97137891111111
12.044012725999995
12.175580354444444
12.266262973333333
12.276876244444447
12.317297888888884
12.342334035777782
12.385513688888889
12.360293318888889
12.41364015955556
12.536197895800006
12.583479146866663
12.518477283555555
12.597320395555554
12.65896535333333
12.645621776444445
12.683761432666667
12.64967642777777
12.63899916111111
12.643820890222228
12.531854407111107
12.355898824444449
12.29902539357778
12.244530254
12.266413556222222
12.354943580000006
12.335877736199999
12.476159557777773
12.566300909133336
12.50979922133333
12.503256795999997
12.597483360000002
12.559581155555557
12.45808804444444
12.311802911111112
12.160871266666668
12.079683577777779
11.906632088866665
11.68645731217778
11.591128347022227
11.465331432622225
11.446735659711115
11.504520387777774
11.564501336599996
11.653580480444445
11.776197452444446
11.688542269688892
11.042947975511108
10.07148814111111
8.88688944311111
8.299676533333333
7.6090201333333365
6.690297022222221
5.791417777777777
4.903723222222222
3.9433192355555553
3.1645690133333333
2.966881373333334
3.0442056155555566
3.2878736953333343
2.986957827511111
2.6201555417777773
2.3790171755111102
2.1232329413333337
1.8436101661555548
1.615966860444444
1.3916165111555556
1.130906281266666
0.9474679301333337
0.7857074956444446
0.5943932942
0.4267729594666667
0.39534873186666664
0.35402607477777787
0.30905001555555567
0.25058552555555563
0.20010920073333338
0.17013518551111115
0.16072015795555555
0.11971956822222223
0.09834704646666667
0.08644069644444445
0.07743864502222221
0.05664866573333333
0.05701530288888889
0.054805870866666696
0.0562354811111111
0.06237627148888888
0.049069186666666674
0.04400857622222223
0.04890411733333334
0.06852935237777777
0.08182219526666668
0.11450437073333332
0.12250631688888883
0.1259623935111111
0.13680495064444445
0.12050030955555553
0.11214154002222224
0.14124189466666667
0.1603088928
0.19483919731111113
0.2822240455111111
0.425230327311111
0.5825218128666667
0.7906785177777779
1.0361717810444446
1.3089117148888887
1.6384902106666668
2.0412219858666667
2.4517223082000004
2.861502129466667
3.2990004741555556
3.620471367422222
3.9294599770888894
4.295003679866667
4.656167831355557
5.047504585133333
5.384932848866666
5.624567191422223
5.8756466014888895
6.095100455977778
6.230852131333336
6.3219493567555585
6.493996370444444
6.608198123044445
6.665035673333334
6.724735637777777
6.7719103462222225
6.83131898748889
6.841067461733333
6.867751190377776
6.916000786800001
7.0138448986
7.118339052644445
7.200609750222222
7.354094441466667
7.390739514666666
7.472482985111114
7.624526785488889
7.862259851088887
8.075767124444445
8.179356384000002
8.281833753599999
8.297437504311109
8.349880393555555
8.417804625111112
8.584193038222221
8.724131255555555
8.768896036199996
8.77560272748889
8.780091889111109
8.827182783999998
8.893127805244443
9.016590151133336
9.106468829133336
9.105920707911114
9.032201811111111
8.990102466666666
9.015219655044445
9.016037870444446
9.059146649777778
9.09960242866667
9.156666673777774
9.207716636644445
9.269782863333333
9.352674533333333
9.521589500000001
9.615684714666667
9.589084535955559
9.637180136733333
9.621485300244446
9.711066694444444
9.780862249111113
9.824771010600003
9.85154576288889
9.999597802666667
10.067996911555555
10.15577797197778
10.314018719999998
10.36152023748889
10.449694159733333
10.432181187555553
10.352621199999998
10.310373853577778
10.319401564466663
10.323903945333331
10.361655246622222
10.34338363288889
10.328983815333329
10.381672388888889
10.342364143111107
10.352497213111114
10.421609841555552
10.589426058022223
10.681110024444447
10.708951299777777
10.650727832888894
10.654719833355559
10.636981128177776
10.696501635911115
10.824632184444445
10.85166632002222
10.843878683333333
10.816119988222225
10.845620686666667
10.86828754222222
10.941532066666666
10.999741688888887
11.04906843333333
10.95071761642222
10.796162865555557
10.723193296622224
10.766891228
10.660891890444447
10.49874446888889
10.306059897777775
10.142177706666663
9.959867304155553
9.81583369177778
9.768935657777776
9.857773826666667
9.973845128888888
10.03425200075556
10.057488293333332
10.069505666666664
10.171672256000003
10.302387931977776
10.334973844444443
10.385887802000001
10.389566590000001
10.358114333777777
10.332542714444443
10.272297886888891
10.270156044666667
10.339786900866665
10.381507943333332
10.401377379777776
10.649709702222225
10.785647935333333
10.775555440000003
10.733392949999997
10.668556445311111
10.533392286911113
10.433268747777777
10.316518831844446
10.157858658866669
10.026007452444448
9.833082820911113
9.773259721955556
9.871972871466669
9.899876331977778
9.968950680222223
10.103264130222222
10.200587583333334
10.317074222222224
10.421209288888889
10.46839126246667
10.543616938199996
10.521152148088891
10.508460654222223
10.56909252777778
10.586999967533336
10.575842454444446
10.583582509955553
10.627626789333334
10.610767407333334
10.61256160688889
10.550681754666668
10.548741950444443
10.480212933333332
10.386377555555557
10.273547733333332
10.207709622222225
10.234626688888891
10.129054882466665
10.177184540222221
10.228199791111109
10.302473388888886
10.375909133333332
10.511016655777778
10.68620010222222
10.865469399999997
11.053557222222224
11.156335777777777
11.304846844444443
11.377912066666665
11.349122435555556
11.303337897777778
11.2623854
11.270776829244449
11.25707362928889
11.220981811111113
11.16108527
11.138849669333334
11.048970415555557
10.905435598888888
10.92221210688889
10.912998488222225
10.887146869111113
10.803507236666666
10.669255402000005
10.556422664444446
10.486983557333334
10.40337491335555
10.460846600000004
10.615672395555553
10.669197673333331
10.75107028888889
10.822196479999997
10.769863650244442
10.779282435333338
10.810516836000001
10.833699866666667
10.84414364888889
10.793112744888882
10.60839670913333
10.540443413333332
10.502341190222223
10.490464713111113
10.541244049333335
10.656386723999999
10.780675966355556
10.844409554666669
10.853726230666673
10.951420413777777
11.108790400866667
11.13321666666667
11.087887933333331
11.008704222222223
10.91670366666666
10.750119282222222
10.488798460888887
10.368865366155557
10.297566809555557
10.19515054235556
10.159008246688888
10.063725242444441
9.952993216444442
9.91731544177778
10.055372080444446
10.08042086911111
10.180695238022222
10.214583214200001
10.267565198022224
10.348563614
10.401437770000005
10.63649690688889
10.839687035977775
10.865935443555555
10.88744910571111
11.12657999642222
11.334985728888888
11.442342266666664
11.479170815800002
11.44674747177778
11.301599548888893
11.050477920444449
10.86341548488889
10.802427534
10.718208413355553
10.522240671733337
10.418322157333336
10.3848524166
10.323808052866669
10.302297779333333
10.324130791111113
10.32538721333333
10.376111044866668
10.459358917355557
10.488842200111106
10.61281494237778
10.688737272466668
10.696401190222224
10.789520629755554
10.871258742666665
10.99117143822222
11.164854175555552
11.346619402000004
11.51286904888889
11.62843297977778
11.671286015111107
11.68023061908889
11.629186589111107
11.55114976844445
11.503632747111105
11.42560490991111
11.284381012444447
11.03667195311111
10.816532090666668
10.69844541831111
10.594439137977774
10.580427597777774
10.67443176
10.722622889755552
10.681971294688884
10.621766525999998
10.629302180222224
10.717939961111112
10.662873702888888
10.598186734666667
10.596126777111113
10.555688008444445
10.461121391111114
10.452800277111109
10.538723152444444
10.679585171266666
10.754489829333332
10.76906284022222
10.86006657777778
10.849651490888888
10.743499420488886
10.650191103111112
10.67189894688889
10.670719440244444
10.56976779111111
10.45400760422222
10.38579576937778
10.342010481511108
10.315449314822219
10.373967213999995
10.50722531111111
10.49838468222222
10.493978128888886
10.576784966666667
10.654543506666663
10.758151655555553
10.93459591111111
11.016874600000001
11.035586166422219
11.062700226000002
11.041116962222228
11.13166135777778
11.247101771777778
11.302579953800002
11.334015379355552
11.410469520666664
11.477511371355558
11.556481772444446
11.681111196444444
11.77429967244445
11.840193148644444
11.86656628888889
11.872490511111108
11.801471916666666
11.765051546888888
11.691551282222218
11.612748994666664
11.58306499911111
11.523901455555555
11.429086466666668
11.400462244444443
11.39178162222222
11.315752555555559
11.39083302888889
11.454588629799996
11.571699368244445
11.594775454
11.662550801777774
11.674352342266664
11.68447376888889
11.6114588
11.610402014577781
11.689487690422222
11.608579082666665
11.612268865111112
11.55203408288889
11.564007661111118
11.528325678888889
11.648392088177776
11.762672837777778
11.893322077111113
11.946944989333332
11.870862842666666
11.893578660000001
11.929472111111108
11.996115697333327
12.026098298888893
12.082387113333334
12.020249182222223
12.01013236977777
12.042075078000003
12.051173935555557
12.113088026666672
12.273359799999998
12.371671439999995
12.49244543933333
12.523010419111115
12.582151016377777
12.630181619999998
12.55979860022222
12.475132711111106
12.50058178666667
12.510164688888889
12.331931444444441
12.189046444444449
11.947225168888892
11.842624022222225
11.835043411777779
11.879752693088891
11.93702610022222
12.014327064444442
12.032097595555552
12.016466773333335
12.067081175555556
12.07878557133333
12.211268394444442
12.385489119111112
12.301608407555555
12.213969075555555
12.242047600000001
12.278476688888885
12.21311662222222
12.154347575555555
12.065007078222228
12.019791222888887
11.985107684222223
11.750206150222223
11.747416424444443
11.855240444444444
11.886968516644444
11.845825100888884
11.812169977777783
11.834665666666668
11.936183117777773
12.022124800888887
11.992480133777775
12.055081691111116
12.102227866666665
12.104325473111109
12.0588333402
12.082404537555552
12.20780396377778
12.400707304444445
12.497666422222228
12.567292213333332
12.582640896444444
12.657155661111108
12.657824488888885
12.657539666666667
12.645021822222219
12.571721866666675
12.543847088888887
12.501510644444448
12.401967599999997
12.351867666666665
12.472380466666666
12.604202466666667
12.663037666666668
12.610633967111115
12.607860293333328
12.670403413111114
12.666908888888889
