# Supplementary material for: Obesity dysregulates feeding-evoked response dynamics in hypothalamic satiety neurons
Source: Sci Rep. 2025 Oct 14;15:35837. doi: 10.1038/s41598-025-19800-2 (PMC12521569; doi:10.1038/s41598-025-19800-2)
Supplement: Supplementary file 8 — Supplementary Material 8. [file 41598_2025_19800_MOESM8_ESM.zip › Supp Fig 3/Supp Fig 3a/Supp Fig 3a/NCD_to_HFD_2nd_MPK119_matrix_1.csv]

0.49694354494628684	-1.023630827538584	-0.9225715867698134	0.27685322042516297	-0.03064448560760406	0.23377571490563082	-0.13523016956882805	-0.23398128475351349	-0.6194004458210557	-0.6857073830915675	-0.09861230866537432	0.7189507965928819	0.4878065872922086	0.15710278150806217	0.009814097692790699	-0.3949298638153086	0.8215096736317691	0.23690928222924032	0.42946589971966337	-0.34980068028596134	0.24640475276513824	-0.046653707052540336	-1.1924416367329678	-0.477045353351688	0.1566164767415489	0.5674093479434222	-0.13258108151176162	0.6987314494039587	0.06879767343753655	0.22628351202809158	0.611810780740593	0.4192615579871276	-0.03916821427507902	0.39167747523597585	0.00468129073989394	-0.8205207933542443	0.8802537740839839	0.2477030509000886	0.41037195600755416	0.561496909979701	1.8840540459439574	-0.7338300774833824	0.7047034558489088	0.42665384113168725	-0.4610418113723096	0.019775848787007038	0.09777701917063196	-0.3111819801187428	-1.5281879059723127	0.06485254208243012
0.5214315501146127	-0.9677754484494017	-0.8679665965714338	0.3186189562805003	-0.02487320668916857	0.24088597643643322	-0.11021463891074994	-0.2056833135397267	-0.5817513356817765	-0.7128881874838082	-0.0956792637444861	0.6531853821738669	0.4305418767377402	0.1393276151932812	-0.00826921131329985	-0.40870011615066537	0.7226279999439963	0.24243566439637015	0.4054687227680482	-0.32641711269831253	0.31454107799368847	0.0009735447052442135	-1.1641709428825289	-0.4993323980990263	0.11785499740868707	0.5338970812778239	-0.08343766652745627	0.7208677928505021	0.0645574882951893	0.22594712538266487	0.5723844318608224	0.46308121143239883	-0.02515599789114857	0.2739201623416049	-0.05574402640136571	-0.8018112698500555	0.8807709600461733	0.20822413055454303	0.35024941122363196	0.514656451997684	1.837933884345163	-0.730999769342991	0.5864884060299062	0.44941865146300675	-0.4546768727394211	0.01873122389626062	0.10482349180978462	-0.3276037955162748	-1.5059027634143825	0.044876988095638184
0.5292135935299025	-0.9193520235760463	-0.8317638630922016	0.3529607554240957	0.0031520164908297546	0.23313009976066135	-0.06846361298773138	-0.17616822528448442	-0.5147259127704326	-0.7078861644532909	-0.09660925359745166	0.5898073520066612	0.3956530942148384	0.14914772848924335	-0.02285629698100114	-0.4175180515880299	0.6901531978905683	0.20480896779449376	0.3722014660425487	-0.30231170152826126	0.330751230220312	-0.024856049502021183	-1.1352130379584047	-0.46350116751043674	0.10096013929836933	0.49448407673426015	-0.04850026351473935	0.7619122629909695	0.028359697237869953	0.24029962225416004	0.5284638037054528	0.5009057679650338	-0.030457323085069116	0.1642512305349284	-0.07900563075900854	-0.7552938692366368	0.7945642262433433	0.17676894352775022	0.2981097112903139	0.48557585004457887	1.792816779967114	-0.7113233585540328	0.49548512239565795	0.4566235876069029	-0.4292629091332869	-0.0050202473039046664	0.11328475330241033	-0.3189487119759991	-1.4735852695418779	0.02811378782885939
0.5230983255351519	-0.8729698145015872	-0.8345547266704596	0.3959732902786148	0.037092632987342465	0.2227790201008243	-0.058288993224979574	-0.14284119407302368	-0.4776662480110876	-0.7236573677954662	-0.1275373776819401	0.5239717204037687	0.3763475472853482	0.157264546940266	-0.025396613102290185	-0.4320316921040339	0.7395839148210688	0.16895905284657595	0.35724604177679575	-0.32498036633718264	0.3318212195692174	-0.08483110727108256	-1.1423154375125033	-0.3866654456214222	0.10306533455186244	0.46110145810992426	0.0112750968968401	0.8071705229709777	-0.01629614734024236	0.23758400089785858	0.4878124797884688	0.4943085623306776	-0.04105997347290833	0.07621739650693785	-0.05864958420433037	-0.7450871707378877	0.6945567933441952	0.14996536940855099	0.28232893888678257	0.48268173738018133	1.7080328566196643	-0.6908867690798832	0.44298227479784846	0.470393117927857	-0.3636674084742118	-0.030008774295744473	0.07145576537965061	-0.3326293278945008	-1.4208800999596745	-0.014897188719798359
0.5048745615348142	-0.8394546583402377	-0.8150256587815898	0.44608973656430384	0.06222685431191492	0.23868918595630878	-0.06319386164854035	-0.12443398926137786	-0.46609803972907893	-0.7637389423676255	-0.1536200161735461	0.4707358602757307	0.3396459781117692	0.15149237569479085	-0.03151617324993884	-0.4491220512156538	0.7957646139795639	0.1509815076143822	0.3442176981339874	-0.34441184031117544	0.3318189826576863	-0.12486487832533326	-1.1605082540749077	-0.356596773416789	0.11123562397871259	0.42756606503696587	0.10750954622864159	0.8366908543675858	-0.07230676139428927	0.2083961521575793	0.4518566231002117	0.4683208568265679	-0.03112603796430191	-0.003268128881314114	-0.021000754690190006	-0.742387441086356	0.6098580649258545	0.14049832072232654	0.2835870743121002	0.5000440887780815	1.611570481344959	-0.6855723055932487	0.4314953407116631	0.4685034557155099	-0.2708812563028457	-0.05442550661054234	0.02858972349147914	-0.3569295536465836	-1.3619213641053265	-0.06574793485350125
0.4729786436312264	-0.8198499860342355	-0.7424562285879022	0.47149194627141905	0.07008142415700525	0.2673052277635534	-0.058786029247871886	-0.11772406809025476	-0.4501405195713751	-0.7716855525406356	-0.16732027694764642	0.43433948518502863	0.2862269549376641	0.14077398846943157	-0.03975860746810552	-0.4521518311170021	0.8265898701511895	0.14531945525441078	0.3319321786175602	-0.3571162873614673	0.32648618556822917	-0.14282519616191783	-1.1710869181560002	-0.3366475981227918	0.13238198671670068	0.3894481393055738	0.1599237736262273	0.8511345209349584	-0.12574499646197737	0.17437484780584014	0.41858922155984707	0.4350030191002259	-0.01954671189758238	-0.06912235320118708	0.019269076523496007	-0.7313073006415239	0.5363341826659769	0.14236016167274332	0.26954173330222625	0.5289759170681161	1.5212032139779508	-0.693649204123384	0.44634863627941807	0.4461167520693718	-0.15677637562175759	-0.06712044804600098	0.016330509397049876	-0.37597242953363436	-1.2999266812938124	-0.10589015754207215
0.46429472690112233	-0.8018900423008603	-0.6781218394240642	0.47390896099016816	0.062454373122438234	0.28771613213060865	-0.054219145319877815	-0.11684825900222522	-0.43873641601640445	-0.762188064838103	-0.1823386478820894	0.41402966629997634	0.24063189571473198	0.14754910539455196	-0.0408903281139537	-0.4578703205606604	0.8687234066799311	0.14800174209453787	0.325785830862249	-0.37181889263601464	0.311754525343877	-0.15952393381840638	-1.160758908569868	-0.28927606979581355	0.17932713388076424	0.3492282133623426	0.16294471082439674	0.8458820273838696	-0.16849966529581342	0.15405048682730868	0.38827659424358235	0.40100893840256646	-0.030130507542586178	-0.09198656771378645	0.06959534572592649	-0.7139069947729703	0.4727967854364049	0.15281219750642178	0.2673506377750495	0.5502658267542359	1.4403021163589156	-0.7048928674313613	0.45663949416522914	0.4217850019202665	-0.031876175247727616	-0.08803258166717731	0.015391568389577477	-0.37820358219602096	-1.2527380072749268	-0.12821979171880094
0.4838816321700722	-0.7849050144597373	-0.645151025642155	0.49077468779622824	0.05601016135848614	0.2908170872042705	-0.05848196015151355	-0.12341380851899333	-0.43298491740887485	-0.7656318912449432	-0.19252936086796296	0.40532223394793937	0.1994115787763462	0.16285021215802697	-0.041844356090131075	-0.4696241565919874	0.9211807005635916	0.1546203315480766	0.3236191698876525	-0.36956114835424064	0.3005715654837644	-0.15832995257630508	-1.1270176803669003	-0.2590655935260497	0.22902872179459172	0.3336118815351535	0.15873918717688082	0.8231925941349086	-0.199377299243137	0.13482313676164934	0.36393586509831866	0.3710625382277783	-0.04357315357002581	-0.09452409903541618	0.1377134118290731	-0.6996284876348736	0.42287084131197283	0.16154358071388897	0.2786079143967607	0.5581088222621429	1.3642119648339908	-0.7195410937602196	0.452703418045545	0.41734928030740664	0.07482649331377672	-0.12409373978482108	0.011380465386651877	-0.3639500700901038	-1.2329097670797513	-0.1496864325871583
0.5053076902945898	-0.7797607220447746	-0.6222921086464749	0.5212745590791524	0.050774563477873125	0.286483961872725	-0.06843632473549323	-0.1368598526864374	-0.41464813981449145	-0.7642297068913751	-0.2039687659681752	0.40203255888331113	0.16486511804298332	0.1764765709175391	-0.040742772900596254	-0.47070680010598603	0.9638901083540213	0.16025354880589973	0.3181843509507043	-0.3676154097234686	0.30386355361994394	-0.1300550634522195	-1.0680759277455256	-0.24280113878575035	0.26560950309060843	0.3462227815486927	0.1669786440356666	0.7980672988486675	-0.22851617389461928	0.1063383127501261	0.3418349357845752	0.34904730638119513	-0.0502548030623629	-0.11856015960974046	0.20158497193967542	-0.6876186608762169	0.3829265430509489	0.16520966552259392	0.284307205071351	0.5604844225504781	1.2983846288429042	-0.7382282541619797	0.4457538435759269	0.4153629133898631	0.15385399876167816	-0.16055328659304702	0.012477613538800204	-0.34709958975346356	-1.2188537094699947	-0.17580967933400685
0.5170802807496304	-0.7811768222021613	-0.6176679965552468	0.556591054508754	0.05238953846906367	0.2845414531470647	-0.07861718181304249	-0.154412258168507	-0.3852727409112341	-0.7366956599023697	-0.2207318993064547	0.40594365602524884	0.13378323421985502	0.19189947753584763	-0.03790058108526217	-0.45940513717633225	0.9852761839807309	0.16773988813200247	0.302904194826424	-0.3703857158310625	0.32110865024815566	-0.10106385224849286	-0.9888531629268499	-0.23104159103133223	0.29968448024734073	0.36910250723038307	0.1815847829857004	0.7790515649296559	-0.2541348270037994	0.08098971020260486	0.32503033341979715	0.33092571093505163	-0.05662959161505175	-0.14658049679392865	0.2382212845557136	-0.661941452756676	0.35303984829088686	0.17476839124127272	0.2909432937539774	0.567847685721977	1.223657548249174	-0.755071641886672	0.44531931446198697	0.3915787831929619	0.20830704090274793	-0.1828923760695799	0.027060927380880322	-0.34066002710899745	-1.2040299179333482	-0.2086570126887753
0.5280992451840514	-0.7523542122191251	-0.5838688943327901	0.6292546626304677	0.0704313205095522	0.289347888002654	-0.0755051515614692	-0.16457518546464214	-0.32475452083372247	-0.6971257477938438	-0.25426876415797667	0.3835429700248707	0.06606660991380105	0.20080228567509373	-0.03318944936941639	-0.4504844790085515	1.008118852474031	0.16893104753153923	0.2663672942003806	-0.36522175789541056	0.3617085945324049	-0.08110576579761167	-0.871059336292298	-0.18958015251957458	0.35299579006637705	0.38797786043764404	0.22164140454370646	0.7699247862304249	-0.305628528043047	0.04718285233732426	0.28521458850170545	0.2930110546800306	-0.06369069280695334	-0.2336971189796227	0.2795522014803339	-0.6102297193578325	0.273436762615801	0.1816346023763365	0.2901729213138488	0.5887038936135236	1.0596331279905644	-0.7691906035021235	0.42192413479130825	0.3619035069011357	0.31124962033148434	-0.215798060128141	0.03788200173784654	-0.3427768422622503	-1.1539367931400903	-0.263508969025635
0.5233694540731666	-0.7264516659080859	-0.5444444577104044	0.6976783419080571	0.07917068572889704	0.29092794612061074	-0.06364294831392966	-0.1761276547164361	-0.2700800348368131	-0.64561974137557	-0.2979973639622431	0.3759890053834035	0.012700862758818963	0.19357803178527405	-0.012436615988224205	-0.43853079706372516	1.0487401848026274	0.160458506222609	0.24470818663016153	-0.3688032125927171	0.3910166094091126	-0.060580688254376035	-0.7426152001668432	-0.12151916957464796	0.41588669000456624	0.44796776113000025	0.2513711398895837	0.760262450834907	-0.3521098839087605	0.01647075160996032	0.24512139890631177	0.22240059532052903	-0.07080898671878913	-0.31086979029868056	0.31868209408695736	-0.5524187805513909	0.19566832609079757	0.19871044616050723	0.30359582372173544	0.6268178464211246	0.8910703855719669	-0.7868525407753324	0.4103702865259805	0.34040369865940945	0.39928725353716427	-0.25662639927916475	0.04449167548825489	-0.33462938825512856	-1.0917866795335616	-0.29504899640447385
0.49515744923353094	-0.7045261151661725	-0.5108546702563165	0.7614819607899801	0.0724341754930928	0.2865394621220282	-0.05281574949053216	-0.18481651804014396	-0.2335741745739651	-0.5945182112131334	-0.3308426978974576	0.3833112533180767	-0.025893407094121877	0.17275025660872328	0.01816644662460893	-0.4151586726641391	1.0984633672299624	0.16023446370231986	0.24643890595740442	-0.3996620257404421	0.4054670578981616	-0.014142017823527336	-0.6148114862760146	-0.04532008238387914	0.47782739693141396	0.539127854142567	0.3020362407813925	0.7428166914533466	-0.38017990955111447	-0.021561963488479784	0.21175502587287456	0.13141373720593	-0.07278433527652338	-0.3742076293912709	0.33311731665848987	-0.49701476983501036	0.14354142516486765	0.2281626893260617	0.33060910080710254	0.6656105790664801	0.7225629136532886	-0.8081755528948893	0.40026872377834444	0.33347232357345546	0.4740455183720713	-0.30278232537300226	0.06350066863703033	-0.32733475186370536	-1.0151693905001602	-0.319080655246598
0.45499771018883983	-0.6844135497952483	-0.47447053064449757	0.8122733842537297	0.04608738232607537	0.28243640797701236	-0.029175546745213266	-0.19277511113898027	-0.1935851033566697	-0.5408280330133401	-0.3402475183592324	0.4004625026518253	-0.05703464227188735	0.14632730060075222	0.0509268778191585	-0.37665386813629975	1.1413191764340327	0.16163099541212197	0.2452698712667071	-0.4218837027925698	0.3995750329260008	0.04936938438821976	-0.4692864995914278	0.02572603139196463	0.5290784324806659	0.6340764731608683	0.35220313845793383	0.717020710582171	-0.38367917813174834	-0.06831970720264839	0.19770756379052584	0.07561775143112964	-0.07070340015891012	-0.43593836531349606	0.32372696524572936	-0.434553745213336	0.11258104024938358	0.2664506054412824	0.36268422724092014	0.7010837993545989	0.5675598672147368	-0.8306347606564166	0.3802341228823944	0.33557369068096177	0.5279826494201154	-0.34182930418401314	0.11586708635535561	-0.30717678310215923	-0.9487802552114163	-0.33013277855165624
0.40980367346075025	-0.667884523593788	-0.434904806553463	0.8489853198661292	0.005732669665740919	0.2647958236342818	0.012684242354578556	-0.18655090982421513	-0.14903125745290752	-0.4706878054886596	-0.36940150795498783	0.42026796153611673	-0.07652104726629422	0.11725139150468648	0.08711805124609602	-0.3370818285040235	1.1698148285443621	0.16066387853287473	0.24477211821480918	-0.4250362158226408	0.3692738293296125	0.09959639530280014	-0.307351789757967	0.1035770841881924	0.5649573551300843	0.7243493530910714	0.34266687908742516	0.704341405797567	-0.3661694451702354	-0.10268160303288112	0.1915210342317371	0.03817092065773107	-0.06678349912340589	-0.487492543331269	0.30138759693410094	-0.37069819112092445	0.09062513513875438	0.29927496901799694	0.4095345946595895	0.7301179095379939	0.41991393843202374	-0.8666753751060121	0.3397436095921882	0.35272440082954093	0.5512948095496336	-0.37741802480407494	0.1809047925914532	-0.27846525670696765	-0.9048216003668493	-0.32777230850802613
0.36479406149928145	-0.6534732186022699	-0.4137273848636839	0.8911945425315991	-0.033733225823183	0.23641084408944812	0.05662456577137419	-0.16655976241834491	-0.10935884177692512	-0.40338295651739553	-0.4117565842841069	0.443574449208505	-0.07433813248276368	0.09322637013875312	0.12062566863236165	-0.2979704192207749	1.2036720107662235	0.16794899448427322	0.23881278121731073	-0.42369525255225354	0.32573458329387484	0.14243152234668352	-0.1521195811197689	0.16463025514364443	0.5882416521435908	0.8118176305286825	0.328024036760421	0.7106922156210418	-0.3333950456962643	-0.11666687781645335	0.19167679264706475	-0.013133940493496098	-0.05371716233839139	-0.5204011526586519	0.26778597802337917	-0.3198648624064948	0.07386286590105909	0.3251398500440199	0.49071677734484337	0.7433820114360284	0.2776046834747894	-0.907342219839759	0.2835356991122105	0.384976726832811	0.5341690034438787	-0.42051155056029865	0.2348164893973114	-0.25606864170421245	-0.8855279959675115	-0.316768980449348
0.2996622121636755	-0.6453919327464803	-0.39677812149496733	0.9375559713754532	-0.07111985218260797	0.20542131713082262	0.1076450211472159	-0.14282598011000536	-0.06370287009300746	-0.3372794020259672	-0.4300368463682771	0.46673348079475263	-0.06332261452887789	0.07484981704072934	0.1547226159726573	-0.23411148224225328	1.2404923036273017	0.16882649435540542	0.21758292857258196	-0.42390347666256184	0.27340427494204417	0.20616972099537248	-0.018284493443936158	0.20121114965611553	0.5840343071270244	0.8948876857665174	0.33902782951503374	0.7440172310475247	-0.2867485457776382	-0.12281013892853962	0.2107085240198928	-0.04068886136104026	-0.02470725501166281	-0.5613188452199279	0.22486600382244876	-0.27530939767954515	0.06648616086141058	0.34315558270874746	0.582370163686406	0.740634347846215	0.14087160784268254	-0.941542115901646	0.23056445226040082	0.42441656470877076	0.4798701240850452	-0.45901422482297277	0.28316930223228365	-0.24727142189465293	-0.8750757796482219	-0.31210293501426567
0.20677194322525416	-0.6512359175061562	-0.3588607512048415	0.9662217891468771	-0.11912000123593602	0.171241092166259	0.1800953308371576	-0.11313846694055744	-0.01907911322557899	-0.25246477593952266	-0.4324738967009174	0.4859954586758368	-0.0464313124659513	0.06069819640724664	0.19611953732685825	-0.14146963620092495	1.2682046744416087	0.1616160592441033	0.1871469277386132	-0.43054582578140366	0.21269896981885122	0.27162989259121245	0.09385958087418941	0.2440869025809687	0.5540484084421781	0.9541922038407445	0.3204697597463046	0.7927573533821451	-0.23674560456738405	-0.12308345307794755	0.23785429534118782	-0.0238315498399226	0.008213754470580165	-0.6028814936587851	0.16679598840465443	-0.2282874520025743	0.05455277529173534	0.3590368349004537	0.6747855488546168	0.7256546996459113	0.0037209328778570194	-0.9744714275897166	0.19087690911990812	0.4476936486135621	0.4190414587618244	-0.47586567371846	0.3292721887158078	-0.2589062907945428	-0.8464442160574908	-0.30733319968062534
0.1060859895572938	-0.6415962357144532	-0.30861997392696494	0.986709905078713	-0.17661159157672573	0.14549633876691365	0.2657796631978234	-0.07416367456868646	0.004127214302105173	-0.1687179671684879	-0.42698934115779313	0.5039345448126828	-0.027277181590810124	0.038271798136004606	0.23520824969444232	-0.03256299741295858	1.2949091018827399	0.16302379307991938	0.1628757582813675	-0.4315453015108844	0.14708140697399347	0.31255404965716044	0.17808826408848413	0.2774276259585221	0.5163696009539682	0.9864850781182591	0.2674381935819735	0.8341246451978757	-0.18012797453506446	-0.11029235088563624	0.27195565339695166	0.0023094984609416725	0.03471598100018501	-0.6158810551585496	0.08770824778206714	-0.1911612065556693	0.029319544399652776	0.37154955404314005	0.7785346198675404	0.7080482664570378	-0.13863131024598035	-1.0017808468551388	0.15842105393270403	0.4509084266511655	0.37613536164660455	-0.45842043804296867	0.3609607118708223	-0.29090725656457234	-0.8129135545511714	-0.29615298885381924
0.007817495667994463	-0.6036354079784984	-0.24921644266371518	0.9929430878277181	-0.2441938709811767	0.12265685351994045	0.3614245974572666	-0.028941014717355364	0.007672111400965152	-0.11180815797223312	-0.41192350553976764	0.510064504965128	-0.010280729490141999	0.0017889353678687471	0.2680914579627481	0.09181692845148598	1.3262828573598484	0.17168303648909083	0.1470618241646333	-0.42862599948435864	0.06606941897408207	0.3471027068846321	0.22710249730567691	0.287455347002188	0.4698878034039513	1.0132612530400313	0.21063219653675444	0.8639283753462689	-0.12071182230879503	-0.09311560780358787	0.3162981272604979	0.03058175173363964	0.050791534741747746	-0.5913410126689576	-0.00012187915031973695	-0.16798025581613002	0.002436762491324751	0.37045899595272225	0.8784318286798232	0.6879080318190127	-0.2725026022156324	-1.020432373881031	0.11660712687722823	0.4663654976384703	0.35865238632260155	-0.4310787560340758	0.37505365714912503	-0.32233967725746904	-0.785826206001819	-0.2764031128815356
-0.10385917719985933	-0.5630785394879151	-0.19476320567240285	0.9709295722082827	-0.32092976071201007	0.081121712864375	0.45418906177697893	0.028446053787167015	0.0032677206899693737	-0.07303101932514712	-0.38880252704144846	0.5003492554039329	0.013007900869027112	-0.028931271768450784	0.2896300646159801	0.22595767628933183	1.3584884697172286	0.19157801229075744	0.12515612333934498	-0.43886646122933237	-0.03532083307153204	0.38614109357674814	0.24065225266704332	0.2769986945381572	0.4203498562164934	1.041399783595386	0.14717626961817695	0.8882783531374686	-0.06617411467261872	-0.08285161028503671	0.36064060112404495	0.06894863928756201	0.04564858938764602	-0.5160767763647085	-0.08422363545058661	-0.15915650706534806	-0.025589272596579515	0.3610708692335678	0.9630932477658742	0.6526719195564107	-0.38777230037932653	-1.0486173560963588	0.06120714315282718	0.48085552157381406	0.3658690361682353	-0.3944069243430811	0.3821042505325095	-0.34716783772403187	-0.7584421259347116	-0.2532131720394651
-0.21173769676598186	-0.5290792776583544	-0.16167577366240235	0.9436429496815574	-0.3754854391291356	0.0308809616750371	0.5366806686258853	0.09276054678596109	-0.003715150857435877	-0.04141715516893337	-0.3532101461559388	0.4805648616748049	0.040696008807334906	-0.042119912299654796	0.30341617604060617	0.35242017035149076	1.3850714581977364	0.22715969855466156	0.0940945062841831	-0.43732560281304933	-0.13629949339547678	0.4078295528428149	0.23127401473806913	0.23980918111841215	0.3649371580069895	1.0432877393962463	0.06982480519549697	0.906822003746419	-0.026111060106588584	-0.08034973460968314	0.41173909625242155	0.11400543122868105	0.03506353675978581	-0.4052395228453659	-0.15949043899777368	-0.17126062585227483	-0.07228299888814019	0.34243093555656146	1.0421569062407756	0.6005778915972533	-0.504730819373868	-1.0793679413741997	0.014491132899406123	0.4813416587404761	0.38364507341490345	-0.32763889974706323	0.386942004262547	-0.3826105317288456	-0.737525581805612	-0.25313387976409735
-0.28836867952297285	-0.5048007033498388	-0.13227751444491456	0.91429484450993	-0.4163066802595319	-0.0020963803352112564	0.6153164454336658	0.1486870748407389	-0.017610982988579656	-0.019053662983710085	-0.32164295212120847	0.46000105720464435	0.06824111269431286	-0.05295248688892097	0.3180231399012022	0.4592409970660449	1.3977436137388102	0.26915273494083747	0.05074889189318099	-0.4008072583471377	-0.21765149194807054	0.3957757422127585	0.20911803729220915	0.17523181687131384	0.3056277548038579	1.0216330125044235	-0.016071927419495723	0.9184123432485709	-0.012564784414977482	-0.08561418561059514	0.45713293941942884	0.17319575077569543	0.031011652524433088	-0.28251816430305776	-0.22222991722103663	-0.19682865372855468	-0.1284820587584665	0.3125482089342627	1.118507513948268	0.5554855241563013	-0.6335110841843451	-1.1087950012626488	-0.01804898458745955	0.47442073821724656	0.39644363706880303	-0.24007184377367982	0.37458801305074807	-0.42637327378205364	-0.7200547567296265	-0.26717471190992736
-0.3497472356352135	-0.48906630477906726	-0.10502473160321235	0.8795469219138321	-0.44622885109796967	-0.02185220377133503	0.6822479010247078	0.18922045320180392	-0.0406610389504206	-0.002284077416711103	-0.3135782708834491	0.4423568832400804	0.1077480848748578	-0.06646085203906296	0.33521894605985764	0.5479285586322739	1.377226501341452	0.32431573747800324	-0.0009945927954453676	-0.35327802292811067	-0.26657722095000436	0.378136019339505	0.17163579075194518	0.07936564441976032	0.25954796198940927	1.0048474455622571	-0.08543047938853053	0.9208000335195189	-0.017742273641424812	-0.08509699114325348	0.46603550634549107	0.2163396563030703	0.01828407261903007	-0.14895414588437034	-0.28542194250033637	-0.22148353775211155	-0.1960047691693602	0.27800191153057285	1.1724168375302857	0.5223089972918166	-0.7439722488551155	-1.1401808787273982	-0.03680478117090153	0.4631507196008692	0.40422809438960056	-0.14018371211521044	0.3443129051677972	-0.47417674691916717	-0.6783367276313723	-0.280184744475981
-0.40013507254756053	-0.47412267642330147	-0.09947265737221264	0.8427082757842526	-0.45721237913019763	-0.029574100702637433	0.7322544029138474	0.20247688631163258	-0.07210863537150872	0.001991236607485014	-0.28211122960211554	0.41527551976247407	0.15443470163244813	-0.07035464114827536	0.36736549188562606	0.6313902364500315	1.3464417248233678	0.3791576124027557	-0.05669270264869529	-0.31941661810973615	-0.28397144501360316	0.3751792657912263	0.1185772472585536	-0.03529815771075738	0.23972638758454218	1.0005459337932605	-0.09655340769461994	0.9086161186789804	-0.03073063023535837	-0.0813252558814175	0.4482498422952822	0.24920179735657194	-0.0057324703134250445	-0.019614059811479324	-0.35924882359649724	-0.24921531954028237	-0.2590470159288659	0.24809048601115852	1.1774033243574196	0.4959342163357879	-0.8255269420684274	-1.142050103815801	-0.046380943697119946	0.4600457144718673	0.40539118389517864	-0.024312819628296956	0.306711114037823	-0.520173058918253	-0.6042386286262585	-0.2970374026944563
-0.4193501394480549	-0.4609997482698901	-0.10894938351013952	0.788661366725245	-0.462999745237256	-0.02961997335767431	0.7667709233365904	0.20056330785201423	-0.11477488525627247	-0.008351221254265073	-0.22779982218898542	0.37822191183068404	0.19583437449235447	-0.07370033091073713	0.4177391712896023	0.6967056736166749	1.2977811333014881	0.4176593195144277	-0.09980998995167009	-0.28722100617382995	-0.2832601071468047	0.3623442674339259	0.06894891052870578	-0.1555148828238369	0.23195125053981247	0.997375513584244	-0.07389057665227046	0.8885416685131414	-0.054828271902247636	-0.08328470809102216	0.41387103956221605	0.31267012102997527	-0.03481716812006801	0.08162815339795212	-0.45324490416738306	-0.2776716611246365	-0.28625644160278785	0.22011264868495162	1.1389181968049262	0.48473434901284174	-0.8954686891321628	-1.1175709926907704	-0.06324331684111369	0.4623770819593003	0.39859581056337656	0.09321847663233093	0.27806370012707415	-0.5577274917809875	-0.5007398863823546	-0.33110868347925515
-0.4137027540269756	-0.43920534966119734	-0.1206082161083182	0.7154665491276584	-0.45981850368709437	-0.014925432860681282	0.785123832294851	0.20045850055122177	-0.16591681138320472	-0.025347313524532438	-0.19491156564517254	0.3331930361541667	0.2369522452511112	-0.09699074690220566	0.4560105391376096	0.7254853388037852	1.2191979818819523	0.4592714836161117	-0.1207475839237249	-0.24551788136123656	-0.2531870685265596	0.3267708263061979	0.029409417221047653	-0.2775284828060123	0.2276479725749855	0.993275832279482	-0.04521140026032735	0.8448759458758435	-0.09195890369088519	-0.08226713848860935	0.3629915797053934	0.3669950555681198	-0.07247197503688196	0.15487293769207108	-0.5694775014462515	-0.31085252959917276	-0.2923047953290237	0.18912501452367772	1.082421426657695	0.4922334714669354	-0.939249066234399	-1.0868041178696752	-0.09825182404747031	0.4677768636062007	0.39336648688081627	0.20281062372327457	0.2608843174179385	-0.5841039223236708	-0.3724489230427541	-0.3616728059304954
-0.39764783042477225	-0.4021085830382239	-0.1289598753662597	0.641287288281206	-0.43418356861663643	0.01783273979772153	0.7802505402774502	0.20823790697451067	-0.21145352318792635	-0.04485924810610577	-0.1750574745790624	0.2823880949319437	0.2796557785790217	-0.13103761257366872	0.47411840355845375	0.7241326426379799	1.1308268502361545	0.5013504029683985	-0.1251223309303174	-0.20036656528193353	-0.20202442799381334	0.27775339638864033	-0.008200036475408803	-0.39417464366308225	0.22866668912079832	0.9908370475033154	0.019793288827452876	0.7843401873054938	-0.1371235704860795	-0.06881167267158252	0.30996557418733894	0.3817315582392171	-0.10698998123729328	0.20171153667048242	-0.6973734705784284	-0.35566109398095386	-0.2879767654349122	0.15572667300463888	1.0044086566744903	0.5144007472642811	-0.9313945140792915	-1.0412381930022718	-0.1528141413811206	0.4863650761293171	0.3716203764005409	0.29853125187023377	0.24261293748694573	-0.5946626166132745	-0.23244614836972044	-0.3812701967578424
-0.36735232416765023	-0.3660918928064776	-0.12897557397388698	0.5567713733216645	-0.389682383088771	0.05604975840557935	0.7564980658657843	0.22199809130427375	-0.25072703513004585	-0.062057578504291555	-0.15940502997685851	0.2238775199510797	0.31632369974052343	-0.1526837305248829	0.4821269766837516	0.6880380377532893	1.028824195260357	0.5325595260446618	-0.11912189505697354	-0.16256139581431578	-0.15195340028810386	0.226018609161798	-0.037852463229321606	-0.4955473681328348	0.22986356685623885	0.9782394626940137	0.11101862974487553	0.7268392500141062	-0.18619367096501677	-0.04428908622005077	0.24940475532781625	0.38983533519309405	-0.1318116216888255	0.24043532194326617	-0.8125621240803035	-0.3955912865843221	-0.2772247414841328	0.13687149759926046	0.9103311092305681	0.536763288494406	-0.8828117446507895	-0.9853569148692388	-0.225993470334065	0.5204574051719963	0.32347579741767873	0.36914239645905544	0.21989939527232436	-0.5827028648121657	-0.0762442551253666	-0.3979947674545698
-0.32988418982497425	-0.33489697217842485	-0.11680915306241317	0.4678839455193879	-0.3382435974673162	0.10033216140172077	0.718013443735568	0.23712415142500137	-0.28546044684346433	-0.07006216360730402	-0.150892045938183	0.16619269905260703	0.3662237016515188	-0.16581908361959694	0.49742850799016863	0.6111062817143469	0.9279691384624524	0.5568382671599843	-0.09733492431745909	-0.13799511528011466	-0.0932568417195796	0.1676143267152599	-0.04801587636376168	-0.5681932801792292	0.23848382749278746	0.9485073124314741	0.18403247704332104	0.6736004514306715	-0.23610288176686076	-0.017310877256911366	0.17436327129331688	0.3998156121343665	-0.15077760750707306	0.25384194575920926	-0.9081421193473174	-0.43299544537770834	-0.2697173789382468	0.13478365283405297	0.8216419820608035	0.5440438996308663	-0.7951036024465334	-0.9312430521792703	-0.31390878851601894	0.5638595223203196	0.25541216587865756	0.41934486949810645	0.19596199202037692	-0.5601387320634695	0.08515952329759124	-0.38636320059874946
-0.2714364921660386	-0.29946660913048795	-0.09837375483827406	0.392642265721189	-0.28613719351801425	0.15203064362891466	0.6692208792388115	0.23557908895848984	-0.3230273087901937	-0.08030350240509491	-0.1514452706712293	0.11299054317283	0.4278332117654987	-0.18362850614355203	0.5291295484340219	0.5080515946844443	0.8400655468150553	0.5655647233252427	-0.0506100690236617	-0.12044182278110475	-0.022780707029796083	0.09231370971655518	-0.0355715073251745	-0.6273336488546749	0.2467066516294004	0.891645783934752	0.2519776481516492	0.6300507660775696	-0.29085036698376443	0.0026200314845598845	0.10234447400626583	0.40051735035680025	-0.15059283102728438	0.21694729764743337	-0.99009427713141	-0.4380276620443522	-0.266979015370023	0.13434599465303038	0.7430849272014209	0.5415798358362784	-0.6819464656130633	-0.8549876278212277	-0.4018786293624605	0.6127084666478007	0.17236574354337164	0.44393753863661034	0.1605235916129492	-0.5310820175857333	0.23993831640577423	-0.34557037462511225
-0.2081488904966282	-0.26189152296282814	-0.07302050351952463	0.3180390119903237	-0.2537898789946865	0.19734772984423393	0.6040541939031708	0.223394395021274	-0.35393617955008616	-0.10176905730236063	-0.14749162150144635	0.06159577760604146	0.48976658399572487	-0.2033296326628919	0.5528535870001146	0.40808832119414074	0.7625085546127893	0.560893436777216	-0.00648814253336869	-0.11765578418517642	0.03905647532798874	0.023161796119383966	-0.01114773333615297	-0.6905836442468598	0.25442240161092133	0.8268035424980921	0.33883829568313784	0.5850282998096766	-0.3363765653542537	0.01893057895463726	0.03606440083393672	0.3850375249760148	-0.15196105686571534	0.15122523641722913	-1.0496813537029632	-0.4006284659892957	-0.2585733824687559	0.13561950821256424	0.6700628308520911	0.5308588337413368	-0.5589143327941267	-0.7512680335368498	-0.47587084167684435	0.6601878632584495	0.09474554586993625	0.4407651777841807	0.11076560499438023	-0.4946037593332854	0.3931002255294552	-0.2924567489405385
-0.13729488894266528	-0.21136709234749068	-0.044961858819598896	0.2392201968224852	-0.23580440211437828	0.22723631308196152	0.5236957487148691	0.21653120725974584	-0.36946463830332676	-0.11932737156824144	-0.1400087800691318	0.013402915624035044	0.5504003017594561	-0.21915980754580017	0.5604973368205366	0.31328605393836023	0.6928390229030261	0.5448071838204631	0.03730499295016553	-0.12759223872909972	0.09269761383687551	-0.026166428915464467	0.019943450218837182	-0.747701079601936	0.268492567355791	0.763218536661559	0.41618434485347844	0.5354491386508726	-0.35866208579188624	0.04557660610541823	-0.025221668146954257	0.3503196761787451	-0.16596447436965533	0.07989946018509261	-1.078032398247623	-0.3442368703452398	-0.24580705529681773	0.13424554851312445	0.5950017596204651	0.5042190496979655	-0.41096748684518997	-0.6335679387546796	-0.5372038826185763	0.7003438386809974	0.028760822344822544	0.4248044090586995	0.05456689513897274	-0.4453636946173452	0.5335935155685735	-0.2331278287483191
-0.041992144678734675	-0.14565987360404395	-0.024663559156971646	0.16191216089795496	-0.21658021171011316	0.2431133486865868	0.4356502028713297	0.21575022382481315	-0.3877360742780745	-0.12682231658889973	-0.11847593808895254	-0.033184781534546674	0.5925149948760096	-0.23218858576753498	0.5497280334939205	0.2295064763022594	0.6292778709126303	0.5128587204272462	0.09909486951196952	-0.14394199587052645	0.1402096147513366	-0.08406251934589205	0.049402873011629975	-0.7918810158995199	0.28359058611773713	0.6843616923646181	0.4665895136329731	0.48888694688115486	-0.38189830037196193	0.07045660336771505	-0.06321698658590513	0.3138396847340316	-0.18268234635048142	-0.0003764004793751274	-1.0778061247196047	-0.2804507945894489	-0.22051393971437708	0.13344915411814856	0.5392921091403213	0.460832930205341	-0.25786820207050276	-0.49102221812426305	-0.5923461228381313	0.7224395569979862	-0.03433449378651282	0.3935261406194087	-0.005521797272784679	-0.38427555659759094	0.644776998547806	-0.1793737654550092
0.05878352914595952	-0.07315588842723166	-0.01927370387145863	0.09744574854154775	-0.19900093634253002	0.23183377250904774	0.3491133075443365	0.23105885150175895	-0.3959485563040864	-0.12711353949310192	-0.08679428376462629	-0.06333323160389119	0.6282954497189659	-0.2503215391558916	0.5018695301437498	0.16824912763303257	0.5561898324613127	0.47019729052220793	0.15241837764974098	-0.16387320770926003	0.18259014061411308	-0.1586155480894922	0.08131432340138081	-0.8050561661493761	0.2869847851919057	0.6055300768757066	0.49183542004143943	0.4429317193672294	-0.4081160346100262	0.08067855255558724	-0.07185671118610192	0.27977679161103286	-0.2177282853502877	-0.08184701547444302	-1.0526126244068363	-0.219270156456921	-0.18081583406927199	0.1379154199818649	0.5186344046860127	0.401486186171548	-0.11179441195214204	-0.33739960808108954	-0.629798236734667	0.7095020356271439	-0.08473198629986527	0.34777157040464746	-0.06905543186368272	-0.3053543930781357	0.7180272932164775	-0.13872732522051184
0.13786187840052308	-0.002800483785825164	-0.021304057124642294	0.06061684937482773	-0.1766558313454381	0.20162917764772859	0.2700073931337258	0.2499782597350157	-0.37509041467367454	-0.11792788372304538	-0.050534217856474405	-0.07729100341492186	0.6697455945969881	-0.2695925599378496	0.4316585835371633	0.12900471944619096	0.4742246059884102	0.42301766979134037	0.19402413962997822	-0.18497463904792744	0.22858104168762133	-0.22078717134967576	0.11273449098100767	-0.7635773385259818	0.28525342388758584	0.5375216200313686	0.46838737740980896	0.39291518690645694	-0.4211490247317739	0.07201659643587617	-0.05900177447110396	0.2260600301989976	-0.2734471928863846	-0.13207956259553416	-0.9822981255751413	-0.15110198275572	-0.15248493146681355	0.1384714611134923	0.5167712756867893	0.3221712270476545	0.04568352464943579	-0.18756024445867037	-0.6483111596308497	0.680427896691943	-0.12068244184432549	0.30613502146972976	-0.14653778568471423	-0.19667091002986065	0.7585523404984507	-0.09590949652210705
0.18751201624639222	0.057355913789850256	-0.023381506200709102	0.045450575164581265	-0.14351622278243656	0.16738778914311522	0.18557559155075035	0.2665445750214631	-0.34019250657515837	-0.10182163921561942	-0.010897573405251354	-0.08030753363426915	0.7135468943189288	-0.28289919407842334	0.37893460014985364	0.1058693979725133	0.38128736942316477	0.37425108120842615	0.24235641762348453	-0.20623015622822277	0.26077019861601525	-0.2598129582397394	0.1491464428277867	-0.6964437748683314	0.29125608550731247	0.48210654319499274	0.4131193120291113	0.35025809604716757	-0.42418856797592125	0.04380216655079751	-0.04383966622906792	0.15179013596102936	-0.32906491330259746	-0.15340011222080924	-0.8751524674782818	-0.06985699355490753	-0.14109595217312737	0.13358547387945016	0.5232105844526436	0.23823963519163707	0.18380450394616715	-0.04697334140455377	-0.649842750842341	0.6424098793464352	-0.15817147248277783	0.26789075441687227	-0.24296732149101943	-0.06655023179649118	0.7780094500198164	-0.06284461769389438
0.2209576968955011	0.11396734635289026	-0.04210471223135613	0.04544570168315117	-0.1147925474963983	0.12833996578291318	0.10329449407624605	0.28162668369347177	-0.3088353831658741	-0.08510868032443789	0.009442973891639827	-0.072981072668563	0.7437964571766391	-0.29986743635493374	0.3460969947946572	0.08391484725268022	0.2834925744329748	0.33102207691865543	0.29283040370268154	-0.22719415965408657	0.27204423273131095	-0.28265219942658454	0.18948427070189616	-0.6273220561135829	0.29933729433935014	0.4342138559526897	0.362210524782009	0.32842523472851826	-0.42169355377110723	0.009049221245257194	-0.03744870375016101	0.06908898693204901	-0.39300197474926885	-0.160605643869519	-0.7680736629237904	0.027705479275021438	-0.13367025056863982	0.13725893271033032	0.531374857595307	0.16502904543056118	0.25975845316772045	0.0735855682187033	-0.6272009752627523	0.5945384366336395	-0.19210712730891388	0.22757373165974082	-0.338778745662311	0.06850968179446688	0.7668426557598107	-0.04689467153344894
0.2234848146435037	0.16078094308122565	-0.07980753488390357	0.05538760380040768	-0.10203138512134904	0.07900647377098279	0.03208268120570148	0.2951130166889083	-0.2771328173478844	-0.06708926312690325	0.02137068990325173	-0.05472179617323878	0.7647549626994385	-0.31868551392672945	0.32391994735789253	0.061512641686609845	0.18898877527568453	0.2914449657095962	0.32751785491570773	-0.24192393321731243	0.27514011828995594	-0.29814155608290804	0.21468006053539823	-0.5471118805053474	0.3044445817753122	0.388915531136067	0.30926018740277633	0.3246629489370993	-0.4217783574739542	-0.02239452043590746	-0.021210888952269347	-0.008881926671640988	-0.4684567701027301	-0.1600928510816058	-0.6637564239271596	0.13610160987939204	-0.12325575850897326	0.1448462036354396	0.5414483146113316	0.09780194643105897	0.30791748209684616	0.18082777623177074	-0.5908046184149152	0.5425688053330696	-0.22946794335620102	0.18027971423756245	-0.41529684533272154	0.2061635822998416	0.7161257892047412	-0.02805360702499183
0.20159309640045056	0.18505180255837533	-0.12362234877283806	0.06103109529638058	-0.0973620786235769	0.018638059741712204	-0.039409810830712336	0.30752084875039065	-0.2488600011591854	-0.04621424356315978	0.03667498445793494	-0.012498799164438468	0.7860793903535812	-0.332327097668096	0.2961968841037404	0.040274987495896905	0.07333638112579365	0.24863044008236068	0.34529540198947206	-0.24301919203753522	0.2726750417830003	-0.3043448586266691	0.22526018676771145	-0.46691329763820333	0.3106984963547689	0.34826771659951306	0.2735195219596448	0.3215433311812251	-0.42439834555664707	-0.044150326728813284	0.0084026797618701	-0.08183671150016027	-0.5392305613015604	-0.1530987803763646	-0.5555513943127597	0.24154987391572885	-0.1047731654391529	0.14885328714529686	0.5445046835314054	0.041123829978575124	0.3369774827207455	0.2815989631871646	-0.5463736034640758	0.4722880074215676	-0.2720397667158813	0.13417876840113246	-0.47693905832047906	0.350147623083647	0.6533943240532233	-0.008858776980278874
0.1663530126166646	0.1981940177902016	-0.15317759406660456	0.051313373324905806	-0.09367409063179671	-0.03997699947279357	-0.11241446187324508	0.31508049793008375	-0.218736600638135	-0.004710934951733009	0.06244285715315391	0.04391368636218608	0.8083459623458948	-0.3462579560646927	0.25471577275610696	0.02358524703290343	-0.06979157786518876	0.2092138926795087	0.3522593781742888	-0.23877558466944743	0.25056540821244777	-0.28829271081200825	0.21904458192891055	-0.3936935449078073	0.3167559768020731	0.31100056233888634	0.2562936042665243	0.308373099425024	-0.4246750734290952	-0.05223201588516509	0.016141926023454534	-0.14254486483199366	-0.6081125933025605	-0.13422060464815858	-0.4551785143159024	0.31868571577928206	-0.060180847372908276	0.1527168761695724	0.5394595814099138	-0.017864927428456752	0.35183910603220725	0.3640973549973229	-0.49082987816966356	0.4001462973452086	-0.3165348089430525	0.09128317157157599	-0.5254072519939871	0.47663367385963323	0.5847585072729058	0.0015956045566249439
0.1388039400462284	0.22163553289551588	-0.16237174526723283	0.03531860727155549	-0.08155641580166023	-0.08784256652352626	-0.1740235387814959	0.30626654202155934	-0.19163993360288606	0.0720060764928564	0.09066208771721138	0.11080398006690743	0.8255737445295965	-0.358647285048551	0.22242540235822367	0.01444724919339838	-0.21541510749698706	0.1666532819086007	0.35404489600265754	-0.2236710077076663	0.22465749886257586	-0.2585571779685233	0.21443880558399778	-0.31251537541847907	0.32226983720923486	0.26482763884391436	0.22673174174318209	0.29029359795285725	-0.4307452332118271	-0.049982430193880996	0.00012314649711747116	-0.16267695472446692	-0.673334291227758	-0.1046583647511747	-0.3680066376468421	0.3693800878204714	0.015987034700687196	0.15287472010371164	0.5289800041401256	-0.07877379492447863	0.3701459238385989	0.42367635944902665	-0.4439106470758829	0.33109913783512795	-0.3675550580420689	0.04300500754179789	-0.5561438832310807	0.5841546852769852	0.504447213630716	0.00762181748454811
0.11125985192894401	0.26208825116265977	-0.15264907427647226	0.016292535768726624	-0.0543570016376332	-0.1176495983745206	-0.22878053555296915	0.29128924065034234	-0.17757549267701644	0.15808266849751224	0.10435916903882334	0.18149021473200938	0.8324000849798278	-0.36501893995453527	0.20507524787827483	0.018949748661354952	-0.36055895323432163	0.12284923515008835	0.35188035520816363	-0.20735040194168347	0.213016611256227	-0.2240043208070334	0.23159422585538145	-0.21901991852002373	0.3296201283402402	0.21286890870755446	0.18424908713691418	0.25974008842966245	-0.44068958320883206	-0.042766936649500195	-0.022121102191840342	-0.1526654894177531	-0.7329423037193934	-0.07380621309902922	-0.29833496133792675	0.41014402046328335	0.11462800784710188	0.15625401523915036	0.5136814123127958	-0.13404785993174545	0.37254712000173174	0.4724635414949193	-0.4141809251130164	0.24498490467826017	-0.4180120787584632	-0.0061858287609498405	-0.5747696471661479	0.6815332586219203	0.4235000667361941	0.011074081165929317
0.0774303683871396	0.31314886255792784	-0.10882379464911911	-0.006047503106520957	-0.02966316710161008	-0.12782823083116174	-0.27730996333172325	0.2819072967891401	-0.1670230495729869	0.23525269334863882	0.09745339823322027	0.24319426723558965	0.8354199940637873	-0.3603372580343676	0.19704211933822563	0.03030980135356176	-0.5036140488489292	0.07798845450421284	0.3441263672987746	-0.18760659180222733	0.20306235494411	-0.17975801593328972	0.27200223698808046	-0.1144302083975353	0.340122502056947	0.16545136401646945	0.14593076158000579	0.21079020638899532	-0.4194663407331774	-0.0288153005304706	-0.045158745308873	-0.153060542046678	-0.7783181278273524	-0.04596209336773157	-0.24902275997047804	0.44930995136382723	0.22265998925432445	0.16398119328770194	0.4878864959887192	-0.18438449899589532	0.36701392884320827	0.5037231749994494	-0.3925701235528132	0.1528697525178664	-0.46845078310469007	-0.04946628739236061	-0.5810537821221159	0.7750284660382272	0.3437216786769117	0.012171974209478542
0.04285321687255378	0.37870949950542254	-0.02559500987621688	-0.039591675789401926	-0.0074668685992803924	-0.11124271755429231	-0.3232817022114958	0.2624908990972894	-0.16065703946969906	0.3086287309200146	0.0558041603566076	0.2895333955632484	0.826175202745483	-0.34351745933093625	0.21086681784317504	0.03402403902705588	-0.6185742409232657	0.034766918298452444	0.34089782227407595	-0.14653230380276508	0.1704973968785391	-0.1339955348792497	0.3256003142818761	-0.024992210880909815	0.355951438519926	0.11171820771538124	0.09847149007339906	0.1489244820228648	-0.3457719229591435	-0.008598463140387601	-0.0704451505471961	-0.16501088407167008	-0.8014327855608423	-0.029119229220415127	-0.2065039070237617	0.4885652115543119	0.31327641389266403	0.16568877766611942	0.4539608009758977	-0.23636229753078006	0.35476230136123854	0.5211366967380335	-0.386012533996816	0.07737212780713151	-0.5323474404308133	-0.09621600026620249	-0.5756926938744344	0.8508733945867689	0.27385654560875167	0.01986942432591556
0.0026336643900406924	0.46624583359870897	0.06557203748709631	-0.09482771431733668	0.027281458826002313	-0.0812470981214779	-0.36686415969180863	0.2369382029881122	-0.16512722873473432	0.37832403456327485	-0.016658741314898112	0.3229637968069953	0.7938815231540612	-0.32319972104650146	0.24438145106222703	0.03332336187642286	-0.7012923889520349	0.00931942203562229	0.3387332814795821	-0.09566731813659525	0.11176504772552247	-0.0908244131139706	0.38308478952004515	0.043196292216016986	0.36579598630570337	0.053717178056001444	0.0688771360360189	0.09334262289317316	-0.25544258936875575	0.012585485855294083	-0.08817727264213605	-0.16248462647091103	-0.7949832065282391	-0.03910547227574477	-0.18769234871714774	0.5181332065245906	0.3678585871233039	0.17865350443838643	0.41776166990334984	-0.2860573501729434	0.3176389489158718	0.5322176585366041	-0.38258751934587576	0.003714506135805673	-0.6088869722644208	-0.1551383421301286	-0.5617316124116014	0.8882450808175676	0.22627655509852057	0.032726971747031944
-0.0209029233931328	0.5594448539145719	0.14882698660604474	-0.15334847932911017	0.054891096299910534	-0.054258686074450946	-0.40109298396953597	0.20938402552187818	-0.17002510860102377	0.43682748020752743	-0.09255068249553963	0.35775500707427405	0.7433337970105733	-0.2968871461569736	0.2752055124078217	0.03835136920735369	-0.7392906397311618	-0.008387405151221224	0.32268188719130053	-0.04517713586898116	0.042742905530767365	-0.07134511914107823	0.43677498234073936	0.09653449397544653	0.36748166525370907	-0.01643993227216568	0.07154685543957455	0.043888424963502835	-0.16554620099816503	0.03592651421476802	-0.090343288105284	-0.14024732191113815	-0.7614022810467524	-0.050730537642960184	-0.19103502583560056	0.5323117499334677	0.3944473896425985	0.20324487190487533	0.36505814666240244	-0.3357570519920774	0.25579740067354806	0.5432253173905316	-0.36662229186298256	-0.07360743977025153	-0.6803895023022182	-0.20702321104585822	-0.5198854547212024	0.8836358046565289	0.19404182307790765	0.04377299564629339
-0.02246305722967054	0.6468230339648563	0.22385586532807283	-0.2273815357326623	0.0739865891951933	-0.006352343330352689	-0.4257050383266757	0.17285699075559696	-0.1755028382247834	0.48149783790215694	-0.14555533493578615	0.3790855831923689	0.6954737058317794	-0.25258244896124027	0.30905339768421175	0.05061321934343057	-0.7323443311834913	-0.03152352941306938	0.28655597532370525	-0.0007462752113453653	-0.028355090564581707	-0.07193730983753781	0.49022392021003364	0.12195737518788456	0.3698891254314842	-0.09757157409308218	0.07349093102958718	-0.017303390559798904	-0.07449826760996814	0.05558410880683127	-0.08393285582446179	-0.10813370162823191	-0.7143326725407361	-0.0538231539411969	-0.1847456502727279	0.5219942169453495	0.39736540728189856	0.21399260887491206	0.30806733331987146	-0.3845269184170276	0.19278288959961892	0.5626628148784316	-0.3415319529873524	-0.14984733843438425	-0.739812386215154	-0.24518500771260382	-0.4378908859645745	0.8454011482193682	0.17531140298777853	0.04943934363216464
-0.006208755501392613	0.7412101383110692	0.2890731142827839	-0.30636117578769195	0.10042990549394717	0.05445950636427878	-0.43246940622411917	0.13222894773575247	-0.18994150842675045	0.5055924884623626	-0.17860574355652628	0.3852450345620419	0.6552559193960966	-0.19519949235274625	0.3501065432318957	0.07466006988807043	-0.7053059466006457	-0.045940665593669064	0.23957539369131772	0.033906381226201696	-0.0970193269144068	-0.08386512244707103	0.5462915709154351	0.13047224351918257	0.38166146865373446	-0.17710539140547607	0.07676715869520735	-0.07939672652185129	0.01854032111874217	0.04957119751984721	-0.09157962052694597	-0.09079297044277104	-0.6546366712492013	-0.0687945887388112	-0.15201826999298634	0.5023963632800871	0.39487202653786957	0.20905998593305614	0.24432738751273897	-0.42394264077648663	0.12879807419378447	0.5874188482387808	-0.2984739178604063	-0.22170154803583544	-0.7959612189608132	-0.2750062993305885	-0.3414036597390016	0.7821758898650356	0.1661066701921115	0.05133625883518507
0.033756589870374096	0.8409011892213449	0.35391359665442945	-0.36249880838018206	0.12159662392441775	0.1149247626652947	-0.4155339270534971	0.09913012596956441	-0.21123556547767186	0.503481122406894	-0.21676871177920484	0.37415633688421707	0.604771283275254	-0.13032965091744797	0.39809834740500155	0.1162562879555082	-0.6610900210375915	-0.051317686080606106	0.19230711992801602	0.0659187559450363	-0.16217608598391758	-0.10700255894915509	0.586296028311246	0.12604961279298754	0.3860972254518742	-0.2562481621934151	0.06445287487434617	-0.12448167440431043	0.1146943300888837	0.012715835680396869	-0.12140248961168246	-0.09367269618520027	-0.5868896947669	-0.09046933544439696	-0.08274257235810237	0.4890465971723237	0.3851380423231896	0.19800014845688002	0.1792895316162597	-0.4732285658452091	0.07696048643673965	0.6189594763644434	-0.24817428156844815	-0.28288164909617236	-0.8592213824236479	-0.3024194556741118	-0.25570042117229413	0.7006455105451684	0.16129235271016656	0.027804751268454442
0.0897768588443441	0.9297259001527378	0.40917269550396373	-0.40046810220152845	0.13465942108614484	0.1729842530576808	-0.3814840357440114	0.07767167635260895	-0.23958651744929252	0.47542260453948604	-0.2585467174816132	0.35848807447394715	0.5385646135111796	-0.04794346785888773	0.4471004314993012	0.16427213602805074	-0.6018399521493343	-0.061548961173805705	0.1406001675734747	0.10142929571705386	-0.21233659015086043	-0.14098842501828973	0.6134437900242588	0.12160959295515665	0.37490504815481857	-0.3294705726971435	0.03382420764005086	-0.1623232179694824	0.2008370387702997	-0.029677291309373733	-0.14700041168066064	-0.09193654384229119	-0.5155923702086704	-0.1094162359792307	0.015017876906179728	0.4749673085300472	0.34306632531477266	0.17804365287466556	0.12858730199694962	-0.5223610680738909	0.038639606493135074	0.653395570803514	-0.21003319945703489	-0.35231040014567533	-0.9173804367950892	-0.3331369254878432	-0.1712457681083129	0.6260544269435173	0.15963913425410198	-0.021521143415876
0.13357026423675517	1.0037342774459028	0.44289330468828175	-0.42512304475603935	0.1530631648706468	0.22580916381412752	-0.33988738336222213	0.06795840618567808	-0.26309305087977986	0.41914377830233673	-0.28312706467227644	0.332805437299167	0.4709447272398487	0.04306766742007886	0.4877957695748951	0.20727295227245218	-0.5474049380498014	-0.06567881163113355	0.08476049492564859	0.13616524179872394	-0.25218940598381845	-0.19799832937103795	0.6268444059611237	0.11747678075623538	0.3571117703703163	-0.3928957960828244	0.000807414123874356	-0.19177883626528874	0.2885463842779945	-0.07462695680437956	-0.1706659559094813	-0.08637461867189396	-0.4321789879043371	-0.1373026478992219	0.1256553469467773	0.45986569579178554	0.2794851163420382	0.15171958949478284	0.07912436717262863	-0.5475131154865676	0.00044154988268328493	0.6863289548773983	-0.17866779755956605	-0.41945482924000344	-0.9662805660473234	-0.3572347723096768	-0.08949432326145648	0.5641337764893907	0.1561994709462478	-0.07554967997007338
0.16774865949919057	1.0539153980654574	0.4580738582642757	-0.4425262469426682	0.17700492333855275	0.26095271453447694	-0.2933367437028441	0.0512636174337441	-0.27301629531081023	0.34385861280341035	-0.2825404556880993	0.2872878500228673	0.3997581516882985	0.12748638555617528	0.5280070151882502	0.23869962002862	-0.4879241351363587	-0.061093408049217854	0.026459456268893455	0.1703681341580045	-0.2914650986418265	-0.2643404871105406	0.6139175270197356	0.09369427240816544	0.3276329458405608	-0.44971107176482616	-0.026360906865245087	-0.20284254501609214	0.37549249646006577	-0.13544145746427322	-0.18555548692469395	-0.08923875023160317	-0.342087255687663	-0.17910847642306832	0.2451791955422764	0.4462628300291914	0.20866874796141227	0.12526279371573698	0.022074938535740156	-0.5419248047675219	-0.03339627840085113	0.7084664441596582	-0.14122064026889314	-0.46562217822880153	-1.011091565659867	-0.3720024694494084	-0.012461130561867845	0.5037004805674047	0.14039397581684782	-0.12655901065451175
0.18456620443363048	1.0767705859869632	0.4390157486042371	-0.46672308224275616	0.2059618628596218	0.27230874513707864	-0.24507045264209254	0.03354442183858668	-0.26165781991980147	0.2685896263547171	-0.2593145552576519	0.25091675311836037	0.3245590506965008	0.19812268886875378	0.5781211087791418	0.2575951959658285	-0.4181999558943149	-0.05386803676989623	-0.03142146054589217	0.1958047914732951	-0.3232605591407972	-0.32390395134589295	0.5802471087115944	0.04636690690439011	0.28801263820898326	-0.5018506083587291	-0.06705111294701585	-0.19927663001331183	0.425008932217145	-0.2010999258182966	-0.18575018494385306	-0.0820394358755293	-0.25369370730904073	-0.216013697582018	0.361092952849846	0.4298212779418244	0.1357945238575482	0.09413883979316055	-0.04756840477454881	-0.5199899878187216	-0.09517027380994	0.723579067913607	-0.09546125494692242	-0.4936247244848012	-1.04279262332568	-0.379463290379645	0.05584432585133274	0.43745990278613756	0.11058154190035752	-0.16660160971505739
0.16416982213614034	1.0897662194228368	0.38980584656057987	-0.4936588141065196	0.2344562957077851	0.2829664919907774	-0.19563232606383785	0.03727015233770201	-0.23674072998709922	0.2073316974082154	-0.20709681730837531	0.22427775789917784	0.2618728041960387	0.26311433015888597	0.6258919142194866	0.27708440115565675	-0.3756781038319591	-0.0387376985663767	-0.08307818094106786	0.19900311380763439	-0.3336398286437675	-0.3646139117769508	0.5433263282400436	-0.007533542797949761	0.23647837205058106	-0.5470101747311905	-0.11550137563181781	-0.19135931685319682	0.42627652440706837	-0.26142666584232294	-0.1880622239213708	-0.05672487925886442	-0.1692464566058931	-0.23549453699911133	0.4500853029034169	0.42587590096945627	0.06846235564325068	0.061382636097097355	-0.1261924485417683	-0.49086289409590816	-0.17788564752154318	0.7277858424589668	-0.05338462778073735	-0.52050340524798	-1.0622675039052996	-0.36571822602769855	0.12182980326111637	0.38083382836280666	0.08689752218729788	-0.1919568396152386
0.13030046296912054	1.1020328012946319	0.35138612082636766	-0.5073045621105969	0.24049301323849717	0.3012390995806909	-0.1498114522357192	0.051375186495877564	-0.22446518724916936	0.15278402954604808	-0.13943170944242006	0.19452954577793036	0.22076334544030182	0.3326430160415712	0.6558916152127183	0.2994866067217277	-0.3409404891455766	-0.019223595049200785	-0.14001382361142226	0.1794008960631889	-0.325399046564254	-0.40183792697353304	0.5057607390802054	-0.07996498913416196	0.18780838963309937	-0.5801734428857159	-0.16672966276697312	-0.1973129221269248	0.40399546732221747	-0.3145295026558334	-0.21150873287863772	-0.03571951513403024	-0.10516861307938305	-0.23279312344629388	0.5265246147321538	0.4451263629516175	0.021637971845451912	0.028425540121220616	-0.218281262784273	-0.4544133466438959	-0.2507014605810489	0.7160451541586069	-0.02113695003975509	-0.5454375373445116	-1.0704457631846787	-0.3287549989724429	0.19198959457935758	0.34051281454438326	0.0634981225014723	-0.20164879542745612
0.10322989790126429	1.10999450726425	0.33114014985583284	-0.5153311860258526	0.22967035709249767	0.3164229483980831	-0.1129126673926627	0.06397572875558984	-0.21946038473256615	0.10184024512338782	-0.07165214128686959	0.1519737193175545	0.18649284513932468	0.40509109219479955	0.673399625930354	0.3184113775402124	-0.30164891343580835	0.0016123593376800402	-0.2058313900060181	0.15335622434579696	-0.3000414174509617	-0.4356431958799181	0.46809864793980716	-0.15807687860493597	0.15637892848871487	-0.5962862416137673	-0.23130113166756336	-0.20826505656600186	0.37343489082783116	-0.3778374693249454	-0.26284086563000547	-0.01637753049940906	-0.07210242207730659	-0.2252069620993386	0.5950906363018897	0.47282836830980796	-0.0023812330511751288	-0.005575478237259639	-0.3093903642496577	-0.4185031037205108	-0.30306104750399177	0.6957076594059194	-3.6678883383006214e-05	-0.5600373341884554	-1.0779188422126447	-0.2667152765134949	0.24192889394419725	0.2983034188626268	0.03941442360123125	-0.19179825506450493
0.07286959375316764	1.1135047555357391	0.3152583918058013	-0.5234552795697088	0.22181980904456317	0.29641737384008915	-0.08373957659015133	0.07735387356956361	-0.19671464708315606	0.06398126757705205	-0.011364952921100771	0.11425023945158053	0.15454405767169863	0.46766576761557677	0.6759498811480904	0.3351303128844826	-0.2876652171200004	0.02305322852934106	-0.2668358213850095	0.13586123459767369	-0.2515004372323273	-0.45652106788061875	0.4332877516795926	-0.21376840680582668	0.13435546450948802	-0.5992842649679168	-0.2853615957764693	-0.20492229018667443	0.3427984373361609	-0.4573424529713034	-0.33707435288499465	-0.0012043907121310538	-0.04012729219397927	-0.21628859680852713	0.6387357143085157	0.5108677576094369	-0.0031815102768785685	-0.03337753481862945	-0.38075448513001625	-0.3822116282855098	-0.3258079288038493	0.6603145543006728	0.00754692808613773	-0.5773709991847016	-1.0852453902792776	-0.19564229776244735	0.26067828020626643	0.2630333188990853	0.038530284793226045	-0.15973977819287863
0.03800832840892451	1.1148625658561397	0.3009831246030051	-0.5302781535717475	0.2207218584210559	0.25579458932360133	-0.06350260873099475	0.08574521939424976	-0.16217863103185498	0.049509107143206714	0.04163016116167967	0.09614263207343038	0.12571612332426446	0.5111064470910837	0.6666223314590114	0.34772952609308627	-0.2777315101409896	0.03571163092567173	-0.3172139100872361	0.11809555350614889	-0.18762319155844143	-0.46469413947855936	0.40106924953351414	-0.26323463304088124	0.11285734762787811	-0.5977915604928493	-0.32151382039743026	-0.1998255756270062	0.3198389506285337	-0.5239343942663832	-0.4126901960760147	0.012643243543883775	0.010140709188368855	-0.18256057632520123	0.6382523117713859	0.55827679687615	0.0056923120217393175	-0.05150806307182214	-0.44118685361268517	-0.3374447032325217	-0.34781787010479154	0.6127409432272068	0.005014102490434724	-0.598253988225717	-1.0602893359273087	-0.12687848982252722	0.2609543700699057	0.24252508575966295	0.06983243204375243	-0.1196910797265353
0.002648617749493737	1.1113176008435044	0.27901030679342254	-0.5340404812357289	0.23683317782680618	0.21903020479192964	-0.05576989771130299	0.08080575273435164	-0.11859942620979809	0.05086005783770191	0.10798374487601772	0.0966397697352783	0.09035206263076719	0.5448488131254632	0.6403620693407545	0.35280619155947784	-0.2755698966418894	0.04449036367899746	-0.35260917527314584	0.08742830653990738	-0.1251238833875354	-0.47531997254268593	0.38658517954217997	-0.30830721040246734	0.09293984027474923	-0.5922832707397839	-0.33627579827591064	-0.21916809830791856	0.3022578040225182	-0.5731477604921593	-0.4727496675362013	0.04414869070068076	0.054649843617322544	-0.13155619676044755	0.5834529773494928	0.5912790067708057	0.01750048414793693	-0.0630199081775791	-0.49680020753781307	-0.26739090463470017	-0.3951969708683979	0.557474595352014	0.014962010456336031	-0.6093410519944258	-0.9813549386944203	-0.04765193889790539	0.2591412426072005	0.22738757308101012	0.12207534640442015	-0.08468049044892191
-0.0245465586471589	1.1008910062524782	0.244059973344934	-0.5306972729747298	0.270222137813461	0.18579801469813992	-0.06348155779355448	0.06885095868274345	-0.05381663734862406	0.06189417009693343	0.16648726039558748	0.10217990554315817	0.057330744778169074	0.5598720639700987	0.6066580086364782	0.3541978142336516	-0.284088839729635	0.055688755651444544	-0.37756075945271117	0.04760752768450298	-0.07108904844922512	-0.4748201803946105	0.38647113174697256	-0.34880065503313157	0.07830321331157922	-0.5940997449178943	-0.3234037434640441	-0.25018575696789574	0.3082654768663103	-0.6211795686258779	-0.5172965743198644	0.0738660049055003	0.07341345519580275	-0.08767276446701669	0.49266586681232116	0.6023508759850877	0.04308757911941209	-0.059217304309675686	-0.5515636396947559	-0.18427291874859358	-0.45837729344208367	0.5038860704319892	0.04688255221039768	-0.603664224435341	-0.8531678220835917	0.042790584537905754	0.2530878693283039	0.2190878302139422	0.18876121321091927	-0.04970039820029646
-0.03622014792886016	1.0658733866826173	0.19977420122716766	-0.5267010182021068	0.3077776796534256	0.15726012630318192	-0.08451846127543725	0.05780900241222566	0.02009158847585547	0.08907497448917438	0.1911963754120459	0.1041221128491907	0.022824708392649502	0.5528000598988212	0.5629879574595912	0.35521314732692977	-0.28122288025891856	0.07024031734421751	-0.3981741289597677	0.003626431105133723	-0.017738708439343095	-0.43874274718479	0.38453670568210885	-0.3984871433489131	0.07019002683012107	-0.5998266843405471	-0.28563235839346235	-0.27851224322902934	0.34110682663200287	-0.6620715702104364	-0.5439020586379929	0.08746413223798374	0.07563077295325961	-0.0377732683318895	0.3829334908837966	0.5917504669121579	0.06097676934840527	-0.039067091171926915	-0.5857614771456663	-0.11833364177003633	-0.518830938019782	0.462201129244864	0.10438413682047018	-0.5846003293082863	-0.6866994918246048	0.14017161645857962	0.24255112632344372	0.212468341101614	0.26046729283821285	-0.006955762371461805
-0.06328572854356389	1.0018557160083048	0.14284058423067786	-0.5163594906075876	0.3438290693571571	0.13104135546844997	-0.1053834487682261	0.04899504650370138	0.09427945815500147	0.15184564463250605	0.1938623463238777	0.09533794314620239	-0.020438223136050492	0.5393411759397049	0.49713384301315333	0.3564101374592615	-0.2767660704040324	0.09506422859224291	-0.40759490461175185	-0.03305849264902473	0.02608686227233812	-0.39059470360884285	0.38777390848453297	-0.4437857791617731	0.05883339305033364	-0.6032704166365479	-0.2342253679310919	-0.3081910101482884	0.37872396387381524	-0.6869894109703432	-0.5697190159785255	0.09065054357392124	0.07242358119693822	0.03462038566476618	0.2701669926477538	0.5601626374415589	0.06149939937335438	-0.021356284289059523	-0.582901888142364	-0.08896944002170593	-0.5648835467853409	0.42552929499417375	0.1760863972264099	-0.5592323328587128	-0.4983934692345107	0.23918006399852415	0.22756397954648863	0.19687903813845356	0.34165061379788625	0.038118846472015536
-0.1024635303173335	0.9349064094149468	0.09480807775909932	-0.4805978838740437	0.38946440168293106	0.0985227400085765	-0.1299463842713388	0.029953926566298954	0.16211776736936917	0.24192655156994708	0.1959274007153333	0.06825236663756389	-0.07096912527349979	0.5176684142702456	0.4096358844216924	0.3569972789604866	-0.28504213557053115	0.13604907363711788	-0.41310215397495753	-0.05789546452662697	0.0452929846758955	-0.34503801932165756	0.39895497886851544	-0.4705418255996691	0.04037772109927111	-0.6014833760678051	-0.17650419324043512	-0.33796796246186667	0.4187066780897803	-0.7046034566914454	-0.5951855168845716	0.08719903113173105	0.0649841281654705	0.11038155518616807	0.16723825030032663	0.5094087125404099	0.04766059183771826	-0.010931409911580516	-0.5628345234383711	-0.08193058608773345	-0.5824779892594473	0.3814049947047544	0.24348136713789653	-0.5385584350721759	-0.3151473439029348	0.3291937414265543	0.20855498639771394	0.17410170098583228	0.43831847538816493	0.08279089453285814
-0.09330210542417966	0.8534339327752647	0.05921410139787446	-0.42291048418680555	0.43055510322275986	0.042359319357737936	-0.17113254337304454	-0.0019920148911792973	0.2177134331228266	0.32515967549606895	0.19801153182172052	0.03592156649332841	-0.1285829339532712	0.47950319100722066	0.3111862108511775	0.35408103470854696	-0.28541252440043285	0.18511811962242283	-0.42027162453899825	-0.0752363684331219	0.05739914988065316	-0.2997081314714139	0.40119207023604464	-0.4912290720764574	0.020574419636930207	-0.6029592613375196	-0.1072431158135186	-0.3773715463912102	0.4579574024495924	-0.7192783240981405	-0.6031681356701059	0.07688607829241605	0.06273161488805445	0.17552209882183273	0.07505750053377017	0.437712031886562	0.023249414422379273	-0.0071431554922351285	-0.5413101499889181	-0.08110768176388065	-0.5738435089388212	0.33581870790828316	0.31757271156952843	-0.5248525033411267	-0.1324507096763557	0.3867250827780642	0.18227700042118322	0.13728840724150299	0.5251518066757043	0.12584660005736462
-0.04103512967357481	0.7413952942638515	0.011349046740990697	-0.366090564194112	0.4636142758426473	-0.04657756483651565	-0.2147781536656778	-0.0397463093409265	0.272951319238696	0.3945192638469842	0.18548289928973097	0.009952443208331297	-0.19286325502590582	0.43396527028129706	0.21623392992451818	0.3520730756518722	-0.3062271622513194	0.2248520605956839	-0.4160795392028268	-0.07727280023194011	0.07633236907745135	-0.24378601002918296	0.39998579547904395	-0.4873107255877187	-0.014372582943672224	-0.6246434218387101	-0.021822925404434618	-0.423465126051677	0.4929724050198364	-0.7278351593911558	-0.5753993306875012	0.06695258389930567	0.08238391334551501	0.22038882450239505	-0.012438358686771012	0.34647705042741284	-0.006954245769480796	-0.010712580821069044	-0.508473024728451	-0.0974448896396934	-0.5544128576340832	0.3009998092027419	0.39431584013756116	-0.5112563445186787	0.057705266300563364	0.4107954394711939	0.15001569381772267	0.08375887297041164	0.5985111047590618	0.15613624924771768
0.010623742792501464	0.6223747333662909	-0.04702884215724834	-0.328905900883	0.5073271891279945	-0.14955148147222547	-0.2433442757719976	-0.0810437667335705	0.319294063330397	0.4614075022747361	0.16677341111957752	-0.0034576345684607405	-0.25480503925915127	0.3836162552894452	0.12379682505166474	0.3467109491241121	-0.36694057061509183	0.2588057045454877	-0.3952150098989409	-0.07649820654159205	0.09689405986868095	-0.17964881764883694	0.3832777934811658	-0.4541323005854401	-0.07353580260659759	-0.6555949644893332	0.06750707719403418	-0.4716830806074174	0.5125174268496766	-0.7314723399948205	-0.514152201310442	0.058713657361849234	0.12711741921421055	0.24671042544071442	-0.08745831838521143	0.26241322585514654	-0.03007518031072596	-0.012660518462834777	-0.4716919275190669	-0.12007243395716002	-0.5228226963472402	0.27202478413959347	0.45835518788018126	-0.4947747263844307	0.25011873490051484	0.39079911985198185	0.11655937138657028	0.036397037527142	0.6471387391993252	0.168530241828225
0.057846451953405306	0.5079714990412264	-0.09971336935583863	-0.2983004375024255	0.5436239084582238	-0.24054244121982138	-0.2705596293925731	-0.13252443670637343	0.33770943364210515	0.5309491049407785	0.15696321046548434	-0.007864465028568676	-0.31397506849750983	0.33357935242560466	0.03274885507045265	0.335597430984906	-0.4486750630628097	0.28876018950813254	-0.36562381929067195	-0.07648154861276721	0.11049895579908357	-0.12424328809075154	0.32962707874342795	-0.4121260032424077	-0.14074368521650876	-0.6774178834346851	0.13827359477143433	-0.5349323264389572	0.5258360715494352	-0.7294161766246564	-0.4367061967393231	0.04758980702105644	0.17360190220089833	0.2605188250492478	-0.13812301834058804	0.20685537025053571	-0.04820935336391386	-0.012757377240602146	-0.4498744775978264	-0.1526306202845118	-0.48391840557116206	0.258919846591707	0.5063400892343846	-0.45837193897976736	0.43050292739356255	0.3486017722915045	0.07406213610729098	0.0014619730554826821	0.6538303377119647	0.1570633589289373
0.10831404011618302	0.3887850692692987	-0.14938899675911793	-0.26582843073415063	0.5653255259104034	-0.31511099046401403	-0.30721281996549427	-0.19021578447125878	0.3488581761421145	0.5913293204121141	0.14139184190174434	-0.020929074260686877	-0.38082105049105747	0.2975989140586576	-0.055892684265137715	0.3208021139291794	-0.5630705639702462	0.2988570390891591	-0.33191817455616	-0.06001935045177422	0.11029315993824858	-0.07313849096652586	0.2653830784123915	-0.3547883058066035	-0.21017173034330533	-0.6878794291641716	0.19660127772415623	-0.613235178408641	0.5313706289983967	-0.725295440218192	-0.3550011729990936	0.030446602150059027	0.19943981329126487	0.23770218924892822	-0.17312856164105944	0.16262248351503758	-0.07384000083746728	-0.017962639705062546	-0.43353755769901997	-0.20935057932973508	-0.42649235615567527	0.2594777634481584	0.5422506987077041	-0.39070478174924317	0.5819701504861179	0.3039742973536032	0.022091309835374343	-0.03097047781772766	0.6200029446878911	0.11621563830312256
0.15176351824111417	0.27667313985990954	-0.19438120622013072	-0.2343847285476115	0.5768198221814058	-0.3732775170514874	-0.3376945773788701	-0.22840621252752585	0.3603852603278492	0.6488741573300333	0.11172755018154094	-0.052568937315575194	-0.43790490298060814	0.2610170889084696	-0.13090596841378863	0.3047968312383318	-0.6748672711203378	0.29206481668239626	-0.29346789293245246	-0.019161615527032928	0.10698700469570684	-0.010546874304598192	0.20718361122734522	-0.2830118493420296	-0.286310513612703	-0.6935895493814719	0.2474450819431798	-0.6800101724907387	0.5261752863608231	-0.7170371480729918	-0.27842157461323425	0.005553088466854303	0.21551536703282723	0.18106766206430933	-0.20238470029779215	0.1308014053429274	-0.10830091810755978	-0.025062029379195876	-0.4331105034115573	-0.28595971745655346	-0.35296416776388556	0.2680582803572314	0.5592815964510202	-0.31035623993461325	0.6841113887200664	0.2456787304241264	-0.03366235964282369	-0.059123611726448935	0.5622977481024273	0.07267198031481509
0.17042531084174917	0.1835821271831693	-0.23909084074384487	-0.21359933024854305	0.5734214035848357	-0.41717764792231693	-0.35358452665663	-0.25053069563660946	0.3553023220283249	0.6937750664904903	0.0895270231787209	-0.08768876400339799	-0.4779334193483546	0.2201989125573492	-0.20461079974783777	0.2948835471071543	-0.7494490087873258	0.2825952861581797	-0.24300303993677708	0.039940715942942726	0.1089823297811919	0.032326052145442236	0.14816826366120014	-0.21175126985600223	-0.36275080043377744	-0.68344756855369	0.2662035160484838	-0.7332400451292347	0.5201542234586863	-0.7084382644492982	-0.20380842622088496	-0.02258921328317128	0.2427566994815841	0.11808930657561612	-0.21398121860873182	0.12707935159541014	-0.15361185245810943	-0.03938636640234519	-0.4606638785663616	-0.36854304799100374	-0.2700891237191839	0.2783817783944881	0.5525009596312136	-0.2520772800301635	0.7122132796481461	0.1875700963698355	-0.08473074292762114	-0.08310403087264485	0.49257795292051443	0.026371390906041948
0.17368015874992573	0.11372047174918003	-0.2629370257303344	-0.21256615218537728	0.5427109605038793	-0.4598341201454641	-0.3629451768383621	-0.2779665422793692	0.35276496528819	0.7128420771906431	0.07050753839091246	-0.11319445387480849	-0.5057014413153469	0.19069670396936583	-0.280616824235718	0.2821675543734449	-0.8019652873090042	0.26866730948021156	-0.19119105712174278	0.10871297509564663	0.11987161511318703	0.035942195334458395	0.09917596271231696	-0.12385510690447259	-0.44030116851329426	-0.6673347698256384	0.2553567656117273	-0.7875633460226501	0.5024213228581025	-0.7085728191074685	-0.1267956247423957	-0.0518179097627412	0.27103629976915017	0.05137866543469356	-0.2083243804082729	0.14854815761109158	-0.2093155026172862	-0.059278289466047594	-0.5055590072375311	-0.4403914288996	-0.18028684368467687	0.2836758799520557	0.5210215557989085	-0.22912951485117547	0.6878250327713412	0.13257334488482536	-0.13383353121307576	-0.09599782101475693	0.4189037560836213	-0.027541256938003734
0.19338370205930386	0.06500516908914777	-0.2511369056635063	-0.22997422785343616	0.4898967202551735	-0.49701645553414364	-0.3781579876284632	-0.3014129497306982	0.3680178925963914	0.7015248315523264	0.060373033582964995	-0.1325659705627415	-0.5106603170952746	0.16277789349421995	-0.35613524834496574	0.2637228771581711	-0.8450700463823531	0.24222655804410023	-0.15581405810287502	0.18743001775668616	0.15120179801374894	0.02881070737284283	0.04930198457740788	-0.0301915552601979	-0.5009764741702305	-0.6610233630169734	0.22384541224603316	-0.8351252436254383	0.487620845034912	-0.7062895947516414	-0.05382280716146348	-0.07345743731821781	0.29565556598091425	-0.024704982025498645	-0.20047680305018267	0.1818282808522281	-0.2744101610372698	-0.07266632497077914	-0.553296977685043	-0.49239247331933944	-0.10169219280034263	0.30235998606445647	0.47501434018381594	-0.22645314679385367	0.6437237925027522	0.06997832182605859	-0.18384700397411663	-0.09957153292816082	0.3558937266501284	-0.07824561733256744
0.23940515801060433	0.016147142048846097	-0.22910652629262218	-0.2590689119907022	0.4254956824008846	-0.5143512221766251	-0.38875362614001874	-0.3233244373575278	0.3748897290838552	0.6680099289936792	0.07077938157870103	-0.14629623869801164	-0.4933484148813787	0.1320196239032646	-0.4256972304188409	0.2472634518696904	-0.8694974933117914	0.2059316697572758	-0.12432318612222293	0.26773789262048275	0.19776087461608308	0.01830667239522239	-0.01973202315233751	0.050714184813493546	-0.5430773337496857	-0.6485351030424659	0.17457203120557077	-0.8699408918565865	0.49033902687879716	-0.6978210609530503	-0.004982809055335019	-0.08864097322730961	0.3213087005914924	-0.09640081490870636	-0.1961570356971058	0.22518772564164205	-0.3288290123851128	-0.08082039911393454	-0.5789286085462668	-0.5311340650180149	-0.0343604415660997	0.3386693779777433	0.4278968448555386	-0.23603998081168137	0.5903682062074973	0.0067455277813619095	-0.22495142770249982	-0.10323661815753278	0.3074598760581936	-0.11960568804537046
0.2676121783970887	-0.03049672838943913	-0.197149394031816	-0.30328113552391367	0.355480215717233	-0.5169098969353799	-0.37843866679433197	-0.3512200837715024	0.36752029103147	0.621410219558707	0.09180192143443375	-0.1538080730291524	-0.4703247626173207	0.10281430246143808	-0.4846232099890355	0.2246568821346846	-0.8715133800581437	0.15988346375386803	-0.0843887784263409	0.3391296110808675	0.2348801845583886	-0.00931209370347178	-0.08778346526183446	0.1267973445933533	-0.5713592805440013	-0.6271158450255833	0.11956931318952779	-0.886815390762108	0.5001360862340155	-0.6820571417817898	0.021389037639802044	-0.10343465456838308	0.34413739472531024	-0.1437574931986177	-0.19693870788480514	0.27016006038831397	-0.37392218422526735	-0.09225690961476134	-0.5730921999509474	-0.5629483830300198	0.019847636520790857	0.3708045744321791	0.3725315573721742	-0.24966750332230134	0.5206698386311087	-0.03532536518707779	-0.2619845561282618	-0.10731288330875961	0.2719005398896722	-0.134866401350699
0.24686189992581645	-0.05840127343993149	-0.1557940286712221	-0.34783937623865746	0.2882679416511067	-0.4893353342962081	-0.357854358467413	-0.3708562387069483	0.35722281732434236	0.5660616887099825	0.12239620300760087	-0.16439542001409713	-0.4460897819184712	0.06875982429904745	-0.5344391306865189	0.18705711892641258	-0.8381055219905896	0.10060554692739283	-0.04322597099687554	0.40034333502937125	0.26259104460209587	-0.05852272058583121	-0.148312139341308	0.17739386308477503	-0.5808018235942114	-0.5855850222080038	0.0634023159204135	-0.8915773823865963	0.5032738232393544	-0.6634255264582751	0.02893845333270704	-0.11899245086277219	0.344053805365406	-0.1827826103158452	-0.19371431011054402	0.31255177120337346	-0.4164675346937937	-0.11139907399130215	-0.5513668597779835	-0.5751292266938302	0.06390436612262	0.3961673932787417	0.3027524600408581	-0.2621868421841863	0.4407784110570172	-0.05021401889310666	-0.29773613309742986	-0.10796772540652799	0.23956286019963396	-0.1317130085533952
0.19006904071330427	-0.07720617489433437	-0.11809120601867582	-0.3637415461448383	0.22595823831778405	-0.4407816774199138	-0.33930146560347074	-0.3814519187289332	0.34297331796523867	0.505268907457693	0.14222644818004512	-0.17874500371116103	-0.42200201127246045	0.03423717794464086	-0.5735208272213169	0.1436962324796025	-0.7745625858442875	0.02759382360719965	-0.01393617214480215	0.4577382287948163	0.27194133480089266	-0.11337385885361455	-0.19769483466609314	0.19820283334301772	-0.5782024975199158	-0.5328652230294261	0.009157733231951414	-0.8836600692264808	0.505135041349207	-0.6358418215333697	0.019919067595149147	-0.14850704069222193	0.3315461974597508	-0.2253391251890069	-0.19178069996202357	0.34961846379031836	-0.46614460737777363	-0.13579672390225667	-0.5280756538843236	-0.5715865538419896	0.10108298906790439	0.42771209379021735	0.23859911036340226	-0.2777745952055404	0.3653012286930715	-0.04969720447347352	-0.3234330941370482	-0.09343936816766	0.2249140124149523	-0.11067615795783999
0.13782200277530648	-0.09306015335127729	-0.08412465198152327	-0.3731961001190921	0.17554501097103342	-0.3896132792064856	-0.31488939515201203	-0.378067657177559	0.3340411642544235	0.4268126481130049	0.1354208301278384	-0.19255110640501863	-0.39581965187462276	0.004788256793147526	-0.609329637761413	0.09485643997992624	-0.6944553754689256	-0.047068346279122694	0.005905451804724133	0.506625085413055	0.26059571951661054	-0.16363866917435166	-0.21899545364789796	0.20352390150376015	-0.5680336050043051	-0.49853722490421387	-0.04813563652385646	-0.861189002844756	0.5090494017385133	-0.6063154837311308	0.007176082241167515	-0.1947281982764895	0.33485897577595114	-0.2558899449967088	-0.19720097947409834	0.36598557480273536	-0.5212330784450829	-0.1670785217589723	-0.49985238965114637	-0.5702475908743649	0.12393427020094203	0.4611300917759097	0.1933998215038859	-0.3020291807250174	0.2996416207384144	-0.04715711658123335	-0.32930103392544086	-0.07078386210299645	0.2303278486776664	-0.0639791071722294
0.11029785247062929	-0.10367576131076779	-0.04421879139188732	-0.3994300506569317	0.12908521022834002	-0.3415591245739326	-0.28384277091732446	-0.3583605037480283	0.33400415256777594	0.32931364664351487	0.12183820909582246	-0.20430124995496293	-0.351349597912641	-0.03583199479386799	-0.6437738688246194	0.04269167489044108	-0.5991865108597072	-0.11204814524695403	0.018257947266972274	0.539990916848895	0.2472905697313371	-0.1998169008005907	-0.2288474285723487	0.1900183581328119	-0.5598062126320607	-0.46817014963960346	-0.12081373817722976	-0.8315816434850021	0.5134547309337755	-0.5874273735904795	0.00119885305297474	-0.23304310522134272	0.3464383018426716	-0.2627729987066295	-0.20222528031214182	0.37214929580862405	-0.5725161496432303	-0.20309205027773009	-0.4710555328946132	-0.5723955106349304	0.12764967602880778	0.49356257239473234	0.1493554218103159	-0.3372715116673265	0.2545421382957461	-0.03669987162227198	-0.3045436025710423	-0.054402657068116124	0.2551745714807049	0.0036084084697965866
0.08813198930422204	-0.11574561498273231	0.001537416973674277	-0.4292752509344215	0.08889136945423382	-0.3075165175744819	-0.25832201776068364	-0.34572953356228	0.33284445305283566	0.22271392941769402	0.12205759131754772	-0.2232641026327332	-0.3048438392199675	-0.09155542838025409	-0.6835045298921291	-0.00333567737961053	-0.4955747896556467	-0.17205793430637334	0.014705177777276304	0.5568903856415359	0.22876894225620875	-0.21770021984685575	-0.2480644820647885	0.1761708288996808	-0.5462385528066502	-0.43594034738216214	-0.2050588188285623	-0.7966231801348435	0.5077148592568685	-0.5733958456431607	0.0061052431357909095	-0.27128004125259164	0.35844437358890197	-0.2530140761655297	-0.2000551114752393	0.3799358322484309	-0.6232602586281485	-0.241433776825044	-0.4427401589131598	-0.5801224427605994	0.12589330236472634	0.5209819460771196	0.1083444649045541	-0.3841602254840743	0.2410383943904328	-0.011216522313762503	-0.2626438752056091	-0.047879617567086884	0.2925203525010175	0.07598395766285522
0.0743798830581881	-0.13177317714540868	0.0633742324192189	-0.4511523090738162	0.04953808428567032	-0.27237806381580315	-0.2404322294261069	-0.3457633423689871	0.32741607234460585	0.1283172608304733	0.13595974732468466	-0.2567661254040339	-0.2803186444169484	-0.13970062724870988	-0.7163456431637183	-0.04407551226294115	-0.40674218995947803	-0.22182524614657853	-0.0030723692964871956	0.5537878463979383	0.19211938373537446	-0.22440331453869172	-0.2611536597916635	0.18926482996190055	-0.5290482821254989	-0.4180699416947354	-0.26352729834212146	-0.7562109644274924	0.4840724795736843	-0.54968058714065	0.005852135710883858	-0.31883710048993547	0.38331000844038376	-0.23657298781080502	-0.19700556142717351	0.38529558964485666	-0.6535074713220878	-0.27722488889115116	-0.40425503136066654	-0.5889651773592899	0.12137340370471113	0.5473506442196203	0.0826196804785324	-0.4280955253313167	0.2614153562007557	0.021056888784608745	-0.23131797754313582	-0.05241782559348378	0.3435400063191027	0.1441021216092629
0.06755118224011354	-0.1499917514160024	0.12012469899338574	-0.4648419184107645	0.010120450362614958	-0.22147980457092906	-0.22244771187304946	-0.3422742735168208	0.3056984371020574	0.04782648591892551	0.1566579830265626	-0.300341505374301	-0.2818454229649664	-0.1774814197199167	-0.7225651789285681	-0.07558003303584603	-0.3484879205483341	-0.26416181439719766	-0.013639346930365772	0.5390705662813307	0.13081458632192355	-0.21926679523536033	-0.27307165439083236	0.22405464597582067	-0.5082628100023954	-0.41261631435906665	-0.3015694460296962	-0.713178983880802	0.4508249647048827	-0.49622033951637523	-0.005167772173537244	-0.3567621528667703	0.4219766865560374	-0.21392552076526145	-0.1976072433084955	0.3932359709728933	-0.6452270518642974	-0.31012817443493523	-0.37594803099269336	-0.6018015549760004	0.12017587620647344	0.5678795411055423	0.06742768351017886	-0.4650210408721761	0.28608292772260063	0.05364368735020464	-0.20785033913379833	-0.07515962867878377	0.40965663307113187	0.21188481823680902
0.04886945182687039	-0.1753195427902811	0.15835080856685574	-0.4521026379526726	-0.02359829699080799	-0.17228393052411095	-0.19546041007474263	-0.3392686706005655	0.2576778298823574	-0.02218835396644628	0.17094167333235194	-0.33287031797706945	-0.3011383518899276	-0.19953480593573103	-0.7121782384887927	-0.10704238342468475	-0.3179217341593721	-0.30694273364638985	-0.005465237179007607	0.5262772769439739	0.04777148265203486	-0.2068811898179263	-0.28449836617987706	0.2796998032123474	-0.4873174496321909	-0.4107073345515154	-0.3360808491916772	-0.6663445507904711	0.40917741990144807	-0.42644954442202276	-0.011140133911250665	-0.3913656443240888	0.45462933019858803	-0.19191243655012485	-0.21172876848891198	0.40459567901031707	-0.6018705360445471	-0.3445130405423459	-0.3803734857166914	-0.6300453050743388	0.13587883935003034	0.5639008201657393	0.04112793280411521	-0.49361426992207713	0.29479694082935215	0.08908945930100566	-0.18115203724545847	-0.1063686923770923	0.4506419169928882	0.2713723229797635
0.02074716714396819	-0.20919150990230415	0.20470879689147942	-0.43115641476641314	-0.06271831792434127	-0.12575376743113434	-0.163820851102157	-0.3353975622326101	0.20955030001234412	-0.07501295297874817	0.17086536647262193	-0.3445909703097863	-0.3317664548835106	-0.19912753767113087	-0.703440018753744	-0.14788602233033132	-0.30175213655233907	-0.3499514294578761	-0.002131661693816963	0.5249071622981442	-0.03295865449499352	-0.1821981775974237	-0.2739708773915053	0.34690292331654377	-0.4785144595703844	-0.42313672730728824	-0.3521316571270467	-0.6143553844983741	0.35080569222603064	-0.34762153889958347	-0.004973074154377599	-0.4235312452160643	0.4837404246452011	-0.17943095436185966	-0.2368399875187634	0.4133648376394687	-0.5501737160766479	-0.37263437235413427	-0.4165349355285805	-0.6701630531564071	0.15015705182901679	0.5351009076925712	8.723626317887757e-05	-0.5014133737141159	0.2953143782865576	0.11968047452269867	-0.15911841782935202	-0.13156742240285804	0.4617299865645107	0.3267122317804222
-0.009428712237508532	-0.24584467372173818	0.24966960913723626	-0.4216531259778592	-0.09704033485112015	-0.07286769313463796	-0.13917020335971006	-0.3271346898734107	0.1811623363540771	-0.11003655197166737	0.16517096706523873	-0.3462382654435364	-0.3624408238936995	-0.1865440901686315	-0.7028892758800374	-0.19235955814134087	-0.28342699739423727	-0.39080931707458716	-0.010497566199118036	0.5344729779257184	-0.10361821593030358	-0.12759483543666922	-0.2599649308493104	0.4050984835930772	-0.4734300133125788	-0.4449596462526399	-0.36313544988165913	-0.5654456692099292	0.2751518625809527	-0.2631926957308073	-0.009110407061514565	-0.4369474404168055	0.5108365755741243	-0.1828671946932328	-0.24174086643243342	0.42066502572293274	-0.4983462386025117	-0.3890824277638864	-0.48030000217615215	-0.7099321129656566	0.15750802831819835	0.5066634375568062	-0.04068580356118596	-0.4951615452052165	0.3085616930095387	0.14259624581026473	-0.13411374182094815	-0.15257313248477145	0.4738959787924669	0.358965889637568
-0.025254350994725127	-0.29553590254955797	0.28046504443359177	-0.4110922917189893	-0.1224178749036128	-0.031286679824034255	-0.11911216846879472	-0.31755327405263706	0.16145566941935083	-0.1304383343160818	0.16897677169429404	-0.34980248969712296	-0.38396713962030715	-0.1686242865262331	-0.7013563164162814	-0.23528252136900546	-0.28497534414218817	-0.4217458550844989	-0.019352090672795967	0.5438430628896028	-0.17114610122247537	-0.05008925307880768	-0.25160435016987887	0.46871944670017196	-0.4608856382686133	-0.48084762567433065	-0.37363562416866464	-0.5183345318265169	0.20195287696565592	-0.1731756294148973	-0.035238881232702676	-0.4268891925619294	0.5391425725016609	-0.1840249433587258	-0.22558802208003464	0.4162878905158517	-0.43640913658326336	-0.39773873260657594	-0.552200034319208	-0.744907871317887	0.16774535313646577	0.4855725514286198	-0.07008343293126955	-0.4939226795224333	0.3370207531558663	0.1478523584184489	-0.10697039955539826	-0.1671928630396074	0.4870793362241538	0.36037485237679007
-0.01666115376088499	-0.3465772268664122	0.3184713735002752	-0.3971297674219597	-0.15631760312904266	-0.007366638702844572	-0.09715253222911671	-0.29181462950657083	0.15037272547338051	-0.1506661918704862	0.1837612257670644	-0.3637602615081542	-0.40460598902836986	-0.15530623364926857	-0.6913131517830238	-0.2761683306587183	-0.328171182436005	-0.43847062922407565	-0.02959027729991597	0.5491402842558524	-0.2195797096876302	0.02894090532738481	-0.24665204398568238	0.5406002378345645	-0.4502096715979116	-0.5184427544393382	-0.36781422790330576	-0.48201039890082537	0.1490398297419161	-0.07072907655050856	-0.07407140115403901	-0.3904715778480993	0.5600839068776436	-0.17127913499112415	-0.18528047861167893	0.3841789735206004	-0.35938109259360507	-0.40011715370508555	-0.6121174255728784	-0.7693392963000713	0.17381282579420382	0.46296673777780634	-0.1014785744639127	-0.4980679136424637	0.35312542162483396	0.14431162984138782	-0.0913816241203639	-0.17492913712487437	0.484426919800139	0.34986557618770864
-0.02262754418368452	-0.38751597950960787	0.37128672242909644	-0.3720654524273271	-0.19763352530959036	0.0072361564840736445	-0.08558153361616593	-0.25741416868216216	0.15498273666574872	-0.16628302010834928	0.20820803595319934	-0.38654854636353236	-0.42689779702974173	-0.15575537061396807	-0.6758818275700654	-0.30785450847067586	-0.39041472170363456	-0.4527496058504975	-0.04470553052728785	0.5526967520599219	-0.2523101992064806	0.10483371302254837	-0.2480206175281706	0.6122259886649567	-0.44659162897780236	-0.5405894430877328	-0.3484709465452957	-0.4661891614980028	0.10262096081514234	0.053704548425516196	-0.10972060846211926	-0.32105147443628057	0.5500135887291935	-0.15033921506409403	-0.11051250534216864	0.3388443588758364	-0.26783917728608414	-0.39131735437681503	-0.6670943848735527	-0.7790049352226138	0.17058871329894842	0.4356532461265705	-0.13383529753386816	-0.4976967766657648	0.361583005549254	0.146961678248443	-0.08822925478179595	-0.17630481315972146	0.46793106971106324	0.3449006598685486
-0.0674826380974459	-0.41933580147829924	0.42680746473909226	-0.32718556193820125	-0.23349186874984795	0.013021207980461464	-0.0866481144464685	-0.2322807017761519	0.16382030495513225	-0.16737106123655038	0.24776837354469206	-0.4161324502745076	-0.4513388718025665	-0.152805530379716	-0.6627797598420813	-0.3369293663462466	-0.44005289685853305	-0.4691271140836265	-0.06290319944302145	0.5595431608068666	-0.2870404876338778	0.16931110005830655	-0.25289835400011595	0.6903552672473683	-0.43644100940471775	-0.5673656180095048	-0.31144686629761575	-0.4639621382359415	0.05753217101723214	0.20544856417703813	-0.15080189050474613	-0.2592777186185308	0.519182313244553	-0.11927031594489168	-0.01498907845715941	0.28056692266637245	-0.15819030923917538	-0.3784172001230595	-0.718031075670293	-0.7739233847933976	0.16096550514644467	0.4012334412307535	-0.15459851949159548	-0.5028404215259297	0.3546044685157859	0.14682422760492397	-0.09676331608921225	-0.1766347723562714	0.43875448904690506	0.35304946601399995
-0.11376827006579637	-0.4360654132952728	0.4795914164526579	-0.2936998710324804	-0.2712525222447536	0.020228311783010253	-0.09153894891173624	-0.20071341895379283	0.17566815709180775	-0.1702468874155511	0.2869853302673979	-0.4577529838456445	-0.4807093803447512	-0.13927813400225608	-0.6494216142174053	-0.3765825028709571	-0.48496709644517366	-0.480172410333876	-0.09045314588433133	0.5645655263475085	-0.31863909991813777	0.21996650424266623	-0.24693716347370082	0.7690467937726886	-0.4312560619630207	-0.6023159267327727	-0.2596174861527353	-0.4619627265698023	0.022570728680365425	0.37262431728746204	-0.20318052510909584	-0.2202350831467103	0.4942374884731617	-0.06636278788891566	0.08828421676247786	0.20270652100663575	-0.022371831505483452	-0.3697142595725555	-0.7515590240428316	-0.7371112015376535	0.14520113033631094	0.36362903062876883	-0.1719020305573446	-0.5125265738896347	0.32001400345619474	0.13389836908835287	-0.10404879189390208	-0.17519818077744576	0.40316487415208113	0.3680174078410484
-0.15144575144085143	-0.4482664191004577	0.5213287812655251	-0.2768766131360246	-0.3025260169275082	0.028403838303016037	-0.09696658228172839	-0.15373946291503743	0.1880670721185608	-0.18060552432753457	0.3081795605575234	-0.5056467206243359	-0.5050537170828535	-0.12839227197650044	-0.6361967694156649	-0.42542553924633053	-0.5441260861129638	-0.4992421628524782	-0.1336571974807568	0.5631454379152043	-0.32598064356226464	0.28056315224630896	-0.22525053656965568	0.8211735540881134	-0.4298947277448481	-0.6304965053015097	-0.2312090723777856	-0.452858262732916	-0.014524196286020233	0.5409437849923331	-0.23878592536286586	-0.17699241446210395	0.4709864480998281	0.014986237063657693	0.2065789886944221	0.1031391018913758	0.11560249508112394	-0.36447312348670013	-0.7672721097374035	-0.6782665686167197	0.13250733885499183	0.3168047385449899	-0.1914756671080887	-0.4998922348377858	0.2732110985880346	0.11320929822580268	-0.08726912137540856	-0.1622028647287029	0.35225422374868165	0.3883589261756894
-0.2001986877193819	-0.4547044458753084	0.5405543427402593	-0.2516660936984906	-0.3183960285039162	0.024356850736379908	-0.09516321864101966	-0.09794140832574603	0.19247146282955702	-0.18557249274921225	0.3197782032365476	-0.5425992158113427	-0.5053901972036294	-0.12673274895439207	-0.6407360132282516	-0.4835460601161958	-0.6128483939298627	-0.5315192219421191	-0.17988429972265652	0.545446388538979	-0.3137894757193356	0.3482828883435325	-0.2042569693441784	0.8316012246994168	-0.4204887305796897	-0.6422363106378143	-0.21989661023980128	-0.43763506364094684	-0.06259450574191922	0.7001471746061693	-0.2532811928892807	-0.1364215490836503	0.4418005631733009	0.11476936976315177	0.33189852515529944	-0.023291619804299446	0.22790806575485778	-0.3604660399768434	-0.7750637570802225	-0.6006346115562984	0.11950034787413404	0.26118816548983503	-0.207867162695151	-0.4473005570551435	0.22675162566049806	0.09814470769606856	-0.04807672297133312	-0.12808000751009	0.27781094726373057	0.3976483212052719
-0.2535821809760088	-0.4367366036241065	0.5348348166945643	-0.2361343083809917	-0.32727213482655504	0.014473842056647099	-0.09177401771315158	-0.03478317651633294	0.19365994921188928	-0.1894635543303633	0.32332647221401245	-0.5734512420631332	-0.5029969823446142	-0.14260098629193568	-0.6425004951739479	-0.5324604617569119	-0.6682367038702901	-0.5710813969831585	-0.22340800924231927	0.5003575396927686	-0.30541895277103487	0.40570438622999044	-0.18542592377397935	0.8069492607695267	-0.4090681415010618	-0.6439939175971893	-0.21474670526458653	-0.4317394770093169	-0.11695367926683968	0.8548850315019789	-0.258839821336281	-0.10744235952761198	0.4153907248835903	0.2312737765674672	0.46653641690638636	-0.16596042131581087	0.3179093113013302	-0.35812707986186887	-0.7762402497741142	-0.4894913868894865	0.10266126889891566	0.21325211207896685	-0.20331204190757624	-0.37545157473505403	0.1841981186709853	0.08676929243839686	-0.003848775114016473	-0.07451493917167828	0.196857744623949	0.41030458823507077
-0.31364484145615357	-0.3935065460652356	0.5055726120765155	-0.217965969609848	-0.3312939319822596	-0.013075235774170843	-0.08267299575984874	0.03890311770165121	0.19830697209090414	-0.20040868181331048	0.3169071576391901	-0.6116086641254666	-0.51606082303372	-0.16596752719267485	-0.625459037336586	-0.5631896962381437	-0.6958579954641297	-0.6196836877178609	-0.2656530870690322	0.42828701063277713	-0.308147984838626	0.4507738781711531	-0.16972680611832092	0.7757995654581635	-0.39971239492784943	-0.6435313894499852	-0.22104464373585325	-0.4410715524421242	-0.16582292887061273	1.0004479426438033	-0.26321079186640883	-0.09173901752782895	0.3864820046767454	0.367248449741703	0.6202584237137456	-0.31065402006597226	0.39212277484412694	-0.35512445775108104	-0.7638263677905266	-0.353465767074311	0.10190590540002775	0.17829882464157948	-0.19327491503615127	-0.2917366637233233	0.1481423439980673	0.07687284610499494	0.04255904644278062	-0.018411723167496157	0.1186054043702641	0.41962448029364074
-0.3705074830127915	-0.33886239550050173	0.4666034350753335	-0.18154156940182015	-0.32557091462969295	-0.060064125417520375	-0.05756975286243782	0.1141209508634639	0.2106400885636174	-0.21640167296910198	0.3149994861459297	-0.6553441392749726	-0.5294905858541693	-0.18330497527914938	-0.5990549506462151	-0.5866299420273743	-0.7158347044867126	-0.6715457971227687	-0.29662793983074365	0.3384133201414059	-0.3078482386934971	0.4832477679940087	-0.15538748909782635	0.7618708870373966	-0.4034126657893247	-0.6397302490402362	-0.22087135566097812	-0.4394113266836331	-0.21170619546361563	1.134388695186171	-0.25188423460181286	-0.08349489292946546	0.35600708383169705	0.5049042374165182	0.7748906672133608	-0.4367125363868958	0.44876824786076347	-0.34592287386318277	-0.7389316149155127	-0.20296261017169054	0.10715046172564235	0.15516360083500855	-0.1909750499159829	-0.19461377601817556	0.11617111987229715	0.06702588200326044	0.08904516214001246	0.040427616020386165	0.031850797771108316	0.429127354526136
-0.42308847931196547	-0.27687372547542327	0.4262946435565865	-0.15353854510488027	-0.3081243585682484	-0.10239439209373524	-0.019053554326060818	0.17474352216984984	0.23871962149982612	-0.23297710993329898	0.32156664526147943	-0.6966781867358922	-0.5498223971520244	-0.193067994893158	-0.575976368696441	-0.6088764415599708	-0.7283793491191315	-0.7143117802039419	-0.3107202877037561	0.24588269000249796	-0.3028867689181552	0.5027060622968138	-0.13791624416279155	0.7297300123627573	-0.4295201324230692	-0.619606069835525	-0.23158272478923725	-0.4173240759342473	-0.2570047628422525	1.2578888472211396	-0.2104184239713453	-0.09119841919351032	0.3195577234735008	0.6382250757502158	0.9181063827084153	-0.5368159312417974	0.4874374256442492	-0.33555539727993644	-0.7071704989871822	-0.048465810251050324	0.07889495393389183	0.14331295811768388	-0.17799865576813637	-0.09613179515891919	0.07871414288163585	0.07032469744772767	0.13408489661131423	0.09753593850021347	-0.04483916020541691	0.4571053289192385
-0.48494055847363493	-0.22551995048824963	0.37228620044805943	-0.1510433226127063	-0.27897035098654954	-0.12714014100559906	0.02172561998513468	0.20326801238857609	0.2783838123565537	-0.24873146009814712	0.3391076846420109	-0.7363312348148017	-0.5805262081727813	-0.1900762859588071	-0.5717844086067644	-0.6280023326716931	-0.7169519429244501	-0.7460959457489472	-0.31272499953663146	0.15610478260186866	-0.3054994815861448	0.5003582991810644	-0.1235023574300466	0.6735979600004113	-0.46724005403196234	-0.5751613196905606	-0.2677945171859372	-0.3953216216617744	-0.3029996132547911	1.3700864079698043	-0.12875720728542653	-0.11191788996846479	0.2779038256012729	0.7608248442500285	1.0210608379567538	-0.6122098519515128	0.5062412184169032	-0.33403076837063544	-0.6792612452594927	0.09695114704538339	0.027972400008832977	0.13456140100444255	-0.1381822408752217	-0.008470286718913173	0.05435337056008088	0.07917102086464042	0.18568897664645667	0.1341207989546233	-0.10100014174950207	0.485376074790621
-0.5331452049054591	-0.19278977841838102	0.3059595832209909	-0.1598691974824867	-0.23962913120945264	-0.14595812349429121	0.06842712469616652	0.2178767977666863	0.3183728835738493	-0.27592439877806363	0.36178512951814656	-0.7721209334368087	-0.6257407244019788	-0.17474472923162343	-0.5772076473503956	-0.6459863795379396	-0.7102606561940888	-0.7631119751648996	-0.29733575380362776	0.06818839874739761	-0.30911433061993787	0.4909840464541359	-0.10826381740887955	0.6152285086075131	-0.4951702466826555	-0.4929406343230447	-0.2985206589623505	-0.38465958043318627	-0.3513645039942636	1.4609654650646178	-0.02029094081174123	-0.13553787872947604	0.23752576532758224	0.8607137074212572	1.0635385502620127	-0.6724624580163268	0.4976123789424802	-0.34057770427528017	-0.6487436109328907	0.24265635331401372	-0.017410821591044068	0.12978042005937762	-0.09025186218550522	0.06015346300084858	0.04260799819075946	0.06733377144474384	0.23319703691357754	0.15905048532781746	-0.15693706071895622	0.4911034168344677
-0.5487216210050817	-0.1680174549024474	0.24118189527985573	-0.18622011157464718	-0.18884589852437747	-0.1676507923653292	0.1282398549428557	0.23453777771191348	0.35212754179593553	-0.2932764301534676	0.3574976378370428	-0.7996783694210993	-0.6877287746518311	-0.15832839254732856	-0.5840480843168132	-0.6631497258527503	-0.7165572663024224	-0.7679438255191334	-0.2516155376971475	-0.012277726440233293	-0.3063852985523463	0.4878844951492648	-0.09500356798919345	0.5554447428015183	-0.5158597858574991	-0.3388556892840454	-0.3278388351303979	-0.3726184807116579	-0.39936339980565927	1.5194084398742609	0.10710970802519229	-0.15119443818109746	0.19680454873428493	0.9403710448260778	1.0638316773324001	-0.7244918066682923	0.4513541776717099	-0.34042344770328026	-0.6153873216366857	0.383865805451764	-0.0569292290328855	0.11998633217787753	-0.036621386753992055	0.12857334874749454	0.03860129221681977	0.04954765817332387	0.26522758183996553	0.19190934500887696	-0.21659826302349883	0.46153349752821915
-0.559139128092509	-0.14242350184604438	0.1876444104001597	-0.2245500430218156	-0.125478462539104	-0.19955777242470338	0.19744832026701034	0.23362155905015305	0.3728581987278963	-0.29090215453170476	0.3348869614631709	-0.8069121437040877	-0.7474708200955074	-0.14024492034999775	-0.5984445731938272	-0.6777341909881478	-0.7207954860281867	-0.7778987815039768	-0.16840858027843297	-0.07561533631388404	-0.29641314694798326	0.48129479867589897	-0.10055681832505887	0.49874464612571623	-0.5339865448430976	-0.09876153287179668	-0.36071483208573846	-0.3558778709802078	-0.4380651317733563	1.55182770282716	0.2455546019989411	-0.14400032188593032	0.15988884773662354	0.9975130782750228	1.0390392982738463	-0.7724020825063376	0.37030841536525316	-0.3276345016758503	-0.5906014257369072	0.5028893850842845	-0.09292260681324771	0.09604477598023098	0.03584419095476201	0.20517392982560176	0.04508070816324796	0.042158311577717246	0.2757766870775254	0.2271591397910921	-0.2900483972857602	0.42048449651108805
-0.582954845252188	-0.11155260413535953	0.14359935026601905	-0.24890770320909414	-0.05591343713689153	-0.23237710862315586	0.2804100647187472	0.22357696257749254	0.38198774810082864	-0.28372674575315765	0.3256442930783229	-0.7804206045710466	-0.8198182520637329	-0.10634269200614943	-0.6216108530534277	-0.695899894893447	-0.7126408598223121	-0.7804640683612865	-0.055217709660042705	-0.11927576776337848	-0.29068665342910294	0.46478065811931957	-0.1123081276850787	0.43841022511790334	-0.5529036085929372	0.20515309825192563	-0.365214906780169	-0.34733574167442444	-0.46105139859767225	1.5549476889634835	0.3632982290855704	-0.10825845508999936	0.12476811825690348	1.0257642603224983	0.9841885380501312	-0.7988832542353419	0.2692339461651686	-0.3031328182628493	-0.5782587194678964	0.6161061426801269	-0.13347273025357026	0.07311317146433514	0.12802714678427063	0.2743726804951783	0.04854250212473166	0.03071692001115638	0.26017142866555654	0.25418533613621175	-0.3603010980505797	0.3884077214220695
-0.5865137448026302	-0.07840197375604839	0.12485521275853495	-0.2793669621467679	0.010052079810966091	-0.264722427386222	0.3612702239160392	0.20851852007017907	0.3839205806257286	-0.2803210556790107	0.3199260477772746	-0.7351389470325731	-0.9182723354026219	-0.048921672943019814	-0.637656062635168	-0.7055698883473214	-0.6954876066342278	-0.7593928693281027	0.062334208339658595	-0.14101020039738332	-0.28381038738338515	0.44266380558347385	-0.11855882415317417	0.37648180221008626	-0.5774807162901452	0.5409317139166635	-0.3589223835612417	-0.3531688466914883	-0.4699647141021693	1.526821560572829	0.4678948724284629	-0.0625519055355168	0.09349249933277365	1.02821720726674	0.9040208555892747	-0.787429254169648	0.17309724188830233	-0.26254181565404916	-0.5665147265626805	0.7289881595340626	-0.17935338635271578	0.06349826855862963	0.24510713386077415	0.3133472903299248	0.04210429801117758	0.0053765193719070015	0.23604447117887156	0.27415548197049067	-0.3894837344599983	0.38193015246513123
-0.5607142152885028	-0.04671330392057734	0.12824611200612007	-0.3375222160512895	0.0628421892767376	-0.30896405468899685	0.42879461424497956	0.1824147404116771	0.3869103024248831	-0.27851709157797816	0.3057806636547466	-0.6873421099676325	-1.0045710743784988	0.029570721006327766	-0.6544028554955149	-0.712829682158046	-0.6801012903232169	-0.7258611721248431	0.17192207750898691	-0.1482064256496465	-0.258000902140869	0.418388186962663	-0.12336199091286851	0.3280821081553983	-0.6050500183259536	0.8905609451894924	-0.33993650885766313	-0.3650626683215367	-0.46506841610095073	1.4737944107545398	0.5788922131512193	-0.017198824122703703	0.07421415327488384	1.0244214833314687	0.819564261256434	-0.7542980130784127	0.08556760083481835	-0.20987575208358558	-0.5453127372321941	0.820586244215127	-0.22268545828894526	0.06383627658115126	0.38389705461472967	0.3357148272777354	0.03902256873065023	-0.019111687277521345	0.22658736316316838	0.2929682324691783	-0.36264467146631796	0.4021740803070123
-0.5181918454498211	-0.019749968296725862	0.13119745024012913	-0.4213217292406168	0.11278084455911519	-0.34421973856610455	0.4857970443434053	0.15294360360515388	0.40100764262777233	-0.27250657441624176	0.2855211923963189	-0.6273822523115513	-1.0596823121600034	0.12179985483363058	-0.6792529352237715	-0.7319782803996494	-0.6696575397095861	-0.676821998475577	0.2939309402669709	-0.13094464690506863	-0.22040289313097028	0.4054229906508214	-0.12426121391354154	0.291095467704744	-0.6177177357319683	1.2508241190466742	-0.29077143286399876	-0.3677225999130976	-0.4487816418015476	1.4159863657381373	0.7085659613618386	0.0432130397374348	0.06532728448507621	1.0126536818274117	0.728643443634524	-0.7079956644592947	0.018409642628836494	-0.15266450068233545	-0.5182199108187703	0.8856468267461807	-0.2546809365751915	0.06946024138961368	0.5459780663162525	0.3429075664317862	0.050983158449429355	-0.022569945468471207	0.24157038919589016	0.32145132557445016	-0.29635848384699964	0.4482184946722911
-0.45799460473457543	0.01861974550162151	0.14385052798806225	-0.4999797195212648	0.16082925517831173	-0.3440311509842844	0.5410627721030161	0.1332060222495865	0.4264099968965134	-0.2544062619675395	0.25743549883678923	-0.5443518367209077	-1.103555113907609	0.2288010273049747	-0.6925760016845166	-0.7438119389436733	-0.6530264740521828	-0.6098183487411348	0.4327857755795696	-0.08929982484336109	-0.17813421284473424	0.40670817046015867	-0.11903694760231273	0.26694778801230823	-0.6035836146882583	1.6123823717160277	-0.23349430886521128	-0.3672272099690321	-0.419868042483506	1.3672481456490249	0.8412964684732603	0.10938435508243238	0.07232679351704832	0.9899956417346946	0.6332845793153461	-0.6484825064056544	-0.009567395894228286	-0.09197709536787928	-0.4870449478340156	0.9357324102539005	-0.2578252139038976	0.07694121412903816	0.7247281435331336	0.33190413916486877	0.06484865066553236	-0.0014465305723994405	0.2782244091521777	0.35088368590672	-0.21633181023204467	0.5184409536188339
-0.35539462105629366	0.07119632126029105	0.18224932224543727	-0.5498987898090392	0.20440542736036482	-0.325666798084296	0.5985914756374457	0.13405124241726216	0.45194394827333256	-0.21699220830262433	0.21842838597834255	-0.44816833824646096	-1.1330770385041427	0.33936103928473915	-0.6943018965498895	-0.7337916069144825	-0.6134313009408553	-0.5463844431632976	0.5690468151721846	-0.027294849275685106	-0.13242963644717057	0.42779603916173164	-0.10500029588448472	0.2651509131432125	-0.5690934356708007	1.96551840730493	-0.16212128302574688	-0.3767735080803549	-0.3753193183721479	1.3370994925527486	0.9605003307035849	0.17759850836384733	0.10782587483633417	0.9637427656030028	0.5467092419474252	-0.576284589180474	-0.012975379181918406	-0.027727439448868085	-0.46469158665007726	0.9823218126794888	-0.20046671732164428	0.08838461826501123	0.900836349825339	0.3529334920840192	0.07253236795041365	0.04077830711678186	0.33544094283323994	0.37944799973729626	-0.13225989878320474	0.5999473132907406
-0.23427240946562838	0.12070625155101178	0.24269419448132448	-0.5678185810272509	0.2486210652901752	-0.3346425475866213	0.6608390976480483	0.15815015983803665	0.4735628856848221	-0.1642687283542815	0.1795834251968225	-0.34296052730016724	-1.1370054439141966	0.438696433392492	-0.6778988794960601	-0.7094528075570787	-0.5386188292486827	-0.4861468775415842	0.7086368637082303	0.060733975598352544	-0.08317731836173761	0.48521753704818893	-0.07107546326395833	0.2763958720014271	-0.5147040222427417	2.2884219212720454	-0.06465757141279563	-0.3789246608104425	-0.32235717426781185	1.3196284111559533	1.0533372136892518	0.24778272672898222	0.15788710253891913	0.9543063210006935	0.47867290613646035	-0.49144657742872394	0.013656975839455215	0.04871924774455094	-0.4432216416882423	1.0335371461911422	-0.08580499465705488	0.11757140739046364	1.0540103407920722	0.4134758648181972	0.075655309063816	0.11400101393247404	0.39772187117717794	0.42638342637271653	-0.03628239215260183	0.702441728311822
-0.13242009376012792	0.16774357838895876	0.3072364033080437	-0.5643096743976304	0.28231970365781983	-0.3492147610035143	0.7300861563575095	0.19568807792485798	0.5009803206710121	-0.08559000706888334	0.15400155047219727	-0.21629153627376718	-1.112766257213837	0.5253456113702291	-0.6475273393651667	-0.6779126041515026	-0.4159290473306537	-0.4159282176409941	0.852396164871644	0.17481163667198824	-0.03779933104767208	0.5494471279769187	-0.021859453178321876	0.3086700631986127	-0.45911773107924214	2.563861637733355	0.038600460203814566	-0.35103108287880863	-0.27065369564783703	1.3035281053392667	1.1232581398198602	0.31868947556017757	0.21874455598912185	0.9674486186373	0.4444027518020478	-0.40501056393470625	0.07741239482050666	0.1378293232905162	-0.4139265549296696	1.0914008027712119	0.044872890650629715	0.16084865143067267	1.183174532961185	0.4836625716651836	0.07806849083326348	0.2404775980733495	0.4684338422226967	0.4867913408180441	0.08622533446340555	0.8331885909868936
-0.03943512021182131	0.2110970732496838	0.36378278798305014	-0.5295909926901123	0.29988691363393516	-0.34508112508847355	0.8002769987622053	0.2470673214775399	0.5411462255022883	0.005214912366505292	0.16035886572348806	-0.07924584981405282	-1.0564899570141477	0.6027950940625637	-0.6100347289564132	-0.636718626670539	-0.27497484573483455	-0.33980603733078774	0.9839354002838651	0.3047309880578971	0.006057556425440533	0.6000395331510161	0.04172219264977915	0.3584145152198492	-0.397163319445499	2.774669352824916	0.13178070721592974	-0.3056783566482058	-0.21853512521919022	1.3011481698228802	1.1878832798293346	0.40056413290495974	0.29941708717659943	0.9917507675654889	0.4444387498633236	-0.30974087621324736	0.17164367713141174	0.22463272498076242	-0.3762913491453609	1.1620961877910205	0.18400716244586907	0.2195602377040978	1.2865346350104772	0.557356784306043	0.08563315171206184	0.3900568863769779	0.5596176706198553	0.5599102987735485	0.23656526629578273	0.9930357187218073
0.06003961134023239	0.24865287233892835	0.39464101770991583	-0.4654511035895174	0.3043390430852989	-0.3270378807737476	0.8604230355183636	0.29781434034480025	0.6103621919418506	0.09766605016315055	0.175639314384506	0.057391172635498734	-0.9784644230078369	0.6860833572959856	-0.5586753250459939	-0.5851701979635553	-0.132618024143812	-0.25264976289634633	1.0851208326138078	0.42047027753179433	0.059533163481047736	0.6461590085965395	0.1195729722397854	0.4028263063392522	-0.3048347090982378	2.8873622334904967	0.2161395081663986	-0.26233843100115023	-0.16648796843504568	1.3162351108702208	1.2462148063694822	0.4933027375451884	0.3946165692274158	1.0187278974285627	0.4723115344510358	-0.19036716842286544	0.28389480717754717	0.3033860860299	-0.3238599683425021	1.241383251853089	0.33224264322771446	0.30775182488154834	1.3610770305755904	0.6386044185149297	0.10028624784532811	0.5322193379562955	0.674520502824591	0.6513952932385655	0.40787018821934284	1.1594397076890268
0.17896367909091895	0.2911885950748677	0.40556201574959194	-0.4027293975850606	0.29993517519980306	-0.3135054475377033	0.902921369720507	0.3286276867775923	0.7179551650247494	0.19583243745477147	0.16904830937529153	0.18203369573521438	-0.881612826244141	0.7553570247326126	-0.4988583347119683	-0.52653065698211	0.010673877444012691	-0.16186026559121758	1.164628891206489	0.5170321264462752	0.1355702602364312	0.6818878472829129	0.17578976236968888	0.4591844171528723	-0.18940453116272735	2.9136716754637266	0.2836406285828583	-0.2373234703120611	-0.10991943528332204	1.3595743253002512	1.3094089159381344	0.579647727269915	0.5030451673430598	1.0541423189360548	0.5181884922567513	-0.07022423619132949	0.40745325557597056	0.37665437036769395	-0.26634580415749265	1.3132874228853364	0.4855814335020491	0.41639086122865054	1.4136864451994424	0.7273166105086905	0.130013716625692	0.6846081174134614	0.8098993131251996	0.7527079954654446	0.5791145526902998	1.3129129563655595
0.29673633816352163	0.3276720326042509	0.40763946482565905	-0.33430084482604056	0.3015076978876833	-0.3048610005439814	0.9428093876800684	0.3584504351738681	0.8443212880569438	0.2989536588803952	0.16519004378017163	0.2914461116520512	-0.7648247823245008	0.7960914636835348	-0.44536962555097714	-0.4669049777886623	0.16448239302184112	-0.08048802222223797	1.2426025917676307	0.610104139271985	0.22244295644707077	0.7079484378611359	0.21657062206364266	0.5267121340076153	-0.07401546734789936	2.894350613314615	0.35995777980862365	-0.2338735925934762	-0.04863760159441778	1.42379474074508	1.3779328837812748	0.6565582364485947	0.6192651736897681	1.089049234179221	0.5754562651661173	0.03390393944922059	0.5344360194503635	0.4396197506407528	-0.21558077243708493	1.3700771195851231	0.6399396574415509	0.5254697152436117	1.4392625314495908	0.8267238201690132	0.19135066122103558	0.8607153799163472	0.9449731883525349	0.8593964944484247	0.7303204560949013	1.453528657620976
0.39847401144652805	0.34007748144063227	0.4131863061874492	-0.2399989791550034	0.3262699029753534	-0.27844344820408706	0.9839604618860408	0.39758750981793267	0.9664845284498871	0.39567606593867866	0.18756226121738617	0.40433006513975756	-0.6470945940666899	0.8281628879594145	-0.3993808416382942	-0.4081940715418749	0.326815923635447	0.00855394342463579	1.3247729442067038	0.6965837767653268	0.29783134885851853	0.7409305197001024	0.2543774661748813	0.5824268476906878	0.028102871957562652	2.858437405084894	0.44977515511768046	-0.2274558381829662	0.012371967574818959	1.50034372674476	1.419496043421321	0.7226255905754541	0.732766326119594	1.105231282878196	0.6192093373565699	0.12976419303195202	0.6593337072877203	0.49701395751111904	-0.1784772911087343	1.4146348316744193	0.7898086885543256	0.6259476904204322	1.43442984073372	0.9326285405622483	0.260659805931384	1.0431838582013138	1.061268832108167	0.9594299702517552	0.8470449459873157	1.5653917599470073
0.4978939140139106	0.33375517713626984	0.42384566076666363	-0.12977057617063584	0.3612273638527331	-0.24722965493194513	1.0130002300847645	0.4338373123692166	1.066058302759264	0.47779283539869083	0.2282338174537027	0.5068204710700193	-0.540127563672183	0.8486557135351726	-0.35479522428282523	-0.34503581171398684	0.47418817430022386	0.09894763227725376	1.3861792312606225	0.7700619008110035	0.3663300537550634	0.7679360954322496	0.2770817503284685	0.6248852619362665	0.10727953192187586	2.8099055880391814	0.5261897808855636	-0.2289196931528185	0.08200919767054196	1.5857270670199317	1.427970274705233	0.7651509268549068	0.8290216737691989	1.1187066315007657	0.651412174457724	0.20776355136492933	0.7706593466646753	0.5423725644033566	-0.1626511616321868	1.453766954238652	0.9236799805239768	0.7294718101857611	1.4077186917410744	1.045448954197351	0.31317741829151796	1.2009991890646279	1.1475530956117872	1.0385694144704671	0.9255819062682349	1.6466358451696217
0.575048264351849	0.30098643090957183	0.4121606638224392	-0.04379261678208651	0.397250600976375	-0.23361567030916702	1.0185822369959845	0.46130696781868313	1.1247012640466596	0.5529283446829576	0.26204729467174714	0.584643580304359	-0.4402939118381145	0.842245996174553	-0.3271037322762102	-0.29317597094005443	0.5772837799216342	0.17831096104764094	1.4064409770521187	0.8380762242021849	0.4345782245601571	0.7737278044423007	0.2860476616132315	0.6529107135236224	0.1670000763318385	2.749390087179547	0.5766328564314378	-0.24511582024304265	0.1523694909168554	1.6711902991233916	1.4200704025778417	0.7846592494385501	0.8909745877781458	1.14716927449171	0.6737926834108093	0.25376317294591566	0.8546557909869907	0.5662751583390557	-0.16852525148816427	1.481294731083469	1.0371441756903281	0.8300923188660547	1.3661525949787203	1.172550300513318	0.35896834370797465	1.3340844001459193	1.2045800750581122	1.1066831452290737	0.9836080573524951	1.7052450354777373
0.6119581399415146	0.24921991244432276	0.3743374851780802	-0.0009547150121421849	0.4370100876576658	-0.22069487247362166	1.000148632777536	0.4702291119086698	1.1555319990236306	0.6137292154603639	0.28693286930133216	0.6545798954456562	-0.35160195800322247	0.820839671687542	-0.3231959134143698	-0.2682727372113073	0.6298547059755927	0.2582530663287752	1.406075653711276	0.8939677398912025	0.4914449894964769	0.7566256731232798	0.2766431049622863	0.6772902480378745	0.21093279839950538	2.6719881041456297	0.6004274752128197	-0.2683589808619149	0.20721963324773246	1.7407760815627598	1.3977872142850511	0.7958766648756674	0.925400205738663	1.1796602484557408	0.680056346072771	0.27664139664732323	0.9143717154002056	0.578619271461184	-0.18819068274513293	1.488505604565366	1.1162731080738766	0.9130508902731407	1.3135481369607307	1.2863168520749346	0.4033443295290626	1.4506260517732072	1.2404387913773491	1.1768324704156279	1.0210931205137947	1.7528325995097815
0.6648232500703457	0.20340538637787237	0.3296958779540859	0.008665537330732586	0.4729448452438814	-0.16836946396091615	0.9695160103125054	0.45112375523852427	1.172582049339026	0.6525225331576834	0.3053037457814326	0.7230458627565737	-0.2747583104211354	0.8006932144489666	-0.3381677005798413	-0.2567212958529555	0.6317005781770714	0.33198545975589805	1.3961068930480267	0.92835803394976	0.5202698314825281	0.7248657720833889	0.24882421583901512	0.690523361993186	0.2412019276935018	2.584730066774929	0.6057994055339694	-0.3003094007679265	0.25474095031151645	1.7898170496327552	1.3658421367914773	0.7951749266532343	0.9471774337136871	1.1928659843753877	0.6769759405436122	0.2805619599280415	0.9406992029070244	0.5809331200411815	-0.21385580806027474	1.4681468586097077	1.151830463021547	0.9717054631451763	1.2553080180771556	1.3710876739217797	0.44131874397693027	1.5380666531545533	1.263531442061445	1.2368951967784114	1.0172113878019382	1.7834333183958073
0.7268697229049378	0.15450878518074157	0.3014069870089543	0.0023689993231365393	0.5122337816579543	-0.10234851943870008	0.9444829372065617	0.40745630049571746	1.1737705357213586	0.6657691305363422	0.31561471020250653	0.7692375349980906	-0.21875960632108557	0.7851827641849963	-0.3609446017198148	-0.24816070788758351	0.5799250773151969	0.381506324823785	1.378247148222573	0.9396063003886272	0.5348858114248572	0.6960920241298986	0.2031875519414256	0.6701549158963989	0.2644862247070086	2.497816823113962	0.5955266718452394	-0.3350581044120389	0.30053494984889095	1.8423606436482451	1.318700878902515	0.767999464231895	0.9610576668977682	1.1926122312432252	0.6590283357076134	0.2677283186066009	0.9284065091951967	0.570612279165749	-0.2441096735622677	1.4228824716208315	1.1706654211604954	1.017637902735796	1.199035671720967	1.4505005323726203	0.47376619372703105	1.5860699158972933	1.274010494647037	1.273530820186137	0.9851098821770515	1.784329931048039
0.7634257023208205	0.08997807822059609	0.28410712140321964	-0.025853331638154	0.5554238613130604	-0.041184979388780726	0.919337592434271	0.3472394348698165	1.1701475028395771	0.6604462230095288	0.3170454638224522	0.7916508600915667	-0.19116823641750091	0.7747802953331113	-0.38569645978906636	-0.24628250385880346	0.5143844702666368	0.4099970653205413	1.342778818368495	0.934213295931636	0.5450011253671923	0.678204505149616	0.14575132769353583	0.6242650502879009	0.27470993605019633	2.395223875262781	0.5792971605826541	-0.37151612651180194	0.34019630266459383	1.8851322056141195	1.254085473793999	0.7240862456902966	0.9563282689031919	1.1732847010101473	0.6332485812540708	0.23657721010904434	0.8863075718729814	0.5490450579828847	-0.28474681977903293	1.361071663792451	1.1741106156554248	1.0555599594312344	1.158431156495925	1.523990881040364	0.5017261327863197	1.6149950293195299	1.2683403505818485	1.290719156178732	0.9455355869009463	1.7695083749601292
0.784210871964157	0.0023298790725045037	0.27784860982897314	-0.07314559543514317	0.597447619793013	0.027099016115283092	0.8968341403107221	0.2933008646494121	1.15707826504355	0.6485950687135067	0.3241753860285134	0.7984843964264574	-0.18048919858439114	0.7637992771707667	-0.4127214476810046	-0.25671805197725844	0.45642772630902095	0.4337679767232084	1.2955379438557568	0.9315521918018934	0.5378609037608386	0.6664488898347977	0.08503403610660361	0.5583371317037076	0.2612336409374153	2.295183241823898	0.5609936076738992	-0.41344128988616546	0.3654097825268386	1.8990670224008792	1.1842764990244068	0.6691583360869506	0.9197733219851172	1.1420043409474767	0.5934038700021164	0.18406151310073735	0.8176143879687123	0.5130996893447781	-0.34025131672892517	1.2869219402832492	1.1593963803437455	1.0745413497080216	1.1342825727341566	1.5773091509323183	0.5199783956573195	1.631170221048901	1.2434304516908132	1.2892724120092427	0.8975195827319726	1.7549917891620943
0.7890208692557208	-0.10457068174921313	0.28175756312827216	-0.12658819279682781	0.6372915642145733	0.10483787551873056	0.8853262945100923	0.25469458827064834	1.1275306018703424	0.6261061888889735	0.35036294645224814	0.7884152522585238	-0.17411710629720595	0.7588930267682497	-0.43159754579192394	-0.27078674087677335	0.397293024433356	0.45605647344996303	1.2441643490497336	0.9378322309687996	0.5062936082380101	0.658569813618078	0.034760890688467924	0.47482302488455363	0.22903214797131516	2.2119954521485927	0.5375834718086475	-0.44796238193435595	0.3653830024101498	1.8911367072349692	1.114063525865059	0.5900230568401122	0.858920267974909	1.1001509337113498	0.5348915926886504	0.11699010457047121	0.7305366041242999	0.4666792232592393	-0.4000472905871405	1.199117584010455	1.1293906400545708	1.0770580841407733	1.1131029958839853	1.6151546679928814	0.5263387551976658	1.6371135868746833	1.2053382919970617	1.2660686660487726	0.8357994270389251	1.738901556668306
0.7835230174291976	-0.20327037682896956	0.27953882658355605	-0.18398318359826524	0.6685529935058607	0.19603271373316006	0.8735623289706067	0.2193440999777719	1.0957170009924115	0.59173784143051	0.3736508462062274	0.7671057412955913	-0.16953677065315093	0.7586798770222908	-0.4376557174026944	-0.2898315350960615	0.320063917424774	0.4704325351685096	1.176177675318883	0.9423590231269076	0.4576542039120202	0.6458272138091614	-0.012608422405541681	0.3874891098759346	0.19577539257435	2.131662722581937	0.49702323178303215	-0.4624402646239914	0.34093275587352767	1.873737108000326	1.0326554166040474	0.5095154895138487	0.7826647745423655	1.0543009146436562	0.46639756724146614	0.04011728783840962	0.6385319434821888	0.42219952009118655	-0.44679298783731375	1.1054552647543021	1.092912110108255	1.0655210151310894	1.0793039005080631	1.640820619480086	0.510783577833696	1.627810927321286	1.164460509201517	1.22268664614543	0.7547069422581558	1.714278255463825
0.776833881299376	-0.28461941616679653	0.2781364176354813	-0.2443461245905889	0.6781047617506573	0.2870950309441483	0.8597108121349706	0.1804639722646807	1.06902746251028	0.5595900686165918	0.381200456140806	0.7335194579036385	-0.17450405843609793	0.754858406576886	-0.43460383014075427	-0.3093142525344949	0.2169865276474569	0.4676842802529643	1.0843673532233198	0.9485016343810099	0.4018387873951837	0.6106989656872824	-0.06722415694887976	0.3005261625822252	0.1738661344859095	2.035490506374215	0.43413049110780105	-0.4810196190126944	0.30496705916084094	1.8493911245376426	0.9591666492723435	0.44984175030249174	0.6948607511230676	1.003412838597811	0.4068824867924638	-0.044705835698349496	0.5400052956537309	0.37113342003495414	-0.468011724394759	1.0147544712286254	1.0494080855056118	1.0482988955257413	1.0304763761572462	1.643110168716623	0.4824344159083672	1.5977477225707075	1.1198616943631923	1.1706546189971434	0.663967655277718	1.690649157404335
0.764238168184578	-0.3592256928908191	0.28163720713646007	-0.30595180334756944	0.6676159147685808	0.3706087479206423	0.8481994578447667	0.13963307640459377	1.0420952918601287	0.5292300808534726	0.3778858769212657	0.6899187997471751	-0.19168557460319277	0.7461230732380366	-0.43334448815565485	-0.3249562211472363	0.09517717819394828	0.4505263572408286	0.9946439407123207	0.949463629770636	0.3483676541626381	0.563865501458795	-0.1253358950606895	0.20556422393576482	0.1683568423143798	1.9325443552106232	0.35095221516742237	-0.5060524315916599	0.25775371343897463	1.8104964186602992	0.9115435137859617	0.3930425387726577	0.6051693679459345	0.9358457806358379	0.36133979669859306	-0.13279444105626442	0.4246564938972181	0.31499478991342417	-0.4673209012826874	0.9233051602106306	0.9957649947512245	1.023929738817676	0.9707393623032166	1.6121855721792897	0.45847202463793535	1.5707799063121881	1.0714429496204858	1.131912333026828	0.5795505663490412	1.6582369149964538
0.7547677071960075	-0.4235326697413533	0.2798214015208552	-0.36222101993867	0.6544927906495183	0.4473435058749364	0.8424490434340249	0.09478569430771093	1.0302063156271792	0.4945300628652228	0.3693395086314578	0.6448857110396256	-0.21691317165833066	0.7389064318391434	-0.43381454895232163	-0.3322192588336589	-0.02105812296693623	0.4293095305694569	0.9177433774649048	0.9319852979513372	0.29070902254441133	0.5073049900459136	-0.17795579318789875	0.09618671174271687	0.1598919016893003	1.8267599631437341	0.2715267090985733	-0.5311968184823521	0.2159722680520971	1.7552322976499295	0.8786833556023396	0.334881435285212	0.527268483955278	0.8550412676126987	0.323397840114065	-0.22516588959298955	0.30371119562354104	0.25764721875087215	-0.4699292818815996	0.8328972648341217	0.9398312488335412	0.9893470384893188	0.9027049902354769	1.5525213827139206	0.42801648014344973	1.553384152868364	1.0154420354882832	1.0976270343576053	0.509939774581814	1.6079290159787274
0.7476947681734905	-0.47797623469057304	0.27704798083995974	-0.3931091452421865	0.6402998684870385	0.5128904329617665	0.8433963356188336	0.04584406571860617	1.0342858259776067	0.45521901556043237	0.36554324235986846	0.5916498509115878	-0.24459707359512856	0.728267975768519	-0.43580704546356525	-0.33324107967833194	-0.11827001094613224	0.3928951529384782	0.8466834211292138	0.9043831098888377	0.23830265920053248	0.4421766132374513	-0.22093865262008644	-0.023879307736179977	0.13873640248004931	1.729881340311191	0.20326745335453283	-0.5727738700041287	0.19587379047736045	1.6868070491372795	0.8474829980320505	0.2796780284537997	0.45541243051768887	0.7689766636207646	0.27218288407919006	-0.31977553311655504	0.1872409169384916	0.19159670703781614	-0.48587682875360294	0.7535637090023443	0.9043537290524186	0.952219097027515	0.8312604733343838	1.4715194307290456	0.39076556231716253	1.534251023290454	0.9363443499277505	1.0434274291027505	0.4391117780172644	1.5472338288878686
0.7322579167621203	-0.5194164513725532	0.2665194479909768	-0.3900632193484196	0.632324644727278	0.5502052893538887	0.8524622726764031	0.013979265397224836	1.047227579075183	0.4174530675529387	0.36207128024213336	0.5309779910109962	-0.2729959957885738	0.71015405360748	-0.44629571547873914	-0.3480201773555718	-0.18810348525273704	0.34055135211494914	0.7813270754524312	0.8688350897769647	0.218841528882463	0.3756454584671638	-0.2601184567274749	-0.14523212147617198	0.11002960977200942	1.649359394684316	0.1189952964415006	-0.6371879516500923	0.17907819396087532	1.626228019129183	0.8129192321807828	0.23095660357330763	0.384634239878864	0.6733698845547849	0.214035729958662	-0.4020775855816626	0.0697689307056234	0.12298840611927431	-0.5113284269250142	0.6916459701036325	0.8945769917334732	0.9167974852215742	0.7661455421196163	1.3865186085022747	0.3527499360364203	1.5242171263135333	0.8482469589614243	0.9748517554689744	0.376204696253197	1.4700092520858026
0.7369582560843428	-0.541396005934028	0.23163714184220843	-0.3745168135866314	0.6441004667991794	0.5677796131948993	0.8552339794393594	0.0016830023978756672	1.0572330716987621	0.3808601006873723	0.34826927698839305	0.4675760870012747	-0.2838180376730133	0.6987543484441449	-0.46385634494227046	-0.3728779968245551	-0.22452302954375686	0.2908437849468212	0.7098424307330105	0.823096581706591	0.22933711778503607	0.3053679625533184	-0.2938064208502636	-0.2564354903910432	0.07053721273811299	1.5668569876271399	0.02572840539194753	-0.7130763355140137	0.15815399612157618	1.571821684064648	0.7773673738822822	0.1928288268211035	0.3158445961177588	0.5532706417114934	0.1557394410128498	-0.46723337711654	-0.03738111253449736	0.05771993935263603	-0.5513752333914639	0.6401377384428107	0.8868698275781484	0.872107123304076	0.709922761822051	1.2973464157486623	0.3071330161365463	1.5227711455437078	0.7665202385799685	0.917499770813234	0.32328959416863584	1.3901863284140048
0.7786033621682937	-0.5471821294584595	0.18189872000841797	-0.350198141250793	0.6623916002633211	0.5898953298846153	0.8529674951749666	-0.008517114585637312	1.0482885807590647	0.33604817630319916	0.320259890288594	0.40985334882350866	-0.2812439647490811	0.6971138566493547	-0.48442325875463255	-0.3967594097086284	-0.24630917907963212	0.2558894177397263	0.6490982922343692	0.7679130279926218	0.24233804760211886	0.2201009021312254	-0.3240861104778161	-0.3577386584142485	0.021570295004586536	1.488874742008548	-0.06163586060714914	-0.7951682511099308	0.13361001917654497	1.521460398411357	0.7417425038265962	0.15511689494145217	0.25601661162637546	0.4292329387960893	0.08227768310962755	-0.5275604242563044	-0.12003831741788051	-0.005170106315492468	-0.6002603888856888	0.5929857856037412	0.8699324899364085	0.8234380404467755	0.6508945426063495	1.1980594335596648	0.2515382535884261	1.516063554139958	0.683359499205282	0.8710719737109678	0.25453871822837243	1.3143951119743493
0.8460828889384351	-0.5355211618488877	0.1123695868252969	-0.3149969848817025	0.6697675762468821	0.613188444720293	0.8497712611736332	-0.02329832487795338	1.0283598437044563	0.29075492517458096	0.27345993938017776	0.3611970534279153	-0.2813280847792744	0.6932619362402415	-0.5066213536897555	-0.41094487813324854	-0.24731712245280818	0.22109561433883812	0.6103100865203821	0.7092687895653247	0.2496259053695066	0.12238943721545395	-0.356997672302462	-0.44223814822613183	-0.03342669376245547	1.4206728643026514	-0.1354728262612542	-0.885494350911266	0.11064160576335487	1.4868167787655797	0.7228908681214903	0.11585074285063426	0.20501830320486447	0.2990364359021473	0.00895991745150751	-0.5893862183717359	-0.17906828992334908	-0.06002446079107047	-0.6575861467674058	0.5494741383329014	0.8504342857984376	0.778104241570742	0.5940174903349439	1.1034560954709796	0.1865929840702656	1.5161130363716249	0.6017811256162291	0.8403654632504816	0.1744696543965963	1.2265453702730498
0.9240995496716481	-0.5188725557612567	0.042620673135387595	-0.2719007885959663	0.6697193146810139	0.6337190063303824	0.8445822050946296	-0.03759945011502956	1.0027888806409904	0.24885927459499224	0.20998217044193018	0.3139858276765065	-0.2874267869683289	0.6848843899749658	-0.5356598855912957	-0.4215783026692435	-0.21326563789394942	0.1691961645138817	0.5844725932392728	0.6548265136840544	0.24802875053650647	0.028142917864070992	-0.39095759655228274	-0.5143218123296157	-0.08559137643799752	1.3558222132633149	-0.20383497179975207	-0.987964198800918	0.09886728112596802	1.4604062222665966	0.7136962541666888	0.08798913638958251	0.15157830558615445	0.1696752037349087	-0.05775991783280584	-0.6366761519185284	-0.23828880462541308	-0.10471940568749485	-0.7173193185245236	0.5167811258733931	0.8297446953288858	0.7349695310340056	0.536669560506607	1.0068663904647517	0.11985728936832167	1.5075910964734174	0.5264827662389118	0.8261619889128322	0.10574905718263419	1.1257465900636716
1.0011143353213345	-0.5109224220386871	-0.01366930094836677	-0.22343401577433997	0.6642054307805442	0.6431942580764491	0.8446664088443903	-0.052837079297890464	0.9637950125535371	0.20817300802035615	0.1399944725329306	0.26790369424183663	-0.3039227248893442	0.6739528530036475	-0.5789616055469147	-0.44013327165822796	-0.16478113286497495	0.11178900273181999	0.5791114732124043	0.6054898929875491	0.24230673084068793	-0.0537809950801391	-0.4244043057236707	-0.5873618775731033	-0.11713504347316879	1.2847736850514448	-0.2753271331906938	-1.104670928866876	0.08781601963917124	1.4342143170871402	0.6988213255029126	0.06138546066800399	0.09876742788672366	0.04404097069631384	-0.13451806963284127	-0.6753209952944206	-0.3079619198264627	-0.15443665757926342	-0.78436684165612	0.48433916897031376	0.805597628031089	0.7011320773095211	0.47597096511526554	0.9146414653957569	0.06457390511303289	1.4749383215989313	0.4458150771254449	0.824349751479472	0.050653886804362835	1.024130489477429
1.0676966605241371	-0.5077593411786643	-0.08431303527305614	-0.17665346752750302	0.662761605601646	0.6357832758070671	0.8523745604370685	-0.06926139759616814	0.9184844832783247	0.16514886868698245	0.07272043732309472	0.22607672215010166	-0.3253649205857583	0.6526987783351793	-0.635456599056736	-0.46564959789377836	-0.12003087587517522	0.06442267990071186	0.591381770922963	0.5569320304635977	0.24257068640132365	-0.11585601985792149	-0.45160909133428734	-0.66851686158025	-0.13398726471759292	1.2276010012556944	-0.3467055742824992	-1.2136165498091356	0.06603039471305809	1.4037124580131675	0.6746933734785878	0.027535688042188644	0.05064635322191352	-0.06765269964407897	-0.22525375436818978	-0.7161147043672126	-0.3716139016150762	-0.20665071352014608	-0.8688398544388779	0.44405405051729285	0.781616372233049	0.6657552617475279	0.420129843469108	0.847010899134766	0.019886540999113404	1.4441603735020516	0.35981926571816397	0.8351419553543267	0.006949573260728143	0.9254847995145659
1.120616599637638	-0.49825852635154766	-0.15558471390285336	-0.12974133528205567	0.6805057746526127	0.6248910687165095	0.8686820199740591	-0.08278153939831197	0.8889162580569803	0.12014684046256592	0.0073540736065192515	0.20001491218238715	-0.33993450981533413	0.6331651266162363	-0.6950104956612837	-0.4901603226631428	-0.0798952993890729	0.02775065337140094	0.60900862211863	0.5154329652791058	0.23628049117667865	-0.17334471668865797	-0.45953979955486046	-0.7552073794583216	-0.16306865274741156	1.1837869713114624	-0.42426281829409407	-1.3088028266292788	0.031234096429104203	1.371549689877406	0.6390344312695491	-0.012744085925477908	0.016194338621426524	-0.16165237553969214	-0.32670143362313386	-0.7495387470199197	-0.42249955623175073	-0.259101535362238	-0.9625154684357767	0.4074185359864436	0.7614426397627374	0.6177173986913215	0.3797830717489129	0.7988885469165963	-0.024182645621684335	1.4110677565683043	0.28486704885645325	0.8464265598763412	-0.03926787456593382	0.8317979264650652
1.1726443216369533	-0.4920789464274538	-0.21281137157506075	-0.07304812580654274	0.7016242315172145	0.611700131912411	0.89181349173124	-0.09196063041927241	0.86328772125873	0.07156115261143489	-0.05289496132938491	0.19467700186407239	-0.34546540180058016	0.60757193211932	-0.7531752573741897	-0.5172888551202888	-0.027706906061078285	-0.007692873338325096	0.6314805741222245	0.5060087420465413	0.22093080425224193	-0.22846465073355757	-0.4588949908665726	-0.8246131203697982	-0.18400944488198398	1.1386232001376628	-0.500579969519859	-1.4135755683129658	-0.020067680440543197	1.3391640655890495	0.6132369437309324	-0.06038951219823903	-0.005728070873430698	-0.2533524136750794	-0.42573210019242663	-0.7732407852841114	-0.4703800882049678	-0.30368168467019757	-1.0570744986547798	0.37864477971342014	0.7486997189481575	0.5676026188702231	0.3679764365846003	0.7606091655029905	-0.062363119233925735	1.351941987751969	0.22729201042708236	0.855706027742397	-0.10085480386325367	0.7499560994742971
1.2189698292305196	-0.49114930924786143	-0.27063457633712085	-0.020365791547942488	0.7183267551048536	0.5759347518682209	0.9073490835620902	-0.08541186456011926	0.8408298522832416	0.02180652838093486	-0.10351979358178857	0.2183668753604283	-0.3537890787882623	0.5687596471274914	-0.8002655270342853	-0.537070009122881	0.03668003086155735	-0.029070263815904128	0.6467693559364969	0.5342605893332038	0.19419523763596888	-0.27486552175824885	-0.4537365213602708	-0.8843273297292453	-0.17600132782005	1.0872026845725946	-0.5700359960310111	-1.5225658189799165	-0.08735718697323869	1.3099068371031515	0.5972522363579482	-0.09833015875779424	-0.008055374630760783	-0.3357587433449985	-0.4978773575689968	-0.7988385895903721	-0.5181952914250658	-0.3332379613377983	-1.141283742612929	0.34124215098236954	0.7151321019975587	0.5191900963191736	0.3719565910921326	0.7272486558509856	-0.09592786756418817	1.277795612611826	0.19574771332023805	0.8697419843341055	-0.14559464984640008	0.67626307862898
1.2485226519680113	-0.49066713228749215	-0.32440754033123226	0.007705461489017723	0.726422632779285	0.5393895366883936	0.9051106672142847	-0.07458628465252624	0.8201197573994179	-0.02128232715337252	-0.13774342017088412	0.2594355018662934	-0.36370683034811785	0.5267957908918425	-0.8255540963116708	-0.5496205641960243	0.07944476084516014	-0.027987391634507287	0.6408785170654064	0.5851713843036411	0.15263789521653157	-0.3231731628268587	-0.4496746652694248	-0.9312953202592007	-0.15585540868535022	1.0368838269581397	-0.6270586031698249	-1.6144450332004854	-0.1594001642181473	1.275052975803984	0.5776753505314732	-0.12257391482763527	0.008561310230181488	-0.3931492434025197	-0.5628641433318963	-0.8300839901161992	-0.5688631835313454	-0.3641897218776773	-1.2164662312400094	0.29402510966570694	0.658314028081177	0.4706391126504645	0.37929236776853203	0.6906263226291196	-0.12519742709038736	1.208212598836529	0.1812220898974262	0.8955092594370031	-0.167673897065479	0.6204413167703189
1.2741078499966072	-0.4973134595092228	-0.3656268510923856	0.017574261384824107	0.7061728841003151	0.5261323393825734	0.892964276311303	-0.06068748421526378	0.8005693620305339	-0.0478200142988328	-0.14883652990419505	0.308976533778734	-0.3812542686465564	0.4762450448904225	-0.8314088087716449	-0.5581552011558177	0.10846260048617122	-0.013551585243883574	0.634138301426856	0.6460686076044764	0.09363264285675607	-0.3812288507499496	-0.44867455383452925	-0.9689311542109469	-0.11721270347890336	1.0008318602842585	-0.6782760598003005	-1.680813896787899	-0.2347951194019029	1.2323823298317373	0.5597485304173743	-0.14312704765356793	0.01886919813835933	-0.42797157426829757	-0.6226774934314683	-0.8682524106124084	-0.6273650819491041	-0.3949728763969979	-1.2882741536347893	0.2460084099100459	0.6091417066535427	0.4266817801793986	0.3880705167508984	0.6561680838911041	-0.1458353971755843	1.1475088966325908	0.16108813357292695	0.9154692526806189	-0.18416974715455503	0.5873703385363092
1.3015024045193355	-0.5108259866466126	-0.39551700001554246	0.010458978496983884	0.6763713671765477	0.5031348483238036	0.8718151011630724	-0.018906560886709424	0.7930477648219331	-0.0625995766871134	-0.1309091870462785	0.36442423519889117	-0.4000845374054509	0.40973851790579696	-0.832412072860053	-0.5549178132098378	0.1506140637186248	0.002359167738643067	0.6326085099370766	0.7129668497644037	0.02825666645722541	-0.43819675576252326	-0.44531014387591245	-1.0116909797248905	-0.07322973081929036	0.9731768818827989	-0.7279393390092336	-1.7270190507600927	-0.3088644588095765	1.188223172953482	0.5555479206540108	-0.1549786265213288	0.028631555487162848	-0.4455968439064484	-0.6485343865877448	-0.9071205772131513	-0.6894328414745899	-0.41360922271186445	-1.3467303493362601	0.21177187069619158	0.5756600660361495	0.3868171954509132	0.38900731525889753	0.6164721092284078	-0.15747545041644737	1.0920118248051693	0.13955724495329808	0.9283122798694154	-0.19112779845864786	0.5806121969126866
1.326469530357098	-0.5369368334045317	-0.39925326863093696	-0.012948352811439297	0.6686776692176861	0.4531081695246403	0.8419157530188747	0.04328811993155322	0.7874219884515853	-0.0825604799126651	-0.07695069885940153	0.41692281489622385	-0.41916716625492717	0.3342492516271908	-0.8305493692553515	-0.5409140018242707	0.16394806159509695	0.026873153500269142	0.6158036362583059	0.7947156354715357	-0.03396079086079799	-0.48334184651599993	-0.42473767620197006	-1.0584039299508459	-0.03466925385420988	0.939416531938247	-0.7806459900331729	-1.7646597605641567	-0.3801754461983319	1.1466457835788684	0.5445474825715064	-0.16753714167243003	0.05440787441760042	-0.4469977726569311	-0.646065948100272	-0.9447232455397382	-0.7419244946054319	-0.42982409958254736	-1.3845832690710398	0.1968526617965099	0.5690460295458823	0.3492412915496236	0.3811411817552181	0.5642149774529306	-0.14738770954720193	1.0401709400953658	0.12203584047278851	0.938617159392442	-0.1897713115203396	0.6028628292619438
1.3480173213326723	-0.569362269635447	-0.39700836774017484	-0.04599543038845831	0.6766528929774469	0.3770665983575789	0.806016887704226	0.10044528855046737	0.7811094396734541	-0.09623177735995295	0.006037780276169302	0.4683512847112734	-0.4369375226333794	0.25948317198665966	-0.826992342032814	-0.5158420865592606	0.13521560351155187	0.0742842848354351	0.5911625769184568	0.8908943520230487	-0.07468152836771136	-0.526029975869273	-0.39813822119668507	-1.0995465680826029	-0.0004851466240600913	0.8952198650722376	-0.8208163318903171	-1.7807978690122828	-0.4476122433728147	1.1052954551899172	0.5279786811410447	-0.184976636015122	0.09051407845619046	-0.45612231236762407	-0.6304479320868246	-0.98550206639754	-0.7727324457636395	-0.44962633859276213	-1.4126139401941846	0.18085949301654508	0.5828083840256284	0.3110219506897988	0.3796690698140761	0.5175824004229179	-0.13221259686418865	1.002223566432511	0.10002282477784889	0.9459473298511861	-0.1857563524127562	0.6415452608296485
1.376493502189358	-0.5993613914017843	-0.3984264752958776	-0.08765882313376597	0.6877932710987473	0.28422544152347284	0.7648096776650801	0.15280498749765326	0.781401420757003	-0.10347594710199215	0.1051031609211941	0.5227330892801817	-0.44742729039855345	0.18933026184795199	-0.8208184091810733	-0.47639980195487946	0.09381706183496342	0.13880479663667394	0.5618408122740586	0.985911178039041	-0.09939492696012964	-0.5610700253767856	-0.37636825167306515	-1.1265170802306819	0.014389028591945071	0.8596262217442222	-0.828668447783126	-1.7707249401496106	-0.49989149450159315	1.0647776837483949	0.5308845490769987	-0.19184847253406062	0.12953271177143977	-0.4631163830728656	-0.5995410251915936	-1.0289756541685446	-0.788405902449357	-0.4656439105457707	-1.4295998151376645	0.1760940866213519	0.5950845761742289	0.2764473951330684	0.38431340950717446	0.4680382276742964	-0.1334168982026412	0.9929428989820769	0.08440520413318002	0.951769840596463	-0.18297676533827573	0.6739880002665163
1.4283268305157497	-0.6354745170256046	-0.38655832792932954	-0.10537392813191752	0.6944010838255699	0.1994119993209182	0.717652069309511	0.2147731493109787	0.7776426783575168	-0.12363099893034626	0.2020414878512325	0.5787537629207737	-0.4518562099882596	0.12660714285409594	-0.8060816524139354	-0.4262040694137009	0.0507851661379876	0.20552839322075492	0.5164219879237738	1.0787916246832678	-0.1260097003537383	-0.5889953866587531	-0.35421666068086655	-1.1319598721728794	0.009391378811137635	0.8364073087545822	-0.8235781105836496	-1.748311892409984	-0.5414631623077438	1.0405368211124073	0.5459785130123288	-0.18775240053941336	0.17201370436271865	-0.47480488672312193	-0.5457959197070585	-1.0686080824721116	-0.8061263267327929	-0.47902118396408416	-1.4436298045228269	0.1920593603394906	0.6116657261498266	0.25806871795668174	0.39224397888706547	0.41280154552250464	-0.13131509472602593	1.0020146414543627	0.08642024806332337	0.9550948140386216	-0.1944221238802554	0.7008131869638923
1.4872380823178108	-0.6759503797868458	-0.3644913184739803	-0.09788338717396523	0.6858628084640099	0.11863535076165924	0.6628319197257173	0.2874925116571422	0.7592972190094749	-0.15007970129952233	0.2919500453286059	0.6295797692981596	-0.4533661645302388	0.057356312890249915	-0.7895593662027423	-0.37743564217936715	0.023078867271712256	0.26585184180857874	0.4658292717588021	1.1658126448634114	-0.14745273428810834	-0.6145351854188132	-0.34332070978490226	-1.118123935680839	-0.00042119132522010493	0.830877994994826	-0.8108685133419782	-1.721962502952645	-0.5718764481603432	1.0291291089994086	0.5579573086411088	-0.1713369241953832	0.21586292279242758	-0.4986999733351336	-0.47904522894165186	-1.100230651111021	-0.808864690301017	-0.4835376728977544	-1.4638478942694533	0.22192567320068038	0.6274608067932486	0.253678686049714	0.41234797226508924	0.3678364712469565	-0.11322310009398365	1.0122629614351741	0.09945416207363669	0.9589934088532436	-0.19704426157796823	0.7249729333277642
1.5297903588754038	-0.7076004754654877	-0.3293683003415861	-0.09412593299141356	0.665146531314978	0.04616674972584546	0.5887641963424554	0.3587276673888664	0.7386117985834156	-0.16891616053384778	0.38726208231064074	0.6695867119838078	-0.4583250403101663	-0.0022532973144213653	-0.7776184188008528	-0.3332086409213581	-0.004615287698500975	0.32841571559929317	0.4174467618059302	1.2306286459202522	-0.1619166042463427	-0.6255390125445095	-0.3395439731820743	-1.1082411239008099	-0.021572122298839605	0.8639277335132196	-0.8002762797651959	-1.6874815776566763	-0.5919079754433583	1.0293057119882567	0.5507340121302959	-0.14013296457118735	0.24540956179854095	-0.5068729388002161	-0.43058155330427245	-1.1220666997631237	-0.7716654094627005	-0.4777763693016667	-1.4709319712732407	0.25222435952016575	0.6345047249495485	0.2507099167916621	0.433438330209737	0.3182609348101625	-0.09399549051161352	1.035712041219596	0.11718160376581781	0.98080117359754	-0.1828677619235905	0.7318103672267547
1.5769582390516361	-0.7397443203515474	-0.28562151375237127	-0.09661140852072801	0.6414259716906351	0.0016091107994791964	0.5064830988679512	0.4198404663925038	0.7132258939531837	-0.17805732391576218	0.4874386816004896	0.6843744509082631	-0.4625773078364654	-0.03361295368861776	-0.7698448760738883	-0.291982224683421	-0.035837244474830394	0.38383263299278697	0.3736855921147202	1.2673052407099983	-0.1668959693139314	-0.6177859343483129	-0.34203109240832685	-1.086887294811293	-0.05564202363820305	0.9224207249291705	-0.7940920615930662	-1.6403124216311649	-0.6109263216449913	1.0514862064210122	0.5361365281438221	-0.11578004922230174	0.2464610279573352	-0.4979122813207114	-0.4118574188607568	-1.1350095213278244	-0.7092710061716214	-0.46248344450084355	-1.4548295125518647	0.28023565076995793	0.655096056752578	0.24871444774304016	0.44958695210954025	0.26554902955619525	-0.06775271115544261	1.0756771903293174	0.13130751499798793	1.024015675754942	-0.18601069371368933	0.7277054671250415
1.6289211631599774	-0.7748468030664328	-0.24165494665636902	-0.10591488457065146	0.6227768982796359	-0.023569879854403904	0.4324925622553035	0.4825017087433234	0.684245743308564	-0.1828422780223132	0.5833182508517691	0.6853265959216327	-0.4701901705690097	-0.056530357624658224	-0.7675156195889135	-0.23843556854685435	-0.0412473501706115	0.42246129753262196	0.34545523095109026	1.2877778352355336	-0.1602299729521102	-0.5953372870250891	-0.34329877751659255	-1.0595979822832142	-0.08718569067337405	0.9747620919873083	-0.7874042249533294	-1.5921703376073988	-0.6349302329034708	1.0909611792617147	0.5337466099586414	-0.11127333041600847	0.23448135285107474	-0.4883278140579724	-0.39005287888808227	-1.1437191270970157	-0.6370718458499838	-0.43168235317082476	-1.4300268694251277	0.3122312866838289	0.6868950177057809	0.2511497344595213	0.46190907428354533	0.22402350641681484	-0.020794117140866385	1.1151750072510722	0.14155168516227418	1.066499191384602	-0.2108392492809473	0.7222952941826644
1.6761987013055522	-0.8015864085806731	-0.2071494070906657	-0.11438499529603977	0.6182161803050674	-0.05460018250639607	0.36499623984295015	0.5423230113307522	0.6648063829996219	-0.19250117101169917	0.661475551930657	0.6892657799371215	-0.48510044592087026	-0.07793668211166876	-0.7746121344520225	-0.18497649705411687	-0.048758349885181726	0.4493986765553742	0.31723856941274253	1.3045357116331644	-0.13841561170362543	-0.5603014374515939	-0.3398729572067102	-1.0377514616973325	-0.11906740714527267	1.0208551242568549	-0.7832074043899317	-1.5691190848046959	-0.6507081849857922	1.1365541842160973	0.5472781222902178	-0.10911093707873296	0.22546250086141822	-0.47867462198860694	-0.362108098177819	-1.1469399442732013	-0.5569189098361493	-0.39329399091569706	-1.4015523967875614	0.3394289719637102	0.7044833190132298	0.25294158421746754	0.47201559363704443	0.1746622885158615	0.03914162513673375	1.1532873216861501	0.15732589408781317	1.108074050149916	-0.2357465295365889	0.7149638084140767
1.7081789527280087	-0.8266441808571455	-0.18515565780424612	-0.11324947412284339	0.6274301175887861	-0.08990173903854026	0.3049835256905793	0.5686600717555336	0.6543115136303768	-0.209444681368708	0.7119477704636006	0.6897755566920674	-0.514449924455507	-0.08021662314433564	-0.7710410755639129	-0.15004968742048203	-0.08421852638727402	0.47615682156189526	0.27961939838945243	1.3230759864150368	-0.10535405927821406	-0.5184238953636867	-0.3422197099157852	-1.0106882076205255	-0.14567281146284516	1.070787140148194	-0.7750845258801291	-1.5657004478933945	-0.6527434738541198	1.18814748595826	0.5605224550435337	-0.1148340021372436	0.21178464191710528	-0.4750850724732188	-0.35830773142314765	-1.1524684347728478	-0.4718118767108167	-0.35815219139684557	-1.3751838879401281	0.3377506190772081	0.7208863751557569	0.24583527097288688	0.48350996263202406	0.13286494674565938	0.1103281977891569	1.1895522994723269	0.18571370111185634	1.1502682169456784	-0.2602783535860922	0.6858086487020574
1.7292432517478502	-0.847616949925369	-0.17589871217310754	-0.09937954597298476	0.6323809498874576	-0.110661663923816	0.2516965860503452	0.576865469143331	0.6502073288221845	-0.2211744927879793	0.7458089394689769	0.6927710217562513	-0.5475848043488669	-0.03701954337849615	-0.7519545024694118	-0.137625643499536	-0.10941103876864104	0.503307040978922	0.24754400906345234	1.3389634860315784	-0.0770839713518036	-0.47189282638445473	-0.3575284331955423	-0.9704729887760439	-0.1614423608626155	1.1432695056163964	-0.7675789861370711	-1.5547081467020962	-0.6410628796251426	1.244509068399332	0.5771253286273492	-0.13657749091085974	0.19424407465722277	-0.4743872513597706	-0.37687758846119723	-1.147059049993123	-0.38600800355221876	-0.32487582019055045	-1.3501886517033586	0.30668016938054976	0.7383334296300804	0.233793226122327	0.49860282748312945	0.11025172757383712	0.17951828609342252	1.227532661289627	0.22936474477649424	1.1843910741642916	-0.27891188175205617	0.6236801012487878
1.7674141939849413	-0.8585835827120082	-0.17522367204511574	-0.08384776065548602	0.6227567892938581	-0.1097187260147137	0.20054982504986257	0.6019820316459882	0.6468474901565602	-0.23298924422097578	0.7613946155689159	0.7112114585859779	-0.5744905960063714	0.05075247701098865	-0.7251399895610557	-0.1430785985468231	-0.12255073430811496	0.5163612518277629	0.21170578932677167	1.3362940529374236	-0.0764576361231755	-0.41652929616654344	-0.3698192763559659	-0.9150249081380635	-0.16857337668331063	1.2372047675121867	-0.7730808825143768	-1.5461526284789058	-0.6304668801220505	1.3044405541149833	0.5922192925626795	-0.16947082032980298	0.17575762779842474	-0.45989160368496174	-0.41481440246554263	-1.1375603688294584	-0.30925216270055433	-0.29860915460489956	-1.321571827636638	0.28146303349028007	0.7588572085998758	0.2237629398636428	0.4981319499261982	0.09222283415644986	0.24814056692252479	1.2630718996780206	0.2897130440749577	1.211163455742834	-0.29150783189349433	0.5481023640120448
1.804488556528619	-0.8713979176107829	-0.18288982543664672	-0.06931991251257309	0.6113268417773468	-0.08764888198003504	0.15570080283356574	0.627068166222609	0.6431339842629751	-0.2531362065242127	0.7604550873584851	0.7302206546051062	-0.5958024056559846	0.16782878122435235	-0.6857671359656357	-0.15976833900981688	-0.14548448202188208	0.5113389653312836	0.1702689893916743	1.3209687584187149	-0.09603508584084741	-0.3659536907285156	-0.36901655533585304	-0.856400416441164	-0.1776139149979522	1.3200309442724047	-0.7907616814040467	-1.5413995627993553	-0.6110379054645272	1.3581615013894635	0.5841685294704395	-0.22433115514135898	0.15714359717977291	-0.450888654016764	-0.4588708868867476	-1.128215532554024	-0.24496322556903447	-0.28185976077542657	-1.2905810841484349	0.25970023608940396	0.7881628558900806	0.21100822749571826	0.4803972141504168	0.0882866912908967	0.3178755672392467	1.2829142745764908	0.35534825822490135	1.2228693927773657	-0.31164318488401455	0.4788375117757078
1.8058991567706009	-0.8690911830323756	-0.1946219182037546	-0.06389085419952208	0.6085518017399105	-0.045145318607012	0.12399809104865914	0.6370958582919156	0.6615411297554281	-0.26461928742742274	0.7615567676458437	0.7463481373979307	-0.6097200646515583	0.3111834041180715	-0.643675647165614	-0.19215843784810496	-0.16934723778442035	0.4923588298207974	0.14801166485082493	1.2897101549791965	-0.11693231336169915	-0.32392915094999797	-0.3611340981055603	-0.8011610051428203	-0.17771898441747513	1.3800124353620848	-0.8109226658653768	-1.5358565509927808	-0.5726798516609994	1.3964885548026513	0.5605662620978444	-0.2829288957449851	0.14955896262847138	-0.4473942619259367	-0.4969362653956491	-1.1106424761274103	-0.188464742246915	-0.2669004606535797	-1.2477961060741385	0.23081489956907938	0.8171184566808007	0.1825748297457665	0.4675397785432681	0.08958828435002422	0.3744182019434871	1.2885552489865302	0.40575732243235113	1.222975994979328	-0.33162714424302725	0.4085357605537977
1.7946891216320242	-0.8507221695501463	-0.21825878842187452	-0.06561606662575167	0.6234203858245484	0.025503667112315314	0.09878959346404748	0.636950480423075	0.7056672850579359	-0.26921818245628854	0.7646710413585915	0.7630233142249947	-0.6155832307560705	0.47071457023188207	-0.5835148810250714	-0.23715748152208888	-0.19433330393272796	0.4674415675226512	0.1458334244310493	1.2402152839588578	-0.13278306846903754	-0.2935006289936358	-0.3457990561038325	-0.7495617145470328	-0.15210031899629617	1.4141091694136947	-0.8187531207488267	-1.534080287950094	-0.5370756865236082	1.4148258318114184	0.5280760301506244	-0.32698246193106945	0.16364596949231558	-0.43265014764255183	-0.5276323265034086	-1.0844689941748669	-0.14878296879008962	-0.24946588065545586	-1.1954484614060765	0.20078586551390742	0.8615375151154303	0.14412743528038482	0.4505733166761633	0.08642055184467881	0.408166113975415	1.2872302247830025	0.4417520233112914	1.2197525474438002	-0.36075527894510373	0.3373129990564655
1.8002218646306105	-0.839570380810725	-0.257536704706402	-0.06447567197112514	0.6547582292617948	0.09546965996775258	0.09316548467794664	0.630520045387397	0.7546090720341841	-0.28542150126511584	0.7587429521932838	0.7669877764266793	-0.6165506111033002	0.6231470885561702	-0.4971324398465956	-0.2891827599565871	-0.2246019648681618	0.43861476324546106	0.16237343868770818	1.1797178509498152	-0.1380666535048169	-0.27515111727143476	-0.3278145960903648	-0.6949193294148723	-0.12015007898992529	1.411296157318427	-0.7959982304166994	-1.5411050066163974	-0.5035202003128887	1.4085564257072973	0.4845950950218579	-0.3714206846242648	0.19927263457145544	-0.43085272962306365	-0.5250044680302868	-1.0565932929751256	-0.1474927259159958	-0.23518100461584082	-1.1420331810193582	0.18385821216278794	0.9284700905169272	0.11178861953527383	0.41412739376970154	0.09428761029442352	0.4288819286338204	1.2794615144112824	0.46951347721185455	1.2015134183175762	-0.4009109257661982	0.27963701783536626
1.8087851551455394	-0.826848623888341	-0.2968512510753937	-0.04793020251618062	0.6979925486856137	0.14611816809075698	0.11527247747970559	0.6266489370194412	0.8062773865934305	-0.31726996164971516	0.7464289327042863	0.7731050974860262	-0.6168071771953918	0.7622463290216395	-0.40944154585351783	-0.3440496735019857	-0.2670691693982365	0.40526976814244203	0.1931975955713216	1.119591056857122	-0.1331633434292757	-0.2757433079678939	-0.30675523205996014	-0.6420738191518083	-0.1057190226301701	1.3790621502596478	-0.7385748946047352	-1.5406899501767746	-0.4635776562719566	1.376200235250416	0.432386821184273	-0.42765330751524583	0.24335942276089267	-0.45796202257580604	-0.4977127950031669	-1.034300672396661	-0.17078242640279806	-0.2295022103489625	-1.1015383862317472	0.18958134901399032	1.0035581352397553	0.08006473404800284	0.3683134857832434	0.11290718650571137	0.43939094601689754	1.255165738662781	0.49658264608120295	1.1647559638218932	-0.4402974929392339	0.22635260878846294
1.8115864178168952	-0.8176062559119824	-0.31260742026440363	0.0030659071676304326	0.7577242800421302	0.1737640881933209	0.14831894077120922	0.6161208746108705	0.8664789511296289	-0.35080104325859573	0.7251345496607644	0.7772338678979824	-0.6130806598578038	0.9009611386952902	-0.33407396214917034	-0.40720144557847926	-0.32434585517636105	0.36729082691144543	0.22842389871209204	1.0723241838170838	-0.12548626305552635	-0.2982465544333442	-0.2817436732802546	-0.6008210499796864	-0.10328872127423838	1.3328345643472788	-0.6493477818007239	-1.5218071136601754	-0.4114412324321835	1.3214322845420488	0.37118349886152446	-0.4863913957633583	0.2801519394386952	-0.5005185374489682	-0.4783149825557772	-1.0222412182547038	-0.18889482320494663	-0.22786637321333636	-1.07356633040296	0.20456099721429427	1.0871148487834525	0.04358022954473477	0.3359865023484626	0.1287667581578864	0.4221552416901429	1.2136941305000868	0.5205324115658516	1.1136935090819304	-0.47821856975927546	0.155629998566526
1.7964785403135495	-0.8084950400688438	-0.29882404276727526	0.06573887835778801	0.816623499387416	0.18350947890794114	0.1803374166177183	0.5962210109831091	0.9107490407690966	-0.37915078403020563	0.7166978724818192	0.767139445543853	-0.6029357842164252	1.0383932436477241	-0.27705979701317973	-0.46815386993215286	-0.36909611216615945	0.3281468645749454	0.26942687717993896	1.0284180479174254	-0.1309532748368326	-0.3224213746377367	-0.257837500823328	-0.573467977375606	-0.10832291694009819	1.2651793108153506	-0.5457377587820216	-1.4924362918412823	-0.3570195719683227	1.2529229393680426	0.3056335432610432	-0.5360328774243739	0.3042784683710246	-0.5483139971965778	-0.47666935689746215	-1.0337101065353875	-0.19390880500680327	-0.22045488303306401	-1.0537292400696574	0.2277975837149521	1.1727964059906901	0.01379479970469646	0.3234165498813354	0.15063770337631105	0.38976274105054126	1.1565311568732102	0.5334138580395285	1.0548846276660375	-0.526228518182988	0.06305931677796675
1.7673145049219052	-0.7904461920883	-0.2840097900359274	0.12415730025953045	0.8538572974549232	0.20288812718042332	0.20821236627808615	0.5811862346404902	0.9357936154002493	-0.4012028294984347	0.733871685099898	0.7715252108487982	-0.5894723733838984	1.1642467499000353	-0.24878949880171466	-0.517697583458159	-0.407750133332654	0.2887564554661273	0.30684512036576567	0.9860569349162563	-0.15363555775927296	-0.3481879698347391	-0.23258030063855992	-0.5626229680850294	-0.10917260876754757	1.1729554030642144	-0.45268747782606333	-1.4568797901802697	-0.3084315135897788	1.1698816911116474	0.2362188319802491	-0.567865802418307	0.31549264091816326	-0.6086860965570136	-0.48653796826717055	-1.0569506101348871	-0.18587881243596757	-0.20841569569279567	-1.0452342091945472	0.27220187296420856	1.2445313737184525	-0.006937716471901593	0.3339195977038287	0.18174525476131304	0.3361461464804124	1.0940296002520367	0.5291653707348702	0.98841561659485	-0.5888752029008619	-0.04963940414232128
1.726217688684661	-0.7681657591035551	-0.26415628425608495	0.17675191185239017	0.8754060866151857	0.22301602881851662	0.23793979843318908	0.5703640356135684	0.9629807554473023	-0.4216450594684324	0.7426088205390314	0.7895022142649374	-0.5798700719372698	1.2503935034765838	-0.23898487248318329	-0.5606335221886126	-0.4535447653838164	0.23842156924118968	0.33812136488367234	0.9545484625443681	-0.17939583094811173	-0.38525238753865826	-0.21917091179437181	-0.5718623827345113	-0.08891248374206058	1.0589926723944914	-0.3710958708212669	-1.4301555110355295	-0.2824012401685344	1.0752435132542015	0.15318012680877718	-0.5802527815594789	0.30957979356494403	-0.6858693409232451	-0.5063009039074988	-1.094583054891454	-0.18035853279744035	-0.19519267884648203	-1.0419098846431243	0.328787005877275	1.299138627638088	-0.02558517111198033	0.35308183596799037	0.21837281526454055	0.2593776600197231	1.032292269208832	0.49843286024200983	0.9080832429732262	-0.6706035409339632	-0.14608320861228927
1.6594858298873016	-0.7456693108405645	-0.22639066717302714	0.23108148283434002	0.9039608464206843	0.2400245899140651	0.27444563244402886	0.5614723194496181	0.9918334213934713	-0.4407646520818435	0.7521233321116689	0.802853309607273	-0.5730899975036458	1.2915504356739602	-0.23865162042584478	-0.6022427157588399	-0.4945850621265647	0.18381867300474602	0.3566021593885584	0.938040455079107	-0.20494136062999235	-0.4335306290691457	-0.23371200568330924	-0.6000907072909569	-0.05621305309213235	0.9326510065850547	-0.30018855668303046	-1.408826965605885	-0.2762016431551415	0.9797265252855819	0.0634486772287017	-0.5944122994699091	0.29225479886481426	-0.7697611837210345	-0.535238202592934	-1.1606668784940455	-0.1645108661034059	-0.17829261580714878	-1.0520628909872058	0.36891405231328533	1.3290890974273448	-0.04678601165713196	0.3820631104456297	0.2516601429774785	0.1691832742269282	0.9748433982434346	0.4467340030894986	0.8147352481215341	-0.7664235981877981	-0.19564698012272222
1.5872411659039638	-0.7252520096306864	-0.17376893440494784	0.3079265380230181	0.9363765314956589	0.2709631472559829	0.3089796953146391	0.5646976796094691	1.0117333715806882	-0.4529434321450935	0.7723112656890991	0.8266822131277054	-0.5753570323173699	1.3024705539088872	-0.2531673784602215	-0.638833633625228	-0.5298812960318162	0.14178829619852204	0.3637396641602749	0.9271003603234966	-0.2379939654092801	-0.4796543044486861	-0.2756728214122927	-0.6400508858314379	-0.01634606073645742	0.8359615998127314	-0.24836459179049025	-1.385637360656642	-0.2840973142254746	0.8886330217043097	-0.012551694550158237	-0.6119401608480187	0.26428315937689506	-0.8501427748572361	-0.5705163026430639	-1.2372518564029666	-0.10998313350036568	-0.16326515580465067	-1.080420133036057	0.3874131274805762	1.3475555855668355	-0.07017779576995391	0.41148552284502565	0.2725013137675984	0.07722135871305767	0.9190329389487895	0.3900572869030145	0.7293621132356912	-0.8645508943858099	-0.22238067573313564
1.5347100141363093	-0.7121175092302263	-0.11870345171615511	0.3972915670054367	0.9700389736889022	0.3141344126078839	0.34072801746399906	0.5730653592694608	1.0094756586952192	-0.46690595249658456	0.7851355873025432	0.8547578519290072	-0.5842401075058411	1.2903095996528418	-0.267423550681514	-0.6682718055789046	-0.5536772603660113	0.11511230011610721	0.3641049875011175	0.9235605504482518	-0.2922345962084253	-0.5163113285529137	-0.33074036068279866	-0.6888157512304899	0.01352106382197087	0.7787006151888785	-0.20492343752006592	-1.3747878745843534	-0.3206923436803416	0.7956767770739923	-0.08066192910258438	-0.6319422992178189	0.2191669022286383	-0.9281295708086498	-0.6227752024549329	-1.3134447779838165	-0.03616164247628055	-0.15447253120065857	-1.1236489126247755	0.3887427920942588	1.3599361775486154	-0.0835270764666514	0.41745823290925654	0.288162248728019	-0.006859938536640187	0.8501151862881265	0.33849853505444	0.6521871953102863	-0.9603346171680828	-0.2361897304586616
1.4896356042838652	-0.7047459878601003	-0.06998020650895627	0.46453586377695977	1.0103092286089672	0.3541353678005309	0.37018529592195315	0.5797223133100761	0.9824694646717733	-0.4834773446982232	0.790066918112622	0.8756629119128089	-0.5970852361164428	1.2638676124175532	-0.2867521700071344	-0.6978202693062924	-0.5693732460266115	0.10079598306963766	0.3371258587798748	0.9335219918854122	-0.3696406828206665	-0.5392765677602828	-0.399827005856486	-0.7449941745571996	0.017002059373136407	0.7311779504643386	-0.1607079021650406	-1.3849411369514681	-0.37962199045343714	0.7151500189921538	-0.14781814336113	-0.6646900829313689	0.14631657535219003	-1.0087702016006015	-0.6987825375483608	-1.4009527429571187	0.028600928115349818	-0.16243647515041873	-1.1838886879974122	0.3659943691755477	1.3432322042398646	-0.08344155636456796	0.4048238445659176	0.3041054568819857	-0.08911417786222131	0.7756444276292773	0.28082047801923377	0.5588341241632626	-1.0487848324401239	-0.2388795684153561
1.4416054137123573	-0.6940378019242189	-0.013899547193571648	0.5141966395489426	1.0503944808598693	0.39627194993325426	0.3879101852465824	0.5951796997365328	0.9500184403015883	-0.49484717224979846	0.794745482449844	0.9020786164872627	-0.6174843434384529	1.2346737097121174	-0.3087748691226048	-0.7207804214923116	-0.5800538026134582	0.08719660208809307	0.27235859699020176	0.9504089672314351	-0.4525719409140148	-0.5590162576422565	-0.4869989994778633	-0.8049808133322847	0.019907457234738638	0.6852531102483211	-0.13760102043082217	-1.3964556059216466	-0.4558024957267227	0.6511356403676479	-0.1962736128794181	-0.7094245950962599	0.04995564114270608	-1.088305948962927	-0.8010581722126446	-1.493954459261757	0.0973594407727377	-0.18695968273625668	-1.2600467025948732	0.32481195956713854	1.283214582494858	-0.08312391027111402	0.38449680392408403	0.3229027606595801	-0.16737086939894613	0.7012451433050584	0.22111089407695078	0.45583101559098066	-1.1296835333725626	-0.2402946305603743
1.3903502819515834	-0.6791481773880148	0.04325908317891567	0.5532039849148852	1.0766568162866166	0.4400140749922879	0.39619723761886516	0.6165434846947089	0.907635946681118	-0.5036040831886675	0.7828606890468304	0.9198281162276413	-0.6433260167140058	1.2112005939383985	-0.3160713352201167	-0.7394489261307037	-0.5847109867533737	0.08215191133958549	0.180274282389006	0.9626233935421336	-0.541408645448708	-0.5755429980008879	-0.5774476739846206	-0.8737895280775773	0.04103554703020028	0.6505466800026691	-0.15765911509769462	-1.414329810660238	-0.5450695513551329	0.6014807666697504	-0.23639113972720613	-0.7652205808710599	-0.059880777771323744	-1.1664883462870501	-0.9214768297598527	-1.5821423193862725	0.1808114788190649	-0.21430614432590595	-1.3474546669022502	0.26868244599722263	1.1863192549707897	-0.08340083250643265	0.3639913254712035	0.3487568942758162	-0.2381499028151631	0.6221890311783997	0.15550452513664184	0.3609144454818427	-1.2032487267947698	-0.24279538693734679
1.3316533616350537	-0.6644128494791288	0.07541506446967197	0.5650367978269926	1.0711429323861463	0.48335354007932646	0.3976778202188247	0.6332923675373745	0.8427709096273949	-0.5191683295132725	0.7542074632180563	0.9333856500905746	-0.6765702526466175	1.1934787150601052	-0.3036006924428791	-0.7525087696883348	-0.6032243563004418	0.09604628163951057	0.07782848453315519	0.9547858380301202	-0.6345670630609316	-0.5780083592691261	-0.6708791369814169	-0.9452182023094233	0.06429700286555054	0.6213359251060685	-0.2260970741689511	-1.443191853617659	-0.6439238887580343	0.5672534254976883	-0.27795429936725213	-0.8189165500394676	-0.17783416347604347	-1.2432698148606902	-1.0307206605710646	-1.6732135304805316	0.25808450563291874	-0.23850290195704674	-1.4368639248312656	0.20066963608963523	1.0684886903108652	-0.0910202663635172	0.32002127486557014	0.3929849218793285	-0.3012269025763318	0.5465087068565796	0.08229126234143522	0.284749710327414	-1.2676212989118305	-0.23920893632842058
1.27782625204791	-0.6652229067725497	0.08487085913076135	0.5729903195207973	1.0515286276577778	0.5423559683808158	0.3893767338882484	0.6443681326145995	0.7800032014836701	-0.5426441314020475	0.7101640976174018	0.9526981843440507	-0.7129942257205572	1.1857101680689976	-0.2731695177333041	-0.7528428888851642	-0.643499587591261	0.1119122261179795	-0.02902859266337284	0.9325974768356424	-0.7122057884723767	-0.5734262312560973	-0.7687979420742563	-1.0103288326467053	0.08500938321855099	0.6059169185988234	-0.31779354203994314	-1.4734552699303647	-0.7411000055151218	0.5327569750092851	-0.3140123725155674	-0.8690882339129893	-0.29385619502297816	-1.3151771086873665	-1.1154240987526522	-1.7542997120547834	0.30630801356000836	-0.2785844991420337	-1.5138425535497324	0.12672447636715398	0.9505967139843643	-0.1112396619276124	0.23649750947772996	0.4589375308231315	-0.36207846336226124	0.47567214321238555	0.009082120290462282	0.23664165947040808	-1.3257019517034327	-0.22542427922608468
1.23109201929589	-0.6675334987666388	0.10288762781816152	0.5903740277817062	1.0319022575379424	0.5995999449058693	0.37834253418002245	0.6558326989689555	0.7232478362152726	-0.5673980782592669	0.6433383652084821	0.9571302929903547	-0.7498892709635825	1.184065870028744	-0.23223213342659105	-0.7434096983571982	-0.6838841139466411	0.12022420362070255	-0.1339448896116735	0.8956043813982278	-0.7733092638480549	-0.5647701672461507	-0.8646156358630831	-1.071283465302883	0.10139107619293511	0.6103403696066284	-0.40551521469347096	-1.5140861712887004	-0.8386064103780347	0.5045215209588675	-0.34902394381090096	-0.9246866933733274	-0.4097946372100091	-1.3772673282134889	-1.1830901687904967	-1.819931926469342	0.32352214000677487	-0.34003242523007093	-1.5701927854610696	0.04235121269889869	0.8387476456489704	-0.13644773011326122	0.12593050250446164	0.5192603577401063	-0.41164714012557635	0.4004261629240876	-0.06540033172863749	0.20597068307724267	-1.3722887999909736	-0.18933409512231572
1.1812275499644898	-0.6623452746730647	0.13398133665944273	0.6097899777989371	1.011443375406876	0.6437396329752281	0.3622490925070074	0.6624321780381687	0.6576919143441381	-0.5946112407519752	0.5701791634419369	0.948215519325356	-0.7839074111739776	1.1815880042319722	-0.20282176238738936	-0.7250753129156354	-0.7295998106733973	0.12527262841121561	-0.22457704393301864	0.8375848153018574	-0.8222976263728519	-0.5503181942921356	-0.9450588095672261	-1.1395241357347192	0.0974121429579403	0.60825899294421	-0.4796175277122293	-1.5613311978461852	-0.9352915583291657	0.4942238847757744	-0.3818110902373384	-0.9857639090295514	-0.524228470918765	-1.430893823477259	-1.2506482446445135	-1.8835988965052124	0.32301584217010515	-0.3965226168412755	-1.6257852053524986	-0.04394216105834557	0.7273837294795291	-0.17282228019956491	0.0004143722500986824	0.5582820131071098	-0.44990545831102624	0.3181647017905544	-0.1368045878053715	0.1839040272710377	-1.3999090541232324	-0.14547326803253965
1.136756258943423	-0.6620443962497947	0.17350519779680368	0.629873594772081	0.9910287330445218	0.6811258468307411	0.33625118476838917	0.6436108153443615	0.5865842394759502	-0.6370529342769435	0.491459099272537	0.9395535275223132	-0.8144850421494441	1.1725862337106743	-0.18724310568592303	-0.7028580082643149	-0.7836158603587766	0.13053015955399858	-0.28967309672944985	0.7723815173998417	-0.8597658945139633	-0.5348204377677779	-1.0049602207730595	-1.219467678297863	0.07324160823193115	0.5985416970515878	-0.5259937487508624	-1.6096205599614302	-1.0113069195495379	0.49037225768565024	-0.40798823891331504	-1.0409153352518945	-0.6336205463933038	-1.4867670912653894	-1.3023517457967009	-1.934496740817932	0.30577449540953916	-0.4446542546673711	-1.6779444437172688	-0.11534422097773409	0.6390921764427989	-0.21756965551845214	-0.12350077431069835	0.5889766092645173	-0.47363431586183385	0.22746377114492655	-0.21248617639639705	0.171969656946587	-1.417591830283328	-0.12636382966899204
1.1042576243931703	-0.6667543007986823	0.2174769977620154	0.616208352842283	0.9775557125729136	0.7029918123985868	0.3047484568891644	0.6004843015088668	0.5230845224185389	-0.6961630943049512	0.41416501954434964	0.9361873157272589	-0.8300430417337976	1.1560861596261813	-0.17573713991677015	-0.6871900886459945	-0.8182745397207531	0.1275093195721015	-0.345247909955165	0.7189220593192274	-0.8974757491004031	-0.5294949214336621	-1.0552552984595034	-1.2953421687380853	0.03728502557677832	0.5670098918162914	-0.5471619701474078	-1.6624532280501796	-1.0844791250481454	0.48732795854454763	-0.4404297963557454	-1.08357062305402	-0.7355511716364	-1.5399918107365687	-1.3306770774404497	-1.9697768476060673	0.2558469958386041	-0.48967206215635317	-1.7219435957461147	-0.17950286317642936	0.5685670185465886	-0.26662561502803683	-0.2140133539645673	0.6102202807195076	-0.47999925449472125	0.13188609166722837	-0.28438492178114194	0.14968472044112585	-1.4257913093657832	-0.11390884303051081
1.0702586694442018	-0.6855784893315003	0.26739857001812867	0.5686431740852128	0.966805448775717	0.6917173331827182	0.2674742636617582	0.5516305758172	0.46887885111915945	-0.7559406401550893	0.3621142028507339	0.9473265697774753	-0.8346948794035176	1.133085018289943	-0.17842771179022737	-0.6803455109245337	-0.8234660552874127	0.1157620234249461	-0.40564499128000564	0.6848774172837817	-0.9193616915178738	-0.5370254031269343	-1.1062039577415592	-1.3482340499655132	0.003279079536254928	0.4976979465571052	-0.5617181684369741	-1.7188339592518336	-1.1469928441047204	0.4976171850615058	-0.4744435403028871	-1.118309264094917	-0.8320000946457832	-1.5881626136588358	-1.352718176101508	-1.998570655396863	0.19350703317512366	-0.5347149811803122	-1.7640168166746402	-0.24221561133716843	0.5059639656387199	-0.3178480837904111	-0.2691060281254979	0.6121230111352596	-0.4924452280229138	0.04904733783091407	-0.3420341336067142	0.12077521852800419	-1.4298486586901888	-0.10810830811709407
1.0330896022906386	-0.7207079739561673	0.34373043317325647	0.5315462334398414	0.9409412712673839	0.6559111774451616	0.23333315162336477	0.49714430292814116	0.4140234190986429	-0.8110747985882201	0.3285248770331478	0.9691627096194843	-0.8461730575234696	1.1148340712922162	-0.1954726775439823	-0.6768031986630005	-0.8187117199789986	0.11072853480245251	-0.4562011751108927	0.6473429391595646	-0.9203190896530613	-0.5447490817850087	-1.1488841518710815	-1.379754712991788	-0.020991956373645416	0.4075133674550049	-0.5891355910337275	-1.771081977947136	-1.181873946091521	0.5075363862684952	-0.5015455045698711	-1.1482137084923858	-0.9242299547000054	-1.6306398306781962	-1.3707686325411523	-2.021627537678152	0.1453161896245933	-0.5753562068590659	-1.7858803214700196	-0.2970294078243144	0.4490169272225277	-0.37299226009119846	-0.3146374095777972	0.5988457164758907	-0.5131152517559024	-0.008016671332628808	-0.391845689900317	0.10210460429859972	-1.4393804017299112	-0.11758068532060188
0.9870631618861857	-0.7534420034417189	0.435331808680936	0.5013501424993894	0.9058872872582674	0.6191009202584523	0.20591079711796087	0.44012575041672564	0.3481097175899207	-0.8534396416245797	0.3050795943809742	0.9794762095873095	-0.8514642074226627	1.1056305697613502	-0.2242656552980105	-0.6775655094518837	-0.8077579257307491	0.12196800123695262	-0.49753751112725875	0.5995346834327243	-0.926367698432378	-0.5484240240502699	-1.1710401293169406	-1.3983030987372966	-0.044353913392887065	0.3146461250991221	-0.6220332489984283	-1.8204469164274246	-1.203512280375847	0.5146719879845876	-0.5322445147408245	-1.1733931155254702	-1.001761285731085	-1.6646004581993377	-1.384355329382616	-2.0447439728194006	0.0986986802116698	-0.6027672409672271	-1.791670675191201	-0.35076924443117746	0.40023764046098104	-0.42661336409773176	-0.35852319788376896	0.5696461227880029	-0.5307264416710714	-0.04598603709844753	-0.44133170739948024	0.0829974286706832	-1.4426383926799564	-0.1276203072632763
0.9216571676272258	-0.7825230602755129	0.5209101517287849	0.4595405453111809	0.8678611951510856	0.5832030192108201	0.18385643165980245	0.3783976311310201	0.278058931995986	-0.8862831135985381	0.2937337181748062	0.9906702330409498	-0.8459206974328873	1.0953499007642988	-0.26719202819957455	-0.6930063577713883	-0.7839133858123042	0.13298715919316823	-0.5368052037261022	0.5615254543370038	-0.9315752284761099	-0.5601460398929489	-1.1918012144983414	-1.4139359100984332	-0.059328589792784506	0.2251469286151518	-0.6459794948453262	-1.8640144536704024	-1.2199240285531299	0.5152732791132858	-0.5515780280433503	-1.1831446777868384	-1.0594599412649104	-1.6858258504000514	-1.3815217677022045	-2.066088710376831	0.03776328574024028	-0.6261747789276708	-1.7802490664049522	-0.4034583670426131	0.37868828665936116	-0.4740403692819113	-0.40276090520597396	0.508654203856697	-0.547815615036493	-0.07353664408549067	-0.4889180618070366	0.06600199190068662	-1.429818379963888	-0.12789478052416348
0.8549502310956262	-0.8123717428302145	0.5711927919603361	0.41833525982029585	0.8322924211060393	0.5444253348191705	0.1678436852469745	0.3080144573283131	0.2144317302401238	-0.9183054987731474	0.2758206828530887	1.003022840028557	-0.8501435229486187	1.0769505101934935	-0.32936984626611177	-0.7253672617284002	-0.7568385695412713	0.1305674999740466	-0.5753605158103023	0.5381460512315615	-0.9345905852196449	-0.5810365116957017	-1.2194972829190818	-1.4343970981239476	-0.06577893850439384	0.14479737984314375	-0.6558027625898476	-1.907827454399179	-1.229515773680403	0.49784845088023555	-0.556820272209217	-1.191887816232266	-1.0981486165805383	-1.6904832776799588	-1.3790687569552782	-2.0679001098672893	-0.03837193195679624	-0.6582924321628971	-1.7547011716785241	-0.4499361892208998	0.3811754591557007	-0.5109076780516497	-0.43317463877785595	0.41057995094367306	-0.5621893865247191	-0.11069780006741461	-0.5285884665421887	0.05802205563950537	-1.4053773920932902	-0.11734280849449988
0.7935367838113219	-0.8345364533444706	0.5979641508347892	0.37556558679037233	0.8045500643259927	0.4956830903610553	0.16951372628389516	0.24817963121820136	0.149344623066518	-0.9456561831928401	0.25001465672800566	0.9995723676128512	-0.8655122524650359	1.0495493491013905	-0.39609392397802234	-0.7731138681180609	-0.7289076085978416	0.13272204221082567	-0.6084359777818595	0.5251237153728658	-0.9517924348915938	-0.6088862741653549	-1.2398679737245808	-1.4472534479938037	-0.08597053999540873	0.07155394533272373	-0.6549904747388668	-1.9595622312605396	-1.2311761409150919	0.4846957330440917	-0.5768400960292791	-1.2046542538196432	-1.1167626471991903	-1.6900550692694343	-1.3958747089908212	-2.060371635820644	-0.08799456401317729	-0.6848855477032448	-1.7379916259798727	-0.49302011221041503	0.3974986801316779	-0.5436048637483504	-0.44111016476360926	0.28739906564917317	-0.5701020584366826	-0.1521749062558499	-0.5517594113667204	0.045940472750439144	-1.3615640751349705	-0.10954166847950608
0.7312610261317434	-0.861920247277765	0.6258658094584363	0.3270403321915862	0.7878837369127552	0.45333753279982847	0.1900454072672137	0.2032071565365024	0.07482364820754875	-0.9711098739726578	0.22436124432238289	0.9840389221956244	-0.873617217374214	1.0186921171283827	-0.4517575413026944	-0.8318085549863617	-0.705767414651013	0.14728107198760884	-0.6382554954781547	0.5248530240294649	-0.9812883503368894	-0.6387478050293625	-1.2573392186596153	-1.4552234574938274	-0.11963386836357345	0.00014380420576649288	-0.6533225770181872	-2.0047409015648494	-1.222508309813573	0.4701133719648891	-0.6133995165769301	-1.208282500332668	-1.1159223541601535	-1.6733602277825461	-1.4221995769436804	-2.0677264140257394	-0.10086977244031321	-0.7017138634997875	-1.7334238198267216	-0.5335748829277496	0.4183970702675885	-0.5705599854479969	-0.45105311612364735	0.161285675510617	-0.5904561247842972	-0.18867629914888043	-0.5626670213525882	0.027193714091061322	-1.3035500355412304	-0.10801071762433465
0.6778625795156612	-0.887174747754068	0.6391311329038502	0.2750597792589104	0.7768479255175036	0.4231023561684851	0.2147732417802745	0.16288339277702085	-0.00764250205164842	-0.9914307610659048	0.19596555414519845	0.9600246453097568	-0.8758506041758611	0.997148767804684	-0.48939748419995527	-0.8855628191675606	-0.6907818469100601	0.16456595242790847	-0.6746325671425795	0.5361054549505381	-1.0168060316231324	-0.6645815991706436	-1.28035055456953	-1.4689086883516862	-0.1591673795181523	-0.05355571368461596	-0.6510644167924622	-2.041774647113121	-1.195371124902536	0.43579352446533515	-0.6545878825300953	-1.1960826513841436	-1.0978010608209368	-1.6301957626969112	-1.426725047504047	-2.0773839028159644	-0.09898612672539206	-0.7230227946086052	-1.723295934323079	-0.5660912266623637	0.42399167309268915	-0.576350918074813	-0.4692042067918729	0.05517709114426601	-0.6210673584251984	-0.2336611457599318	-0.563458204245405	0.006157546237158961	-1.2494540631309095	-0.10600401311695888
0.6305202434791125	-0.8891574594151065	0.6173623969934277	0.22385898335503884	0.7705859873460723	0.40095096074707337	0.23884498874311663	0.13542049908889592	-0.07676388306977959	-0.999609270958927	0.17682207071032777	0.9286965465512814	-0.8653271883986093	0.9897989078145673	-0.517215261196719	-0.9244276938978089	-0.6795183833122209	0.173859982977899	-0.7068632188884376	0.5576816372607087	-1.048158583639003	-0.6845690851596464	-1.3032083646012818	-1.4767453813291629	-0.20467157464303778	-0.09892972492532649	-0.6545626698040172	-2.074586420705661	-1.1679036518856745	0.393951230607449	-0.6941845921766325	-1.173866139067999	-1.071725579970843	-1.5740423091586846	-1.4147942614812625	-2.0787982832400216	-0.07625716470285857	-0.7465702396924907	-1.7089058795582919	-0.589076757606592	0.40897652061478657	-0.5670373717193073	-0.4930900904429327	-0.03980783848384211	-0.6491143002427785	-0.27208684766223523	-0.5492622403612671	-0.01709188638129517	-1.2026794867403	-0.0956533214786122
0.5854408491735174	-0.8646975865694924	0.5707584638159701	0.17957365760037636	0.7696207560287027	0.38570594838963074	0.262404496228248	0.12916586984809456	-0.12974816870980826	-0.9977729487574278	0.1677463235811406	0.8772385855190039	-0.8569446273897914	0.9892774521860608	-0.541374281395548	-0.9398977370985898	-0.6758266389092631	0.17342310006333522	-0.728001740697956	0.5787580817061391	-1.0636245899630414	-0.7001676401004236	-1.3136481243164173	-1.4785016816044405	-0.2468729354063846	-0.1394261666137046	-0.6758337809950202	-2.096481763638877	-1.1441452250301731	0.3503975696909594	-0.7206440529803906	-1.156982837242347	-1.0453333394411117	-1.5140455529729064	-1.4107573360382077	-2.081339205264994	-0.033695482046051925	-0.7599726246457811	-1.6900233811616705	-0.5956320971355893	0.3991936421291835	-0.5451360808142309	-0.5388742587942164	-0.1355664057535196	-0.6750823340464505	-0.29829593636852836	-0.5347118924730546	-0.0353919310514975	-1.1633353097840864	-0.06888912883921045
0.5783928324167601	-0.8206150401446879	0.5275192655400511	0.13469376711125047	0.7716356764037101	0.37564964301308984	0.29004086859762646	0.13631981334730345	-0.18442676711634523	-1.0019552332427824	0.1285007517860365	0.8074202352466194	-0.8693060658267786	0.9911234812358829	-0.5588682604476115	-0.9276164237083284	-0.7012681011599088	0.17303475969483428	-0.7398245173159823	0.5797992022576814	-1.0764376192115361	-0.706614538817196	-1.3157536220740913	-1.5029623653063306	-0.28245492273975864	-0.15612763752910594	-0.711027505951825	-2.108643363617069	-1.1172713779332404	0.30024652569105925	-0.7378602253245581	-1.1425998027129196	-1.0110221069204628	-1.4447603748452469	-1.4226881220609917	-2.0789769418199033	0.009748138777856259	-0.7589322896253166	-1.6647685629070317	-0.5803734983170302	0.40136761512598385	-0.5165153533168574	-0.602457598797493	-0.21876381591041594	-0.685385292265153	-0.32909587656837097	-0.5258152056730967	-0.044432813036970345	-1.1296290316652184	-0.038410398069135473
0.60817992445239	-0.7815972805116027	0.4845050806401291	0.0824597931442128	0.7805520006979061	0.36910004726607737	0.3195823508053412	0.15828877594553545	-0.23322050734600558	-1.0163505431880187	0.06282439145180584	0.7331655632968983	-0.8795434735013705	0.9919037615559109	-0.5773690115044761	-0.8909444089495056	-0.73800338674855	0.15955860209944808	-0.7521678796947093	0.5738481571850635	-1.098283297221452	-0.7057199528714815	-1.3149070365173592	-1.5426443180606284	-0.3112713531029532	-0.14969849628297063	-0.7408493005874804	-2.1093886800194026	-1.094463645220182	0.2660107748528616	-0.7505934757775812	-1.1200818028641737	-0.9656638805724839	-1.3723402882306581	-1.4460611489892483	-2.070078751994171	0.050714711046014514	-0.7571206717448532	-1.6455971748453617	-0.5459323953164548	0.42150450059634936	-0.4858869396134213	-0.6690694249827155	-0.2940105311157768	-0.6742901510367453	-0.3690775197553148	-0.5264374380523436	-0.04327034140604841	-1.0940333610251352	-0.014994779212557438
0.6557415764276218	-0.7550196864560467	0.42983729601123877	0.03850099064536229	0.7945116586253549	0.34992527746042723	0.3422822783449986	0.1804436869806556	-0.2682623497814824	-1.0433291094523414	-0.004778717090617857	0.664345701379242	-0.8913455137375692	0.989764651605395	-0.610922231803851	-0.8460880958062061	-0.7755948170095873	0.12084778863550691	-0.7705116779467799	0.5682844089576198	-1.120813470159797	-0.6994914507236161	-1.3189206416179262	-1.5764255655996366	-0.3281692567036915	-0.14122582158646124	-0.767524833613672	-2.103319037461479	-1.073017235105457	0.2451632125026058	-0.7552321560840535	-1.0794953433030003	-0.9139572623117861	-1.294966729015305	-1.4741756348455262	-2.053260031793722	0.0904727013814789	-0.7646469575135904	-1.6267858521633165	-0.5000264219055915	0.4594569105404963	-0.45990511812320456	-0.7196367179912462	-0.3626551899609861	-0.6501537542497318	-0.41715775485842493	-0.5452239110125132	-0.044300829358351945	-1.0669884026926044	-0.005833471704722472
0.7231363674941813	-0.7292752941880083	0.3664201540645049	0.02142918519597491	0.817516338355982	0.32473099592153204	0.35223937175420234	0.2031868712524786	-0.29461055826453547	-1.0731187856947306	-0.07130876041808196	0.5958038995097382	-0.9093514062005637	0.9877054728096143	-0.650221419155017	-0.7880616473315645	-0.8403582147101558	0.07407891252517007	-0.7831701317069836	0.5517097697770603	-1.1577985654102534	-0.6812385374838164	-1.3327862216429438	-1.6008166928549812	-0.34577523682730477	-0.13759707803157945	-0.7864782168032114	-2.098985491194021	-1.0542265198956766	0.23322989625613028	-0.758128289119049	-1.02334588938653	-0.8582515530956748	-1.218084816493517	-1.5080189550248126	-2.029096458864838	0.1151724141230924	-0.7764780778497657	-1.6073967501511757	-0.4497967139117726	0.495560829320696	-0.43562555390303626	-0.750912900983191	-0.4105318599551436	-0.6301660153054487	-0.46729425158858595	-0.5704593486979888	-0.041630698013962054	-1.062277032880085	-0.010664201096337495
0.7898433040257808	-0.6994381838803554	0.3336414613378488	0.0191094080352813	0.8459263134638751	0.2977782626062014	0.36021416855445587	0.24096145098624988	-0.31904238386119876	-1.0969019895379417	-0.101669352233325	0.5254884115755064	-0.9060160470033777	1.0086969165410982	-0.6809051638448907	-0.7190157531129404	-0.9122804391394865	0.02259020732074376	-0.7906318609436983	0.5261898228176459	-1.212513421453931	-0.6554383428146745	-1.3418091568253099	-1.6230689593790462	-0.36834688908230573	-0.13472519871757696	-0.7989549581942677	-2.0929872561956024	-1.0496292665308131	0.24173206871926403	-0.7690216432910153	-0.9569250671179997	-0.8128493323477466	-1.1629569485311153	-1.5385658813072873	-2.011642508158146	0.1424635007384122	-0.7974354474689095	-1.5900633702482905	-0.39626144109162975	0.5124858846291213	-0.4179636166298272	-0.7854951400853784	-0.4368930398634891	-0.6183382192703774	-0.5042684746953233	-0.5949077242348809	-0.028828281187817197	-1.0693561990893836	-0.013671208154501721
0.8554387075045113	-0.6637879481384904	0.32486593967395927	0.0099521364282593	0.8730895314535003	0.2704585480505709	0.3646559163543327	0.27001335858960596	-0.3396866801909831	-1.1261334885472758	-0.09889369021063148	0.46589508761926285	-0.8736634833908206	1.0537324128658327	-0.7096139516054853	-0.6558769565392362	-0.9836865479861672	-0.046526910188424864	-0.7954997944604292	0.4869437425066928	-1.264512666899202	-0.6344344727934506	-1.345730646398978	-1.641089875404917	-0.3856285244760861	-0.13470837951222386	-0.8179029261314671	-2.089055377450359	-1.0675317745370907	0.25940077727024746	-0.782207566638584	-0.8932644151910406	-0.7727264395937634	-1.1210030973468403	-1.5562255016530813	-1.9990371527998865	0.15987361344453427	-0.8277881185314865	-1.572051727653553	-0.34467882259927307	0.5110672751312098	-0.40199171946922707	-0.8228332520470779	-0.46416899401017686	-0.6093219860558772	-0.537482048195368	-0.6244617018769821	-0.020112282103562414	-1.0811830695827631	-0.006486108125053932
0.9316460117435923	-0.6227913342600497	0.3023122733821513	-0.015424081377895466	0.8970353117185619	0.2280212451792686	0.3526007461802582	0.28386820757814935	-0.34643925679925125	-1.152517474715518	-0.09551711166755997	0.4133248863943769	-0.8296687075994337	1.0987070092631508	-0.7416307045247116	-0.5991707654734261	-1.0595130349995472	-0.11701442111336162	-0.7883440235216702	0.4336716861253557	-1.2944559646506597	-0.6147031827795111	-1.3440813398221336	-1.6209416913888575	-0.39568777933654176	-0.13673509375724435	-0.8382805206863919	-2.0932996642684363	-1.0972755574724773	0.2900413958354584	-0.7919278652451155	-0.8517319085448083	-0.7443984454662526	-1.084938433438181	-1.5614812185993248	-1.9543278431847053	0.1615286085235404	-0.8512961026318369	-1.5512432981566107	-0.2945839407376103	0.5173312651219909	-0.38596280890723766	-0.8404589424938855	-0.505767699088626	-0.5932951621601174	-0.5738844766250644	-0.650228715568569	-0.009406375249343924	-1.0832965246786102	-0.006333622980116621
1.0033374014270713	-0.6046614805501637	0.2685079382904856	-0.034766929173676284	0.9204864109334718	0.16300440210620382	0.33595647164422554	0.29578243106170865	-0.340422801514296	-1.1737160752839313	-0.08996578762217158	0.3709881375476962	-0.7955706533603538	1.1296327536545028	-0.7796179311448824	-0.5616650746603781	-1.1294375885266192	-0.18031016713702036	-0.7821152605603003	0.383660419311451	-1.3089108869627712	-0.6015615892389372	-1.3315624010712956	-1.5595117563479504	-0.39282806383125324	-0.1459604278932944	-0.8590480134097873	-2.1005475315581927	-1.1353077865229613	0.33130762756305276	-0.8000516400945401	-0.8198054184545507	-0.7320272202004412	-1.0498359168223061	-1.5733862917211985	-1.8703583106407098	0.16789816195260993	-0.8710050702264235	-1.538419109112519	-0.24672066382198948	0.535816176761453	-0.38455783580157527	-0.8384069076668392	-0.5636859765791015	-0.5663746771077823	-0.6021608230098895	-0.6730658801101927	0.009599274471942138	-1.0694833697398507	-0.034610468257297286
1.0599308825135079	-0.6194276677845136	0.226126930564882	-0.04199430213440724	0.9475329968055816	0.0877528599981194	0.32055420241716315	0.30000177013874657	-0.34160306307737354	-1.196281805597073	-0.09419127997974373	0.3364412830803085	-0.7864141880737532	1.1530601944826588	-0.8097123458807263	-0.5429089853781568	-1.2001757830898705	-0.2485572528590668	-0.7914310057517934	0.32512445742151497	-1.3284257031575808	-0.6052995305144604	-1.320815589599833	-1.4978325773735883	-0.37974006874714566	-0.15183874016412327	-0.8907597311120566	-2.112195889702443	-1.1866541969204225	0.36553076390204703	-0.8106918868415995	-0.7935708050573622	-0.7221724746117435	-1.0127245212434737	-1.6022001684822602	-1.7686916532118506	0.15930198685474609	-0.8878226239365477	-1.535777234059688	-0.19958265851383222	0.552213091737322	-0.3966202425812026	-0.8387984795299717	-0.6278247188903047	-0.5366655246975851	-0.634951048527894	-0.7005100367047822	0.051590389454442255	-1.0505712772919127	-0.08731543375343906
1.1019996671153682	-0.6529833268105348	0.17312319834452888	-0.045405739135426344	0.972713468797445	0.007562362031005099	0.3029696526754692	0.2883681597508553	-0.3565105479768691	-1.2089864047929104	-0.11123155559329453	0.3063265372592251	-0.7905865415713687	1.178367920569809	-0.8342502210500029	-0.541439509687246	-1.2706893155759684	-0.30591587209506566	-0.8061489698459987	0.25188370886158995	-1.3538280705014896	-0.6042621468121518	-1.3082483998587142	-1.4527252217887296	-0.3644684570312043	-0.15228024430463574	-0.9265870405926261	-2.1255044736051842	-1.2448518538373643	0.4036391659957082	-0.8372438292044586	-0.784598951932031	-0.7155381190993528	-0.9681221217422481	-1.6518517801417363	-1.6762904282451458	0.13488536537664714	-0.8981075911905847	-1.5417224996302428	-0.15716356783115878	0.5629601333881723	-0.41011205678137364	-0.8484985572027508	-0.6761718442070378	-0.5130007744423608	-0.668049163487383	-0.7327589810755419	0.11625223938760094	-1.0218973234843598	-0.16775439741078374
1.1090028237937588	-0.7016137663255425	0.1138086258578368	-0.039572181863682984	0.9872160693409138	-0.0646972635763035	0.2800872836779974	0.26281546364167746	-0.38419528958884336	-1.1961442836700875	-0.11446982795310454	0.29532631323308495	-0.7949691951444691	1.2090043903059309	-0.8679472659214932	-0.5591640464977026	-1.3314027239397401	-0.35802069423028715	-0.8343153994249807	0.18136236718229415	-1.3759958637718432	-0.5987056341070769	-1.2888032507758604	-1.4008477054067587	-0.3537239668260307	-0.15970171866659083	-0.9587319784820851	-2.132457784711982	-1.3009338815359128	0.4469489465942639	-0.8748254143526966	-0.7939190751381251	-0.7143458708607205	-0.9232448230145126	-1.69864411721989	-1.6027773853625091	0.11634833167922753	-0.9009810682643499	-1.5551747096853088	-0.12546547924342594	0.5632180623877929	-0.43218438789061764	-0.8560474679312344	-0.708988716597399	-0.497752396278681	-0.6808540654376569	-0.7670312108649114	0.17714240188942534	-0.9806576982616712	-0.2584586610253102
1.0929528846447079	-0.7456924553346633	0.03433704117716709	-0.02333374173882987	0.9926776698783598	-0.13016773623807137	0.2582188681672274	0.22283993059127835	-0.4225147224973956	-1.173376315229027	-0.09685725089157585	0.3073334516760188	-0.8012992274165566	1.2533737936745444	-0.9060081587859177	-0.5943633416899173	-1.3989713616307142	-0.4128177606509812	-0.8606232465074252	0.11688785366635827	-1.3902047258155652	-0.6035649577652562	-1.2849914225437382	-1.3427854616527706	-0.3513530525333078	-0.17084444221286854	-0.9952741012715174	-2.1357469954216803	-1.3498299112563745	0.46608934671898494	-0.9011145143896904	-0.8160888049061074	-0.7164488031783087	-0.8761841900454582	-1.727231720452933	-1.5415768962766605	0.11040341514542998	-0.8895804313849185	-1.5719344970648381	-0.1087191437941726	0.5616275002234667	-0.46530102932611045	-0.8587389049145349	-0.7318371634305096	-0.4757269611533658	-0.6871493049108484	-0.7849399653033629	0.2312607864189756	-0.9447047386512303	-0.3395929569435693
1.0698698820983554	-0.7802317553598377	-0.07229836756864809	-0.008474496858674966	0.994901723705464	-0.19197349345851414	0.2566260139009208	0.1852310140103721	-0.4647779562386697	-1.160865864635991	-0.07394134707878197	0.33599891482188543	-0.8073053975723973	1.3072397794747173	-0.929455071956961	-0.6360147056442104	-1.4829949784861869	-0.4545979566428821	-0.8609748702229864	0.06444452924404973	-1.4025927418732056	-0.6195919059758119	-1.2914088042509828	-1.2962174206904524	-0.36349999107733655	-0.17461614901325012	-1.0268720986746498	-2.1298424828451124	-1.399297250132858	0.46403738818188806	-0.9129132143507481	-0.8506663060588903	-0.7192644447750793	-0.8304980532089529	-1.750671600923559	-1.4997062729862534	0.11043063545922946	-0.86207253849899	-1.5841515991316544	-0.10387005221350296	0.5645322720525252	-0.4896620412625488	-0.8775987902210884	-0.7467087789052755	-0.45383889880429845	-0.7002950844570506	-0.7839138999892413	0.2991460838876624	-0.9250175108099732	-0.41160254178877764
1.0436616274257744	-0.8166534742382939	-0.17450153609424018	-0.012456131187007493	0.9947649826021705	-0.23245356304821935	0.2708318881834666	0.14507967516509646	-0.5113263208117438	-1.1508672115917025	-0.05097298229992436	0.3725258938745988	-0.8143378320966038	1.3544219982408945	-0.9392491745263138	-0.6822107394505257	-1.553806036425812	-0.4960047484343015	-0.8497731432843931	0.02329528056487671	-1.4017337678453738	-0.6407931728958554	-1.2738717625110214	-1.2652184310132695	-0.37124315047264655	-0.17140368079085153	-1.0594827482653368	-2.1212467978697003	-1.447760334633522	0.46029929158459515	-0.9211781452640633	-0.8966015702932773	-0.7287364390842153	-0.787777656104603	-1.788310145277335	-1.46707130572802	0.12832526975098163	-0.8341628610534342	-1.5874089347752398	-0.10792413453214533	0.5594780918932967	-0.5092094931674145	-0.9149864682414132	-0.7599024370628534	-0.43167609090273346	-0.7102520090736014	-0.7688937872584187	0.36828015000790776	-0.900425129307868	-0.4782141525032042
1.0255880002970603	-0.8532873509793127	-0.2615712468667211	-0.0330368432660139	0.9912780844681752	-0.2456037241589521	0.2766945742605559	0.09704412259573976	-0.558964473936091	-1.1261820256979749	-0.02887737722923312	0.41104563660573595	-0.836654876107034	1.3745684554794697	-0.9532212055197704	-0.7276801451006291	-1.6107184053220653	-0.5381172741646313	-0.8418867256639482	-0.007346979508128064	-1.3927369096684452	-0.6657029815532997	-1.2362754681755503	-1.222609311133509	-0.36053977438815615	-0.16285111486891604	-1.0902088900417506	-2.1155698968890544	-1.4844803379662683	0.459239673651505	-0.9168607166892043	-0.9502507569135228	-0.7362066881956472	-0.732665647712962	-1.8265812269935258	-1.4309624216387697	0.15849082150352145	-0.8173560694297285	-1.5799606055850872	-0.13091431465334405	0.5444199512487911	-0.5209501814677744	-0.952007357427917	-0.7809161081379179	-0.4039588437481525	-0.7115220530197214	-0.7350295111481577	0.40984993247789003	-0.8691472050383832	-0.5400804255071814
1.0063629644902625	-0.8802391143561152	-0.3559617416629237	-0.045108456768192584	0.9777849550107881	-0.25337149374529216	0.2671830590271692	0.056355223723822324	-0.6062777466998701	-1.0882745110009386	-0.008541599111074294	0.4533191899869272	-0.8787106852024529	1.3583005623682525	-0.9684595943311128	-0.7656659295168884	-1.6663799529238958	-0.55899803705557	-0.8435946122823879	-0.021826884138984	-1.3879007069388287	-0.6893150105993544	-1.2007890580514156	-1.1770498386461032	-0.33911018104101764	-0.14438783219280085	-1.1107760184285704	-2.0936120723412714	-1.5052661718693436	0.45919342048775896	-0.8869843056491991	-1.0194525417672504	-0.7454411127450559	-0.6768716777786323	-1.8395919548545794	-1.3920347021780661	0.18778532321448022	-0.8143032242489869	-1.559081000373568	-0.15952999890935587	0.5237917724458149	-0.5293230067003583	-0.9825549193580851	-0.8015168239853884	-0.38095348281892444	-0.6985082260912979	-0.6811837462500345	0.4369928836156357	-0.8565997008590267	-0.5903273304669332
0.9660885830230782	-0.905559190899029	-0.45325647887025244	-0.042501144203127686	0.9599040448565279	-0.25190866574576515	0.26019765628660385	0.0170930564949415	-0.6544710751239233	-1.0684753982777215	0.028505381288047076	0.49674290084002104	-0.94159881977538	1.32502636452589	-0.9807829046198433	-0.7929404363804161	-1.71352255743798	-0.5717945990060793	-0.8662766252069669	-0.033520750173910804	-1.4007495267718166	-0.7104574784431544	-1.1690135877251808	-1.1777338103704686	-0.3224635304000091	-0.1102616645318232	-1.1383288223338208	-2.059037424623452	-1.5153488858025725	0.46176677832526547	-0.8293926315818574	-1.087988974824894	-0.7479751901821504	-0.6307996247202963	-1.8560327836971837	-1.3711266855936777	0.21284434409824532	-0.8264464450913017	-1.5463698551114518	-0.19636542804995516	0.4813563108415993	-0.54283925521541	-1.0139351910731418	-0.8116682043903072	-0.3454609365286287	-0.6776872026109693	-0.6101009082235074	0.45267863619009396	-0.8626917805908952	-0.6303089354695038
0.9035935094048165	-0.9266438250220581	-0.5376574263460234	-0.054377818448105006	0.9515628375555979	-0.2269998140604351	0.2558050273407534	-0.026439163021037177	-0.6994197123519202	-1.0659029292905988	0.07636885905395678	0.5316815671934412	-1.0149388680998932	1.3034106965383843	-0.9903840717875788	-0.8034213987586339	-1.759031807931676	-0.5852856927694843	-0.9044940132008866	-0.06294281696050696	-1.4400744314835021	-0.7277906061331351	-1.1285924172314958	-1.209005229463287	-0.3253141094340346	-0.05103283288168429	-1.1805298838184157	-2.027198579029167	-1.5145142388324473	0.4713117493892188	-0.7597199454256769	-1.1585422555144198	-0.740148586431127	-0.605286861890746	-1.8918765675673588	-1.3793251293148763	0.22864301422744066	-0.8409106892378937	-1.5433134861913786	-0.2515837029335716	0.42761496142068955	-0.5521731634999834	-1.0478086355370018	-0.815316846780952	-0.3081275950365917	-0.6484596977729896	-0.5141782239579135	0.44706932984874204	-0.8808650721170761	-0.6590981308336737
0.8371607177965703	-0.9384089428550692	-0.6096617066651138	-0.0723122301106071	0.9495519389777458	-0.19517948234946428	0.24677066668934425	-0.057424934368035044	-0.7409057006736068	-1.0631039536002072	0.11689257074954598	0.5598204014602319	-1.0815955800255037	1.28077876101211	-1.000079952697926	-0.8063635940161527	-1.7985359018225342	-0.5734263753621849	-0.9408436856147476	-0.0968167152254997	-1.4856447931892174	-0.7260182339777744	-1.0734810134243713	-1.2406765981237435	-0.3407319046901828	0.019776021653907332	-1.2222489878447613	-1.9960068644428965	-1.492639346850706	0.4838127180998507	-0.6892295275890273	-1.2327757633260399	-0.7282964950847198	-0.5768823706592556	-1.9085693828388923	-1.4098757464744998	0.24621100475360014	-0.8614160512274565	-1.5369746607872796	-0.31497988010903566	0.3850321118166912	-0.5508374209531511	-1.0595210951899283	-0.809828201350898	-0.2796960094455135	-0.6191112363687129	-0.39436758537117284	0.42161678505639966	-0.9078434172517426	-0.6721447598345127
0.7630518683344303	-0.9477323165607698	-0.6544236698809203	-0.07904738144690511	0.943000431411104	-0.17049489697765124	0.23518563411810006	-0.06402779431791883	-0.7864547497072112	-1.0651991406054426	0.147386699569317	0.5801567022546315	-1.1374723100817725	1.249696960556753	-0.9999466518749905	-0.8097891267525806	-1.827316935490328	-0.544924432739414	-0.9710559259024496	-0.12476455531111146	-1.5227417340162142	-0.719008544102665	-1.0301209189772669	-1.26023934871471	-0.3574744882794517	0.08753219041795231	-1.2485129616931228	-1.973870520996352	-1.4497420632684739	0.4903175948557699	-0.6066288929606639	-1.279672668828205	-0.6966205271210486	-0.5430327601334352	-1.8902052290081326	-1.4279053748274744	0.2645411640661445	-0.8935588159976596	-1.5367946280974671	-0.378747991442173	0.34129472288105867	-0.5493876516035403	-1.0433179506256383	-0.8049145568706594	-0.253462388274425	-0.61210675157496	-0.26589102166154577	0.38052417434758173	-0.9418040366715437	-0.6739257863273802
0.6737005611338429	-0.9407812535000856	-0.6770662949492852	-0.09734243073522948	0.9315021133429461	-0.15328245741526936	0.21648187620250292	-0.05046370106705607	-0.8145013833664001	-1.069563439405923	0.17426579090935923	0.5710860464414258	-1.1821442521162195	1.2148279458651625	-0.9805373504723303	-0.8173473571274641	-1.8573548624005773	-0.510601118631133	-0.9897559144118413	-0.14746098333474172	-1.565574116008214	-0.7210203124970194	-1.0040873164943567	-1.2713625837914697	-0.36508973707708126	0.14681147968414973	-1.2543397732108212	-1.9648419276914404	-1.4045282995926844	0.4935931598156019	-0.5205967057446166	-1.2983389055449293	-0.6394190083066527	-0.5102510273721339	-1.8571692939174569	-1.4249227690911306	0.2641927440495115	-0.9386842443508279	-1.554647172036091	-0.4416048640890112	0.2939156221174522	-0.5421306600838588	-1.036795057310678	-0.8165348033382889	-0.23901535130553242	-0.6329277750552887	-0.1518040968150276	0.3278017710342058	-0.9819172932758157	-0.6650267532688366
0.5675416779051199	-0.9112141622902398	-0.6676942261955435	-0.1284791035916774	0.9146990448264145	-0.14584599033753293	0.18668778274550618	-0.027744182959928105	-0.8271100312841533	-1.0670354628069423	0.21922483882677907	0.5280372953502347	-1.2205744879102824	1.1626405143144156	-0.9487731675334021	-0.8199943596965221	-1.8807015025804659	-0.4627008277933363	-0.9976103662399618	-0.1608497936275804	-1.620606613489267	-0.7167573794693164	-0.9612360506720232	-1.2822655567875016	-0.37843812159218115	0.19239573099177118	-1.2412294472959995	-1.9681043605663238	-1.3704818445760087	0.5034619030257771	-0.45582067477029453	-1.3061671852707397	-0.5692567392671215	-0.4838765611979471	-1.8135550713919237	-1.4131561165106452	0.24279757740315083	-0.9958811463035196	-1.5846540159404343	-0.4946798683890332	0.2386758280320799	-0.5243791303227529	-1.0395757131995023	-0.84584939721614	-0.2525877815989698	-0.676312696175774	-0.06085515083917405	0.2611297081497569	-1.0160050833460819	-0.6490707077025936
0.4574500611395627	-0.881600782092198	-0.6187250361355113	-0.16768138821482056	0.8892812868023654	-0.15026505610613974	0.13823554173736602	-0.0076042768045468	-0.8352197030694795	-1.0549335332323015	0.27952156555001445	0.46655232046034945	-1.2592402597888888	1.0978886664884873	-0.915584770538902	-0.8179799128884525	-1.9091364352104834	-0.41118225025287164	-1.009076952600666	-0.1742011235805638	-1.6693220728073048	-0.6991386562661505	-0.9008301972950804	-1.2920614230093488	-0.4059069224440973	0.22456246122913845	-1.231276213495321	-1.9748836157468284	-1.3273122964741093	0.5183932652496094	-0.4251021947974249	-1.3062087697579945	-0.5096795228554507	-0.4666002021165193	-1.7392345025982674	-1.3840248425134074	0.2265198297510847	-1.059782828094996	-1.6246087126586075	-0.5352299899293966	0.1878331092735706	-0.523540218845169	-1.0256674771495184	-0.8903806071386458	-0.2808316243958408	-0.7221222466479433	0.012316904513698195	0.18121359074532023	-1.0463443671002188	-0.633084165107363
0.35741208638134625	-0.8668654541833118	-0.5725083352795373	-0.21696690591669135	0.8605254371390817	-0.1705560605177005	0.07542656139502513	0.02394948249512921	-0.8315884453684435	-1.0381599029027435	0.3363797144066481	0.40899810352388766	-1.288400468255589	1.0375634821366686	-0.8956212183461417	-0.8165590953330029	-1.9510085888335027	-0.35159814198200184	-1.0320923230737646	-0.19680176851345255	-1.711223899602487	-0.678340583011781	-0.8604177997087193	-1.3004081965948282	-0.44090874385227685	0.2397754324708115	-1.2236244619390868	-1.983822949602358	-1.2675792462003588	0.5263950625776728	-0.41216937887476385	-1.306473870864247	-0.46132527787090877	-0.4550332885087573	-1.6369537253538013	-1.3471268830296836	0.21341052662527402	-1.1144542271014575	-1.6820726351627393	-0.5725070908822325	0.1460915995016679	-0.5469116410289234	-1.0018361161629454	-0.9429827394840121	-0.29836954883034345	-0.749799308227024	0.06371494733716908	0.08255071468150596	-1.085046635058839	-0.6240692433386681
0.2621442332894785	-0.8605470072946325	-0.5486987803775131	-0.26205635610730854	0.8452908695132747	-0.20601562286164116	0.012245681157908483	0.05949606186690657	-0.8268632867065067	-1.0314577313435258	0.3828172077313453	0.36958941124486977	-1.2977293796040876	0.9755673560263508	-0.8816526952690777	-0.8164715106891738	-1.9648101267083748	-0.2851695347163012	-1.0600441251900017	-0.22726079136938493	-1.7332887949424225	-0.6586218927998944	-0.8451310086972716	-1.3157511894286908	-0.48723065315519243	0.24000249174307578	-1.20702129826505	-1.9957212342048756	-1.1970627356066965	0.5212819855672021	-0.41380970968618147	-1.3033082517719374	-0.4234065045543981	-0.46261416333212574	-1.5577837034482978	-1.3099063455545081	0.2014771410555997	-1.1402150746254343	-1.7608767116197708	-0.5908155497937155	0.10362543206416366	-0.57455092354524	-0.9834173687781487	-0.9898400896125883	-0.31066441230466213	-0.767678887936037	0.091653593239769	-0.020538690911411694	-1.1319726050809567	-0.6256367906286234
0.1738047700787226	-0.8664912848620654	-0.5226181602386796	-0.2956736310116403	0.8422101728920056	-0.2499208506941412	-0.04069742650413554	0.08038990441185481	-0.8291127747727198	-1.0319431028505304	0.40910015172974334	0.34050685802677466	-1.296034360995681	0.9203767968048627	-0.866659860605248	-0.814521941395052	-1.9503406745500722	-0.22698569219723713	-1.0880004938479995	-0.25747827425735964	-1.7237327088827903	-0.6262656011295265	-0.8351167349873329	-1.3362181738247507	-0.5374492674517366	0.2222624348971341	-1.1915066003113273	-2.0046204013081845	-1.127019340407864	0.504193543979578	-0.4393054152951013	-1.2760184320106465	-0.39806133074346656	-0.46811214786232364	-1.5198777449250456	-1.2690332326684357	0.19860267591837893	-1.142582733637525	-1.8535726128395502	-0.5862175137694761	0.06954195711432362	-0.596720991914008	-0.9751547068054751	-1.0239742369061626	-0.33013929288428134	-0.8056152655474103	0.09786767554376907	-0.11867363226074665	-1.1765126114705136	-0.6288999727302824
0.11129474310100525	-0.8733844866875049	-0.4787771820036985	-0.3159131993905451	0.8391616506479821	-0.28499304395109865	-0.08954261834449202	0.08682710120887471	-0.8468454850862714	-1.0147690410276942	0.4136785633135692	0.3261277831124822	-1.2783439186459127	0.874188008104672	-0.8531017637461693	-0.82118486207746	-1.9299207133212133	-0.17653878471215506	-1.1107647045242681	-0.2776551905462571	-1.689369273946447	-0.5952112890045655	-0.831879532184909	-1.348581832198242	-0.5821083389848045	0.18237148460145947	-1.166195710874782	-2.004352622960041	-1.0678799160540424	0.47796800013557855	-0.49027735671102424	-1.2451263560408647	-0.37744115548711504	-0.4656221952529743	-1.4863789776179692	-1.2255397939441113	0.19364313474412126	-1.1364052960332514	-1.9366932870453446	-0.568648273996369	0.046119547482127744	-0.6092028544324267	-0.9771670887856223	-1.04299108650096	-0.3677061680959425	-0.8586932060488879	0.07605657631626712	-0.22302703539121782	-1.229264208433047	-0.6232214259328154
0.07512256657781828	-0.87228126580218	-0.4345385057088159	-0.3267859364609372	0.8364871555394388	-0.306476737393633	-0.13936317028624354	0.07857437149168711	-0.8812910281257684	-0.9849672304976298	0.42728503023925024	0.32457738769248295	-1.2443383964400465	0.8254794849076103	-0.8477486833303989	-0.8395873689086677	-1.893246147212885	-0.13097973821137876	-1.115915763630152	-0.2937842301307564	-1.6305921865628146	-0.5796799330080675	-0.8465960842203198	-1.353131983076437	-0.6219342172197968	0.12395417960959654	-1.1319334093204338	-1.9957390860947524	-1.0057768254533574	0.44865190398673105	-0.5529603839793829	-1.220160069504963	-0.3644980030219596	-0.4707078309434071	-1.4489204235705722	-1.1866021490067482	0.18801397385039686	-1.1317919483218133	-2.009242274233073	-0.5428964827544431	0.02865406950783055	-0.6138698085747131	-0.9800617466092824	-1.0465770015152625	-0.4074664286350518	-0.921321217262099	0.02090865624038244	-0.3168522020040747	-1.2876113140161027	-0.6083510745985258
0.053190972709549665	-0.8780172429227335	-0.3953338495932185	-0.3505149175437429	0.8056721457324343	-0.3147847849170802	-0.17839862527947853	0.06354973779108027	-0.925170438850629	-0.951719282267835	0.468085354301362	0.33163842770313445	-1.2088944217178654	0.796689044221311	-0.8542242969919405	-0.8515475386048887	-1.8557700839644404	-0.09871388124775186	-1.1167103418964857	-0.31643901333232577	-1.557127538067865	-0.5718344562634872	-0.8771915985115243	-1.3467385863647816	-0.6499009557555414	0.046598449390399935	-1.102344470535393	-1.9840594871432184	-0.9428747947047981	0.4315382334006997	-0.6154292434266667	-1.1878749132121285	-0.3599313843071976	-0.5038173281670855	-1.4431453060259227	-1.1483344737439376	0.18951109110936584	-1.1230854204091698	-2.0870038358118883	-0.5193576997506757	0.004568413876610411	-0.6176571273812808	-0.9865449870773434	-1.0286631082878386	-0.45073885315360374	-0.9617536985597857	-0.060125779109858724	-0.41023065462775604	-1.3292627299164932	-0.6008427060618111
0.06525833379024917	-0.8893966191874492	-0.3626598142507479	-0.3779574914762298	0.7519811537037854	-0.3110690998590474	-0.2041684811958282	0.046990184265974	-0.9617791093541633	-0.9197049866183427	0.5305091347395834	0.3563057243990563	-1.1697113116535676	0.783686909717821	-0.8676245376133329	-0.8533024753571684	-1.8297578585988639	-0.07892719266422511	-1.1314009067401278	-0.3411094059216815	-1.4879711811812613	-0.5605366337565705	-0.8990931616449988	-1.3280452913556355	-0.6825318628709983	-0.043409528055494744	-1.0821347488030046	-1.9808238321031482	-0.8888191291690142	0.4354823668183155	-0.6785211365352615	-1.1549711876713717	-0.36551427366079453	-0.5553345005197514	-1.469799299110445	-1.1246721373863864	0.19240188843486544	-1.11542281487913	-2.1599715036736016	-0.4979900823923278	-0.029797554739480446	-0.6233381055911325	-0.9969935122353497	-0.9917323654656174	-0.5012096111476223	-0.9700722115055838	-0.14504195552798316	-0.5036294124327638	-1.370084508716221	-0.6040814905402805
0.10432149314152653	-0.9040856581081398	-0.36292669058041904	-0.37971681827246984	0.7044314459318961	-0.2976691876264441	-0.20726296899953414	0.012596485202906713	-0.9977626935943258	-0.9049173347049452	0.6075838322460456	0.38999733356682476	-1.1307385016647538	0.7783505535779229	-0.8913871632597491	-0.8477327407847757	-1.8071337802346856	-0.06526433296859778	-1.1488907616829784	-0.3574966434029631	-1.4165376483562906	-0.5400745552235966	-0.8987203130837436	-1.3052075914064774	-0.7368207751151653	-0.1267655097843285	-1.0835697906730695	-1.9878083840172291	-0.8381734651582358	0.4534538233501825	-0.7314546604942154	-1.1122015425292946	-0.38605965843723117	-0.5974205147936943	-1.4992457132339212	-1.1225927500261066	0.1938500091289958	-1.1074086478594165	-2.2113059411106257	-0.46760771088736586	-0.06455655802166008	-0.6255290491588025	-0.9917345534153096	-0.933939542727828	-0.5506912851526459	-0.9652229528022171	-0.20612374729999558	-0.585829862736394	-1.429134080749473	-0.5959387838006265
0.1551878375564534	-0.9332322910085444	-0.40571586210434357	-0.3778843892547793	0.6647684823823423	-0.27192443422709933	-0.17210088649529257	-0.03857314374819162	-1.035041686867134	-0.905418885262183	0.6680188651525423	0.41643831632747386	-1.1012123710667103	0.7915962877910803	-0.9290025507422586	-0.8508403737028607	-1.7855115732956524	-0.06629119451992235	-1.1698283556550328	-0.36267725926743954	-1.3361072573543913	-0.5262483724381802	-0.894575114373322	-1.2965536101820887	-0.780959067786248	-0.1962498518983813	-1.1041315038075503	-1.9924766532198674	-0.7941648067334297	0.47015542029556745	-0.7816867494373325	-1.0686729804948085	-0.42240343223554844	-0.6033519942580035	-1.5266196675439563	-1.1131883608907125	0.19123141494148946	-1.095258252292823	-2.246797501844143	-0.43035850499635525	-0.1031108022982535	-0.6182028270802917	-0.9782674552870816	-0.8544535023379206	-0.5905934975605461	-0.9371610294212823	-0.24932562984319023	-0.6565071226374274	-1.5039709806763453	-0.5705225598424709
0.2152754203023574	-0.9717794459283084	-0.4557577903522693	-0.38961485905685633	0.6346371780918071	-0.23937014003552987	-0.0925950042733181	-0.09532122580595108	-1.0693021714733955	-0.8976003592368553	0.6990948337777578	0.4462033805728514	-1.0616044548499333	0.8243756737231802	-0.9725428090126036	-0.8666834626088391	-1.732479179191324	-0.08680602129438897	-1.1931268517172846	-0.36393493289370304	-1.262790245020476	-0.5208472572917506	-0.88809193586115	-1.2998981159868264	-0.7971214854503228	-0.2523208777435184	-1.1175667448627635	-2.0111541930028896	-0.7655725688156502	0.48278673883130097	-0.8333206641183978	-1.0391064100562897	-0.449596370844361	-0.5828244231707385	-1.576368988226895	-1.0923349344279547	0.17280870656202757	-1.0852925602692038	-2.283641401154624	-0.3913286643254828	-0.15729431571851338	-0.5941105926075455	-0.981652817091122	-0.758078115867532	-0.6169644915078829	-0.9004891977302881	-0.2783727559445811	-0.7140621591064301	-1.5742418486769458	-0.5316876431298299
0.2799187932290792	-1.0011305218599094	-0.4965218414922193	-0.38423940903953574	0.5983806767331344	-0.20742238428278909	0.015392796305215173	-0.15602493824843325	-1.0950006192353123	-0.880086537359117	0.7165166436899608	0.4843608026351853	-1.0150902841542404	0.869026739256096	-1.008074494157651	-0.883600274370649	-1.658528924119579	-0.11629001696442669	-1.2024973954099034	-0.36666266873874476	-1.2085272451060223	-0.5231236215292039	-0.8675764920848117	-1.2973129347235464	-0.8002187492084465	-0.29170304707726846	-1.1248556745122262	-2.0474827889010503	-0.7546507445595145	0.49871885132527416	-0.8793764805505468	-1.0115566872496524	-0.44102626173418935	-0.548673480800475	-1.6306386368900179	-1.0558836213939327	0.14492421710588016	-1.0852889729070645	-2.320564849793162	-0.34960230101147594	-0.2118033109716273	-0.5502632145534442	-0.9964135893494441	-0.6558272651463048	-0.636901860434208	-0.8867936156100082	-0.2937678564006448	-0.7552867534938681	-1.6489636894438724	-0.48774142435888856
0.3584338992774813	-1.0204253151060478	-0.5393685745774452	-0.34187423496830405	0.5456508942246987	-0.1674265260518128	0.14250888203772227	-0.2048989492241237	-1.1124701353327078	-0.8643564557696191	0.718667543298612	0.524026489807192	-0.9830868186669879	0.9293328923805971	-1.0391546333999369	-0.9007506451826697	-1.6225162003466491	-0.13992650285492084	-1.2094979039288039	-0.3717391725480669	-1.182444856656747	-0.5320064819760926	-0.8400164037275877	-1.2842537118845987	-0.7916258979856869	-0.32373101887047545	-1.1502153012198297	-2.090836103465514	-0.7538607311172029	0.525566710463311	-0.9040057799742073	-0.991273853590879	-0.39120260379133165	-0.506603326097292	-1.6282627648458252	-0.999407659198267	0.12005029435595038	-1.0916565407047332	-2.3433955069454404	-0.3295132073201306	-0.24688165492000316	-0.5025063461183705	-1.0034123168271978	-0.5616525641293004	-0.6444802585906317	-0.8908016763750359	-0.3036782462820241	-0.7851709041106449	-1.7299168920836536	-0.46015381193682564
0.43815524298863784	-1.0486963146464219	-0.5858521517630908	-0.3033249968567847	0.4887665952544202	-0.10270530675565673	0.2813327974765412	-0.23960707018956695	-1.1229979039789728	-0.8539816398074022	0.7217579711176944	0.5583963969712099	-0.9653879643142005	0.9935176096324568	-1.0780188391183672	-0.9178393823564404	-1.614221919336056	-0.15571029840928383	-1.2295906876751594	-0.37769854658509716	-1.1861626036209578	-0.5494446080165089	-0.807683853786302	-1.273797059420568	-0.765801661961093	-0.35362295158386725	-1.1934885826677177	-2.1498276735615685	-0.7554853915296398	0.5677285716343518	-0.9100024789643155	-0.9907332552565602	-0.310948019403375	-0.4770040805352006	-1.5685419811895334	-0.9303362671210016	0.09906887647934096	-1.0946914490747766	-2.361193622396447	-0.3433166137467921	-0.27311057771473596	-0.4601698232010828	-1.0016081122932723	-0.4769340150960744	-0.6297126851438246	-0.8826645982786833	-0.31533995246260793	-0.8202887152142398	-1.7965240342017683	-0.4484917480520182
0.49945903230360045	-1.0883736923612914	-0.6211949504022722	-0.2867795274018405	0.42512165526540324	-0.04760205413235097	0.4132870903307162	-0.26750947836488365	-1.1117915877441789	-0.858677609137669	0.7345441393012737	0.5803420756200663	-0.9523619776386824	1.050847278804461	-1.1173601214662496	-0.926247508164036	-1.6256796852708928	-0.17557166783290717	-1.2443497506452101	-0.3894340574420864	-1.207422210809801	-0.5548919224371299	-0.7705744558072924	-1.2687889952692806	-0.7243038094849891	-0.3869964598053036	-1.2428973450166771	-2.221797567597654	-0.7586990055322627	0.61830850860717	-0.9232760164205056	-0.9842096888183844	-0.22730586621930424	-0.44483029798637325	-1.4762480946589673	-0.8533939720523191	0.07592616568705576	-1.0866485831579467	-2.3851672777886983	-0.35917960557157114	-0.2943467320168166	-0.42614096734336365	-0.985890715103501	-0.41283186375440406	-0.6039827641523181	-0.8402308356113529	-0.333920388211107	-0.8409086268509556	-1.8523519497565366	-0.43986718825436333
0.5485808181153702	-1.1237191922642031	-0.6376313925884827	-0.27659882469451225	0.35751524507801785	-0.021770652384601817	0.5419644539233701	-0.27891318886716665	-1.0756846312151933	-0.8748526146085875	0.7333995364053172	0.6029786913582706	-0.9325054445114228	1.0987412654723225	-1.148187690728237	-0.9331472317723524	-1.6579581610046474	-0.1957840372049831	-1.2429523888664862	-0.399112314089227	-1.233450913382337	-0.5307843011770169	-0.7338729980188331	-1.264331586319814	-0.6752500952744654	-0.42771996076594565	-1.2799593320307372	-2.2826903639655285	-0.7767086340052944	0.6698513523525189	-0.940837777748681	-0.9637293288451485	-0.15287614038466754	-0.39409024460095554	-1.3594241006591417	-0.7774144482196613	0.06198392095898172	-1.0590115452349953	-2.4025090313050645	-0.36503291937795945	-0.3059719604997073	-0.3919736503679848	-0.9623517938628117	-0.38327681493390303	-0.5787748597105589	-0.7611747234846946	-0.35689765805666734	-0.8494012689406226	-1.903589610403993	-0.43819595106584985
0.5833673166623352	-1.1479129034276938	-0.6353289301364183	-0.2737868259093858	0.317751736599572	-0.009721434994767911	0.6581235267182658	-0.2927240864069904	-1.0182260439005022	-0.8982960583968959	0.7223779643530037	0.6229358193597359	-0.9185036654856557	1.1278742682503415	-1.168544129557017	-0.9543427155789999	-1.6720875840732041	-0.21628766185343515	-1.2237637803887162	-0.39343612484221613	-1.26057122878191	-0.5013637633848402	-0.6972110183133301	-1.2770720087787606	-0.6492476980602447	-0.4700665150431397	-1.3010463246421844	-2.3242808044047125	-0.8069612391577629	0.701017575051208	-0.9548316978757606	-0.9425784190149212	-0.08775562957935354	-0.32889683572942363	-1.2252850391857315	-0.6983431384073991	0.038759549225298576	-1.022926269473447	-2.406712585271851	-0.38061231140751245	-0.30918379066164847	-0.3583153816192947	-0.9553134135381584	-0.3939195597868456	-0.5455123314880447	-0.6944012008629363	-0.37019117895368625	-0.8488022660915011	-1.9622697819763661	-0.4376957997904558
0.5879729513746718	-1.1663166336510697	-0.6299600063277419	-0.27434727627383854	0.3064947263607558	0.002811993753794613	0.7574629004984599	-0.32581614641183665	-0.963049843929044	-0.9143618552787383	0.7002680517461134	0.6409970833965274	-0.9148949161903396	1.14044629701645	-1.1850558920190304	-0.9861391851646684	-1.6825859822191145	-0.23850147774009356	-1.1865921304579585	-0.3751582124393327	-1.2652553215274323	-0.4742153898960998	-0.6508593624688634	-1.3117632864934077	-0.6316965367642088	-0.5123668165056134	-1.3183751321297628	-2.346591203777551	-0.8341966178299908	0.702009915655214	-0.9553865872303643	-0.9301654495692135	-0.03871947139559274	-0.26711852109491857	-1.0673461166289397	-0.6163090738121129	-0.011826681939581973	-0.9741381443758172	-2.404200501227954	-0.4027470429660622	-0.3170444839834137	-0.33257383089207493	-0.9583022468732046	-0.44881646865011116	-0.5074234397266361	-0.6364245194264244	-0.3818116776919357	-0.8378983837193523	-2.0102373401832567	-0.43718344970346595
0.5802819401613223	-1.1845969265725909	-0.6146329324138897	-0.28132122820020833	0.3027705421945743	0.011160816970608422	0.8450663766557552	-0.34944850230005453	-0.9165138165848526	-0.9120967882460513	0.6613563224623302	0.674330584926524	-0.9034924460975626	1.1479407943341813	-1.190924636144577	-1.0202355626197757	-1.700139983977257	-0.2562307091789667	-1.160119887872135	-0.36321031298982914	-1.245910510608964	-0.433198834281768	-0.6015731691246383	-1.3486339995331522	-0.6041500759065574	-0.5507987007369264	-1.3376534304596939	-2.3486486340857886	-0.8621729130639345	0.6798420357216621	-0.9494482976460036	-0.9471527126130036	-0.011130583187234432	-0.24519002125717013	-0.9001094091026672	-0.5451086669912673	-0.07068788849949345	-0.9084643056874121	-2.406214355269811	-0.43265519841999023	-0.33127356712914025	-0.31698473799794463	-0.9659155934778998	-0.5391491178660782	-0.45793718662907146	-0.5737910101874724	-0.4048383964682971	-0.8253599342504486	-2.0306875919273133	-0.4771650547060358
0.5706918522971068	-1.1965664874367985	-0.5663544810894763	-0.2780803630492398	0.3031204385471213	0.006762139048685003	0.9136819072420114	-0.3562170254028031	-0.8729099373050311	-0.8999867691462938	0.6184861748300312	0.7170886368764656	-0.8821722244449299	1.1550546671055577	-1.1823407647308213	-1.04040922558175	-1.7165646034016	-0.25765711322480717	-1.1433515465274493	-0.36634616809107573	-1.2174212053525335	-0.3748659507135256	-0.5625600502563988	-1.3770594006881447	-0.590125592518002	-0.5816829665661374	-1.3612531001568398	-2.339963689660995	-0.8742016488098623	0.6560048370601853	-0.9405700679723366	-0.9839185974075966	0.007320668151603704	-0.27622191471126484	-0.7341429188814067	-0.5103645359427734	-0.14095440654137095	-0.8328391244239464	-2.409685218057128	-0.48496308851981107	-0.34537368577505667	-0.3199820139566908	-0.9757247164796524	-0.6384465546178004	-0.3990225819882587	-0.5213783308006279	-0.42238040466997423	-0.8128113321908819	-2.0230876316256277	-0.5578784916242678
0.5548861513524983	-1.2007402112057552	-0.5178771807351121	-0.25222654406294265	0.30267804085999356	0.015044701763778392	0.9549206936873172	-0.36333039833396324	-0.8338091465672637	-0.8832576312048792	0.5850780778043044	0.7495205497654839	-0.8762838223313605	1.1532923754559343	-1.177306904706817	-1.0465109557685124	-1.7520247799036934	-0.22996919175908662	-1.1319671579184345	-0.3779609089640864	-1.1758728105792202	-0.30655402391984343	-0.5351227826017062	-1.3925878773794622	-0.590801691391457	-0.6043216169711035	-1.396300613300468	-2.318251328599011	-0.8712245925046546	0.6373816314028065	-0.914904001596652	-1.0185168908040076	0.0201362368569055	-0.3302396127204533	-0.5810123087950041	-0.5028856892794282	-0.21773202364407412	-0.7506813567043938	-2.3891949858724124	-0.549795861379289	-0.36731607424276397	-0.3360801550775102	-0.9671894411845454	-0.7362542161813652	-0.33948064166924025	-0.4614333561489163	-0.4275601801713854	-0.7978616424394953	-1.989932426325447	-0.659915451210537
0.5295551604346485	-1.1943407585877337	-0.4781806349138463	-0.22661152566671658	0.3148600644446212	0.030722955863241287	0.9782732002876203	-0.37802370572884086	-0.7941490681201634	-0.865654824550856	0.5736845098108054	0.7533881122534177	-0.8867399420844567	1.1418393828561098	-1.1766579401741055	-1.0501895108093355	-1.7944555527455812	-0.19179981438584384	-1.1475527649471413	-0.3925740770255399	-1.1219766641558206	-0.23250498725833607	-0.5078302679178531	-1.404279156769678	-0.6119389176581823	-0.6245593258119466	-1.4304437793033382	-2.276344017114524	-0.8690464763473216	0.6128968884488851	-0.8892525375724054	-1.0533490969412298	0.022489937254205356	-0.3930329398836104	-0.4569938451202324	-0.5076151789079404	-0.29300707942504844	-0.6695244630217699	-2.3451037240952894	-0.6148657422642848	-0.39847021269691574	-0.36193980499332196	-0.9496281866139494	-0.8373655195656854	-0.28357450082828856	-0.39134452400546804	-0.4271439850038103	-0.7758609784726003	-1.9265469406858156	-0.7671369057246757
0.4967524742421311	-1.1801994726940224	-0.4299859094967807	-0.23475998661772315	0.35175603155105023	0.03145691834384069	0.9941070137322063	-0.40337692987844687	-0.7444505977724651	-0.8484484046275533	0.5841814722024721	0.7366918702711913	-0.8880690385615196	1.1186288980193761	-1.1760300231397527	-1.0465271751469996	-1.8160899035806768	-0.1563152132140643	-1.1739702090318385	-0.41139753659743217	-1.046404844998847	-0.1604635190571655	-0.48197212358141595	-1.4237549618024619	-0.6489690356867263	-0.6343817417380242	-1.4485902898942373	-2.2362397465075374	-0.8708318174598899	0.5732411077862652	-0.8836257648186996	-1.086481537161891	0.007294271511633185	-0.43840188530491153	-0.3713030315436558	-0.5351683021162298	-0.3697465880884328	-0.595477721099698	-2.295243042630685	-0.6610785613552286	-0.4359067646418212	-0.40245597145196843	-0.9323643283950991	-0.9427788755108957	-0.24189102142168784	-0.33088823295986425	-0.42688025737287133	-0.7470682313521048	-1.8347781770111262	-0.8569262584695785
0.4603958729523245	-1.1538263216696623	-0.37701880736089183	-0.2528649701302761	0.39182519661332976	0.01913246502378186	1.0007906863694622	-0.426694863864289	-0.7018830457187601	-0.8305867331697945	0.5998005325535435	0.7200209064751606	-0.8747780737908908	1.0888526397580172	-1.1696000123913197	-1.038076878955338	-1.827632676787951	-0.11810849542077313	-1.185797552191625	-0.43790030135750335	-0.9560962526768793	-0.09806929929405794	-0.4761995505624591	-1.442935151937427	-0.682595818169839	-0.6244500009771536	-1.4507563908301848	-2.2019730438900833	-0.8725100381057043	0.5139109131993118	-0.881493821508904	-1.1005994705850655	-0.039432180674776544	-0.4498472088701777	-0.3328313892003586	-0.589411032063386	-0.4476946786845124	-0.5268443086461796	-2.239403601141606	-0.685626215761685	-0.48328586540542756	-0.4452282396513021	-0.9088154939426849	-1.0460542733790668	-0.21611073041222234	-0.28162592232248634	-0.4234023492398631	-0.7092346022461358	-1.7374320719516938	-0.9357366807789926
0.4211831800064904	-1.1228242718257573	-0.34879271084627195	-0.26148615877999587	0.4349107095423871	0.0015224624510765312	1.0105407788938372	-0.43426465568599404	-0.6717678700169649	-0.7956925665787433	0.6158297422756656	0.7037838848754883	-0.8675479571957287	1.059426556079305	-1.1720169667861207	-1.0351995612117664	-1.8148147944941289	-0.0821944794184401	-1.1857564533157798	-0.45996372808579605	-0.8694382999731974	-0.05617495747008109	-0.49244697492584616	-1.4585621669280182	-0.7095803860448219	-0.5969842386359135	-1.455673439954785	-2.1705447917629526	-0.8661988572727752	0.4525750132390078	-0.855793682979867	-1.1133763042942575	-0.10662042827771867	-0.4576871233492956	-0.32674771684477477	-0.6520159760966301	-0.5200027202613478	-0.4723773892816709	-2.1887097451357764	-0.7076121736571654	-0.5461161414796288	-0.4801693099312484	-0.889965521847856	-1.1397114735412377	-0.2012882078549148	-0.25582368752101214	-0.4077187966874594	-0.664619042577229	-1.645493747409715	-1.0138212737985044
0.3871991784169771	-1.0952398922769504	-0.3457105508820321	-0.2781339713449708	0.48596742443405005	-0.0096551744930457	1.0211539598532595	-0.43688145732511857	-0.6483970461041826	-0.7400366337755826	0.6356027573033124	0.6719165181448388	-0.869642545947556	1.0276101502494823	-1.185034844520672	-1.0468450749653422	-1.7839996582358886	-0.05677312144964437	-1.1849710081329679	-0.4676721846494182	-0.8027425457704875	-0.03722905511740351	-0.5112736340423839	-1.4824837881691781	-0.7267980661397615	-0.56232826600632	-1.4859934378057083	-2.153799719059034	-0.8540139041794967	0.400657939350623	-0.8199643800040637	-1.144980514608287	-0.16521656957051484	-0.4771362436248695	-0.3267477168447751	-0.6995987112048941	-0.5975479502131955	-0.4418704616470942	-2.152418504314952	-0.7333314206602946	-0.6119310245494382	-0.5121090318666356	-0.8864661581089794	-1.208774314895404	-0.1902251202742986	-0.2552079086380452	-0.3669440324977501	-0.6179678884803744	-1.5652127324938276	-1.0803474928317658
0.3650083929848108	-1.0656805158984701	-0.3504462975163915	-0.2773444673533063	0.5291253297119106	-0.016046764428262524	1.0317566153439615	-0.4342139424759332	-0.6398432340790926	-0.6814078004920203	0.6450934229822838	0.632271896127995	-0.8599056524526171	0.9999539707113216	-1.1949727716621383	-1.0707946092390608	-1.783744636418578	-0.021829956368563826	-1.2024836957846214	-0.4725529577950499	-0.7640484501104902	-0.021441503145842207	-0.5239504851250478	-1.5025160447743275	-0.7162454418311089	-0.5216468130590606	-1.5301223291232964	-2.1490511163519526	-0.830282257440684	0.36931931849615385	-0.7903702810918397	-1.1822714035544784	-0.21014365079898817	-0.4936090511211143	-0.32672714652404594	-0.7538662548437005	-0.6705800521370957	-0.42098125190860153	-2.1196693019960215	-0.7521652365694911	-0.6757438872888593	-0.5389216200628093	-0.8829519245525146	-1.262834858740756	-0.17889186623372555	-0.2452179958670498	-0.31266146871088385	-0.5746569367116734	-1.5038135312995766	-1.1410792763574082
0.3468998746840339	-1.039419229928916	-0.37302612815424585	-0.2543903698178763	0.5555847331992882	-0.029456870584208296	1.0460852867615749	-0.4233816008069991	-0.6422037572052475	-0.6277135775296694	0.6418646889799398	0.5829836460775113	-0.8516534774905999	0.9842646269105646	-1.189903832474203	-1.0927264528290124	-1.7960281872856563	0.03242940800343706	-1.2386141741939771	-0.47942018895302524	-0.7523046645737237	-0.0037429811963444553	-0.5531204019761599	-1.5173953279645538	-0.688219316232155	-0.4759406225126307	-1.574115839132387	-2.1460921656049647	-0.8018685536341611	0.35523733255202095	-0.7785764485812613	-1.2069725889841272	-0.24489042787913737	-0.4889780564591398	-0.3332839362563948	-0.8203818366810036	-0.7195058441602119	-0.41985482019678866	-2.093363595249685	-0.7668938292133649	-0.7368239308656358	-0.5474614131137475	-0.8801365724226533	-1.3012501494697724	-0.16934445828439398	-0.21119071455736943	-0.26102442272187454	-0.544874312001527	-1.4641060096277445	-1.2085935991298649
0.3372499733819958	-1.0166527625681185	-0.3976729421297481	-0.23509138335496593	0.5700752683512897	-0.040726252838406404	1.058066778654609	-0.42422344009400453	-0.6436307633459714	-0.5780762514133622	0.6321880253303745	0.5044148303503999	-0.854198108403964	0.9603347616812201	-1.1599672739760467	-1.1155146796030706	-1.7955424314431618	0.09051989947238016	-1.2648717893170551	-0.486129169787166	-0.7563355791522481	0.004010096999851954	-0.5952610623052779	-1.5272781397445825	-0.6558899126683744	-0.42559653609014625	-1.591861621050136	-2.161931254897664	-0.7771281891667473	0.34086941795927683	-0.7789269050157479	-1.2174466817115566	-0.26361444449766275	-0.4541134334046669	-0.33645176564865087	-0.8809272443072889	-0.7432365137305648	-0.4506451494403885	-2.073375779873749	-0.7782424701993802	-0.7833985387970928	-0.5462111906689993	-0.8869221658483234	-1.3160642648495562	-0.17549875866036552	-0.1581182720816315	-0.21279523221390523	-0.5200867618976159	-1.4322043435964482	-1.2595053393215443
0.33894468745363515	-0.999587555586728	-0.4342716293791458	-0.21249792344535767	0.5715552897045884	-0.038554947166633734	1.0709183759618368	-0.4366853662462177	-0.6261118983330466	-0.5283863433837963	0.6082562864474198	0.4204449088394842	-0.8598005024148749	0.921267458243333	-1.1053770790676427	-1.1464093517448684	-1.7840543057681686	0.14527962547302672	-1.2791650650275312	-0.4879115681714071	-0.771170776424598	0.020003445738267806	-0.6341732927392958	-1.5160331808863674	-0.6156346202840256	-0.36863409236130706	-1.578908337453171	-2.1836882456843387	-0.7635372799473225	0.32800262877174446	-0.7710026956359612	-1.2128100113825906	-0.27974279151916537	-0.4040712011326977	-0.3304452319958012	-0.9341228364668099	-0.7423001349358642	-0.5007032007354127	-2.0621383905840522	-0.7831612994346127	-0.8178504837463907	-0.5368406309121047	-0.8982579234557051	-1.326351554569886	-0.1901930666265065	-0.09373639065711185	-0.17221414300316665	-0.4929793448271914	-1.4176402762454106	-1.2888007853669055
0.33379076289459214	-0.9792705471846064	-0.48566363788305456	-0.17325177748934428	0.5665401086514256	-0.051006824528463626	1.0973864213032853	-0.4394204987088172	-0.5935169396259014	-0.4884402683573417	0.5746097304850353	0.36120126645894657	-0.8548332146319281	0.8750824757886055	-1.024768668272102	-1.1797044919027238	-1.7557468840468053	0.17856860994597326	-1.277178619361698	-0.46408656546990407	-0.8007830112694954	0.04440506237960211	-0.6714011249671737	-1.5106483526496242	-0.5804592059218507	-0.3161161236469637	-1.564368384920625	-2.187062252870949	-0.7532983486667439	0.32669913052071986	-0.7554901309594386	-1.1974653355853835	-0.3130157562010049	-0.3517240445769153	-0.2865738804611574	-0.9931943108090779	-0.7397795338780366	-0.559736832103545	-2.0717847933126143	-0.7965369815799497	-0.852412969695526	-0.5091036111362632	-0.9124090331929476	-1.3449449943743645	-0.21524070282930818	-0.020893047617533488	-0.14568479162839662	-0.46234897879667863	-1.417949119253686	-1.3076845457159458
0.3144909602905156	-0.9637637361391296	-0.5196040275741602	-0.12444873444904678	0.5558179974343185	-0.08639502940901253	1.1549712606708893	-0.4228000893316387	-0.5730988258256267	-0.45574645259804347	0.5385833543348074	0.3270504369086238	-0.838017620596176	0.8221642451088569	-0.9293393107159901	-1.2183422953341554	-1.7340457417833668	0.200125234439784	-1.2573278623286508	-0.40769531191614555	-0.8345827445000744	0.06472014322196555	-0.713932179672194	-1.5196964870711056	-0.5424058031118613	-0.2718942279729246	-1.5681969683249117	-2.186745381825646	-0.7416222177905479	0.33956591970825184	-0.742664398947315	-1.1768758163331021	-0.3757429716490629	-0.29032107311706795	-0.19915001736316648	-1.069228424763366	-0.7473413370515216	-0.6199794045126994	-2.100489540320871	-0.8136738478947606	-0.8860542806460169	-0.45611779931663776	-0.9254102103701062	-1.3530315986413113	-0.25490022333250156	0.061989690424706645	-0.12463603008407728	-0.43610960822794737	-1.4207287063281666	-1.3194381006877163
0.2832135167624733	-0.9603344935969831	-0.5359986068066973	-0.07955909699706136	0.5185841993668102	-0.13379677294769993	1.2333333752919475	-0.3998168625321959	-0.5695703783652766	-0.42402742461531195	0.495193366220594	0.3008538099478655	-0.8271156646830521	0.7636965085432511	-0.8274799424114457	-1.264982740111011	-1.7307061703662174	0.22480351804962134	-1.2348650434085777	-0.33305113285274046	-0.8780190926053942	0.0868663952959335	-0.7544323063317909	-1.5300256193831363	-0.49770104922247926	-0.2375662298477125	-1.5954790096131688	-2.173811687610306	-0.7418230686657115	0.3618094866370255	-0.7357769565195521	-1.162253671001957	-0.4498383400440834	-0.2292405795960109	-0.1031277602004796	-1.1441707362850493	-0.7558504071452268	-0.6849931685674305	-2.1387318330824554	-0.84237321733625	-0.9200272145960202	-0.37266239684030344	-0.9431895555986488	-1.3324622464820137	-0.28603347352315084	0.16301041538577626	-0.10343068025888816	-0.4063726701757851	-1.4388111616754433	-1.3206701806588093
0.26337040876484197	-0.9645545063541352	-0.543403116737767	-0.059465733061056736	0.4743323652625991	-0.19748840598634892	1.311720049340019	-0.38543459615902315	-0.5612386364600686	-0.38850227506515506	0.4294597757415657	0.27266020627765103	-0.8263459664067785	0.7025529814167687	-0.7305106095587918	-1.3170015307941145	-1.7186533535243242	0.23722294175764355	-1.2097536302673937	-0.24924092845355372	-0.9242605277703531	0.10940324123352374	-0.7767725148314473	-1.542313924939536	-0.4706753672268135	-0.21964536654422742	-1.6316366494864698	-2.149742877084657	-0.759779136905366	0.37766170730271054	-0.7380451884427593	-1.1676908427105874	-0.4975590656693528	-0.18448487091077045	0.00345221407633427	-1.2049047279678753	-0.7562750440404987	-0.7594129961520137	-2.172891989272707	-0.8816634119174951	-0.9504444130512567	-0.26227630697920395	-0.9731621512487753	-1.3005340119231845	-0.317940590353338	0.2779411454710161	-0.08250142029733831	-0.36137638835701286	-1.4646086364843502	-1.3215179980646607
0.2633803776711461	-0.956561941059053	-0.5379713984985797	-0.056921775754581946	0.4476316539458801	-0.2615368263419566	1.3935555686387058	-0.37214435424248726	-0.5534456202160565	-0.3535838398987532	0.3516744706038634	0.2386736849376006	-0.8177825473330442	0.6448541064347999	-0.634207780820814	-1.374116450197794	-1.7074263216146726	0.24558719584843472	-1.1904371586203295	-0.15993360754222224	-0.9698577324144374	0.13199888624735773	-0.7884360951182303	-1.5393867578140732	-0.4656228986184283	-0.21036957479211815	-1.6643231126099152	-2.118189661728393	-0.7935310106384679	0.37758602030748956	-0.7419488837269044	-1.178404046239734	-0.5128691168517936	-0.15275515634322795	0.11732436705155753	-1.266596528148396	-0.7590515160480417	-0.8352605938681308	-2.1843135980589556	-0.9197959614329804	-0.9639242738647518	-0.12377039307579288	-1.0086217095886136	-1.2650669078823111	-0.3523707871739713	0.402410950216508	-0.06948811000819205	-0.33128410963164306	-1.4800628983886535	-1.3351867664568438
0.2694863327821991	-0.9425788092083431	-0.5366160853733875	-0.05404154822943573	0.419145264692028	-0.3202844065599041	1.4812923673997893	-0.3590975357342423	-0.5575662546627588	-0.3307996924074592	0.28519688824246375	0.20974701386771283	-0.7991920206602019	0.5878822243363696	-0.5384837582876874	-1.4171205103178928	-1.6932665388059607	0.27107950061532315	-1.1949808676720624	-0.0799547267727133	-1.0023824260724528	0.15855086910562177	-0.808942765987245	-1.5176445718980094	-0.4641290855669443	-0.1974187866704067	-1.6836014109398465	-2.07863879970757	-0.8321702556672254	0.37299854743049665	-0.7377677437654572	-1.178242906351619	-0.5173477467666572	-0.11574949123613072	0.2159436272062727	-1.3340649557450637	-0.772095490420734	-0.9099925219588533	-2.180126791319128	-0.9530701210138546	-0.9576111545407088	0.0348408895889348	-1.045533553446143	-1.2329504911944518	-0.3852120388826542	0.5174846289710088	-0.09238708571331741	-0.32048682946145757	-1.4732501849708082	-1.3511916072694672
0.2719386837329239	-0.9428488283061498	-0.5485836572549111	-0.05268672039188813	0.3905341997263487	-0.380107445690396	1.5690747765253261	-0.34906308190359475	-0.5679871006587096	-0.29963479689522426	0.2320968522275543	0.19065777025896485	-0.7867128141809434	0.5313975416572735	-0.4522486495977189	-1.438212190102224	-1.6578488659400867	0.3011310706700928	-1.2125255211160388	-0.013960177251525615	-1.0146451750843677	0.1760225946181777	-0.828019452962506	-1.4775974477993465	-0.4722239991058763	-0.18292904125890724	-1.701352608109935	-2.044729134887641	-0.8740856016375457	0.36255374209002966	-0.7297169806732171	-1.1724106820140632	-0.5269077298756931	-0.07336743164133172	0.3100322742204386	-1.3857320244989364	-0.789641704695854	-0.9845235577697625	-2.1766475549183317	-0.9837825840837515	-0.9230732332582035	0.19943450701371362	-1.0910599782925805	-1.2048956721248325	-0.42068626880278287	0.6000759716489875	-0.14365738546555265	-0.32163914850171704	-1.4418632572866381	-1.3653605269370455
0.2795499436958434	-0.941093704170405	-0.5559253727554695	-0.06114221067298584	0.38900993860433697	-0.43504759554023514	1.6508857363969998	-0.3406818787209204	-0.571182442939236	-0.25637201657090675	0.20347701064991147	0.18481850924776938	-0.7699939581799146	0.47632878229061887	-0.3746254756526502	-1.457260228197209	-1.6111495136322787	0.31303519658145035	-1.2242113014812488	0.044425863278988266	-1.0307106736986642	0.18442246265306025	-0.8353974680216902	-1.4234013831991872	-0.49444846545288723	-0.1685990782982601	-1.7136560614261156	-2.022075086634685	-0.9208481487284883	0.3383465181185856	-0.7107290563546991	-1.1751656542947273	-0.5326402001891191	-0.041389250465213696	0.3919227210423439	-1.4173942950444856	-0.8123597785928676	-1.0417204597224545	-2.168646567238522	-1.0130677498235767	-0.8514242418636471	0.35391231807772455	-1.1456421220496809	-1.1742742579064926	-0.45855078502965096	0.640497456895193	-0.190028120324249	-0.3263245690927289	-1.3946829459635883	-1.3734605378361169
0.2907998544596351	-0.9304086627286212	-0.5758887687887057	-0.0883118696453911	0.4172630636231582	-0.47804046723365684	1.7177224627695615	-0.33322365596134806	-0.5686862102953756	-0.21615089769048276	0.19227897898447197	0.195317382581029	-0.750410815150785	0.42436972546768503	-0.31605028772175914	-1.4779723745249473	-1.5632539875623277	0.30520117645534395	-1.2322712476885935	0.09926792945205107	-1.0573433423845195	0.19695926569512262	-0.8509386733455241	-1.3734598545794043	-0.522899436965566	-0.168443500648746	-1.7247410829658265	-1.9901737594258335	-0.9660038888181196	0.3153713102360117	-0.6778640307205975	-1.1816632304283676	-0.5252579398775858	-0.010045452119502982	0.4448501562779029	-1.4321981434829456	-0.8369506100792826	-1.078064025558049	-2.149738948001461	-1.038266289005963	-0.7777302419721005	0.5010761242206652	-1.1985340632076917	-1.154384452324249	-0.4892261259661354	0.6461109411765278	-0.2340253065044942	-0.3369797129936318	-1.3416891191906433	-1.372057674502693
0.2992684403646774	-0.9366692483820567	-0.613973590893527	-0.14793404146035058	0.4669081277131692	-0.5185154398616907	1.764090660971124	-0.3198928434767642	-0.5756279577465062	-0.17768925052294982	0.18974177589843533	0.21487848566542941	-0.732732990805546	0.3799889033626808	-0.2839633764746723	-1.4940036082213741	-1.5143930217554196	0.2815908288588838	-1.2446237431508416	0.15882835396470524	-1.0844502363149073	0.19333892257208865	-0.8723796588445069	-1.327790251051634	-0.5536710721790218	-0.18139849357179527	-1.750728878944854	-1.9402375604695048	-1.0009653311549862	0.29671446591409045	-0.643168843706398	-1.188010062795708	-0.48769992064066087	0.02900081109207118	0.46460280675786614	-1.4291013947650109	-0.8517639048489383	-1.0990967297821228	-2.125430348070023	-1.0504610802006868	-0.7075981187419786	0.6480322386871168	-1.2410815679308072	-1.1514414929174683	-0.5254146943227612	0.6319260347653184	-0.28845209633952995	-0.3428732918735503	-1.2753908200808037	-1.366366928893631
0.3127862773125742	-0.969333844385315	-0.6466842563204628	-0.22982314992910696	0.525401145545729	-0.5585775585943878	1.7844118325800415	-0.31428058156339633	-0.5790042460506397	-0.13467724547725118	0.19710538786242152	0.23114921151336273	-0.7127586896360145	0.34672993050217266	-0.2813675183438266	-1.504134232024276	-1.466643222438218	0.268447001001927	-1.2711279515289888	0.21114257943862214	-1.1110650097085164	0.17217965499221938	-0.8949391900272543	-1.2889603647675203	-0.5784857281290654	-0.1866376760392147	-1.7580990373794148	-1.8874584480503835	-1.0310483289017605	0.28277123946119687	-0.5961736093318052	-1.1913991985070154	-0.4245723561530613	0.070082385884536	0.4395481561100187	-1.4125109605277428	-0.8496516084981012	-1.1144362902907599	-2.100799364019619	-1.0390241048522233	-0.6240475463649378	0.7829870321611436	-1.282280875859341	-1.1545883162973656	-0.5658251860027844	0.5860615040357415	-0.34722627134082595	-0.3491323640173388	-1.2013472227830322	-1.3535825743420848
0.33293343695247	-0.9889063715606262	-0.6872023626075786	-0.306955740522156	0.580089543268993	-0.5841490152969253	1.7605014761375741	-0.3272564015775565	-0.5712235670355099	-0.10330202231198089	0.20364870108430608	0.2419977664223291	-0.6921072222234228	0.32541495590628755	-0.2978827887222334	-1.5116502920150938	-1.422882692977502	0.2655792567422273	-1.296910646308971	0.2441336074759068	-1.1442831459410843	0.15104138708243747	-0.91910854970389	-1.261010265997256	-0.5994859073268469	-0.18396762718944645	-1.7216164823657216	-1.8218125860029581	-1.0534365064533655	0.2708547425469928	-0.5248119178594168	-1.193551195722477	-0.3562358547114363	0.10916036823763116	0.39763612762480577	-1.389464003723115	-0.8426886522282044	-1.1295713711574442	-2.0755571061851996	-1.0162896294644248	-0.5400609511552048	0.8984513871316947	-1.3203426522769555	-1.1595437790285001	-0.5948841072720674	0.5088582265837261	-0.40869953381501334	-0.3588534695772377	-1.137683172861427	-1.3372605644279922
0.3560363773114307	-0.9842659004940322	-0.7320899146844069	-0.3662855034513137	0.634548698554382	-0.5859125640350314	1.6989625690207908	-0.34548611015398994	-0.5680076627068467	-0.0890037866681455	0.21080246918403334	0.2506007757909155	-0.6606589489354496	0.31509241820913714	-0.32374314837168444	-1.5148876799610738	-1.3813202087040721	0.2592388534180476	-1.3011666632297898	0.25656042237912013	-1.1848517734639021	0.13496403966367235	-0.9407249933493462	-1.2402244812211953	-0.6213266418808153	-0.1864064119656131	-1.6505683716666482	-1.7418807490820662	-1.0709105325926271	0.24753053351978943	-0.4343308809055791	-1.1841011209937098	-0.2972877582190432	0.13923540092252798	0.36237345531522175	-1.3726303953076755	-0.8394222145722718	-1.1334277854574402	-2.0620379072222965	-0.9744051941334071	-0.4433068704642619	0.9867855078126176	-1.3360055268022408	-1.1607878719926457	-0.6325929343525194	0.4156831843547482	-0.4719570785422723	-0.36380285752548935	-1.0860397772815298	-1.3367482143410025
0.36218220804769674	-0.9789233797731404	-0.7612945577411537	-0.4128028837009287	0.6830636376436392	-0.566161837560578	1.6271367704749078	-0.3599799455892961	-0.5664202725906524	-0.07832561351405107	0.24133952061240316	0.2541818521686326	-0.6073268497925445	0.3156329050649615	-0.3551284763401642	-1.5007735768017958	-1.3337950714640243	0.25354443936070137	-1.296581855302212	0.2592007040978323	-1.2349406964618588	0.12694636562437678	-0.9736058499983594	-1.2110977192302015	-0.6367033230162803	-0.18636856875356905	-1.5656138929587933	-1.655241064540176	-1.087616862053484	0.22508933943682918	-0.3114715633655375	-1.152288988243405	-0.25836591258368224	0.17083295240040225	0.32358811558080763	-1.3611168423820215	-0.8410935418395568	-1.1238531159070309	-2.07190202390133	-0.911794727866028	-0.3324096829607991	1.0344364942165403	-1.3094975986499549	-1.153553314587698	-0.6683602261953137	0.31255121750921966	-0.5347489791711548	-0.3705137199537859	-1.041729889211865	-1.3489470259359901
0.35625070879695997	-0.9954871227157472	-0.7866164118446475	-0.45334537571732936	0.7249747858032315	-0.5375423977788862	1.5510130722016555	-0.3783550320345701	-0.5534209457582924	-0.06724700886667809	0.2816295425500678	0.2609606191000987	-0.5432442107908645	0.31526369925499687	-0.38148696011742605	-1.4642215854437755	-1.2771255804890185	0.24170379216342558	-1.3019795076631648	0.2592423489198942	-1.2699349404498923	0.1270429641067782	-1.009048395585876	-1.1801219150352014	-0.6319432214883081	-0.19162036562500345	-1.4713451802263644	-1.5604162884900274	-1.0888219673044683	0.20951884258668882	-0.1819438386692876	-1.1137453666186472	-0.22970356101655498	0.22035181883728477	0.28879341806780695	-1.352531305071081	-0.8394167705095116	-1.1170550646526187	-2.1072470463989537	-0.8586267400265873	-0.20977672597460856	1.0406509549679617	-1.2475350687636932	-1.1380387435054118	-0.7012060569965385	0.20759940414349284	-0.5945821854404402	-0.3677420627027649	-1.0143094746731958	-1.365854578806642
0.35199897025840643	-1.0223617377788912	-0.8036807983359665	-0.47477894704659135	0.768937050512233	-0.5008034980555683	1.4816221654196862	-0.4029610815559506	-0.5258390143870042	-0.060714717334912106	0.3125338207408891	0.28011305817433596	-0.4895882495317136	0.3158650860382377	-0.40236607848876754	-1.4131143238316346	-1.2253865113153315	0.21548334920559808	-1.305591642195748	0.2592381844376879	-1.2843943365850652	0.13212068433386462	-1.0346345797952803	-1.1728068954068165	-0.6116374141065067	-0.21757660428582332	-1.3655311495053357	-1.4590666466901103	-1.0811316104620805	0.19221595451260592	-0.06391303200439842	-1.0752017449938898	-0.20791313472154616	0.2738778701529078	0.26647976265709095	-1.345439551997478	-0.8311254629262013	-1.1143573683236911	-2.1535280081010066	-0.8194713715774995	-0.08839656698657442	1.0122175572180097	-1.1646953149848693	-1.1164762078873423	-0.7386080848767002	0.10265858682924725	-0.6438291997740644	-0.3583610689300785	-1.0105428011212847	-1.3994562053450346
0.36162394929468455	-1.0287766200596444	-0.8078252307496807	-0.4953255447555886	0.8125453970715324	-0.4614141782634197	1.4346329645636389	-0.42189063243121955	-0.4829959308882602	-0.0710490856715457	0.33662771170077055	0.3123848758841151	-0.4463631720166008	0.3108446482718139	-0.4228523102240894	-1.362574740466534	-1.1775699205697867	0.17119014294445484	-1.2980111828732597	0.26221578921510025	-1.2817771500940147	0.14181413204611892	-1.063238644124018	-1.1934999382541502	-0.5675173943779497	-0.2539775694707774	-1.2506898931337465	-1.3589711001539992	-1.0779492399289272	0.18029525276533334	0.061521166839025906	-1.034480135849136	-0.19183758097998266	0.3159004461438105	0.25453354889376	-1.3476777469843184	-0.8288607328180877	-1.1120219955708557	-2.1915107188447216	-0.7734863621581303	0.01659895935890605	0.9571059600037307	-1.0637391667788565	-1.093716624837385	-0.7761841182734447	0.003364241950782332	-0.6804008048456825	-0.3449038100061662	-1.0170769502571557	-1.4450858601160834
0.3764477129683731	-1.0318702674373745	-0.8105724870845299	-0.5288161091427395	0.8389243646157951	-0.4260055855361869	1.405768620843583	-0.4315159997007125	-0.4262076663428432	-0.09215870146367455	0.34794020365580614	0.34327481941519855	-0.41443962055803213	0.30106259743048785	-0.4471621708278192	-1.3230578467211132	-1.1213922573853066	0.12149377790234113	-1.290722982223445	0.25939643476152296	-1.25809273080577	0.14207452795520042	-1.0896494816218443	-1.2153696443222142	-0.490186301608742	-0.2904374018744659	-1.1527875460812667	-1.260834798531806	-1.074418727878824	0.1847607854833585	0.19184715341382869	-0.9831128979670251	-0.184996451787828	0.3553009064356959	0.26167145018670157	-1.3644220261098174	-0.8362701022342953	-1.1074696330157896	-2.225876028565225	-0.7237029751535196	0.10363157323082259	0.885130613135692	-0.9476505008748385	-1.0621961182247883	-0.803731939003985	-0.08486807513723556	-0.7173721221079435	-0.32903531079977133	-1.0422870177758128	-1.490855801220475
0.3805399490060657	-1.0496722408142092	-0.8012736784997173	-0.5360142412148899	0.847390247628552	-0.411066390878994	1.3837317978332908	-0.4331726312293571	-0.3648669643398422	-0.11277485622368295	0.34574161225982347	0.37737509259313	-0.3839587276172878	0.2992013433988112	-0.4750641378180161	-1.2819319906297946	-1.0535807417730856	0.08398906000595517	-1.2827041348919455	0.2506593510929763	-1.212553685861487	0.12036926895306366	-1.0970143373200423	-1.249046557191404	-0.3895115247628184	-0.32898281574191063	-1.074715853097384	-1.154116200851607	-1.0732939629779055	0.19539901314494576	0.33049161285721607	-0.9381184827567891	-0.1928318544188415	0.40436513184412026	0.2896676566987874	-1.3899553148177877	-0.8514427051461038	-1.0915560945648275	-2.258842944834626	-0.6808701077204342	0.18063566195083064	0.8055684114970767	-0.8226201179949939	-1.0244812831982735	-0.8143966455334777	-0.1640341477787092	-0.7560411859943744	-0.3111718275280812	-1.0849376316441544	-1.5369734084553235
0.38301722222254964	-1.0487156017248367	-0.7703369557347127	-0.5051456098370939	0.84434976897884	-0.41779438028448534	1.3604985798784826	-0.43780105686755044	-0.3145763070057915	-0.13057585624306595	0.3317583802142231	0.4150564421487785	-0.3474842825252323	0.29088469706095244	-0.5032291985376903	-1.2392620497065256	-0.9758173033377598	0.05853782970112019	-1.2720869252987006	0.2344261994533224	-1.1460592536965497	0.08529981990742877	-1.0893775214948112	-1.312592167481409	-0.27094296894850123	-0.3839017260203766	-0.9990160406383637	-1.0573768096122307	-1.0896833943912818	0.20698753307986087	0.4906356010662769	-0.8975788057437774	-0.22470139774229012	0.4639125335250269	0.3427853674010901	-1.4089427516684572	-0.873567376202289	-1.0764676494059575	-2.2742503936371907	-0.6490790355932836	0.2637993408284402	0.71602479222954	-0.7171138056072687	-0.9891082702219152	-0.8092085336837933	-0.2197126544555757	-0.779401685053643	-0.31017179734776745	-1.1325055106638646	-1.5871959157918856
0.39378364103060803	-1.0268054806456548	-0.7388141516182742	-0.47563667977827595	0.8383331604339069	-0.4118105472829344	1.3363215782284399	-0.4390621253577229	-0.27628154855500386	-0.1489026753950366	0.31385965242870517	0.45232912769426414	-0.3264038029586521	0.2785752992318287	-0.5313661959262205	-1.2092302485002289	-0.904429410335174	0.028307025630119047	-1.2636296899581887	0.20340080701735058	-1.0740799144580602	0.03920974400002837	-1.0860218844435177	-1.3725324352921306	-0.1379387885387971	-0.4530791176367396	-0.9361395457201518	-0.9815241295280618	-1.119525371087859	0.21747018191793804	0.6522300895180752	-0.850463581683521	-0.2613575317802495	0.5341598589454714	0.4158974298519215	-1.4154588270957777	-0.915453995076869	-1.0632446325596443	-2.2731325162376566	-0.6285203750278759	0.360645539019247	0.6196273476378601	-0.6274934150086375	-0.9405415990879794	-0.7961901735878948	-0.22229672655374122	-0.7847092036262904	-0.32044114280347386	-1.1899624216936562	-1.6459819888681277
0.41577006388354737	-1.0249732081962517	-0.714533638487418	-0.48604156263138504	0.8308646831157647	-0.40391025669315317	1.323006860297528	-0.4393021678853427	-0.24089837612044906	-0.16218972039927965	0.30673449940137676	0.5015373301551289	-0.31939660444350404	0.2695583037286765	-0.5637688196486803	-1.178679427182352	-0.8322157324003465	-0.0017370763406413538	-1.2542682793490914	0.1636300019484199	-0.9911889207722666	-0.00331458792656453	-1.0957466522117756	-1.4069396908500496	-0.0009191290090476923	-0.5276554741713746	-0.8938518401981199	-0.9255272139587474	-1.164676647824709	0.22635919902331106	0.8033060174847882	-0.8004322454544868	-0.28658392071131733	0.6069341426403717	0.4855845339013841	-1.416902983949814	-0.9660075618651913	-1.043255850718174	-2.2706246190005	-0.6106954305213689	0.4552624937133346	0.5229611255824874	-0.5372484920713398	-0.8866431009648486	-0.7779608061796035	-0.18383253847125314	-0.7789442824437331	-0.33640101532583644	-1.245523884456971	-1.7137646854956732
0.44094653675368906	-1.043361508756895	-0.7010380687967979	-0.5180944499966778	0.8226481515266613	-0.41671382441026966	1.3266942828391322	-0.4322766978516207	-0.19141375107337794	-0.1704653045937031	0.31152275484946135	0.5600773963532204	-0.31586776917687187	0.26570638331956314	-0.5998617714166125	-1.1449852903137194	-0.7371715298682816	-0.028020998012550563	-1.2446602754849247	0.1306556318399597	-0.8871143748896779	-0.03879143057189137	-1.1202581552740334	-1.4104349022889688	0.14234987686452685	-0.603766583194459	-0.8693261623508558	-0.8843295150968412	-1.2180003235043393	0.2465592170811226	0.9478060198543942	-0.754876439666304	-0.31004173476441416	0.6826530199730793	0.5405175754080154	-1.4117814379932303	-1.0166700099087105	-1.0188438513586617	-2.2595086471062586	-0.5973243975530029	0.5276852721067515	0.43732292431010994	-0.4664185942971873	-0.8544221386497497	-0.7515806540471829	-0.14336157099338095	-0.7678100315250275	-0.36631054741927105	-1.2896460444235667	-1.7789490352534874
0.46664139275162697	-1.0562028455654509	-0.7254703351347224	-0.5301758104617168	0.8273295234159013	-0.43703031363018463	1.3436122195618878	-0.4099662663056477	-0.1281237669069668	-0.18333573905443373	0.3177703789898898	0.6284085466710937	-0.3242965962022966	0.2687894421450393	-0.6287459549968593	-1.1251781853055483	-0.6380773379994187	-0.0626019610191639	-1.2329151300768282	0.09580308025651674	-0.7699583703748963	-0.08571309341474546	-1.1516432312243658	-1.4031894391071293	0.2851118085830106	-0.6837082662366596	-0.8473510683556702	-0.8488578099127405	-1.2638523466278726	0.28050483443764074	1.0659731151326954	-0.7293851489788048	-0.3284841872232626	0.7548299265026791	0.5819102032948228	-1.3992852628782317	-1.0768105712171958	-0.993911684488916	-2.2358783098666724	-0.5908992349791918	0.5899198550151619	0.3728489121105625	-0.4462848612839892	-0.8426555283039864	-0.7199299663993275	-0.1029950660045833	-0.7528517299577062	-0.4019106065793622	-1.3355304262609111	-1.8260913426623149
0.49726088846362126	-1.0582357036303676	-0.7616974886702649	-0.5258773998404326	0.8276955069570704	-0.4451701614184945	1.371283676827	-0.3923045456818922	-0.07301747789917523	-0.20264139074552992	0.3260639808068408	0.7056165533746733	-0.3556523374570563	0.282541407004849	-0.6479412734995446	-1.1100876755613611	-0.5361961219842433	-0.08614509585953711	-1.2204302049035238	0.04899430025915767	-0.6571375004068295	-0.13973684468109288	-1.1684740539247744	-1.413518571419159	0.39628895914564055	-0.760067458538699	-0.826870584006288	-0.8269803188694009	-1.304830388514094	0.31215461293912805	1.1767660229353347	-0.6980096533446803	-0.34437496448503774	0.8067435881243503	0.5996109642820752	-1.384342457766531	-1.1319698151003836	-0.9552219838140674	-2.2118711600205017	-0.5564999745713561	0.6478249154299454	0.3149477306140261	-0.4621757396789465	-0.8466387167017972	-0.6856966705579844	-0.07209066331566592	-0.7321326279520612	-0.440124957835197	-1.3768790548982863	-1.8384182417790487
0.5528475100133781	-1.0554005031033955	-0.7826184997687909	-0.5128749513851185	0.8108160242945803	-0.4565109011360834	1.4023022331451003	-0.37139379873359063	-0.024766575740338446	-0.2280303653244135	0.33760539334106826	0.7653826116032538	-0.3905621499875062	0.30851903229358446	-0.6626604906847178	-1.087260522278934	-0.42680390625449877	-0.07353150196726371	-1.2028535856672238	-0.0033282541791716524	-0.5436276616872731	-0.1903544494592952	-1.1744176986365424	-1.4213726535082731	0.4743875155009315	-0.8222186271188991	-0.8122873094550235	-0.8213703624757903	-1.3418048029553817	0.34000742718037397	1.293127294085932	-0.6527657312109125	-0.36093885606604037	0.8394830286969581	0.6024033853210284	-1.378848706435195	-1.1754461003008512	-0.8962062892566329	-2.187323912104893	-0.43850851222637954	0.6917895275319105	0.2683474197499903	-0.4918806786125007	-0.8606112397823061	-0.6574070368356979	-0.042747699937129256	-0.6995457825541616	-0.472836604951642	-1.402046732200122	-1.8181865127487626
0.6319457970805504	-1.06632084690184	-0.7864280285531151	-0.5000723156684354	0.7811753792570415	-0.48187338241011723	1.4364643961209334	-0.35809003329437233	0.019939429319638872	-0.254446709593123	0.3520560049025178	0.8005909119427613	-0.40365543268717996	0.33589354966744284	-0.6794704260401394	-1.063914348884927	-0.3390946169440985	-0.022427403089333657	-1.175678095650278	-0.05802456347501861	-0.4266550839180184	-0.2444747992080436	-1.1756415192081908	-1.4217552139642746	0.5242223980044333	-0.8715031036041522	-0.7839059719417735	-0.8181347074357209	-1.3791630657358716	0.381071826920713	1.3872881236018826	-0.611254016808308	-0.375435010849415	0.8739088702937317	0.5963711387672663	-1.3692209940749502	-1.2170060754098384	-0.8346148686830143	-2.17039246564903	-0.24732040765123955	0.7132529050003239	0.24917055495415436	-0.5312212593426224	-0.8733187607732212	-0.6384770682685347	-0.004745346016865525	-0.6563768659648348	-0.49817239495135857	-1.4224848724536574	-1.7784366851664966
0.7089207071050212	-1.0887015726943414	-0.7643871834438118	-0.4887902061579211	0.7560914303969154	-0.5062164713499855	1.4766611611629508	-0.3568729162529192	0.060804443787581056	-0.28390471530572636	0.3484028139929238	0.8320917449735742	-0.3853845621290746	0.36487810887238303	-0.7064919060156847	-1.0409185140662367	-0.2916666308725492	0.045304384836047866	-1.1466759889291185	-0.10952255043652637	-0.3063271388525448	-0.29793575931605404	-1.1767030409943513	-1.4442509280512494	0.5468580055582745	-0.9130591552297606	-0.7248472299231685	-0.8165101854569826	-1.4171774413752294	0.4190877226868822	1.4664620730930402	-0.5787401458355695	-0.3927644049895401	0.9198910524510934	0.5782024029834312	-1.3497769852979187	-1.2529042252485418	-0.7785264616314377	-2.1579702100519627	-0.030696655868196743	0.7047289656795342	0.2575189458718572	-0.5740314641764468	-0.8931301571350356	-0.6327119907586031	0.032146406703760476	-0.6032810765171939	-0.5080001027132207	-1.4310900864685534	-1.7302025841199178
0.7622294335643695	-1.0954250482297312	-0.7373855783241533	-0.4771035976887149	0.7315785767328984	-0.5057577447996113	1.5173947251096929	-0.34985082709986787	0.09138843418690548	-0.31516264035680386	0.33531618754915526	0.8555161975148762	-0.35622014766086474	0.3895349669852667	-0.7460576950127213	-1.0217504525704484	-0.2717749291224026	0.10858892873369237	-1.115637204582759	-0.15085087185056478	-0.19136330763795972	-0.33269861317841565	-1.1914985491956747	-1.466619121986224	0.5521388859482318	-0.9489092914394073	-0.6401201918135884	-0.8365980245402289	-1.4414446904478126	0.444754023732861	1.5339736112365516	-0.5346190048576953	-0.4196845783186657	0.9458637428326888	0.5659322066686193	-1.3280798933190563	-1.277195633283163	-0.7275859192500891	-2.1372287694628573	0.19118996424592744	0.6696383393978427	0.28072340023725817	-0.6165194896292129	-0.9088329103463529	-0.6345848396081357	0.061764271369335245	-0.5429657431725977	-0.49983741982010405	-1.4365705359291305	-1.6537404330425391
0.7842906232145873	-1.0937547872390116	-0.7282332900771988	-0.4682825963003647	0.7113046972709942	-0.4645182279209531	1.5578581353592857	-0.3319253977837975	0.1136283454521397	-0.3436337240051648	0.346089762307344	0.8694191999224833	-0.3326034491839397	0.4094873057052014	-0.7919026543532898	-1.0089047048088442	-0.26167727954654957	0.163583899380642	-1.0839773705569675	-0.18362118233092212	-0.09744881392832228	-0.346923789695489	-1.21568984114062	-1.4660974486371319	0.5380139013757845	-0.9709088120409639	-0.5292429001547837	-0.863482970693855	-1.4447788149755338	0.4588696483415354	1.5713020889598819	-0.47828242074857574	-0.44871208340537444	0.9412908999301683	0.548066883115536	-1.2942588315999468	-1.2801517593617828	-0.675612216572555	-2.120041927795866	0.406586333308648	0.609626858819494	0.30972693200110213	-0.6443855277878049	-0.9136263273552665	-0.6391364575945316	0.057915653350789485	-0.48780958160824595	-0.4838927761837361	-1.4388596076375264	-1.5289160933968344
0.7993337028269589	-1.1045979827237966	-0.7313049843030203	-0.4342900633259208	0.7050306937080959	-0.4186200880751595	1.6068577007408706	-0.3179860267784869	0.13197380480018106	-0.3719551514388666	0.35654380209041175	0.8787974070010696	-0.30494057725469015	0.43150643571184377	-0.8236282502118945	-0.9929837628861284	-0.2583377081293992	0.21158874339457362	-1.0532536775920864	-0.20761692880287824	-0.008791062316093968	-0.3395235059567578	-1.2421971806190073	-1.4466158472338022	0.4964155477157889	-0.9921304443949506	-0.4054448164130527	-0.8912292705340101	-1.4346246873978024	0.4584491650347534	1.583519389662132	-0.4277312784288506	-0.48412757536475637	0.9231898431692109	0.5223899802656379	-1.242427992481183	-1.2122098561183776	-0.6248797411952991	-2.113761717686125	0.6148136714822098	0.5280046127729483	0.34235488713897255	-0.6598104852316933	-0.9235581619429833	-0.6445031540533404	0.013629056008815876	-0.45048388034191095	-0.4688060264583984	-1.42768675763226	-1.373460537836117
0.8179157441771647	-1.1226468307043402	-0.735988402245287	-0.36474060983799517	0.7188455669379391	-0.3789861141228114	1.6497875791605376	-0.31752622700727084	0.14738711608385305	-0.3962035029762903	0.35144555002467265	0.8704134752461788	-0.2750401125222838	0.4575030922278966	-0.8366426200300529	-0.9759047573394497	-0.2650836423920403	0.25012779092629367	-1.019100511765042	-0.2257074395064839	0.07095930758043824	-0.33253061581771803	-1.2593745331587	-1.4214595990664556	0.4493672889474717	-1.0133394623449223	-0.2867045783567588	-0.9294100000068312	-1.4036490190947437	0.4516289257987481	1.5901926642688193	-0.37902024967017234	-0.5273256766752125	0.9090272464803656	0.48933861743441487	-1.1842200346083387	-1.0561449089806616	-0.5827605223150588	-2.10853239606808	0.82409637282817	0.4382268974050719	0.3825941313623006	-0.6771833887795171	-0.924891118690282	-0.6576772032956553	-0.045606673322334784	-0.4286933848355766	-0.44933335756661064	-1.417797725622179	-1.191228590824402
0.8384616600692105	-1.1467209619816598	-0.7485943841703366	-0.28080951265005727	0.7534812840428622	-0.32631920917816026	1.6677089439012747	-0.321049104666144	0.1580341446093138	-0.4074883905141412	0.33607925614645817	0.8526513364127029	-0.23671923276747267	0.4883793554282218	-0.8310580171323423	-0.9624751119523177	-0.2867787127074475	0.27870068034715595	-0.9915322991566902	-0.23226649898120272	0.1204442644650758	-0.33556296817831016	-1.2583700352701428	-1.417975980368627	0.39022234222707264	-1.0228212893626039	-0.18174074225309034	-0.9757758209879107	-1.3546012353797137	0.4365503944175429	1.5948362120257706	-0.33278869596409094	-0.5683548540681564	0.9036191328511419	0.4420885907200421	-1.133356929463929	-0.8552154406387068	-0.5468940756440217	-2.094657318532292	1.0252848570677586	0.3446662233760966	0.4285062090238531	-0.6785514119975484	-0.9048758583553514	-0.67775194499823	-0.09999314395011842	-0.40961433903483346	-0.4427037158636195	-1.4159386118272652	-0.9989753200874049
0.8662150952188744	-1.177117397563341	-0.7556744562104326	-0.2060454340320012	0.7893838672518321	-0.27430981228904583	1.6575799345029765	-0.3211978634156556	0.15847828484907842	-0.41296095425561496	0.30384914626781956	0.8328964339008029	-0.19320814714970075	0.5191109813009321	-0.8152373141997561	-0.9500932384154384	-0.32774007412579004	0.31803134478389705	-0.9840386041276517	-0.23602286193116867	0.14276864154258576	-0.3181962410161906	-1.233647982432117	-1.4228565243679137	0.31453581428518773	-1.0364490504997685	-0.10031700807082941	-1.0185043194067052	-1.310722014185568	0.4202482566136016	1.5800586323715748	-0.2739986271069081	-0.6020809610694762	0.9117920983162234	0.3812415820038417	-1.0920570210814744	-0.6455210312533319	-0.5104393015821017	-2.0673467781683974	1.2130232723304757	0.2324978143745055	0.46908753365551625	-0.6529654125356745	-0.8731305786441904	-0.706733021694306	-0.1520649457410346	-0.3921341419966578	-0.462313444729359	-1.4218066289845028	-0.8251117578298519
0.8885554142455974	-1.198788358870179	-0.7686310403725011	-0.13990254406366365	0.8221735794622871	-0.21521054171581183	1.6200355875784216	-0.3158628337172858	0.1620725308634669	-0.4306284771105718	0.2642029634591307	0.8093455904285228	-0.133037089552036	0.5671800552601172	-0.7982835542722199	-0.95179627315656	-0.39180519780277356	0.35912447704691164	-0.9771842249450886	-0.23628105982795172	0.1490051508904909	-0.2951806026006122	-1.211544642430199	-1.4008071308129408	0.24710865636496687	-1.0557953414569092	-0.02774721146425314	-1.0413636643932382	-1.287793770947411	0.41638401502427486	1.5383640515685957	-0.20911643086682402	-0.6209105642478809	0.9344237057910061	0.3216596480124702	-1.0644344195365645	-0.448767159048211	-0.46381794321674874	-2.0163724061109987	1.3749820012894427	0.09570332707582214	0.5110371799205194	-0.620400512019496	-0.8324361932413602	-0.7321515643929812	-0.19996374599469924	-0.3669399117535167	-0.5000760057006859	-1.4362011354682516	-0.6791346788784394
0.8701528132088597	-1.207293960451094	-0.7974379853693467	-0.08244907148506689	0.8604047832244095	-0.14427612614291854	1.5597667536871955	-0.3170562845940441	0.1606496371323704	-0.4581247729823654	0.21012047662519145	0.7988467170952633	-0.05566348577972811	0.648987689008218	-0.7677962529003568	-0.9795022154878389	-0.4779782842612832	0.367264688617413	-0.968201837302115	-0.22031027056728694	0.12341935680105606	-0.28541575601006103	-1.2097637422434995	-1.3607368212320963	0.18619580245519587	-1.0646674722805496	0.038389265362560085	-1.0477680298863417	-1.2738413301526907	0.40767580574081713	1.4873190983954883	-0.15831578162356713	-0.628525994879147	0.9698222677277382	0.26963216430880194	-1.0408018596089934	-0.2698425923817244	-0.41488273627139816	-1.9471393698612125	1.4591553503479482	-0.046047081715567505	0.5389248779714604	-0.5930945703233585	-0.7833624758153143	-0.7380723310493288	-0.23569541528402044	-0.3442098865619618	-0.5395035915407582	-1.4745703374375554	-0.5617699125230687
0.8042035135563455	-1.204559052731879	-0.8294893092759187	-0.03681379137428728	0.9075764420636622	-0.07113982312822742	1.4745946608042406	-0.32653627399469637	0.1484111060810879	-0.4922302108745346	0.14315643803300993	0.8054611758164579	0.011089964180606399	0.7834775662173271	-0.7255960186921514	-1.0176047794292047	-0.5681710003164359	0.33846775667626183	-0.9551232616999418	-0.19463207328403823	0.06806921788262833	-0.26733923999899334	-1.2171505302100065	-1.3141513911581415	0.12509565088453442	-1.0550342724146926	0.08206869073593817	-1.0403104028905397	-1.2360769022690916	0.37764488797044005	1.4496498991386289	-0.12518853946381264	-0.6116365447385179	1.0067539215046213	0.21577392206025872	-1.01477725980635	-0.09346040302410544	-0.364720651474328	-1.8665935818004127	1.4637208421333916	-0.18297667468071888	0.5404968188954767	-0.5856249652886737	-0.7290980679968463	-0.7348028589745937	-0.26116227051530844	-0.3436371031135158	-0.5660526161247135	-1.5284422472732448	-0.4673389119662736
0.7265656712626745	-1.1923580469266941	-0.877956143891865	0.003187744203380899	0.939976039950014	0.005324795857512804	1.369392600946957	-0.328135430551939	0.130698957815673	-0.5311084685855797	0.08909302791400402	0.8131120401716743	0.0507357344109705	0.9652333995928117	-0.6710479187804639	-1.048518914825187	-0.648448225236671	0.2954590608647759	-0.9274637182563794	-0.1665967790720967	-0.0019863774393621136	-0.23400016376854418	-1.2276253815544365	-1.246739601714308	0.06816629844538825	-1.026647658580383	0.10447700491831322	-1.0153891646233004	-1.1813740505800019	0.3340786125547471	1.4205279429228663	-0.10571660330651762	-0.5481834216912922	1.049151840670181	0.16576232978802669	-0.9914523896552396	0.07918171521746997	-0.3235592582853423	-1.783531522888976	1.433612772069714	-0.2900417741898204	0.5312280687839195	-0.591136711007698	-0.6664647827178859	-0.7439427276877184	-0.26722109488164736	-0.36098131559198854	-0.5869669528906593	-1.5787594346411347	-0.3937861774542989
0.6695983561898472	-1.196932941926678	-0.940342410604379	0.025756836705839732	0.9859733340198014	0.06322118347643148	1.2654956992109647	-0.32057240049157515	0.11413005942668857	-0.5646152816191098	0.04475397323189442	0.8276301451100423	0.07520204519285308	1.1701882990686392	-0.6018542679278571	-1.0692310611529257	-0.7254040945838499	0.24778281254726825	-0.9028272254582912	-0.14412939756980606	-0.07888244822257733	-0.20805297140879167	-1.2388371571140522	-1.168500192091533	0.02006277724620629	-0.9861638312960197	0.11076411288490065	-0.9720090722240229	-1.1422438367452887	0.29661354992046307	1.4069623584379376	-0.0880276020402937	-0.44593603676855886	1.1196106270340942	0.1080831504640825	-0.9774177656579338	0.23299826443535201	-0.2966289307038784	-1.7208717732207184	1.3830018315642794	-0.35572155159316105	0.5220611283177006	-0.5915282828708296	-0.608405368630637	-0.7711379582925526	-0.24526198007297645	-0.377373636152541	-0.6029420542990163	-1.6090018264711072	-0.3671073764960615
0.6544256807955262	-1.2031935275801136	-1.00453401719408	0.021667985786046378	1.0590775409190338	0.09114743647089021	1.1711313636457992	-0.3167858141403871	0.10590524017179406	-0.6067414836645252	0.001793211203664935	0.8456366397434099	0.11134001016413346	1.3845902997849997	-0.5261008134202764	-1.0756766421636095	-0.7971016569360266	0.19909090480445032	-0.8833828906419319	-0.1310112786203684	-0.14562294065590348	-0.20356324194414716	-1.2495313311415726	-1.0953210139549545	-0.005953324674908339	-0.9429847263538589	0.09948955751329493	-0.931431726535316	-1.1262159369072076	0.2786715272200714	1.4170282460284773	-0.07268292624308773	-0.3282686146635111	1.2099467420841055	0.05286726704742846	-0.9895516608748413	0.3495610921873192	-0.2740177871384109	-1.6772159393445378	1.328550670880865	-0.40461752052120187	0.5157082064486197	-0.5829533547288224	-0.5596139243981367	-0.7904846242810051	-0.19899609346432287	-0.39059710439759165	-0.6127240754028941	-1.6285316049355967	-0.3844479871783354
0.6610998635658925	-1.1751424007336688	-1.0591808703461336	-0.006919856282496842	1.1212947429177758	0.11829385432971207	1.0700342365893498	-0.30528405809865344	0.10668659800100928	-0.6660053446697514	-0.03232072427456824	0.8475240776460179	0.16216953840877074	1.5891379309962272	-0.44773045328349087	-1.0675182947847117	-0.8478935022168501	0.16073855937297116	-0.866527785003796	-0.12178278605149337	-0.21150893288445904	-0.21747342340991258	-1.250180526283522	-1.036899395227147	0.003091781875365379	-0.8973836558408841	0.08902728999266907	-0.9116339806625599	-1.1263587641962125	0.2670325492883433	1.440022082091199	-0.06416850247756437	-0.20387004936618308	1.289244595885028	0.006681754430777717	-1.0269061922849267	0.4071320558731375	-0.24836456047861993	-1.63471566412855	1.2835373394484182	-0.4454194317944874	0.5039553009908195	-0.5648518301192206	-0.5301947848930467	-0.7997114957524212	-0.1493544190508312	-0.40135636759105564	-0.6155718770838884	-1.657060220856902	-0.4146278470643335
0.6799012208547806	-1.1140640808097675	-1.1017136312788056	-0.04435306714654011	1.1586129987255533	0.1656038525583241	0.9692598905736507	-0.2787880962823497	0.11079078280920163	-0.7329825678737869	-0.07214336669638369	0.8439514273303665	0.21727236418725604	1.7741024292974856	-0.3695319810499645	-1.0494336877718466	-0.8654657198190863	0.12563856452768773	-0.8495402496546047	-0.11746838248590026	-0.28017316923428404	-0.23003542605607966	-1.2483162834772477	-0.9911892171055587	0.017495428821331212	-0.8462742955748441	0.09184863646174034	-0.9094337352353128	-1.139605995251469	0.2442297395615503	1.4636340843647517	-0.06883636117197182	-0.07634348223244303	1.3433098726064974	-0.017364950501351378	-1.0752234126660345	0.3947413690316322	-0.21213937759362947	-1.5829416119838444	1.233605178780739	-0.4822173024069996	0.48347934512047364	-0.5493971330401577	-0.5240213656045758	-0.8167502990998845	-0.1124846584331685	-0.3969018430747263	-0.6134652145212992	-1.6893373430943377	-0.4696932826041057
0.6998539868217535	-1.0288923425301324	-1.1401281241438088	-0.07277033736503186	1.1678108488206487	0.21197091287783354	0.8863542819550881	-0.25304607085561254	0.1131266314775913	-0.8006797588132116	-0.12437541218185988	0.8474777343046596	0.25833555692638666	1.9345509005680117	-0.3070419584244467	-1.0287539802010823	-0.862381170219247	0.08257012404412467	-0.8313380141971105	-0.11980882148576825	-0.33799733230579054	-0.22856964908399274	-1.240245208739497	-0.9454500571312426	0.029336295578052386	-0.7966492301811954	0.11943393188102955	-0.9133299102008035	-1.1570577046268238	0.21059107501898242	1.490628964721198	-0.09077217819914363	0.05054076666203404	1.388118446527606	0.0012460471781562232	-1.1248607214429287	0.33691997845885846	-0.17640207595961538	-1.522325024004623	1.1813995705742795	-0.5128125946953065	0.45258215395334567	-0.5528171910852357	-0.5341100186331514	-0.8462030223277484	-0.07503760511272409	-0.38430472795315607	-0.603231403132914	-1.715492106873603	-0.536841641028712
0.7065231851389681	-0.933795473698255	-1.1706200530260282	-0.07695665791342551	1.1602860663423267	0.2546273851009816	0.8314604540902538	-0.23763939763921624	0.11654815628762707	-0.8596685759644682	-0.16153685287057706	0.8531779652917786	0.2928037392983191	2.0791197157646035	-0.264417266332684	-1.0038020883368746	-0.8568496255628417	0.026772334366139006	-0.8104871845185062	-0.11025966378701879	-0.38864548318645026	-0.23382376653981182	-1.2257041148505592	-0.9034611488998475	0.05262059259156018	-0.7414822366237748	0.17778869109545187	-0.9218943543689326	-1.1602579285711032	0.16501909422993882	1.530980129191977	-0.12306253255288517	0.16193898677427207	1.4322397723824394	0.05687847958957043	-1.1568654209332492	0.2703989755957842	-0.14613550158838742	-1.4420848728358304	1.128175792611188	-0.5134574171943574	0.4192863275420583	-0.5720636916490589	-0.5696659864571784	-0.8731921937682084	-0.025929239196087618	-0.3768626638675965	-0.591444245373078	-1.7234251331646049	-0.5934380274236548
0.7126042179842604	-0.8338884075097337	-1.1865070439452698	-0.07748786738929872	1.149612216691088	0.2773547371911971	0.7983718889238687	-0.22218201121275935	0.11195459473376894	-0.9126873235795717	-0.1887354791857407	0.8551412377529737	0.3361844388692904	2.1904752330462496	-0.2505574886638047	-0.9621507243825814	-0.8521681536308021	-0.03896174108666539	-0.7899605793049003	-0.09348929394276877	-0.4437271927211809	-0.23895608590912523	-1.2089873399453583	-0.8833941140714249	0.0822638736040476	-0.6767787536312764	0.24433672710009463	-0.9447849401627485	-1.1428553160763446	0.1084767039669505	1.5734437671706354	-0.1530137594985162	0.24074175596389397	1.469330021866925	0.14074881978163617	-1.1560217554171455	0.20496134122192763	-0.12966233464365842	-1.34771843572686	1.072957517727572	-0.4846123574034745	0.38700859758415007	-0.607087068673003	-0.6179817480857406	-0.9090831211096269	0.037869851499909804	-0.3808062160989811	-0.5829465269880795	-1.709884486762559	-0.6407389193832175
0.7303737934707097	-0.7425409467216887	-1.204215073349325	-0.09749838214099298	1.1453290027202634	0.2871205157525015	0.7704793968156344	-0.19964506066184978	0.1001560915126231	-0.9629515878924263	-0.19927536418600564	0.8360140768649321	0.3825892535257309	2.2498640810140342	-0.2690477159714897	-0.900439233115722	-0.829343700981596	-0.09194779713502296	-0.7857228285511233	-0.08711347168512103	-0.48963756497957966	-0.22680147686264993	-1.1845547930490132	-0.8732562619873951	0.11361567474269726	-0.6203839580830965	0.31477832953710194	-0.9696615487052973	-1.1292465534457934	0.05285096731274823	1.6049410392201426	-0.17223099067137182	0.3003233718155602	1.4967829388528038	0.2369664949912477	-1.1433320335072756	0.14075406503180582	-0.13162462173398226	-1.2610054813382938	1.0171302006607654	-0.46461671876623445	0.36336432555089004	-0.6402467618926726	-0.6551686276946984	-0.9641054970900413	0.11459480071247782	-0.3833693190121693	-0.5887842666193509	-1.6663921243030355	-0.6659294653268655
0.7483377626300824	-0.6668777381005366	-1.2390712151520478	-0.12273814246710679	1.1430084257614221	0.3043380522765539	0.742267632156224	-0.1788289783723282	0.08606697612898966	-0.9959972979943028	-0.18064695205431525	0.7989267646848817	0.44017362019493494	2.250530173970155	-0.294164397345617	-0.8262453081653638	-0.7946546618794627	-0.12471774976929954	-0.8100168307171712	-0.07986727264638392	-0.523790730232027	-0.20245445936354312	-1.160924967172781	-0.8468364050411358	0.15688600264380423	-0.5858667438976644	0.386990719489247	-0.9914453173267864	-1.1421143995146292	-0.0008994137932067436	1.623349736931661	-0.17410749065876757	0.32832580738344425	1.5195837150823626	0.34483211431362	-1.1402104710976915	0.0766556700968822	-0.14359564919359918	-1.1752010640122705	0.9641621274310751	-0.4567191784445236	0.3455150585302599	-0.6501302339823622	-0.6853091320277382	-1.0263353647310063	0.18867519954373058	-0.3764917968865884	-0.6120133940564787	-1.5960546431045715	-0.6621539331382169
0.7525944856217875	-0.5948636447154595	-1.2741837675460228	-0.15483976464669968	1.1487636174912343	0.3122077610963105	0.7169082695199582	-0.1718373171453132	0.06289766028795266	-1.016423348914067	-0.15375832235680678	0.7599604406642877	0.5096189111214728	2.1961693762597205	-0.314348948271138	-0.749663890701738	-0.7486778713873649	-0.14421691711845575	-0.8540200271216898	-0.06659923233752407	-0.5570088664645947	-0.17581427789091336	-1.1321893092341893	-0.8187703788599627	0.20760712285980762	-0.5744212746550348	0.4474141050974989	-1.0243999060383366	-1.15845473404741	-0.04257771916144785	1.6142037974816499	-0.1674487746370128	0.3094434109251004	1.5355067241255882	0.44828539983963533	-1.1319971391615031	0.03235188735691187	-0.16135309178428042	-1.0927377184646299	0.9194649400326513	-0.46373853193419307	0.3184092585555135	-0.6477560197742567	-0.7246705606832695	-1.066013201604366	0.24317712871207106	-0.371262572454376	-0.6477403605998577	-1.5270433701181154	-0.6199765420485489
0.7495838759180521	-0.5263135106136752	-1.2934878220588948	-0.2077267851253611	1.140716001382671	0.3188949748084354	0.7039724684629697	-0.17989395578359982	0.03805870613817219	-1.0386493191723065	-0.12122298503924742	0.7190729744928243	0.5757162248462954	2.12513341717347	-0.32758431682205735	-0.6744319255282204	-0.6831129765466801	-0.14991133117580244	-0.8923652782849052	-0.05469297771008117	-0.5944458178442752	-0.14598214656502806	-1.0958168354703661	-0.8096352988802993	0.2562725370416583	-0.5675842676790925	0.4835717449707997	-1.054471414534873	-1.156263227831733	-0.07632991419684662	1.5622924381232826	-0.1743673937041134	0.2528050204300588	1.5377905023150544	0.5389028052307927	-1.1048410350196147	0.005768528900377038	-0.17509627614082585	-1.0084279911447251	0.8867440325113174	-0.49439523588907586	0.2910509706603287	-0.652197138626996	-0.7676701771667223	-1.0859414123456075	0.2738066301139494	-0.3732611334075856	-0.7025237398178394	-1.4747217310690641	-0.5240999823177485
0.7235052170274202	-0.47763292469478974	-1.3018761114013002	-0.2759409047014595	1.099114531604069	0.3323815353894425	0.7033444488293374	-0.19137880742197966	0.022094331964422606	-1.0484214655133268	-0.0996615279866691	0.6791334403036979	0.6259190588659885	2.0472538287437536	-0.329401417513649	-0.6115688583887926	-0.6301170141305381	-0.15680437271669548	-0.9288519469515822	-0.029918473065571126	-0.6466061209197644	-0.11053050352380607	-1.0685681853231315	-0.8178777377959603	0.30281372165488374	-0.5463374065170771	0.4995900613921297	-1.055975436256947	-1.1332412541851662	-0.11329880652912823	1.4822472149963861	-0.20117899186196886	0.17262522652201667	1.5205300028043873	0.62144121715566	-1.0649455815845563	-0.011461929734670157	-0.18225665097133084	-0.9246960431549164	0.8664410766793103	-0.5191748433526084	0.2766713763528119	-0.6705663199531686	-0.7956988598295317	-1.1127153664366098	0.2996088649154247	-0.3660663139760309	-0.7623783380720299	-1.4364312537881438	-0.39067548049757717
0.670036988067212	-0.44753351012069575	-1.3218813703882102	-0.3439454645760669	1.050511112977385	0.3441300320406986	0.7100421554248872	-0.20800259767982898	-0.007046202655667841	-1.044700283959627	-0.09422466423087594	0.6503584383509833	0.6523958383695049	1.9551617197531392	-0.3290330862923807	-0.5633194512660387	-0.5854699802572692	-0.17559033804293137	-0.971969234254557	0.006795602064029666	-0.7043363337069771	-0.07262609901639853	-1.0482281996932659	-0.822827838241793	0.3390352619766613	-0.5093645883501259	0.48999964949822344	-1.0151615530273794	-1.098453882606775	-0.1447719820417681	1.3919316713588339	-0.2257762160734796	0.08250709766537254	1.5094494493666049	0.6956280788645783	-1.0246183699147866	-0.03196971415116966	-0.19592091336080703	-0.8512092112574653	0.861508299913164	-0.5353936644954065	0.28936500293353334	-0.7075475562927735	-0.7950715860660968	-1.1368334468534578	0.337149384673462	-0.33297261703742015	-0.8149129184581388	-1.4094347414176966	-0.24338702929970335
0.5966458998589428	-0.4343642929790891	-1.3590504403814154	-0.40827054597100243	1.0032389092092397	0.3573923263081898	0.7229814649714489	-0.23171271382347336	-0.05443349879274093	-1.0395310774100317	-0.10063444044823197	0.624915943945062	0.6592600328333234	1.8622398492514698	-0.332109528969072	-0.5136005684523742	-0.5340102206930155	-0.19201638882212263	-1.0263932789566172	0.046549749204134926	-0.7478666320965912	-0.03557848104854919	-1.0302086480505035	-0.8193616086556013	0.3756725117409013	-0.46134575706767567	0.4468509188541526	-0.9538894039996343	-1.0643494040039407	-0.16636800467809593	1.297916865357253	-0.2289418351657894	-0.003088406876458183	1.5204242723326522	0.7490646295381788	-0.9796261842147945	-0.06397535911655253	-0.22032215063390112	-0.7820682847559551	0.8736054583914971	-0.5455204483138367	0.3270182821652797	-0.754332959028269	-0.782865884085929	-1.1500166542808559	0.37801071197893005	-0.28454151006201334	-0.8663256375759779	-1.386326017504365	-0.0694319759551874
0.5342903909289337	-0.43491976083743467	-1.3956124975463489	-0.48365843021210136	0.9611709109605757	0.39334119697252967	0.7408396768998657	-0.26103171099981504	-0.10195650444752005	-1.0320644457272823	-0.10698698652078956	0.5884184561095769	0.652791202511416	1.7698813030784066	-0.3334670926131763	-0.45266111960148975	-0.4933463847282008	-0.19173633567176124	-1.085365599252171	0.08884006600779933	-0.7786375871144504	-0.007413723527588014	-1.0260239712571262	-0.8350523837221934	0.4207701338945884	-0.3946491982408611	0.37825591746504045	-0.8965714485794779	-1.0268259971705382	-0.17103116455030942	1.1992439092472842	-0.21402859842385707	-0.06707826160306869	1.5349569256725673	0.762399339950713	-0.9317010201617586	-0.10593275080701033	-0.2443431275202049	-0.7283766751244081	0.8935364800658304	-0.5425726883181753	0.37331316409330234	-0.7905508780650587	-0.7635615340162238	-1.150703518162103	0.413110108308062	-0.23184543280501457	-0.918108926253019	-1.3585907042121594	0.12064990631790144
0.5045531434248216	-0.43321092568988623	-1.4314000900683155	-0.5686714402775059	0.9361312018691622	0.43714958253328423	0.7554279765459082	-0.30259625796544476	-0.15803332212738924	-1.036606714080331	-0.11327276409108275	0.546288145783494	0.6310882347214015	1.6748050976443676	-0.33173768983141	-0.3935252656383459	-0.45812301419932416	-0.17316321073980012	-1.1333416869883555	0.1297311167901903	-0.8120838883231606	0.004308292315090901	-1.0327791098963308	-0.8892484483223517	0.480344494764344	-0.3113899269428061	0.2864619750519309	-0.848384734831021	-0.9815988434364039	-0.16089331202379326	1.1037980728048826	-0.20152206388182528	-0.10979242451407985	1.5447792864967083	0.7348865359757576	-0.9023315347246802	-0.15701983574580125	-0.26507090596241845	-0.708221387478879	0.9266432692757516	-0.5307816483355274	0.4200641532324382	-0.8129448233515262	-0.7090200802855723	-1.1505890408485613	0.4320068227791184	-0.17213996960696515	-0.962298077114076	-1.32584728958968	0.3026134794745265
0.4993344209748042	-0.4378668264192121	-1.4608506779778967	-0.6218265022348194	0.9295233891423405	0.48197736042820455	0.7684269304152173	-0.3509766603632125	-0.22202652834009381	-1.0512689783544196	-0.12488571430630731	0.5121288901711059	0.5996988454545646	1.5945504120453962	-0.3141174257891972	-0.3582546051807885	-0.40988745903962753	-0.14139771540481888	-1.163690923528873	0.16925205292675058	-0.834954071814189	0.002107526889951636	-1.0438417460314446	-0.9609089773760164	0.5564284592061643	-0.2292743616087464	0.18264617244431391	-0.8241106275717958	-0.9312165172397291	-0.15561204169060983	1.0148210780490508	-0.2150058338743564	-0.1315916496890781	1.5471053568748687	0.6853789165613842	-0.8936467426471386	-0.2103117661023469	-0.2767764686237101	-0.7189228655058781	0.9786071202797233	-0.5053695007062593	0.4615739818295824	-0.8058965298151486	-0.6356185954009821	-1.1473012524036594	0.42353436511257775	-0.11730110534858715	-0.9857404089551297	-1.2893795916321125	0.4628326709630876
0.5168099137252924	-0.44696261259961867	-1.4731426877503928	-0.6364469465249025	0.91786822098511	0.5351029919232293	0.7908181108724187	-0.39259192053890224	-0.27811568324884517	-1.049752192395031	-0.14347120382939882	0.5049625243846387	0.5613821717012636	1.529516902055165	-0.28103075837009506	-0.35362235068493747	-0.36856178073941437	-0.12031904828762544	-1.1681798340794796	0.2092060952127527	-0.8356967264424189	0.004766085122991495	-1.0598698477117399	-1.029375706259126	0.6297988916829038	-0.14916869131435467	0.08376366471831767	-0.8282433400781463	-0.8391643294757122	-0.1561460554902236	0.9359245732351946	-0.24425012453664743	-0.13674779336316473	1.5479247680308121	0.6286562571513347	-0.8860438275255424	-0.27178612278700454	-0.262276350855723	-0.740204404164421	1.0540353674559282	-0.4505595882869226	0.49284583249155317	-0.7771383026013188	-0.5816625971828686	-1.1200419145032423	0.3833273028702622	-0.08038335776136055	-0.9808316313695299	-1.253632527360522	0.5828018835939877
0.5459290890385706	-0.4483165655043357	-1.4699506375327587	-0.6353845275731564	0.9022837570067572	0.584125569273239	0.8223418896890834	-0.4146859757219502	-0.3379759177859656	-1.0425120674155504	-0.18642242750016222	0.5155625104626811	0.502847248690869	1.4603840657006897	-0.24793707511820712	-0.36408384980897174	-0.30892310717716215	-0.1234332393196433	-1.1364789011778431	0.24455422017873046	-0.8313705395418269	0.0004065536128878555	-1.079244813536005	-1.1072789263902634	0.682155440254967	-0.06547212067712466	-0.005057304160203319	-0.849031865839035	-0.6645981388415739	-0.16106150534650632	0.867006341903257	-0.26423666872372625	-0.12069423682157629	1.5336141486815391	0.5559401733745364	-0.862316975569701	-0.33088142404559157	-0.22243510693408503	-0.7677452188990062	1.1473768935010877	-0.3891602040439491	0.515227664922624	-0.7463924764366536	-0.5462948114878724	-1.0675929885312327	0.32960609335711333	-0.04833220911380508	-0.970206945240616	-1.2165895336032255	0.6676568170487172
0.5746644614591541	-0.43935193145714935	-1.4566277525260427	-0.6205642705444424	0.8932910185666032	0.6281786089941934	0.8547778757948225	-0.41813109312539753	-0.4080143661510173	-1.0467873814397464	-0.23134332198771723	0.53292441134806	0.4435636574117493	1.3857664296332373	-0.22029118602470166	-0.37425015624454466	-0.23095322250877603	-0.14241337483012978	-1.0809634529950145	0.27311423914865	-0.8209062674006848	-0.018425950521318908	-1.108230499333321	-1.2007801796592645	0.7155538109565076	0.015512353096954007	-0.08058382854434781	-0.8821158807521877	-0.4271031373421884	-0.18485665567730478	0.8005705103156009	-0.2752149733591255	-0.09128398045530663	1.4897941546711493	0.47539708256037605	-0.8280046027559193	-0.39891043229315454	-0.16212437464427992	-0.7869961562887323	1.2400535872394052	-0.33453452662434086	0.5341398246405811	-0.7266354454690005	-0.5093745232283748	-0.9990943432007551	0.2665877223163068	-0.010095823371883885	-0.959495962091067	-1.1523380763913693	0.7264550889365546
0.6036490565373319	-0.42021914966969537	-1.4272975206082734	-0.579081196612046	0.8800351751414027	0.658938772677632	0.882273908581267	-0.41340124106708337	-0.4740884516352102	-1.0531336138938274	-0.25916671071692293	0.5479775712275696	0.39733128881720614	1.3038027398211312	-0.20368120190368327	-0.38350493360915516	-0.16356067131070565	-0.17146422162760863	-1.021452280771718	0.3102197756056308	-0.798912953229735	-0.04281916729461765	-1.143256331822965	-1.2881604656322476	0.7294914978680651	0.07347974434562721	-0.13548907201827307	-0.933774787081574	-0.15856551724802317	-0.22163633052153459	0.7395278138586593	-0.27964372125181547	-0.06069467417038923	1.4269902544608182	0.3989166300901813	-0.7950073555995939	-0.463580453817866	-0.08552701824100126	-0.7915137207610058	1.3207679486315453	-0.26260918273019196	0.5384402640596515	-0.7130246057707627	-0.4598408050424772	-0.9206773834250731	0.2027721375430877	0.02921607661496075	-0.9412720618508377	-1.0611991102237515	0.7483397569379613
0.648743404202383	-0.3977458459008022	-1.3617349022857528	-0.5108378361473676	0.8647362587611044	0.6712071594193125	0.9011565994651056	-0.40496932467434854	-0.545245475418928	-1.0655712587608126	-0.27711313028977214	0.5542212832178949	0.35457728347117906	1.221032125970752	-0.2049124805576386	-0.38754355885238745	-0.10118354918639028	-0.1931739418436164	-0.9501776969732821	0.3464341128704914	-0.7738863870230033	-0.06557440980111465	-1.174259786304718	-1.3666317300768405	0.7192769229961402	0.10111790354173478	-0.17751143017565188	-1.0080609638291023	0.1154664901200702	-0.261868173314445	0.6755695145648063	-0.2744612545276235	-0.017654952699750905	1.3632559260992234	0.32513088963547737	-0.7702780305010872	-0.5025272788021055	-0.009187951911768489	-0.7837178866114469	1.3924908017619273	-0.18402681417917344	0.5173534503172783	-0.692380342353734	-0.39491274324561826	-0.8424847991839315	0.1371806904555967	0.055024297748881526	-0.9250482219712352	-0.9655425580919449	0.7274187950525577
0.7361457902205848	-0.3661381817946732	-1.263498248620761	-0.4341633528087406	0.8425842000274864	0.6644689760904794	0.9155554406741864	-0.3946610195093731	-0.6276129278470662	-1.0778916055136045	-0.28031801839845066	0.5474804335657222	0.3353726805779218	1.1407051217079727	-0.21739364708405523	-0.38652173800771444	-0.05338517428494003	-0.200007238712432	-0.8652080544350007	0.37525649421939916	-0.7442652045319822	-0.0738944790896657	-1.2045833404688895	-1.446297046853801	0.6967920672181366	0.1120587966237784	-0.21980455095002452	-1.1045325767203351	0.38156711959557993	-0.30288211505797014	0.6010731849839522	-0.27997119908895074	0.034091260520901945	1.2911371713290782	0.26004639484911485	-0.7543873423683523	-0.5255665524019523	0.06110282185021394	-0.7649693660304988	1.4368485992414741	-0.1198024932736907	0.4634065554456641	-0.6626307939674174	-0.3243705812660181	-0.7717881894334638	0.04235624050438514	0.05910383453996902	-0.9145047565676265	-0.8749849434693168	0.6694500423531796
0.8528318385060771	-0.3267385380089763	-1.1514049572897118	-0.36318109578038665	0.8215220483230642	0.6363184567825038	0.92588794246774	-0.3869999439095587	-0.7153429624293958	-1.0825633062685207	-0.2464043884270099	0.544147926018929	0.3436206495384292	1.0458001973197935	-0.23640304601790954	-0.3937945073212287	-0.03367563097572925	-0.20528344006523866	-0.7832523294586725	0.4076270144079648	-0.7247906527447275	-0.07909399740325776	-1.2278271584228813	-1.5111236550343545	0.6745310549860741	0.10641174842655161	-0.26647319561501037	-1.200450781025404	0.638513412516396	-0.3417936402675855	0.5195725941638395	-0.2955913721142232	0.08507637062242716	1.2000768025476858	0.21189127402266927	-0.744044995688584	-0.5405159487406057	0.12430496802448174	-0.7423187415680323	1.4553476744087643	-0.07309277967576447	0.37434347770412174	-0.6164203575119644	-0.2581252445659462	-0.7135833441366061	-0.06182584925763233	0.04195741778470093	-0.9054080353335067	-0.7917547806116603	0.5775929910429266
0.9671004270129085	-0.2897767809349062	-1.0334037566214354	-0.2976181501022235	0.8138725901329151	0.5969393309136974	0.915376507705945	-0.3841160526974488	-0.8063629247136823	-1.0853420581461204	-0.19761568998686965	0.5681495638116978	0.36791030825690496	0.949049243881792	-0.258871250515296	-0.4153241103247057	-0.019758726088264067	-0.22094401223344268	-0.7071646106446323	0.43759462836356916	-0.7268262422377669	-0.08730486840735541	-1.2315995085720477	-1.5508172005297423	0.6423569714337628	0.08375207401489458	-0.29582386329709714	-1.2802442657997537	0.8782088469370214	-0.38487215504741085	0.42896987094802635	-0.2904244995727517	0.13253752928799448	1.1031801117265463	0.18835368452858176	-0.7433700632757003	-0.5522370158626453	0.17873960112973442	-0.7126970838837534	1.4671054429682209	-0.0404340553904937	0.2751727383734387	-0.5751615703130813	-0.21382403502336705	-0.6735483380449981	-0.15262574436659435	0.007050593383384829	-0.8957986082709015	-0.7223680514190645	0.4743422497029556
1.0623782490110805	-0.26500831483465553	-0.9024459717910901	-0.23515961209498784	0.804501802760125	0.5604654731972618	0.8874524391915501	-0.3731991890117469	-0.8826440108931985	-1.067621953377905	-0.15552291848807426	0.6110045154753891	0.39355850546301124	0.8654488685203588	-0.2763968008148967	-0.4452553513843836	0.021488016887543974	-0.24404279607524235	-0.6358215287197881	0.46377672799376457	-0.7258554226333946	-0.07349128542399119	-1.229656309599861	-1.55613247231994	0.5810832269091069	0.05161477738689425	-0.29439423667937137	-1.3359823289658623	1.0892852633231789	-0.42198821653706603	0.336566191054989	-0.2678285288104022	0.1954539206558359	0.9967148132134277	0.19530131035478115	-0.7444271265399954	-0.5635606664032132	0.22265250107974083	-0.6761169533978812	1.4608290540574789	-0.030423953738559432	0.18350333371124794	-0.5557366319382103	-0.20664175043203858	-0.6341360885390537	-0.22088373393836278	-0.04366752664157158	-0.8897019775777218	-0.6749273430498214	0.3803687045809729
1.144213000858634	-0.24452158014248454	-0.7710538588163777	-0.18665872490335148	0.7939526288207135	0.5084713671931593	0.8541007373071636	-0.35745104684760987	-0.9352951913534036	-1.0154809192379672	-0.11561443084906167	0.6584769491508197	0.3979075110240335	0.7843796463921875	-0.28927786981011955	-0.4705965083322764	0.0708954580172576	-0.26694740973279185	-0.5828542108393387	0.47457939483657163	-0.7257927891105318	-0.0341253038785138	-1.2324022295921608	-1.539137513880617	0.49334112513582246	0.012800256233803736	-0.2795672757728117	-1.358591747494128	1.265574308130945	-0.440026950398018	0.2582197081452578	-0.23349013845933747	0.29238678206466384	0.8873842189163019	0.21125873666025546	-0.7416281421218629	-0.5762453326337531	0.24471119087572096	-0.6186153496330912	1.4283638512695451	-0.049510699710470216	0.11230988491940304	-0.5615457740089799	-0.21597767494449185	-0.592214496320288	-0.25380591207414577	-0.10198429903295769	-0.8928137466159555	-0.6450361844449471	0.30205843354695344
1.2202807404094627	-0.22268474996127954	-0.6526026313961065	-0.14696421865577464	0.7996273846074119	0.43154292469537375	0.8164546441849811	-0.3597737118683834	-0.9812061324342227	-0.9533735901542084	-0.08837288192529968	0.7096231458866843	0.3937141275188699	0.6922646999287915	-0.29041443472146283	-0.47797956941950115	0.11686617656132352	-0.284560885869515	-0.5468150632651942	0.4735299453206168	-0.7559105659613934	-0.0015170161670993525	-1.2314503691475456	-1.5244321218067558	0.39870098755904587	-0.03558859756640957	-0.2626554427154032	-1.360176102720645	1.3882763394449757	-0.4484155923683207	0.19469947939451346	-0.18288181746963544	0.4525263978810008	0.7874477770327919	0.23219932316231556	-0.7351616940778423	-0.6003516425345385	0.23197246791824408	-0.5449987267267054	1.3692123726685312	-0.09246201931392603	0.06294849647380465	-0.5955580034369874	-0.22086518301792127	-0.5656099686533272	-0.2518321208332059	-0.15796460944399376	-0.9008495221257835	-0.6302601660097978	0.239777400948747
1.2943098386211727	-0.20492906557264035	-0.5412105445390953	-0.11662679675385154	0.823814472701816	0.3589468996177906	0.7759456235709344	-0.37542042761239935	-1.0123370733139976	-0.8975315982733626	-0.07079845829363615	0.7643377799071679	0.3971924907673856	0.6037847178830862	-0.2764564353935779	-0.47163454855543563	0.14370418685914058	-0.2880746193960483	-0.5328505785614774	0.48578601645337666	-0.7984655709235733	0.01703829232195562	-1.2270814613003718	-1.5161896828910957	0.31941468993957706	-0.09110038483356438	-0.23560084202542103	-1.3519820852674473	1.4257952829255962	-0.45264565443454846	0.14605904675802367	-0.15030037170510696	0.6779185077025005	0.7069551689012685	0.2888037032281726	-0.7369135407083408	-0.639004488129745	0.1914603872765138	-0.47746972082002853	1.278460438196174	-0.1375566060808945	0.02550290891854743	-0.6309283428713013	-0.22573178196590268	-0.5456817579120851	-0.2187944841568664	-0.2217042812465632	-0.9041440377959532	-0.6421657611915609	0.1812353041044042
1.3889247283501442	-0.19309451425733576	-0.4139837954549354	-0.0997889184131052	0.8630913437244214	0.29794136537966687	0.7407659986188253	-0.39968500818603847	-1.0189210411275407	-0.8464866947867431	-0.060654415128222804	0.8113172889517823	0.3977266529591164	0.5212653162333019	-0.25823631764815647	-0.46252574559720705	0.1514762803390511	-0.2883360023363858	-0.5413991447371991	0.5062211306390558	-0.8488945044742142	0.03543400331834884	-1.2230854020144521	-1.5135639270339971	0.2529925438582758	-0.1425251051999705	-0.21007334249528156	-1.31739851160469	1.3946544705696253	-0.4412169181562109	0.12181914337268229	-0.12614498267068414	0.9349645882876956	0.6350055828858983	0.40051597252685706	-0.750164052049503	-0.6742003538724229	0.1471385280426008	-0.4135748631635229	1.1749976538853222	-0.18134926551644556	-0.006835906826563737	-0.636811834030008	-0.2512931878258688	-0.5354841188218403	-0.16631033043539242	-0.2909121806468832	-0.9072101201762033	-0.6878745264163565	0.13106159201422246
1.4928206698479147	-0.18031489609970747	-0.28731696337616414	-0.08382339324833421	0.9198147708084712	0.2398105175238896	0.7113297710983112	-0.44340317613890623	-1.021655793529793	-0.8059864872897918	-0.06659204265099694	0.8531695392297127	0.3956993602314444	0.438692627147028	-0.24396611376129146	-0.45960625746956973	0.17555762623071167	-0.288533906562641	-0.5714150237291978	0.5161076113965052	-0.9119709358200689	0.059608823522740995	-1.2133650206998559	-1.5025102484037827	0.1980458056831799	-0.18320655814722936	-0.20156598106934784	-1.2649273442859343	1.3192461253275263	-0.41918779771389714	0.09805138268380229	-0.09361551751522444	1.21226569060966	0.5660904614093101	0.5498924990802286	-0.7531268068325271	-0.7073655842056623	0.09464824521697422	-0.3488091497051329	1.0939532009282462	-0.22943460044567893	-0.02755620584572095	-0.6209804349053999	-0.2934878029795799	-0.5362305109061285	-0.11732292108505349	-0.3505187459833302	-0.9049511687536678	-0.7648854388916781	0.08424255311266259
1.5811401952460635	-0.15788788131901027	-0.20787154304154	-0.05537688214126202	0.9778653909539037	0.1929796336923343	0.6866089535643969	-0.49642552769755033	-1.021149967145617	-0.7649321473223444	-0.07841960590921282	0.898320592806176	0.3850034983922953	0.3637933289152726	-0.23204972177415323	-0.47020399937289337	0.21985855906620194	-0.2838402157625855	-0.6243823416096475	0.5116724378469335	-0.9665784201102671	0.09415748075021271	-1.1872875536803278	-1.4677899888364092	0.1591838251664238	-0.210361165189442	-0.20868703789627405	-1.2196638775047128	1.2096752778964341	-0.4022002721199008	0.05968613800844834	-0.06199051495756771	1.4897339716514326	0.5047350686617429	0.711102102632922	-0.7479953353992835	-0.7630910106158785	0.03501911173367966	-0.27714776554624715	1.0353642727407133	-0.2825434097008532	-0.030948503228378322	-0.5931143967468078	-0.3457919802873143	-0.524572141295099	-0.06517414693376675	-0.40600044634212196	-0.8865648270628288	-0.8597184096680834	0.02956138013813344
1.6319118350511062	-0.13845807852396866	-0.15203159570978056	-0.015867568188027068	1.0343072922370538	0.17615456321693562	0.6708137335051175	-0.5442514656653235	-0.996874413114797	-0.7252287580493925	-0.09070501032581132	0.9570249672145396	0.3471536908065701	0.30114633483068787	-0.23176207262992482	-0.48352659686201205	0.2767830718585181	-0.290680980715411	-0.6805645048895148	0.5044970350057012	-1.0167881363308875	0.12325882355706341	-1.1465988095132724	-1.4224391856886398	0.1260275709533505	-0.23843662372472432	-0.22630285375786596	-1.1826390579013792	1.0978236571940363	-0.3854061688470241	0.03323154465516883	-0.0279899985654523	1.7557813064663037	0.4461445277500345	0.8738030544384643	-0.7479854099226242	-0.8466791502312023	-0.013937619384508059	-0.20513050281447592	0.9916201666213278	-0.3202808788119834	-0.014565295100613326	-0.5568617814689811	-0.42134710509303075	-0.5091818112626281	-0.0006933010459133609	-0.4615233541432483	-0.8618889554562117	-0.9443232266998297	-0.017080775995300116
1.6548054283776874	-0.11821436101982352	-0.09194779144933012	0.033988146841156516	1.0948071868503102	0.17103721369942598	0.6603163327016162	-0.5745542991168395	-0.958234212255304	-0.6917057659656287	-0.13043703835169698	1.0127254504966536	0.2903221984076014	0.26271467438521345	-0.2344701840853476	-0.49663834243080107	0.34778236018710956	-0.30261871300481213	-0.7281935354518987	0.5038348823349201	-1.0657899203248686	0.14183933165022367	-1.1117835267993956	-1.3836092994045266	0.08503679263233807	-0.2650824498050119	-0.24076157750531438	-1.1498942288958758	0.9957824859052004	-0.3606228827452875	0.041087609728249215	-0.006745523638900987	2.022290582480646	0.3974556455162677	1.0277153367125669	-0.7569878172532858	-0.9362557588824035	-0.039777388875554036	-0.14882632577727664	0.9550404422141299	-0.3101233891602662	0.02164635955314939	-0.5181804293185623	-0.5102422519344592	-0.49751428346651433	0.06132442931007157	-0.5206560338928519	-0.830827104322517	-1.0270204839745793	-0.019697421082424314
1.6619730720100896	-0.08542632771471047	-0.03365362845843798	0.09080806683384973	1.1558701330653653	0.15098576648639478	0.6658772886753958	-0.5908501439496303	-0.9194377398299679	-0.6681288450128944	-0.1952978691225586	1.0384797091989881	0.2279514020203673	0.25066790749307477	-0.2310885526824619	-0.5089066803182729	0.4112585049050688	-0.3024245428205615	-0.7805489367364363	0.5033393089523857	-1.1066582939928151	0.16500616769042964	-1.0981592017257782	-1.3268454426527247	0.05388599386147156	-0.27020389783496157	-0.2662890770354543	-1.1236608767227323	0.8990839478957253	-0.32053400427668277	0.07610891592454136	-0.019356019399071965	2.2843652229800737	0.36651890948673416	1.1778375373923617	-0.7756675643274941	-1.0062664059745656	-0.05342012709219257	-0.11104039495033402	0.9135558361026117	-0.2599684810674111	0.06110370570028304	-0.46762304952175676	-0.5699378050880003	-0.4891253859302195	0.10319189532610214	-0.5911372432612996	-0.7805057887009592	-1.1123398789470422	0.026310396848069795
1.6640565734275743	-0.036263564835455835	0.012233401637354004	0.13898730425110445	1.223725894676404	0.11614293650462473	0.6860967140866859	-0.6098777403643497	-0.8740367375429517	-0.6628989670249231	-0.2564005870516965	1.0341234351112711	0.17104420159422384	0.2474287926035931	-0.2308114272874123	-0.5149143381098112	0.44696763127644035	-0.29585262889208275	-0.8431105588557714	0.5016277067656492	-1.1468466465553955	0.1848256563187353	-1.0952729152162997	-1.2564195405252454	0.051802878413529686	-0.24185092241135778	-0.3125515777749502	-1.1155382668290406	0.8195425379780307	-0.2790575308956969	0.1287163207014034	-0.05869494434258712	2.518820179191178	0.3642827100095478	1.325285596377395	-0.8028187057310519	-1.05181687908655	-0.07431651155496367	-0.08769894737579587	0.8768924265099377	-0.18552525884363327	0.09373573322396775	-0.4156926899010579	-0.5958389842364935	-0.4912592430546271	0.11897672722787814	-0.6591295231127601	-0.7072751522481605	-1.1843971917994325	0.10358986830231265
1.6546259880642193	0.017277364843952214	0.047141872132168	0.16017720150886533	1.293672990808409	0.08969989935637736	0.7053934067401815	-0.6307445358639319	-0.8234952232216276	-0.6645937225368796	-0.3027093125505985	1.0114910324040995	0.11711485023694286	0.24689972448415903	-0.23894979331925265	-0.5191346203920961	0.4642544673212101	-0.30072181966636474	-0.9054986523882054	0.5092487092029412	-1.1831293515851768	0.19848804167747183	-1.0909171667301107	-1.1900626905206877	0.07171581753102577	-0.18515338116682595	-0.37003448136265316	-1.1237233583372992	0.7611484935387062	-0.24250491703712976	0.19481629820600976	-0.1086587057798313	2.705343236657256	0.3942572987462964	1.4588281185496657	-0.8311162396888442	-1.0740123229586147	-0.08666779940137079	-0.08390988727625201	0.8506059799163566	-0.10280988513202956	0.1135234558918303	-0.3795342501346176	-0.6134601497076484	-0.4914469858488343	0.10440695901481392	-0.7042599139571961	-0.6281154028481232	-1.2467108105279896	0.20898150107720342
1.6097160651657876	0.06471586291292666	0.08139623397582843	0.15731159442800854	1.367046658117074	0.07212047855369694	0.7262198008476634	-0.6292873762948586	-0.7800064914113745	-0.6680803078621936	-0.33184422543142167	0.9765692181748096	0.0512236305860953	0.264073504015701	-0.2632701776721609	-0.5256418350410301	0.490114893986007	-0.3180888490307704	-0.9649321934015724	0.5143377064588821	-1.1886813660046538	0.20459054580481384	-1.0902767444954846	-1.1189470202982974	0.10642070362316121	-0.11219166834606642	-0.4422956085858566	-1.1449403294552174	0.7095432086799223	-0.19904796728120086	0.26890376194662924	-0.16248982453181854	2.8092932048580366	0.43440315886391045	1.567321132654271	-0.8637462442087476	-1.06156175142675	-0.07923837241040091	-0.09183132562800551	0.8299310899266757	-0.024331916414190347	0.1298374334607661	-0.34616142286286344	-0.6298581313401048	-0.4933976792715752	0.05525460889225113	-0.7218966992762417	-0.5595245003283522	-1.293552000116463	0.34773078415858694
1.5378203129030819	0.10952360348612636	0.11807341426336482	0.17187843042236203	1.452618436198989	0.051064929891512324	0.757452375029739	-0.6154460508289981	-0.7409797240469014	-0.6683189488531378	-0.34490223680279025	0.9354331831724224	-0.019075478646909998	0.3013061971401564	-0.31324395460733123	-0.5418482380251148	0.5237534860787463	-0.34026159045537574	-1.0186392910472288	0.49161212705980883	-1.1713229325255474	0.21832013010783	-1.0851621395258009	-1.0293988917413075	0.14028960259474096	-0.018845078637626154	-0.5393531762733176	-1.1836610785967951	0.650457344559477	-0.14459958388598762	0.3491144783898103	-0.1978158464551973	2.830062961074215	0.47501951958074295	1.6308679959661458	-0.9089964923019002	-1.0284945142231887	-0.05626849263097995	-0.09766773422332467	0.8190241207528972	0.05414605230364876	0.15225184497834468	-0.32707849029250036	-0.6490370266571228	-0.5133487854755255	-0.02717729103924522	-0.7113929222252493	-0.4934565165883565	-1.3148561119422222	0.5180261940246066
1.4514048486089517	0.14260865779882664	0.12024505498519708	0.21194332125861984	1.5416891778063673	0.038771058341478634	0.7998419460551085	-0.6087992394303949	-0.6945382821241411	-0.6550359486114532	-0.3502007943753216	0.8992853769126441	-0.08383948989315923	0.36268951773084224	-0.383398774551629	-0.5666833503642166	0.546863320285419	-0.35238975888702206	-1.0685241932393175	0.459891266095406	-1.1471956047542022	0.2384378140513738	-1.073590674765916	-0.9214009157380818	0.1667853692571586	0.09397815086943936	-0.6374342266530142	-1.2326689792795595	0.5691618369986836	-0.0836505285679236	0.4310774770054257	-0.22988788225084794	2.8028084303054737	0.5304698654819353	1.639620667436309	-0.9596164232681386	-0.9984106234120462	-0.025919408930542363	-0.1116391083141278	0.8101116484996439	0.13676930851538666	0.1753829963991019	-0.34216144193188053	-0.6577770410943136	-0.5412491963317722	-0.11163796246908801	-0.6918770775357634	-0.41297693040211864	-1.3264589198609706	0.6872176114412792
1.3689420556642613	0.16978415128524102	0.08081538549360189	0.2535531057081963	1.6178378851524677	0.0374356543837218	0.8517149643972772	-0.591293039317492	-0.6341352095161981	-0.6257842257893269	-0.35651518701801377	0.8724188780177012	-0.14627758230454868	0.438380515019016	-0.4530940574484397	-0.5914925116977396	0.5508343742978107	-0.34715463199626784	-1.1083809697252704	0.43509177455765924	-1.1141519476210378	0.2449015125042157	-1.074358304156735	-0.8224916487501559	0.19309840649431795	0.21376873619393252	-0.7164860803104129	-1.2863540751098994	0.4771676728208255	-0.018904508989616976	0.5577188035676383	-0.280688531494105	2.7466275815699075	0.591973280889931	1.6128535375877775	-1.0301021957694607	-0.9770045686401657	0.000716754955480009	-0.14542245189779485	0.7874329632354966	0.20077254742119405	0.1956471882071455	-0.3826222155869124	-0.6574895406194059	-0.572180966450589	-0.1742274875021134	-0.6871176179461613	-0.3240656176701926	-1.3297471895373176	0.847113534422572
1.2858362682629787	0.204362025467245	0.03986295106211903	0.2801379469089978	1.7020543175929106	0.03274644964656083	0.9062263668986148	-0.566406376700443	-0.563463450068519	-0.5925565013723236	-0.36664492264722787	0.8558995833388439	-0.2090900088503007	0.5172725647420368	-0.5063407203783109	-0.6109687413847784	0.53699033278672	-0.3406499308238762	-1.1384425141348742	0.40623607735110223	-1.083389940249302	0.2297145510971481	-1.0905004536322378	-0.7398991648477318	0.21334025857727829	0.3327225660521209	-0.786386157513434	-1.3414003775433034	0.40309387006037056	0.061803056914138156	0.7430323782035269	-0.34140188288684503	2.6697869626180357	0.65838259018641	1.5608980500066594	-1.1093273504699537	-0.9531976821911747	0.02469827085824866	-0.19342419116991663	0.7483845258567403	0.24832974201787178	0.21381410132122944	-0.4476082750492572	-0.6623247758792151	-0.6185396993422099	-0.24607018985686974	-0.685687719697164	-0.2558909713676084	-1.322637744601717	1.0168173019262354
1.20783456088922	0.2360815546281801	0.0011501846521899616	0.28035238009191926	1.8114673092138402	0.0004673913852158873	0.9470406261055443	-0.5420843211554013	-0.5005024586723031	-0.5612985763212464	-0.38288397623360837	0.832900646931835	-0.2648910308793949	0.6090792053228856	-0.5258482434399758	-0.6342338178863512	0.5191205897309569	-0.3361541442500758	-1.1744085970408502	0.3740404654151964	-1.050484971631048	0.2070559070730526	-1.1105728655887324	-0.6577182232540364	0.22242647924823505	0.44767762983766407	-0.8424231887263917	-1.3930592838726896	0.34831960472677803	0.1439823143916302	0.9425783780399651	-0.4029469240246907	2.5726693247294197	0.7293435962910618	1.495654135234647	-1.164235087353332	-0.9164448144991694	0.03893651119004905	-0.24436506877339728	0.710809877577765	0.2938050811176144	0.23239232540247853	-0.5232708635392804	-0.6645725068648564	-0.6676687832215259	-0.3184352046569999	-0.6834542763226494	-0.1994070332135608	-1.3211661985034628	1.1971523337349306
1.1382914705142013	0.24741464190470103	-0.04792366279202722	0.25800746773524263	1.921829444963515	-0.0389525101769571	0.987209323230975	-0.5299165316215391	-0.43884098871836086	-0.5275976146849138	-0.3900425135120691	0.7990363034917298	-0.31581729715875567	0.705422890496287	-0.5180080503015438	-0.6714702670165174	0.5095329837897224	-0.334387942381797	-1.214379537070816	0.3414825435273531	-1.0054917331002833	0.1998908196392976	-1.1233242863836475	-0.5778732189901659	0.23412573070038203	0.5560479747275571	-0.8865520800439791	-1.4460169151905735	0.314982822802348	0.22167081015269022	1.1231851280626761	-0.45677804277667755	2.4612227107772373	0.7928135984733202	1.4290011534927032	-1.20188738306322	-0.8638333919876089	0.031725913289590416	-0.29926247874601464	0.6803484700642974	0.3197576514127548	0.24470314771673074	-0.6022791609864446	-0.6662347823379592	-0.7076396820175508	-0.36315064800675406	-0.6854239920662252	-0.15505036460656224	-1.3182836637595572	1.3497106715418385
1.0766288005723037	0.23878946043761506	-0.10860924701154014	0.22415626572227015	2.010876055787958	-0.0609866754799409	1.0429171206768293	-0.5307042768178128	-0.36622405951689974	-0.4883593731061741	-0.37822925779005245	0.7621680689253749	-0.36693703950756185	0.7829713355706736	-0.48860118717873513	-0.7192395805360597	0.5136376206588004	-0.3334843042166314	-1.2404225247311498	0.32386678379525063	-0.9417889665258009	0.18340187868682312	-1.119696689205321	-0.5104846150285136	0.23194668230418017	0.640724264076592	-0.9225905843658027	-1.4981265817393354	0.2956386518476713	0.29876642445118695	1.2873934374216893	-0.4990902585589462	2.3494373399454433	0.8242895599087003	1.348170078188338	-1.2210286648021198	-0.8099045062881569	0.01928494138969496	-0.3539547351883807	0.6557915173038987	0.30752444743075835	0.24593708061822536	-0.6881573141589399	-0.6814879893521477	-0.7304710374301961	-0.38489533981153407	-0.6761605590294928	-0.12750638613762535	-1.3197733770935938	1.460006226577914
1.0147019546133564	0.2164511662176259	-0.17429222132587324	0.1855193049450101	2.0764916763832693	-0.08055391133424501	1.1102590695479546	-0.531329739741893	-0.2945653217586338	-0.4496833535230474	-0.35789824885062677	0.7276928359855415	-0.4104102711117467	0.8514190477417106	-0.4372944020142115	-0.764751156570229	0.5373850094087466	-0.3311505279636207	-1.2652736449919824	0.3292389658412111	-0.8582492684960717	0.14998720364406018	-1.0980319945695851	-0.44590145441086976	0.19924268341862084	0.6803503118879587	-0.9481884821763608	-1.5525480680270711	0.27003239694066217	0.37396986386916387	1.4343271650307863	-0.5390737430549182	2.241026339589779	0.8116759146307672	1.2684960834249757	-1.2308151847889257	-0.7705276003458853	0.022606838730900476	-0.4062270173351264	0.6371297209426262	0.25828457316988945	0.24285428455739524	-0.7571830073991667	-0.709929627242552	-0.7383791302496185	-0.395913383396055	-0.6510652266479537	-0.1146227485861763	-1.3310915649851078	1.5307471350172435
0.9504174623135697	0.18732767781131932	-0.2410113037436346	0.16173671556647468	2.128445252040654	-0.11601857063985728	1.2007991514781549	-0.5410430099088244	-0.2329984372261225	-0.4223933405417305	-0.33600294928672797	0.6929479690596209	-0.43949477155127264	0.9149414782829123	-0.3625547353442173	-0.8049395325850058	0.5897616331257078	-0.32265184836065636	-1.2980020497897389	0.35370113432025835	-0.7693454566154538	0.11020962856487382	-1.0648835642472005	-0.36364516000008285	0.15101581985738982	0.6877003046271641	-0.9668061197208282	-1.6145878483194949	0.24070370581394798	0.440629082493329	1.5541978679767312	-0.5804762981784773	2.137349136668686	0.7545074485638887	1.205761747781894	-1.2439912550551384	-0.74203337586063	0.02418527807229422	-0.4553256999730825	0.6195930254083162	0.19479105109666459	0.23281585352708406	-0.7947739062598498	-0.7550201562707872	-0.7390934686861153	-0.3908497016887975	-0.6349778411606748	-0.11814569754626507	-1.3329143443084592	1.5646964276860922
0.9068882329382081	0.16205389025660172	-0.30823797447469287	0.1741689666944755	2.160832784535539	-0.1500764685243207	1.3088886982543153	-0.569239554702492	-0.1770902283409792	-0.406185976970345	-0.31372134624544395	0.6512178966816358	-0.458169418254308	0.9618953223212763	-0.27041931128116503	-0.8412579648928149	0.6296239719504069	-0.29931035178854315	-1.3222275538293793	0.39131890208859843	-0.6963058213113597	0.06564832863982163	-1.0171414025919367	-0.2603364477681437	0.1003723596471213	0.6761202817417115	-0.9781943953915715	-1.6572092353990313	0.21669979455546887	0.4904143060163296	1.655689077914032	-0.6209535984606064	2.036980312623798	0.6722650011251583	1.1552873232932603	-1.243256769782295	-0.7199958098086029	0.018004253105881347	-0.50827624481168	0.6029629193833355	0.12084526337215525	0.21225437755465387	-0.8161021812858941	-0.8074341064871234	-0.7330673829013097	-0.3631726401097165	-0.6385340434341179	-0.1451363598240643	-1.3318606446331658	1.5743761846867148
0.8847622453970164	0.12595233687983065	-0.3844442487687995	0.19755680407717802	2.1521698334621524	-0.1773910861182804	1.4042845297540494	-0.6003707039183305	-0.12916009413308313	-0.4010814866216824	-0.3035677647225647	0.606424950742945	-0.4803308402088791	0.9910587750630038	-0.16121787396599957	-0.8705534063158078	0.6567170040655337	-0.2734110364431301	-1.3432930109707295	0.4412177278829361	-0.6450223875559493	0.020142043560844956	-0.9661313329586152	-0.15690601175474916	0.0625702097968618	0.6364353667116097	-0.9694487628626838	-1.673267010342715	0.20077008847857974	0.5270173778717108	1.7411955804783488	-0.657521956940737	1.9362419356193346	0.5864330041710399	1.1149077837023535	-1.2242197055483253	-0.6910279518632378	0.009419695505981951	-0.5645134329410425	0.5904473349776187	0.04296298782010572	0.1874739098794238	-0.8285977846650857	-0.8366755184259066	-0.7225217327779001	-0.33391214711729167	-0.6443978624782771	-0.18703610149059727	-1.3373350383484837	1.559646119685768
0.8744743340915384	0.08365577391623467	-0.4548472711098629	0.21089552275116413	2.1083282226678217	-0.2155673290327716	1.4765699404340429	-0.6188810255904329	-0.08615251424924147	-0.4079130905827683	-0.30735926181542006	0.5522790759118634	-0.5139115562622665	0.9984657287350741	-0.038567085199939635	-0.8965628016573597	0.7053897394834754	-0.2579072940391286	-1.3651210805860885	0.48934664873965217	-0.6061627604426724	-0.02533064204599157	-0.9154283150816216	-0.046792360502426654	0.041816715323178114	0.5719126901766548	-0.9451776018753935	-1.6808005078704908	0.18931712524145478	0.5532471265487781	1.8204571440781283	-0.6803154540175489	1.8375800942924887	0.4873054003962999	1.0761378717084864	-1.2059717167088293	-0.6466043997425499	-0.022507827535849474	-0.6111084051485822	0.5944874697653477	-0.027003323910258937	0.170231428345007	-0.8217031459104429	-0.8389284766929099	-0.713757349653191	-0.3302449639481932	-0.6215648186808864	-0.23863664353570307	-1.336426676559438	1.537273499220562
0.8589577314297386	0.025362508115426473	-0.5065584846355345	0.2265881329558542	2.0553490887357326	-0.24113368877363772	1.5319374143912814	-0.6379289072891765	-0.043926292194614545	-0.43566016173318134	-0.31012061630191473	0.49311969415197787	-0.5500831692456247	0.9923148360659756	0.07524024633928028	-0.9153740368264366	0.7852965755738083	-0.24455809387190702	-1.3775694734253079	0.5352434071338605	-0.5717724825679592	-0.07467986675092683	-0.8525353424784263	0.07401559440629107	0.021245950274753102	0.502138216770265	-0.9225147708330447	-1.6517242422345562	0.18117596976814362	0.5693095888678539	1.873444209992351	-0.6885127960677503	1.7361114102488624	0.38322432402079487	1.0255143123945687	-1.185396203592552	-0.5963829207825808	-0.06375531741618401	-0.649380005557345	0.6016146580617682	-0.07772936050227305	0.1638092759170963	-0.7946995571719133	-0.8230793596034582	-0.7144533717195217	-0.3507965841672249	-0.560083314718232	-0.3063138128957964	-1.3314367424649451	1.5142909381756062
0.8281787332168842	-0.07169392788339093	-0.5494470806744338	0.2574129030007795	1.9983682666337175	-0.2551554303300817	1.5660258990860745	-0.6563817539898766	-0.01248280818315389	-0.47014580730583677	-0.2991228901432672	0.43101961673133193	-0.5694181581856824	0.996741499540085	0.16820003075469567	-0.9231917772571098	0.8966682463617174	-0.23369203163788838	-1.3794828544229727	0.5861458731398852	-0.533257339830427	-0.12716644216689055	-0.7937612498636815	0.1786690646047792	0.0022009759272328747	0.4273642345727338	-0.8992129400145907	-1.5769114347356787	0.1723474579664938	0.5665217845438881	1.8840844567394104	-0.6897083500763401	1.6385582278007456	0.2778057571778484	0.9672437363496676	-1.160289710380963	-0.519610747742636	-0.09857784170461742	-0.6843482154483832	0.6161758803346891	-0.12409516876737041	0.16395995419219683	-0.7565783014839494	-0.7926095365446155	-0.7196323253841225	-0.3694458874799465	-0.4860046956340073	-0.35520868952919094	-1.3294141235480033	1.4786094142602693
0.7767740678615541	-0.17412374392856483	-0.5810274463521746	0.3022050708241649	1.9271382172090423	-0.25955920521367615	1.5957112293662967	-0.6822184440753933	0.02053161630599189	-0.4982973547120869	-0.2711278109796675	0.3673733569217185	-0.572858667420611	1.0117343004210118	0.23133901791292452	-0.9266529926262086	0.999168801076072	-0.22629862846835053	-1.3609244287081572	0.6282279658332407	-0.5051214665958657	-0.1771750565125642	-0.7523487408424252	0.24605187219588598	-0.00798618953090374	0.3572870154699916	-0.8758786176820985	-1.4902360464140358	0.1512268726048118	0.5519688572961599	1.8650283881141871	-0.6974950453148956	1.563618166926694	0.17289998312281446	0.8956641627931436	-1.1384139598222198	-0.40380464471429384	-0.12368578931919871	-0.7170974177673131	0.6316529904708815	-0.18723250317445303	0.15718350419851018	-0.720439688140958	-0.7404464958336534	-0.7345006388668459	-0.3888924045250814	-0.41696574674725745	-0.3957936707048551	-1.3147410527822796	1.4201954049376728
0.7236049060904581	-0.2535479328405984	-0.5997820495980777	0.3555014637429486	1.8558961023929013	-0.24879951912656134	1.6162008084747348	-0.7080348488768856	0.06594906823151783	-0.53564264741351	-0.24335688321652552	0.3129704871976472	-0.5560893394014658	1.0231301993388837	0.2625524579781462	-0.9195910752330235	1.0792213639191544	-0.22032416126064325	-1.3284426171654693	0.6696354124091967	-0.4838394902917143	-0.22654948082160353	-0.7203232426574667	0.27705086187306793	-0.025208437861475246	0.29396691211776604	-0.8570931073150948	-1.4027126933232705	0.11639933085138805	0.5181914332623537	1.8286977377390485	-0.718058574262642	1.5008557559586757	0.08882311199948925	0.8069392269090475	-1.1111238617454213	-0.2897787502084353	-0.1345052735320259	-0.7455635167913999	0.6252650213128378	-0.2503145670816175	0.14589077833763642	-0.6883506217875741	-0.6710647903164068	-0.759195684943941	-0.4172347272187957	-0.3472880825043272	-0.43488114475771444	-1.2829605016561891	1.34508122254154
0.6765516683367176	-0.31689055577039393	-0.613900330724597	0.41669289657837716	1.7957943656980597	-0.23962498811907232	1.619035668050012	-0.7208720527835474	0.10991483955855445	-0.5774129103537887	-0.22696044673195023	0.27370082494270537	-0.5079684761290706	1.0363835460429685	0.2673127005234936	-0.9083705091958038	1.15471996573885	-0.22102616115754872	-1.298024882498543	0.6954010638187754	-0.4601863877649014	-0.26214392161941824	-0.6976014126892316	0.29329229214147917	-0.034194157348539964	0.22593322646539865	-0.8485749153844819	-1.3191479968125635	0.08344639726616017	0.46558897158391377	1.7862681719137428	-0.7547101017172828	1.4302579423596442	0.03062906035678491	0.7197262095985295	-1.069059691660144	-0.1826178188427953	-0.14404048209890113	-0.7793719812155062	0.6134468134527589	-0.30009486400835844	0.14413965243782528	-0.654145084730932	-0.612153329367159	-0.779778705918638	-0.43011660152944026	-0.2807998742980657	-0.4793393392713433	-1.2373365168650365	1.2540170939849618
0.6418249832275751	-0.37659177829548024	-0.6214094980398507	0.4871488176122883	1.7448743919096905	-0.23401323331949117	1.6119134342160855	-0.7276743846930029	0.14086483441472147	-0.5996914625252867	-0.2278904365849149	0.23944466961656805	-0.4443737333025151	1.042214714093128	0.25375811158080774	-0.9066642305789847	1.203896672843379	-0.2236960011909935	-1.2642279069288211	0.6877467455238335	-0.44775810729970633	-0.28129982067296816	-0.6912454413332523	0.30031169687204495	-0.029054892263157668	0.1738904003022742	-0.8485640848798021	-1.2416574058322492	0.06115641347574534	0.40782297489818997	1.7437801966826894	-0.7947559629441379	1.3585910648418384	-0.017774349603298788	0.6448296718244638	-1.0100080682711963	-0.08152157339167077	-0.16061050782139732	-0.8308110888210256	0.6114011755855537	-0.3400492942828914	0.1498735716632527	-0.6242815344097798	-0.5541723245003398	-0.8083018733605485	-0.42456909355699424	-0.22903096449358676	-0.5330617727650335	-1.1862563055943485	1.1581588324715537
0.6295981196460154	-0.4434099327556177	-0.62195894930682	0.5467173811315172	1.6971638122515735	-0.23486442591851947	1.5755549567673266	-0.7228126782885312	0.15612598654217785	-0.61300277610488	-0.23763863791547654	0.2107328631293428	-0.3759673247488711	1.0362122649971084	0.21216825482499005	-0.9048249530585732	1.2181414629245286	-0.21967070390980054	-1.2333717842528842	0.6613605862655356	-0.44254610343291273	-0.2951680027985598	-0.6968206239374275	0.2957963242171223	-0.015044113581496479	0.15072194492869295	-0.8387137408735816	-1.1649478350340208	0.04515529375435257	0.35440057077152526	1.7169654119939655	-0.8350513310945249	1.2912312390790934	-0.048277590698720486	0.5788452255062106	-0.952306309708014	-0.004738512226206998	-0.17489897122315165	-0.9033349551683166	0.6166500963857225	-0.3764971183959186	0.15988756837868273	-0.6003014752473342	-0.4755226491283452	-0.8566799860630352	-0.41739966799101885	-0.1740561156755058	-0.5721644757038878	-1.1528528147384962	1.0552862542910275
0.6270311262727976	-0.5269461267856802	-0.6216920729771485	0.5747252789098874	1.6484075653329733	-0.24637846233291688	1.5126968575709592	-0.714228622265615	0.16865238626738188	-0.6261078067939962	-0.24523117045865345	0.19217446143070344	-0.2952499497763574	1.0380278440832222	0.14641937787034348	-0.8980420089753627	1.2359140548117928	-0.22359891609886806	-1.2068219104571314	0.6286319206072397	-0.433285289695348	-0.3095569767423135	-0.7137961996086765	0.26836789879595113	0.0051292149669922415	0.14709320137381054	-0.8215582214608782	-1.1132800027596965	0.031997329754724926	0.3150054897591107	1.6873129036759937	-0.8876037268634125	1.2272589821124624	-0.05649813487608276	0.5022979194936468	-0.9060883276405066	0.046604443662299024	-0.18312479260909748	-0.9774749289171808	0.6317227281254452	-0.3932256563712997	0.16358122231153918	-0.5771491692639155	-0.39425933307537225	-0.9025853887930329	-0.4137984611308093	-0.11682309901750973	-0.5812408917566814	-1.1392576666291077	0.9330907585440416
0.6337352157620748	-0.6004414677930119	-0.6197140484160572	0.5881419732867542	1.6173713566824044	-0.26963080147522756	1.4418429106368977	-0.7097996685869932	0.18673876380889454	-0.6303750312930763	-0.2388357017774974	0.17023299581287946	-0.1912397384431645	1.0587985255778196	0.06375883598487718	-0.8913336740331912	1.269746949241529	-0.23869564792434414	-1.1706366335466487	0.5931380387640468	-0.40487651325402707	-0.3251051324748812	-0.7341449581458661	0.23106825433584102	0.009770542368547012	0.16634278190017246	-0.8244337204533485	-1.0940401284455723	0.032559712205183805	0.2770400519897552	1.6508508321379225	-0.9440858566779253	1.171469683536447	-0.05338437248349952	0.4149769079993014	-0.8648975995013126	0.07796224515925579	-0.1975746873071307	-1.045464483565238	0.6455121870211936	-0.39880797686308417	0.15629572409116335	-0.5422001413279077	-0.3267803579738789	-0.9363790917503773	-0.40075164604794145	-0.07730516181899443	-0.5685095430651781	-1.1242394183835462	0.8062902114199483
0.6448206395718536	-0.6533420664690498	-0.624873657456364	0.6027283032068274	1.598094882915115	-0.2897994788066883	1.3668103526209612	-0.7139175812439099	0.20446736171281912	-0.6283243366759829	-0.21825669554394872	0.14824518685369675	-0.06860535242505211	1.0948817325722824	-0.03236158110066278	-0.885750963958009	1.3161062724595904	-0.25758616642671484	-1.1175094867045803	0.5537836819157329	-0.3595566856397624	-0.33263981410217147	-0.763766679724146	0.18899819691680858	0.005261693800304674	0.20924016515267246	-0.85029155037622	-1.0979809331357533	0.046097061191232254	0.22676286299782045	1.6149533848554138	-1.0016699754047036	1.124056918710825	-0.04718856683985463	0.3288746880081461	-0.8283073297940508	0.0955302356854149	-0.2002221605661052	-1.1099873622327185	0.6415231931801445	-0.41104118084508084	0.1357912615201227	-0.4904333497006692	-0.2823589209599749	-0.9484450005976128	-0.36750508439345153	-0.07892461430272898	-0.5546614094007368	-1.085137471237745	0.6768547209913384
0.6633378830310854	-0.6868861532480224	-0.6465011058981374	0.6003695381946936	1.5773665403746162	-0.318291494546609	1.2904691279941602	-0.7202161619334309	0.22331042262578177	-0.6177068349602634	-0.18232570296838474	0.1236368725922317	0.061860608404108806	1.1381777747201745	-0.1270963712109538	-0.8866884440345503	1.3409162521149933	-0.2897512042562113	-1.0537514306439852	0.4995371366981523	-0.3098972496557214	-0.32469773887518977	-0.8073811884836358	0.13435581178464823	-0.00042119132522077036	0.26225430042492537	-0.8766096767479802	-1.1439361606496792	0.07090437595036744	0.1607595983322353	1.5689121707747022	-1.0610006425962046	1.0858257851546722	-0.04027379398841353	0.2599846838869294	-0.7937914847087391	0.09872045646271008	-0.18207369550221486	-1.1592535171402678	0.6322573834771015	-0.4169121361697744	0.09667192339551081	-0.4292143106937731	-0.2671945777289398	-0.9407017551096895	-0.32495586318556424	-0.12427340459153721	-0.5351430538509651	-1.0273959401807191	0.554329857331288
0.7262566351672567	-0.6903346828685838	-0.6711217555275945	0.5758851674902347	1.5597751996155664	-0.35978076254713703	1.2214080192320869	-0.7243137893063236	0.2589321148187285	-0.611967316889938	-0.13678958442425265	0.09118389454805007	0.20205505072518876	1.17319142673938	-0.21807067494791194	-0.9011820806504212	1.3239026537316263	-0.3211544975167254	-0.9852350380689125	0.4291698808604855	-0.25041329822835184	-0.30186689755637885	-0.840906853820937	0.11694351466605175	-0.0027053091409464324	0.32604954632836924	-0.8964565765735987	-1.2318165515379687	0.09703730648558447	0.08983247414423254	1.5272906017289078	-1.107164621510496	1.0546733505504013	-0.02153835439704887	0.20215122715751774	-0.7530672539725675	0.0742711706080518	-0.1521335710856837	-1.1955363843476123	0.6183609935110214	-0.40459909702122915	0.04470013564345028	-0.3548305265162574	-0.2684595798185331	-0.9298676221561566	-0.2802074316813655	-0.18282918014846178	-0.520807595834696	-0.9456009889497545	0.43647103910632
0.8548555264857397	-0.6746735751957883	-0.6937015861654487	0.5448118498923773	1.5494914642884314	-0.40392045061649506	1.1488875397506784	-0.7212811393447021	0.29652365122322233	-0.6169747329371985	-0.10719683038504728	0.0629060302571835	0.34054606243484303	1.1899883879700304	-0.3054283168836517	-0.9173657765046244	1.2991958971927535	-0.35098202505120635	-0.9284592243601765	0.35988539039642287	-0.1717903317433496	-0.2765202957611204	-0.8632075842376373	0.14045938996903012	-0.003253497416720582	0.39040403080979597	-0.9000793803889705	-1.3329341187694945	0.11015510031017943	0.023816594979444532	1.4999403974874954	-1.1388727930426625	1.026547730662658	0.0014633097288056062	0.1433561079340284	-0.7052860093311021	0.029874838801162852	-0.11259366558376638	-1.2251036135442739	0.6055990027258461	-0.38498421071676203	-0.007100611904442622	-0.27662024261294427	-0.2997344042071178	-0.9146970885656847	-0.23785613940014616	-0.23823670711105144	-0.5045431455924412	-0.8454207951084987	0.31127463570696745
1.0027691737677564	-0.6526400168147521	-0.7290705491506758	0.5035870704757723	1.550420499431399	-0.4606445370511243	1.070753476951889	-0.7169941826542502	0.32243183187613883	-0.616105108987149	-0.08379447034147289	0.03471242658696909	0.45322484287951303	1.19126348020032	-0.38585080811036176	-0.9277364471091321	1.2812654346566767	-0.3717432985979907	-0.8752864121005025	0.27687476658082144	-0.09262603266788991	-0.2580363861503617	-0.8789768851518855	0.1688789947534773	-0.00196982320428289	0.4464582374495805	-0.8835520302476922	-1.420720787235934	0.10817783502801008	-0.014716495254066242	1.4667297828693853	-1.158095222276426	0.9909122667035284	0.007167468678885321	0.0816502883273946	-0.6634054605640347	-0.004498973464770527	-0.07751285122128695	-1.2472769420383998	0.612312414271855	-0.37493112089822367	-0.05424662246748926	-0.21193653610820812	-0.34958698655609477	-0.9000394133398769	-0.21944874922001878	-0.2910028370200187	-0.4756539488606462	-0.7387306751124129	0.1792285995970298
1.139821697631828	-0.6316441032524308	-0.7688246565332434	0.44934522215956374	1.5652931053131927	-0.510732379390338	0.9918264955095198	-0.7223258314719497	0.34576564410227445	-0.6098599955970271	-0.05242281263480188	0.00495157537262414	0.5307750987152289	1.1931627966866318	-0.4628846521014004	-0.9246061070611653	1.2650715492575189	-0.3783301486944885	-0.8069983466134565	0.1803212466307525	-0.024503128908521576	-0.25315606282209496	-0.887675222763278	0.18887067676480843	-0.00714563417471704	0.49863561725552713	-0.8711294413800343	-1.485929277981392	0.09787641680849214	-0.03321776075247821	1.4190044309229446	-1.1497939190080866	0.9482552965124513	-0.01321736627153866	0.01601553746153282	-0.6362443936838162	-0.021332015518344908	-0.051321520240566874	-1.2520624621420222	0.6284776025997436	-0.3800774185573158	-0.10171435150980371	-0.15932216487849338	-0.3950695616864767	-0.8989862220552984	-0.24439879003167303	-0.3330921186201895	-0.42939366950432	-0.6252096744627018	0.053507647299093096
1.2671794601154942	-0.6054291062710729	-0.807134492014062	0.38779315169831347	1.5844328379771881	-0.5233830382573299	0.9148572512490872	-0.7280429006861093	0.3735161842682877	-0.6197939324403816	-0.015065835618025792	-0.010392283648135466	0.579375446159729	1.2031199348192811	-0.5351968406274146	-0.9039134239876109	1.2433704069940805	-0.3885427535776638	-0.7146217733395864	0.09089732021764836	0.045794052858796334	-0.2542354458645774	-0.889824585057571	0.2012111496561173	-0.014358878236778139	0.5368404422145759	-0.8645011725160353	-1.5391189838676664	0.08693673914123039	-0.05892611012913572	1.3594657766640095	-1.1118116879612763	0.9083567751982109	-0.038148611506548656	-0.06961870773303964	-0.6142396119284924	-0.020945487062393353	-0.02997312814821429	-1.2345741703897635	0.637278494605695	-0.38525442204969684	-0.1428006519823423	-0.12146856590710102	-0.4476560121877574	-0.8990778039061315	-0.30630655987284217	-0.3650443694061428	-0.3679704959926838	-0.5140685817002907	-0.06229567117211976
1.3851315595015643	-0.5671249685393351	-0.8512266479710868	0.32506169873099644	1.5958105021306745	-0.5015425574978378	0.8547041975137825	-0.7330229379140555	0.4191310318559312	-0.636794069473207	0.01751719348686594	0.0023900525047982207	0.612518738056108	1.2151058017840026	-0.5926880823928578	-0.8810019299370524	1.2062586606275065	-0.39820272024412606	-0.5947043867079279	0.00155668344866704	0.11203795093228183	-0.2519380819570369	-0.8934960467725158	0.19211084789972738	-0.01559230185727004	0.5512881396126927	-0.8621509530005321	-1.5920810781580188	0.07593903788781045	-0.0975475018570711	1.2670328920680987	-1.0513530415529757	0.8807238925899027	-0.05510249264918536	-0.1778854483096265	-0.582061216596621	0.0008253199143992251	-0.010985220343673493	-1.1954652086330353	0.6421601304251602	-0.3815021692218862	-0.17020373612147519	-0.10789242244990008	-0.5090765681907445	-0.9011521328274966	-0.39638071558402166	-0.39927951249741156	-0.303349256422177	-0.40058391552214073	-0.17064551575879494
1.4924418514083722	-0.5178619128523232	-0.8962764189934017	0.2519594772805794	1.5954927801553738	-0.47407503105375337	0.8057432255175045	-0.733006033510702	0.4857890795072217	-0.6522046148205941	0.04424844028618	0.04249389490419585	0.630061970353037	1.2162058067229693	-0.64388963006559	-0.859722105362273	1.148745168876167	-0.4059545914461272	-0.4664393617380105	-0.0847147299343665	0.16469037454454985	-0.23985487178885817	-0.9045542964539672	0.16206246299200328	-0.013915759380527512	0.5486433195709541	-0.8699489163699425	-1.6383130099650267	0.06716854967231935	-0.1507092063335309	1.1469285514991618	-0.9820368993592952	0.878497775952456	-0.08159326234227979	-0.2758670285217436	-0.5497637155448294	0.044916784206733465	-0.0009549558015432225	-1.1434064536300208	0.645577275498786	-0.3879442530457382	-0.18994259015957546	-0.1076941582154024	-0.5702043964374615	-0.9234248389500607	-0.5014424894645633	-0.4282442237141339	-0.22757031971294522	-0.2791662230529889	-0.26240497657628786
1.6032911050530145	-0.47201652746040945	-0.9288143997364321	0.17815547450423885	1.575954889572964	-0.451133606573363	0.7654833076631663	-0.7347843767434927	0.5683128035012028	-0.6732656934620226	0.06636789125053724	0.09741075441424449	0.6239842981715312	1.191202580272903	-0.6863950529999897	-0.8280553908044993	1.0729308257588501	-0.4161896005813316	-0.34223855893497	-0.1624239679015131	0.18587392674134548	-0.2121815065479374	-0.9254732939671934	0.11705364570641721	0.0004239322665980788	0.5207949203079362	-0.8651130960304403	-1.6797026166431024	0.04534275457117319	-0.2072684159287898	1.0107616243495776	-0.9295052958340358	0.8939794052947002	-0.12801422595734038	-0.36197953367326374	-0.5201957205745508	0.0895635429005764	0.004777648897428452	-1.0939477056124391	0.6613984247308273	-0.39708230903229025	-0.20497783858306778	-0.1052604647369487	-0.6361099598490059	-0.9574749710897377	-0.6040796339934208	-0.44513103358269646	-0.15717225605514643	-0.17564931357330432	-0.335402665160691
1.7154064097982342	-0.4372573547413065	-0.9477783177507042	0.1064811831128208	1.5598998753273938	-0.43833003885624633	0.743113178143405	-0.7389191938037631	0.6599455148199798	-0.6959851247523825	0.08347016618761909	0.1545900115888037	0.6051372054065982	1.1481996190257047	-0.7185521225749375	-0.7930150455214561	0.9703877674082773	-0.421066259439623	-0.22761836074553193	-0.2395918231818568	0.17740050586262684	-0.18265177047130746	-0.9501953468052193	0.061373710246617766	0.012063796655536155	0.46294946829807115	-0.8492139151605865	-1.719257941636394	0.010756233867946404	-0.2553002240625087	0.864465532753227	-0.9023818140217651	0.9207543971039923	-0.1730342608219177	-0.43599669023616805	-0.4712432696872	0.12418233799070603	0.005936366868497594	-1.0512925185470778	0.6891865554860155	-0.39980898702827783	-0.2103411706994652	-0.1100683724235076	-0.7023605238304395	-1.0132071064141077	-0.695176422492385	-0.4396298400310787	-0.0968404860397916	-0.12453276783105434	-0.39406065071518637
1.819940361299445	-0.38696822648262813	-0.9550938689052169	0.04435891532425676	1.5625261088700682	-0.43731574348375213	0.7283424370395475	-0.7410153398195993	0.749571370240562	-0.7157518793751334	0.08091865556538298	0.20961219687466795	0.5788707259785666	1.0955744692466491	-0.7524912136775471	-0.7657210754037438	0.8417474764196916	-0.418019281163692	-0.13003136332289134	-0.30626101882044454	0.14566320506345698	-0.15468020991514855	-0.968188579726011	0.013571042358113804	0.008112272834330903	0.39917945120265663	-0.8418600024830452	-1.7565237617530578	-0.02747238270492061	-0.29148701744417516	0.7104983392019966	-0.8840638473858048	0.9506749885096761	-0.22181301395665876	-0.5092424597717364	-0.42327344098919334	0.1733095603359366	-0.003763860356795759	-1.0232618474239337	0.733567598850416	-0.4219110458290837	-0.2116809856321112	-0.13730987824343363	-0.7586426622546238	-1.0787293415925154	-0.7773664092912871	-0.4130592812139742	-0.027980539867449434	-0.11616978362657097	-0.43628683705123394
1.9083994513858464	-0.32785333114135073	-0.9637176373620383	-0.0021584649253583903	1.5553954625130049	-0.4419182998725087	0.7245357258524489	-0.7452279171352961	0.8286859066533898	-0.7285940004979559	0.0523083523452062	0.278689053685313	0.5200119408519257	1.0399081293422163	-0.7856971502540121	-0.7369706050979102	0.7088446779132173	-0.412145633090114	-0.03693784299261793	-0.34155500551774187	0.08293573191640904	-0.12123613533426396	-0.9740752005401754	-0.0552492651282689	-0.015925783058365436	0.3400683539899879	-0.8371595634520391	-1.792562264440729	-0.06029141570670554	-0.31896139670931756	0.5446691688334824	-0.8744838211343652	0.975492229521213	-0.2865782144176655	-0.5837018782303125	-0.40550683776770946	0.22586654221989763	-0.02577232708282249	-1.0210847079192233	0.8053694879893036	-0.4616259706039689	-0.21442984605623266	-0.1851857342686633	-0.8113911584781249	-1.13431036686301	-0.8602876335137133	-0.3592670859908854	0.05826571781541845	-0.14504357702771378	-0.4671071345459691
1.9512358417730973	-0.29883399295848434	-0.9862189749617543	-0.04241342153738762	1.5235750034170739	-0.4430600192867737	0.7378188673771999	-0.7486426066127068	0.9072288181280026	-0.7347663081620274	0.023941277240420677	0.3703182656135103	0.43379311590473274	1.001925605861442	-0.8176858398420939	-0.7074935066358647	0.5853108952188537	-0.3863546049628405	0.06580478007766724	-0.36345185295778804	0.0060217658409472685	-0.08115196507180464	-0.9760271724196858	-0.12902546943103066	-0.04885362548986585	0.29788158216364635	-0.8344465220297653	-1.8090127809616892	-0.07716735257325655	-0.344455299599516	0.3694798911938809	-0.8633807630371999	0.9976478093358034	-0.3549805431063411	-0.6412936336911585	-0.41541246347443633	0.2552699251860545	-0.05945765757302464	-1.0332725023388607	0.8788729758995484	-0.49998369754751926	-0.21497961814105696	-0.23319046204631677	-0.8465655347627287	-1.1831601260972855	-0.9374689188627657	-0.2654171360747026	0.15624837030480737	-0.21689499454125433	-0.4809161892714947
1.9687312723361934	-0.2868374301844957	-1.00241470516434	-0.0664006971359847	1.4752450669969783	-0.4355420008223042	0.7676269947924901	-0.7539235422203464	0.9847230651476163	-0.7422046265068682	0.005079175350806845	0.47618752243192386	0.34899171346630686	0.9776950472404764	-0.8534244920543299	-0.6829308798553422	0.4574903172144774	-0.3494622699552448	0.1600034035139905	-0.38178806811155797	-0.08407208297406246	-0.032659526906427226	-0.9869362826766356	-0.16288786615767573	-0.07971662541595034	0.27229957082192774	-0.8370133516388633	-1.8126902702761956	-0.09365497774782423	-0.38186990423698636	0.2200442940385857	-0.8344171676638821	1.0288970316199635	-0.4129419877112282	-0.6646615180392332	-0.4277547937012044	0.26716520231640983	-0.09372414072983071	-1.0530342301508462	0.9342400244462332	-0.542511276651599	-0.2247655612509299	-0.2720155557667456	-0.8710658025062183	-1.2183825059276243	-1.0075357589032503	-0.13898034076061921	0.25927686035374664	-0.31712969008985314	-0.45118768541451126
1.9814167056077259	-0.27623725188773696	-1.0003948176495745	-0.0659182224744127	1.423363883688396	-0.44506822218507913	0.8081149644690969	-0.7527841854343191	1.0594990094034864	-0.760224043704403	-0.010907111762717154	0.5756698242049029	0.28808460560444543	0.9409114910807197	-0.8858972741046509	-0.672252041059584	0.31569818679035466	-0.32461222041318544	0.22860199384075214	-0.3889759643994089	-0.18911297463796253	0.02480817025422178	-1.0074736587212831	-0.1595259712413015	-0.11422050914030166	0.251326021746897	-0.8481092036832536	-1.8340366675957163	-0.11832392857073579	-0.4369153739278301	0.08816559076098643	-0.7912784601974137	1.0716243928509592	-0.4345321500394255	-0.6380023823745287	-0.4324693951147264	0.26621793539618965	-0.11579000525008956	-1.08011449614405	0.9737952221148198	-0.5862977949204928	-0.24092478815895152	-0.3101467246664344	-0.8979078922998636	-1.2387365722752393	-1.0634066964810442	-0.0008035451255170134	0.36471151438983596	-0.4298149978936426	-0.40621066706379433
1.9748721186193081	-0.2825981303489287	-1.0044502912867324	-0.05269159387331747	1.372657065149279	-0.49656792290711094	0.8576337863075392	-0.7422121715770289	1.1296155935514594	-0.7851842734520998	-0.03002198012518854	0.6537499283322316	0.244699700031964	0.9029403863363357	-0.913915002335818	-0.6765177376016319	0.1821517617925753	-0.31182312654668587	0.2581383859478946	-0.3928114525112922	-0.2960060290493756	0.0682270881265298	-1.0416792243761657	-0.14435107315325718	-0.15470421330622303	0.23267772781189996	-0.8800212857220975	-1.8653667343285285	-0.14676441249394717	-0.49401280215577004	-0.041332929232389536	-0.7529167707043979	1.1100359034469054	-0.4218286338605176	-0.5661656798088914	-0.4449655702297253	0.25665816118982626	-0.12173785167743287	-1.1004833109333105	0.9999747376380705	-0.6226535015336552	-0.2704618024643656	-0.3333287702850282	-0.9220892958802731	-1.2573505834570282	-1.0830511424528468	0.13741445795191953	0.4732833189408173	-0.5506210600915029	-0.3752988784820964
1.9400158377282164	-0.30485927625525877	-1.0255021241154894	-0.034328315844972826	1.3257669321109256	-0.5674615627866378	0.9184639785305031	-0.7221736918417688	1.1907465626634608	-0.807567989450115	-0.026268636462198496	0.7029918350413566	0.21343228480890758	0.8738949272039788	-0.9394140465967867	-0.691566076961754	0.07091974580938372	-0.3108448075414237	0.2604353564534446	-0.38189634464891864	-0.40629024134150066	0.09765602578674107	-1.081231877044809	-0.11725304085317786	-0.21557595309531147	0.21658595309053918	-0.9164334424553727	-1.888404598213824	-0.18627847466786274	-0.539929579256374	-0.12747220035897439	-0.7276178082704537	1.1321386899815558	-0.4025169631981999	-0.46301580651362784	-0.4652036171395606	0.24336375993017953	-0.12177013793668887	-1.1222086511062748	1.0116069784193122	-0.6546981091531625	-0.32471005388618013	-0.33537584850621227	-0.9432075125825763	-1.2706849009383006	-1.0691191452257134	0.26862307508830474	0.5784743108009927	-0.6776705956527395	-0.34171555016109706
1.8900217726148676	-0.32323986198453697	-1.0496989113389972	-0.009907300399103635	1.2938177755060125	-0.62864549068324	0.9810028051756952	-0.6939839088094424	1.2428795795106076	-0.823326384377521	0.009109131380320323	0.7257337765553767	0.20387624937888557	0.8537446637199402	-0.9507130452987511	-0.7174100346427394	-0.023110441401474724	-0.30367171285016925	0.24789106623725385	-0.36051172852023194	-0.5152859925918775	0.1358418258733173	-1.1101473795835362	-0.07724069497778818	-0.2836974828315132	0.20680978997918226	-0.9501975407944526	-1.905984246769457	-0.23583954395275636	-0.5771003035759109	-0.17882867036273736	-0.6950727489322737	1.1413159218110303	-0.3751010518774282	-0.3463563750796337	-0.4822903252098308	0.22551812220326634	-0.12115311164868987	-1.1396215803372176	1.0055072582334657	-0.6756026404557316	-0.3914116611257191	-0.3324911038942774	-0.9579066277723978	-1.2706391100128844	-1.049507687408355	0.3822361143479789	0.6625022274239774	-0.775555662040339	-0.3070709252313335
1.8308513292489093	-0.33351987477961076	-1.0774959125784598	0.00040011282540516267	1.2848330806601695	-0.6794316167713562	1.0442784146312933	-0.655330300101288	1.27436830002797	-0.8380250515146349	0.04577457748078961	0.7359335246853216	0.1958385804938626	0.8443851061250685	-0.9577113385028551	-0.7533554212453504	-0.11391035225974591	-0.274658206472739	0.2158659088706194	-0.3516996841719746	-0.6024986993552007	0.16674494037365034	-1.1344044683334087	-0.031866706347837	-0.34595339801693076	0.20916868352992263	-0.9938877966725105	-1.9179717908213558	-0.27854044001260686	-0.602522724303956	-0.22293263915281392	-0.6464240969044786	1.1507483211602123	-0.32642802921442227	-0.22517147308527324	-0.4972827577048308	0.2143632376082553	-0.11435147303213822	-1.1447797262406856	0.9808526727566772	-0.6808410556146888	-0.46386347713393955	-0.3431874593454055	-0.9604052682634133	-1.2669071495914432	-1.0394023160968044	0.4681371486378909	0.7399461890019541	-0.8363553444538196	-0.27024271302606706
1.7653954904584315	-0.3472638468579775	-1.114037038266556	0.001832916365833065	1.27767025992586	-0.7356001343838657	1.0997651772340258	-0.6075381709402228	1.2834608377142556	-0.8530392101313016	0.08517276299535462	0.7369193739469516	0.17852667827996702	0.8581561022121956	-0.9604054182927054	-0.7959572407789743	-0.1986140272947119	-0.2347151591472084	0.1723102335586329	-0.3409053462935799	-0.6576161994744237	0.17941194137025285	-1.159429186474099	0.03115143422252965	-0.40179551037579114	0.21549270474260246	-1.033543689557367	-1.9339046025359057	-0.3017945080038081	-0.6132913017906452	-0.2696212241472309	-0.5879095252753632	1.1577654279521643	-0.27380068690854287	-0.10128157391505732	-0.5287266677638587	0.20189633388811132	-0.1075641838641446	-1.1619037658065792	0.9562073856338309	-0.66721380680141	-0.5418659550059794	-0.3705974897646536	-0.9457793350126595	-1.2523547934940926	-1.043498345273684	0.5258522923711977	0.8096589527899951	-0.8843531813870114	-0.2280287255016146
1.7037228516102298	-0.38172599856949335	-1.169798492560177	0.002744257393248578	1.2567569147161992	-0.7859988913849987	1.1517960776069962	-0.5567133918175362	1.2823463747052177	-0.8617556734445871	0.14464919097648793	0.7409343925210274	0.1560119521985815	0.8934932850958024	-0.9372601859314635	-0.8404502398441682	-0.2672088242029558	-0.19420080339494034	0.12210567344330739	-0.32916983543659073	-0.6718116400489608	0.1943595065383264	-1.1736369098847386	0.10070208439764264	-0.4393646802088466	0.2154716807359114	-1.0740118702932038	-1.952376845585351	-0.3140821182110583	-0.6165752764166135	-0.30707138813253565	-0.5352011876792692	1.1653412636234761	-0.21470263973250853	0.023729407734885643	-0.5705526264092955	0.17317890282970122	-0.11771283135687942	-1.190817853151827	0.9325523732057907	-0.6200742115374506	-0.6152381302080538	-0.3986072694932562	-0.9230040701186146	-1.2424181626787214	-1.0597285172604627	0.5619005629251717	0.8474012085799962	-0.9332109341471666	-0.20367989755802046
1.6353810144448144	-0.4213223705550212	-1.2340842907956437	0.0019060185872835048	1.2374643537602872	-0.8186908035416802	1.210177344107753	-0.5030621964541411	1.2723532193105211	-0.8689998431866262	0.20006227867697585	0.7504221384064619	0.15090166036430466	0.9135217487250072	-0.8896016338156956	-0.8862634963181932	-0.3267139149085233	-0.15854443629093992	0.06390966524704506	-0.3326513425609495	-0.6550616465062358	0.2284167714857584	-1.1873708962999014	0.1665604465352894	-0.4635991702336958	0.21335246086144935	-1.1152815083753405	-1.9579555611716777	-0.31578265562077934	-0.630367128879066	-0.3355557083355515	-0.48423939854789716	1.1847779895211845	-0.15850689400558818	0.15968380001262455	-0.5892571871751533	0.14335088296827353	-0.13457702077481765	-1.2061206317858966	0.8859071806565513	-0.5320958580002595	-0.6724266441872255	-0.42033207298829556	-0.9047138126331296	-1.2530416573753391	-1.0829851661439567	0.5580476670669222	0.8452184015874339	-0.9814146664192085	-0.17157872484581238
1.5490502858542654	-0.4471361963053525	-1.2842308764277541	-0.006846754061046627	1.2304624049122064	-0.8652107727113144	1.2701128714895102	-0.45083773273378325	1.25258897864101	-0.8813727718526781	0.24910374358997384	0.7629853969456996	0.16062593585471516	0.9073023436375648	-0.8269046441229895	-0.9333256449357077	-0.38599434353693696	-0.13405285478134293	-0.0009078285019939542	-0.33437960267651035	-0.6380253282875663	0.26217164118393405	-1.1977316998491234	0.2239097367121842	-0.48094476092631655	0.20399677788391402	-1.1452711758335312	-1.9678990638327474	-0.29619300026312434	-0.657349542675273	-0.3584960024430041	-0.43358429501003304	1.2106774927714798	-0.1125564309897468	0.3083763634017586	-0.5994308007517015	0.12907655041184632	-0.14768165467052602	-1.2014355950440303	0.8296242442465946	-0.39764115519813414	-0.7191857780979884	-0.4273555834953611	-0.8852526441225663	-1.2687525238857256	-1.1071050050687532	0.5120271954680663	0.8187252162521255	-1.0143215861637151	-0.11065785974044631
1.4415456002745333	-0.4831181697959524	-1.321776713004024	-0.03469870043365496	1.238526108209393	-0.9260939798693382	1.3205368836378804	-0.39294015124798465	1.220927536919295	-0.8930864042217154	0.3083369434557163	0.7839578654260235	0.16440292521041946	0.89892479737229	-0.7521860249513536	-0.9802547946496298	-0.4355353675233369	-0.11841842090717329	-0.06333245436851229	-0.3275040425541225	-0.621664557351203	0.2854056761684188	-1.2043859500541065	0.26111084287302094	-0.4978746421764752	0.2000484694273271	-1.170289641643723	-1.9923204491834519	-0.2527511876415582	-0.687031459301021	-0.39245133698439827	-0.40629447524874224	1.2429077901745154	-0.07757550441636658	0.4383602200879232	-0.6198276552880979	0.1192826815068071	-0.1627700998293958	-1.1819418228633933	0.8037562235803964	-0.22390140928715585	-0.7435223557195461	-0.4153556407024139	-0.8672028415797304	-1.279650764134842	-1.0973130212244266	0.43660109301951244	0.7885364879154563	-1.0406035205934465	-0.05583030102677693
1.334494499931623	-0.53958302056304	-1.349087057407028	-0.08875048297409285	1.2493286553696141	-0.9785468124238147	1.3617265512291596	-0.3393599543786747	1.1812057723277838	-0.8957316789348884	0.36157051647515426	0.8214622676783024	0.15576379810951	0.9033095921463008	-0.6764606337749167	-1.0118728510719426	-0.46531220066824447	-0.09915823224632551	-0.12580731219439642	-0.32073259448688884	-0.6057959069516184	0.30734613147553197	-1.2060703482602457	0.2651045421788504	-0.5119722173351342	0.21593420888311451	-1.1697914384284551	-2.0144612556024657	-0.20321689847335306	-0.7240508096301161	-0.432140528190036	-0.4058474420107485	1.287812874203015	-0.07350488125458607	0.5181627793558415	-0.6475246979079587	0.08807186970436806	-0.17983159416500838	-1.1559082585551461	0.810251123808772	-0.011883771599176706	-0.7411359376328268	-0.38554661304574867	-0.8508675873236176	-1.289289753935006	-1.0595250903080542	0.3379752005367936	0.7458854545398553	-1.0685628964602827	-0.004942958458288483
1.2477251394637099	-0.5873918305375775	-1.3411278633397794	-0.17740885714915822	1.2585667234362663	-1.0168708672267601	1.3896716706809944	-0.30270444614690717	1.151982989515145	-0.8881801072384127	0.40393990034047256	0.878481429673623	0.1507208022993884	0.8965420877121074	-0.6083088340910413	-1.013897029507104	-0.47057050766324665	-0.06719109864308437	-0.18568837430029642	-0.3147357401100028	-0.5950363624884093	0.3395638253233237	-1.1845679524099977	0.2595400264551973	-0.5198615602706509	0.24718008762741284	-1.1355941199021866	-2.0275154500744703	-0.15544117030102772	-0.7700138398944668	-0.4538542247767851	-0.41174204307918727	1.3323000114319923	-0.10319928424123763	0.551522696997997	-0.6851968445711666	0.03451862433534715	-0.18966096642732516	-1.1383111098276515	0.8324788389067403	0.23991020253026338	-0.7203056841967047	-0.34598794165767943	-0.8376791564474022	-1.2983517780749232	-1.030352565727482	0.22722607851934723	0.6836754552518305	-1.0936942392905566	0.052501245342505456
1.1852200969391449	-0.6180968593738951	-1.2858269015365704	-0.28073641042860675	1.2839523070830703	-1.0421874758457557	1.4032846102256422	-0.2804345851689828	1.1313057939083409	-0.8757141490335192	0.4205843341191716	0.9434884985067686	0.14145077497202582	0.8808261001931056	-0.5481200046193544	-0.9786004180439679	-0.4544555575884942	-0.02756544488796307	-0.2532001276880515	-0.31967065152431495	-0.5867061039476633	0.38013518793180623	-1.1469190206305844	0.2590183531061046	-0.513831489237135	0.2863898601062963	-1.0879236535543255	-2.0288811196500025	-0.10199252074351743	-0.8156951463432736	-0.48045970909491276	-0.4187074446944498	1.3673371515518085	-0.14220854178770476	0.5594834111200964	-0.7357572226774448	-0.03279721169067093	-0.19001611527913878	-1.1274212254973608	0.8544183050325115	0.5131307071281711	-0.6832103218214098	-0.30271181587278656	-0.8360586992251957	-1.3035719435723991	-1.0131767333132884	0.1194026849076308	0.6187445616661	-1.1109470575371714	0.11331232114351604
1.1599389505528135	-0.6479301122658652	-1.204010991450163	-0.3712174666585016	1.3317553880757684	-1.0684725071822085	1.4185325059114764	-0.2653829044230108	1.1023091936252114	-0.865371691171769	0.399614255229504	0.9981567891858937	0.11337150889331649	0.8737122274217286	-0.5010437666248305	-0.9176382620632024	-0.4171920125211406	0.006914698984520101	-0.3314112884207406	-0.3353540915127541	-0.586222931057008	0.40121465676534385	-1.1058135633656558	0.26438579223121084	-0.5069060440198547	0.3344339201967756	-1.0140433658815013	-2.0239629239890973	-0.054792565079995345	-0.8656149245244438	-0.514668151061214	-0.43749323681203156	1.3901174518456823	-0.18791582471855675	0.5527054904399104	-0.7978311537093772	-0.11437649214759585	-0.18311403052267966	-1.132838953418697	0.8716202598249152	0.7699051674169493	-0.6384995979748445	-0.2479908871515378	-0.841740754065642	-1.310646641549242	-0.9929220064842592	0.01972188190115583	0.5663673464352681	-1.15689805257238	0.17303160330677483
1.1584037389820343	-0.6676453638214452	-1.1234143398895071	-0.4483500572515511	1.3894480682743435	-1.098860592663677	1.4388571860099673	-0.25652161618509717	1.0723256150314946	-0.8404155061866309	0.3702885751993555	1.0373042735408897	0.08593576104559011	0.8708118683785024	-0.4662276964239623	-0.8452284687464007	-0.35919276492730623	0.026820876912201412	-0.40477278180374093	-0.33678667339167667	-0.5961279753154466	0.4103285135831918	-1.0589530788964177	0.2623744516519323	-0.5130640256510515	0.395079769897894	-0.9274697267240255	-2.019263413979176	-0.017902954341554263	-0.9292424585067103	-0.5420134878521476	-0.4690194762124561	1.3971301591976393	-0.24722533283805936	0.5349841591319295	-0.8583715985973324	-0.20017492124343458	-0.16872870834315798	-1.1552593035104728	0.8862465705754292	0.9976380505818003	-0.5890567618129758	-0.18568635146076856	-0.8456978060566428	-1.3144747629140578	-0.9759111148422901	-0.06987133922190254	0.5219040756263083	-1.241708764942977	0.2022965523231488
1.168776385991095	-0.6684978526873786	-1.0401175278168853	-0.5297371971330146	1.4405007613688512	-1.1180047806993014	1.4662479641092108	-0.2527316489532381	1.0489177794320659	-0.7965055638529747	0.32954548128204164	1.0667154431795285	0.058041559033307565	0.8492190378637778	-0.4524275533337641	-0.7553925751833008	-0.2834209254462064	0.037406885995858466	-0.4701062947717203	-0.32483877394217286	-0.6273731555778378	0.4194129708629175	-1.0109214112994735	0.2424349369755098	-0.5161110388172296	0.46975704166464566	-0.8568277599504421	-2.010462432270187	0.008761115174651201	-0.9986179992926878	-0.5559538660239585	-0.4913763361730877	1.395801528319163	-0.302041295908844	0.4959982587704084	-0.9078352115326757	-0.27324513160665465	-0.14895516823005964	-1.1665594949012672	0.8873809697563342	1.1839733293075747	-0.540192204436626	-0.13493566403532886	-0.8575480529041979	-1.3178770286725014	-0.966174111255372	-0.15315570092359204	0.4952129147730712	-1.3253446627330745	0.1941294479603049
1.1739801550816564	-0.6569333204698807	-0.9224512307779996	-0.616373076514618	1.4868519735883403	-1.144340781652463	1.4949895106941988	-0.251839096456172	1.0236305726328938	-0.7552530305201672	0.26643970828497976	1.0881134277941462	0.021697499988051983	0.8023869936802474	-0.4674870384090613	-0.6470601023937699	-0.19562055691533922	0.03864658794145785	-0.538887546768904	-0.29931882698275836	-0.6911117127368132	0.4067669695364017	-0.9723776429730486	0.22722526066419263	-0.49867408341198	0.546444208471066	-0.7896894614407537	-1.999626335115306	0.02645384560020193	-1.0643269256435253	-0.560422185563666	-0.4938194247993367	1.3979484550367005	-0.35702642773440396	0.4469226160913423	-0.9327630461643833	-0.34234117615515625	-0.12504181220794192	-1.161966567907676	0.8711134995350853	1.3135949339501471	-0.5068271474665089	-0.09685901780012729	-0.8842333242569855	-1.322153901106399	-0.9385300378307371	-0.22815324597186937	0.4931976255264499	-1.392539212141439	0.18155247320587325
1.1895216800092152	-0.6498202459505122	-0.7800334623794268	-0.7121028722446531	1.5414921097457355	-1.1833784110893242	1.5131003338718978	-0.26374317729771907	0.9864502771911443	-0.7087099477610131	0.2141695093696388	1.0979466422242534	-0.03523493644714981	0.756875716672569	-0.509185640573063	-0.5350198796821394	-0.12146385561053415	0.03657419462878478	-0.633013105537059	-0.26389574133706956	-0.7727097715577967	0.3767164416416092	-0.9402556428075304	0.20881598781177532	-0.46247995250399165	0.6167863300581153	-0.7190366641624912	-1.9949669918576056	0.025815586152458957	-1.1192126116777916	-0.5533351776662654	-0.5035917793043326	1.40421765702951	-0.4011953323015177	0.3983869443314112	-0.9426637091327796	-0.4132773139165004	-0.09980113219419753	-1.1688371177677328	0.8533210992673744	1.4002713601559207	-0.4940927970276519	-0.05097076072573266	-0.9109290501724967	-1.3288805880500763	-0.889823027793178	-0.2893380563497167	0.5087260129456309	-1.4637729436384288	0.1495549903922225
1.238598605742619	-0.6511240524513509	-0.6361138605178034	-0.8119117719316213	1.5949659247279768	-1.1892908866274836	1.5313164117367977	-0.28447473757047337	0.9385530422602677	-0.6445883269231857	0.17371256617631411	1.078385539139854	-0.10057516990022822	0.7162250151218451	-0.5742364421654959	-0.4238263085275237	-0.06174017477584407	0.03458021619821217	-0.7370982918849418	-0.23035500164857026	-0.8404210835954953	0.35964790979472766	-0.9131078810945181	0.1832018263713374	-0.4352578363761735	0.6838613210053693	-0.651075247297143	-2.00055909636134	0.00022272130379309972	-1.168804412879671	-0.5319719375140036	-0.5262553248584718	1.4056694722278453	-0.43379203673728417	0.35515841531954623	-0.9309566094122552	-0.4923741017549162	-0.08001682999468097	-1.2004056405860313	0.8415633307079181	1.4332739897740192	-0.49487469510384674	-0.009092397794045744	-0.9481525207509873	-1.3474488083064495	-0.8415173736346956	-0.352249458561368	0.5297164941415495	-1.5431879869820928	0.06645058640137283
1.2919073322019674	-0.650938896498569	-0.5147269934711517	-0.9080216992131991	1.6296539251959241	-1.1657836994016315	1.5626191557103408	-0.3065180795434605	0.8944474490058971	-0.5693152957119346	0.12415602996013622	1.0372242259512712	-0.1518126802913063	0.6753116826341358	-0.6407079498971078	-0.3100992704532585	0.0052576998001989	0.02495758995179799	-0.8313334476553491	-0.18730258460117694	-0.8697514675875107	0.3417813904845327	-0.8902983220530467	0.16435202935746335	-0.41957508345340094	0.7330743158678732	-0.5906464464365521	-2.012144972891024	-0.030511925949068312	-1.226738602888107	-0.5069143024481928	-0.5499376903503655	1.3957927294391725	-0.46504067765843554	0.31675876909879963	-0.9035722193071856	-0.5769421726670203	-0.06644942638297228	-1.2324054044985324	0.8133800199102014	1.415526018133472	-0.5154646777769712	0.028290323620416086	-0.9927464580498366	-1.3779730391890588	-0.815330277031366	-0.41796708759597995	0.5374984548848004	-1.6071063782046315	-0.05337833989618488
1.3294452488887694	-0.6358486863468507	-0.43526587452889975	-0.9978204680428899	1.656097241494678	-1.1368584419196908	1.5962515367605965	-0.32075496804779285	0.8489559737070765	-0.4980910718216112	0.0800888184658156	0.9833774763235048	-0.2039670990114963	0.6358789796317483	-0.6947158306842679	-0.20399209639212695	0.07092581775741384	0.008931081667121903	-0.9105994795347219	-0.13331840176258586	-0.8567415901243042	0.3146960160060541	-0.8771565068822301	0.1595932091396308	-0.39741000416959915	0.7461512480297315	-0.5410860570220766	-2.020263119812247	-0.05556472511118188	-1.2669157828511364	-0.48026987852623293	-0.566592277496113	1.3782301649793145	-0.4649613798046346	0.28714264982931	-0.8831505510791386	-0.6382749837199212	-0.06135895950697641	-1.258325925024804	0.7586313119006484	1.3703700196999262	-0.5599147689314725	0.056245580684532406	-1.0336028891748863	-1.4171151222350464	-0.8129496318856088	-0.4798235792838753	0.5489455008574237	-1.6564788693119135	-0.1930364344413946
1.3591127140487544	-0.6032226645004217	-0.38537569948804207	-1.0490163904653311	1.6928886418750586	-1.1013479099590424	1.6300488168208005	-0.3258431934572018	0.7858140362872537	-0.4378928706654026	0.054912323933508624	0.9164829695877508	-0.26638836741684707	0.6084587873123272	-0.7388664664070006	-0.11071769458981015	0.11204504982456635	-0.005728767243790936	-0.9723710899294836	-0.08187871755196482	-0.8136228834563595	0.29664049966507455	-0.8685020338074564	0.1539069696345235	-0.36946610681201164	0.7204346830451904	-0.5128834228360427	-2.0247037774189627	-0.06666508347857511	-1.2796564270466333	-0.46968804118492075	-0.5712445420078002	1.3660437161932912	-0.4281513160702466	0.2770117668703075	-0.8613790180253258	-0.6779023165491471	-0.06829691788483043	-1.2884793071650416	0.6941007355442796	1.2905164296507778	-0.6208539502448905	0.055115474547897406	-1.0693784028161153	-1.4523878720833432	-0.825672063449771	-0.5345965116345186	0.5822713797089852	-1.7002134615818492	-0.33561614436360393
1.3812087948710352	-0.5614854268108541	-0.360650392474401	-1.0715123807463396	1.7188694515009075	-1.061352051728066	1.658351802209118	-0.33486000220596823	0.7060127274666426	-0.39655135255631097	0.03685621324979689	0.8525502236679202	-0.31609489325839657	0.5948704910074503	-0.7753487968945602	-0.02968892354508352	0.14471820218034737	-0.016968233678291037	-1.0181324049118083	-0.031346890462289126	-0.7396616406015702	0.2753930334708393	-0.8494341197395189	0.1464644298541383	-0.34942982533246664	0.6714739762629793	-0.512894253340722	-2.0363342836733374	-0.059653156258963336	-1.2888860356304999	-0.49435141276193406	-0.5815574948471148	1.3642355463553653	-0.37829939864739937	0.26591922141722724	-0.836143493617157	-0.7056125959969786	-0.08164907976816711	-1.3249254598352391	0.6409792394745486	1.1778935743165229	-0.6924994338620348	0.046956901298333964	-1.091871394516613	-1.4752100693109054	-0.8484283919908548	-0.5782393138106893	0.6256483233169962	-1.734755432546639	-0.4804404356192902
1.3784623611843496	-0.5225448154914283	-0.36410408615249706	-1.0873755628010804	1.7178036752546462	-1.0223755858312553	1.6850759672894227	-0.35442177776665884	0.6255822199730311	-0.3642903263907579	0.02107977000053171	0.8056381231198275	-0.3558500195280129	0.5791202472792769	-0.8108874978723936	0.03392996663183229	0.1698378511853407	-0.03048546573572993	-1.0519659128156151	0.02742228243119258	-0.6415864914446205	0.2577323109274989	-0.8185271672383253	0.15243469151597383	-0.34161357416705346	0.6090915436091762	-0.5349776523827056	-2.0499463497039745	-0.021179055283119207	-1.289007975789467	-0.5306966654885098	-0.6133592314756068	1.3722557254661663	-0.29375202692485536	0.2380104387682397	-0.8106647950308169	-0.7082801867493244	-0.09679133535912984	-1.358252441484265	0.5974675922037094	1.0791251909618773	-0.751528666228914	0.048270401851878184	-1.1053995986813558	-1.491255209576832	-0.8637074055244789	-0.6166982197412151	0.6684313403712168	-1.753806807135564	-0.6363595460206173
1.364072244934874	-0.5114586028186172	-0.3685153948958836	-1.100865359399397	1.7006064706168555	-0.9758454227382792	1.7201784054709175	-0.3839672939479371	0.5577521355779186	-0.33574643701634665	0.014708147213040488	0.771710584214233	-0.3987932949419763	0.5709672694963511	-0.8505655401940077	0.07112100150223508	0.18632926203802677	-0.041246974793613486	-1.0706522016997262	0.07256110506387711	-0.5297140719656184	0.2467914828120641	-0.7737063837218344	0.17454784514694735	-0.34667061101106994	0.5282710570872877	-0.5640683879524786	-2.0593810735035705	0.05187263969038962	-1.2780207469832512	-0.5643161459468539	-0.6595907851816882	1.3979044606367501	-0.16477142445586218	0.1928688699285836	-0.787394515001337	-0.692040547536577	-0.11491468888804342	-1.374547493315673	0.5451875971657147	1.0044854514050565	-0.7924276369540312	0.05916006493164151	-1.122999855027063	-1.516412744000633	-0.8609089104224221	-0.6390326534863614	0.7084833105370689	-1.750488258732916	-0.7734253931018931
1.348690222508175	-0.5201532177679966	-0.3783688876168757	-1.111236127882496	1.680163675674412	-0.9159459291827247	1.7477937269028558	-0.41963558502385967	0.5098137765507673	-0.3164933672385092	0.03840142715933753	0.7432094292786383	-0.4428806027665765	0.5721928805356145	-0.8838661905130845	0.08777505933255739	0.1955221913572332	-0.05470072813696999	-1.0747072907830817	0.09910551464600931	-0.40878663460988723	0.23503166756322832	-0.7115327895191779	0.2013270770670263	-0.36957117623153507	0.4330995835980612	-0.588155430360213	-2.055114471823147	0.13104805468000844	-1.2686103305774674	-0.5980232405138197	-0.7151632543374918	1.436936292271985	-0.006519340887154201	0.15330700058665245	-0.7704169871743269	-0.6644881459087827	-0.12668123670570744	-1.3889208008535008	0.48792833359186477	0.9455793808250812	-0.820979133892575	0.0869715804257467	-1.1373957878978904	-1.549917964127854	-0.8455254343997229	-0.6357442995880903	0.7409512954775993	-1.7303952959592181	-0.8861241140221807
1.3311549163198644	-0.522656680546234	-0.41615020330756103	-1.1071131625926927	1.6656329225508535	-0.8520300298305591	1.760164661138533	-0.4558312934844121	0.4709309435232544	-0.28917908568184114	0.09327559766297949	0.7203158186474443	-0.47270535947180825	0.5780392735676291	-0.9101755634608436	0.09149578475744631	0.18859409865365678	-0.06554065207695467	-1.0632863698399824	0.11804557971967404	-0.2868570608883519	0.23926100111879162	-0.6397265430751612	0.22171870864599513	-0.4269390792913003	0.3357584326183144	-0.6035455775101187	-2.036053116407785	0.20625554904694407	-1.252354445937272	-0.626395609355819	-0.7800298563948551	1.46870464847555	0.17246648818870153	0.12748610549165237	-0.7736278788738522	-0.6212405113442305	-0.13012151699751826	-1.4178013937448308	0.4354809681829175	0.9097640968777896	-0.8320560233053319	0.1296231738719733	-1.1449596640286412	-1.5816785499967077	-0.8458443198926882	-0.6166281670892462	0.7702973587892329	-1.6948056810643948	-0.9955657522466073
1.2835035441878988	-0.5149302769332768	-0.4667520485608751	-1.0910501677993207	1.6544080866892839	-0.7798315677633001	1.767637743929796	-0.48566756540337125	0.4356505813293853	-0.2582690102107831	0.16105993499726282	0.7044369046855439	-0.47039205864147676	0.5919016195458818	-0.9345275190612898	0.0877750593325574	0.18525452723650776	-0.07029782159109219	-1.0373027472225353	0.12079830245795257	-0.16394324609325883	0.2515794075919472	-0.5698854278716403	0.2513207730217181	-0.5087470429793299	0.23851819687068435	-0.6314720338268199	-2.0186698386407906	0.2843463693106769	-1.2065469944964309	-0.6609447728556491	-0.8427288670540353	1.4970106454030863	0.35015183246222226	0.09636321022876804	-0.802386947496338	-0.5830286348325748	-0.1346272438447696	-1.4460455920117066	0.388170943326837	0.8785116997571162	-0.8320438061478915	0.15660693618705296	-1.1536317238081264	-1.60227530824903	-0.8713716534071232	-0.586732167675771	0.7979885498227848	-1.6296943080255755	-1.0830800266290443
1.193758465188312	-0.49483699864076713	-0.5274690299956424	-1.074007603238514	1.6513032592850798	-0.7116698993393358	1.7711988608467586	-0.5143475761329495	0.4201303473954	-0.23139156301041916	0.2360218863249388	0.6859248463282631	-0.44397416315909544	0.5973521630496865	-0.9514567235740744	0.08132299057047832	0.18906771060008884	-0.0769518844436766	-1.012054337828535	0.10650163504416801	-0.055439615379661154	0.25379277281913887	-0.5051325989158327	0.3010826141545909	-0.5870146240529844	0.14329206096406116	-0.697743891962129	-1.9931505620626973	0.3527784941554159	-1.1283286897688267	-0.7070784684954617	-0.8903898875095173	1.538110213835949	0.527689154075315	0.04787382169047746	-0.859160673991805	-0.555824653221414	-0.1320909788121206	-1.475516524653352	0.34471043700267745	0.8528661877948582	-0.8257071738220642	0.16162797792569655	-1.157536502985508	-1.6095881190380381	-0.8961127692406279	-0.5450055115681415	0.8144865096502902	-1.5502489859556108	-1.141744111589337
1.1101741702844494	-0.46230741218641186	-0.5778458618729587	-1.0530321391636739	1.6561656120463257	-0.642274766191031	1.7586770615594265	-0.5527307143874468	0.4124730406690933	-0.20456265296075657	0.3157864006368985	0.6545124869491358	-0.4072389459734385	0.5908967707435039	-0.9755806646089725	0.07063442014762841	0.18444695814836065	-0.08343791540604398	-0.9893449256533925	0.07267771056564923	0.01755080787075509	0.2608696616385274	-0.44703840661867	0.3592897671722165	-0.6643457168221921	0.0590656853582162	-0.778420321321488	-1.955737463854555	0.3941760912030909	-1.03763044049593	-0.7583375894896446	-0.9162450424605009	1.59532493097033	0.6928348644011175	-0.006025561199524587	-0.934961539244582	-0.5243634145320194	-0.11693437377259967	-1.5175395039009996	0.30977187206621387	0.8472961496363884	-0.8127447697776505	0.15905054287723147	-1.153793769530348	-1.6113098578336973	-0.9184127616452271	-0.5031923198316101	0.8212430587365708	-1.4781613943769178	-1.1818904005484394
1.0571296198421518	-0.42090191224557866	-0.5960143837674272	-1.0117440044884791	1.6689066654355968	-0.5627825519728195	1.730781060961619	-0.6026223704450195	0.3983469135988128	-0.16786452226867277	0.39602306364343987	0.6193842341992479	-0.3600055490195889	0.5837905104630541	-1.0135398278979992	0.049828201424665916	0.17520545324490414	-0.08227289430054072	-0.9708778307737875	0.03274449069067863	0.04342292663613377	0.26751815718813726	-0.4025159019511825	0.4224470206356742	-0.74756526532034	-0.00347652974643875	-0.8496904573664956	-1.924335989562238	0.41503333875066906	-0.9528694155147956	-0.8087887137043163	-0.9341159758584665	1.6584612943379191	0.8091383833091376	-0.06952099870957636	-1.0075713637511545	-0.49284229115226674	-0.0940828769437835	-1.5435479473688072	0.28265787197180814	0.8359656971530637	-0.799990057409726	0.16173702325466963	-1.1426335238225716	-1.6086539841595422	-0.9432308498391029	-0.46314280662698293	0.8166642403475217	-1.4058860746951554	-1.2093804224777422
1.0036464375224878	-0.3900040126251132	-0.6189605152499279	-0.9793743408302348	1.6896390297732506	-0.49297966189084885	1.7024324652088474	-0.6621360128914138	0.394641632524483	-0.11446556697308219	0.4762835725436478	0.5910305353497942	-0.301037407853696	0.5705143262861887	-1.0541755313949113	0.015076561078688688	0.1651503073052698	-0.07685479935155073	-0.9611921956996916	0.003489003192328832	0.02697267923853746	0.25295278601565113	-0.3798949604171693	0.5026629926144548	-0.8281580783304033	-0.03880106578880865	-0.9140561466781705	-1.8944251480745884	0.40613341330451647	-0.8668973986101294	-0.8496363581239527	-0.9652835490563145	1.7187116250688192	0.8756428500301778	-0.14410383909252594	-1.0675609446844772	-0.4547610721468486	-0.07512725539849875	-1.5378078353285036	0.26391703960202967	0.7904780757200073	-0.785695983204293	0.17201206720749118	-1.122565990674021	-1.6036581941966066	-0.963485576668132	-0.4194711592411777	0.7899324691316313	-1.3278880757424028	-1.2232626700728377
0.936989345522407	-0.37617903481740456	-0.6547690392487315	-0.9680532434682799	1.7254732424305737	-0.4480958174175501	1.691370197584034	-0.7189449508012455	0.4093434969426064	-0.04703533036250855	0.5505921463848826	0.5548153205934931	-0.24927835327541645	0.5449553879984438	-1.0966634147473457	-0.03400652209829032	0.12030897109500313	-0.07787419281886603	-0.9608314389006092	-0.021810226210158525	-0.021693568025822046	0.23588845410278694	-0.37411800094455094	0.5887854661790706	-0.8961973798252382	-0.04947705638654392	-0.9672826619267365	-1.86136791099625	0.37093094991745273	-0.7729235843774005	-0.8567038962194372	-0.988757992111933	1.7765554621224784	0.91278596475053	-0.20722386824927436	-1.1129203730208914	-0.4086716368216342	-0.067622493802599	-1.5029610428329199	0.2507738163052388	0.7283785984780633	-0.7632693545292737	0.16318435216650035	-1.1030682311939244	-1.5989325706936284	-0.9730906276372716	-0.3773818776410069	0.7495353108832344	-1.261626111104126	-1.2312162952327697
0.8753167066742055	-0.3696792893916264	-0.6842353257659404	-0.9587448939369269	1.7826068928245054	-0.4156893351144341	1.676167912262653	-0.7586263472332931	0.42223590112465353	0.017834571548616927	0.623431813176307	0.505114193501813	-0.2062551638327687	0.5094507303144405	-1.128055758548612	-0.09463780275792381	0.062170068696451676	-0.07967400106518802	-0.9577079243364028	-0.04900429501645327	-0.09696116721460617	0.22084009051829448	-0.3906329989813084	0.6512703406592544	-0.9613267152228386	-0.05262224778753104	-1.0105451128699445	-1.8400438285390746	0.31611205105604673	-0.6877967389193655	-0.846224275338184	-0.9757420476010236	1.826625488705054	0.9229519496078087	-0.23536406700646234	-1.1538877779352348	-0.3737860826562694	-0.07218561844408357	-1.4512623532095312	0.2420659078387059	0.673636238891959	-0.7320993135126406	0.12407673191191257	-1.0948248084861194	-1.5960981124103495	-0.9907997685483199	-0.32147986137040646	0.7099554361832154	-1.2046294367141188	-1.2267576295948022
0.8144665025960641	-0.35579645034867313	-0.7077518399922482	-0.9450065497856788	1.8627452229490644	-0.3919222028433701	1.6436722818341667	-0.764478651674281	0.41768346366706927	0.06660631847743329	0.695703947698487	0.4635147250858392	-0.16213841399760076	0.47378240407550426	-1.1352294475723679	-0.14612135395096007	0.012100785231338751	-0.07771736305466354	-0.9481227531810393	-0.050157856587562354	-0.1880124141648039	0.20869808127387182	-0.43458965112642056	0.6935084928241058	-1.02054018547771	-0.056482255416015356	-1.0448399059383306	-1.8347195023834835	0.23037550747774044	-0.6132324341276965	-0.8354720772301076	-0.923574308339248	1.8563173092310006	0.8904451160730181	-0.2154211410597556	-1.20159954424008	-0.36130284674784574	-0.0846983375867697	-1.3969510961804903	0.24258661565944842	0.6173094583081872	-0.7009822135115831	0.0659605281748983	-1.094558217136659	-1.5927507957624067	-1.0133856582914396	-0.26306007037318496	0.6728883276723089	-1.147971884058688	-1.2220793853481235
0.7490355860713456	-0.332817825125313	-0.7200386168955348	-0.9184558229548883	1.963270042855887	-0.39505173730925774	1.618256783364727	-0.7500253868070235	0.3882715100115677	0.09352421330338048	0.7559386750981913	0.43324831014758136	-0.12045693903654509	0.4571833676089584	-1.1263298636832397	-0.1871044795115938	-0.04474479223657122	-0.06473036496190893	-0.9449992386168328	-0.02408403349472763	-0.2767999066458192	0.21129784043066802	-0.4952367594547632	0.7301067764482125	-1.0652312346601982	-0.055489922300196004	-1.0676814403078958	-1.840387477419192	0.14073799356847266	-0.5497562741358721	-0.8201931501765763	-0.8610728239945298	1.8797531260841218	0.8115437515411003	-0.16596494744720483	-1.2400012134378005	-0.37226718914626095	-0.10510684079856494	-1.3228990453731626	0.25425140067948593	0.5546081467337959	-0.6870383644861124	-0.006767749644563836	-1.0900313914772046	-1.597568001116218	-1.033475444348245	-0.23184955354924788	0.6414559069794121	-1.0923498638427696	-1.228929018058709
0.686939268705234	-0.32175861436228265	-0.720933437530314	-0.888128148015826	2.062045380999978	-0.4038796749231294	1.5969111328003875	-0.7374890812800546	0.33819058556851656	0.09102050527975006	0.8068639656107839	0.4022066974993237	-0.08408764398223137	0.4630069231681911	-1.1038616591858532	-0.22078564087743713	-0.08950112117440179	-0.05495090895129236	-0.946003877804151	0.00218135577959111	-0.35602236542107935	0.22127268372209122	-0.5694423960517964	0.7636503727948561	-1.10407951047006	-0.050288583044820645	-1.080558910372103	-1.8574003284712544	0.05803652988153198	-0.505025259960393	-0.8144738958637697	-0.805765455944979	1.9159605172425962	0.708477687694248	-0.09348027977860618	-1.263395561925531	-0.3915228391279856	-0.12756372779203298	-1.2183042393987935	0.2769672793594001	0.5017818311448726	-0.6841632601017715	-0.09176362697354619	-1.0622849820079403	-1.6072619400268824	-1.0370161729253065	-0.2171714625897993	0.622739606092024	-1.0234778729973004	-1.2377487588418847
0.6502736313200107	-0.32705484609497926	-0.7153447332148495	-0.8609389951177009	2.147741834793721	-0.41970574091104584	1.571151802352758	-0.7217105111898812	0.2861521541428012	0.07167845072562798	0.8514462484082854	0.3606282942385129	-0.053762373097346584	0.4848129034288742	-1.0544947517866776	-0.23829283801616952	-0.11562871355257025	-0.0549135685312447	-0.9405422938585515	0.04104846820978293	-0.4438345644746603	0.22018070087755576	-0.6485608607500698	0.7980518319822295	-1.1429232180442899	-0.05425791550809868	-1.0807971814750572	-1.8817146024827012	-0.027164411363004116	-0.478669366291292	-0.8137778504452753	-0.7493093164350008	1.9451639999291033	0.612130795326127	0.002166569030776511	-1.2878568991542163	-0.4046811388186352	-0.14221810213201957	-1.0916030938381354	0.294387745469436	0.46761852102848306	-0.6768370380232602	-0.17916841475167072	-1.0038126126930969	-1.6132651303489802	-1.019021134675738	-0.20709212219484932	0.6145007787689339	-0.9369170502464744	-1.2613900557129696
0.640857999316111	-0.3395413006607029	-0.7113991498310857	-0.829529407301172	2.2191287343074677	-0.4612969481449912	1.5386526634346986	-0.7029669087515006	0.22776004984267967	0.04585264179044004	0.8740044638160926	0.330104884407266	-0.031184556993316015	0.5269252032376017	-0.9848696272177275	-0.24737893384451656	-0.1225628782041781	-0.049118335339767866	-0.9348660824502062	0.09820598648947713	-0.5363219086276401	0.21609416507858561	-0.7150726576242676	0.8124847946404536	-1.1787381853948684	-0.07198956275136432	-1.0569159186562382	-1.9124287790147823	-0.10528201174342558	-0.4680605724611799	-0.8119866286690091	-0.6900358279134757	1.9557446531169682	0.5193575929026341	0.11167267143128208	-1.3052314460476284	-0.4147472108616679	-0.15026096804884975	-0.941673544484915	0.31089697289317264	0.45115405321937974	-0.6647583417003791	-0.2686054109333924	-0.9353979542278127	-1.622043250751315	-1.0007621911906113	-0.19663367333042453	0.6092924997587736	-0.8536747758982954	-1.2997492187734068
0.6282074572166417	-0.3555302886665492	-0.7086414277578184	-0.7944208470792523	2.277802733012034	-0.5213034778956338	1.5028590528072512	-0.6835133213722724	0.1705111954189888	0.018198600178869803	0.8781202650628023	0.31687175393384337	-0.01953393281146722	0.5899946905686407	-0.9062116179367143	-0.25578381577641485	-0.13195010986038258	-0.035537624568247196	-0.9289432777867919	0.158815860518086	-0.6193784337667135	0.21719034785713812	-0.7709473043685485	0.8021614586989679	-1.2048684932067695	-0.09348450719233486	-1.008081173055305	-1.9547823877461756	-0.15840037319511094	-0.4659371317619298	-0.8049093556725664	-0.628126922512146	1.9429642799316256	0.4290373374233834	0.23714648529762697	-1.3124621557944725	-0.41504663431346184	-0.1594804887474458	-0.7872264306594217	0.33516102750440424	0.4532236263830008	-0.6476013802680464	-0.36905598534143647	-0.8654464750421133	-1.6303863573621928	-0.9907118001364678	-0.1793553927596862	0.6017745063727622	-0.7891629216402474	-1.3510696191535174
0.602298269733173	-0.3806613518409975	-0.7076053196543894	-0.7745272958818796	2.326003971923147	-0.5876659188497961	1.474689390022721	-0.6733470131954666	0.1284165704724403	-0.02009316696121165	0.8814539209972756	0.3126671489633006	-0.02411847445703193	0.6649510824823495	-0.8214568499646064	-0.25713002419082553	-0.15427666277103272	-0.022804541331820354	-0.9264819117778638	0.21776410614643288	-0.6853717977487479	0.239235801514687	-0.8280677039527866	0.7861344941407393	-1.215229251618901	-0.1079406141931285	-0.96179701130645	-1.9909770944702643	-0.19014373817657318	-0.46801431929743326	-0.8004069639795061	-0.5632395282111557	1.901979096938631	0.3553696312423259	0.38489795651341163	-1.3175588880594067	-0.409199710909342	-0.17807378671663807	-0.663883104104106	0.3700995924408681	0.47761634034710293	-0.6182964919540026	-0.48477786241163406	-0.7977113631538834	-1.6389309440449036	-1.000382827414497	-0.1575113275783169	0.6001196340946798	-0.7336438490937554	-1.4093860379833538
0.5862483305841218	-0.40300736089235245	-0.6969198007291293	-0.7580744225741063	2.3620835142069683	-0.6419077849507331	1.4355030699778324	-0.6694082872140973	0.08994497840767224	-0.06788608135090243	0.8752110660355807	0.3209331158492782	-0.042406169021175805	0.7478206587147804	-0.7401258083921003	-0.26046472840772694	-0.17390727075583828	-0.008786947645735892	-0.92678787007582	0.2928747072169287	-0.7260388493789216	0.2870856497753957	-0.8865347448112042	0.7625780442439432	-1.213762847981205	-0.11073680708304375	-0.91571862914651	-2.0233738116231814	-0.21233106485301373	-0.4755199463234937	-0.8063209163114721	-0.48299186393023835	1.860061232666706	0.2925181523197147	0.5209963410362535	-1.3210129539371027	-0.40571006668025394	-0.20352970845875434	-0.5701907428802475	0.41892059981249846	0.5289503524382222	-0.5842594913246558	-0.5959991413587437	-0.7357837608587869	-1.6560659083357419	-1.0171078217179461	-0.142169796797288	0.6177496077811186	-0.6916957016756107	-1.4678122461175442
0.5774657241305104	-0.4009706454117522	-0.6851458450083474	-0.735203174222986	2.383020990199564	-0.6861086365601413	1.3667928101730957	-0.6603745740619776	0.04678523936761468	-0.11442107458494048	0.858952935734267	0.34416376896308043	-0.06982509286286276	0.8293923052441405	-0.6643548143025536	-0.27209402278281575	-0.1865854982449422	0.014016846877684017	-0.9202622819000148	0.3778801180092862	-0.7559821471303796	0.3260610374572515	-0.9462256062412697	0.7364190239722304	-1.2057867085686917	-0.11332275990604743	-0.8646961216002701	-2.055837473363134	-0.2338890587872749	-0.4896313660991004	-0.830346651875739	-0.39651172462193185	1.8325295371782826	0.23036978103413822	0.6337216986308375	-1.322953384624141	-0.4003531089245236	-0.2285730835548243	-0.4971644597241777	0.46842038702188316	0.5776682275331926	-0.5480437642850793	-0.6884150576637869	-0.6631820500225756	-1.6830917125165346	-1.033750345635284	-0.147650386627739	0.6420092231705491	-0.6690774931283646	-1.5047075517865822
0.5614805828724334	-0.3707477935358036	-0.6875791291906422	-0.728321818443787	2.3776518909966993	-0.7318487705941389	1.2957388793333524	-0.6596950170471663	0.011031950066589701	-0.16264273380581815	0.8416503552903924	0.3726817760228057	-0.09180986275402714	0.9073365998467369	-0.6038678119374586	-0.28039510069239804	-0.22250714279740516	0.047197544132490596	-0.913284606089916	0.44685227230788593	-0.769206768100544	0.3460401235782198	-0.9950994729412835	0.7257189239452898	-1.1801040878486728	-0.1174182364094711	-0.8290204391852173	-2.0618937270036506	-0.26057098171460724	-0.496855269309617	-0.8576530490628407	-0.32213267110491844	1.820048325912597	0.15743161510804946	0.7386457620889716	-1.3216233707516944	-0.3970104543899529	-0.24839684673787574	-0.4477098985133363	0.509407531197513	0.5866957425199082	-0.5183357097754976	-0.7753539244908425	-0.5883587446075328	-1.7108089596711153	-1.0404964232192195	-0.17440225819111346	0.6501160668150189	-0.6682115215561408	-1.5297151155563058
0.537654896806451	-0.32921499887743266	-0.6846853525179342	-0.7368942722792057	2.3360825955953426	-0.775188235681177	1.2282215059835588	-0.6844024929886676	-0.024560955258964616	-0.20550912739941524	0.8190110638441217	0.3855947161377495	-0.10598829384320178	0.9727849905924953	-0.568592204689103	-0.28345083159932505	-0.29181235762529706	0.0956392710609856	-0.9106542780358474	0.48787658652087434	-0.761131517474311	0.3572623472728228	-1.0283575646052132	0.7327846996402193	-1.1456915688369502	-0.11802372780217421	-0.8083233447422403	-2.0401010324372235	-0.28910073269344716	-0.48768873322176737	-0.8735988168319933	-0.27287064789010734	1.8189792619938228	0.08725830101781942	0.818870012931832	-1.3156531965406766	-0.3859100104225404	-0.2725792549204582	-0.42562449296074645	0.5468241074594768	0.5698443812113749	-0.4906068347712832	-0.8638838617997392	-0.5157988520222183	-1.7251232029563	-1.0475558882703793	-0.21565914945613293	0.6469941451861211	-0.7016089566667334	-1.5632252510077351
0.5127326310470549	-0.29734888792054553	-0.6519014269220689	-0.7535859461770504	2.263573614675154	-0.8009176981955101	1.152417080261482	-0.7210580012204355	-0.06087764467894974	-0.22385212560161966	0.7772235197842472	0.39027960664600936	-0.1097400471898482	1.0121187312128308	-0.5512174947944024	-0.2749583650235982	-0.3771960908397545	0.14051125383287552	-0.896662394081568	0.5033642958456237	-0.7474505665518608	0.3578713377053518	-1.0492019924061884	0.7463250212344408	-1.1198719010479878	-0.11994532201373984	-0.8012889319527512	-2.021722511809628	-0.3217010614089423	-0.44799510906153756	-0.893720857112114	-0.24646969654389825	1.808719767925589	0.04136070323784509	0.8629110696124901	-1.318040273677418	-0.36847267740261797	-0.3124599598256311	-0.4384989236857158	0.5780991209428556	0.543449646916886	-0.4446743951806633	-0.9408797772667572	-0.4386807700892771	-1.7205761640624455	-1.0578262003541536	-0.24693147744357152	0.6429889481695356	-0.7456645034354652	-1.5826213614437645
0.4897642709231954	-0.2650468889914845	-0.5880865869154339	-0.7760624425323386	2.1788906537646495	-0.8086039163951165	1.0778932532336827	-0.7515636875121936	-0.07555072222968078	-0.21447232122876164	0.7197787619434364	0.39310233743785716	-0.10294314875018402	1.0332281685536846	-0.5464362047506967	-0.2503665433617993	-0.4741651008977037	0.17273603633444906	-0.8692540104348346	0.509094623361315	-0.7338948826751361	0.34313796917216755	-1.06531782315972	0.7649139815737678	-1.090831627138852	-0.1148112595797757	-0.8115562503891418	-2.012256547202748	-0.34992284104586385	-0.38542298817929443	-0.9013968265174725	-0.22575542382985186	1.7766346520423872	0.017381032248446084	0.8808021060664846	-1.316164358588669	-0.3613082908106047	-0.3523765383521993	-0.48281627302678903	0.5993830531157276	0.493079797991014	-0.37859993535640546	-0.9909563662949065	-0.3745106640899016	-1.6990590082092525	-1.0605642171730616	-0.26213702366489844	0.6192217334272643	-0.7873340865716363	-1.5774795623564775
0.46223015171221427	-0.21951009685420636	-0.5285626996603727	-0.7931683623517362	2.0917986363578778	-0.8034457911842402	1.0016853512106696	-0.778749348985321	-0.07212097260039005	-0.20578417125338405	0.6605741771500917	0.39348572326182424	-0.09282771511937264	1.0488109374814623	-0.5649965903862426	-0.21071665071278606	-0.5649467959118804	0.20633868033580086	-0.83381307983132	0.5098692170516627	-0.7081301356632359	0.31738397377721794	-1.0800782397317488	0.7758401400519818	-1.042673287112092	-0.09044023102346394	-0.8154227405598078	-1.9973948488807731	-0.36485275609971557	-0.32926323772547805	-0.8749471006146716	-0.20311786858024802	1.7354338964896399	5.180793115109328e-05	0.8800821448409722	-1.2932662839339415	-0.35758999594560087	-0.38920798543877033	-0.5402257670433033	0.6176915120272108	0.4191831395997661	-0.29824361848415537	-1.0151842557504738	-0.34326197610812714	-1.670879272707965	-1.054093040876165	-0.274243770222692	0.5774945858020039	-0.8319830963758788	-1.558980064572679
0.4367546116529602	-0.16847648736871804	-0.4823041358507245	-0.7945719250035842	2.0116844370162528	-0.7808917357908323	0.9294244999576893	-0.8054075930738188	-0.06971932537796109	-0.20432805673237103	0.6112513306918379	0.4023794317716602	-0.07463675858995163	1.0640283068447387	-0.5973571191119864	-0.15255395945885444	-0.6481081961469262	0.24521752568995875	-0.7916182339639735	0.508082654185215	-0.6640942952676578	0.28487648448222225	-1.0836181078368388	0.7863025888865576	-0.9872103383106413	-0.052458260535340286	-0.8105760897156257	-1.9745979855088076	-0.3804387840124355	-0.28059649979851836	-0.8365964582907551	-0.18566278005483527	1.7075854413215796	-0.011081610742498495	0.862777362527752	-1.251673573990015	-0.3497178811948026	-0.425669934224969	-0.5981795459359953	0.619369864913713	0.32652521706946236	-0.2117502161909406	-1.0123639470147494	-0.33605355510998913	-1.6434962993089244	-1.0420578625296	-0.2930467261597959	0.5420112814345385	-0.8554793879858702	-1.5228166875993394
0.42615766425206497	-0.11704556406788605	-0.4392585537355478	-0.7847274925149281	1.944295203875276	-0.7579095356170749	0.8849543946153158	-0.8226636080170898	-0.07279952018891908	-0.20646773612574837	0.5717959150324752	0.42351199543122336	-0.04328522333670114	1.0691362882568238	-0.6241295370236256	-0.07922939319539321	-0.7142620699466359	0.27896579732949767	-0.7591409889630463	0.5140003834001845	-0.6186536744307295	0.24484271342797154	-1.0642606878272212	0.805859543106979	-0.9433598444843406	-0.013980123489307248	-0.8202531456469705	-1.934654381910707	-0.41594475538863557	-0.23572672613180132	-0.8109449942665081	-0.18159789642562923	1.6984478044520597	-0.001740323564750007	0.841749352162594	-1.1852820606109629	-0.34619557258915495	-0.4510254098271787	-0.6509416844713004	0.5991877876829494	0.2022095804190817	-0.12858395310736567	-0.9851868770710354	-0.3505592608894182	-1.6231513911463924	-1.0222869619657593	-0.3180926096105342	0.5182846770549201	-0.8406125333718171	-1.4651956010304183
0.433644312886187	-0.0647351499913407	-0.4055850403741131	-0.7674120129940387	1.885882621985831	-0.7368896656865861	0.8668400629480437	-0.8129976701795485	-0.059018835527344174	-0.21171379316395295	0.5352640059365342	0.43041294026263516	0.011312882260620943	1.0585435071317615	-0.6535890188923299	0.004952425027181984	-0.7484046337259627	0.31091052668070973	-0.7282483339530241	0.5184522148785811	-0.5814717309655619	0.19574548476408332	-1.0145402355704758	0.8296942187899579	-0.9140591811442121	0.014801741670794916	-0.814036435960802	-1.8903593801552716	-0.4541064216697812	-0.19569251049307895	-0.788267542484921	-0.1846335639952663	1.6978978744526902	0.019416343829336075	0.8181603368666839	-1.1050494700294748	-0.3421560780213179	-0.4630071993732144	-0.6948361663316509	0.5715763256526557	0.06131893495975962	-0.05273169494486154	-0.9372168455344194	-0.3763872580988442	-1.6125187382646917	-0.9786821198156428	-0.336879082570705	0.5012943165802551	-0.8134888503509021	-1.4005297007653925
0.447187072099843	-0.01557238711208624	-0.385380932357252	-0.7451353293773813	1.8278199364489318	-0.7030764219623222	0.8627877574908093	-0.7801625571056754	-0.04064047690228286	-0.2245478247616582	0.4921887836187083	0.40852203101720236	0.07837757633267231	1.0418112520739915	-0.6825117895529003	0.10428314275649764	-0.7566989147365557	0.3384192141301983	-0.6867613020585603	0.5021899118634836	-0.5388183018960265	0.14390149925278783	-0.9505418766445013	0.8506944692762012	-0.901030573123313	0.03319774752549905	-0.7840630142596305	-1.8534059681114425	-0.48315392157126597	-0.16278548690431294	-0.7588486717899401	-0.19089722738809617	1.6985269943719683	0.04545775901755873	0.7965512149409332	-1.026603465246795	-0.3424065049082727	-0.4669461230024196	-0.7298546179035676	0.5189569406957837	-0.06464867552152367	0.0227581208802399	-0.8779011431786963	-0.40282684722761913	-1.6029804885004435	-0.9265388436900969	-0.3467317820328163	0.4981520897700319	-0.7841972105267978	-1.3374130495729293
[truncated: 203 more rows]
[truncated: 1 more columns]
