# Supplementary material for: Obesity dysregulates feeding-evoked response dynamics in hypothalamic satiety neurons
Source: Sci Rep. 2025 Oct 14;15:35837. doi: 10.1038/s41598-025-19800-2 (PMC12521569; doi:10.1038/s41598-025-19800-2)
Supplement: Supplementary file 8 — Supplementary Material 8. [file 41598_2025_19800_MOESM8_ESM.zip › Supp Fig 3/Supp Fig 3a/Supp Fig 3a/NCD_to_HFD_2nd_MPK119_matrix_2.csv]

-0.8709241221577239	0.30445545175618555	-0.4235634194814765	0.6272854760201648	1.0580463145175236	-1.1620537271010707	-0.3429080723375961	0.8169540792332057	-0.21227132043959682	0.15421263723180262	0.3781071605384912	0.4449068434573887	-0.08898613752250799	-0.429627846872967	1.5322689362630866	0.3899050057760632	0.3656620966403169	-0.7392850602084551	-0.6664909827889278	0.4402050298160979	0.36670150227878584	1.2873710864779349	0.9121587908083594	-0.42175823133998025	-0.7348542287937662	-1.6395943108998474	0.744514882187495	0.5350222424542644	0.0249665054042469	-0.5189590800384777	0.06354149314446265	-0.5267477733083735	-0.4229830889074985	-0.2018103322944856	-0.001550277083367621	-0.3495838431062374	0.47504522736766275	-0.4239093208288639	-0.4339638557585637	0.019906075553865442	-2.0445746965999128	0.16352977160819585	-0.9672002859143495	0.014745278090879079	-0.5273352490032739	-0.2593265770889234	-0.813277128311444	-0.17150337364072946	0.7035407167238916	0.9184084790206113
-0.8593776031567762	0.27560808233089606	-0.45754283945620045	0.6308441978207608	1.132260233167408	-1.1327135220575706	-0.2824550066083059	0.7919378478078227	-0.19938481076412645	0.1396787337118699	0.3579812103376806	0.4106682459856458	-0.09880901818016152	-0.42813944168690304	1.500078654131579	0.33071279480324084	0.30843647595361	-0.7621522353839766	-0.6095038706340302	0.4341378732689759	0.4002633702824341	1.2358261043122103	0.8371051981475539	-0.4448518437654259	-0.7687304267667808	-1.7229551883921588	0.7959851336099364	0.5722018664965411	0.07170258838283283	-0.4981878052215116	0.06380254774552852	-0.43914899105569	-0.4393573201273163	-0.1618820230532142	0.10336798088146493	-0.31082469934454326	0.5260604980654442	-0.42169213083510865	-0.43878671116700385	0.001588164707666831	-1.9932375126490025	0.1151678634110464	-0.8978729631318465	-0.0015399437847990714	-0.5374916101926581	-0.29890947832962583	-0.8326899703625014	-0.18846931475430784	0.6957750770771699	0.8703983019862869
-0.8896248861953865	0.26937684064057543	-0.4900445282929078	0.6512128169071073	1.1799349585499954	-1.0606680668007034	-0.2372911121363577	0.7685829753021339	-0.23419872427762845	0.11918881565271654	0.35401829468632506	0.4071590989924407	-0.11803064820628019	-0.4481708948160151	1.4988224947752407	0.30249380453400754	0.26388015592447495	-0.8098691464260579	-0.5687787634237059	0.40247593609683036	0.38427022289291357	1.3006033643915815	0.7177909521748992	-0.4541030349334771	-0.80009535239517	-1.7893983100595197	0.8514939889819427	0.6068283240771187	0.11503832173445248	-0.5106346534260064	0.08869644675490083	-0.4010909951829949	-0.4534707095300751	-0.13875352115841325	0.23760614151027584	-0.26882437282925714	0.591989842200119	-0.45493616647359447	-0.4428149965273085	0.0006878862408031005	-1.9812822780302988	0.07777964121044191	-0.8203110446034144	-0.019035553772859492	-0.5281352697693912	-0.31553575210444446	-0.8755904860555256	-0.18357079485452552	0.6875896731252203	0.8314585726456327
-0.9027583922488146	0.2833807364393454	-0.5272396927327432	0.6895848070537929	1.1966038279958728	-0.987911119433321	-0.21679621613257108	0.7469373855311292	-0.2710833538365423	0.10315055794504209	0.370167175965599	0.4126018575941476	-0.11854808837909292	-0.45096940665023005	1.5500613308103082	0.28466253680813997	0.21173864435991446	-0.8531776305899286	-0.5606652846636453	0.37492839306401715	0.3351252882020408	1.3860872016245307	0.6126271325350024	-0.4528418212786946	-0.789253583514234	-1.8233361468454663	0.9099110781763254	0.5939072316459449	0.17202788189215662	-0.5302997185879678	0.15606526809930427	-0.3812249829044286	-0.4637541654069204	-0.09820384917966819	0.3637608969185727	-0.2280394898465686	0.6794802005792151	-0.489388950551043	-0.4485155746633383	0.0030947531624204053	-1.986828871700647	0.0711517290930628	-0.7490831661249596	-0.02082362712069449	-0.5200618894771557	-0.3312615876387204	-0.9303783185551278	-0.19135889109968715	0.668555985410029	0.7904371012113496
-0.8835244078366655	0.29977218168577446	-0.5698991039033797	0.7467717304275368	1.1983668406747587	-0.9204074209968252	-0.21050490732314836	0.7175920361515461	-0.2826978522269735	0.0951707265067216	0.3825059969114971	0.41094559229716887	-0.10700323468732494	-0.44057382667881395	1.5986862047038648	0.27729022172307755	0.1764178027235131	-0.8703778838398846	-0.5668245190364003	0.35473968099950826	0.2611510461469243	1.4341441774782866	0.5528506281506659	-0.4352267560152496	-0.7400187902638812	-1.8162302346206025	0.9644432059627028	0.5509540011752756	0.2286908886495609	-0.55710182561041	0.21480054522690573	-0.3564990561013643	-0.45802951146268117	-0.061023344044107176	0.4628279443430576	-0.18526938242730534	0.758512326780731	-0.511652024656583	-0.4468137164904749	0.00452417489144162	-1.9927338955550096	0.09461890804053366	-0.6899157398132896	-0.006645580913388668	-0.498323764245581	-0.34293817969129675	-0.9581976529622193	-0.204700477882918	0.6329153723692487	0.7412113354902099
-0.8689407832102735	0.31251015154114337	-0.6012689850275588	0.7986683100513695	1.1790009924249583	-0.8693120671332899	-0.2018720804519608	0.6948495235040775	-0.2835138129543921	0.09509458776415801	0.37396732900984436	0.3888190858572622	-0.10911258096556657	-0.43256331265659426	1.595517998205131	0.28370686633415027	0.1730573740451603	-0.8658795644582922	-0.5773794013836124	0.33830332291315907	0.1792298717452211	1.451049012302419	0.5090749617682276	-0.4259508216910291	-0.6971418458253357	-1.7788171330292173	0.9979299637111768	0.49985064933186374	0.27561121964758284	-0.5921837925254086	0.24236389487487475	-0.3139368767996113	-0.4446044977773564	-0.035423199260251406	0.519882567941622	-0.14842231140809428	0.8206376820824305	-0.5279238507852232	-0.42200834829013273	0.007577772466805524	-2.002319256341013	0.12470914349211064	-0.6385931750415432	-0.00550121397077328	-0.45500166412517284	-0.33263498333893665	-0.9485715807286236	-0.2142759834960057	0.5805322851126481	0.7161635172279368
-0.8665189115608375	0.3091274774806841	-0.6107075128887995	0.8437165201613696	1.1457940781017373	-0.8117907097030389	-0.1838568567613393	0.6919870264277012	-0.27558663299142594	0.10106112839682078	0.3655208595539582	0.34459899738867633	-0.12058028315615886	-0.4297563104158127	1.5676030414292728	0.2918313373290874	0.1870377834322007	-0.838596046234987	-0.5821668795634146	0.32241409825719536	0.11623777589638862	1.4556258671456341	0.4807101547823489	-0.42128104189955684	-0.6815237111697219	-1.7335515247018765	1.0089870007666755	0.46814505361461434	0.30530596577635427	-0.6192069140976283	0.24154630628911758	-0.2530141900339334	-0.42402432948849167	-0.008760491318982112	0.5498871854388446	-0.12583612295877641	0.8729180476154551	-0.5370481747159187	-0.3941297626478074	0.030152976821031723	-2.026043920901959	0.13966790066754783	-0.590115503042884	-0.01820242948771173	-0.4192571822995972	-0.3032544501569916	-0.9168471310564413	-0.2151477706451039	0.5256506008011176	0.7247586692140056
-0.8616690589166797	0.29084346826372504	-0.597862227020457	0.8750777560291328	1.1086851694040853	-0.7469983184551637	-0.16496513201457882	0.6921604649962405	-0.2556084491043058	0.11011817392275439	0.36746036304302016	0.2774834221637289	-0.13938141730413758	-0.4307286465418276	1.542689784969201	0.28618953202201425	0.20673113534016824	-0.7950953750653514	-0.5593720347014568	0.3245759668020311	0.05795389984007515	1.450380016382796	0.4743163216041605	-0.4094691304421539	-0.6677383104936961	-1.6990224760188213	1.0174443955671126	0.4545043428370926	0.31842641489551493	-0.6337502171878643	0.21845731775414912	-0.17990995525205655	-0.3978459866523496	0.014734581714591567	0.5625641393718964	-0.11081671359168858	0.912647614015812	-0.537965096746047	-0.37517491138327497	0.06955000244095161	-2.0567624571291336	0.1418494583451159	-0.55377786990135	-0.039797836223311525	-0.3955952440654556	-0.26470646819275306	-0.8625947863602214	-0.2088666277780209	0.47532666984241023	0.7412977649610633
-0.8506815376020059	0.2694468054595539	-0.5705696803819186	0.8886586437136275	1.0696743949314078	-0.7040310085325824	-0.1491429559115007	0.6772792329634316	-0.21845060006717687	0.12504658665314644	0.3743848504802545	0.2038455892797067	-0.16810830077800687	-0.43340398595613017	1.5207173843195612	0.27253363410512443	0.23031387229252573	-0.7460290503024022	-0.5195768524865257	0.3359162449274057	-0.007642225597852881	1.4279986425476798	0.48614129778820164	-0.39348230231668135	-0.648264403743104	-1.6825304432907167	1.0171986894391418	0.4475429389665192	0.3267437899191879	-0.644021785015616	0.189655409054455	-0.10294532396525047	-0.3597188859221955	0.03354550755086527	0.5566402817633929	-0.09134335748764702	0.9378800244718914	-0.530606121130734	-0.37105731388577556	0.10186203775507267	-2.0792784010549688	0.1373957819487809	-0.5395786911349458	-0.0761805440483259	-0.3668888078763102	-0.2244489962162915	-0.7983982538052006	-0.19433561339833763	0.4298660498347023	0.7472285614465596
-0.8417660817087815	0.25064900772036464	-0.5523779144783122	0.891724545232354	1.0281169455106438	-0.667025032875181	-0.13021612577645994	0.643153571786286	-0.17327530005580488	0.15100007351332928	0.3822809599155804	0.14016184138544174	-0.19598597915951904	-0.4362853592364667	1.5026849450709148	0.2533604704880356	0.2553023695737521	-0.6852535086547912	-0.48425418893034483	0.3425257986390693	-0.07507196334557638	1.3962633216267435	0.5037177215325732	-0.36987595671059914	-0.633313962384767	-1.6835804760447264	0.9943376547632846	0.4403218481648409	0.33536599804818656	-0.6561784189844826	0.16559376103822476	-0.032673901116384	-0.3107727853797997	0.05842098484583432	0.5360102170724717	-0.07005546423324484	0.9532136860472591	-0.5099528697080962	-0.3774144902166188	0.1268628320233259	-2.085816853216242	0.13210424250659444	-0.5430539929789705	-0.12318945084328954	-0.32309580122365006	-0.19071864036123867	-0.7451557007504606	-0.1692371201927146	0.38249448197774244	0.7427559137757533
-0.8407553341206567	0.2258158697839973	-0.5707152145091483	0.9221689762460008	0.9782285991174142	-0.5568530346443166	-0.088170375781701	0.5813797742626883	-0.1274422190149278	0.19055292223069312	0.39708244987339275	0.05787983144307866	-0.2304152606908573	-0.44016761609678373	1.4842280326351902	0.2113845740665151	0.2762216793996816	-0.6055471804500979	-0.4309470563426479	0.33826884289780934	-0.18395054812448705	1.3660616161794805	0.4826812269359063	-0.31688436391292435	-0.6120893812927768	-1.705050563477417	0.9805932319740596	0.4232639360207222	0.3818639067577486	-0.6860795047095026	0.1594650022501146	0.0841000623022157	-0.2473966651005664	0.12436368069594406	0.5561714811516925	-0.019526775597573032	1.0040835549148768	-0.4903835778379622	-0.3748977357850883	0.16498319453454993	-2.0825501477416815	0.1266756668675971	-0.5116896687814136	-0.18437456992417595	-0.25831168059948667	-0.15284566224398452	-0.6890220259859732	-0.13480162608822538	0.28940125318576054	0.7182935854773118
-0.8459231961354714	0.20731892076641797	-0.5970423381248479	0.9575782581619443	0.9099714436364363	-0.43170904110668873	-0.06619840828481728	0.5268584474077519	-0.0903690063875913	0.244764934979949	0.41896199024992964	-0.010913772672709505	-0.26292746879505435	-0.4447444620439307	1.4685039859747056	0.1957744982124913	0.32230145076773054	-0.5193057903899116	-0.38002455051449574	0.3345091950702478	-0.2965112259461127	1.3184973904237638	0.48122178934524606	-0.23597424323663024	-0.581283863228051	-1.726193210474786	0.9415855855655465	0.4050012053246773	0.4294673035839199	-0.7211423716016813	0.1594810671486418	0.19126405480423278	-0.16500922721341002	0.19059634582354104	0.5416187977562783	0.028094977255971952	1.0264920541122575	-0.47453584973305035	-0.37261935236799776	0.2094459269796832	-2.084433040480491	0.12947735572600602	-0.4933041122695518	-0.2257918504242133	-0.19156653346325184	-0.10583369075203856	-0.6297762703339214	-0.08722268757847387	0.18622318696067147	0.7028868352861578
-0.822128412819809	0.1832059831854162	-0.6166340303830671	0.9795294958051406	0.8280723180148162	-0.3162586362128537	-0.053152354194641906	0.4801071684233813	-0.04469862446456838	0.29293497009354214	0.4348504513578281	-0.08179723984010985	-0.2875881584737542	-0.44180176095731644	1.4288630487296485	0.20447525461481425	0.39435827639744797	-0.4290820392894659	-0.3326558535255228	0.33839217526040644	-0.4143554698688917	1.232349171036155	0.509855417657713	-0.14703496838313188	-0.5203378812919349	-1.7500781711179738	0.8789608856258834	0.37587026604166307	0.4767156859336185	-0.758325341026902	0.15670987215270743	0.302749133847947	-0.05979403575550433	0.2550063469212193	0.49573366088684867	0.06985221506473833	1.0201857690211147	-0.4504119937448987	-0.38402235647737715	0.2573885112946951	-2.081529302280882	0.1277730354672514	-0.48652809850800144	-0.23622869701143018	-0.11593530201261563	-0.05177829124520232	-0.5507991470627903	-0.03638265576465266	0.08048455847369074	0.6904242631988509
-0.7906915093151741	0.14377206208836402	-0.6161655224427193	0.9805363536804311	0.7418211528391255	-0.21574720710242162	-0.03122482581144747	0.43110027521342725	0.007354000126994534	0.32062491150186023	0.4368333245105241	-0.14823535345099598	-0.3115804172406897	-0.44085600349533793	1.3541896489468328	0.21661286321862758	0.49713352448768033	-0.3358475050277844	-0.28106043714793966	0.3389213108805823	-0.5330673582249486	1.1369051380012585	0.5587958217715175	-0.0534192370134805	-0.4213798956179996	-1.7810849612294082	0.795124735377202	0.3424665681827435	0.5176502032270751	-0.7971986624717102	0.14402663476551752	0.4073393072476449	0.06174477106064148	0.30682339653945984	0.42908962429156394	0.10609606596036456	0.9834240320174764	-0.4228027979721686	-0.3876533568136161	0.31096794119407317	-2.0746238498749348	0.1083651492158459	-0.48243692038782104	-0.22235874959636734	-0.03499466445317732	0.016902408168583776	-0.4459999307840559	0.019254072782495652	-0.02798778505108872	0.6802032812587913
-0.7726910355619833	0.1046608537188525	-0.6009868727193929	0.9612150982459691	0.649547725571473	-0.1263822256636596	3.4916446470512066e-05	0.3780422221762205	0.05166732349882745	0.33961293146174226	0.4378056541721248	-0.19854831813280596	-0.33175888745522236	-0.444434377630167	1.2791652916644598	0.2255522404473747	0.6172196831614374	-0.2399789972765789	-0.21711711218830762	0.33942657572089985	-0.6292377578716735	1.0493340334990853	0.607078135928797	0.037239687193840784	-0.31900311573144974	-1.828613849973117	0.7022368445372134	0.31383246129227677	0.5399666828493511	-0.8203335651126755	0.1359700881541479	0.494781149311165	0.1921312304802613	0.3419050764284484	0.34686619690792764	0.13774148882433318	0.9229784140490125	-0.39484548264901653	-0.3610278688518519	0.3652014509591738	-2.0629907487127483	0.06730608338099944	-0.4662742923102109	-0.1847321845937439	0.02973091806614827	0.0905564371775944	-0.3349593351319219	0.07594756067881028	-0.13730490424014039	0.6831363071728521
-0.7519550301502405	0.07060678992116845	-0.590563830476591	0.9353492666221153	0.5652506116002437	-0.02945105630049652	0.03172000450684202	0.31500004101585677	0.09402825745641384	0.352253190771474	0.4440005405314043	-0.21898210060567447	-0.32594659226815403	-0.4500624097399714	1.2413251691302452	0.2391749965828165	0.7280112210378171	-0.14115511955115445	-0.14303807207787897	0.3423109616203518	-0.6974751867336256	0.9626155527620588	0.6555529525903658	0.12209634127926883	-0.2301092704675956	-1.8905819523577467	0.6138001976155494	0.2995154078470437	0.5399352258704233	-0.8300889017680918	0.1402393349377397	0.557415978807218	0.3173953647083966	0.3600350603018055	0.2586051170941829	0.1607099953583754	0.8417070996629603	-0.35844626822813797	-0.31617531355336503	0.403825234490644	-2.036711918006282	0.0075868957387598916	-0.4352522743465002	-0.10905541874916214	0.0832171844565863	0.15444207557711187	-0.23681902498466983	0.13445322574029758	-0.23894558369733182	0.6882049774311791
-0.7149746947661046	0.037548412953579954	-0.5939088764162822	0.9071615860186035	0.4935110967101985	0.06640462001605581	0.05276827328347218	0.24494820318278726	0.1317078940684779	0.3451464987841604	0.43879496775794513	-0.20800934301319013	-0.3013300122435298	-0.4583106551460765	1.2173449911277199	0.26183685208342233	0.8262674193659393	-0.0471411064587718	-0.06373556382749582	0.33958969271659284	-0.7614132431799333	0.8733834928732355	0.685887765824462	0.19496906005963557	-0.1387474506581616	-1.9461877051727232	0.5232476734072654	0.28312821943286387	0.5285522933526577	-0.8413483652205984	0.16002325747393328	0.5828089014142375	0.4248730851787467	0.360214565092631	0.15808995252592833	0.1726280944418927	0.7374664504488921	-0.3195314756274269	-0.25280742829604036	0.41054241423524757	-1.9936549250151976	-0.06388287602367068	-0.3969717145566617	-0.0009182444361659492	0.15324631927423052	0.20130852169684954	-0.1637346247219418	0.18813329830500375	-0.33665097279300865	0.6839504170273246
-0.663761875444174	0.008870270934196612	-0.6153141477984303	0.8829535979652731	0.43212041166277493	0.15704792871635945	0.073353105588773	0.18222551412236454	0.16649222592418828	0.31778076105385267	0.4160407552840734	-0.16339955600493944	-0.2585198964377847	-0.46489994893854786	1.178958295438457	0.3005575330519252	0.9056522026988334	0.031804213977559885	-0.0007805762373395142	0.33512585688323393	-0.8189497240314616	0.7868477172287415	0.6908391093068862	0.2510205565036815	-0.05895133892969847	-1.9774537189621206	0.41980234506868663	0.24551386704710748	0.512720445243661	-0.849384699822197	0.20267957928816632	0.577990837606849	0.5229767480852321	0.3456746770357804	0.049447964762831205	0.17704420594366063	0.623778836612124	-0.2846946549030845	-0.1708632344482798	0.3873005313662013	-1.942989230522949	-0.14272346873422032	-0.3559444565530726	0.12764698015534257	0.22924048697486246	0.2289255992077118	-0.1258903437213002	0.23534897578847894	-0.42686356904036193	0.6932680715946129
-0.608370977786606	-0.01065778460308626	-0.6455354288107883	0.8664663002573842	0.39622336299981237	0.2521960438180364	0.10490170208567084	0.1354965995849897	0.19458370770454664	0.2682144396451887	0.3796611896046312	-0.08529336587972305	-0.1829057702008799	-0.47092798994210733	1.1365269584018387	0.3455642701195272	0.9558534158556002	0.09259986855971786	0.044287607810767016	0.3400034529007898	-0.8470467270971527	0.70194521438112	0.6843208849755922	0.2902095920177906	0.002212863913606067	-1.9797185153064294	0.30626489664309814	0.19498601272506316	0.49401702434396133	-0.8416109905343753	0.2476934249612588	0.55965499217265	0.6053135701108124	0.3256760022630627	-0.05313593858223771	0.16813095337128475	0.5227453363376885	-0.2521869197422768	-0.06688358054471703	0.34236010014273255	-1.9004267804439852	-0.23069747001091767	-0.3061533341287331	0.2848213783122323	0.2971329809659214	0.25168576742111615	-0.11014054570249357	0.27780098026828826	-0.49770928965524963	0.7348099785523023
-0.5494774417090926	-0.023223903371837506	-0.6637921253250043	0.8504390324407909	0.38531051465310917	0.34496675323773196	0.13714545328956323	0.10574230031748169	0.21124557645567169	0.1868687895260204	0.33870445634787283	0.016789608190908245	-0.08153839208431946	-0.4795204290474893	1.0903501569027336	0.3852501189083445	0.981415760725665	0.1372592030826389	0.08683237729850984	0.3388178708345323	-0.8431574353838037	0.6098950668529459	0.6626576380393783	0.3050183709856077	0.06794931433608994	-1.9614273287666542	0.20114266970806952	0.15038702495408166	0.46552149528942033	-0.8094656521279819	0.27745766570744845	0.529763117476213	0.6590169992428838	0.3066761105572449	-0.1369837090054465	0.14885604468352256	0.4293059659358545	-0.22170573767856733	0.05236844881890436	0.28832134449495406	-1.8767159432077989	-0.33021326403707496	-0.2438288545398466	0.4737354538342541	0.3481313779007467	0.2765997111432058	-0.09187267393648749	0.3027380241288996	-0.5400005434069897	0.795483467090105
-0.4802593240631453	-0.04109116901860566	-0.6528602733835449	0.8182890189056385	0.38899300966039924	0.4201757933042202	0.1658499465103545	0.07907429473540403	0.225670332336306	0.07064913922442236	0.29542517145401653	0.13168129431058118	0.03752035036695997	-0.4924354448807325	1.0459971837209991	0.42612907182928506	0.9776876515557873	0.1784459778858526	0.11787458208192551	0.33449328121700933	-0.8362853461411275	0.5279601376294737	0.6215561149723425	0.276192594047417	0.14310563391886197	-1.9284286093403455	0.11273236150781582	0.1140561562490722	0.4087955745741591	-0.7646760986146173	0.2937233754661945	0.4727415154126552	0.6858029131888709	0.2803625492970318	-0.18445232493860958	0.12226484117593535	0.34357704687075347	-0.19623084629235055	0.1613483505137456	0.23221011107039394	-1.8596428700122822	-0.42369353076513383	-0.1689174035570161	0.6731634006415537	0.3932525491098418	0.29883234988235424	-0.0677034703629424	0.3176812618007109	-0.5577618205719572	0.8515622534355405
-0.4140855106086378	-0.07344508771509993	-0.6041656739060569	0.7601039174658725	0.40348646580075204	0.48008735990510265	0.20016011650079274	0.04098444658043487	0.23923722014098342	-0.07629249370143946	0.25507136750707166	0.2581707437951836	0.16744024687183315	-0.5059148143470248	0.9957987544810674	0.4428503372033764	0.9486622694981065	0.2278893175545404	0.12756869968465875	0.3356351001868606	-0.837355872606067	0.48139802162370326	0.5629144800028294	0.2145326488714765	0.21681753892548472	-1.8708991439678537	0.03754409145548476	0.08190696018133402	0.31497288799464396	-0.7274358291209359	0.2988320131978305	0.37948765501036347	0.6889765277096827	0.24129033982738815	-0.19109782900931263	0.08368126148006043	0.28174803434672335	-0.15832311381964437	0.25827111368748806	0.16975650771192458	-1.8345527571312807	-0.5001305949056435	-0.08514310803762479	0.848713691050054	0.44005961773826996	0.32186901630295445	-0.021917572159594983	0.33359457153132804	-0.5633027094009696	0.9007991713464673
-0.3773029826283836	-0.10287097873732165	-0.5237989301170682	0.6926661393445539	0.4292966803133108	0.5336497438711703	0.23586059590522038	-0.004031990301255983	0.24276483283263336	-0.22688510213763205	0.22291655297737734	0.4067072719027774	0.2923927177177053	-0.5300889952440148	0.9416304781149982	0.43627936071451623	0.8947457732351205	0.2784409209635616	0.13678757421185633	0.3325318988053813	-0.8154402965476077	0.44541619143089684	0.4847674168661157	0.13055850068944966	0.24984683194917512	-1.789225494274211	-0.03019910001156163	0.07477327507834482	0.18793163166727217	-0.6904056598782768	0.297165279975638	0.26264568417645856	0.6977381333484778	0.18732843809313166	-0.1828637378778957	0.0425216167414873	0.23265206780711475	-0.09915936736940414	0.36144695835631035	0.09422498164500731	-1.8096622762515033	-0.5602527984495268	0.001526355869232715	0.9770973574247048	0.47440392384669794	0.3439961491472521	0.02963191706511894	0.349635848214383	-0.5495606754585626	0.9454636914446015
-0.3525481097182733	-0.12006527028153564	-0.4348680626873046	0.6162143792966	0.4574466619105409	0.5771647585860065	0.26596809542962696	-0.04578002300055004	0.23681522190929533	-0.3618164624462613	0.1899040502745681	0.5549078594076822	0.41012817054671025	-0.5745116883597511	0.8817260603217415	0.43388246793565227	0.8127872264615548	0.31466267421008653	0.16298061734843788	0.33609262346746305	-0.7632003317141474	0.39471829651236623	0.39406292292632583	0.017725584694337892	0.2002431414509568	-1.699133896722507	-0.08817501562232379	0.12021273764671869	0.025294556755920385	-0.6519620889469229	0.2783171377786511	0.1338867216452345	0.7227828616562527	0.11895552353646395	-0.18097888699235448	0.012932319186828033	0.18601131502828688	-0.028876516707480017	0.4380527501830066	0.008426606449850504	-1.7897625954023053	-0.6035211683235001	0.0923571088116378	1.0659838589866868	0.5017412188060224	0.34925325321828316	0.07418245259248948	0.37112191232537134	-0.5038588367268432	0.991048267200188
-0.3300897325215151	-0.14169489406890076	-0.33896499106999267	0.5218257933927085	0.49139329819810007	0.596410423630617	0.2982054981887069	-0.07818291177656889	0.21866317714691816	-0.495163645691882	0.1438903535812764	0.6829207604626191	0.5215932663963205	-0.6282338130442497	0.797087768912157	0.435748696488586	0.7081008948863051	0.3281613265673322	0.19518359282962006	0.3424661216894244	-0.710986266714516	0.3456426013547982	0.2950360532778313	-0.10714075291817508	0.10761875782136306	-1.6106476668606429	-0.14597094997011578	0.22742088741851535	-0.1540057292789515	-0.6256947825634452	0.2323634955417198	-0.004084629990019417	0.7521957388180308	0.05383210596242882	-0.18415606111378185	-0.00276040731180901	0.1427771194133174	0.03833956648644328	0.4504591299578201	-0.07821692812236342	-1.777471616054271	-0.6356750394160208	0.17438687978986317	1.1169962161594225	0.5331469120515843	0.33604682569036504	0.1193011688628181	0.4025398631320451	-0.44050066190646275	1.0446456913179483
-0.32039234516050813	-0.1680432076162825	-0.22064406639300627	0.40847616413904914	0.5302268819113414	0.5801884035109075	0.33878475743172326	-0.09955373834162408	0.18658556697914017	-0.6320623328648065	0.0990103338296762	0.7922303637771437	0.6108983506482992	-0.6864893718579687	0.6849424642995785	0.4199249303422417	0.5895837913333559	0.3198752080021149	0.22520381471608775	0.35435377005847685	-0.6785769413162654	0.3117369653953056	0.19449154760714724	-0.23495977383365546	0.021535805671527908	-1.5234757465238904	-0.20903901838685046	0.3675897261658775	-0.33160284459758393	-0.6105627894841428	0.16867822155543916	-0.14584870286344637	0.7924758414601633	0.008739581969721391	-0.1790020921611764	0.0038063639962486184	0.09998743796485206	0.09409671447898585	0.4113940011494603	-0.15061034067621143	-1.771818400746906	-0.6641240775813905	0.23995708234304627	1.1272184939448993	0.5462126170514165	0.3136650234447026	0.1618372453924292	0.44128495395735523	-0.3737476432675494	1.113978855225588
-0.34177966763381196	-0.1800859020830476	-0.08017732552493288	0.2903222604545833	0.5677977919412533	0.533395021833815	0.38511253345267343	-0.1283559511513081	0.14355534801401845	-0.7529387269051105	0.058155504118238666	0.886336701676948	0.678990084340119	-0.7498489201222316	0.5763930357070531	0.3817527211240287	0.4525800546949137	0.2927559942761856	0.25005524244474253	0.3786661593433758	-0.6432582012512039	0.2947343187539594	0.11195274129117608	-0.36384275046445214	-0.06390287522851372	-1.449810744144157	-0.27445562279599556	0.5092614829006948	-0.4956195327276314	-0.6009889030455184	0.09662313543650991	-0.2681783489785136	0.8363901629634478	-0.02654461614481348	-0.1554031461145594	0.03439840246530068	0.059902230557449455	0.1423692921374618	0.3346274474758158	-0.19914453655516323	-1.7520684438986245	-0.6875766896890423	0.2881109086850156	1.1054645185069139	0.53185907374515	0.2839705712455645	0.209934606163718	0.4917493408462768	-0.30714154213546585	1.1952448622056384
-0.40290698000393554	-0.1857884721099568	0.06967468730947111	0.17949845569842077	0.6003252848959638	0.4709079324107862	0.4209780724222325	-0.17408166049486778	0.08087181515359505	-0.8426178852022479	0.01372131237741554	0.962165527018818	0.7234933322523134	-0.8183527688108281	0.47521946800685955	0.33278559063875085	0.309612198455578	0.248329395138735	0.2736870198025548	0.38907779782457025	-0.5767603778947785	0.2774603827327941	0.04557966853310295	-0.48472131607421415	-0.1593173690285844	-1.3971565030308997	-0.33957372169582445	0.6657140033137887	-0.6443346475363232	-0.599331976065866	0.015860874315861966	-0.36874562219592955	0.8804259625345153	-0.06099572792244112	-0.11589278947590458	0.08406615193205003	0.019671621319881916	0.19163649708285713	0.23376879080782992	-0.23342493580976242	-1.6947105402744629	-0.7024202994640099	0.3225147472722634	1.0610542783108055	0.5119561181002449	0.25411604113699743	0.2734374129883853	0.5537059856573872	-0.2505048432525526	1.2601840633370824
-0.47700756332617117	-0.19367525632936683	0.20967292023719547	0.08595615119833008	0.602581358912288	0.40982181419320984	0.43485577278287624	-0.22979788780358357	-0.002637204792122161	-0.898937221858576	-0.03343879920073353	1.0170449401255528	0.728162169483724	-0.8888721661888864	0.3544037871347311	0.28147142844281775	0.18918401141761126	0.1943126204349424	0.289538268932577	0.371596430042236	-0.4962421111588225	0.2670351194225847	-0.019759262864716423	-0.6034101123629203	-0.2529964870429212	-1.350368903050489	-0.3934188478320859	0.834881292706152	-0.7890457383129075	-0.6115225656308578	-0.04937466237828929	-0.4682038514099074	0.9302167855667669	-0.11631542230524775	-0.06545131930050455	0.1535490072121605	-0.02421895969983099	0.23488206266202877	0.11591926997103046	-0.2469842319025342	-1.5885789090787361	-0.7169628612160628	0.3497425274632256	1.002559521897894	0.4943420023545041	0.21376549355789415	0.34659498804376654	0.6179908034096308	-0.21054328139482942	1.2963617670070822
-0.543369535042907	-0.20810287656307902	0.33159077684330795	0.020171876742899022	0.5788889429118271	0.3256078783987405	0.4359794475147306	-0.28959083430754673	-0.09297588998047794	-0.9245272076252313	-0.09114168173850576	1.058338290253768	0.6992228433596692	-0.9619218523832537	0.21607475169454027	0.2377361486145238	0.09707577293614475	0.12877729125663026	0.30382920672610736	0.35298517867997864	-0.4163583903516819	0.2897791351837857	-0.06653289460465658	-0.7231793598043886	-0.3430957430321958	-1.2931395914103752	-0.44580656471698277	0.9973661864187562	-0.9254926313397205	-0.634523768112081	-0.0825245804890771	-0.5539245827322433	0.9819613808558498	-0.20749465067061906	-0.03082420777452529	0.2349702189679988	-0.0458090543102854	0.25398719513160045	-0.013477386286205461	-0.2474986767407421	-1.4512094067825227	-0.7369534210602042	0.3761660942132246	0.9405876505439599	0.4982230787052602	0.1589970197272371	0.4166663086089903	0.6932931629701798	-0.1779223478247842	1.3184375266910409
-0.606716149993161	-0.22478948588957676	0.44131231384099917	-0.007659931680553056	0.5416455274971879	0.18824194414283196	0.43075150321144173	-0.33576063767002456	-0.18291892049587083	-0.9196899413839965	-0.17171341823863498	1.0904792121017437	0.6410761401367907	-1.0374553147318655	0.07447203072569389	0.20459990728533445	0.02647684320886764	0.0438362639851004	0.3325877213323929	0.34258547558871255	-0.31666561330418797	0.32901643793442786	-0.08393422563194788	-0.8282016861684648	-0.4416432655711823	-1.2347869771657547	-0.5015568583685825	1.1436916065637648	-1.0462245164649828	-0.6594301978696191	-0.09345674393680715	-0.5995941777794781	1.0369099601826899	-0.3197265691189388	-0.02816294134805657	0.3233025776994628	-0.04138468433527369	0.2510323232333779	-0.14103914008344826	-0.24802414539691195	-1.3286308209405702	-0.7686265864387174	0.39670859241546375	0.8964194879703286	0.5401129465273001	0.10289335060656742	0.4743495672179073	0.7703168844393329	-0.12282303570976905	1.3440318022528925
-0.6605101147071999	-0.22501774611149544	0.5256538185432647	0.0005207885561857694	0.4741889144090994	0.016092300563648965	0.42131453999730784	-0.3534573050857578	-0.2746701298437758	-0.8887984886553182	-0.27555737690135	1.1027801069606737	0.564623930472445	-1.120911433852131	-0.050008566986071104	0.18079480872081338	-0.03286080262682991	-0.05310356538175913	0.37600727453439536	0.3229597160825102	-0.1971810465722277	0.37477022231869556	-0.08572494660208323	-0.9164357810711146	-0.5492677387020185	-1.1990186573906831	-0.5487953552177846	1.25783884875147	-1.153079380028911	-0.6755124170842264	-0.08662916206276573	-0.6069703666702692	1.0835727229695482	-0.43026469877177875	-0.05051553613160559	0.41520023745987744	-0.03391518460281369	0.22182757952121435	-0.25017980362523773	-0.23355722162530151	-1.2412146898595142	-0.7998384685563138	0.3963209202952044	0.8842495856767465	0.5968949082201155	0.04196187726288168	0.508918200147406	0.829594479181657	-0.04613209714457821	1.3708193621219862
-0.686572446311257	-0.22195984624199344	0.5660059540506798	0.02376531778057491	0.38829435448115024	-0.1632225795848386	0.4044245025730202	-0.3503071129803392	-0.3557386630216851	-0.8404000373140361	-0.3911202432759297	1.0754556358466005	0.49065543363759956	-1.203245047394573	-0.14609037424187094	0.14824621569550533	-0.07514833450671224	-0.14662255400346025	0.4232666235590855	0.29193963765764447	-0.08037279600261553	0.4314697027009903	-0.0790321269762022	-0.9797246506949213	-0.6246734536072914	-1.1807956876082657	-0.5879390850202504	1.3429545181346705	-1.2490411411755222	-0.6778330698568802	-0.06579700489767522	-0.594184972592899	1.080920451822969	-0.48870961758972287	-0.09519518571380474	0.49904220758480394	-0.016628984165234582	0.16861916395140264	-0.33423053201921427	-0.2043110325731683	-1.1664388941286328	-0.8124339293859721	0.3735389969727451	0.9129852998175135	0.6606429043886465	-0.030757151229689896	0.5282234322092668	0.8681744513586593	0.024928752676739014	1.3985269776485318
-0.6852649876173107	-0.2245415480623194	0.5819805635006192	0.051080677552476396	0.29848805331521994	-0.33009853357581687	0.37484709819047707	-0.3429268454717017	-0.42439769075601375	-0.7875806267271465	-0.5009510352262274	1.0218535782872997	0.4201817786256846	-1.2712837694625247	-0.2215059628352256	0.10297592726737485	-0.101497344614458	-0.22347325597056442	0.4563948510457352	0.26341803419120063	0.03192888348071858	0.501268584566002	-0.07431805402232079	-1.0077256557607739	-0.6570896497965005	-1.167175075055648	-0.6271881697083568	1.3884767861018024	-1.324668212372315	-0.6693669847418275	-0.02508051958059636	-0.5679027222472737	1.0236890971390546	-0.4517638494883179	-0.14794547052406865	0.564682910809095	0.005368235569681157	0.1096419101174596	-0.390524896010827	-0.1767955829410069	-1.0819355754290596	-0.8217858405493963	0.3329777703477651	0.9688447112039211	0.7313393736014433	-0.10776190193380084	0.5352094727079071	0.8887028273094659	0.07143339064220634	1.4233907847793152
-0.6617693276928825	-0.22541523373932013	0.5910434214004743	0.0787302099812641	0.20867811332023067	-0.4543085463098092	0.3303984618340974	-0.33907696566741224	-0.4855614659473928	-0.72955185249585	-0.6019501865820764	0.9661694702485424	0.3506785360034379	-1.3348479734398713	-0.29369964651461355	0.056330897958647916	-0.12110839594728781	-0.2798801861410068	0.46738432145612263	0.23881123862139222	0.15691284826240906	0.5710453203591916	-0.0796141112914967	-1.0127526403226699	-0.6847465519146552	-1.1599350032079798	-0.6609895288514526	1.368620051479669	-1.3706762909814283	-0.6459312567414445	0.036709096379479576	-0.5150086471587757	0.94447527377271	-0.32368948257792846	-0.1884059146009639	0.612773959915504	0.023194499947872087	0.055994200829258454	-0.41900191696847544	-0.14895309337598428	-1.003162602582778	-0.8443547310413987	0.2850466492663706	1.0324671118020123	0.7982191583788062	-0.17901476230137234	0.5289035273409894	0.896269389368148	0.10038663359532025	1.4222699897056919
-0.6071455367967075	-0.22930352855407937	0.5834868417174378	0.10871895100824906	0.11965052157283813	-0.5338431439365692	0.2659109594263125	-0.3284059295293819	-0.5417740111659008	-0.6672605367252481	-0.6972894451915782	0.9070986121803495	0.2844936965878185	-1.3890724348746664	-0.3674812690444566	0.007288975871057637	-0.12990280026201018	-0.31039068691235283	0.4620767394974899	0.20509774053593435	0.30730455003052654	0.6293171718408489	-0.09671101975386602	-0.9960881246420937	-0.7147571223889094	-1.1675161588424419	-0.6861166690767877	1.2944388350024432	-1.3896223800042866	-0.6021826544717814	0.11246312538428646	-0.41580152224746325	0.8493377003545739	-0.12673590554700426	-0.22820742706746708	0.6396352619858907	0.0463923233661467	0.009971967407437693	-0.4354606039887704	-0.12574060735483517	-0.9496430778912256	-0.8622962220844161	0.2301704233922497	1.0929865174210889	0.8600178356562334	-0.24663312649803731	0.5225760599762326	0.8918565934921358	0.1285843007990238	1.374962400627969
-0.504826038711027	-0.23340040598541933	0.5608825930255809	0.12837437909959667	0.024309561408796716	-0.6041039725736957	0.1950781864281966	-0.30063887112350723	-0.585455026602438	-0.6020845450468872	-0.7618920469437642	0.8438831845836319	0.22382595698199145	-1.4176405119146829	-0.44561821660978695	-0.04122228199060338	-0.12315201542343639	-0.30758308543684465	0.4527569283878776	0.16106013016209345	0.48082048676913247	0.6784150130702394	-0.11860258361377363	-0.9561196797086252	-0.7232053889386212	-1.1723277141281416	-0.6931008200373936	1.1973619257686692	-1.4099256129751763	-0.5476998393771668	0.1936390576420089	-0.2861061499208829	0.7440617698627774	0.12613571516947722	-0.2776681618227477	0.656675105066489	0.07341213774875091	-0.032150498193588076	-0.44774502650038156	-0.11024479390680826	-0.9323340759669906	-0.8589701269925445	0.17335583691683276	1.129936365433609	0.9050394920871027	-0.30323158188421606	0.5153317555035214	0.873804997265939	0.1697474379804628	1.2920793261287602
-0.354082323241058	-0.2158873372347326	0.52994091808344	0.12580949546038567	-0.07046738025116375	-0.6849121803872311	0.14092912639795396	-0.2569834705875652	-0.6079703658890779	-0.5377706404214195	-0.7878901889436741	0.7790935236975689	0.17470137454277643	-1.4218917692273787	-0.5152113627514727	-0.08877905654656566	-0.10085604143156557	-0.2659086745878854	0.43812953531963206	0.11990690568770404	0.6365173378332614	0.7302811132773803	-0.14854791503686518	-0.9142625071875047	-0.6944469908127565	-1.1682665431733876	-0.6781711547847094	1.086444094132521	-1.4343092654984282	-0.48605451572497793	0.26594314968810917	-0.15940310386772988	0.6324892261909341	0.41906912304861377	-0.32256234727809835	0.6662062081012683	0.09821353563684197	-0.07264840589264636	-0.4557664883118896	-0.08379498001093497	-0.9605502445035082	-0.8354204026194358	0.12337912677534776	1.1475090001197306	0.9281327744456755	-0.347711411899735	0.4970122309427012	0.8444881812589763	0.21649344042143742	1.1993990529014087
-0.1954745573241045	-0.18007803104091263	0.49899420542151074	0.10867555196189962	-0.1468027362422047	-0.776494186965935	0.10711413510290915	-0.20121612454285898	-0.6176731496447265	-0.47893504112780005	-0.7924376346536041	0.7047568996374102	0.13854163735154013	-1.4111380417580668	-0.5450139832056666	-0.13571612925479765	-0.08396839094874883	-0.20015908108644204	0.42352737639699045	0.09525236855818117	0.758820669813631	0.7764003078467104	-0.18924652588562035	-0.8807272828582683	-0.6554477972567048	-1.1783262409918813	-0.6470914635206682	0.9641488007070425	-1.4472875162332521	-0.4134887540253403	0.3224875762790687	-0.04342430407423691	0.5199752274937787	0.7459105256459582	-0.36630212541601753	0.6649401210881466	0.12239593716223236	-0.10330779201192877	-0.45910922602601517	-0.03260036939725021	-1.0250495292623345	-0.7841111371656967	0.0824302280301096	1.1515307897113258	0.923502410352994	-0.3822882403364666	0.46937368131746	0.8063292616351566	0.25675933140045204	1.1032114159859516
-0.053164191658633175	-0.13206467401655742	0.4876945999354764	0.08279236071950599	-0.2133023372878843	-0.8373161489966237	0.08764345486224416	-0.13338795172537887	-0.6340761788901748	-0.4123848679505963	-0.7844382063459396	0.6254866362610153	0.10400377821016853	-1.3882290052692317	-0.5315165029767981	-0.18016014855262183	-0.08059513620673846	-0.12578719568521465	0.4128701555703852	0.08378643729994553	0.8534975123762069	0.7907288163155495	-0.2474180966004728	-0.83322867073036	-0.6446458623508915	-1.204303182194069	-0.6012708678407153	0.8358708172213085	-1.4509949458926112	-0.3276246014371397	0.36575838046196474	0.05957031073560922	0.41870807323879644	1.1101027327957997	-0.3981607025789521	0.659777862306645	0.1383278234102777	-0.11197762652957366	-0.45326082090428627	0.060539868560334754	-1.0885188943784867	-0.7051831434162373	0.0511855048058243	1.125628484106361	0.8793295564422742	-0.40068264738361686	0.45070980479121114	0.7503292720617325	0.2830260828001064	1.0070460834500692
0.08526721906243599	-0.06365744682005355	0.49026383702770915	0.04110323679689891	-0.27637416136037496	-0.8320330252588871	0.07991422330273648	-0.07426274371029253	-0.6640645844764204	-0.3338981048102535	-0.7671740473762133	0.5463140300365649	0.06223193580036218	-1.350274673024599	-0.5216954463908314	-0.2309721385616011	-0.08641389375284356	-0.048293700748717514	0.4062083411310229	0.06989364342286064	0.9268674249753083	0.7867812790132769	-0.31794116520683563	-0.7698243330444262	-0.6397514791468148	-1.207463891951688	-0.5502220359608367	0.7141675823969481	-1.4461640527001132	-0.23051531041354756	0.3949201875133857	0.14381057294014754	0.3430019290796641	1.5005118447800256	-0.41156919465089403	0.657752123085651	0.14585963821280806	-0.09526788810933226	-0.4371070270419959	0.19321886694020335	-1.1179963741954595	-0.6261289037216843	0.02808602027847141	1.0567904110967352	0.7888647692257001	-0.408886640241869	0.4466378428000143	0.6799804719504026	0.28036582651572306	0.9200701552989219
0.2191201120692786	0.004316873059017479	0.49379527859958205	-0.01242514696964653	-0.31751476269676104	-0.7857632388808024	0.07700346135609659	-0.03577992027239589	-0.69114659218464	-0.24553049775597913	-0.7348493936043174	0.46360232862564554	0.013935257637647119	-1.2915229791488587	-0.5266663854009523	-0.2848505842653818	-0.08991968448598521	0.028815596091131053	0.4086476418727079	0.05565472323784193	1.0005869853311042	0.7688872529810947	-0.38673171127459227	-0.712585165104214	-0.6124842572200686	-1.13499040893382	-0.5086946518707477	0.6111245441826718	-1.4307501330254442	-0.13546882185453676	0.4060250486202828	0.21160350332011563	0.3070950368776925	1.880307160670838	-0.4185160705434054	0.6674250278658999	0.14859319261990447	-0.052635676023760535	-0.4227992226636254	0.33668650849849413	-1.1151697665417766	-0.5676673199171016	0.020415061303132646	0.9540559691762789	0.6682879808804828	-0.41154611641897876	0.4485059522124665	0.609895861676365	0.2667812041877755	0.844642319672522
0.33191375341901097	0.06865477147165375	0.5021679688883869	-0.05665311510365502	-0.3388164680057303	-0.7397434574653073	0.07129620946944583	-0.007958548209531232	-0.7219263071168112	-0.15883917108233064	-0.6880884042453419	0.39112119045243315	-0.0396783303663619	-1.215673230698208	-0.5163850566844186	-0.3284291578793074	-0.0803642670608979	0.10438810054438523	0.4162977936815455	0.05607644034865807	1.0777555402251526	0.7195568779975726	-0.45014114082709106	-0.6538036737627311	-0.5878408819154658	-0.9702969655346564	-0.4832207184801781	0.5044297878831734	-1.3935230453913465	-0.05480465047913541	0.3975548308718393	0.2721353342813476	0.3285662853582061	2.2122207242807326	-0.41043011132440227	0.6903023761349971	0.12632178657667864	0.008285245300036752	-0.42334248683606945	0.4716841832562862	-1.1088405246848152	-0.5212719350954413	0.026226018935526518	0.8333417620228097	0.5421208035232412	-0.4070966781637054	0.4597318262854507	0.553561506840119	0.2512446778405181	0.7766697229189313
0.41880909857278315	0.12668402961297523	0.5182735590528322	-0.07599607006129165	-0.34157833926119807	-0.7085494420388339	0.06543976912969594	0.017220624186821257	-0.7616655666526162	-0.07765562280216806	-0.6335700074988382	0.3401636885677899	-0.09549400802384857	-1.119581171717087	-0.4935958328197348	-0.37226415984401784	-0.059060175325233874	0.1741680798481701	0.431669594045098	0.05770761030558967	1.139099296649571	0.6391721738016409	-0.5051744730417809	-0.5895580687670136	-0.574664495710011	-0.7332164470102784	-0.4694499569695429	0.3944600780628019	-1.3338176993862014	0.010708427794144706	0.36352535956668947	0.3331955305461033	0.3948426945057411	2.459679585150789	-0.3852681182019695	0.7265563557267283	0.08791908606118154	0.07805834947741445	-0.44106509458409365	0.599453908037254	-1.1085637621376647	-0.47173496848627555	0.022217324245187804	0.6956766195318516	0.4129330599563607	-0.38547524598783267	0.4806469037856916	0.5057390183241143	0.24342656765564347	0.7118531958751474
0.4964171448857905	0.17649198424414286	0.5446712107455736	-0.07449880296226037	-0.33480283955410883	-0.6934783881619873	0.060424497727633406	0.050067606981758196	-0.7981582392457922	-0.0036045554382513586	-0.5689843896708723	0.3047961744195672	-0.14985406709683274	-0.9998730837837497	-0.4596335029855438	-0.4249637474351632	-0.035832174040894706	0.22623431036897804	0.4647473532405407	0.04436384436522832	1.1617141682214187	0.5376047519079595	-0.5450538290466989	-0.5267104520949077	-0.5581888172173064	-0.44508250727865944	-0.46776427879929	0.2954786446575975	-1.2660189220883216	0.0530627283979338	0.30956336541397034	0.3691819159218114	0.4674309015917954	2.604475513729599	-0.3647186463522858	0.7667571505673636	0.0529354057235573	0.163074116826828	-0.4608831498544056	0.7140464957481183	-1.088301114013515	-0.41873594961359933	0.004739085461592335	0.5435693461545228	0.29788226870784573	-0.35107304799775074	0.5062064284196555	0.455637892461469	0.2608835156993211	0.6510012723007486
0.576659406869996	0.23144760043169166	0.5900661037614686	-0.07304493490957761	-0.3181843072435414	-0.6804120910606221	0.056504333055767984	0.07972286369828384	-0.8258688571820837	0.06326613728425891	-0.5020295144142037	0.27674904038110526	-0.20063785113936144	-0.8713989094733229	-0.42916924134365975	-0.46204257465766896	-0.019692710604785554	0.2440034723389714	0.5112286494424512	0.019562104093250147	1.1603803267792159	0.42294346504951574	-0.569434495055094	-0.46561547565151845	-0.536226441629586	-0.127192417987182	-0.4764209385694442	0.20342802312842573	-1.188715643300085	0.07179985078454827	0.2469865694260635	0.3481257738754061	0.5526882588303077	2.6659812193654617	-0.33953111324495466	0.8058100265161021	0.02090545970727846	0.2620188104734713	-0.474204209103234	0.820481458167397	-1.0452940290227364	-0.3739866176914203	-0.014916715869841507	0.3914400657206053	0.22176517098705384	-0.3148626972579788	0.5281976058118618	0.39595162906458425	0.28763299604998777	0.5988424806655492
0.6534617498550002	0.28056290335496636	0.643496159840326	-0.07531036512898182	-0.27726931330878746	-0.6510483006432929	0.04666424359602511	0.09465911937052687	-0.8346546095461923	0.11608923200385328	-0.45148960191625614	0.24660813700495235	-0.25228346996152573	-0.7483015988975528	-0.4135775229207124	-0.47714691681986726	-0.0075849065117887275	0.22718002876072868	0.5579622871003982	0.00522770078880056	1.1194931224408804	0.3035484553391175	-0.5790282826525948	-0.414401266238731	-0.5127417154274336	0.18081078927111005	-0.4886289359430738	0.11303350957441172	-1.0833797024329606	0.08302588919712015	0.18172693538412127	0.27431680291075144	0.6525634768919523	2.655408847454545	-0.29208803729668986	0.8324788833604947	-0.003738073336634318	0.3678761637642035	-0.4840827474225894	0.9206071221066514	-0.9846784941058893	-0.34478010385549285	-0.03617269574021747	0.26354055459090725	0.18203535923353523	-0.27873602360722644	0.5439430994311005	0.3247937475765489	0.3008450775570449	0.5400369839171197
0.7222360069849215	0.3008505144582907	0.6981251932288929	-0.08305709490223356	-0.23323584287082477	-0.6144862541332988	0.017829607256572656	0.1004962400364495	-0.8246781954559712	0.15158953474607723	-0.41640081447753985	0.223908708606971	-0.3071321282796581	-0.631133102312937	-0.4000512756836837	-0.4859082188050138	-0.00029542699958592396	0.17812458140115686	0.604536108502856	0.006779301479540353	1.0487347764195543	0.18847192963401146	-0.5706118940929574	-0.36146740747212014	-0.48439378043651693	0.4674257692055419	-0.4994190321474542	0.0215128425972906	-0.9569406225593504	0.07676108171209546	0.12505398960494413	0.17417849954372205	0.7421687366398382	2.588688297510859	-0.24742371170542948	0.8382860024606789	-0.024518072036170728	0.47519644802277916	-0.4881794027637807	0.9940882180327109	-0.9083736987292761	-0.3452850876358644	-0.058599940314354726	0.1728384708603526	0.15542393677420202	-0.23921497064971103	0.5605193421669363	0.24573493876700878	0.29790148036663255	0.4535182955472516
0.7932295666949737	0.2970369945438154	0.7397266832439037	-0.1088144289102154	-0.19768448296842847	-0.5699712195681051	-0.031015327132627852	0.1018413017772016	-0.8027138145457002	0.18846401898714418	-0.3800127568359869	0.2154945683954324	-0.3529077700594237	-0.5164018692205012	-0.3919044589726529	-0.4888179682854467	-0.0003253544814549772	0.10065694595193411	0.645697205673332	0.010714001692723721	0.9789908405565388	0.08059841378901349	-0.5548804103703169	-0.29454129389130584	-0.43349635170282613	0.7550776438518259	-0.5189579736469243	-0.07334488194977216	-0.8299218355026404	0.04481151853960872	0.07993973831605677	0.07572991888004367	0.8148784217936749	2.4948579214656057	-0.21143276498584768	0.8233866904902645	-0.05926495510752714	0.5747213409201256	-0.48979256474522403	1.0256273612208577	-0.8375678575681726	-0.3630372097612422	-0.07949299309342442	0.12792206836270287	0.13095500895193726	-0.1933890309412652	0.5807715421337261	0.16732834861828288	0.282044883736637	0.34143878818489287
0.8653231285534387	0.2904410612345681	0.7381347637906771	-0.1517534453676666	-0.1596441639899588	-0.5441546693746849	-0.09866435505715594	0.08917344001454022	-0.7589662403791317	0.2268011039119659	-0.3335914459614128	0.20026786526424503	-0.3825155270952426	-0.401512493077046	-0.38987926159815967	-0.48402062122284784	-0.012997505375395357	0.009169774187509295	0.6666121066878185	0.00955626886963356	0.9163564090796333	-0.020620207473471718	-0.5386878159978665	-0.2370876852642861	-0.33874171636020506	1.0449761237071227	-0.5478998386898375	-0.17657837258119194	-0.7178091626036214	-0.008582595254255549	0.038628851753473845	-0.018648679544601938	0.876194476506768	2.3716209785336124	-0.17108980483948738	0.7959379240457899	-0.10847724311126783	0.6598241381571445	-0.4939391116940902	0.9980531178929011	-0.7957086565844265	-0.36495032139072714	-0.10199859692591202	0.13522841115016915	0.10905005012157476	-0.1492912050277941	0.5999863818046614	0.1008061731814752	0.26153939742624	0.2172758831879955
0.9342614210914568	0.2798820582102773	0.6998027539185269	-0.19643276358370246	-0.11876555834579061	-0.5532350382989191	-0.1797530406502489	0.06878345419630401	-0.6908470778995	0.25733887990099596	-0.273086215927325	0.1730254261578054	-0.39329864099162504	-0.2936713356584318	-0.3756510993620167	-0.4720504033480192	-0.029064287784109265	-0.0908030036153928	0.6666836034336959	-0.0027332042936876887	0.8564889431834789	-0.12482301191397305	-0.5268511503852704	-0.2066577270343998	-0.222959937889241	1.3300766916281912	-0.5778776934415518	-0.2916364741552334	-0.618459035441062	-0.07389512328792273	-0.00026828380540400084	-0.11180314449375484	0.9092314493573836	2.2132471234692983	-0.13737702477289115	0.7535763407027604	-0.16745637976407063	0.7308571035646199	-0.5078921313067828	0.9232013939336154	-0.7804640310364772	-0.3359186096326212	-0.13316496089184673	0.19098328901777997	0.09496578209756298	-0.11470710032245157	0.6162527077716115	0.04321691661809335	0.24574576544202892	0.07426020135566838
1.0041067329448332	0.27373477430273274	0.6350176774359595	-0.23201130178040588	-0.07443734275408184	-0.5699617854185733	-0.26208284720423214	0.0525628402822977	-0.6104922022158135	0.28218835499401207	-0.21049620919522102	0.15572448511931689	-0.38968504240772106	-0.20100881029353337	-0.34922572566585547	-0.4631145876241439	-0.0551311244913824	-0.19719632268728632	0.6504075795193461	-0.010904967931583947	0.7775850994228749	-0.23876455143820124	-0.5151084976236067	-0.19364282688891646	-0.11593297438522905	1.5760390319606694	-0.6038915706210305	-0.41689620085624346	-0.5194234780677821	-0.1311044666401206	-0.0343419335815033	-0.1954993473758523	0.8954791197672011	2.053018385566456	-0.11543306974772424	0.6887121708465169	-0.22721237762375363	0.7899876957719633	-0.5392628655094944	0.8304212673627756	-0.7729233858993669	-0.2816911206019251	-0.17531811771278424	0.26292985877056785	0.09318036990000553	-0.09430444313882455	0.6324458589459081	-0.000721155696481722	0.22487298536455697	-0.09423265804574388
1.067998524398467	0.27945308641391214	0.5470742030847798	-0.2617049292922196	-0.04012318473160493	-0.5727542936799479	-0.3390609147810776	0.037760771292029975	-0.5194842320199224	0.31047881003319194	-0.15140913683351104	0.1547205695973271	-0.378684773291273	-0.11616971468788376	-0.33046388294363005	-0.4584988773100177	-0.11760260521414478	-0.29624185316077706	0.6148274342182093	-0.014811818901600016	0.6707180684046974	-0.3434988616024297	-0.4990009624972377	-0.20572161095929734	-0.011457117200964272	1.7329830517238864	-0.619071453727112	-0.5384089832634601	-0.42321455494387994	-0.17186391533842307	-0.06778905231504355	-0.26137760744799793	0.8366584270298013	1.8836993409487417	-0.08283383302272115	0.6061329115026773	-0.26247024426968835	0.8402826822471751	-0.5716979540092416	0.7410070798762122	-0.741231805705192	-0.2249678463490067	-0.2211582838476746	0.3245221083983466	0.08576944582752058	-0.08252052612424354	0.6407103061162027	-0.036989466797182374	0.2101549994124933	-0.2772400924553254
1.1199302047735273	0.2988197855874243	0.4458160353320893	-0.28504059651394104	-0.02193631709678625	-0.5529237113643729	-0.4128457146171162	0.029447586851564234	-0.41064961529736277	0.3536163198722017	-0.10093291405138896	0.14800175754354492	-0.3546925145243379	-0.048168202749583486	-0.3219776155363066	-0.4500403032389915	-0.21033504546029302	-0.371123539882558	0.5580337838462761	-0.03005331184063572	0.5534479374651318	-0.43818992819537783	-0.4872135417113205	-0.2407125576432095	0.09178735057845269	1.8071710492433701	-0.6214638875885391	-0.6474388518079301	-0.3290907801374841	-0.20285370236419503	-0.10207957822125882	-0.3086375297454458	0.7596615784004815	1.6944414564885855	-0.01931078258208597	0.5005918980888648	-0.2702970170705532	0.8761389959406098	-0.5704007722097308	0.6614408364353477	-0.6677808405278827	-0.1709782823686781	-0.26348878004277243	0.391396051607427	0.06117173417461276	-0.07123867164378157	0.6471539922692922	-0.07157769565135592	0.20262023013364705	-0.45851336135298276
1.1507881597789973	0.3267816627725098	0.34267376037842867	-0.2922361583985632	-0.0014860977875261264	-0.5347724076654364	-0.4894619208396356	0.021389996091051595	-0.2840216314131486	0.4138371530627783	-0.07062934726168524	0.130118779879467	-0.3214066909486578	-0.00916268434229276	-0.31020040239543123	-0.44206609383055906	-0.3122039183853717	-0.4000492235052291	0.477574710589059	-0.047455110356778206	0.4590041934070185	-0.5096386924111298	-0.48255319038654265	-0.29507739560832585	0.18765906913644131	1.8306103270718144	-0.620493744683263	-0.7435055351768576	-0.24263352048122994	-0.21684446907998994	-0.12267879435770512	-0.3282655160704432	0.6694388051413701	1.5034943859198935	0.06596722699546406	0.3753134321984962	-0.271169428051541	0.8857122835772067	-0.5355930605895101	0.5915755528006942	-0.5544080121968793	-0.10764651845147055	-0.29882055721574663	0.47737762169969267	0.03458372695721414	-0.05432862339315766	0.6550181302797766	-0.10131143624529493	0.17065517829052027	-0.6275582541488666
1.148597804623825	0.3596275216024499	0.22406064795369768	-0.26968601391575364	0.008455183200533936	-0.5460509334305501	-0.5672271955732606	0.013466592012514735	-0.14801626200899398	0.4831246368395542	-0.049153175085375575	0.11314206058543345	-0.28648202407154455	0.009653237884866897	-0.27157206383762095	-0.44085874367894745	-0.4076383827087695	-0.36972343335727154	0.39020568712737785	-0.05456462429101379	0.3679576442194998	-0.5572859659361785	-0.4723281736470689	-0.36702224603231265	0.279358611778428	1.8255122614052084	-0.6199099030253369	-0.8249612059349609	-0.18214175000288685	-0.2055086055362024	-0.12374711010976094	-0.32125552095437243	0.5516101409787403	1.3048194039718246	0.14204062601543704	0.23956527076762124	-0.2720792280745713	0.8761389959406101	-0.4829186099102089	0.5293130289535593	-0.3656468808585146	-0.03943486319509319	-0.32742168651358505	0.5832810797689293	0.00721716294547118	-0.027606526921377557	0.6619008651887877	-0.12569946060028464	0.11944393305268067	-0.7838784983974423
1.1097696586131884	0.39892369946213746	0.08070225592691649	-0.21824078437394845	-0.008283430468966685	-0.5742826259040785	-0.6453575058836183	0.010060806227143249	-0.02844720121530301	0.5605356332301321	-0.033850659363070655	0.10143882749640439	-0.2457755994601849	0.00849042133325445	-0.20919943674420088	-0.44332686655525066	-0.49461619572710236	-0.3053961116559216	0.30109130192811123	-0.061001777925928716	0.2809601023872766	-0.6023809046837406	-0.4580203130956858	-0.44252186322607373	0.35211969711801555	1.8173126071706946	-0.6305507464750598	-0.8786936291889338	-0.1448157975778724	-0.1715535399675956	-0.11324066647300035	-0.2984416487893108	0.4406449876458079	1.1073089018206477	0.20043013949138527	0.10458689024072423	-0.26899255493707475	0.8567396195653243	-0.4125215514828834	0.4716253895604899	-0.09330346028076467	0.009728221192066913	-0.3452917215889315	0.7027904005741645	-0.03116627239677447	0.004798335335142933	0.6654003420374591	-0.14489037549980147	0.06968087466787865	-0.9081975340513615
1.0394949599562657	0.4481610035385068	-0.07587007510560193	-0.1488543890715703	-0.03250711551198154	-0.6058257048632234	-0.7198533315386835	0.0034600994423614542	0.06239806986273354	0.6386392465691887	-0.035536313841915246	0.09009497272653096	-0.19925009356112963	-0.01481552320519813	-0.15104405304709748	-0.44890418318482006	-0.5679000481134199	-0.23261643182830466	0.20964696395144183	-0.07349415271803823	0.2122133101266844	-0.6382520045174374	-0.44481822274336197	-0.5247021325857674	0.38396436235982734	1.8080578670890328	-0.6642335813718094	-0.9123457432441272	-0.1176100046593757	-0.10100760568119405	-0.09060924067286852	-0.24603931962686562	0.3470410748334228	0.9207205757881493	0.25563737084892657	-0.01944574602873287	-0.25905537842981924	0.834513843983044	-0.33679163454645633	0.4258655212018754	0.22692895513585687	0.05316653753058832	-0.34880963987170815	0.8221236649266895	-0.06412907923102663	0.027016421537070477	0.6652109484564731	-0.1625828386659298	0.028780090177206424	-0.9938965364718634
0.9448610031969948	0.498177540786255	-0.22034684092547224	-0.07243300835606056	-0.051330778232052746	-0.6470576553913955	-0.7860676109355331	-0.013383524066529739	0.12399447679931515	0.6868313864790097	-0.054970169130758764	0.07318466029582062	-0.1519679374421586	-0.054695479659301285	-0.11798500726914427	-0.4602653837265347	-0.6136249650536013	-0.14652281026682967	0.1380198416555008	-0.09759568344752861	0.1514781997972518	-0.6636646219331911	-0.43071181830111893	-0.6056699872931249	0.37370797972198416	1.7977662322955186	-0.6989260672559505	-0.9323101248846465	-0.0987852496980969	0.006816798144529801	-0.059985527855476305	-0.16998087261750178	0.24856791613743265	0.7394989827326336	0.30968508689205637	-0.13605404805324509	-0.24296978167559993	0.8258771637082963	-0.2576912623360852	0.3911551930467741	0.57281861980059	0.10217424229301801	-0.3477126102548046	0.9254743044316311	-0.08094122294048711	0.04669508999396131	0.6634246226358105	-0.17989552894095154	0.0038618316080984206	-1.0423416489078916
0.8377410571390748	0.5274538820079091	-0.32554954327270746	0.0031985097159024393	-0.07379690883976961	-0.6794969785560493	-0.8409467421192403	-0.033192034262873996	0.15634571730166563	0.697795365408115	-0.07954590747723582	0.04808677224608236	-0.10665035745471885	-0.10579429020336217	-0.11128804776939887	-0.47962216270591435	-0.6348734771800816	-0.05213937592766995	0.09861672329541145	-0.1198512072013698	0.09241362874980151	-0.6761273238510256	-0.40615208019571014	-0.6817386970787987	0.3520521525515041	1.7845094424488142	-0.7206379532717626	-0.9273956244683678	-0.08080084545960534	0.1301742955287794	-0.020112449711073323	-0.09210191941381568	0.14275545751293087	0.5580150365212962	0.3537619928306411	-0.2538406550579696	-0.2436510931083713	0.8397936571644402	-0.18590278240586453	0.360865415894276	0.9311126910867801	0.13549346057101172	-0.3526080018159481	1.0024439848508027	-0.09506646763788487	0.07940191739781452	0.6547770839039762	-0.20004000403444308	-0.009728037773664211	-1.0492281261015488
0.7245855729773648	0.5483121436660309	-0.397246371305359	0.06599258987790585	-0.10687750381138557	-0.6928085635452387	-0.8805959541971907	-0.04375444308692426	0.17461239098798556	0.686599286118615	-0.10497933399682816	0.01922713070344253	-0.05638910316047289	-0.15351938232567738	-0.11122476035144543	-0.5088478716856362	-0.6376909358302532	0.05037132584059336	0.08716042119135697	-0.1245060092735886	0.03117347166070037	-0.6950400691870197	-0.35917699234662986	-0.7556629999963954	0.33663640417942753	1.7396000771876796	-0.7387370446674757	-0.9049802030246161	-0.06083465154865714	0.2512684402088345	0.022889267421493293	-0.007317597886836585	0.03957502369037861	0.3747176316539291	0.38764333679757035	-0.3735449618585685	-0.2625325593397571	0.873909373105767	-0.10476794130480624	0.32271565653515455	1.294415710767297	0.141159961260377	-0.36422166873775275	1.0492860047999677	-0.10253592981520758	0.1214187304887043	0.6491942776644593	-0.21875620282007677	-0.029598630572403157	-1.022881077729054
0.5993734863205523	0.5673285814645295	-0.4320066378473272	0.11117967693622229	-0.1529996621289776	-0.7004926783387854	-0.9005268966867792	-0.0528376034882473	0.18298030243578775	0.6589756590989807	-0.13421715954172106	-0.018687281967492385	0.00031894672947083147	-0.17967810347075247	-0.12297320648416013	-0.5349501408926043	-0.6234753819428198	0.15037735155570547	0.08732444313778076	-0.12717555815432283	-0.025059384221425347	-0.7221745436869349	-0.3003025636509985	-0.8142465460885171	0.31442463326920556	1.653405930373068	-0.7622575228867884	-0.8687487007981154	-0.03930010254544626	0.3553301395389784	0.04993452409196112	0.09024165503823545	-0.0561092010327771	0.18716274136314098	0.41917500215379694	-0.49266518051711367	-0.285086460367303	0.9335870103209147	0.014500718594706636	0.26764801121096	1.6547650842478983	0.12125680245514577	-0.37942336485769934	1.0804039828164673	-0.10388230622648034	0.17393156105013072	0.6507739923058644	-0.24306992378332862	-0.05823705029659606	-0.9669472698508541
0.47179735995881844	0.5667854795572048	-0.4313517342747978	0.12714184618329183	-0.2053514957948706	-0.7105400475900164	-0.8793453105690814	-0.06338723262830046	0.1875284823212478	0.6226906360906614	-0.172256903813678	-0.08603165394842395	0.048245782408011986	-0.19448773507209002	-0.15748786287503164	-0.5492709519829603	-0.5848945824600519	0.23073755536719545	0.09455402585322455	-0.13245497896614775	-0.06185873145372154	-0.7129728508448906	-0.24123563245107826	-0.8497034888802991	0.2688372466104262	1.5373055571324081	-0.7754795610347107	-0.8193552804390537	-0.021958319447910594	0.4390837396055466	0.06491102574390299	0.19118035337001027	-0.15214267520080632	-0.0004427784840339677	0.4256468343271875	-0.6032131460388174	-0.31075611489837807	1.0055938816134982	0.14876457835609128	0.20504007440102906	1.9852966960912597	0.08583510363002674	-0.3933795611870262	1.1020314176790662	-0.1064989595127371	0.23758799698842026	0.6488585344981658	-0.27476444832591673	-0.09651955493340718	-0.8755885311132978
0.34819667995801395	0.5470449058822735	-0.42031912793756465	0.10063804857811147	-0.2558984702477046	-0.7363943343815637	-0.8107757581467062	-0.06515402394097429	0.18774664704746113	0.574270079953151	-0.21439401980373343	-0.16014171341607106	0.07133209674123679	-0.19731880576974958	-0.19262964004379918	-0.5453817886627244	-0.5283230910198934	0.2773326572232304	0.11327776189112812	-0.12941543299762162	-0.08118432412926277	-0.6622417368186267	-0.17979599596572868	-0.8670938038085323	0.22158722446830853	1.4165437054722378	-0.7616912403764683	-0.7664095084732805	-0.019441761133678785	0.5163767569531827	0.07034899389534524	0.3028066785839736	-0.2544828857211979	-0.18121330821901446	0.38164654834329964	-0.6912078815667824	-0.34128219055695375	1.067335370449004	0.26406962720154203	0.14476183778698287	2.256433250479797	0.03236509026988853	-0.4015206757124674	1.1137611788408723	-0.09102148459358247	0.29572902132000844	0.6358850742006299	-0.30531965419518453	-0.13522707092926103	-0.7685275091552239
0.2234863486671444	0.5158834500692533	-0.4098608216562424	0.047929906787557354	-0.3096512531011539	-0.7774281677695707	-0.707775415282451	-0.05310597685219805	0.1701899331481402	0.5107445797264836	-0.23972129679694926	-0.23435333632174032	0.07617397953863762	-0.16421729460051354	-0.22780593762235934	-0.5170535789107495	-0.4631709629926437	0.2743255682744626	0.14773078202196932	-0.1108559016583889	-0.09384070959378983	-0.6199261300847257	-0.11893834379567296	-0.8594811594268584	0.19837267653219942	1.303435773987713	-0.7194175925130898	-0.712954483305146	-0.0195720829035223	0.5960095270962931	0.05585845542384993	0.4105251930877092	-0.36400548699921564	-0.3571095924800458	0.3164838308721524	-0.7555082206731822	-0.3678533364350499	1.1100629009829057	0.35954553375275344	0.08906583483897611	2.460525212093912	-0.023639553218654758	-0.42000521234014	1.1206438857890062	-0.07546791013813813	0.33972497947293345	0.6215643368383525	-0.33220922607202974	-0.1584190487931186	-0.6796947414044913
0.09449662305328352	0.47217555309281967	-0.3908988443716086	-0.01594914953316438	-0.3603510583744482	-0.8220894316525053	-0.5726138509968681	-0.04407074026586595	0.1405306235048264	0.44454071502351916	-0.25048061279037903	-0.33377612957340286	0.07397867598578678	-0.08782799926991525	-0.27391945170351073	-0.48082951285752645	-0.3964540551991384	0.22284302332356284	0.1868521190894843	-0.07759992685353416	-0.08954133717814557	-0.5952277234852322	-0.07878142604038374	-0.8121186346578865	0.17874318635703765	1.1840064229879492	-0.6546155582701833	-0.6547878309476897	-0.009811431727609638	0.6715501173501763	0.024897379737387045	0.5098317134521598	-0.47357870413880904	-0.5330196848019104	0.2746697675956134	-0.8028396175717184	-0.3778403649983614	1.1269715648605312	0.4433301735724717	0.04522778541166757	2.5762391793483492	-0.06398969951567168	-0.45371619011671144	1.1094037816363	-0.09457474755724608	0.378281926839567	0.6029865483034607	-0.3466612357651273	-0.16602202977156416	-0.608800270926629
-0.0322448525554884	0.4224345023198012	-0.3678966158164455	-0.1024521287154884	-0.3987807320621871	-0.8666139003672304	-0.4061195373380205	-0.050530870526673564	0.1157892644693677	0.37590900686817535	-0.253036693385503	-0.4375778695182578	0.07044311755909335	0.03696857389327842	-0.32879539647032535	-0.4477003945380811	-0.3261586756450966	0.13920605305315742	0.2192149108261577	-0.04509986007750084	-0.08181455341910615	-0.581159431360302	-0.050716351635935186	-0.7225236661658799	0.14703361024824696	1.0594153373480446	-0.5695414881152222	-0.6062680075455239	-0.0027291176147010597	0.7493731603310736	-0.015409450667248841	0.5985133830100897	-0.6014343704796318	-0.7074707253624514	0.2429644303420737	-0.835288583660015	-0.38209440711518017	1.1186664270147564	0.5169868170344664	0.01049173501465612	2.6054580449819187	-0.08439298648800239	-0.4873735536638856	1.0870831244911554	-0.13425772882689482	0.4064556388991269	0.5781630759956011	-0.35172212233574657	-0.15853448397705572	-0.5557994889624887
-0.1319011875450123	0.3681833444033475	-0.34642585407704424	-0.19888480970240593	-0.41704765393629417	-0.9066005431572218	-0.21792306508683085	-0.05624019435261953	0.1019709325734616	0.305903117213989	-0.234651595417251	-0.5304381021592504	0.07406350224362457	0.20121408617544373	-0.38732475127351385	-0.40247284416841433	-0.2544780812160086	0.04955490488521603	0.24330510849576922	-0.033132642442256666	-0.07929795289870407	-0.5910476524288282	-0.02048450485762225	-0.5898838536565869	0.1291862574817889	0.9596051257646392	-0.4678169562421103	-0.5691256459326872	0.0002368261127860108	0.8155881644429945	-0.06676893125856842	0.6594323331045975	-0.751454722604559	-0.8608736785269876	0.20847012673756984	-0.8550868083132009	-0.3914665936537955	1.0835892380294079	0.6016251576965983	-0.021951361246341967	2.580535804465583	-0.08008605751502366	-0.5303391722687698	1.0626993057908143	-0.17742372733440165	0.42801522279181164	0.5528962505322521	-0.34357764500798826	-0.1286315242833622	-0.5122390356532973
-0.19918465228958476	0.31437690036752886	-0.3193380347732532	-0.28451546805311995	-0.41171313053640535	-0.9345020403971415	-0.017385216119680014	-0.044872665436717626	0.1145653233782401	0.2452991342221264	-0.20191932746407337	-0.6161928004247605	0.07623166139396723	0.38512205113434295	-0.43388703068196766	-0.34309187343737635	-0.19113015280996098	-0.025991740080764103	0.2496809359516227	-0.03497864941790672	-0.07859865738531592	-0.605204528841046	0.007741734434138278	-0.42515629145400957	0.16438736810559093	0.8804827827962111	-0.36744447873472197	-0.5340989622581138	0.010347997911038017	0.8558319125251513	-0.13558292409964406	0.7022456167090149	-0.8985292315857661	-0.9960177725837284	0.17636636571960632	-0.8608973036454204	-0.39948862034088184	1.0151630249697328	0.6951608350605063	-0.04518956950940141	2.5264627546797302	-0.061833807222546625	-0.5903871091940068	1.0132439478717343	-0.21639254372502803	0.4361973868442327	0.5122153702163889	-0.32465917587817816	-0.08013300586806002	-0.46770276573771746
-0.23522419636257763	0.26922073163822907	-0.2951922438260576	-0.3663313502297791	-0.39345712514947345	-0.9372568120603898	0.19181826001685676	-0.022645600043819818	0.15173837410062324	0.1888545370538395	-0.18554257853484662	-0.6892637877957176	0.06775582171078184	0.5833466134766954	-0.4684649744907915	-0.2793124441894047	-0.13679894715537194	-0.07733390495788792	0.23860314603162358	-0.04337320700114026	-0.06307170700472106	-0.6112337968945873	0.03380567815446088	-0.24530653697212695	0.22643484604941846	0.8005509343071268	-0.27494288914208315	-0.5070133163244186	0.040937662991349634	0.8809770925679421	-0.22983568375847202	0.7327966401999487	-1.0256813374506828	-1.1194020014979398	0.14196400606073906	-0.8515822794608802	-0.40112542951473584	0.9120781952412876	0.8065965125552779	-0.0559929111117727	2.454245878237255	-0.04963165106798518	-0.650538150406547	0.9284452570711135	-0.24024096763601105	0.42715298496147636	0.45266830659458723	-0.3011462803592174	-0.02490776446147671	-0.4495191202895262
-0.24000534605151164	0.21824392724999356	-0.2747391014839715	-0.4415462374567934	-0.37863617439384784	-0.9182281324550076	0.39739994838772724	-0.00021086478596093057	0.19233919941960906	0.13295887565854853	-0.17920757480075075	-0.7586628662535623	0.045205609327094456	0.7853107938490337	-0.5014204590393678	-0.21009815850674457	-0.0991416242559678	-0.10955113188934587	0.20561370634579385	-0.07083256076392379	-0.024588870573528022	-0.5991697242695485	0.04394115884542778	-0.06254533778089368	0.2838840977346385	0.7208373794415894	-0.1964754482741814	-0.4835131441569384	0.07976456269663812	0.9074115241510965	-0.34125378749356694	0.7363330257958175	-1.1302638306388892	-1.2217059242075365	0.11611754134301548	-0.8273139235933661	-0.39864528972592683	0.7811728114416421	0.9260536518615577	-0.05516979937063952	2.365110189691117	-0.03840061756798532	-0.687317511773254	0.8171445683734844	-0.27130713987351285	0.415194437500246	0.3733683533558673	-0.2750657898590781	0.03423177909135918	-0.4664481443866463
-0.2240601394703543	0.15470493961407436	-0.26449237943377457	-0.513857728483077	-0.3706853329008352	-0.901440063363397	0.5825174249047389	0.010632697086037379	0.2362087979245678	0.07497431101970822	-0.16965411742694764	-0.8260892702421275	0.010769541695128863	0.9664435033047507	-0.5112702826334958	-0.13085467510450177	-0.0842719411219841	-0.12154623977220849	0.15992728573039752	-0.12034055818845005	0.015529972027875238	-0.5681430776469157	0.0378348003372654	0.10452045267975993	0.3501037515944677	0.6666505351796722	-0.12520725792506884	-0.4613585597192749	0.10090365253618387	0.9455972447743773	-0.44335826630754227	0.7094020893349743	-1.2157185897375489	-1.3046279321949439	0.10308193305059843	-0.7858132794192594	-0.3973325189164396	0.6220200126934928	1.037866288169862	-0.046641038874345855	2.263955747253158	-0.021226313422070743	-0.6949431048621799	0.6939490655896334	-0.31664490207050827	0.4157910915263005	0.2728520146471559	-0.2410265805105257	0.09658251957919181	-0.5008693781651458
-0.1833214634124763	0.10041442648694458	-0.25550508733074934	-0.5697340006570901	-0.36538355896247393	-0.8817887298889243	0.7313567135393638	0.0027348523754956696	0.2767208782701784	0.010903559152748982	-0.16172262481616362	-0.8701912400602663	-0.017677792133464865	1.1342549863451954	-0.4798567097223181	-0.062099823550330634	-0.09143743535216155	-0.11223682435341828	0.10973236443381743	-0.172915950824669	0.0409808754040185	-0.5575184996903074	0.01869199316651649	0.24412133979157957	0.4370128257500868	0.6613068891865748	-0.05675292097994731	-0.44538539829888457	0.10389206553433399	0.9835824151580465	-0.5246667339781136	0.6626025249257465	-1.2853963847829875	-1.3641038528883984	0.09878610759059683	-0.7356390951472613	-0.4011918989228109	0.43354228610267775	1.1460922722376368	-0.043598465116943756	2.1590899644288237	-0.014583834464871834	-0.6877711706373872	0.5594089251342785	-0.3696394483803078	0.4240605708020467	0.17109170446333213	-0.20174898204442449	0.14263066386272458	-0.5557604562982335
-0.11942484738801609	0.06340478636751483	-0.22822079695519842	-0.6005603432786059	-0.366271433252769	-0.8164100736344382	0.8412609901374711	-0.015888342130066943	0.3166487208744052	-0.04978884302402519	-0.13555464357405272	-0.8958008515861933	-0.02050420304463126	1.3004912405637221	-0.42628103372435416	-0.0181009923615076	-0.10313053005355481	-0.07751861558127779	0.05381349777614354	-0.2096491025621047	0.05511786803578071	-0.5694939880280578	-0.012457598108991079	0.3568264161464787	0.5170687242728211	0.6650860975442455	-0.0023854102023835267	-0.4429219376858381	0.10086320784899036	1.014032626539147	-0.5891954151370697	0.6115551127297649	-1.3496228515366975	-1.3919869303965975	0.09486827390709987	-0.6916062769469113	-0.41245846359157207	0.24762986905604115	1.241584809324738	-0.05193614610190248	2.0627584496567786	-0.012010359430284685	-0.6631539910009352	0.3947466259730649	-0.444831644044659	0.4316824621714651	0.08224889738266247	-0.17305548893482145	0.15895424828228555	-0.6240230099862929
-0.0418553976416199	0.03756021951678209	-0.19956120907733543	-0.6215958610438439	-0.3797241842823655	-0.7033653768711798	0.9189342124213112	-0.04343495098698259	0.368024665043985	-0.09634522801297149	-0.08508691275404141	-0.9116095913429699	-0.006375541539113594	1.4434184493996585	-0.3519758516459917	0.011544974193111094	-0.09667474467911126	-0.0202878760305218	-0.0025848176479993878	-0.247603642535584	0.061873408026226005	-0.5724117329906071	-0.04520093104791898	0.4406314860946767	0.5586553942998178	0.6699658695873036	0.03526140226660249	-0.458269918345607	0.1019417328408031	1.0300957457309337	-0.6384905562676502	0.5865179212181884	-1.3931929851812659	-1.3932894908018174	0.08581690325891708	-0.6570235322125001	-0.42660398449759374	0.09311866431351408	1.3199700684917886	-0.0688136114011165	1.9838448269914537	-0.011320862345546065	-0.608867521650187	0.2034007706979853	-0.5289099240234119	0.44269145657903575	-0.0066756932897968245	-0.15613908341573732	0.17455373927532802	-0.6686261930405963
0.05080048507883943	0.019866116796986917	-0.17126937474404702	-0.6424491028144175	-0.410108406921568	-0.5659758572414421	0.9575930671084745	-0.0764033407798971	0.4188089760577328	-0.13338918235845393	-0.02975328764497272	-0.9075783041107007	0.01512961134800798	1.5537278787518285	-0.2537595323846887	0.036322363587690684	-0.06789733318548169	0.05096978826037259	-0.06555662800189058	-0.3037357813705758	0.03638797153831098	-0.5731148707709556	-0.07012776695220538	0.48610528327599667	0.5726163366239733	0.7076760930551853	0.05566074199880654	-0.4863078263650176	0.12411890298496948	1.0343216257799024	-0.6811388456326188	0.5830390803583476	-1.406980745874551	-1.3702070157764596	0.06101757792204936	-0.6238723098609256	-0.4513513759916242	-0.028520108596335175	1.384912311146811	-0.09456157555343439	1.92526644590527	-0.012996048924664138	-0.5286111444135727	0.01398053287442198	-0.5945252857362745	0.44837422236377655	-0.09097735882637273	-0.14783774337208727	0.18415060070360764	-0.6921405852071172
0.15765990431213578	0.0067529605998432165	-0.12179896641910086	-0.6544836583669253	-0.4471880750285705	-0.4110529707070928	0.9574978404362829	-0.10114800392032927	0.46347358161584096	-0.1577634043325667	0.029456918167332303	-0.8919726912299684	0.037805366593296044	1.6252178403449666	-0.14113669543664872	0.06190109157847272	-0.034246017501875316	0.14270447226013833	-0.13158176997382356	-0.3606278066976999	-0.0033423735556546872	-0.5791219927526754	-0.10312627762937776	0.49718196952148713	0.6072770907156891	0.7711858941561216	0.06401450647274289	-0.5244190111433211	0.18991791519386156	1.024322763833529	-0.7231726526289242	0.5921049919524888	-1.3883642319869207	-1.326297382328421	0.026788890160494315	-0.586689866459572	-0.4907511176282505	-0.1302331815249041	1.4275252876119546	-0.12397679648097874	1.8778719939785193	0.004192822061068949	-0.4410962253508307	-0.17811356232467557	-0.6365380835784743	0.45275089793294576	-0.1595033999467346	-0.1416705618578097	0.18133817985857867	-0.7164300545638556
0.2385583079287279	-0.005207087924502211	-0.06084255697593912	-0.6504562268657612	-0.49448193630302767	-0.23574760410956586	0.9267523222081959	-0.12626647281769307	0.49999953357403226	-0.1680273980477841	0.08993242633403488	-0.8722576653954116	0.04859526659030559	1.6605643626698494	-0.02502729709956627	0.08727325228667854	-0.008978672095940155	0.24320182823346412	-0.1917483844747772	-0.39879718368989786	-0.029889703230566434	-0.57393427542837	-0.15045950967248517	0.4801834212326142	0.649944473806855	0.845642210921215	0.0639354903085118	-0.5682561892457305	0.2988714086376939	0.9966420557613576	-0.7615516952103011	0.60832214483295	-1.3253829154279788	-1.2861895682963242	-0.004145139549097221	-0.5447199260326014	-0.5344713707897704	-0.22274180776910874	1.4259176691424746	-0.1546744548980566	1.8334447995244942	0.02958282386457034	-0.3392993004108841	-0.38889715033177297	-0.6623241187595931	0.45885932543139596	-0.22805096306493536	-0.13996983978024446	0.1720194122825126	-0.7406303064022952
0.28680401619243967	-0.02410546009097312	-0.01481291126666821	-0.6256059329264679	-0.5679571726540192	-0.036814410009966506	0.8700384904736078	-0.16508795788152728	0.5200374090206246	-0.1699320946561	0.1568108739317134	-0.8397847092308239	0.054533104638973894	1.6764530880310826	0.08466705841774355	0.10867077355772023	0.006673400921171321	0.3277143268587318	-0.24286435208589072	-0.42194786168839593	-0.044933190046350026	-0.5657955940337827	-0.19917159686259653	0.4415181158574388	0.6369499383573893	0.9185113511317635	0.06210055938360043	-0.6095885040357144	0.43774947675021975	0.9640048917673447	-0.7869422673324721	0.6084424656446444	-1.2352158196166003	-1.254813051397448	-0.02598182663768787	-0.5004440191257318	-0.5822878012239296	-0.30900085922717113	1.3921465942594706	-0.19632243915699327	1.7848389443175932	0.04418365297589799	-0.21135100403941784	-0.6013422711113212	-0.6783225828118054	0.45960878109826986	-0.2874086331057505	-0.14501008651982503	0.14498134397200163	-0.7701947615284256
0.31916241272491175	-0.04275589443018758	0.02379617319386049	-0.5860911012259334	-0.6509151975316889	0.156930001847213	0.7881879915029865	-0.20484874971918865	0.5325800319242673	-0.1663216446055215	0.24073693546531155	-0.8006827855922438	0.06674808576766397	1.6750701115456983	0.18986225385876432	0.12048072371330835	0.018285263886065262	0.3867478420937617	-0.29467846439203854	-0.4437299483083955	-0.07394532057400625	-0.5739453484642812	-0.2541601610530334	0.4071045094841625	0.5801761323372749	0.9973153492325176	0.06428667326064705	-0.6420109579193534	0.5923874913056224	0.9270511226159661	-0.7827091665705668	0.5923037828587657	-1.1388938350375883	-1.2174760549057821	-0.036448112449272166	-0.4568568635540006	-0.6291944316350584	-0.3917828594613789	1.325591189623005	-0.24266656986757268	1.727902990150562	0.059886706300151915	-0.0762967601870326	-0.8002970662019624	-0.7039856879727633	0.44801768520186547	-0.3405808809675487	-0.1547438308375409	0.10778497947496864	-0.803322341291598
0.3276295345251934	-0.054314519805640935	0.06358912180473138	-0.5374971890292413	-0.7156354111677196	0.33316463217360975	0.6910155209768234	-0.2464178668425157	0.5388106685966251	-0.15970125813522457	0.31670178252074016	-0.7630183752302865	0.08723871661104203	1.6563627188633556	0.29045472799411787	0.12279214037524341	0.029969807878352954	0.4280343606336042	-0.3491842188959081	-0.45856165952654376	-0.12783424149459152	-0.6024251968273827	-0.3024245680006108	0.39629175023781993	0.5084022368159196	1.081790433761691	0.08272816803469189	-0.6616316971550277	0.770366584225522	0.879582790902069	-0.7446514219597324	0.5721578939095212	-1.0322664610417145	-1.1735157919013572	-0.05118979173293842	-0.40425516844884407	-0.659915761179855	-0.47313508297064055	1.2050142609000531	-0.29178870270447643	1.6623873970218732	0.0817078323481409	0.04597667621127879	-0.9801057220603864	-0.7255394181740986	0.423762243789019	-0.4016086580406951	-0.16561276586236942	0.06936080438514358	-0.8248293392964058
0.3255549690698538	-0.06391325568944481	0.10179518868216439	-0.47340981728604553	-0.7534974275223186	0.5120172389950448	0.5922400681354445	-0.2912458033852414	0.5359671317414068	-0.13242762372253433	0.3822300081429206	-0.7277914873808646	0.10874726254847764	1.6340397419165327	0.3680451024044006	0.1153913332512045	0.04988013402986548	0.4523570555214288	-0.40526290180907154	-0.45797682542003376	-0.1952169758401805	-0.6416182074343798	-0.32437433029204704	0.4159460639556188	0.4101041095994343	1.1332395121616128	0.12921162153680074	-0.6650557003936644	0.9718620158210902	0.8337761611735296	-0.6836489860274867	0.5481303509482444	-0.919271611659586	-1.1180948384057767	-0.08197058153313634	-0.34044100675548306	-0.6743811661122393	-0.5616942100297032	1.0389084684190404	-0.3405066288827879	1.6053607010361048	0.10113999666590964	0.1504501884496098	-1.1396733876213032	-0.7243276794039535	0.3759462446156213	-0.4558957453905698	-0.18553020281443894	0.017824241810752216	-0.835184147513913
0.3104878343790969	-0.0813830337083888	0.13326078648232836	-0.4100645692354129	-0.7609570270924222	0.6824828868828234	0.49447401801929114	-0.32926536327822375	0.5324543098786537	-0.08315971706294956	0.4540847455370864	-0.7019240609738036	0.12771102075076862	1.608972517907904	0.4048150922350485	0.11326155333774168	0.07973921022530632	0.46105692588303676	-0.4514245655000034	-0.46053099886479015	-0.26144285094139963	-0.6878149132550881	-0.3178023843316498	0.4618116277762986	0.29326240100784245	1.1453957383229305	0.1937414889918025	-0.6513348458194873	1.1812037167321014	0.8043525760190144	-0.6080274924355284	0.5173282231546452	-0.8088632328039889	-1.0613437083833115	-0.12815709022437327	-0.27631623171490266	-0.680093380868709	-0.6447124342445545	0.8541487581800981	-0.3766684264028334	1.5724894771983382	0.12940452152691245	0.2513232989753224	-1.2695700391364313	-0.7079311562388422	0.31047437965903113	-0.5060893487514075	-0.20987694750735172	-0.034919143141170235	-0.8409888622982015
0.2875228772455707	-0.10063560277094141	0.1567113720986854	-0.35237421692402204	-0.7397535701680353	0.8092495541398982	0.39286081034661857	-0.3750198269107782	0.5209433472904933	-0.028122458587847225	0.5085564364919858	-0.6888692529018623	0.13832108908116086	1.5616102245496915	0.4070991926829858	0.1261542009744207	0.10960256177529955	0.4612748844186356	-0.49288426672678953	-0.4792695610529549	-0.3115244962890958	-0.7406554406223979	-0.2889359622930653	0.5302305784460429	0.19134804161509592	1.1628319415038109	0.2633240011706619	-0.6223695173339892	1.3914396946154919	0.7904477594059109	-0.5092082853703566	0.4603275464496429	-0.7002719633789685	-1.0243611187863526	-0.17634593373168725	-0.2156250846539082	-0.6694375038866391	-0.7116342735327639	0.6568773414390322	-0.4026699383682681	1.5565915105554766	0.17695068669422784	0.3655546009640049	-1.3646240183074125	-0.6730131767030034	0.2531955931577778	-0.5635961269780426	-0.2235611554858204	-0.07113955562854761	-0.8359480725143422
0.27245091798398735	-0.1130600427812604	0.1825750254938256	-0.29125100004644594	-0.692950950816488	0.909430788016722	0.295688339820456	-0.42372639754678787	0.4955622849052916	0.032238371645506705	0.5350938180858841	-0.6765683580429321	0.14241989385989934	1.4988026265419272	0.3829981932461862	0.13876548972621122	0.11865348736317827	0.45084242840964156	-0.5501153089558526	-0.4978887693418317	-0.3525800495473214	-0.7941271310366353	-0.2445977110725101	0.6234999056293119	0.12427109133417039	1.17473349177099	0.33764748320335713	-0.5807556641882283	1.5793367236059448	0.7832613758198117	-0.391645357948624	0.3586616919080664	-0.6004827922820037	-1.0107463708052937	-0.22710409971983436	-0.15864441659936868	-0.6411880054546428	-0.7676980982721054	0.4464012792003754	-0.427730751200979	1.539064728266271	0.2291728074432553	0.4984189097540758	-1.4444986301962992	-0.6174839304537205	0.20886856478307889	-0.6258205271310546	-0.2327458802979149	-0.1078059676902297	-0.8365670190475376
0.25417061912286665	-0.12629913565256645	0.19744637431004133	-0.22795783085143184	-0.6125073568183022	0.996625915063199	0.21390132529796238	-0.4572507035936001	0.46806613398798946	0.09620596779673539	0.5477001358382494	-0.6481423142549254	0.13551164342156197	1.432258511348315	0.3277943045863414	0.14904043128196287	0.0901283217881528	0.43235658922090003	-0.605786039848424	-0.5074490166747743	-0.3664666771187348	-0.8372178502843066	-0.19360693144790095	0.7441310396773726	0.08721510299927075	1.1445862328022745	0.426755767520981	-0.5321488951173661	1.7203583601397008	0.7633591520411651	-0.27971317746066016	0.2254770160423681	-0.5143497806382283	-1.0153490577495325	-0.2832665265125957	-0.10986461615782162	-0.6061087753429095	-0.8193648415471925	0.2409753563606709	-0.4614342373155867	1.50205567749406	0.28577954697762603	0.6337041072100204	-1.5279658940733	-0.5526295641037514	0.15779643540651717	-0.6895945111284968	-0.25346827066048244	-0.14098308896470307	-0.8446858132126914
0.23654163732330588	-0.1487158636534456	0.1871895768202664	-0.1642827500485488	-0.5186947048588677	1.0757218247367366	0.14801716503137552	-0.4856823055673522	0.43937192593012747	0.14672647957590906	0.5460696791131203	-0.6085169482819227	0.11967288455802738	1.3625701401991426	0.24879434677619935	0.1568686189906434	0.040038267849754935	0.41310235383886174	-0.648688293065552	-0.5198180591042868	-0.34239278157451003	-0.8703262276582076	-0.1393257020406674	0.8721232626860441	0.05648752097282669	1.0862881919635419	0.5291036491341349	-0.4730217001343182	1.7985469281920512	0.71612002060111	-0.17997827117944037	0.08245219031597664	-0.44899964175753276	-1.025981264590724	-0.32971865104678105	-0.07753381819074982	-0.5613873267222556	-0.85905875885599	0.051126702139029825	-0.5035121504750258	1.4398612349311741	0.35535077395038867	0.7469208630116413	-1.6087317917540318	-0.48999964573762533	0.08751495689843794	-0.7580732038536121	-0.28564163928316155	-0.1726962822246933	-0.8523139110272042
0.24197892864462628	-0.17910595733722218	0.16738630033092158	-0.11319773259143788	-0.4330075581872584	1.1522563628124245	0.09907700396998403	-0.5111266564066554	0.4130701344461617	0.18762772086318252	0.5197530885340836	-0.5687079868632641	0.11245247349084606	1.2884103518035022	0.16118730012445984	0.15237399984216554	-0.011047943699402058	0.3971692154653522	-0.6835114139985798	-0.5339535392432564	-0.30425095962206794	-0.9146128347842669	-0.0806751134663037	0.9805271537267035	0.041238036149083966	1.002486179440308	0.6343487901024109	-0.3995360490066585	1.7985604097544488	0.6477753639447359	-0.08540822977470164	-0.06079758301488584	-0.40754525112683837	-1.0270813067703966	-0.3688663398998714	-0.0668615487281437	-0.4982995497827994	-0.8754991190526912	-0.12023988319555685	-0.5424152040615231	1.3721678381527778	0.444907705154021	0.833891391437424	-1.676062381387328	-0.43190057668595594	0.006653783830802789	-0.8169143459462852	-0.32561273607215346	-0.21301464374186113	-0.8698172728983711
0.26122896624184744	-0.20529291452083426	0.1572504081160751	-0.08739265963247266	-0.34955101372856245	1.2071583960119885	0.058069224702107756	-0.5169957262825722	0.39676694329576	0.23255940332936792	0.45968944052971866	-0.5353912729058765	0.11006037301981086	1.2062255787796672	0.06772904401289061	0.14407213198550792	-0.07561434815294409	0.3810735317432608	-0.7178298520195348	-0.5298278727912127	-0.26839263968556476	-0.972436228311528	-0.02055165689400346	1.078967800549528	0.05315185853437898	0.9040493985717241	0.7480837789385757	-0.31944252705812165	1.7312110178698248	0.5673069678032412	0.008977065296975617	-0.1991403597644987	-0.37959517236460466	-1.01442391767374	-0.4057818340727944	-0.07446819950297787	-0.42532029405413907	-0.8677700361772571	-0.271644281948775	-0.5697689710302478	1.3172917232710954	0.551969122206118	0.9003441666899205	-1.7296660694733883	-0.3813002388640281	-0.07665949175854578	-0.8641250004065947	-0.3667107676358428	-0.2584541297828128	-0.8916198039325414
0.27018819426641894	-0.23054715321143174	0.1485502660410055	-0.07727634192857949	-0.27518062542915883	1.2524092942406533	0.01797879570967209	-0.49374628616986327	0.387430232555283	0.27677636405084755	0.3857414344754257	-0.4994612535624536	0.10080413176451467	1.11122811777913	-0.04407680990339415	0.1468073677272124	-0.16174136561530725	0.3589969180358429	-0.7399854318595336	-0.5104845841799907	-0.23436457467299002	-1.0271038066041538	0.04089245639377248	1.1722577470296058	0.06663479315707468	0.8027566094617236	0.8637590535852928	-0.2346208168405109	1.6164874157197893	0.4830137920920026	0.08218480788522875	-0.31991106666718605	-0.3581138007117758	-0.9973203329889486	-0.4314801668781045	-0.08658887250859479	-0.3461967724165197	-0.8348437286998708	-0.38181049520385335	-0.5891451684007593	1.2743118608259387	0.6660954565701482	0.9543171990072684	-1.7606960192635346	-0.3300735433203351	-0.15729873863356353	-0.8928009103276908	-0.39757557097068674	-0.30315902828961433	-0.9040544955453805
0.2753263621965042	-0.25992581798084297	0.13491819629280682	-0.08517062845941638	-0.21079882289557675	1.2888109602086093	-0.02074671764802522	-0.43688308222235894	0.3835180583123429	0.31197456791128825	0.32757998598371063	-0.4599726076021726	0.08228825620360838	1.012549954787222	-0.17901133838065686	0.16725040569255506	-0.24245150885951103	0.32576008846328003	-0.7306403866043174	-0.4859971425094697	-0.19845013842985718	-1.05893878484829	0.09493193847003671	1.2472707488186876	0.07467259657183796	0.7120738000129098	0.9607031075224526	-0.14567125749482135	1.4691474202756596	0.41001827987891104	0.13047589285786138	-0.4253382544091009	-0.34662906172019486	-0.9817586484304769	-0.43825847887028235	-0.10749450126925778	-0.26393672558534775	-0.7796502028365829	-0.43361461450485006	-0.5993679222571526	1.237792815874912	0.7816736193027474	1.0007017557791191	-1.7636119542615454	-0.27716095035730814	-0.2275802171416438	-0.8909973669087565	-0.43010394468722685	-0.33838250055207514	-0.9067087167147564
0.2846377838913997	-0.2891824815971592	0.11931134038744248	-0.12207283756975676	-0.15799213559736044	1.3219625616629045	-0.06335747923111748	-0.3472847177148972	0.3736155983666012	0.3277279193564683	0.2865935308595672	-0.42734730628055184	0.06250337982544366	0.9220084068124651	-0.32660335044850325	0.1950586357332165	-0.31048095050066804	0.2872627003366065	-0.7001112761148431	-0.4456077829905219	-0.14660298774280583	-1.056364303998982	0.12194496430453095	1.3001180065387032	0.09527888509346077	0.6698612705593548	1.0190697141674667	-0.061665180454975835	1.3171652735125987	0.34205084867323576	0.16391899536676907	-0.5267948553651228	-0.3446499815325759	-0.9705787218429217	-0.4199769576796242	-0.13922432993410094	-0.18387432355866526	-0.7115306665237088	-0.45701932201569084	-0.6014220270039982	1.1894183523057928	0.894508360536211	1.0374728688028427	-1.7561900744269885	-0.23584475596268026	-0.27513063251076103	-0.8746836925465601	-0.47921435866002826	-0.35908737490745535	-0.9131100736526667
0.2848838370035443	-0.3192852822430027	0.10347778709158677	-0.17682507444333723	-0.12591949627497345	1.372911686208699	-0.1191380895782331	-0.2456127467506642	0.35012406437283816	0.31807917580293127	0.254918512189091	-0.3920969807146632	0.033679417412048704	0.8363289824455167	-0.48237094623554044	0.22096502217222413	-0.376757496775255	0.25186845068286307	-0.6698134786267356	-0.37356974784379327	-0.09202340458677574	-1.0116569215083044	0.12912575539477453	1.3409112233445086	0.14418634698303068	0.6650815497604232	1.021668468013273	0.0021695014474557963	1.172705838567438	0.27330031653193276	0.17607610732719442	-0.6148121447889173	-0.3528143200047753	-0.9613963613891654	-0.37384663695516485	-0.16796956948001207	-0.10002731960969631	-0.6469089028364997	-0.483084915269119	-0.6021973688672976	1.1237031271758806	0.9919702301479708	1.0529550085842536	-1.7607675421974491	-0.19699301578173023	-0.30547994888483704	-0.8428827885391961	-0.5377901991470466	-0.36132786688661084	-0.9261860161782757
0.2624447580900918	-0.3602540565564074	0.08049067169578915	-0.2400965441151766	-0.1186927817646192	1.4360497319494132	-0.18402871823162725	-0.14022827758511625	0.32588189581261295	0.286355109082996	0.23784966834789573	-0.35639352596375157	-0.004567045722005436	0.7567427168090178	-0.6426894827135559	0.2400155117326109	-0.4331836261606242	0.21276521171147414	-0.6417404916426819	-0.2857292564313765	-0.058560819279471855	-0.9460436472176526	0.13666021387662047	1.3577819319931692	0.22003889517445105	0.6595014190084827	0.9920988634434167	0.041750482053711915	1.0126617174905712	0.2062067113702822	0.16780670081034052	-0.6874702210330231	-0.3621327001209057	-0.945627555918203	-0.30812714781322104	-0.1872275970075993	-0.018107928494910146	-0.5955364034671261	-0.4973040234560707	-0.6051186806271225	1.045102563785201	1.0794829481637511	1.0321691842639789	-1.7722772327933682	-0.15824079037900435	-0.34883195726573957	-0.7961154872343766	-0.5861410673376346	-0.3519251464494991	-0.9480833408256386
0.21642800154816316	-0.41672878387603846	0.0454634060050204	-0.3132543165452607	-0.13223650352068025	1.4928480292048432	-0.2567533277839389	-0.041457294888347575	0.30465335863990806	0.2315315303047647	0.2251796608797047	-0.3205103820532621	-0.04440145640278929	0.6855349320324047	-0.8094633358227696	0.2550343777778813	-0.46462030818597827	0.17139742049734008	-0.60820431213544	-0.20698353214468032	-0.040815116467510355	-0.8844111293370054	0.15456742357797593	1.3482516930083117	0.3022925899767232	0.658459976512807	0.9483853654762806	0.06787558536181613	0.8361611025802821	0.14178710940345893	0.14416720262762958	-0.7541488760699138	-0.35631693762583094	-0.9231066087000425	-0.23465371925595999	-0.1946823173408588	0.04267003651393034	-0.5616859214689783	-0.48697646066765304	-0.609237913938775	0.95671549524365	1.1732011399421771	0.9708097608042483	-1.7776799651859077	-0.14122376330261152	-0.40935959770154706	-0.740485427219329	-0.6160192867488424	-0.33279963529254014	-0.9612819574389077
0.1646555320103734	-0.48922108194067954	0.02504048998166698	-0.39630273163822494	-0.16419633914225115	1.5481651649838009	-0.3331378157707937	0.042307143874191	0.28594296008671416	0.15660732348984024	0.20459514472494975	-0.2792834387883697	-0.08489072579408295	0.6156512077025604	-0.9757366429899914	0.25820411711397107	-0.46332487575653697	0.13439618842011475	-0.5734610993301572	-0.13481022924542505	-0.04451447606611197	-0.8133720674499602	0.18198783843317606	1.3160278559560914	0.39071362327500275	0.6737996513508631	0.8765245538954389	0.09007157249885961	0.6604514059973228	0.09510187862519011	0.1254315147203336	-0.8060071459099186	-0.3328767321300133	-0.9029560452581651	-0.1498456454005508	-0.19203197519339074	0.09079804229844186	-0.5465261439041856	-0.46318370731935127	-0.6091497233950824	0.8838770373428207	1.2488127498263109	0.8895388373805719	-1.7852944067656176	-0.14456628908885907	-0.45588769733089995	-0.6863963422495759	-0.6264506573556567	-0.29368284909908765	-0.9579139961231427
0.11368394122976236	-0.5641258544197414	0.028007706937205907	-0.4760745187318579	-0.20344474936817228	1.6025247345852942	-0.4063639524633115	0.12931442745113095	0.27289375129338983	0.0726127819560122	0.17650373406491277	-0.23813852753111048	-0.12703241068806395	0.5439472878639253	-1.1243412537450843	0.2531859567493073	-0.44788657046705616	0.09090422503701016	-0.5308406274056033	-0.07102352700278373	-0.07060424201004123	-0.7126185136957375	0.21177648177138025	1.264557967262879	0.47663031187650456	0.6931140892510188	0.7841239294015395	0.10897604503527818	0.49186446821446606	0.06895394738433877	0.1282830342089039	-0.8416848822469329	-0.3028969573185843	-0.8884207598882586	-0.057615651933511015	-0.1847258090696708	0.14169283719408737	-0.5490085678411211	-0.42375270672138565	-0.6107371531815533	0.8634692023086898	1.286162127120734	0.813711820326492	-1.8006608340287151	-0.15015082429039958	-0.4788516010653966	-0.6361984344891699	-0.6211833724746533	-0.2332315420924127	-0.9429867900928424
0.06287156128642088	-0.6252444965991046	0.04285890487426708	-0.5455737515547433	-0.22692247445417585	1.6402613327119826	-0.4784600659791619	0.21971791205044405	0.2601477544924293	-0.026763013619823244	0.15117221109064166	-0.19584907445306152	-0.18061546123925104	0.48248855705603155	-1.250058832807747	0.2622321791242149	-0.433786451152543	0.03534326952168816	-0.4659426106039664	-0.030602339777358996	-0.10668702717306333	-0.5692060890943729	0.23638994150589338	1.232833117193423	0.5355499568173022	0.7103729288627669	0.6889928574547823	0.11431285298522265	0.35120683386544815	0.05451910513797474	0.144456370801119	-0.875782754013013	-0.28003377264473245	-0.878027892768167	0.0354520530382135	-0.16886764720131917	0.1855127944677204	-0.5583124772541769	-0.3677687793997411	-0.6304440650909129	0.8809415395066524	1.2791603327813483	0.7427843190050477	-1.826469609643178	-0.1561217109838706	-0.4926583207536754	-0.5863620962924646	-0.6112514857789687	-0.15867090737625525	-0.9160096429973652
0.004663114266251889	-0.6707391201402149	0.0675789958773741	-0.6115793611465541	-0.2340836900414751	1.6396481129924243	-0.5427571150425651	0.29364518905579823	0.2422249675779371	-0.13310550414019434	0.13904144321643866	-0.14711034306059745	-0.23705206710411258	0.43617124817220165	-1.3620487955762588	0.27114662581885823	-0.3974673142281066	-0.024469724544042025	-0.37897312778100944	-0.01738588466290384	-0.13665745155239925	-0.3838877600878151	0.25617740822589113	1.2174305024775236	0.593575935185806	0.7174174460060069	0.5813465030512767	0.10191688479117134	0.2360158708856274	0.04090078886717353	0.16173015294244375	-0.8976549850430804	-0.2574844063126514	-0.8700008067374141	0.11632696921918613	-0.14462292495805038	0.22024306018705747	-0.5729873740165964	-0.31391356067216647	-0.6628687883219747	0.8970482123326112	1.239120945733791	0.6693905631313165	-1.866582972040332	-0.15640854769757698	-0.4979590824363681	-0.5399090161560992	-0.6098397213359413	-0.06756106492647679	-0.8940231008317042
-0.06941334620185213	-0.7010701810079777	0.10714524709775372	-0.6668740860994935	-0.22602004484764562	1.5853357141385893	-0.5889261799431973	0.3393421441103632	0.21995367696807833	-0.22486251328276766	0.12679603385375043	-0.09972318665104592	-0.2718444050189982	0.40361858641532605	-1.4537465107884109	0.27948054721936383	-0.3250727355887323	-0.08043704343081946	-0.28844563042793875	-0.010232607632262867	-0.1562981588728625	-0.17763585669150475	0.271877554331554	1.206036279061183	0.6665500456966968	0.7123421192585205	0.4670320623440868	0.06367321137485489	0.12439752194118947	0.015158733111251066	0.1855584136828486	-0.8971737017963054	-0.24517462877738244	-0.863142803190498	0.17325048756193628	-0.12061791518926601	0.2536065487028469	-0.5954203636169855	-0.27875106428626834	-0.6993392527449449	0.9103963338689411	1.1933519350243222	0.5866555588279383	-1.9218867052478728	-0.14227159537921116	-0.49217808702538657	-0.5043977197212384	-0.6244238259476844	0.020872780077471332	-0.874874790966911
-0.1764946956931606	-0.7150216031925138	0.15727055899522963	-0.71239968571933	-0.20952523272507023	1.503131252194366	-0.6096982913704734	0.35828163579486716	0.19627355990589362	-0.2997093533108938	0.11021972381493816	-0.053675886366172335	-0.281446737406274	0.38362124257172864	-1.5054178108461547	0.2894028997927862	-0.24383672373455725	-0.1351520242910212	-0.2202839974615649	0.0077818742335559205	-0.18751609191497032	0.022752874189930227	0.2753515530136172	1.2127086835083924	0.7377420187988835	0.6970206355557595	0.38036010975690654	-0.005585224146216389	0.009044780212596993	-0.03394742555947823	0.2091095549236603	-0.8779171405856673	-0.25621394818709475	-0.8596401584259323	0.21827237294178178	-0.09506659114845588	0.27609398032231763	-0.6207543494708884	-0.25076741589339197	-0.738642838384047	0.9389074133163566	1.1458737484428259	0.49704143647570787	-1.996930768215528	-0.11286790531910725	-0.4869864693718496	-0.48395182177389495	-0.6447169078246525	0.08394761399182273	-0.8484775577403741
-0.31839497283839024	-0.7102123964479431	0.21924458783570655	-0.7391117987469839	-0.1938491571406768	1.4022990619998572	-0.6028959327536254	0.3521250230290037	0.18621209854952198	-0.3595949304253451	0.09761340606257256	-0.003757456578218099	-0.2831500486636636	0.37363652444854895	-1.5103484760448505	0.29357698350278305	-0.17158323179541943	-0.18328022432118202	-0.15822482204033828	0.024244755408635788	-0.23391132758097893	0.1937980599072049	0.27571865081249497	1.231290793792153	0.8123216116983724	0.6604746447467996	0.34007064557309624	-0.08950849578730423	-0.10510810246260312	-0.10623146192251723	0.23442783500245962	-0.8259280872546919	-0.2744761510436941	-0.859156876296787	0.25770100162876014	-0.07051463179000286	0.2881623322259871	-0.6297888806604037	-0.21673579594809333	-0.7774503522148776	0.9937789911071022	1.0988374226691555	0.4272192131141509	-2.079974396253196	-0.05760208054159523	-0.4894203812220361	-0.4746069703120666	-0.6402628322865626	0.13932501995905158	-0.8007294571660518
-0.45947507294313733	-0.6862883638781843	0.2901253052625898	-0.7261658632211518	-0.17358451811340544	1.2867731839097691	-0.5739692439643884	0.33557533225205877	0.1918326135299279	-0.39978513410061717	0.08777122197702718	0.04120389617703287	-0.28832445039178894	0.37179152218665723	-1.464908109954652	0.2923696333511709	-0.10864146207186978	-0.21041052068451468	-0.08496168597109399	0.02083123388900837	-0.2630011576101222	0.32729458085026597	0.29209479408438443	1.2479099470197503	0.8795908042070586	0.6168659456593034	0.34488624180426175	-0.16095713410552123	-0.20209895620556995	-0.1790216488902919	0.27593150034736896	-0.7387582748523926	-0.288081694635307	-0.8504163737896775	0.29160277758360875	-0.055419498361559204	0.30698148338730286	-0.6099875090899881	-0.17874610846069583	-0.8152400001872531	1.0749747705136827	1.0765113128407944	0.38605585745132165	-2.1409999641738144	0.02861869407422682	-0.49033355293264413	-0.46865829010928123	-0.6100791433759862	0.2074527666975868	-0.7204504189821768
-0.584754703591519	-0.6444813235773872	0.36634096794569737	-0.6695778466870199	-0.1397688796719555	1.1835683051080452	-0.5228579147770406	0.32758802975353307	0.20358022938042147	-0.41046911894416693	0.0851004998934173	0.09523173891881112	-0.2975264028420686	0.37868779954875387	-1.3763862724434102	0.2909806464510862	-0.06330987775052828	-0.21379072509252758	-0.013586905131189153	0.010666260133007902	-0.25405708166111163	0.45124614483804193	0.33092657832177264	1.290109399867891	0.9354709436548785	0.5903660093173657	0.36465784200952156	-0.1929282985659302	-0.24437264203052828	-0.23296966334594224	0.33109032944036076	-0.6088536489402584	-0.30166193029613125	-0.8197762868018795	0.34300965918818865	-0.051820435012259435	0.3488364387847097	-0.5658136247096917	-0.13391018369809926	-0.8377800333127441	1.1749767918536713	1.0854213631963932	0.3579083870176169	-2.1673644179671427	0.1492540205242821	-0.46816640061098863	-0.44806604257662974	-0.5694104202978958	0.28870864208213315	-0.6089954342479065
-0.6813136641105123	-0.5691239661755547	0.45395699051061233	-0.5874234519488402	-0.09038269168881082	1.0952457971925338	-0.45355511697879436	0.3324187503046416	0.23339484272714106	-0.3926931786441221	0.10061956064952897	0.15768153444428398	-0.30005422532564485	0.3925206652467364	-1.253677722434326	0.2991507386274794	-0.031526892006412476	-0.19124494640170248	0.06712871527299819	0.02801236016281599	-0.19382701809134878	0.5949187857833147	0.39524479876661556	1.3667636976829243	0.9971599158226114	0.5870688660450284	0.4014530358195774	-0.18206423024889953	-0.2215438630371414	-0.2674261045135794	0.4056073612585764	-0.42991044525346445	-0.3230117007088619	-0.7591266809376445	0.42547316242987493	-0.04951784476439613	0.42141272372691396	-0.49547689840305936	-0.08290433011987887	-0.8331243075269604	1.2883405460028012	1.1025179775299432	0.34638132769714736	-2.1454233825481537	0.3072249502399841	-0.42355923589478783	-0.4159121778047014	-0.5132453120761641	0.3739837606892401	-0.4747844062526517
-0.7528909968905552	-0.45186118044623597	0.5353413536969165	-0.4874928078262134	-0.022551279207688107	1.0176121806964065	-0.38407773694819813	0.34759462505184047	0.27969013717101165	-0.34893305037802225	0.13862958305410084	0.21447502772913146	-0.2900141894479241	0.41945769827035784	-1.0991298477932907	0.3258655866724333	-0.012997505375393056	-0.15006925423589296	0.15910297030734447	0.07476328251379669	-0.07934111928842032	0.7441224081661341	0.4876460008256093	1.4637857368853282	1.0677543792979745	0.6124091175118687	0.4730241214649068	-0.1456795380346974	-0.1640944318065398	-0.2887417299809201	0.4975106295078076	-0.22023835252801596	-0.35082511664484084	-0.6631974796458184	0.5357905732023414	-0.03925409937802433	0.5118318903993277	-0.3983349667139565	-0.045518885436527774	-0.8079054866367994	1.3943859724707273	1.129791957283294	0.3533553016903196	-2.0627043585951697	0.4951966586851376	-0.36706628640346034	-0.3633985030767862	-0.44774274429265376	0.45141978089620965	-0.3334415528884201
-0.82206086882824	-0.30884434485073836	0.6206400251590333	-0.3827405296542407	0.07157067322172703	0.9399125251535567	-0.3243483939275599	0.35436146772859156	0.32965355718104206	-0.27702246411552023	0.20187771684973388	0.26699113775880967	-0.2823798262424925	0.45637634857302134	-0.9283113533367228	0.3589697744577749	-0.0027623065764411877	-0.09638495865419974	0.23215582182989203	0.14364241779271186	0.0653180859255053	0.8698788770074035	0.602583426293758	1.5877613208757169	1.1445109855334592	0.6509925154739413	0.5637039494933396	-0.08940084876891988	-0.09268259578608441	-0.29455768692967016	0.5900805910459159	0.01711275822663323	-0.3707778892780761	-0.5469566208690667	0.6675155993170966	-0.01619781081107214	0.6043822324681555	-0.28226196233049305	-0.018954376106364607	-0.7641703261771327	1.4644749532638015	1.1698119218777605	0.3764795312466251	-1.9346287910127615	0.7051728407388782	-0.2962354496152936	-0.290249536820541	-0.380172065439095	0.5180993407817072	-0.18757648656543816
-0.883202654910842	-0.15510714986718002	0.727772174185337	-0.27548846641257946	0.18417787726876417	0.8762650353381319	-0.26652675857314895	0.36091105577738286	0.38156936660531915	-0.18148921895065778	0.2959134592753435	0.31088216812874886	-0.2750745889174731	0.48845768202097617	-0.7541443791302826	0.38273925797357566	0.005467750937336082	-0.02263370094755802	0.2676055907120772	0.23527836320247633	0.2225559771024704	0.9791642049310548	0.731483998526538	1.7279931584698747	1.2146534199867898	0.6800664974602135	0.6704284486474884	-0.011062801274049527	-0.012354953166636784	-0.28381392409330936	0.6748068658781399	0.28014974660807834	-0.38123512627966577	-0.4301220154765085	0.7983262939724701	0.015778482792325847	0.7038163126107795	-0.17066478073816554	-0.005345054235423457	-0.6950068922860346	1.4991791618400718	1.2153672856032247	0.40944403398312346	-1.772651352755376	0.9252585534981332	-0.20681010839318983	-0.22133179533950348	-0.2905415351716796	0.5902673189580636	-0.0346632362968833
-0.8990996157837353	-0.009410224424667324	0.8489797123012435	-0.16329325179179605	0.2984807756571028	0.8642836654329085	-0.1992713342270102	0.3790901562640272	0.43074517497664766	-0.08654543501854299	0.4011288698188302	0.343323874004714	-0.2606914486384401	0.5182505924953575	-0.5696040217811941	0.4072709035319869	0.007071008894565392	0.07543655743444039	0.27200053773804517	0.3356390786501697	0.37414770450467416	1.0758594910238943	0.860541258844205	1.8736190041091185	1.273567869191702	0.7172582735721689	0.7854584246196553	0.083662434635001	0.08460444359740253	-0.26586467764802796	0.7453679164340437	0.5480571121932998	-0.39597446517057955	-0.3273440160116555	0.9269303339325754	0.05272796618326545	0.8201834744605829	-0.07032760888983472	-0.008599095758129241	-0.6134710600360307	1.5331438245936293	1.2713427954121308	0.4503186976415048	-1.5691851110640398	1.1404095040195485	-0.10229742420737346	-0.15897395879988727	-0.18050646793968814	0.6736639922992745	0.11767010010273231
-0.8558376891836647	0.12028880787817327	0.9739756156982462	-0.06390509574852887	0.4007791769811627	0.8827179936177953	-0.12731171227463295	0.3922276714136025	0.47182670223474715	-0.0013940758154474208	0.4955382585772824	0.36475375942741695	-0.24946723820129907	0.5538699891043526	-0.3843905164411523	0.4283478893645475	0.009298468616476216	0.17916634931706882	0.2517375188183194	0.441247387203211	0.5237278781461444	1.1499934664480649	0.9963002923926048	2.0123745000517927	1.334342391843599	0.7970445929788882	0.8951767584407648	0.19523442892133708	0.19646546066499798	-0.24528917806496967	0.8033340865446569	0.7988213777819818	-0.40504988915114587	-0.23863182784839596	1.0580270764188167	0.09264853376499646	0.9395999204058396	0.02531823758852747	-0.023771688002840095	-0.5340003563508333	1.5756246070357285	1.3223024567102293	0.505359890375311	-1.3275641350119494	1.3443679688959471	0.009338726948047604	-0.09513110440935926	-0.07196159650867087	0.7773667639058993	0.25297961879203545
-0.7545892458214387	0.24364378022009134	1.1001301946466477	0.031433929270400146	0.49598913929909483	0.9128836867453158	-0.060427671950039265	0.3929688930854659	0.5103124390216329	0.09545072059227826	0.5852898061183736	0.38356252689192905	-0.2474008705603624	0.5874304252059587	-0.22966428634952196	0.44701729790362893	0.01985431900687435	0.28178418324689664	0.2199256725939934	0.5330424711453595	0.697144532188405	1.2125561193452352	1.1538121089257252	2.143294663207262	1.39817200719613	0.9068644767587248	0.9774106364703258	0.32393057967079797	0.31347643456850366	-0.2141179408224064	0.8451871634325313	1.0450553032434122	-0.39157088521347305	-0.15350973550164299	1.188577263228221	0.1272920506760366	1.0521118565872762	0.11903284941812158	-0.04503659989568325	-0.4625549921416835	1.611036601798154	1.3592876630091917	0.5708311128126836	-1.0543080151135231	1.5337914223410825	0.12004715385564035	-0.02823643072521715	0.030246846793553724	0.9110512010134466	0.3683824787110092
-0.6029336864652859	0.3698795539834704	1.2327632812433063	0.12782755111560354	0.6029452418181469	0.9492900697880371	-0.009535364108731409	0.3972692567506722	0.5432553126798153	0.19931378980240483	0.6736019660818117	0.40135956626229585	-0.24632866666128841	0.6036819493312955	-0.12147156865818613	0.47977601971638545	0.034971972704908996	0.3932348791871729	0.1764051828095768	0.6101013269887895	0.8934825391694925	1.270418268498185	1.3203402055434779	2.2813078644648326	1.4447206049937138	1.0180896257401508	1.0288238206630451	0.45913937503256436	0.42676649725025273	-0.1570948226927052	0.8728147726746087	1.2952441214718202	-0.37113726189526614	-0.0785687866755462	1.3180649866658292	0.15662475459603636	1.1536688034503049	0.19856987812875554	-0.06229909615071829	-0.4017770091133774	1.6463079467415358	1.3912473095708005	0.6233318159073449	-0.7567561047411104	1.7100086793347749	0.224981861620862	0.04210606701278248	0.11420555149161253	1.0498882449676705	0.459116694820477
-0.4252929886382975	0.502872617419867	1.3736380774142625	0.20247391083544947	0.7207086666412026	0.9722716580471898	0.02506683434309278	0.4004577879080835	0.5720900336121879	0.2974959263819267	0.7586956724055416	0.4168948659936281	-0.22972986452752422	0.6119674048670517	-0.05664223906786566	0.5149316343080053	0.058268379662089954	0.49863814931770295	0.11488433582789444	0.698470954021382	1.097383297628701	1.3143505384750926	1.4724350911419388	2.4275522890083296	1.4904119063702024	1.1273092020552316	1.0750746154593644	0.5942943468851384	0.5249437284842144	-0.09247944549197554	0.8980607607100353	1.5136734767527185	-0.35052648306154344	-0.02789780610642103	1.436831024442864	0.18031239855353154	1.2288706300114824	0.25550400174415194	-0.07233285280505827	-0.34248724150988863	1.6661622566813652	1.4100239660967404	0.6565726381338151	-0.47332722293453255	1.8662468811472734	0.32224010600208663	0.1052989570685626	0.16469883414398817	1.163833265621863	0.517710299962948
-0.2210882038413101	0.6339175979278167	1.5169007527650582	0.23992294792978375	0.8324279963979446	0.9688753642157879	0.04049672946045059	0.3829208665423202	0.5937475048228709	0.381280472351588	0.8209290167290237	0.43128171761809286	-0.1978894803854055	0.618972211773966	-0.02316319497077003	0.5403251640454432	0.09374527173966225	0.5824598302114969	0.0556850302417474	0.8014813260332619	1.2912003874504145	1.3414573303852304	1.5955337274314805	2.5532269030557333	1.5417146025029567	1.2192517476232692	1.1178530888164384	0.7100480138087464	0.586927458534566	-0.05013469489959638	0.9127842402101747	1.6802393308539738	-0.32675727446548236	-0.012428175286834148	1.5170419010164644	0.193817326693495	1.2687979725747063	0.29209799734205233	-0.08910752000728597	-0.2916894883428217	1.6603865399187048	1.3844203173092344	0.680600061246894	-0.22229272842660155	1.9823923349562584	0.4060299771854172	0.14851512872989628	0.17462659287346508	1.2494599368345987	0.5483342131188725
0.003572761259490953	0.7359735302520445	1.646697603120683	0.2506121330454806	0.928489444715586	0.9336576840140556	0.04017613299740751	0.3455434857702196	0.5976559813585873	0.4346525028441787	0.8448933338035772	0.44548888008297965	-0.1734900555808469	0.6140294662185781	-0.010028179044722757	0.5586455451070672	0.12506224383754275	0.6377695792790102	-0.006765274436335988	0.9011020473053712	1.4571622059888427	1.3507420709966065	1.675802794917805	2.634009184091815	1.5803137243958296	1.2771313923502023	1.1384104608771037	0.7886303372299522	0.6098775715895324	-0.03137369748445742	0.9045831095120613	1.804755676938084	-0.3031804061434101	-0.031211740706272584	1.550310285345819	0.1925478634483387	1.2901761959469198	0.30162155361430265	-0.12533437069021952	-0.25550196858086577	1.6415984463490436	1.3173448755586932	0.6861965619616982	-0.014199503087479904	2.0530009970117993	0.4779158729220955	0.1723916331328264	0.150552293950259	1.322000455831845	0.5557281149478512
0.2321705761546114	0.8135820057045269	1.7664039007395602	0.2459423956583552	1.0007966169387708	0.8846472771970199	0.04534059285256946	0.2932617985358701	0.5831055034323387	0.4551252282840439	0.8416069444669892	0.4611882438295788	-0.15377982630958018	0.5824411669885067	-0.010896942691167187	0.5727455428953585	0.15600298473479307	0.6567836908506435	-0.07687414230512558	0.9795414299172291	1.5884786801417683	1.340936897697412	1.7160313415118988	2.6830831104958865	1.5921859808940408	1.3015893737552031	1.1345386688298038	0.8375848889755968	0.6095630018002535	-0.026054341129032994	0.8718709598861384	1.8930136079852662	-0.2877223220181183	-0.07573353151789483	1.5323250279799874	0.18278380040314532	1.3189740669955377	0.29378057516909006	-0.16436623842679673	-0.2304962748379626	1.621503670589559	1.2335904022160642	0.675943871632293	0.14620993238795665	2.090658559854055	0.5285004923017594	0.1744103965301534	0.1078484835317807	1.3824884922152278	0.5523880341065553
0.4528464457528306	0.8802536681102321	1.8759591929842252	0.23638592565236025	1.0415624188821224	0.838268998099321	0.06117678843794253	0.2475488688763078	0.5557942378762338	0.4538063087757713	0.8275739770801362	0.47690713900656634	-0.12216338348815407	0.5353672521350938	-0.02323223579035475	0.5848973975186598	0.2023136252486831	0.6390958015549411	-0.1413515900133684	1.0496061472624023	1.687321079311871	1.3322833201329627	1.7300034418813812	2.709216007270896	1.5719433938843976	1.3140275625136038	1.1118654194825188	0.8703551255340185	0.6010920867603842	-0.032596098944950705	0.8227163866176712	1.9455833400161553	-0.28018562022946114	-0.14119754792580413	1.4625804372179712	0.17197985789117498	1.3501648367348664	0.282835530732617	-0.21758395327854307	-0.22402896830048827	1.6070303505008798	1.1393769378838112	0.6522422580670908	0.27918207006136314	2.11639191074082	0.5568779398824109	0.16619760215467277	0.04537584294470966	1.4294653650240778	0.5377507850107252
0.6539007858001973	0.9332730079325364	1.9620588618927441	0.2157930781598793	1.0462928966582858	0.7707535069759107	0.07352451359871656	0.20700212647279165	0.5260350901378732	0.4415676199308491	0.8025396727797162	0.48715332738858397	-0.08535896673734839	0.4885103963713158	-0.057614563943686935	0.5896520065227946	0.2600052595816256	0.5895601065745585	-0.19759850056388978	1.1341007510314545	1.769022105126026	1.308736509268213	1.7341534377296708	2.6967990667328574	1.5699690142479332	1.3294172629737233	1.0627612632000942	0.8948117000571516	0.581274190035809	-0.04072315865494478	0.761750096707112	1.9727339927418306	-0.2687059428240376	-0.2156690226835885	1.3757444885615868	0.15321813647273114	1.3741644473880492	0.2683719922686679	-0.27575202431389423	-0.2356884930978766	1.592080635863828	1.0446390673180956	0.6135369086135645	0.38453535171588143	2.1568183259419103	0.5705318579298707	0.15538495044020337	-0.04740845350537533	1.4645104374568165	0.5015452008662588
0.8315318344855334	0.9864891238082194	2.019327660450584	0.17745436061539493	1.034248372474363	0.6747044305939592	0.07025823874256308	0.1620783423000837	0.4990381296958045	0.43138099300242966	0.773573590022345	0.48948147389094104	-0.05409879419884293	0.4380286538106442	-0.11620145276319656	0.587771531950373	0.32149340875728655	0.523884397322471	-0.25282342821746323	1.2230034921475308	1.8497346206157015	1.266697728432088	1.7439844958557154	2.6550656099925876	1.5794200578235333	1.3330282033299095	1.0011945019037412	0.9111326441523244	0.5452199983303079	-0.03937183204041604	0.7046875771386518	1.9844208054950407	-0.2560114847407917	-0.2754165019067528	1.2892252357179494	0.12480039143421344	1.3895230349914451	0.24972687491929588	-0.3299731148310742	-0.24962627360732995	1.5610287854917542	0.9504450254389344	0.5556335408642289	0.4483723211157134	2.217961376445153	0.5717979286680845	0.14244592533921005	-0.15830626567477205	1.481579103518158	0.4544550794893868
0.9847023090811664	1.046348399245961	2.0446673909877	0.13177252442870308	1.0330293647397366	0.5959528673783282	0.05252068393577478	0.12026321625980194	0.4765079995802689	0.42014438825317846	0.7574983057480251	0.48149702514795856	-0.03088354395370474	0.38173592933604744	-0.17807928731625755	0.5856453135417825	0.3706001311485841	0.46149284295423454	-0.3026566600937248	1.2944566931877501	1.9282801833416685	1.2307712634188366	1.7504445217554785	2.6076989613642536	1.5549325545954926	1.2930349923824236	0.9470245315367531	0.9231063048127106	0.5033867102103402	-0.025256915176289453	0.6655615167757617	1.993267000824351	-0.2503880625197049	-0.3204722044039067	1.2031810265934322	0.08866795619574219	1.405940978786041	0.2234024060588357	-0.3927644748441713	-0.25873562184960175	1.517223172496083	0.8526966746440785	0.4907685716361983	0.46854729024345537	2.296226822613497	0.5583550224103271	0.13246832714090634	-0.28404411636078775	1.4662472122696981	0.4114355073848789
1.1223714376116685	1.102949063239754	2.039332445731476	0.08260140491557236	1.0467222784872003	0.5433386154401949	0.020759414537650227	0.08053756855313428	0.459846130829144	0.38613984338905116	0.7415631388485209	0.45966869854532205	-0.018678741975954958	0.33125418677537577	-0.23069989864329635	0.5810438492471441	0.39931341232392437	0.40411064069229996	-0.3393218736558184	1.3585656509584678	1.9901505697206137	1.1916779101350383	1.7528217038433336	2.554579528926366	1.5185779906051253	1.2173143917142821	0.9142855008238687	0.9388062084172002	0.46944013609300905	-0.006281042504422513	0.6492315474229071	1.993471023070266	-0.25458917903050804	-0.36483750385942465	1.1099141097394953	0.0481194094555031	1.441892619878762	0.19154532291488785	-0.4635274050611026	-0.2668969217471757	1.4722333787658828	0.7562593394328807	0.4283657327889615	0.4441799768355558	2.3711731582375295	0.5366717419512654	0.11749762544388298	-0.4148676214146695	1.4300110586208747	0.37096978674166325
1.243501937349371	1.144299583096713	2.011196780711637	0.02149554765653545	1.056390647295866	0.4966820289313126	-0.01171605490190703	0.042089889246230895	0.4439792691311686	0.3370450909665854	0.708075086267549	0.442246662638422	-0.020646711157799764	0.29188276875984454	-0.26535263667333675	0.566085528784698	0.42007453403140643	0.33813200601785487	-0.36988883536369815	1.4222847193248458	2.0325313311430984	1.1617862496932836	1.76440766852011	2.4847419706362013	1.4894662824390514	1.1410844392578627	0.888614027022723	0.9502581950654122	0.4398615881925222	-0.002871688431017447	0.6427413284179359	1.9627630593901668	-0.2635380633571337	-0.412512135227851	0.9988049594351616	0.0044107095305123524	1.4986782660650804	0.161358384756892	-0.542200926850267	-0.2783506686092817	1.4148527896870375	0.6613758004689804	0.3618098532491625	0.3870276508745591	2.4208603016239842	0.5106263384602547	0.0915679224470823	-0.52257038773932	1.4007954629769923	0.33344266810740064
1.3438144139712809	1.1680898079501738	1.9560690130639908	-0.055806833699853994	1.0442697077017122	0.4541009950201117	-0.03150415738320883	0.008779642906379524	0.41882376688662787	0.2842404169105146	0.6624053140397143	0.44111383967586554	-0.027633001753347725	0.2515407865292342	-0.2775901219447793	0.552897276243642	0.4384542832530841	0.26216052661808087	-0.40151983687786463	1.4658409356382267	2.063455732735142	1.1491131600931392	1.785399395092524	2.4098733039247784	1.4251222892338629	1.0719899596211615	0.8460243145024222	0.9430996683427958	0.40269741451627966	-0.008291319906248065	0.6266202027459342	1.9155659131683855	-0.2721731293419888	-0.4568682293094806	0.8863268659402456	-0.04364657725554655	1.5729910642932505	0.12745817139439788	-0.6275710110916102	-0.2946034508906717	1.3536928038577627	0.5630933322141166	0.29546430645546173	0.3331873869301701	2.4384100254544023	0.473859353171785	0.06472999114146363	-0.6060791441207423	1.388296980788822	0.29656795257569407
1.4240036056763976	1.1802545035700327	1.8743219340529014	-0.14154598966644003	1.0206900954020681	0.42014277378085857	-0.04143312507032963	-0.012476166502696737	0.37923241563978083	0.23290571180360856	0.6264588384278836	0.43481300023240604	-0.0389522175992672	0.20816927957615544	-0.28373475488784494	0.5536665612959963	0.4459318783656013	0.18645503051598636	-0.43602332529991317	1.469286284864331	2.0849871279251357	1.1311471593275355	1.8141404666631995	2.345413258242252	1.308571541851855	1.0136418931603648	0.7949447541142319	0.9256360097447635	0.3580599614175958	-0.0021220125353238013	0.6024344980132998	1.8590936017669075	-0.280742394706795	-0.4916323237993163	0.7935349928054294	-0.08611282379166106	1.651686689116385	0.08491713347679326	-0.7146374099938522	-0.3138804338995282	1.2964120307795284	0.4687924668429539	0.23591539428077052	0.2845572936331674	2.4288683143658156	0.43064559389448015	0.03923503250101787	-0.683086353725064	1.3888111920627266	0.25576766623885894
1.4721576470944089	1.1950166430944882	1.7786657107052357	-0.22249389091612484	0.9950800164877321	0.4010339039044581	-0.05045109092682278	-0.019143966628466152	0.3360357998495813	0.18944768241929136	0.6110798950465876	0.4031525515719969	-0.05479097646280222	0.17066146888734215	-0.3007360567106533	0.5655085649954323	0.43788138574303315	0.10929401470158914	-0.46698982764651775	1.437430729144452	2.087913809147834	1.100264462171746	1.8517321766287693	2.2980094948796626	1.180527826691272	0.9706062148346819	0.7421882951295917	0.9071248628524449	0.3056526345237219	0.01912198784644166	0.5718991421378068	1.7979810921057626	-0.2872161634023574	-0.5165420655415369	0.7193515526679781	-0.1138755798153904	1.7251810827576288	0.044920683701557315	-0.7985828116605177	-0.3391323262435734	1.2296895714616267	0.387752281319824	0.18687899523948856	0.2310141249527263	2.426737527349713	0.3793333476537741	0.019258314106570723	-0.7598211175596783	1.3882235220354076	0.2031237543479127
1.49619365895139	1.2065910105542124	1.6805410046611116	-0.302395875148804	0.9655072527285947	0.3862741769621576	-0.06230363739220303	-0.01569345194910323	0.2995135455986141	0.15851202009815657	0.6160901526915155	0.34996846662301845	-0.07723939733708367	0.14597254786350514	-0.3323452452773215	0.5786469564682809	0.415619614587584	0.04023810104148865	-0.49783015926510404	1.3927645215676954	2.080273358168225	1.0605177997691984	1.8922248545659592	2.252366619464514	1.0683622803965696	0.9391400985570325	0.6871710958905759	0.8942941663149153	0.2530655534645462	0.04495954371646532	0.5383716989116308	1.743601316559829	-0.29675725330942176	-0.5393115578546867	0.6781964210018324	-0.14449462814072184	1.7892326661141769	0.007700901768970323	-0.8793185199001876	-0.37174812898597004	1.151002803343146	0.31363134471044246	0.13728995721826237	0.1793140472615933	2.444023829708361	0.32369899785847656	0.01241431879367046	-0.8252865336473189	1.3869012644739385	0.1340972756594236
1.5249143290807778	1.2027184578237233	1.5715801633515118	-0.3861126355555381	0.9404757476345736	0.3543207124983847	-0.07605436885659175	-0.019370806019424616	0.2628211968153454	0.14122238531512893	0.6172620434627017	0.29587812330399516	-0.11013162707639519	0.12588838038405367	-0.3741437081344105	0.5880885058839818	0.37948859326346285	-0.006471521401046634	-0.5209824878564466	1.3335490736677715	2.069792558745349	1.0024175803441622	1.9226894950703894	2.2013256121449167	0.9588985167622912	0.8997335517228311	0.6311398558772673	0.8782589008454564	0.19572397473312517	0.08264866374642124	0.5077158562971844	1.6892372350328118	-0.32384180083870706	-0.5538238297898718	0.6581322088652284	-0.19232908361247153	1.8490260530159008	-0.034674364934146926	-0.946261970374113	-0.4031366133286422	1.0582782758659293	0.24259857814256502	0.08820819229056678	0.12446696047826777	2.457142219002546	0.2686467495520125	0.012633843171631437	-0.8690471034149636	1.3810507994698205	0.06529384076667971
1.5638100190829824	1.1881058680998355	1.4350881833967162	-0.45934852626905015	0.9247923943920631	0.31561239696993537	-0.09103669861465177	-0.03638056542028487	0.22351826673196645	0.1254837704007682	0.6024732914480546	0.25824496323066	-0.14889722690841856	0.10372664733238797	-0.40692083723239225	0.5977437455920029	0.3375302636841314	-0.030443266104432532	-0.5327037484893388	1.2513301509118047	2.038073895582545	0.9368153790894205	1.939119359971383	2.1617613054288944	0.8268592807058116	0.8515543298923032	0.5863245213978038	0.8533054939297762	0.13840037141823494	0.12984004512942593	0.487803414572774	1.6348051460904887	-0.36106470544165353	-0.5615747546039698	0.630773777041488	-0.24443784884051972	1.9072034024337963	-0.07331149075059323	-0.9961147734638791	-0.4212120001796844	0.9549278814145155	0.16744825151934775	0.056951096551805136	0.08125060310210006	2.432872320736731	0.219440983074024	0.02668770776070123	-0.887375273377075	1.3612221831016038	0.01933566665321858
1.6064881726130615	1.155189169890679	1.2799516025039748	-0.5243212385577599	0.9082429998336083	0.27914469195525715	-0.10819019649866775	-0.057297713203423827	0.1912077010090798	0.10396106714007183	0.5887417887161078	0.23226425452734328	-0.1891930924318416	0.07957727318849901	-0.432201284003768	0.6065335396161253	0.3033787315178693	-0.04277824153433009	-0.5313957786088835	1.1641739551886376	1.9828899829704998	0.8742582627102047	1.9518603396738974	2.120295899547134	0.7050088827206631	0.7970491407627136	0.5469832511847615	0.8378664273313744	0.07642562907614844	0.17596182523449888	0.4709834658148406	1.5842442484809212	-0.3916468090058359	-0.5810533257519882	0.5982460522742026	-0.2924917593945436	1.9617830951396162	-0.11069704389766644	-1.043046145748763	-0.43692094077496924	0.8553841062591522	0.08073185408030766	0.05318160380800918	0.06440970304755497	2.3705585081367286	0.177977166397526	0.05316837390218776	-0.8791152129955021	1.3416664135317855	0.010196447122527309
1.6620527548203792	1.108529632113568	1.14049240559364	-0.5939072694733418	0.8813520530906487	0.21646891954159503	-0.12875280924712368	-0.07640973062189611	0.1697499059884897	0.08590513275447166	0.5822581756450865	0.2082484077211506	-0.22785350770414586	0.061155158166819046	-0.49054077655309786	0.6075165149608004	0.28585832856126664	-0.053288276005147094	-0.5214703480047836	1.083709534752199	1.9114496079916716	0.8115682699000573	1.9644580616988008	2.064809371835639	0.6206665020924476	0.7415161524889193	0.5022908307385465	0.8233713422788117	0.008249368031133991	0.21970087749275286	0.4489584899341087	1.530847964787092	-0.41392791127156386	-0.6078225530196812	0.5611415622130271	-0.3376724964867904	2.004198886167658	-0.15135657853084872	-1.0886747927221712	-0.4641828425940133	0.7601959384032031	-0.0007210585710113682	0.06423025923539266	0.05721339554303172	2.283541615295111	0.14697298584851176	0.073816578629221	-0.840733383196468	1.343014906362331	0.02482812012346466
1.7285449899494274	1.0701858503522326	1.0310177168655954	-0.6787133459434305	0.8408591633266906	0.12166043382305816	-0.1500042282577621	-0.0827676234107225	0.1494162139639814	0.07037651340427749	0.5811329906655057	0.19031855462413935	-0.26018927719203927	0.04508658384560288	-0.5578383154435821	0.594467161109753	0.2868074572719462	-0.07265703197368631	-0.5101191881740782	1.0134856788746422	1.839413536834773	0.7620551898240039	1.9620450651915433	1.9983410066439724	0.5467831378016063	0.6934824597407566	0.4383491947283731	0.7990306953139397	-0.06025045051142443	0.259658125232607	0.42194134683606316	1.4797953212514725	-0.43284812032865017	-0.6371370661675385	0.5194245508791041	-0.3825054816794332	2.019985370585539	-0.18033753110345527	-1.1221409744471702	-0.49455346107822973	0.6712417334945413	-0.06972417879085559	0.0738024612685989	0.059623168239500646	2.1865849522520087	0.12658851933641016	0.09585510441667372	-0.7824795240736485	1.363189828282361	0.04485745298145386
1.7975411773373615	1.0396973686417668	0.9225757606942322	-0.774477681616577	0.7882598892848142	0.025573620842979882	-0.17273800913217424	-0.07505508411814574	0.12220478650292328	0.045777559335179345	0.5887842485266584	0.17738093513453101	-0.27798921913679137	0.028639706539595345	-0.6074959249300974	0.5681975011738006	0.31036038550228456	-0.10112832746282126	-0.49205995130373753	0.9524122886091411	1.7702825637057142	0.7012642226725943	1.9377181208122534	1.9204413033017094	0.48547865008939495	0.6304774626442736	0.36266048896924846	0.7829250452555362	-0.12706956760840699	0.3018548506481297	0.3945346299487334	1.4390327227854878	-0.4567337454063364	-0.6645966964768667	0.47750832766296974	-0.4163589602942858	2.011568681788005	-0.18104205876502313	-1.1543931270521144	-0.5200993219012517	0.5824463267686698	-0.1310554300396665	0.0810403822372659	0.07293193571154961	2.0894351134629403	0.12030909952561472	0.13446126414082804	-0.734429997416221	1.3866861352675088	0.06633099441689856
1.8597684918558972	1.0080990699902468	0.81959469277381	-0.8585199348709269	0.7359153332770381	-0.07291890026767418	-0.1987317164179268	-0.0598951839759442	0.08656628427847975	0.015088733905257255	0.592660829229895	0.16310736580632162	-0.29445569230832813	0.017768146993052764	-0.6661403477659279	0.5379532018006838	0.35446921842157963	-0.13440579337253017	-0.46278413671257734	0.8926796404789709	1.6922377311004457	0.6162177703581304	1.910561837300148	1.8314401705577859	0.45767107163056375	0.5364565798687086	0.29888127507443746	0.7873178716596405	-0.18647831924080382	0.339042595079055	0.37646965155494544	1.405803253399458	-0.4907880970746283	-0.7003043417902713	0.4311736870593187	-0.4299617991632636	1.9773784800092797	-0.15646647621739596	-1.1825319937799752	-0.5464058261636239	0.48399145343816086	-0.18018452513391708	0.0802072995958583	0.08426556985475789	2.0095306003591347	0.1245729929313227	0.17794000417580075	-0.6987230897197654	1.401976050085446	0.08726365464765973
1.8943992612475893	0.9751194034440095	0.7346839257354223	-0.9271381670529314	0.6853392481917356	-0.19796383523521902	-0.23150238854127664	-0.04759473812821452	0.05411890338830683	-0.01956053418218779	0.5826742817884794	0.15610339486886182	-0.3223397797848766	0.0172937178399949	-0.7320225498549194	0.5091228198617554	0.4095614371865343	-0.17366788348003268	-0.4237805589912126	0.8403867187377324	1.6180649236526392	0.5330703437024035	1.893921562685163	1.730170556212845	0.4591102904708283	0.42484032147842593	0.24527758721776957	0.8131945587714713	-0.2401529130000586	0.35982341990743033	0.3700276272455554	1.3774546238964842	-0.5292662750446581	-0.7527473568329288	0.3848696944375457	-0.4389965960888988	1.9234925617502459	-0.1046671159707191	-1.2015240657676924	-0.5725432985505854	0.3881998524876057	-0.2152274861237573	0.07465616476746809	0.09564321811114472	1.9670612052991991	0.12556620359664525	0.2216468773878705	-0.6470120570361234	1.4035081897995294	0.10550863713968117
1.9047769130951142	0.9381255054088505	0.6599846167087113	-0.9907958882372746	0.6347668019354912	-0.33921192202341055	-0.26882806981776525	-0.04821774772309951	0.008740640335975807	-0.04718784533452654	0.5686625443069018	0.16991211615381538	-0.3573153424166924	0.019960443798359307	-0.7863174010568941	0.47547016032612477	0.46812524384820964	-0.1963355711822942	-0.3893275388603712	0.7914555984930967	1.554489464879939	0.4572200477120286	1.8934917896523307	1.6273586184666335	0.4601234589684878	0.3116095998306549	0.19673093387186058	0.8608821879161208	-0.28444883318466785	0.36306087377545404	0.37192328527175966	1.3362055108440845	-0.5695767472037363	-0.8097838534459368	0.3408387604717792	-0.46069226314574985	1.8519257809431853	-0.031624174587594665	-1.2059256142668895	-0.5994965334667056	0.3097308647340956	-0.24598294059371018	0.06624285492354744	0.11029991779925549	1.938769739231016	0.12611556187673206	0.270600813673164	-0.5870285800722854	1.3982191595536535	0.11843960119805422
1.9031558572974536	0.9066216592629518	0.5706708825750078	-1.0554648072015436	0.5888011132674184	-0.4724032451115544	-0.31140708917679416	-0.04831998519508079	-0.06611204699847145	-0.08015714890864098	0.5401210596550332	0.19133809529044057	-0.39922969293966704	0.0177061301102999	-0.8330752961208392	0.4445562980370699	0.5281982506669574	-0.21027752903567354	-0.3466944498630154	0.7406625574195733	1.4971515494211012	0.4012347781459935	1.9182082158426261	1.5419864819609947	0.4442816602538057	0.20209896535084404	0.14738533930984205	0.9177612163228928	-0.3140813073347455	0.3566098410679319	0.37836530958114944	1.276981514792567	-0.5985948206452223	-0.8597322121648169	0.27723398207946714	-0.4803858246058511	1.7627986133902354	0.0527036422217003	-1.1937354314586615	-0.6250681165316375	0.24209191304694216	-0.28018588048735515	0.05213818842050429	0.13026581988940344	1.9039044439895303	0.13660066494435258	0.3244445478675486	-0.5386075364561665	1.3913402720017267	0.13366234025771723
1.8816286222701852	0.8981366758412701	0.47834962972745554	-1.1316214537343259	0.538887295070779	-0.5737165769321786	-0.36068054359085444	-0.036505167339261575	-0.16278490466145584	-0.14212794513393706	0.5048412030688418	0.20333039354922602	-0.44336988446831443	0.01921624120532753	-0.8800863408565961	0.4266775435795752	0.5823840942667581	-0.22941354961874266	-0.30006174878748254	0.6943373306427185	1.4532038480519505	0.3755896269761084	1.971137450917407	1.4716210696725334	0.4609807553895838	0.1079461968443854	0.10729780532351077	0.974838977686683	-0.3276302775444032	0.33925269533007685	0.3885263578995761	1.2139281781254052	-0.6123370270630898	-0.9071352850035325	0.20925165027547724	-0.48724632810095236	1.6628826300390656	0.141992162624504	-1.171772037058389	-0.6439592659118379	0.17891292175075113	-0.3188414177521627	0.035872456055591494	0.1426722980413147	1.8631619230223155	0.1562902478041588	0.3810258801870935	-0.49904923628794207	1.3800381180834578	0.16259669666086576
1.844059689245233	0.9138787601115507	0.4109550143943469	-1.2200687101930734	0.47755483128829324	-0.6434679614945942	-0.4126965261640173	-0.025968317883206398	-0.28099320919673243	-0.2222173060008122	0.4743125992832212	0.20362727129113772	-0.48719112926748986	0.0281900841396389	-0.9289212139097238	0.4164916396456241	0.6202209820573719	-0.2513497832523851	-0.26664753431732474	0.6469100695291073	1.426030605726167	0.368082108628448	2.0350393287366932	1.4058620082910764	0.5314972828266651	0.03721451503107579	0.07659124594611363	1.0259961530392867	-0.3417095225417025	0.3097383850671653	0.3968801051336974	1.1572570758176508	-0.6297691297898425	-0.9497285499855188	0.15105624068475987	-0.4859295976073062	1.5559250437699204	0.22666809898422025	-1.1399301043387609	-0.6705744370771353	0.12181816940092967	-0.35402519152691403	0.014496875211943854	0.12928650587120438	1.8272663571356815	0.17109381629206513	0.427595179111791	-0.48168701041842815	1.3642549802068782	0.1941239371895606
1.8027324155465376	0.9499163265272902	0.3568599793033825	-1.301875912560463	0.4106585978752273	-0.7030729182356965	-0.46082408628937843	-0.028227127029788968	-0.41795998247911437	-0.30151457833618306	0.445957937797773	0.19878347655469003	-0.5379443758571967	0.047899049478437136	-0.9685736579580461	0.4091371320849221	0.6392719619438099	-0.2811879373545964	-0.2425321025021098	0.5925960884265977	1.4154246237731163	0.3731148034499994	2.0895354446603425	1.3613779373565613	0.6114544623675768	-0.008322444397759352	0.04779863365785788	1.04834947043397	-0.3487648735298164	0.2862692320268471	0.40371973568163433	1.114804754648314	-0.6594300246733438	-0.9716649559617615	0.09536885761111841	-0.4782284123354925	1.4402807367329358	0.31937979496617086	-1.0834805220121635	-0.7071367666497854	0.06519981159948132	-0.37675917287019145	-0.015572459137087758	0.09337098951835583	1.7999993079021632	0.17475377940310793	0.460420530216306	-0.49965604732047114	1.350255840627518	0.21760487278671925
1.7529476691892125	0.9979769098044564	0.28921347798083946	-1.3739660684503678	0.34030183802744574	-0.740243467390484	-0.5007272361598378	-0.037112202329149024	-0.5671254918933114	-0.3762877357102155	0.4247577543900397	0.20215850772589183	-0.600763309361799	0.07063133785142788	-0.9681363994340073	0.40906234048260987	0.6447572418348111	-0.31386694084452593	-0.21857648694238474	0.5282285305407562	1.415053392821565	0.38459200517175446	2.1324545495120653	1.3366636482019723	0.7008211195970055	-0.037419165303151494	0.017214988313708417	1.0562946484447866	-0.33772347392612573	0.28627878203825713	0.41090877777253726	1.0972745355184998	-0.6982068362266713	-0.9737177543388921	0.047450737943734014	-0.4673029254702625	1.3266679009802522	0.4155851192934251	-1.0020130701932823	-0.7441584219708363	0.01183454799978303	-0.40394575158463153	-0.05782459607383594	0.06712757453626463	1.77331178590654	0.17130482808176725	0.49993491824927877	-0.5400977322571389	1.3426056361647345	0.24778827444604518
1.6868221014429683	1.0237309596706352	0.19321468968754227	-1.4348853098101049	0.259024952174844	-0.7484606116325705	-0.5339010345287961	-0.05664594931954359	-0.7170934037751064	-0.44645941133611194	0.40727705038650663	0.211842190912709	-0.6690755913239984	0.08703790418364646	-0.9621356015317442	0.42044847155842807	0.6436370989420267	-0.32622408154923027	-0.1961433315007457	0.4560313568616441	1.4249557626222553	0.3922933016478574	2.1636757696263786	1.3205146149416076	0.8324395010467658	-0.054132270856030076	-0.012297549026425998	1.0688106844670366	-0.31780671241063596	0.3123455381821224	0.4228289324796875	1.0940834183387955	-0.7440394988836843	-0.9524395325956755	0.0022756126544950907	-0.44811579881540975	1.226951325853308	0.48871094628379297	-0.9181452776941089	-0.7718833241442679	-0.04643077381175637	-0.4421108719088858	-0.107269288092838	0.05823122191026024	1.7579104105236738	0.16077970553678972	0.5423590803901261	-0.5869790444777921	1.3215019857193873	0.2781166545726058
1.617806615771728	1.0192129814850648	0.07517587731872175	-1.4835746999087651	0.17147472502523736	-0.7499889438567017	-0.5699062392842353	-0.08913829588354624	-0.8549365336695646	-0.4999640706060706	0.39277702508360024	0.21829146922712442	-0.7393456633171015	0.09362409713197942	-0.9640457308735966	0.44198845302434997	0.6252274222384806	-0.32026901105117844	-0.17270922161682914	0.3831021459335674	1.4519908725009496	0.41188150217442254	2.1916199703653425	1.3281355070420044	0.9964688829498496	-0.055996862223833974	-0.04230613228645275	1.0794511782074212	-0.2898549397061344	0.3615806220068883	0.4374479901394007	1.0989590268822111	-0.7801033002565416	-0.9109002829239202	-0.0423836049397857	-0.4329733981384759	1.1393321829960665	0.5301123071018026	-0.8329026942279315	-0.794037523641103	-0.11563048478120017	-0.48260668660408734	-0.15947305084006685	0.052586411895244586	1.7555220558462854	0.143960610643796	0.5612424812943365	-0.6272102031378682	1.2815666591307402	0.2928654255663091
1.5619622084564813	1.0038841269268792	-0.06455031874041349	-1.533457563782016	0.0762647627073052	-0.7539843061833649	-0.6150849467940801	-0.11912262946301175	-0.9736884011667619	-0.5333681018393358	0.386365593690514	0.21750630572549068	-0.8026090864127754	0.08840227560420463	-0.9412967808203374	0.46804798417285365	0.579250259379694	-0.3144617090518378	-0.14574233134840214	0.3233217562436827	1.4925802287502496	0.44001808642428253	2.209285432735729	1.3536250817565902	1.1632572006080983	-0.03879714380179718	-0.07569924124768981	1.0802957932747512	-0.2533963011287034	0.4389357144286904	0.4439060793473179	1.104242679917459	-0.7986540135241234	-0.8453810342726806	-0.08227706135192518	-0.4288780286800319	1.0651689409360654	0.5483802949382176	-0.7560474443628679	-0.8189182807804416	-0.188069678679584	-0.527627932869543	-0.19919294648065453	0.053708771781271356	1.7410748515722783	0.12859313133858188	0.553064122115399	-0.6429914179498389	1.2378534537950394	0.2964843111522882
1.5224634471009801	0.9888897916594368	-0.21977757858935104	-1.5931963510810674	-0.020564478541698156	-0.7487436361185209	-0.6532010094497542	-0.14280977375263967	-1.083532491961461	-0.5611759354942036	0.3847308909843297	0.19533031966193237	-0.8489785119974084	0.06826849461855097	-0.8970703824745092	0.4947094096447273	0.5234269549862433	-0.3045649138506713	-0.12833077088188774	0.2964233658075505	1.5320386255890086	0.4635538242531213	2.2091376982556934	1.3995071410147166	1.3170717657604236	-0.012770176977546144	-0.10282373451329896	1.0576236750948498	-0.2129291446650318	0.54204718762353	0.4405204019827198	1.1071460734170246	-0.819320469805579	-0.7567470917874738	-0.11217416767461982	-0.4182023829853909	1.0004443548227555	0.5425037053846699	-0.6937328263786513	-0.8493513675664403	-0.2608899882166659	-0.577033797920343	-0.23162955526616208	0.07271186514566148	1.7044534131856548	0.1170675218596712	0.5347575107532825	-0.6510368240886121	1.1976925038923314	0.28315744435646556
1.4906357533594092	0.9699559998033566	-0.39146306898794236	-1.6672481438659355	-0.1063935395465927	-0.733710318839802	-0.679286769185292	-0.16046810211638032	-1.1828381171678983	-0.5927194797116095	0.3785614805113803	0.13865401495941843	-0.8800249223661621	0.04194852957831903	-0.8514804279418767	0.5212105673973599	0.4790829775665547	-0.2972725384392848	-0.10882057063933755	0.2911200742158684	1.5719243696859497	0.49140804608725147	2.1963429969240744	1.461624834579804	1.4517920015337862	0.005507366210757645	-0.11496588508340347	1.0174340748077237	-0.17159916820790952	0.6643780587811935	0.4279415864359565	1.1308649673396092	-0.845716641617431	-0.6607258367567628	-0.13031777294682392	-0.3930899691091289	0.954489067814704	0.5097431691217709	-0.6436194782265902	-0.8766904361112161	-0.33930453087893303	-0.6274302080787953	-0.27945344788876164	0.11370000804221836	1.6482568325412195	0.10928555258082359	0.5184050967949752	-0.6574434276429361	1.1614406090820615	0.2645890483606123
1.47031948560956	0.9289399992371408	-0.5684432028844482	-1.737190046961577	-0.1818956036832167	-0.735007514400407	-0.6986082609728578	-0.1804235786786967	-1.2664099981364232	-0.6171047540838366	0.3703624910941292	0.06917681078001806	-0.8899869180866717	0.018233273613698923	-0.8051712982052344	0.5454572925660106	0.44824056982401334	-0.2889457835369222	-0.09818437826740185	0.2856576440918028	1.619217466258037	0.5270521486847721	2.157882787287989	1.5152844925940716	1.5781938641545734	0.016567576470512522	-0.10859630428903544	0.9727150192085429	-0.12768073177043487	0.7868999301670585	0.4124871540528317	1.1892937997660202	-0.8660439716263282	-0.5712956294302021	-0.15280828364882748	-0.3546549436227939	0.9261274022565795	0.4583913911542078	-0.6065278396773154	-0.8941705367923316	-0.42036873464834396	-0.6639298530504775	-0.3340616026158951	0.16069607738750535	1.5755700677639326	0.09784725832523732	0.4893503997119072	-0.642574493362863	1.1333846123313722	0.24755965455540604
1.4728282624392735	0.8563296355404726	-0.7443251138670187	-1.7851373133676733	-0.252798187889787	-0.7719280585926052	-0.7031442247915587	-0.21031525954917923	-1.3341261105286442	-0.6221778048181708	0.36844755363831294	-0.0024293193117718827	-0.886281707144302	-0.009007642135410585	-0.7523032906080163	0.5699604460854452	0.4345209570646822	-0.27446816487571624	-0.1020452025447595	0.2797575830036824	1.6606917334965003	0.570679910174127	2.0968550166257707	1.5595211319668851	1.680820039363623	0.024085063131439537	-0.09578690610987264	0.9335480655960767	-0.08134460180964509	0.8933395823383169	0.40229397593735045	1.2756893739017685	-0.8775894496518003	-0.4991669223270353	-0.18303740977520894	-0.31154721300003146	0.9107023452451084	0.4017598000052492	-0.5929684094140474	-0.9074064675582296	-0.5047450148016843	-0.6722523742000661	-0.3779799048354586	0.21378259964373023	1.4937630662528918	0.07910722851909174	0.4411411245518536	-0.6098892569304314	1.1258918194830492	0.21766620983055046
1.4888506621536524	0.7624438449525202	-0.9203329678443065	-1.8198825898744808	-0.3116926362030198	-0.8319952886607606	-0.6944722491773593	-0.22925155631268396	-1.3905198434011263	-0.6076807426252848	0.3636750709324662	-0.09221921109562903	-0.8797161547876311	-0.03946723409938367	-0.6980199462093051	0.5969388454909279	0.43499124606546935	-0.25519545843133884	-0.10134285215879184	0.27414794973716156	1.6920866487364403	0.6181389420886889	2.0345110660505017	1.592817172453144	1.7362169753740975	0.022429669819535165	-0.08488706523294917	0.90499262383443	-0.022654866838457376	0.9949278287132456	0.39372736879774417	1.3675098472430125	-0.8791534797744971	-0.44863862505318125	-0.20599274820237348	-0.2703841920294231	0.8970138015196036	0.34156827202519274	-0.6186958484376881	-0.9175153086290196	-0.5874108116718174	-0.637884343455146	-0.41206205804632096	0.2730916171504251	1.4175464537538762	0.05794783939998059	0.39187296709810654	-0.5587107318875809	1.1325450837209157	0.18209630050395909
1.4876734668720173	0.660627979413414	-1.0966632358880708	-1.854597487048844	-0.3622614436302052	-0.8877699806920051	-0.6837782938903032	-0.23171164548223042	-1.4462590820949686	-0.5864638223790759	0.33645408638870905	-0.20057568060717515	-0.8667886330931008	-0.07364473818437926	-0.6415100353789779	0.6275143648171416	0.44000196160113025	-0.23476276927208053	-0.1005563879541451	0.26754767910655297	1.7210469795964378	0.6527753984183083	1.9746696480309975	1.6054815445528838	1.7565530856296774	-0.0016963233663203985	-0.07425061157012841	0.8998007253323124	0.03736504895596733	1.0840819602322251	0.3820401551192379	1.4404870352050891	-0.8698907771061	-0.4271808985191396	-0.22228215057091566	-0.2291772800423601	0.880325825754702	0.2699799730491875	-0.6752784750514144	-0.9173205545116982	-0.6667055499758411	-0.5411362489944885	-0.4469030588117334	0.3338200898070955	1.3432674525249968	0.0395388798156092	0.34683173001999934	-0.4753340704248049	1.140184794076068	0.14200417821861774
1.4447926813672303	0.5559234414107113	-1.273119446926553	-1.881214122174531	-0.4117822682885179	-0.9341859963878306	-0.6801533319022306	-0.23498004966462732	-1.5049934636402118	-0.5601701672658284	0.27850069096869046	-0.3187642721764947	-0.8496774803619939	-0.1008112336741859	-0.5886190141752318	0.6574310057420332	0.435918998003386	-0.2161291615846283	-0.10521208781801739	0.2791767273604826	1.760013279592442	0.6812663198173208	1.9111662056275662	1.604471199009271	1.7547085993903486	-0.04837932431878063	-0.06534812373347962	0.9108966487658648	0.08511224911438012	1.1452211332796784	0.36805164472671553	1.4928632076693398	-0.8534254373354464	-0.4368603491628738	-0.23368319982980063	-0.19349725989657768	0.870450964317517	0.20172367548436143	-0.7539852579123616	-0.9043896160427375	-0.7461681606445294	-0.3837998121157595	-0.47544232553718907	0.38125630028415813	1.2694040718404653	0.037279598412072935	0.28601486852567803	-0.36979023042677306	1.1301996506654521	0.08119686340336757
1.3721153464387748	0.4635331488284353	-1.4278378970768324	-1.907210150937431	-0.45125264708701274	-0.9835973545599618	-0.6874508692144723	-0.24054240712460037	-1.5690303573446012	-0.5161079401179458	0.205414619068568	-0.4351676910082684	-0.8279348139529257	-0.1181170448063178	-0.5178809411087613	0.6842455759234037	0.4159445415335843	-0.20528295377924394	-0.11604174197291431	0.31256399145455394	1.8070171613534363	0.7114901713364056	1.8520097383791398	1.5929037734997396	1.718842434573213	-0.10383500026756849	-0.05848249701921946	0.9178647230713383	0.12057325207438367	1.1682414357837223	0.3509626089184527	1.5319046953941409	-0.8304205282491818	-0.4758635183283535	-0.23750908956766117	-0.16297949853229574	0.8624289376304309	0.14054166449774783	-0.8491285537457495	-0.8898124540915113	-0.8245418694883639	-0.18589958195600934	-0.4955229165323112	0.39750851157495404	1.1989593164784715	0.054920911658044656	0.20188107457224916	-0.26530727774411494	1.104121793203151	0.016530890921712584
1.284737544202366	0.3861608046400069	-1.5412067432015362	-1.950205586155135	-0.47667714571936115	-1.0326171955265284	-0.6928406988604863	-0.25338598954223	-1.6354485745012155	-0.46078700342458356	0.12468578126940325	-0.5530047168305879	-0.7992431805017586	-0.13048631207133726	-0.44205110759789623	0.7148958868519297	0.39200255603895817	-0.20917665372027763	-0.1447077313786534	0.3512227194338303	1.8448438686609574	0.7472505408109923	1.799586381978423	1.5610510837900715	1.647967401360037	-0.15929067621635679	-0.050997910351819574	0.913194498581395	0.13627477841353602	1.1547902447125977	0.3269616505188805	1.5571092897741612	-0.8080786869495611	-0.5336778690349375	-0.23356060790228578	-0.13765438203782984	0.8512205336937356	0.07187508317706788	-0.9422096631286319	-0.8731003460617206	-0.890225334981718	0.032267978004432575	-0.5139827081310305	0.39254592031418956	1.1413753827493767	0.08248341715432844	0.10840673355655923	-0.16973247613763592	1.0801375102131758	-0.03580633575008315
1.1760978583341393	0.3081076153068888	-1.6209891114950365	-2.005877882811309	-0.47812539968467904	-1.056329930374386	-0.6911456640954855	-0.27861947559557226	-1.7000697059469896	-0.40848337141634816	0.03740964068339171	-0.6823965368709808	-0.7670363469257795	-0.13661358008730096	-0.37924122198043686	0.7477721383254624	0.3721948383967086	-0.21494331938247263	-0.20010509236051838	0.3827401057723946	1.864627025067481	0.8135946354717711	1.7534439793804555	1.5210207809661782	1.569241611223973	-0.21634262428733814	-0.04837281778460252	0.8977761333326815	0.13393348041047418	1.1109891173801782	0.301173472158162	1.5755026799443876	-0.7855546285482684	-0.6021520427043787	-0.22705301975003644	-0.11858542350420195	0.8388198347496905	0.008840578868566883	-1.015716631767606	-0.8528091718003961	-0.9344528974345196	0.2617685393436028	-0.5460027755958345	0.3767063413344332	1.116373758173086	0.11116282988231241	0.024763641153866665	-0.10518346854810105	1.0643281370675197	-0.08079426935204906
1.0456028666224513	0.22979468158331134	-1.6778045152718941	-2.0589245371633838	-0.4629987872881324	-1.061712112682205	-0.6960434892685122	-0.3053354049926407	-1.7541301855611589	-0.3516261513851381	-0.054847035680162845	-0.8028507743654126	-0.735857607594798	-0.13050801798030054	-0.3205795389397106	0.7748538213722334	0.3458159008070948	-0.22687193144091483	-0.26272362467596017	0.38713232926618113	1.8721897765456028	0.901520077123096	1.708080540404497	1.4700333838182826	1.506113420215976	-0.2725896146214869	-0.04787238207780904	0.8748348976068175	0.1170680458509896	1.0331278743536407	0.2812369330859609	1.5902550577259686	-0.7509384408164841	-0.6742715444336562	-0.24009884403641335	-0.10005328586413745	0.8288826582424352	-0.045138672848607585	-1.0401967805994092	-0.8236291256560324	-0.9729773365796511	0.5072246458972136	-0.5904943376528027	0.33687356890878634	1.112703418999746	0.13766300016147462	-0.05153184118648626	-0.06318141238492965	1.0544321935717658	-0.11621362411651123
0.9243951737515278	0.1617928130567677	-1.6902325699905947	-2.09216386676189	-0.4521841873260118	-1.0559808668417143	-0.7068104516709144	-0.32650495153473325	-1.7895616161810604	-0.29103322079139	-0.15687796043238245	-0.901574342409153	-0.7153025087954636	-0.11175411263589355	-0.2668887949091043	0.7916890549022291	0.30487938096583767	-0.2507291555578002	-0.3278193089514919	0.37704294631306334	1.870363838260645	0.9892240580562011	1.6486196505911477	1.398204001456423	1.4722891796018147	-0.32588964103774004	-0.054448282856556854	0.8352828988901276	0.09213614312356573	0.9275715982378167	0.26969430349419876	1.5919970938257086	-0.707115227864036	-0.758721644486551	-0.27031775416883563	-0.08264205725969055	0.8108652943160279	-0.09723227700099815	-1.0111598649334252	-0.7897933537258851	-1.0088203549810806	0.7708698797707557	-0.6268654060417908	0.2678374323898613	1.1222041534149463	0.15189538156346274	-0.13320351858709853	-0.02534860209151743	1.0460421545210181	-0.14297330351113632
0.8191712840283719	0.10156359863867528	-1.66585000621333	-2.119422807773539	-0.45181666559109457	-1.0186074834719958	-0.7208436889294703	-0.3430131083386863	-1.8102022179051562	-0.23639753278109737	-0.26442016859402273	-0.9999111881311927	-0.7070472173826573	-0.08636750168108909	-0.21279531276425206	0.793711989669531	0.24941520635480624	-0.2930759130758945	-0.4018310580069778	0.36463411925045464	1.8574570877357683	1.0560055376354642	1.584117881246867	1.3199950086620347	1.452399902632381	-0.3685251143869187	-0.07152016411727088	0.7794430782377674	0.0657617132195916	0.8064440285178257	0.2592079409805973	1.560101616047588	-0.6746957685246466	-0.8494452068444428	-0.28512072941625943	-0.07493074329177157	0.7833843484149019	-0.15288581798448653	-0.9552757208271286	-0.7651808428236129	-1.0420227864572407	1.0330390072093647	-0.6589927019653896	0.1858281360118646	1.1603885592007432	0.1546239822923718	-0.20382580229700875	-0.00491104139728063	1.052196948646427	-0.1684727854597964
0.7168373122302124	0.04559655353676052	-1.6403541063627642	-2.150639741812193	-0.4605098282120591	-0.9502900896383938	-0.7508273937800285	-0.3430706169166754	-1.83154168629458	-0.17807771206613165	-0.3825943133174425	-1.106830144366116	-0.6990735491458737	-0.055780775107473354	-0.1636094822115677	0.7736393482108781	0.17769613373474497	-0.3634839084992	-0.47838725007749766	0.3459512555486243	1.843311461826064	1.0898170527897144	1.5173374194680878	1.2392168514853152	1.4256886244453766	-0.4016466239764724	-0.09087034477996754	0.7116792801642755	0.05352494841664048	0.6834160065272249	0.23016662066813	1.4952696239032146	-0.6556135887105174	-0.9312809807130089	-0.28970260270712894	-0.07913415217533502	0.744233867058558	-0.2081207866513966	-0.8821290804657963	-0.7483033775243985	-1.068768937530206	1.2753049758427415	-0.7054803630245432	0.10491919246330546	1.2143372766194018	0.14950512732493879	-0.25901250915656615	-0.00843219657243397	1.0642022077759532	-0.19939223164508363
0.6146287792735385	-0.005321218035461467	-1.6156088267607138	-2.1764404748665234	-0.4787876665733424	-0.856797667779525	-0.7930286806726993	-0.33435167750928485	-1.8549740569727597	-0.1100612540724677	-0.5109927804213589	-1.198479428322996	-0.6872284105013582	-0.024328913019457728	-0.1167135055084529	0.733714878595636	0.09951700038568752	-0.45290970970660727	-0.5572103095614114	0.3253945356279778	1.8432812453532634	1.0996942008223296	1.4424226076824676	1.1625955445451754	1.4020116560154634	-0.43854279413987357	-0.11677447728690378	0.6414354603979863	0.0538664813307149	0.5614814608430804	0.18099196627650402	1.4175842302661665	-0.6430912245566304	-1.0063462020866005	-0.29575047113119696	-0.08557600289809761	0.7108122178107034	-0.2479721866139572	-0.7963266022912829	-0.7286662831287959	-1.094961563508871	1.4731566498697632	-0.757432551310753	0.042507179977596024	1.2594584478284958	0.14337123288635173	-0.3209269925406921	-0.03150752767338059	1.08068845086379	-0.23002172089590073
0.5196812254105534	-0.052354630313991665	-1.5883194986653741	-2.1932879846591073	-0.4962722401998535	-0.7430548439509226	-0.8338174385945362	-0.324543270041095	-1.8764614336511412	-0.03846750322256739	-0.633336478540811	-1.2727262078033657	-0.671576269405067	0.0068903857582353805	-0.07007067847714926	0.6809547454216658	0.013851721215007006	-0.5523135787894723	-0.639444184392751	0.30143622957763294	1.8608542826063637	1.0940081968820297	1.3666213890166314	1.0955952014958512	1.3816287841369141	-0.4700498404719385	-0.15389451532768508	0.5776214798452439	0.07817823218784563	0.4436772950938034	0.1171580919788476	1.3409346418776116	-0.6434556587599766	-1.0717273701295134	-0.3037700263894628	-0.08341521439570357	0.69972013533814	-0.2760994174319583	-0.7082900887953893	-0.6994752131664705	-1.1192939822034111	1.5846415306133868	-0.8063369768642872	-0.007415827893995331	1.308460695388347	0.13877263112456406	-0.3894487292614859	-0.05746830715349708	1.1094947763100749	-0.25598401872073373
0.461892516052279	-0.09050950706408403	-1.5599924002935643	-2.1992032746764414	-0.5034189004709186	-0.6330479433368625	-0.8670642440788413	-0.3029903329790728	-1.8928903468471572	0.022317002271823698	-0.7367473471359126	-1.3355392879340722	-0.6544786888752147	0.03189869372824874	-0.022852511282637697	0.6235076718361297	-0.07546898609815658	-0.6581379891413283	-0.7255388835014485	0.25912129381684357	1.8834173545105535	1.078107317313828	1.2952924959737082	1.0344919773337382	1.3463133673236336	-0.4918655594752465	-0.19949123187565043	0.5167677922980949	0.1470420529151415	0.3358719912909004	0.040729337235900435	1.261125324347186	-0.6525057748097545	-1.137352480580471	-0.31760759020770685	-0.06850577372918376	0.6889022391738873	-0.3040567327551106	-0.616018332159211	-0.6692552535277294	-1.1385448590486345	1.6189124490928506	-0.8704059809943392	-0.05840617801014181	1.3613381654884713	0.11571049776382714	-0.4420097523846474	-0.08145179082013325	1.1434851909259276	-0.27821033296682157
0.4458508180545951	-0.11696801520135777	-1.5204462999523398	-2.184564776343009	-0.5018287321723158	-0.536597915599815	-0.886934876342709	-0.2700826466851468	-1.904175749294657	0.06051409015386835	-0.8268470651235157	-1.3867077292669159	-0.6489480168641686	0.04694709032818344	0.023071140544655904	0.5666518080593475	-0.1580645607000617	-0.7599763442404559	-0.8164995670207145	0.1966435060030572	1.8971572163569355	1.066403118355897	1.2254588549408476	0.9821725736120184	1.2947456886607223	-0.5060455494382051	-0.2476559737611114	0.46390482573107894	0.23521147099590012	0.25141646538568996	-0.04047872481887656	1.1773768080687008	-0.67595104189173	-1.2017670843650943	-0.32349200272842193	-0.05221545416035297	0.675271856180449	-0.3314214159864735	-0.5244949496381347	-0.641703057835696	-1.1553729293335593	1.6133187826025779	-0.9419686047255691	-0.09197244107214111	1.4055988265564485	0.07179821669992206	-0.45775955040345445	-0.11991617994332157	1.1808442140912363	-0.3032693034188835
0.4447701141894879	-0.12966007064427135	-1.4830412305213085	-2.1362876771846624	-0.5049035427268216	-0.44410551359130446	-0.9003332691199905	-0.2199383615994021	-1.9070118907354279	0.07675006298336001	-0.9253920394295603	-1.4257237146117845	-0.659602194848637	0.06001094668003326	0.054640055299900105	0.5089055680645623	-0.2409465840569916	-0.84837884859429	-0.9038770018642628	0.12717555815432263	1.9057084781595368	1.047977586599986	1.1506828240304134	0.9392761885317528	1.2362365068548733	-0.5081921034030916	-0.2956143956621924	0.4206265840702853	0.31821295682421863	0.18613736239195808	-0.11867461839981112	1.0905522640825658	-0.7183823186508407	-1.2569440954526294	-0.3146602759503693	-0.03413235538094249	0.6613506695266813	-0.35577735167490665	-0.43947410665050646	-0.614081044629906	-1.1673100155885168	1.5945275592368189	-1.0045446587754745	-0.09943833501987612	1.4394806816366557	0.021089900753881487	-0.43144675584511444	-0.1709749939661497	1.2143414056484458	-0.32270199412325284
0.4631034833296984	-0.1251696411061739	-1.4636510470546369	-2.058855098689227	-0.5192441680467133	-0.3587877823016297	-0.9169344523052987	-0.1622636477180477	-1.8913594960564413	0.08770298951435153	-1.0266289657244898	-1.4462668730948312	-0.680639106792492	0.07661906788119782	0.06685452696481348	0.45146561748877057	-0.3262356320270426	-0.9315171001815458	-0.9755503867604777	0.053995704037741434	1.9219692571652913	1.0009780856757313	1.0689140277316003	0.8995592990193482	1.1746774280842767	-0.5062638430617524	-0.34266413167462084	0.3876990172542242	0.39208293105518244	0.1231836871765851	-0.1970070636182264	1.0062335317834445	-0.7811459870050055	-1.3007892912834482	-0.29200630934501254	-0.015981731960832087	0.6373676762255165	-0.38385899540892365	-0.35140987559479375	-0.5760158012084906	-1.1825228814999083	1.573920336507031	-1.0660360557229525	-0.0905474841580191	1.464406206676657	-0.030502481828325746	-0.38410266499820117	-0.2163908781830755	1.2313628482254486	-0.32501607350411693
0.506046988255228	-0.10504338636662054	-1.463545254939074	-1.9680252345859324	-0.5442429236792069	-0.27535688091828964	-0.9354973049377424	-0.11422162064991577	-1.8580949218697747	0.08772877844328422	-1.0944882349458787	-1.4468332845761096	-0.7069861424770141	0.09686137841166863	0.06302276147784533	0.3945492081291643	-0.41306380763603395	-1.0123353863390394	-1.0367642183039822	-0.015038591310247379	1.94069483702379	0.9215899547117903	0.9897149160249313	0.8748408860053981	1.1120740064007075	-0.5014022621539898	-0.3887173860603636	0.3710427112940814	0.46464519373357216	0.06396406642256086	-0.2772913940076918	0.9387178624043369	-0.8600662383742097	-1.3370998885865486	-0.25288926847380144	-0.00041392604748961083	0.6076309247878346	-0.41195307198402686	-0.27735964278337455	-0.5275955181151424	-1.2027673812603106	1.5320309608025342	-1.130434993572374	-0.07304087064166445	1.5011154522205372	-0.07908976547442821	-0.33181712344738234	-0.26925361343866056	1.2340755750479855	-0.30459083790867864
0.5412953027126957	-0.06512146065718953	-1.490728790918851	-1.885666864329913	-0.5798998096243019	-0.20588380376705775	-0.9543299664747276	-0.07392408208435389	-1.813626294794536	0.06820287510852036	-1.1225371857953652	-1.4251026151254185	-0.7321998993568182	0.11022911748900596	0.05278170657273547	0.3385267364924329	-0.4993148103804225	-1.095392365252004	-1.098625726251314	-0.0800267894723844	1.9591873183778266	0.8175975379535982	0.9117379713803795	0.8933240236644779	1.0526347878713664	-0.4987008785625856	-0.43254501848694416	0.38094209671558266	0.5327944916537916	0.0007716409219354403	-0.35287674157796334	0.8842073033674313	-0.944741513204599	-1.3576508857925753	-0.19769225311021973	0.015288929147252998	0.5771588555233202	-0.4373492220433618	-0.23832223153483328	-0.47665812992056056	-1.2273039690470104	1.4602018736579165	-1.1902107351791311	-0.04637932158438724	1.5500181850021637	-0.10806386708113427	-0.28328501831973923	-0.3359450354899827	1.2364105139958168	-0.2772512446451138
0.5569896316108813	0.009665246189844967	-1.5352269698123593	-1.820720191469012	-0.6120488643569193	-0.16490185820147485	-0.9666173814097799	-0.02779581269486821	-1.7585748296443486	0.05560682539124544	-1.121093552236657	-1.3817740899506799	-0.7518558398230683	0.1152679892126605	0.040285318227849296	0.289135786927385	-0.5826756734472458	-1.1678284833201178	-1.1496954312621543	-0.13648516229876187	1.9893390415939662	0.713151126723056	0.8288857888946335	0.973846501560773	0.9918342865400425	-0.5104114219091599	-0.4789582353986267	0.41194857828046194	0.5773735246487525	-0.057106203228969143	-0.41742148763544656	0.8349019272711903	-1.019323985236746	-1.3584793694425379	-0.13832711221113123	0.019904238339085518	0.5504755425190974	-0.4563548917842418	-0.2237815996539858	-0.4148145111559671	-1.2466637360747193	1.37219388308831	-1.243016626964209	-0.013363234937106477	1.5891099314129495	-0.11216040630880272	-0.2514367659171286	-0.39779848114590066	1.2241481492293382	-0.2518186758351769
0.5519238322431909	0.1091670253412204	-1.581664670824514	-1.7679078919672218	-0.6267497337536119	-0.13596260451307135	-0.9594309418817613	0.012881921469623336	-1.6868910774008277	0.044466008092315615	-1.0971292351621034	-1.3172188062292836	-0.7686039361706275	0.11360283591075156	0.029227280290984446	0.25353854573163537	-0.6479218592746532	-1.2203971267365434	-1.1829624465496245	-0.18899689952202767	2.02418295137216	0.6226899598481115	0.7549334896304621	1.107649242410061	0.9286437467014196	-0.5332140100022567	-0.5282423729440214	0.46481568511741556	0.5874667210304744	-0.10080228043587662	-0.4604392696665401	0.7820497028998021	-1.0825685042758821	-1.3367316736310098	-0.06828625762428711	0.025778882079969277	0.5295584506654057	-0.4749254120870945	-0.21235087798478797	-0.3432037896773927	-1.2567270037727405	1.2831710693446865	-1.3039925024751722	0.02408727361280792	1.6225937273802598	-0.09101193159260693	-0.23397381687031288	-0.43558175584482084	1.197870903722054	-0.21983419552520295
0.5244527259578331	0.20311971978732118	-1.630772363324675	-1.722299834159323	-0.6297226570944774	-0.12294347815936464	-0.9359163022953826	0.038166526258956446	-1.6007714761550011	0.018183405377181834	-1.044733828943111	-1.2459173664515606	-0.7828988571415083	0.10121806442504362	0.010016672241457247	0.22774256594366	-0.6820862175045729	-1.2706125568109963	-1.2067708629266622	-0.2407328363999234	2.044976201298022	0.5485670574598529	0.6960859217493841	1.2690447262483953	0.862138327367892	-0.5513414763243717	-0.5686503613741769	0.5359041199510349	0.5722280616669755	-0.14616483463384727	-0.48228753166347377	0.7360557647949576	-1.1432923534085355	-1.2774628738500462	0.01569942871737634	0.03546191555632279	0.5005113193365057	-0.5024061351685978	-0.18588615186997207	-0.268855486738354	-1.2636460674514975	1.1945367046628879	-1.3800381006183344	0.0672321080550625	1.6547604159887155	-0.05929467671977103	-0.21430701524475199	-0.4539099258069326	1.1589010350354318	-0.19381613675143408
0.4928759098992332	0.2895673755575655	-1.662782034862018	-1.6785101963934363	-0.6266078194203263	-0.1428306653721295	-0.9132237863122533	0.06453101434608972	-1.5143449652095862	-0.020525776950811946	-0.9576869713340702	-1.1714362098065243	-0.7914832744347267	0.08598671802098842	-0.028577145906560276	0.2053869998620478	-0.6983710429954709	-1.319099095450531	-1.2188622243617409	-0.2780627576337976	2.039420686941662	0.481852016096055	0.6601058606569354	1.4388899979188254	0.7971084970258264	-0.5578493549763908	-0.5809285953382339	0.596513531571848	0.5272715449248803	-0.19517071818477005	-0.48691020621466363	0.7059546365129662	-1.1980435308752293	-1.182491031442622	0.10668307092134835	0.038605187580899286	0.45636316936050136	-0.5355976765891618	-0.1471203727076535	-0.2043918739048863	-1.2714317154992	1.1163856090370774	-1.4569662714608103	0.10975524314868483	1.6956258669760902	-0.023200746277765284	-0.1938137689021615	-0.49705955657584083	1.1003229262408376	-0.17506372962409042
0.4532372359897677	0.3572111116669604	-1.665094348245027	-1.6398112667642575	-0.6214115715246635	-0.16686416130406348	-0.8975336049575728	0.09232682704095876	-1.4361384574230152	-0.06302593183191359	-0.8493762406014704	-1.0821267912102344	-0.7900955168564947	0.07274611355329388	-0.08055912965243783	0.1890396924995178	-0.7059384205535939	-1.3629161495307989	-1.2234590445525373	-0.3088839128931838	2.004240079323689	0.41552453098914305	0.6496122357719409	1.6146612554919997	0.7393890670745639	-0.5440786655575843	-0.5490587424318865	0.6407771574778605	0.44461159201063627	-0.242958975280905	-0.4840667191753568	0.6837842191234836	-1.2479204008721607	-1.055107067573868	0.2086182586499837	0.0430921999554018	0.4129420285353199	-0.5604177716781562	-0.10977373260804765	-0.14338973991136197	-1.2934638290887372	1.0497471724810894	-1.5237613529471525	0.1649379375449888	1.7486028518544383	0.020227662923547003	-0.17992777589623904	-0.5652659422253831	1.0391737610767215	-0.15961794676868069
0.39299282008087	0.39524005174289056	-1.6641674078039077	-1.6064374001220703	-0.6253778951985238	-0.17345863182670224	-0.8898234187325033	0.10708736205823391	-1.3504995581163022	-0.10153248686115068	-0.728590817529211	-0.9846297969949165	-0.7669616998188814	0.06914603350950128	-0.13675260339300072	0.17613992185309424	-0.7105814555977303	-1.4100469121946608	-1.2131887472918546	-0.33793465197980294	1.9521252970204022	0.3523694706707336	0.662971014209152	1.8010679463589638	0.699272790303145	-0.5312493673903278	-0.4724306222757976	0.6706243634601299	0.33930261426830693	-0.28919535552290043	-0.4809983235566698	0.6697851542498984	-1.2897240409477284	-0.9110245554714153	0.3114984258198798	0.04898034862442525	0.3793375884152578	-0.5658965103169361	-0.068956854019151	-0.0810610731564577	-1.3268205216567508	0.9771411872128224	-1.577012655253379	0.23745669076908454	1.8002510217529657	0.06415813465897852	-0.17272221101963808	-0.6162050452281879	0.9879047982469131	-0.13778195916514807
0.3262207598438924	0.4156260508729039	-1.6503136783850074	-1.575949570062075	-0.6339910035801999	-0.18258617149859452	-0.8860587909585501	0.10566881713449557	-1.2538710729400049	-0.13671227005806838	-0.5805207201973702	-0.8932812970660254	-0.7154551960595712	0.07517097366892253	-0.17964996596181765	0.16175500367504203	-0.7069217521006943	-1.4528628346961618	-1.1795810710387358	-0.3648768055123394	1.8938420376267995	0.30017671590421796	0.7079628785838072	2.001442148883961	0.6742189518635936	-0.5348421166112188	-0.36066225797159424	0.6892100352113306	0.23641582390342583	-0.33991546612193696	-0.47720299127962906	0.6653646722550633	-1.3203365140288565	-0.7706241929243541	0.3974813389806398	0.05311285663525398	0.35823355135135415	-0.5584948255901125	-0.017668281330780695	-0.024703641130755086	-1.3652406077103334	0.8885845123433886	-1.608673919798368	0.31096576153967426	1.83269283945416	0.09521324908826531	-0.17957481513167456	-0.6541121589133388	0.9439030049513681	-0.11458540440756455
0.2613351068000267	0.4234498667552337	-1.6045762204234808	-1.5587722275172404	-0.637735358681486	-0.1913174768901568	-0.8764091548431893	0.0999850526765448	-1.1513669309848495	-0.1667747929281958	-0.40852451962047054	-0.7995382437714549	-0.6418022529038836	0.08226570505582756	-0.20211124593347224	0.1494357583227564	-0.6855193272103206	-1.4880391258143064	-1.1303492529660282	-0.39046230305630647	1.8340609045100755	0.28298029113442946	0.7808676060804497	2.207742337311702	0.6441252496151721	-0.5379618963144227	-0.23523726661620029	0.6920336993089738	0.14667805073040452	-0.39202987838684705	-0.47546798223869596	0.6648833890082887	-1.332448889703979	-0.6520543745538178	0.45463471718748016	0.0597944198325007	0.3570827997240507	-0.5412380421620655	0.0211307589033203	0.023588030753041046	-1.4023630857559664	0.7799304541378114	-1.6153179600721703	0.3700547084804827	1.8367846529823324	0.10939833474428562	-0.20206530287375296	-0.6950037921666441	0.9041145958695515	-0.10914871188625604
0.20220516675202113	0.4034023224370317	-1.514340583568447	-1.5564764179653914	-0.6284090398043275	-0.18671361191870073	-0.8533801712849847	0.09342907478575516	-1.0477867562275243	-0.18844486149707904	-0.2523828123030295	-0.7014201500697703	-0.5601790345617255	0.07346240854908617	-0.2043378123650883	0.1358593017506507	-0.6375028202299388	-1.5164180659917468	-1.0636091435353259	-0.41977959918466806	1.78315909775779	0.3063942255682463	0.8761697761110625	2.4045988878011806	0.6028347365336453	-0.5405041074719904	-0.11665156325365547	0.6842003085864805	0.06800414643173776	-0.4276179959065808	-0.48174935756281395	0.655561141771843	-1.3356275658109475	-0.5512417224141544	0.48071614976627464	0.05993622157797045	0.36920100368377684	-0.5140764286684486	0.024257299650860452	0.05328987094758686	-1.4306926815659062	0.6717376791931506	-1.6084635870522699	0.41641807494884314	1.8103429910270286	0.11891205595241457	-0.2373097265354061	-0.7172948096881309	0.8723961555557468	-0.12925053397786304
0.15264235065270942	0.3522405485586206	-1.3838636410413487	-1.5624524666476143	-0.6071546392731201	-0.15696773844533873	-0.8272309271013203	0.08287625072470294	-0.9523008625834285	-0.20117353999172277	-0.12108009415747659	-0.6112357233920575	-0.4835503862810765	0.05631474046797388	-0.1933142948380154	0.12329787406706809	-0.5564121704305524	-1.5284833639114972	-0.9767910655859909	-0.4493037754051283	1.7404589050514114	0.35111821761279083	0.9969986735709571	2.58343829673945	0.5490017170246864	-0.524709654251543	-0.014145649312040686	0.6653827817187576	0.009426757813863887	-0.42757024584953	-0.49906731817508926	0.646474304819146	-1.3363058183560654	-0.4612545899673407	0.48171731717431265	0.05030383158214167	0.3868984835838221	-0.4742706157898722	0.014788981216820318	0.05426364153419464	-1.4526703500642006	0.5832489829095361	-1.599522383257358	0.46379376602028516	1.74713939923349	0.11872651110284871	-0.27801212884910803	-0.7189501241374119	0.8415854555519979	-0.16705645735680824
0.1031519031157935	0.28317608934383276	-1.2183946968620025	-1.5711409557266336	-0.5908563239197082	-0.084258748004744	-0.8100615581052726	0.06762689279451786	-0.8615221502354226	-0.2187431688603061	-0.009440514277738616	-0.524691955338836	-0.4160863668972585	0.04418733904568954	-0.18746883877981882	0.1200106050702026	-0.4538293132951871	-1.5267877203887885	-0.8891654949773393	-0.47043339404235607	1.6909341061310432	0.41650449466726797	1.1410666524207855	2.7256660822646643	0.4844810687993932	-0.48980086561919195	0.08727159747795196	0.6301242429276623	-0.014098568570070238	-0.4010546391693902	-0.5251607296078231	0.6650246351785383	-1.3483119007218787	-0.38488680818852977	0.4762568684029193	0.040073848516119684	0.39997633962263446	-0.42552559017011005	0.012183530593869967	0.031911013314050954	-1.4732914283723646	0.5037820160867943	-1.5829019721441229	0.5121872834589574	1.662674767762806	0.10021204562362648	-0.3161792398173401	-0.7210471309709148	0.8029671394710041	-0.20732701467874662
0.06417419540954081	0.2079486041372302	-1.011208395112505	-1.5886481310237184	-0.5775491260524547	0.025441542749536895	-0.8046685542368524	0.04163940538531433	-0.7722373116058932	-0.24315054802876118	0.08068043361513952	-0.43680442487485793	-0.3519136063175602	0.03797324739387227	-0.1991309838880527	0.11857531860678286	-0.3520117446247395	-1.5138062577770304	-0.803428279598027	-0.48298146732079994	1.6350465813666388	0.48663556760960924	1.2929376978979794	2.822428318327282	0.4164429073796632	-0.4535140984881946	0.19377660728701632	0.5633292680196369	-0.014817585231279023	-0.34824785107724765	-0.5577564087194241	0.7134249895172583	-1.3772034345094253	-0.32756034229803466	0.45838398697064353	0.025674218886884415	0.40329565568839393	-0.37276475687941146	0.018469873160732727	0.0011802834430880925	-1.4957137317824745	0.4141279726177064	-1.5464855378687214	0.562209323085198	1.5664966615140472	0.061760604151844166	-0.35569362785031255	-0.7328035787303955	0.7565831837432888	-0.24284673915129487
0.051041713620158614	0.13281557143624997	-0.7701535032236377	-1.6138065581920873	-0.5518407987535371	0.15559978676324826	-0.8117185022013971	0.0019393170466422028	-0.6814216221856476	-0.2731762295718415	0.14819153239001637	-0.34590514784491194	-0.29121532925891136	0.045374962350403246	-0.2142969505902254	0.12027771793560398	-0.2603139401803237	-1.4914267186472552	-0.7189107145895574	-0.4827825441553206	1.58521098444032	0.5250645387387471	1.4514657485816518	2.885399650780238	0.3472097267062841	-0.4215613693413857	0.288591614576851	0.4659666801601494	-0.018255383642684732	-0.2433457507430148	-0.5851992716284393	0.7716184116599207	-1.414006227461291	-0.3008601553345046	0.43738501138673785	0.006996903269315483	0.4134987098279502	-0.3194775999827185	0.027971452666554642	-0.03736265875666366	-1.5062261714832486	0.33652556129172245	-1.4997504265200412	0.6093044241851342	1.466092104095989	0.016145676233099423	-0.39321938328293266	-0.7570141005384542	0.7150422586871447	-0.2645265960978047
0.0401285344109071	0.048725292785479636	-0.5159400872467095	-1.6322468129856702	-0.521234607541761	0.30302252441991906	-0.8172575203005102	-0.054693852588903955	-0.574531999462886	-0.30433293985525656	0.19005690559254962	-0.2523144397073749	-0.23884020461933936	0.0615675704371247	-0.21572954759661478	0.12735086661141787	-0.16697867494225774	-1.4628630678464258	-0.645634961447511	-0.47716893242549097	1.5515066673506106	0.5396698731053611	1.610302698632673	2.9285063526879505	0.27121689364595736	-0.39594825084511065	0.3618308192448264	0.3709681864351984	-0.02181900996980194	-0.09371139696387792	-0.6151362100337955	0.8334109954741169	-1.4438645242049382	-0.2991847772868012	0.4206307812930354	-0.02133643596832735	0.4448307270594388	-0.2731984211784436	0.03337083331922186	-0.0855771639147284	-1.5100191795064883	0.295777254706335	-1.4544793960510622	0.6469199856594638	1.36583974575051	-0.034155168670758095	-0.4215208104416245	-0.7788262739798496	0.6838852531315829	-0.28457823333536875
0.01863989595024957	-0.026451030647244585	-0.27837129745161615	-1.641260794912305	-0.47938807336800926	0.4438130549558239	-0.8196508839949121	-0.12592781119175553	-0.46211430444031737	-0.3322844546856068	0.19717741582182427	-0.17433715702272556	-0.19457107717877853	0.08511538081831291	-0.20346329531701204	0.1425762999392645	-0.06448560025249708	-1.4374468860681406	-0.5833697071705211	-0.4666260046550802	1.5411122007071658	0.5432686097764379	1.7575805448214692	2.962779747842929	0.19956769578585193	-0.38608865551486815	0.40522825255504014	0.29829816848530355	-0.0221290859049487	0.06378261620576968	-0.6550173206274621	0.8918189025419728	-1.4563919499449827	-0.31366483041337617	0.3855848140147141	-0.05801244456443237	0.4918578332727043	-0.241772343192161	0.04848799044429616	-0.14085793638618077	-1.4952191888703537	0.2744465455988987	-1.4153822503057842	0.6708636632280299	1.263825390449408	-0.08129811299769155	-0.44416625656814634	-0.7838871605504687	0.6672311043216543	-0.3162727567108733
0.007263557941666002	-0.0728901792445719	-0.06019772884298412	-1.6483782385134993	-0.406767961845786	0.5634333539426575	-0.8201079720214295	-0.19700521866563578	-0.3703520019707405	-0.35944756511715725	0.1710518943902632	-0.11682100081348874	-0.15517097693812604	0.11383539922107366	-0.185409120995533	0.16976482813219537	0.044937824167046926	-1.4120676464145332	-0.5416492531058311	-0.4539744913305868	1.5464950495046645	0.5329706863792036	1.8868661220628293	2.9868177240622007	0.12469714167677803	-0.3853291756162744	0.4173879622727509	0.24214368731766353	-0.0111371186967157	0.2146727964853345	-0.6943441922219418	0.9411085846192974	-1.4549898905793293	-0.3371569445767711	0.3313634260742718	-0.09544135290434004	0.541668345949122	-0.23505032044473212	0.07270205070184037	-0.19991252920648872	-1.4549162100779616	0.26651247351113394	-1.3845953101171242	0.6712817973032167	1.1543825496443687	-0.11201851907089937	-0.4682364589516307	-0.7879862309946979	0.6710667006606772	-0.3506661100149048
0.010013563312697427	-0.10988801280079866	0.14190551363972354	-1.6566717962707451	-0.3132536938691554	0.6780582707524709	-0.8091949953883344	-0.26711137015569514	-0.30192223208429714	-0.3872111891795692	0.1238408310394545	-0.06703929103825736	-0.12609932185184408	0.13687157031955238	-0.1734593058056956	0.2028334008688168	0.14647321943702174	-1.3883212486716812	-0.5298733184907977	-0.4448558534250087	1.5675343478519035	0.5187861273772081	1.9852035641378216	2.9945004740530234	0.033927635758282546	-0.3821548225071833	0.4101448138849443	0.19151232624717185	0.01926829836416144	0.3726395352197831	-0.7268234008192207	0.988065089217691	-1.441267930506092	-0.3708163941999897	0.2664203524732559	-0.12697873634318857	0.5939756157663678	-0.24303220442225815	0.07840632451251231	-0.2505963695879529	-1.4113102290835136	0.2681099702778871	-1.3756953480371341	0.6522456933539432	1.05084620361748	-0.12264914751072757	-0.4884025709270633	-0.8032762178279546	0.6939281141341676	-0.3782287470742156
0.01770392920993346	-0.14825147216747242	0.3326335848395674	-1.65443240547915	-0.22686061436018004	0.7803999248720476	-0.7877499488109079	-0.33020147513105025	-0.2631406787194948	-0.42440619296594273	0.06257981637757229	-0.03741011113829408	-0.1142711484588955	0.15197268126982716	-0.16537577651261862	0.23799613847018045	0.22829923021945717	-1.36040777926518	-0.5456110139656027	-0.4382555827944003	1.5916341432299572	0.4881138179037274	2.053873236540093	2.9932426969477084	-0.0619129083843936	-0.3689344149310704	0.3977656148221479	0.15739236168899665	0.05520115600808303	0.530262473543468	-0.7525754331582529	1.0314119694652724	-1.4195891569931176	-0.40234940245496953	0.20710118354698573	-0.14397468840733213	0.6470182034104462	-0.26049620186841305	0.08019687887679482	-0.2913183531381146	-1.3668285895382453	0.2735773908230664	-1.3964110614420424	0.6345300127999949	0.9657844834774494	-0.11320818898870325	-0.492612273704432	-0.816617804611185	0.7303951381508664	-0.3704891273618298
0.027005701763176813	-0.15755110845014123	0.49113032483136543	-1.6394814340120067	-0.16105239083563175	0.8735998880954339	-0.7635941162984429	-0.36677693073229933	-0.24738105053101417	-0.4701704894233846	-0.005313420692256899	-0.032468659249902096	-0.10260584148099668	0.17868645351553875	-0.15363308378153534	0.28074131994405543	0.2898771618407233	-1.331844128464351	-0.5790883137997692	-0.42346365620934856	1.599796907525121	0.4464293742167542	2.092382691002858	2.988805424274534	-0.15152376520043703	-0.3348897052252616	0.37711166744964575	0.13475336566859833	0.07731091834026071	0.6737179699402709	-0.7680780602369589	1.0733097686328903	-1.3834241238971094	-0.4294178043740381	0.16735075105028077	-0.1452745377408035	0.6986441617949207	-0.28714806887748423	0.09525860088223156	-0.3249262994970555	-1.3055188797080532	0.296020035369975	-1.4255235880049026	0.6209791677054685	0.9043487424500178	-0.09334033754794217	-0.489995198767172	-0.8211668233720515	0.7792819385485044	-0.30778594028273887
0.04927592069770662	-0.1445875020535651	0.6183327494958148	-1.6097487473584793	-0.11065824720325843	0.9704414330380452	-0.730150509024943	-0.3782051631471897	-0.24507368122326847	-0.517541067740063	-0.07458660160496836	-0.033871015951825054	-0.07737851239993826	0.21099414858554089	-0.1328402902831843	0.3349687931252935	0.3143535666544253	-1.323702084185377	-0.6238200425731606	-0.3967283827689098	1.599796907525121	0.41151609198935885	2.099227721911201	2.968371701137376	-0.2322083477653094	-0.3072528229273455	0.34882827044198766	0.12099524866498017	0.0771761027162837	0.7982501187279623	-0.7735722555332465	1.1194083335305114	-1.3526446184727803	-0.4613512463931674	0.1297303532941476	-0.12870736714510383	0.750157953053268	-0.3296518082718289	0.0948483809969167	-0.33567452200961856	-1.2274718414116745	0.3285089437783191	-1.445298990309608	0.5965238260712147	0.8854760574502611	-0.0687720165848475	-0.4864053295275754	-0.8135465977526686	0.8419947257495952	-0.2041653688740467
0.08579309728250997	-0.14829476289921603	0.7331726097988167	-1.5706418666936226	-0.06668299803023288	1.0455561316092168	-0.682984738288712	-0.37261085647722214	-0.2525023750361865	-0.5655821582089922	-0.1353423445213024	-0.035499937246259335	-0.03483305451864828	0.23350317618062144	-0.0961105742639607	0.386151179640962	0.29891526136494484	-1.340935585347543	-0.6727280224439547	-0.37526059475036727	1.5992098446249932	0.3713265081503711	2.0879685638114736	2.9193967473579843	-0.297700598601178	-0.29750692219270114	0.3187055527225172	0.12028726250560004	0.05235205248804188	0.9113509038577646	-0.7765924564563526	1.1606260585450778	-1.3393073389475207	-0.4931466078039697	0.07672977663187457	-0.08868213637028792	0.802967897769084	-0.3949615224991565	0.07187052390728237	-0.33040513702397223	-1.1502278682111253	0.35589945825021674	-1.4677014898547927	0.5689489841655047	0.8719479014222097	-0.041045795044829185	-0.4789501094760388	-0.7952514515202183	0.9174631007758085	-0.09168438267934532
0.10575717136203384	-0.16421394561753744	0.8191312225532517	-1.5261448244722515	-0.035585564895547095	1.0814530705772278	-0.631454411743724	-0.33766161566467306	-0.26782197606501723	-0.6103038451110118	-0.18482500773654864	-0.04822271100158967	0.017084008328598178	0.25457031125170226	-0.04288585576555338	0.4311721627280517	0.25364353200733947	-1.378442924532853	-0.7211817876938842	-0.36274434917840026	1.6127856741904565	0.3350623155418343	2.067813999292598	2.8580873302277876	-0.33532811788347566	-0.29091263564802905	0.2809972832369073	0.1415599694464936	0.013934093508816647	0.9974776817597425	-0.7811026767178519	1.191789148773757	-1.3305507948948827	-0.5073182809052815	0.013937169759349005	-0.03371370260860292	0.860721504710499	-0.4758205766453208	0.03263908974001066	-0.33083506592447465	-1.0754702208439915	0.3863053085645274	-1.4991359249677152	0.5475526233970869	0.8365440556162156	-0.01605908863663531	-0.4729756028758465	-0.7787478426219026	1.0027119841138386	0.0019270983952457631
0.10035847660732437	-0.169530834579825	0.8789742959231125	-1.4818387380548155	-0.027882163778517727	1.0841040665956279	-0.5760102689716831	-0.2667343694777652	-0.29890120528232844	-0.6412874011573076	-0.23607824505173997	-0.07115261027815953	0.0744299516774847	0.27081563368876355	0.024037712018845202	0.4710111562263662	0.18042380993931123	-1.4245208366433995	-0.7584526207504657	-0.3547118317563406	1.6497361037867564	0.3234633104250576	2.035487008979227	2.799586261322899	-0.3440777371145435	-0.2938232172953334	0.2347552680143917	0.18555447780654272	-0.017886887603816005	1.0303726960618287	-0.7938019790035692	1.2185683763850732	-1.3208831653338788	-0.49703587827185214	-0.08428450416498141	0.02423256780794403	0.9185955874540497	-0.5663275154746007	-0.021726132088226335	-0.341168057960484	-1.0110843633585878	0.4131956948693268	-1.5313457043211562	0.5262112802701414	0.7968083900522123	0.0062681415944493375	-0.46138815923916193	-0.7693071839049322	1.0858882811948043	0.07268216650076663
0.09423127165783295	-0.15500876184049092	0.918459943626873	-1.4571056215406641	-0.03634971899784984	1.0619243810466672	-0.5156968690282727	-0.17092188362645083	-0.3492491868436499	-0.6644274386753555	-0.28765417692711237	-0.09498095535261915	0.13723531298083294	0.2753273619090203	0.10464862228597116	0.5011806639971703	0.08749470338374332	-1.4725640697868017	-0.7846078126686422	-0.3489112322509592	1.6960881730630497	0.3309043905572528	1.9915651003842274	2.751258753463292	-0.3241832644092247	-0.30554285620955596	0.19219189421550104	0.22448957630248687	-0.041982933462584235	1.0201541838530228	-0.8109311770581502	1.2261956695785283	-1.3308038742027628	-0.4814235641569935	-0.21631090210154436	0.08711488945964722	0.956362674254826	-0.6524498056807115	-0.07395155829846548	-0.35101967661217	-0.951294578992254	0.41946914721779216	-1.5669909185275315	0.5142999608914781	0.7388322510207026	0.02775860093533563	-0.44449339093530416	-0.7612700336985742	1.1491152796697996	0.13660094226667258
0.09976987896650683	-0.14030959065311638	0.9520766477768074	-1.4549183096046874	-0.06070804071603216	1.0403248956939044	-0.44682259125488627	-0.05401333441602949	-0.41057935886010694	-0.6954220471197649	-0.3248489709691205	-0.1141451948502088	0.20338282884300307	0.2677613022131948	0.19559839528595285	0.5154088759608539	-0.012775186938659278	-1.5188636346454136	-0.7981501374759311	-0.34308676196572085	1.740709270111759	0.34806205970135284	1.9432111573881437	2.703442604164534	-0.29299326188897734	-0.320068477743132	0.16263106921944798	0.24720723745170514	-0.0700200893956036	1.004439640077705	-0.8224697904252798	1.2242025291761236	-1.3693630375513137	-0.4532321066235313	-0.34972156721962905	0.1464319100824007	0.9605876360056115	-0.7350867561022439	-0.12796199536102396	-0.36230071699287747	-0.9021215874182422	0.4190855537692407	-1.5897068551061169	0.511582089402766	0.6639795763644107	0.037959929527149085	-0.4303405251561744	-0.7534805614646766	1.193248249310728	0.198556932630014
0.10060935429029594	-0.1435524600127947	0.9828571156857098	-1.4665666136446913	-0.11119679390392842	1.0358672600401895	-0.3766119658484185	0.0729624108635332	-0.4660227809760338	-0.7343706980735625	-0.3517982127253559	-0.12830157559608488	0.26094253436164133	0.2508834075720563	0.27328657752398067	0.5113665679311217	-0.11396427848987345	-1.5715135507361295	-0.7959295326628104	-0.33545209087461975	1.7839360927726642	0.3666536869959281	1.9000682124151524	2.646166321490067	-0.2603172789054961	-0.3382323263358381	0.1467400406352914	0.2734524085880077	-0.09612488805162356	0.9996837343954758	-0.8192407458213211	1.2226017392466328	-1.420733075464735	-0.4083282927955372	-0.4792041826602576	0.20216674851602884	0.9355660582032705	-0.8163851039667975	-0.19569816804576193	-0.3761686799885745	-0.8743228312479181	0.42288264334857545	-1.588976876752012	0.514283455599036	0.6062375897522527	0.03472562812981551	-0.42109467488440666	-0.7595032641616856	1.2226999623763006	0.25976015018271287
0.0868207308685271	-0.15562663864809964	1.0050885731132033	-1.4909959368344015	-0.17743076042833125	1.0437164724505408	-0.31403851955167417	0.19761544857652413	-0.5107539452641731	-0.7742182774072998	-0.3858849486350856	-0.13371959438596584	0.3090661669583671	0.23626602830725277	0.3372241298613284	0.5004042559350721	-0.21665401948905352	-1.6303438842854323	-0.7883929345091891	-0.3220645618378526	1.8205196080563837	0.37665817494151954	1.8834458450098697	2.5845723580639133	-0.21323871604759725	-0.3558913709240902	0.13389991394781758	0.3190906041134006	-0.11485077822198593	1.0000132097891237	-0.8023605536939116	1.2155551247530902	-1.4804344841935557	-0.34258811517097365	-0.6032467813174124	0.25475156246100983	0.8853899637824387	-0.8985330293055945	-0.26106171761002667	-0.39332541534281623	-0.8476946445393118	0.4286365450768505	-1.5813059177766726	0.517821089945678	0.5607359208617111	0.019394530167652867	-0.4235697046359272	-0.7709253466583434	1.228445486304111	0.317818450215393
0.06265928017005905	-0.1638125224686454	1.0266752024077435	-1.5099483003748992	-0.2336834188450297	1.0492448840761004	-0.25598516596159865	0.30927474258491383	-0.547383433024635	-0.8175326256161343	-0.4313042079806741	-0.11677412538055539	0.35489949059346326	0.22623479752200878	0.3839820249252737	0.487928304368418	-0.3168341273658503	-1.6924546785061179	-0.7761459625095544	-0.3014362295776333	1.853710245108481	0.3872384607544834	1.9090128636609804	2.5215639108767016	-0.14738276369974862	-0.3820820579660018	0.11794742834703731	0.3780232064093675	-0.11655394893822468	1.0135790009971692	-0.773813229011154	1.2107370609457015	-1.54993006213732	-0.26767017977959845	-0.713911535884505	0.29680928492089026	0.8161039145399622	-0.9842118815129546	-0.33326596093752575	-0.42263407269673203	-0.8228495345689032	0.44305286088381096	-1.5676260409373177	0.5134581909769574	0.5129102892091031	-0.0022414545454410477	-0.44382190460271775	-0.7849810715955032	1.2186912132613699	0.3312568389090886
0.04349608484771307	-0.18711474270972714	1.048100624669047	-1.514743894996436	-0.27381242570312847	1.0440372335346173	-0.19826193150178517	0.3985536149924348	-0.5800452809337971	-0.8613774889344412	-0.4697048606423076	-0.07926206017563138	0.38804959215660256	0.2144515897990019	0.3967603299501322	0.47263876395287496	-0.41265764895353607	-1.7498812113176658	-0.7590708573177558	-0.2765270707962961	1.8952363120146032	0.39248707977629926	1.9673500760655707	2.460675127401397	-0.06364828417012838	-0.42558161024172414	0.11193342029170719	0.44199865748968803	-0.08407237126810632	1.0316714976136017	-0.7343016110836124	1.2119245750437222	-1.630591499144737	-0.1951364362253389	-0.8236262030133569	0.3253181882243522	0.7363198531595943	-1.0779969461087051	-0.41353601417224234	-0.4626578811093257	-0.8140112814238419	0.4537109320176199	-1.5530017288262679	0.5104982418657701	0.45444828390743774	-0.03285271658949253	-0.4703542235390188	-0.8162421596862851	1.1987261734939536	0.290417519907998
0.016666646482263122	-0.2261511761789551	1.054896508663991	-1.5195915684735914	-0.3012273638305238	1.027640681648572	-0.13785013066377738	0.4685607239315125	-0.6036847232165183	-0.8951204603765366	-0.4953038804230456	-0.034187425124124475	0.416042257243184	0.21064375319798817	0.3878483108220342	0.4461411677051138	-0.4918286645587998	-1.7893243178360898	-0.7322932231413569	-0.258651835146313	1.934142179065007	0.3777101133530659	2.0469923912123478	2.4010936073437468	0.04257334027164171	-0.47004074490429176	0.12527837247287757	0.5059285656006914	-0.01793182614513946	1.0440578624125	-0.6886572181433287	1.2131644025381312	-1.689933535256369	-0.12268554103607494	-0.9422696488628771	0.33243866158614765	0.6506657121785777	-1.1775467046882242	-0.48273013050344005	-0.5085537098894664	-0.8185665207244792	0.4488456075182682	-1.5546307765656546	0.5113070011954065	0.36991340671094924	-0.07132962500141155	-0.48924623324236444	-0.8675858033774437	1.163061948711004	0.22409544724292893
-0.028370722181911574	-0.2586939998866922	1.0325088819230477	-1.5101001970371202	-0.3180351152521378	1.0095742852954204	-0.07304203179294887	0.5117241066335454	-0.6231124769711589	-0.9197046779148158	-0.514538174602303	0.018145089459897512	0.4319420910123621	0.22579137681032732	0.3618774558548077	0.41734996231977795	-0.5298750447224913	-1.8172156219677837	-0.699892580186279	-0.2470188084290747	1.9695472519094992	0.34187776914505774	2.1298311432908177	2.351075317145848	0.16252209892272163	-0.5062138174396907	0.1608488157373589	0.560426938793175	0.0732304987879017	1.0537702240165712	-0.6450892133376798	1.2003580831022056	-1.7046374430441784	-0.07211121689277837	-1.055575237868519	0.31503418544577	0.5718745375813343	-1.26819869333018	-0.5406154824286421	-0.547148096573039	-0.8253313233113817	0.44329078593417925	-1.5684591235787262	0.5095904507814832	0.28418435217576626	-0.09919045751072288	-0.505021857658578	-0.9332576177754689	1.109379341126134	0.14982743935440926
-0.05952297600779053	-0.2882773117516165	1.0059449854772804	-1.482663319935442	-0.320000082943775	0.9996165404647404	-0.004018565566463112	0.5323089826327462	-0.6398815792317782	-0.9412936955641964	-0.5150604302720704	0.09160670543863307	0.4307104137485528	0.2559470860488126	0.3344222232665039	0.4026730007422207	-0.5262281672891135	-1.8323766699355286	-0.6744607671087401	-0.23221494645409368	2.000204021885308	0.28419278856668384	2.207982683229957	2.3118367953193983	0.272583372183825	-0.5397036975189813	0.2211030307501038	0.5944061341734616	0.18128971525935494	1.0653734878798418	-0.605750293069305	1.1732754377918357	-1.6845480075846886	-0.059329555248627	-1.1412363472195524	0.2825447045730536	0.5260231090234001	-1.343624595921548	-0.585179775105016	-0.5611152739303902	-0.8314518589852465	0.44777737259825223	-1.5853970958968546	0.5020805427205708	0.2266648103619925	-0.1192074724579975	-0.5117238077857393	-1.0075816493447967	1.0540124292665352	0.07649063931312805
-0.07384712679128701	-0.3090883471569273	0.9812198567543847	-1.4456569531138652	-0.3042039260004486	0.9961023197641923	0.061729103136650344	0.5404464464182442	-0.6501094374132275	-0.9575849303842577	-0.48316462058673226	0.18234582473939076	0.4186786573367935	0.30142406617134415	0.3157927087818165	0.40331763312405455	-0.5058689289095768	-1.8326906779952892	-0.6557538538345723	-0.22204997269809273	2.0178115922501805	0.22064463547343402	2.2850776977967167	2.2794521277520725	0.36154995775007504	-0.563975219787201	0.3131393029311618	0.6080234819991912	0.29069708797057525	1.083723834804347	-0.5622425316331328	1.1368077691693537	-1.6357340706808525	-0.07179823418057014	-1.1829686825444143	0.24749603981781418	0.5158408265738674	-1.3994729180820573	-0.6186071522462687	-0.5490368440504605	-0.8375043382950571	0.4535069962601622	-1.6053952034621344	0.4744396796450939	0.1951010642333685	-0.1392754212855454	-0.5192522026299302	-1.0856332343996615	1.0063272041926121	0.0012189343437509713
-0.08215503775429794	-0.30619573917226345	0.9538297742632713	-1.3960388234233418	-0.2800348233933131	1.005361937529528	0.11502429733957908	0.5411748884061103	-0.6574013160588594	-0.9629527117349657	-0.4263916079000107	0.28128033223133153	0.3943165560856837	0.35979745706229255	0.289908154839072	0.4153911346401718	-0.48071274272200953	-1.8264252936499439	-0.6429349078679214	-0.21509959729624067	2.0284218908422025	0.16765462212132554	2.360117860050246	2.261785514246607	0.4344721109021113	-0.5737529550086127	0.42853802100307165	0.6158899948811877	0.3826233681061507	1.1064337619375624	-0.506268408939887	1.0997228024694858	-1.5483660320146235	-0.07913951985663173	-1.1840669018950682	0.20902049954705887	0.5310540123470987	-1.4361746649693736	-0.6686983263504757	-0.5243949363002901	-0.8469188019891029	0.4406833216066824	-1.6243498956399087	0.43059061939199833	0.18149095485854447	-0.1532786002263057	-0.5326862336812271	-1.1645145406622714	0.9683018051927534	-0.0708019073026276
-0.07431028559061822	-0.28470385862226333	0.9202835981903779	-1.3355839518595365	-0.2575796092727719	1.0289944821063666	0.16117431690577272	0.5389448335485217	-0.6532487908463623	-0.9486398561773134	-0.3576619125623416	0.38315627313984046	0.3645255743329339	0.42330274500102416	0.26145183036678493	0.44139012020585155	-0.4659670448700515	-1.8042969609679773	-0.6349483007843679	-0.21062780453626245	2.0414236074244516	0.14111809156060454	2.423840665772519	2.2675259264780747	0.5052795995487769	-0.5730116662453149	0.5515135112673171	0.6218271419721259	0.4567000596272116	1.1174067250477662	-0.4453784272973322	1.0684760108065836	-1.42534924204046	-0.07297652203829554	-1.1655350888523994	0.17054495927630356	0.5663991200911325	-1.4624328253440386	-0.7345607919914757	-0.49270513426666807	-0.8522725692946329	0.4055481039646591	-1.6490619312206793	0.381008720897533	0.16838427318532648	-0.149251185550436	-0.5323892301110444	-1.2432802638710663	0.9238487652690883	-0.13081741664297913
-0.05891990465449454	-0.24829241770510424	0.8767073220182005	-1.2627777117048775	-0.2345057942122708	1.0614762589439126	0.21235865320846706	0.5326348645746861	-0.6506197210101329	-0.9161642263856253	-0.27447465173231733	0.4764305721050771	0.3319828287759156	0.4852545100268017	0.25318994562311214	0.4868277993629671	-0.47247840985367884	-1.75958221325804	-0.6327907813352563	-0.21034135517797203	2.0557721153658184	0.13928550411733376	2.4763177438023405	2.2945207098596763	0.5750687239618978	-0.5668175846771466	0.6756127869783978	0.6170989537030525	0.5112824119212424	1.1089263149155983	-0.3908019507759489	1.0408859255512435	-1.279641361321803	-0.04799773999191119	-1.1303001256858267	0.14419684447523534	0.6177425834912871	-1.4842483171704655	-0.7901400429397678	-0.4608720225995449	-0.8466964845331958	0.3583806766326218	-1.6955619647943088	0.31870674369476665	0.14313678856871667	-0.12820094046048086	-0.5111599314423498	-1.3058932553091978	0.8722072616183902	-0.20203530062467237
-0.04796330430780517	-0.20160139575945255	0.8248439967936262	-1.1830970626085766	-0.21356433298010194	1.101892155537595	0.2579754034103908	0.5209797927688375	-0.6624117093473135	-0.8778971399821918	-0.1724309890369334	0.5657946787064561	0.2897970342278589	0.5353145377847549	0.27129590055928005	0.5442677499387596	-0.48784403411576543	-1.7004600369237834	-0.6297416554081492	-0.20933082549733686	2.060822582962509	0.1416053051406891	2.5141825387158563	2.3401759568529106	0.6259193910726186	-0.557317264268994	0.7968938194985864	0.5958510883817864	0.5489139464272701	1.0839673600953044	-0.33373943120748817	1.0049309282133696	-1.1162887912577732	-0.008865695591993007	-1.0756803139809614	0.12735282285266641	0.681000688288936	-1.4936765549943862	-0.838008268746521	-0.4308063964122658	-0.8472545467184333	0.3029441398969967	-1.7462067907175172	0.26311691875157117	0.12218014703672946	-0.0964000084986249	-0.47980238059047614	-1.348039790289639	0.831348453558242	-0.2934721046907395
-0.0451119829494193	-0.15481592130817906	0.7647641505936968	-1.1092969842925307	-0.2073965177257969	1.1572234425408507	0.2875147171240571	0.509471687328962	-0.6814105290639756	-0.8373458913018614	-0.06088906672146092	0.647197774281319	0.24134088270040782	0.5760813356622212	0.3130368294000478	0.6089090633657579	-0.5002040841273662	-1.6355785833522674	-0.6265116847708831	-0.21665915491359997	2.0649708730141496	0.13861004892676246	2.5176923518173213	2.3961655954065315	0.6564183607201041	-0.5514870054067378	0.9177270937548018	0.5574749263274572	0.5818179463858489	1.0361218029307078	-0.27289764426051444	0.9563997903836785	-0.9515341618280908	0.03797584943952566	-1.0377789763909397	0.1111772951730254	0.755429807981238	-1.485591064007806	-0.8706761847487436	-0.3998000710922635	-0.8533932307560448	0.23524717964753736	-1.7893250036676096	0.23019436209479327	0.11817028685532956	-0.05266235788136995	-0.4496974100128499	-1.3730016019474962	0.7974682270725125	-0.37262477170609676
-0.05880411495466111	-0.10085599195072562	0.7062913370063593	-1.043156837657039	-0.21513994596247055	1.2127717149833352	0.30512847725699654	0.5057112653126559	-0.7050166919816809	-0.798828283874511	0.0374605924560529	0.7117960271495709	0.1969122818951115	0.6094247126741932	0.3805932713639759	0.6763034200588203	-0.49819466748763885	-1.5704311464830718	-0.6364329096840486	-0.23622921593346877	2.075637287912801	0.1463002723669549	2.494323443157053	2.4463076013852807	0.666248693015341	-0.5514870054067377	1.033929142829723	0.5082015737965941	0.6055679654764103	0.976434231617589	-0.2215783259155128	0.8987085768463471	-0.7927066497889502	0.09030379730857747	-0.9991216552479099	0.0980842673413311	0.8428246165862259	-1.4636926865741364	-0.8727494582231763	-0.3705171359802587	-0.8672540435682434	0.145724237736815	-1.8313461870007994	0.20478171349892832	0.12167086552463924	0.0034413112392996047	-0.42571760002029124	-1.385534107354021	0.7621345666799297	-0.43403430476986066
-0.07435853129888233	-0.05282689284209978	0.647400392676561	-0.9814173543213105	-0.22615468152281407	1.2523196698201036	0.3137718848695384	0.5114365637435994	-0.734561372701052	-0.7676273639986401	0.11110288787438391	0.7648355795136704	0.15314871895126572	0.6295988046336356	0.4493866946788021	0.7490257880404111	-0.48429121448254564	-1.5136400182159808	-0.6658895689853679	-0.2503288899026524	2.1010925079279157	0.1744036375090822	2.4555006125245145	2.4857481923204525	0.6470556446545552	-0.5540701466187203	1.134551838190508	0.4495463695864661	0.6022515011265838	0.9104961778365599	-0.17649620442367941	0.8264637764337112	-0.6522476339157184	0.1520396372916531	-0.9249075671285792	0.088975193310926	0.9413281250157958	-1.4328219421563837	-0.8505255187606086	-0.3425056145398253	-0.8818544022031555	0.03838605072816803	-1.8585038562763956	0.17399384133126003	0.12618415340764474	0.0674179029964474	-0.41528373546779473	-1.3967786873037482	0.7163592691947951	-0.4876596093620901
-0.0793953832416139	-0.019670127847821565	0.593083697914894	-0.92840975911095	-0.2346877356652009	1.270169080734027	0.31945691719934466	0.524407943001205	-0.7682622763401443	-0.7238303944054933	0.17095848280705284	0.8055156427276741	0.11175689817657439	0.6253537490092155	0.514716570211114	0.830292206209956	-0.4831154919805776	-1.459216880140733	-0.6933232909474625	-0.2590297891607237	2.1312744476168564	0.2143717606298497	2.4035876116002854	2.526970290499873	0.6102334644345001	-0.5562485350703744	1.2091738257325195	0.3923029974251598	0.569963159184165	0.8302665319803175	-0.12666288919244	0.7519224179196162	-0.540629535968457	0.24058612872491975	-0.8310276906370679	0.08376904351297017	1.0321419537986563	-1.4076371503955185	-0.820330009094206	-0.3221556465827056	-0.8875393771470785	-0.07432730017347547	-1.8599555646416206	0.12878584533380957	0.13894546026231908	0.1251187130771052	-0.4080566485933549	-1.4042255383424076	0.6695398080004062	-0.5377552458866393
-0.07445984728623582	0.007823422330223137	0.5395629628798402	-0.8670044484321069	-0.24604088232799276	1.2693341585004743	0.3334457153442111	0.5300565633281624	-0.8045552727432266	-0.649105130756621	0.21354142680788532	0.8246681633670304	0.0744944196334424	0.5967639660602357	0.5845858796311398	0.9079508199441539	-0.5039364686517966	-1.4111403990851215	-0.7164672081569372	-0.26238363373070717	2.154092201220365	0.25443954107381617	2.3513388504941566	2.5759411204199036	0.5713537728038136	-0.5572172130248677	1.259019856001332	0.3458988519612565	0.5144415913764291	0.7461022814231151	-0.07515480828974373	0.6804937064906416	-0.45511909942206463	0.34120546801292484	-0.74092262391362	0.0820572938712297	1.08546288208905	-1.4001691571829011	-0.8120701762682574	-0.32005744656401414	-0.8908333051672599	-0.18597241615510182	-1.8518763126885616	0.06523496766963197	0.15607370973790452	0.18235748010100056	-0.39091222511456025	-1.3973978822349005	0.6269494721811916	-0.5859828906218146
-0.06819755435360557	0.019870052318055456	0.488117768397727	-0.7940593313291313	-0.26943491434564953	1.2685888606874722	0.3568048180326776	0.527622033526612	-0.8397648409296916	-0.5546071268817722	0.22016091127266782	0.826972872152921	0.04553473520750555	0.5571847914874828	0.648851375861516	0.9813285048221948	-0.5350824265675723	-1.3758237278932008	-0.7491370153317877	-0.24758375021903672	2.1677111971755436	0.28467446562881166	2.3052412159204425	2.6271512059733295	0.5385842665743944	-0.5578493549763921	1.2813770406916942	0.30245913977288474	0.4530375685091772	0.6584188516612911	-0.029654999436204265	0.59906267367217	-0.38530970313652857	0.4270501822099234	-0.6533817716740252	0.08144957210493106	1.0984161079877213	-1.4063109806796272	-0.8360846700951081	-0.33462358469727943	-0.8905610797110471	-0.29956463305912256	-1.85105560256163	0.007989111718132718	0.1682613431651662	0.24006920458457373	-0.3684949121651351	-1.3819221369222983	0.5884360971765057	-0.6273352103531206
-0.06104271581809734	-0.007485754622624413	0.44965477781107116	-0.728053721737321	-0.3007725101982016	1.2611122971836224	0.39454949666680716	0.5236219924353501	-0.8734287674965447	-0.4562592043305401	0.19188267744620993	0.820683751567695	0.029902952413095634	0.5131652081096391	0.7124955047156263	1.062527254399172	-0.5740480079600757	-1.3486047704306416	-0.7756244568337453	-0.22861443715891583	2.165233446405885	0.30587379288042793	2.262268389439615	2.6653711345374416	0.5132914242841119	-0.5638069517857172	1.2761400249179649	0.2638552628719722	0.39881023069161803	0.5691166949654546	0.0028362578349696316	0.5151519858648794	-0.32642827136523755	0.4881554540816387	-0.5482336538451035	0.08131452282353216	1.0868628939966358	-1.4220633903362092	-0.8539458656422259	-0.36160621646129715	-0.8833244196667082	-0.4075631834728715	-1.8488739158422995	-0.04449221648190055	0.18007433272146517	0.286382654289919	-0.3552545790943919	-1.3679572272417073	0.5526144607790952	-0.6689384543546417
-0.04173960794178642	-0.06773858216712242	0.42079368114166016	-0.6706150838947534	-0.3352358602120805	1.2380174991300898	0.4462067921080501	0.5172928539355185	-0.9081576337438955	-0.36614531837425135	0.14790280567827388	0.8160391774212148	0.02211590194355627	0.46209120431867967	0.7676130923509892	1.135637826411812	-0.6111794622495086	-1.3338279205595458	-0.7977421854553384	-0.21343262116952383	2.15622030423333	0.30884136650457783	2.225751112056126	2.6850501914114107	0.47832931751104135	-0.5674770133316149	1.2465791999219118	0.2339997763498271	0.3510854998038687	0.4877649227685258	0.03404232322397168	0.4303205822811497	-0.2830960322700763	0.5138752687260449	-0.40539873429931117	0.07533183965752842	1.0638146267465305	-1.4403189453315375	-0.8602765563047979	-0.3982273397297428	-0.8707612148624602	-0.5016261237936677	-1.838159318305777	-0.08570593170849146	0.20747601959611095	0.3193477892294424	-0.36753072666193426	-1.3592719863407428	0.5247421109119429	-0.707904205471466
0.002274951707198614	-0.1334853971219486	0.40110123448766705	-0.6245122769584788	-0.3778574649753117	1.2001582570594906	0.4950549007196569	0.5179925416343896	-0.932839829463771	-0.2905874407341237	0.09093872384407561	0.8193048325822392	0.02769068360867786	0.41182962169177995	0.8113504515580903	1.1837964952911435	-0.6360705764548135	-1.339136503875737	-0.8137280166952463	-0.2049147312236935	2.157204497918839	0.2977129654140196	2.195120829861958	2.7062097137962255	0.4242053367924975	-0.5654305106108544	1.1971897074908764	0.1974536136080467	0.31979029962474526	0.4110687811340207	0.05933650595497918	0.33645465514111156	-0.2513447023034898	0.4968361216584725	-0.22381454966485181	0.052302560946855925	1.0461669989025415	-1.4510443429088156	-0.8724390215532077	-0.434613288215008	-0.8640236348211783	-0.5929553538418733	-1.8257868038294234	-0.10036813316074913	0.25773098259949523	0.3346061245055004	-0.4109233787055501	-1.3673834399388394	0.4992676646384072	-0.735416657676734
0.07017113694672009	-0.20319134627075047	0.38385208193118897	-0.5761787590398783	-0.4281024166162826	1.1418976666266505	0.5476263722139338	0.533433594824539	-0.9419103052841237	-0.21631532540792656	0.02065075345921355	0.8228361151965519	0.05176098253282404	0.3780428239681269	0.8427295040594753	1.218727735075826	-0.6557286566877225	-1.360226762854259	-0.8107756216596202	-0.2111450047665094	2.1682896267977294	0.2905542476975559	2.1602017709443144	2.741876973415455	0.3727831387343784	-0.5604006617016066	1.139946886292698	0.151277182990728	0.3040842794314603	0.33545656579456223	0.0627061184210497	0.24694120258060392	-0.22973172941056358	0.45375036917345374	-0.014769773267055619	0.01762528171546569	1.0438571869719255	-1.4597514759497203	-0.8932050173693163	-0.4774040749359639	-0.8612197126221804	-0.6744374001728289	-1.8160537591080252	-0.11492580109421065	0.3221872898365662	0.33351104607963145	-0.4695019524245831	-1.3972905551135013	0.4711644444033805	-0.7597172792232596
0.15669981471768762	-0.2728540046878086	0.3607087972219424	-0.5327493333586868	-0.48607988000675084	1.0656697384107416	0.6117996266034887	0.5577725029980465	-0.9420249342080664	-0.13209973591181862	-0.05065200639779912	0.831426038281591	0.07837267614180056	0.35759895856870966	0.8574006782212893	1.2490646335756146	-0.6798288303007949	-1.3909736932235428	-0.7911939246711928	-0.21885924512380256	2.172429283571427	0.2883174944435333	2.1149233912144383	2.7948644423537674	0.3253564615721566	-0.5445379917238	1.0865802469287218	0.10784161107229409	0.28584821936154636	0.27160518950664014	0.04250049229851859	0.16953830128405428	-0.21211740958213632	0.40662806023833686	0.225878180444685	-0.0097627125523797	1.0410862435227868	-1.4828351175669683	-0.92749718237691	-0.5335042845425619	-0.8613013802590445	-0.733680737714334	-1.7948720143245076	-0.15303652134178797	0.38419085048092705	0.30878264720710774	-0.5228592894677992	-1.4356765128787434	0.44997159404317244	-0.7906701819779091
0.25680965936489064	-0.33456691054837556	0.3353438780858831	-0.4994709446184671	-0.5442574789954417	0.9835501838123036	0.6751666285018257	0.584386194923134	-0.9429123839418153	-0.034875473835511844	-0.10987919613432473	0.8425472347450311	0.09207381330781456	0.3441785051410324	0.8561982172801835	1.2754518231723437	-0.7113809468990686	-1.4287580983439363	-0.7599119955045429	-0.222030080381545	2.1646248003109	0.2693881395536722	2.062737305342263	2.8614152847326677	0.2742200289877358	-0.5207530823247378	1.0456367044965584	0.08270189200940904	0.26536073837122115	0.21967700246422656	0.014182092419773352	0.10322060868224485	-0.19215957536274347	0.3534716287193223	0.4613057612430832	-0.035776580381983766	1.0267579317445574	-1.5175724755626194	-0.977233571715438	-0.5974350795078857	-0.8604892409813409	-0.7669368330197817	-1.7609342071158693	-0.20484113255171824	0.4277841771537516	0.2694835204422113	-0.5576646643735309	-1.4736414180908017	0.43260384591435647	-0.8277790934951472
0.3521431788939857	-0.3861379786178145	0.33474942715081724	-0.45757350527338597	-0.5894735688774456	0.9105157152128655	0.7294966192092309	0.6089008237516089	-0.9447464467248949	0.07043545952755167	-0.14880635044678192	0.8482074432717349	0.08928133289978354	0.3340170389020085	0.8561176696573343	1.2932593475323986	-0.7389398823452034	-1.4661028921806643	-0.7180317251843633	-0.23555685563414758	2.1387681328714327	0.22978542661796658	2.0034689180332026	2.9284115039226313	0.22111441250273617	-0.48574424244826	1.0120153266164325	0.08398537569015624	0.25726730707848733	0.17728927682050216	-0.013778863466742324	0.0474492967923742	-0.17557275752430807	0.28461543203350925	0.6484883105673894	-0.0631105549372692	1.0021517877426873	-1.5491684690437506	-1.0515055450054072	-0.6631554075889766	-0.861464715532772	-0.7737007023088006	-1.741332020013833	-0.2610966709567234	0.46087576781864703	0.22105267657123323	-0.5619862815396638	-1.5165681386844945	0.42931394317213123	-0.8685514993575134
0.4417402837105251	-0.43217570406624983	0.3642855782719135	-0.4143003161590495	-0.6246392128996316	0.8481937234066412	0.7671714649504202	0.6345720139818701	-0.9367630968283844	0.1623987801015861	-0.17283435723716084	0.8460902362175778	0.06660218460418234	0.3342030895502664	0.8650872228017532	1.2994955425632897	-0.7525055823406405	-1.499698060362602	-0.6753019052955275	-0.24798159654999416	2.105637928764937	0.18480675474746994	1.9431126677347845	2.9796669519290364	0.17350068884863806	-0.4325488150599571	0.9737012665383882	0.10428097892570695	0.25394185502039607	0.14884934284122728	-0.04487649079068504	-0.005732501976261406	-0.16743878856905464	0.2024896888874554	0.7924214494638362	-0.0857752005881623	0.9786880866921115	-1.5671712229369872	-1.1502465801032518	-0.7268583769830943	-0.8704708410424988	-0.7533605383090174	-1.7419382732231743	-0.3184140498421363	0.49601033834238645	0.16951486600360394	-0.546744402669864	-1.56841539425299	0.43971360383415925	-0.9041046803994239
0.5224505290648888	-0.48017725452740245	0.4062648972710757	-0.3934253748653017	-0.6549397424704865	0.7933530121790324	0.783226681881833	0.6635787017355156	-0.9178382312562015	0.22012545545109888	-0.18287610243229196	0.8312307239777021	0.036421002065377316	0.3478064927820639	0.8904884910074031	1.3004642718884765	-0.7634205625134582	-1.5256055723991018	-0.6333291097748012	-0.24931040329539686	2.077204227859467	0.15113918906006346	1.871662901026377	3.0068349374038283	0.13929715951483929	-0.355613956110831	0.9218403240816947	0.1321118734482225	0.24909298641136762	0.12106835964924875	-0.07196592593210342	-0.056429414416438485	-0.16515601321197995	0.12765460186107608	0.9012575411121647	-0.10532020783872409	0.9682980873423432	-1.5658699189032674	-1.2510719756994564	-0.7913330136345234	-0.8861419531385165	-0.7208522074475823	-1.7490524690470775	-0.36808397656295744	0.5554616376158125	0.12546069770179538	-0.5322514893248733	-1.6254556313107504	0.4538649079741647	-0.9287510198293558
0.5958853216130845	-0.5290721682708939	0.44955906113508703	-0.3922102015675372	-0.6754845713352692	0.7513285930902006	0.7910638370031571	0.6983362472881	-0.8900573568826549	0.23835454407381848	-0.16286903970102068	0.8006796605633829	0.0004546687420125983	0.36565805248241956	0.9539082371978631	1.2940179480701368	-0.7668451215101001	-1.5440988000127789	-0.5821837023271499	-0.24924276941913392	2.055055553296545	0.14720826131165662	1.7780305783004156	3.014426962488694	0.10783178299266469	-0.2614293531176048	0.8624816255968966	0.1649814764851539	0.23964690502473443	0.08650209335039546	-0.09254104472075962	-0.10073886115756978	-0.18021929361697975	0.06370947214476597	0.9702103923423138	-0.12523997684516983	0.9622119821654497	-1.5552274069332328	-1.3368633668500418	-0.8573142387407046	-0.9078337849077871	-0.6960691573031811	-1.7546654664478503	-0.4257369630613487	0.6383164712034523	0.08961052225823937	-0.5116850681896292	-1.6782729589380512	0.46372936914702734	-0.9557393191146204
0.6430744488658208	-0.5630042309154832	0.49298924343339223	-0.4052863342324148	-0.6860480920923478	0.7225497199438359	0.8009102749077124	0.7440012531326708	-0.852351836320023	0.2401008229758331	-0.11899956344051595	0.757882390295222	-0.05095004350789151	0.38250493868218216	1.050197166912418	1.2671499553156866	-0.7475846492505837	-1.5600134673239494	-0.5340453638972668	-0.24152057213522177	2.0437675423859933	0.17754837970780712	1.6736181153342389	3.0106948697663674	0.06598532617139656	-0.15582526494253496	0.7975347283862343	0.1940751533387264	0.23010645270131733	0.056042331957884536	-0.09753722816270521	-0.1466386351489139	-0.21723467318746464	0.002650227142493339	0.9850899875444339	-0.14436633132339302	0.9520255453779123	-1.5429313270986948	-1.4148162320839222	-0.913436495983226	-0.9219350635396404	-0.6700527813874874	-1.7662337674832407	-0.4862178563313952	0.7196727293072407	0.06497671487765082	-0.46604982397115746	-1.7216083481863045	0.46593313174947504	-0.984043576794785
0.6366046993876573	-0.5765660365143296	0.5439558545355798	-0.42528027488528297	-0.6832461937172353	0.6918132607696487	0.8126707689233076	0.8025194261578692	-0.8013826399450773	0.24800328762735555	-0.0702599469098986	0.7063506643571443	-0.11845817254578539	0.3994696569591745	1.1582633097678479	1.232062009316635	-0.7158358663428888	-1.5792344547937778	-0.49843998445052584	-0.21810731555829044	2.0287197389312386	0.23909784981912105	1.5791486305547393	2.9917374882806933	0.015825691933436838	-0.05025301125423135	0.7385184332797691	0.20833010273489122	0.22637655377129512	0.03667013381249874	-0.10449332922496417	-0.18057956672582723	-0.26953098136772463	-0.051537206252030864	0.9453957430145064	-0.15444776017987535	0.9380129632880404	-1.5254258868489181	-1.4716205991761975	-0.9576677282511652	-0.9223207162692759	-0.6256433423944048	-1.7997880267431121	-0.5510176344569849	0.7901935842055242	0.03921508586244658	-0.4018712264143362	-1.7464834725538005	0.45932184394213155	-1.0069669029025787
0.6029870898695022	-0.5891518328884187	0.598816623034425	-0.42981113532409276	-0.6628505568438543	0.6524209694001529	0.8329286563207517	0.8715808384811219	-0.73883592225194	0.26722709208033674	-0.015499529243257832	0.6623190076884058	-0.19665441007128295	0.4133180268778453	1.2461983003126171	1.2090903028921647	-0.6816971602402846	-1.6001584742112502	-0.47019876982911485	-0.15643715579635112	2.002612706431423	0.3153357020663812	1.4885963478974111	2.9490514200278737	-0.03469764381650295	0.04785632917903101	0.6967188824017743	0.22185636462198702	0.20701703016824174	0.02892029955320342	-0.1196746583331267	-0.19738262964584036	-0.333625846881337	-0.10579367995071856	0.8457744779177142	-0.1583709418045343	0.9099504100662552	-1.5064616599116591	-1.5017994783067086	-0.9975702746661812	-0.9039772576114302	-0.5584999220580446	-1.8469190585550357	-0.6323227050241418	0.8432525224306454	0.008589271281174102	-0.3419755064275374	-1.7383389952260426	0.4451967750712029	-1.0127883459715492
0.5585431434169708	-0.5915997269924476	0.6491686323223919	-0.43485844441445226	-0.625494337728399	0.6196797534504854	0.8636424323247744	0.9381885514768277	-0.6793287198968908	0.29775749980395755	0.05833808130360433	0.6345765639640109	-0.27857621684103073	0.4193429670372665	1.3058208014259016	1.19778252492353	-0.6369983283927292	-1.6227818313638984	-0.45759851979102895	-0.04749489498987471	1.9894426409292834	0.3978519656751808	1.3865431598093878	2.8741992487538974	-0.07719356762345037	0.13574679935996214	0.6774082098211929	0.24101753389455527	0.15331996713832435	0.03342312993306479	-0.13633797433042022	-0.21129276174556547	-0.3935145342979888	-0.17071457929920814	0.6929789642613363	-0.15686514231692872	0.8525249958272123	-1.4829055703331244	-1.5081745170649894	-1.0237591915369633	-0.8719363214151145	-0.4881420857350868	-1.8910765627211426	-0.7285045458452961	0.866082383317447	-0.02232031777590425	-0.28276849037159624	-1.698694007767457	0.4346554439561592	-0.9864022649347983
0.49592986323232535	-0.5767234573570327	0.6917474399764086	-0.45759520479656085	-0.5629574215275205	0.6035237723774972	0.8955973292896875	0.9956811548612159	-0.6275682141760198	0.3498032425228656	0.14848450508281238	0.6201623683370016	-0.3553914828889235	0.4160591730955133	1.354120608127245	1.1969989938516874	-0.586241319144123	-1.6487890871370279	-0.45111755006182674	0.09072487731186755	2.0000961059110205	0.4755293125908717	1.2839840930473012	2.777911256517874	-0.08841635713598321	0.2096528342823622	0.6796689500755689	0.2539889996099738	0.08018249113096762	0.05091875083636627	-0.1584472909284198	-0.2249465582029865	-0.44113899845479027	-0.25079672944201964	0.5141530979959621	-0.15182780412072244	0.7796288268586463	-1.4364357546321904	-1.4958402029457054	-1.0309871415137877	-0.8436520965145433	-0.4273546631728298	-1.9343020041300303	-0.8249559731096621	0.8655613941843889	-0.04871862029452006	-0.2148967179855497	-1.6451955657158888	0.4195176936988675	-0.9415648858949615
0.41810953580295784	-0.5597967812454134	0.736845107524771	-0.4965328291806575	-0.48320520505046616	0.5999906833778859	0.9299805063954724	1.0374259926395104	-0.5772350234435936	0.4235927364647507	0.23797704777954679	0.6211545650007582	-0.4169990974315974	0.3990510430005939	1.4043017771622799	1.2172319030295813	-0.5466729127597021	-1.6736252775578726	-0.43932899837399153	0.24579742019302944	2.024299500624392	0.5458154080359682	1.1865464882598027	2.6722043694997577	-0.07158736860306913	0.2666774956503994	0.6888743332084358	0.2390053627047394	0.0002682830917149992	0.07011904877637008	-0.18760909797984066	-0.24370091080829445	-0.4831906562520806	-0.3330007182661251	0.336813658851706	-0.13912979543712214	0.7094329775931392	-1.3690704773452294	-1.4838107819844253	-1.0193459897463353	-0.8253676200388771	-0.3719569713433873	-1.9854046130888634	-0.9141725805204753	0.8752845733979729	-0.07468398483081615	-0.1472961227722782	-1.5893029032638641	0.3991696190029312	-0.8943074816712808
0.34660939615613673	-0.5423427453107401	0.7667439744706522	-0.5527996927718094	-0.4099009936652286	0.5950754914718849	0.9717596217080967	1.0658032809562725	-0.5344821325202679	0.5056973179210813	0.3199626959709988	0.6413930331697373	-0.46213005965179377	0.37642418332828254	1.4523772011999725	1.2645571797688626	-0.5243683880587267	-1.68521402206928	-0.42611051176861636	0.4150850124793529	2.0696026266306022	0.6303248181087491	1.0933976601957776	2.5642788461450534	-0.047172605677424394	0.2923815698231525	0.7104194073219828	0.19460924816071426	-0.08570364031822392	0.07753463263631219	-0.23120120013328016	-0.2615293162975244	-0.5244729529534163	-0.4033159667132618	0.1865619276912616	-0.12236680338339297	0.6435119421344738	-1.2898318368206714	-1.4602508561385994	-0.9970301075860629	-0.8063798944679934	-0.3168020601775852	-2.0302467297226614	-0.9973207420769405	0.9121752870668516	-0.1032906348726961	-0.09730052179156161	-1.5182729887282673	0.37660728759691625	-0.832976013936028
0.29814175763441153	-0.518946072564036	0.7640387189441241	-0.608298393242588	-0.3474732423361079	0.5886649868651139	1.0220837437386647	1.0895319592188928	-0.5113159967622125	0.5851161666357058	0.38930805856164535	0.681436371753063	-0.4918633595492136	0.3477568792758622	1.4924553969690677	1.3296614888292224	-0.5156381140622935	-1.6814570079895534	-0.4180103510298466	0.5886932159198899	2.1387638162324616	0.7284983544957083	1.0087816175544486	2.462427767630114	-0.02422823600735684	0.2815123664840021	0.7455113638141786	0.1266798392897061	-0.17240806195176922	0.08102516180670313	-0.2851551618367359	-0.27606197781427355	-0.5619590600365569	-0.4607068702209759	0.06086433801265516	-0.1140106290967908	0.573237160446877	-1.1991176839732833	-1.418713320994419	-0.9762318376985049	-0.7789577168454312	-0.28063745252172645	-2.0626132275928026	-1.0705657281684653	0.9630566077920018	-0.1379438641298374	-0.06429008150562826	-1.4263101575535113	0.3503352891434471	-0.7557749801334477
0.2583197500335438	-0.4898035390586795	0.7422908826163448	-0.6446711339874737	-0.2925269235514425	0.5866790983886969	1.0804418226797519	1.116359710850941	-0.5074925674926474	0.6579735750033089	0.4424337735221016	0.7347728018590742	-0.5133549402350811	0.30767536795281303	1.498605783313765	1.3981919655764565	-0.5064033482286522	-1.6734368727220161	-0.4166182673307121	0.7560234042578953	2.224492266207055	0.8230233255499918	0.9430308203334977	2.383542461900408	-0.013493845668054196	0.23582533018897825	0.7992774737862098	0.050312560285273054	-0.24867775428951755	0.09204109996825208	-0.34273577438269676	-0.29493141989163674	-0.5966916642499661	-0.5093894900301896	-0.03619271260028371	-0.11296062093390868	0.4908774095035926	-1.1056019976010734	-1.371865101388991	-0.9550036389104448	-0.7516081326778589	-0.27402896285743733	-2.0906163520242833	-1.1424517785156334	0.9834922601909305	-0.18147050295738992	-0.028666870682003177	-1.3324897415852976	0.30767674162463277	-0.6719774260716804
0.2190766909318404	-0.44334471285601385	0.6992788310605	-0.6535332192518879	-0.24395583327742143	0.5734052499976334	1.1439611872535942	1.1416059765882811	-0.5178461477197113	0.7308936136268913	0.4682917981471963	0.7965546224652464	-0.5302184002933006	0.24705696590621784	1.4421879269095508	1.4677303482024702	-0.48926772718178435	-1.669842403990872	-0.42886944502128116	0.9039466485717261	2.31702373920078	0.9112366661350029	0.895437933749721	2.3420275697063078	-0.015213634246132483	0.17516698954563434	0.8778897776218677	-0.016548658941758387	-0.31289043598961774	0.11228234915195687	-0.40448924432108635	-0.31903743294749687	-0.6253503650742631	-0.5579800561005189	-0.07735806026038942	-0.11722480199410204	0.41025417184627466	-1.0161145517408854	-1.3232096968833897	-0.9338268846062056	-0.7338998667511779	-0.27516032075000074	-2.121852826905585	-1.201128093145402	0.9720422068846266	-0.23161490808612267	0.00958202387801759	-1.23783960440934	0.26048998666316886	-0.5786057170775163
0.20651833307079642	-0.37976637000941904	0.6374911978522044	-0.62799288047565	-0.19773542657524784	0.5497066663740734	1.2022938724154304	1.157197191065403	-0.5387160072916926	0.795472775807095	0.46885651362751446	0.8624966377442551	-0.5386467372720964	0.17028936759082763	1.3349790408973015	1.5473905276747382	-0.4683142145194347	-1.6670606620026382	-0.45800226612068773	1.0175476899137317	2.4169193982799357	0.9975842001690097	0.8528859266968757	2.320670102072132	-0.02888361536070374	0.1069365888354766	0.9717697603016408	-0.06173142477398336	-0.3761594083218808	0.12318846218229026	-0.478227128560735	-0.35107415689586674	-0.6510277916517373	-0.6098477352751468	-0.027856461529270415	-0.12289011934881659	0.34355212084272424	-0.9383222650627223	-1.27552440697144	-0.9238687023808906	-0.7433415529908459	-0.2781028223933209	-2.1581826535796518	-1.2395359086569275	0.9598896963202671	-0.2791034751720507	0.03439688738674178	-1.1467312622395744	0.22819961748349032	-0.48266900443227423
0.22484205306935445	-0.3240000364819513	0.5795876466009895	-0.5978348831679052	-0.1632284106126664	0.5372866085156275	1.2497326262786101	1.1576924038203118	-0.5725611215125195	0.8435875489301179	0.4563308695151944	0.9254620630319949	-0.5380529534672298	0.08873716677106946	1.2045033986849052	1.637578515548671	-0.452922938130033	-1.6591328820467948	-0.48836314897280503	1.1174230328376547	2.5230655505898674	1.0649137950258674	0.8181996615053508	2.3107109817136577	-0.06012037950392005	0.030365552592263024	1.0634197312353497	-0.08774060052382626	-0.4355861353708077	0.11965018295484879	-0.5464788499533599	-0.4068925508424872	-0.6755511765852803	-0.6583048234240927	0.09500618982555391	-0.1223195361349029	0.29068816973284817	-0.8756151589028326	-1.2454397675443123	-0.9230492652457446	-0.7744796080907207	-0.30016187349167767	-2.181991495603649	-1.2624562580941163	0.941017011320511	-0.31385857218973817	0.04119353430439597	-1.0828097055136072	0.21897004982228543	-0.38860028357640447
0.25344693349890973	-0.2843575327683173	0.5434117807983997	-0.5908259371825821	-0.14599127736213924	0.541725375870279	1.2923973496426113	1.14377852286788	-0.6214632995492761	0.8782994472735419	0.42886786405130106	0.9727085931427467	-0.5398953797874737	-0.0004462114714048615	1.0877496193650285	1.727285700264882	-0.4414179590289553	-1.6475108896231778	-0.5139673953786354	1.2057170690673646	2.6222057978490056	1.106797553359239	0.8082432529113974	2.299547694421572	-0.0937523778903208	-0.051662824239644876	1.142449064826668	-0.10579631772297673	-0.47642628172748147	0.11195287375830883	-0.6021236422267988	-0.47564804771600483	-0.6838724242283649	-0.6934785570519653	0.2603571600582497	-0.11005030891974636	0.24325809273312687	-0.8328834840885693	-1.2430616009118747	-0.9238613531689162	-0.8180084585392416	-0.3484606587162778	-2.1885571766191	-1.279209129922306	0.8996305712000778	-0.33635679473316704	0.050572820962767204	-1.042632210414231	0.224206609530008	-0.3045462291495286
0.2951167517262777	-0.260563372393788	0.5380617223828092	-0.5881178366904203	-0.13125038084580226	0.547904743813524	1.3296214558020965	1.1315835094131308	-0.6717816994528057	0.8949922525584132	0.3760138918783661	1.0066385940143463	-0.5495044982753764	-0.0957847653270811	0.9928932866568628	1.8027397424833054	-0.4370186191943176	-1.63116030524081	-0.5300079006006848	1.2518553080686692	2.700358546428563	1.1258985403057205	0.8256535375435401	2.2963393318381797	-0.12611661672067537	-0.14305508796498886	1.1980413261498066	-0.1121681931573941	-0.49676546553143186	0.09538360396178731	-0.6534389443471683	-0.5381573250607251	-0.6824855496211844	-0.7144023719004748	0.46275643238534253	-0.10188995609117353	0.20264528439912674	-0.8266380535827892	-1.2672922917053113	-0.9308247315146619	-0.8696904614013535	-0.4124867753314964	-2.1943475133940344	-1.2864439497758597	0.8528820406764881	-0.3545074467818679	0.0697317034393203	-1.0152596664910862	0.2310645088666738	-0.22095499059882667
0.3504545791047556	-0.2569820482222995	0.5563637583751235	-0.5697773997034399	-0.12097068875529379	0.5447254354213505	1.3695055603381183	1.1281521642597636	-0.7222627984741895	0.879025221416363	0.29490716176530357	1.0288848932273047	-0.5588184213860022	-0.19298072482120004	0.9061492502499358	1.8565184660506702	-0.4306440655563734	-1.6022161505558	-0.5318668159934863	1.2519547696514093	2.7649656819154584	1.1364622165648186	0.8570762137669933	2.3047685003734677	-0.17656201643233396	-0.2308318635503221	1.2260042687136412	-0.10714190545279205	-0.5078473098223164	0.06695799499962769	-0.6872234259497787	-0.5947133378964241	-0.6827082594121185	-0.7173941184142303	0.6730220200613075	-0.10585702873228804	0.17535543804621698	-0.8618478595397262	-1.306917315222007	-0.9371891490844941	-0.9007604601371746	-0.48655915580815023	-2.2054167896788783	-1.27654077431092	0.810155077955266	-0.37381502553962676	0.08677712572805353	-1.0061616289693533	0.2563395670952256	-0.10043327556748242
0.42524507605516204	-0.27062256424249803	0.5752703207420812	-0.5406479597941602	-0.12337959359207837	0.5320553726003151	1.4152270598794519	1.1363822807542445	-0.7789523479245879	0.8367240097013136	0.2056184261592103	1.0398732759641007	-0.5561650560408258	-0.28033460502247026	0.8165687868383904	1.8892059577659868	-0.41696293098801573	-1.5594741123036544	-0.5129412067907538	1.2075909252861818	2.8290159709750258	1.145625153781174	0.8883556323128345	2.318764879047032	-0.23831333743069189	-0.29404151091888076	1.2418513994287808	-0.08943811119836222	-0.5171765510015032	0.03464075638785289	-0.6944004193667863	-0.645399787657324	-0.6913230790523434	-0.7043961304836998	0.8624265480718212	-0.11695807966333771	0.15533568320154126	-0.9279284099144165	-1.3461875539730248	-0.9441635512482017	-0.898442006668424	-0.5589223604127767	-2.214840521538368	-1.2584949879081404	0.7682593563227423	-0.3900774858839232	0.10507082389146657	-1.0102772112784133	0.28233347169648165	0.07100376193777677
0.5174474491179424	-0.29124469463656544	0.5971390623447893	-0.5055207716794833	-0.12349967495101125	0.5021396844353839	1.4617833799136604	1.153813769727027	-0.8310086702233754	0.7874118934492722	0.12840950665465964	1.0387599844319335	-0.5479640534330358	-0.35066795175227083	0.7341455550571578	1.8920800921976995	-0.4131065611815602	-1.5205925260803324	-0.4760068290088876	1.1348566590602747	2.8837250533002017	1.1191882805436522	0.9208616947232198	2.3463782413328866	-0.299560672048163	-0.3268719623437044	1.2424396308736092	-0.06459235130106702	-0.5300829000702052	0.008301824918799541	-0.6701584874893072	-0.6857177222540065	-0.7142014484846679	-0.6881854670660912	1.0395156953640676	-0.13345772561833757	0.13772959873759952	-1.0153893026775065	-1.3754129490457756	-0.9568152196621348	-0.8866864040509419	-0.619122253769024	-2.2365419119298933	-1.2286259103530524	0.7360107143675136	-0.4058815413057629	0.13436656735033442	-1.0207911412093815	0.2960650115312587	0.2668808233619021
0.6028761247404976	-0.318179400823015	0.6367053135651692	-0.47696419918200705	-0.11321270520238538	0.45258681402027695	1.5015595608878656	1.1771239133387241	-0.8708810472192429	0.7436886065102194	0.07021409031450515	1.0208535690513885	-0.5476586789048186	-0.4011093833391535	0.6766805795559045	1.8689053799955242	-0.41939133237389914	-1.5003667128192693	-0.43601911960898043	1.0618279865494586	2.9192941584256125	1.05474321154161	0.95389154301737	2.385963167345718	-0.3521571064163906	-0.33064207513372745	1.2334844655941402	-0.03119693398202259	-0.540984990195787	-0.011810499110868738	-0.6145257438897637	-0.7093006013459806	-0.7335113996758894	-0.684107486433496	1.2196236688713682	-0.15055834087556572	0.13871417684471454	-1.1272558624933748	-1.3857793164179384	-0.964546590659206	-0.8836919240325944	-0.664187200553935	-2.272166505278808	-1.1781142137177119	0.7144218613032759	-0.4224095854543398	0.17580502199014064	-1.041616730727141	0.3115648085018091	0.47126142949884375
0.6863653228908515	-0.3446575865656266	0.7025986884012482	-0.4715393183884135	-0.10689205912761943	0.3921091984474946	1.528743601576006	1.2016609066141952	-0.8908042937418923	0.712461897705415	0.04429662195464059	1.0003729111455872	-0.5500032766714642	-0.44156299595871895	0.6635225500233289	1.836962242798458	-0.4260395087032104	-1.4839607152498844	-0.39470661756488246	0.9659271284718145	2.931462763686356	0.9815781267596524	0.9833533797785246	2.415997235076883	-0.3918317456375487	-0.3052972758830633	1.2246917224300333	0.00620212436696284	-0.5501030202307443	-0.028642394221168276	-0.5520252561698606	-0.7139198742470919	-0.7373126508802424	-0.6985507180645177	1.3922637507942204	-0.166548175793282	0.17006281142822158	-1.2522515024965757	-1.3767544789409962	-0.9599349601452687	-0.8805704054680143	-0.690795961288911	-2.306549723008595	-1.107455056775367	0.7280319706781002	-0.43738050812028606	0.22222797132953165	-1.06481177284811	0.3386658414581036	0.6814857830843304
0.780555419134097	-0.3839340868199764	0.8053228326124474	-0.5042882387631782	-0.10889341510984214	0.3313721437625914	1.5491538516489562	1.2251946946958514	-0.8875170320197994	0.6851366854348591	0.04830907405163744	0.9846657348268326	-0.5490125059799152	-0.46851243235889095	0.7048262203400594	1.8020416875283911	-0.43728796653113183	-1.4556778245966062	-0.34887299776679803	0.855866919475343	2.928695798105605	0.895562783802976	1.0132763271894887	2.4228675847734533	-0.42601449202780517	-0.26206149506912824	1.2056839451456685	0.029607070325871093	-0.5677863362423544	-0.04069928362641815	-0.499886627999974	-0.6889088394337095	-0.7323421732734852	-0.7134450130160747	1.5296433295655996	-0.17896595721797795	0.2157979185220232	-1.373745225593749	-1.3487542000122281	-0.939493127038469	-0.8765097090794978	-0.69915247173141	-2.3218998893022578	-1.020455660315871	0.7787435308992199	-0.4439837218842458	0.27663988626687447	-1.0817281783671937	0.369675929506836	0.8939405746272768
0.861762595283577	-0.4441121394641906	0.9283187612533388	-0.5641876025337194	-0.12118901849880792	0.27069169397487775	1.5758173198624523	1.2350222716900376	-0.863995916368245	0.6593072310424007	0.0642782087995816	0.9736578206596478	-0.5506174187782127	-0.4782645871717479	0.7725610177545823	1.7694147413958983	-0.4578053930291156	-1.4114396302950114	-0.29484248633846294	0.78580618059348	2.9181027660694694	0.7807243283699566	1.0374958283105715	2.4141373745047625	-0.4569862736408646	-0.21155835570458076	1.182558547747509	0.030447545123263996	-0.5842922624712343	-0.043912862465916795	-0.4547081171169779	-0.6177626203452339	-0.7319625543116657	-0.7160639418873461	1.593401347867305	-0.19143100589116413	0.2573288355550635	-1.4873482388813635	-1.2931749490639355	-0.9044263621026094	-0.8693002715807795	-0.7010510165210774	-2.309407773852633	-0.9244058618342483	0.8404661086403589	-0.4530354000356132	0.3463410284692624	-1.086293708992891	0.396262751189227	1.1130811039477098
0.9204920959529931	-0.5003586065619025	1.0427908680117657	-0.6115229423862989	-0.1406058103554288	0.19298732135726235	1.6133429771505425	1.2347219491160928	-0.824644916090955	0.6397076450535434	0.08918088768729585	0.9648022701213206	-0.5607592461653388	-0.4765777279608755	0.8496048190098163	1.7365990355051888	-0.47513768038540344	-1.3592958213123805	-0.23676189454074398	0.7447404823119023	2.900689444458316	0.6526978871669323	1.03872694897754	2.3942067622097305	-0.456586201977686	-0.16169645385920536	1.1722074302332985	0.023330421100026127	-0.593751825420266	-0.029401620128271532	-0.42251004424392413	-0.5051841913169992	-0.7356170195174484	-0.71256129712278	1.5916748448881373	-0.21097938937376112	0.2887065505046033	-1.5896953867053432	-1.212943700412964	-0.860738971520776	-0.8591734846096415	-0.7110827135426947	-2.2894921497171956	-0.8382372317609772	0.9094708266233381	-0.47137159693388025	0.4450193885624968	-1.0688778195626776	0.4167157669614701	1.3413552767039403
0.9587364688936377	-0.548308995249177	1.136593210477193	-0.6399666773632681	-0.1563583013500525	0.09497122479795758	1.651313025575524	1.2333641076913435	-0.773457554989797	0.6281357842281674	0.12475796294733921	0.951661523755668	-0.5809512885811262	-0.4639758973855332	0.9179552303989723	1.7008379650853276	-0.4931411984064512	-1.3047987989877774	-0.19279560151732883	0.6867702934278801	2.8783508377806455	0.542260963508536	1.0124570723456519	2.378049481230642	-0.41238088106443127	-0.10408512837788306	1.1677254578066623	0.019310218990332258	-0.6053594506446592	-0.0030483636421033077	-0.4046780068787802	-0.36948847242464866	-0.7517331098432273	-0.7196080108344097	1.5454168242391835	-0.23473455797195633	0.31265630910173026	-1.676679687226784	-1.1247076204863764	-0.8155413178782032	-0.8634428871812551	-0.7319375725493966	-2.285388599082538	-0.7526903010363382	0.9937598437795074	-0.4888710229419494	0.5706088547540041	-1.0394412925356917	0.437006124065437	1.567198272086539
0.981778619160387	-0.5983845653129393	1.1998014806659	-0.6586456269117692	-0.17522926884788553	-0.012554494489272604	1.6824299278251555	1.217070010594351	-0.7106298115476405	0.6241937622341674	0.1751620040515253	0.9322472819490996	-0.6171279910239305	-0.44228859348692523	0.9675092786561101	1.6673811883176572	-0.5087676192962467	-1.2455510194296164	-0.17204051675833149	0.6199161959735456	2.857061174373057	0.4602817421414194	0.9746594294685161	2.351809364112229	-0.35419903061936586	-0.031070459084969325	1.1636122274797687	0.008678005789823359	-0.6105992845632204	0.021476065659030173	-0.39533626838523855	-0.2276406981170005	-0.78812085273017	-0.7461286930071144	1.456241412966056	-0.24467418508296931	0.33219000639985535	-1.7531292270676069	-1.0290266039925071	-0.7776745031800967	-0.8723174370538118	-0.7580316382774557	-2.2902221280712998	-0.6611849597402948	1.0849153806331695	-0.5050425299286154	0.6994782734162224	-1.0025372746390087	0.4558587884239983	1.765824348293234
1.010315955598373	-0.650809641454041	1.2288086712091837	-0.663432541724036	-0.198263056788742	-0.12431142984145764	1.7046050455560464	1.1832741362625894	-0.6390348042774947	0.6231069430862886	0.2545703417425784	0.9104423930629301	-0.6695234739653843	-0.3970844876485057	1.0046244725846822	1.6351139541772386	-0.5299263489771222	-1.1916524595247928	-0.17598124916343358	0.5700143306813703	2.8418450219984126	0.39530516741564925	0.9379004047540589	2.297646595255835	-0.3194291660740559	0.04628734375978084	1.159477048218366	-0.006355314354665707	-0.6059661209525548	0.050837575739379484	-0.4015975625861975	-0.09507332032868716	-0.8420925459285942	-0.7886943418674357	1.3663610981097185	-0.2325872743977019	0.3463936880379432	-1.8243984164557259	-0.9391330139887654	-0.7563470900303816	-0.8758109970752173	-0.7817804427947493	-2.298008563848418	-0.5793407162867141	1.1899210330914907	-0.5219816832536813	0.8255627455580334	-0.9514330529878963	0.45698165794048434	1.9101950211847183
1.0309940661601995	-0.7068672035405092	1.23359450500844	-0.6544662987483849	-0.21564210437255413	-0.23486079405358887	1.720558687370455	1.1343471160776204	-0.5606914813236373	0.6176175853563272	0.3550217615423287	0.8915554998768626	-0.738253101116147	-0.3289744461653881	1.0334892885728468	1.5981241645765332	-0.568853452178652	-1.1469746539395331	-0.21182214730247484	0.5539294035207016	2.8256101428264873	0.345758868231863	0.8943858851797657	2.2245017017575974	-0.3046732761594289	0.11038835675782613	1.1465666849404639	-0.01866847714995868	-0.5954235391575773	0.0939702022730919	-0.4256627805798777	0.029955697040031194	-0.9036414336049367	-0.8465685275042951	1.3067814213374795	-0.21093887458934088	0.34489812635624945	-1.8802508828965976	-0.8645450605168647	-0.7478367025640235	-0.8870085375074618	-0.8123076834408798	-2.3115977089149466	-0.4932656162039457	1.3044859580698507	-0.5465972999627435	0.9454230559247165	-0.8886673268000799	0.46397598067634827	1.9764446046161712
1.0164624588311688	-0.7561596049118247	1.2138214548378274	-0.6482732548344183	-0.2390070257577424	-0.32261253592243466	1.7367154794188715	1.0660333152682298	-0.4824516941720508	0.6090740816141921	0.4614387847243872	0.8854538810233696	-0.8131648659381522	-0.24920523072476897	1.0547826280131887	1.56523010557864	-0.6077249757709975	-1.103068938760038	-0.26976395129937436	0.5570524972187292	2.806703264131184	0.34074831948213435	0.8443486644717538	2.1443173803289604	-0.273119572127201	0.16188291299598612	1.1374051996766137	-0.03238519145419781	-0.5851505886105535	0.15457457468158028	-0.4608007298834007	0.1321865362626039	-0.9561655131622899	-0.9096713655098085	1.2660298214327361	-0.1875449628188901	0.32920303737447243	-1.908775964629367	-0.8105290799423424	-0.7475758055389321	-0.8995535939479623	-0.8592080520429116	-2.3141505710685673	-0.4042525740665776	1.3920999395808158	-0.5715330724906644	1.0472264101042186	-0.8284320438975732	0.49335423498850617	1.971387086547632
0.9806303713037099	-0.7963097908431747	1.1646734605793578	-0.6527173171805303	-0.2736777890279606	-0.38137785335521857	1.761820404430841	0.9815691888068203	-0.41157404210335125	0.5972148584378512	0.5600856625757524	0.8901140803141614	-0.8713862162679284	-0.15971486891266942	1.0477749848253108	1.5383122517559815	-0.6372591250204394	-1.057689232805902	-0.31317088742857485	0.5521868365911023	2.7812868938668127	0.37040744616975785	0.7814137759763404	2.0643887381807473	-0.22866485589144556	0.19844254715641804	1.134437703731064	-0.04482670261756589	-0.5818790628020527	0.22659598573084203	-0.5091600906747742	0.20340599410602356	-1.0101523911191863	-0.9584414363709627	1.2307182383114663	-0.16097401670351275	0.3047755299068049	-1.9050999879481278	-0.7841031584112713	-0.7604516249180848	-0.9147437744046695	-0.9172569087193067	-2.298548830313885	-0.3353704869437734	1.448753117442987	-0.5914336671401723	1.1257085274250456	-0.7775135807258067	0.5284045544750605	1.918748750751579
0.9432061754035483	-0.8498525549674655	1.0841958869550183	-0.6520316122482199	-0.29930606208758986	-0.42257206728526375	1.7989683292525736	0.9005332125777782	-0.3536457607329294	0.5791773447157749	0.6275712854642991	0.8915594061629403	-0.9169582750288832	-0.052354342335388424	0.9991990148456272	1.5174311486913818	-0.6672806646888785	-1.020015654059542	-0.3281010902440643	0.5582619500648447	2.7538632864806805	0.4072917287893114	0.7036517178482053	1.9889798458929437	-0.18827840085398306	0.21468723097543277	1.1239285538883925	-0.040765097808492655	-0.5839507295571612	0.29096783764061485	-0.5606681715774704	0.26124891649288157	-1.071407706798388	-0.995723200619298	1.2014647396082239	-0.13046638403533584	0.26098049866120016	-1.8897951605706595	-0.7862263234933777	-0.7873607645623577	-0.9459090520501652	-0.9904892680997655	-2.269180605118513	-0.28476526031793026	1.4637037494186014	-0.6162384668331059	1.1772364946519205	-0.7354991406640117	0.5593359367165627	1.847001137754988
0.893175375934079	-0.9078385223770438	0.985270183464492	-0.6397844013686039	-0.31093939858789327	-0.4494971300486551	1.844823146134975	0.819465287138742	-0.3179333043640075	0.5666697141834119	0.6821406339834634	0.8945945904453756	-0.9651294103299979	0.069719689674963	0.9122938831930005	1.5087909378718831	-0.7040102356503659	-0.9902403015692828	-0.3236010009447479	0.5681524098524833	2.72932319392753	0.447243242356213	0.6247301678919077	1.9244661900387166	-0.14544475421448236	0.21608794839319817	1.101470404099291	-0.01706619268399424	-0.5855325662118209	0.34033662162512135	-0.5996777614260386	0.30972774092618344	-1.1261082684035055	-1.0324388343734914	1.1791938727763516	-0.10461795157544626	0.1992304185592593	-1.8705532668491358	-0.8169761843561526	-0.8257603971286089	-0.9676235692741202	-1.074573923144945	-2.2437220944976692	-0.2449324878922828	1.421854858269948	-0.6518703542183495	1.19022286814816	-0.7116023442877366	0.5794111646141005	1.7854968110780323
0.8354831579923323	-0.950719959929288	0.8837752428817339	-0.614191983736748	-0.3110594799468268	-0.47239381096202254	1.8845961528867732	0.7377455978158257	-0.3098057438857623	0.5714959280265328	0.7493035623118282	0.8978993084671775	-1.0082720450664684	0.19279529434177012	0.796863386248503	1.5036730553708035	-0.7475803738960319	-0.9741372294222561	-0.311000750906662	0.5333328989669599	2.702728381223932	0.47336453407027107	0.5545518130722966	1.8842338181061002	-0.09784142203215561	0.20310857335975224	1.0740210666029562	0.0077009020844805934	-0.583290132999675	0.3846820996079165	-0.630606707315447	0.3447986418650916	-1.1529852909003295	-1.0796992239169356	1.1619390589786298	-0.08986044135050104	0.14047977049671548	-1.8499810591313586	-0.8638742955692541	-0.8727181870390514	-0.9721651973019471	-1.1560316914095365	-2.224297246769794	-0.21117366308513302	1.3454392162144828	-0.6988932401132106	1.1681499071641643	-0.7047664322478135	0.5890290142576406	1.7311187336751608
0.7802225237470767	-0.9759741986198852	0.7890912994532859	-0.5798199390285393	-0.3073369578198926	-0.4950876576604596	1.915214702218605	0.6676043021947724	-0.3262827272756894	0.5959401485220344	0.8295398663086105	0.9050634371338255	-1.0402956539255177	0.3089839241788934	0.6705359466128384	1.5083421882580097	-0.7939722461464213	-0.9726595444351466	-0.2995907114028809	0.4639325849944885	2.679431480694583	0.48072256643313294	0.4915273885283762	1.8682373676421176	-0.06600195252623	0.18871938534089303	1.0462337155151904	0.022150444167726553	-0.5789670453241555	0.41846048996543656	-0.6507802036409239	0.3711593623052999	-1.1485513414262774	-1.1441966760665547	1.1427432063285887	-0.08929323436862245	0.09690491916536004	-1.8364126852256368	-0.9359233205617693	-0.92304191603377	-0.9790388900713346	-1.2305265102409246	-2.191514207578949	-0.16428762902279007	1.263122933191353	-0.7488193571836307	1.1097650314256853	-0.7140337163840609	0.5894540256166846	1.668755688384584
0.7256711014132973	-0.9878712788071498	0.7020898787025918	-0.5516105589018531	-0.30695124193968204	-0.5173805530038008	1.9455507457562695	0.6041371965414873	-0.3598468157474958	0.6337356659392694	0.9164550985049456	0.9207940511690464	-1.0568707047070875	0.4169367119864626	0.5446687791077404	1.5274745924304525	-0.8321340608830325	-0.9763057321408397	-0.2838277817824719	0.40539745432050484	2.654291375324391	0.4742060847995081	0.4269718975549903	1.866439364960422	-0.06399639847445353	0.17769100956790543	1.019139950757893	0.032095372558544846	-0.5829261308149375	0.43116200514086805	-0.6559691658651954	0.39702310547981645	-1.1198521479127197	-1.2053341667468789	1.127552023310701	-0.10686652211074969	0.06868865543740067	-1.8169635774860058	-1.0187821938835453	-0.9777016800933852	-0.9732677103996108	-1.2968590431607256	-2.131668355056826	-0.09294075156204569	1.1727342455110683	-0.8004553973774998	1.022674114969135	-0.7340873762209839	0.5772441313883597	1.609983648205517
0.6682152874420425	-0.9850770588491748	0.6307910305332468	-0.5397669591532798	-0.30016846457447593	-0.5306449672453314	1.969576435150073	0.5396860552203837	-0.40719225904296835	0.6770315934845808	1.0041728211206802	0.9330480705950436	-1.0463624278861001	0.5153916142004608	0.42384734483398034	1.5575265705404804	-0.8638358148906482	-0.9845327433065725	-0.2626016596388748	0.35748879914643344	2.6118976639849913	0.46029281517733256	0.35409850767532514	1.8782624697503774	-0.08499756292336877	0.16266513181369935	0.9971163898720601	0.042773128728370566	-0.6035349458668418	0.4399336906210441	-0.65775236960171	0.4217045658959512	-1.0807615180176215	-1.2374977431132195	1.1420485187393374	-0.136736046924313	0.04839055994640988	-1.774165594185948	-1.082249862356217	-1.0341913979346269	-0.959057541585272	-1.3497852278343094	-2.049263284472818	-0.006832640894393194	1.0727511624478432	-0.8514947835453152	0.9247791555972513	-0.7637385574907695	0.5567124098088856	1.571848735227847
0.6010572615389548	-0.9597283676529555	0.5901618204374534	-0.5498702571432683	-0.2800129904189617	-0.5305459086752493	1.982559004792121	0.47379719944954557	-0.46280577569119635	0.7303225730576686	1.0759850987042956	0.9335519814990774	-1.0130528529582248	0.5882242413051935	0.32694280114479324	1.6018815522165046	-0.8873288881572494	-0.9942669931591569	-0.243852689455368	0.3083667126629374	2.558194358540182	0.4315084583266782	0.28318595725795837	1.8985477339505148	-0.10245523549841914	0.13631982012177493	0.9825686360798237	0.0546350021004338	-0.6320933888792385	0.4486146509928239	-0.6538164694625571	0.4419969323550837	-1.0369129971343853	-1.248935420169653	1.1690085267986547	-0.18618771754082317	0.026783847983937348	-1.7053539630525916	-1.1076280601261437	-1.0795838056945215	-0.9597925503170481	-1.3968118423814346	-1.9555084939425016	0.07938550505620204	0.9676401414008131	-0.8981865992184023	0.8146683102517761	-0.8044444322647291	0.5334469731916129	1.563919528289077
0.5271158890539895	-0.908365882200098	0.5771292393441099	-0.5763566951299087	-0.25765238585394395	-0.5232061403396082	1.9957764668922402	0.42000111966147535	-0.5218174852782358	0.7947322651334574	1.1192686295792074	0.9195948213431683	-0.9580481143256708	0.6329446154581421	0.24897270222679393	1.6700594399814093	-0.8958197422987357	-1.0048213581795875	-0.23160992314666715	0.2613293409536661	2.5080652301637985	0.3824272266511537	0.23094614975667974	1.9202186148961782	-0.1219756152199867	0.09966923028486502	0.9801542532838884	0.08445322619313762	-0.6667050534081882	0.45229618039141684	-0.6467961088061898	0.4569690264014971	-0.9921837602597281	-1.2474947791561064	1.1945434037006115	-0.25114304566201096	0.017199790207082125	-1.6282371940734606	-1.102378354296497	-1.1132468711432706	-0.9790615755260192	-1.439560661635218	-1.848576975494868	0.14628695708601724	0.8505932007773238	-0.9379805122488085	0.6976833387964254	-0.8543556716818212	0.5149668496539419	1.6104743445561573
0.46622498065435886	-0.8439256602397049	0.594111392751788	-0.6028778523536286	-0.24005136969755791	-0.5140974689667792	2.015040822676491	0.38762698517445127	-0.587810466104095	0.8592340605268634	1.1373947227031043	0.8835007379844788	-0.8833161811702823	0.6485480631587132	0.17410944019012004	1.7556459635607038	-0.899812923450875	-1.0244782627206135	-0.2239345371922254	0.22607219910408757	2.4541547260483556	0.3193109219584318	0.1875480270454452	1.9344459296939973	-0.17142343364164153	0.05668812536506901	0.9891006389895555	0.15827423918576655	-0.6899158100028421	0.4504339281664474	-0.6414826436183327	0.47792054165512576	-0.9606450169117595	-1.2365726030374278	1.2172790982576447	-0.3159498195736588	0.01787279296384419	-1.567776287869863	-1.0909753501871178	-1.1506617093049523	-1.0180578721285867	-1.4784638351769386	-1.731017467112047	0.2052823740363226	0.7303500796296831	-0.963210973655452	0.5851706384920825	-0.9086012756169799	0.5033498725067516	1.7207862298372292
0.4174678678830518	-0.7668563511734796	0.6378438382374143	-0.621660959613367	-0.22152972978934932	-0.5057765490798446	2.0323530316808256	0.35756916841199976	-0.6556227188841384	0.9157449720838349	1.1442986878985728	0.8321447949199019	-0.8018660083941137	0.6303864190445946	0.10995325859075296	1.8431735072952438	-0.9048407404047465	-1.0458012570846054	-0.2381413611670768	0.20797416950876654	2.396605295279913	0.26131589637454994	0.16302858016186458	1.9395471437244036	-0.24119697084710617	0.011183000423000888	1.0230117428051932	0.2726905989194352	-0.7003954778399633	0.4310187549697163	-0.6378559927758268	0.4969730806198488	-0.950223211013274	-1.2281128644339163	1.2327154651305623	-0.3799057830124897	0.000939711256664566	-1.5235485278448586	-1.0862744520418803	-1.1994715006329437	-1.0507748348744994	-1.511817042747842	-1.6124846542570856	0.2618019971203924	0.6087839973127044	-0.9719170290478238	0.48657836639020446	-0.9570470870303446	0.49341195258047393	1.8772179959836766
0.36399714941437994	-0.6568585373348952	0.6933040953911145	-0.643126127937458	-0.20601740151259246	-0.5020547770896001	2.0477003970156176	0.3048753363687259	-0.7198297071208298	0.9732948090635233	1.1451945899011824	0.7749997358880546	-0.7241990867175263	0.5825496965333244	0.049272131577165215	1.9302202478720627	-0.9033058881203591	-1.0609549166274148	-0.28260392572069615	0.21305466715511204	2.353054724696143	0.21844663784509874	0.15378398315353936	1.939650240208446	-0.30352501852874714	-0.03146611627764969	1.0930288438873201	0.4027074957790842	-0.7107717870320364	0.40800800247708285	-0.6447839802656627	0.4993324147969749	-0.9590404940998033	-1.2177798322440991	1.242844623141481	-0.44368280615346584	-0.03205819551471045	-1.4752054974202264	-1.0745111196548591	-1.2483327364447563	-1.0642726804117473	-1.532409698637812	-1.5069594782882647	0.30949128874822485	0.48842379995538704	-0.9557964559414307	0.4015062133309817	-0.9955073481873249	0.49030569672178553	2.0576771550268615
0.32772602594172134	-0.5275884768284194	0.7497315947442434	-0.6692219745069599	-0.19627625612275468	-0.5049982317434817	2.0545027556324658	0.24172772281538185	-0.7800801486278928	1.0308704349721451	1.1295566416755307	0.7076084884741898	-0.6540240201332017	0.5132365275248053	-0.005080253641130694	2.0072983363121226	-0.8990604610496155	-1.0850116282175593	-0.3359362924539962	0.2409635872718793	2.323753379357395	0.1842254203621417	0.13987008121558614	1.9168411740789562	-0.35641241410655783	-0.07039969359416401	1.1904601641705692	0.5275407746764909	-0.7200111511285723	0.39944164224222417	-0.6580776837968851	0.48676673698443673	-0.9864894758324356	-1.2029453722228172	1.2503789186866672	-0.4947044246662468	-0.06368101640652837	-1.4181884881975866	-1.0418043990688899	-1.2948973435145679	-1.0872258234614725	-1.5563672945258364	-1.408833065976303	0.3445650351865538	0.3911744463880947	-0.9178325244665462	0.32949791296021985	-1.023895371797559	0.5016498270705777	2.232225653482778
0.3203878537148109	-0.40402492186992056	0.8025571244484582	-0.7040627289157341	-0.18400612453719856	-0.5043048217529041	2.058232466959949	0.17616155406548406	-0.8336192515234844	1.0766642044912238	1.094089961922918	0.6297913635187296	-0.591008289710415	0.44418072857970925	-0.04724693420267371	2.0714125470180638	-0.8922626473109629	-1.1216545216854104	-0.3875695600499844	0.2944301556894463	2.2968779851206462	0.17389981437513044	0.12381179091589603	1.8632598693925604	-0.40542898644972186	-0.09961920466280146	1.2861662982014495	0.6569159296957668	-0.7393976378564215	0.3994798422878644	-0.6622425087400505	0.4573247574969404	-1.034073447299976	-1.1722086288091902	1.255675911554707	-0.5146343223687977	-0.09940416890899084	-1.3480506873483384	-1.0206115528315745	-1.3340061750363483	-1.114811336357762	-1.5879287807990747	-1.3196808508311895	0.37335026520464576	0.3114162785463825	-0.867564422771436	0.27229244270333475	-1.0489232309147396	0.5218299960444234	2.385445588970483
0.33701814935331253	-0.29197276603406436	0.8538763759358533	-0.7561198850110571	-0.16547720697087262	-0.49138475396927916	2.069313677380582	0.10618319941540097	-0.8783799974694151	1.1123081884089305	1.036412555271476	0.5484273308046449	-0.531008981016352	0.38673759093005045	-0.08207802768330905	2.1188660379327375	-0.8839684594788967	-1.157229787750075	-0.43172090347449227	0.3508328300294904	2.2671881422744606	0.1962285912896695	0.11338531806728194	1.7929521911351631	-0.44800804203083533	-0.10721400364873519	1.361938409911706	0.8051582948220201	-0.7797524479667792	0.40818467768817	-0.6585074198324865	0.4160024056895969	-1.09679662296488	-1.117109863399707	1.2677154604360656	-0.49784769669082374	-0.14542177098711248	-1.2637518805015788	-1.0028002488921313	-1.3600076870017825	-1.1343253644773255	-1.6134110392547598	-1.247454235489728	0.3990435037720171	0.23800949507958818	-0.8123921160329006	0.23376376217140224	-1.0738066112146512	0.5518274027067925	2.5156474047372024
0.37385857218348334	-0.18373413011268394	0.9026112771716498	-0.8099390423881397	-0.14499787702914463	-0.4700211223548079	2.084521376929495	0.04042853032653805	-0.9156565839940685	1.1331014333941016	0.965946253682303	0.46791877474159393	-0.4719257959069406	0.34068385379791927	-0.09010402296006556	2.145716223162828	-0.8771065154219553	-1.1870974955520281	-0.4565260686028738	0.37945389507867366	2.242587616775708	0.23292463229873545	0.11630419324860261	1.7151720797143892	-0.49217699279289173	-0.09102389323560703	1.4267053258593996	0.9585594362908878	-0.8331843736028762	0.43879246425753743	-0.6491777300128403	0.36373086001812294	-1.174011119798976	-1.052253401668438	1.288484576155881	-0.4518667926062842	-0.19861391479936016	-1.170857836183693	-0.9641287094331951	-1.3744709361674061	-1.1663980603101998	-1.6188736041866665	-1.191889272976423	0.4040776179666953	0.18003920985856262	-0.7587660163740801	0.21410556934497688	-1.1017942221027404	0.603836200124565	2.613418652602456
0.4145875990997089	-0.07274456496507191	0.9566408219053615	-0.8591318614244454	-0.13081008252971332	-0.45722369851509503	2.104957020781696	-0.008757278459382721	-0.9547154654006663	1.1375997594265068	0.8916755530678289	0.38831257076251047	-0.4153602541301651	0.30714202276113856	-0.04742528965326767	2.1535337263568914	-0.860851617412926	-1.2202567466627685	-0.46842817394592523	0.4058191714313201	2.243856708633338	0.25628320155299783	0.13892099910141426	1.6375280556525513	-0.5234761057667333	-0.061708878706667844	1.4793783788929074	1.109907003870561	-0.8946558042821164	0.48681469663322074	-0.6282813132536413	0.3046638041557712	-1.2466499427466062	-0.9961466478181669	1.2904715869810182	-0.39366730478711315	-0.25145293988120815	-1.0802224246631855	-0.9156396102865051	-1.3820957435908485	-1.2106528453086227	-1.615654332586797	-1.1540458753647493	0.3850305104891278	0.13503511485914316	-0.7052381463415004	0.21516445163867087	-1.138731263729085	0.6756211433724004	2.6630682015355127
0.43473500687063515	0.02449035405138265	1.0208767869309614	-0.9127774226161318	-0.12633068395859262	-0.4530349361230325	2.127455909198037	-0.03895886666680796	-1.0004930808331847	1.1344129846369646	0.8144623875822232	0.31393297755549676	-0.36263564530830006	0.2864500898307112	0.031471106927497265	2.1408939455661247	-0.8200006046627214	-1.260837670621267	-0.47951016955685855	0.4474736822827177	2.2582613328813355	0.26240659041178305	0.1723224219968675	1.5545106428424356	-0.5434433187744483	-0.030529272809924353	1.5153263438309348	1.2617845260022835	-0.9734780057671572	0.5388527088068503	-0.6019509445676314	0.24878263413348436	-1.3130123988588207	-0.9501980240538301	1.2754642918544035	-0.3306431813899401	-0.2952313537747939	-0.982889856077423	-0.8581755652705467	-1.4021958383408384	-1.261717803803318	-1.6198592936810468	-1.1250405772606844	0.3620771504670561	0.0935315985290343	-0.6477119667074926	0.2350378644434889	-1.1786445689911695	0.7536815629833974	2.668108991319372
0.4440416039947051	0.09809246905707905	1.0825888543424262	-0.9584201996611098	-0.12419469130120193	-0.44775181238529627	2.143365111898757	-0.05929134390705502	-1.0444736105548622	1.1293546704334492	0.739694907184311	0.24805346285373267	-0.3245554416396087	0.2822453451800806	0.1405440950685413	2.105075891068311	-0.7553187656362593	-1.3077763342368045	-0.49398615775148197	0.4855913392518908	2.2682888852122005	0.2600203511729623	0.2182678452881203	1.4778893359022962	-0.5639301053707064	-0.006748911194686127	1.5362612375651463	1.3966828011187078	-1.058353428768752	0.5938034744605603	-0.57440365981819	0.19214815120320258	-1.378261306016364	-0.9175557682452885	1.251855129813826	-0.2674536226230522	-0.3386358772479562	-0.8613878444195254	-0.7817471658266905	-1.4264151664024802	-1.3144025037624827	-1.6377813622709732	-1.108931563412472	0.3622311998631778	0.06337862072700402	-0.5858927885933346	0.2531034294298051	-1.213158494453605	0.8064984066887346	2.6301636655680856
0.4573911914712737	0.15468132648766963	1.1399130678179419	-0.9817254875503872	-0.11725908311553494	-0.44907731039449655	2.1431873554439997	-0.06827865667839594	-1.0745396679928114	1.1277704933704402	0.6801195470012734	0.18390833917050334	-0.3088829422414364	0.3045218094648386	0.27822874952593835	2.04969092880367	-0.6818125948132063	-1.3540278743333354	-0.5151239603854672	0.5098122238806692	2.2762833005874743	0.24994388849394883	0.28925650134671793	1.4326258555484226	-0.5886981783365604	0.017781834751497947	1.541607998011417	1.4958960896404343	-1.1475114947586733	0.6472596633285895	-0.5502781984550331	0.13505854172433968	-1.428224222977974	-0.8990667747902814	1.2239552503102284	-0.20695492078805203	-0.386352603570002	-0.723876477722592	-0.6930897789908592	-1.4427965598934223	-1.3609485196840359	-1.6658176733081547	-1.119217247113814	0.37615066315556567	0.052367603206984456	-0.525328766814475	0.265306402204694	-1.2451584884955618	0.8223917326954368	2.5509886941731534
0.4737561357143247	0.1889715215494076	1.2026931318246104	-0.9745776646167481	-0.11139329067309248	-0.4538321217584593	2.1329028748473657	-0.05876098702115319	-1.095875438675011	1.1338529964658544	0.6281827067362246	0.11774757187113907	-0.3130292497245638	0.3575524459066449	0.42801280761560906	1.9890812388917887	-0.6108331585307467	-1.3965224003501404	-0.5281658079716165	0.5174707657516282	2.2897986972073365	0.2169240954073357	0.3683436929927533	1.420287268338256	-0.6214261186788953	0.0653107234952068	1.5151419727810638	1.55492805841491	-1.2421430750820481	0.7080980110166253	-0.5193813823626797	0.09961621567107262	-1.4614788440333661	-0.8929175850327787	1.191585873449317	-0.14825575062770208	-0.42745146945055196	-0.5937460743506708	-0.6043825005473551	-1.4561647764748593	-1.4189007822209296	-1.7037157349024052	-1.1482101727034033	0.39809720033870255	0.0547266888319544	-0.4699308957490162	0.26807843552639665	-1.2853483674935606	0.815748962565201	2.4469220351729697
0.501198294574724	0.19025056589636755	1.2711255174341893	-0.9429961785887644	-0.10754340952910728	-0.46009639704748934	2.1175459868453546	-0.031236742611233676	-1.1224360696646531	1.1417038832595119	0.5730104289072468	0.05805561431657876	-0.3258821243121964	0.43393864039310603	0.5884924393393233	1.9215657910330777	-0.5370405389526687	-1.4338339462746585	-0.5281573965897486	0.5048749509134692	2.2900533789066566	0.161918789519425	0.45705153305084245	1.4249059908233446	-0.6787714556464073	0.13581956390114483	1.434944955873893	1.5811318268518335	-1.3357545505173327	0.7765190677642798	-0.46185298073693204	0.08992777465990599	-1.4669200491527796	-0.8970231817870401	1.1487604267707805	-0.09135948837403733	-0.4551982929839796	-0.48655840706368486	-0.5205424256079988	-1.4755189262094475	-1.4932546284946804	-1.7488632271129538	-1.181805673678196	0.4318285163251174	0.06924999264225089	-0.43472103194317757	0.2575498741834058	-1.339457748543866	0.784670662816869	2.32507878565183
0.5263487822925967	0.16582278662995992	1.326802396538802	-0.8961469080552911	-0.11070555198101939	-0.4720919181770101	2.099811606260973	0.009105524848319474	-1.1419525683926683	1.1509215832866022	0.5236169312941559	0.023891236280312114	-0.33498907135369765	0.5241701039541	0.7496394656523592	1.8496483231525613	-0.4553085859703911	-1.4515476950576354	-0.5307943648053295	0.47950826885152936	2.2661262490874643	0.1050975057421093	0.5624265085384677	1.4360404110998988	-0.7731623894770486	0.21088073591481868	1.3095067951577932	1.5973948071678765	-1.4181987984332145	0.8417217706667308	-0.3933080749461865	0.08354554030049834	-1.4425586349762793	-0.8986387249044684	1.1086320024975709	-0.03989220723263755	-0.47899018673692756	-0.4027900681032824	-0.4451007712936847	-1.4984374437516206	-1.5678807002246444	-1.7879557695723136	-1.2249733766861939	0.46485560650069135	0.0835157287912601	-0.417639991380209	0.24641439250134697	-1.4009149094438467	0.7272259176463914	2.1955684056519216
0.5310286159941768	0.12669190065511043	1.3751947328289684	-0.833617562076015	-0.12965657371814143	-0.48386101971777074	2.0714372321704433	0.061169957454709434	-1.1433318131872023	1.1678059634721163	0.4900651889973585	0.016742732757974218	-0.32957376305331165	0.6078153745667612	0.9071791091420781	1.7844799070045056	-0.38612052324547574	-1.4489137215681123	-0.5250157454620954	0.45241095524991815	2.2265081366067583	0.03692082363805975	0.6798261753405526	1.4582144028876887	-0.8842835928587803	0.27402216652601835	1.1635990581190634	1.6088343730062742	-1.4822901460717348	0.9019298176017004	-0.3279199217160271	0.06678432809759559	-1.412295411340025	-0.9053908666516669	1.0726768117568484	-0.006440500229948934	-0.5038165106530469	-0.34663092491561054	-0.3730905508849152	-1.5298002058523816	-1.6405376744879985	-1.8174439089780638	-1.2650273302176436	0.4727726451084961	0.09799805592817008	-0.39951844440594936	0.23416407133121156	-1.4589252185604125	0.6511331432161513	2.0761451813146268
0.504874617544419	0.08276755001996039	1.4176274466091132	-0.74852071199539	-0.1476469445837963	-0.49466312093153497	2.0264585006721996	0.11759226230429498	-1.1237154763641413	1.1775468103432702	0.4728349978760728	0.023063103631822676	-0.3121911662971231	0.6813580949790127	1.0548689290376694	1.7185991898820472	-0.33589793331594564	-1.4382115880489708	-0.49295155778173294	0.4325186387019727	2.1793272726479307	-0.03811560421285682	0.796778161900104	1.48403388635121	-0.9950774648797298	0.31058634847027417	1.0138678166889523	1.600408923682662	-1.528788054781297	0.9472923717996707	-0.27083330479977585	0.03287478455851471	-1.3862029346976286	-0.9283490691295302	1.0273075825823774	0.004015690382418001	-0.5261668491183619	-0.3095064614313534	-0.303619258955531	-1.5821817141999328	-1.7142245683940263	-1.8478400480658295	-1.2835077426738242	0.4546828445925393	0.1121467158675034	-0.3855916662855988	0.2138085657747925	-1.5009437865884152	0.55662845694784	1.9679020272390992
0.4476214355478712	0.055360581305402376	1.458171015468499	-0.646593711740721	-0.16032826385297233	-0.5065265639676125	1.9684273666389682	0.17125415541039002	-1.0875001318127622	1.1813156781001504	0.46240686840493417	0.053079005853485815	-0.2926404103905919	0.7496386828896999	1.1767259756052044	1.650036659590965	-0.30022865028350587	-1.4218868631538766	-0.44986004847257793	0.4266504053203291	2.1449625097955782	-0.10398909484741754	0.8961363149280738	1.5069584205428264	-1.0851819166048888	0.3136697459028873	0.8650013632784754	1.5745322365708314	-1.5586092708049422	0.9651556681422617	-0.23504071088127132	-0.02290175867099494	-1.3632435798867821	-0.9616679199188743	0.9664100425893534	-0.004229068247029394	-0.5492774314385385	-0.28970508986093807	-0.2519869885254104	-1.647380248230841	-1.7711423741973096	-1.8941723099149428	-1.2978268660944576	0.41862428237186367	0.11832248592790758	-0.3766200270889466	0.17848666292091772	-1.529476289015918	0.4378299115144474	1.8753165476249396
0.37623226103005647	0.05142506023783231	1.4973140982266282	-0.5445451941562756	-0.17105553191768713	-0.5117436486586271	1.8998419431045614	0.22112048236918547	-1.038217089931939	1.1974484952139108	0.4418011223449039	0.10662246912161925	-0.2769000499861495	0.803001109654233	1.252406220673635	1.592970667026734	-0.29238337467946385	-1.3978412342011355	-0.39283929079021196	0.4248322475878468	2.1088581414376977	-0.1641765815416782	0.9666325227198842	1.533173794505069	-1.159943360260368	0.3008722822223981	0.7221576974971324	1.5415094435461978	-1.5753848282817753	0.9645349174006057	-0.209445311302879	-0.09033372661588084	-1.3374497368276834	-0.9987609740024948	0.8929366140320927	-0.023159601267222545	-0.5795999445348834	-0.29316141968298226	-0.23403709678687318	-1.7184030327514628	-1.806359274049449	-1.9522794339506107	-1.323508081975876	0.367925525755519	0.12261918282301403	-0.3630934437421697	0.12592563979775565	-1.5461862962246173	0.29265442655127805	1.812178425144144
0.3255742673531586	0.0705831767947637	1.525419536927736	-0.44632013255515524	-0.17309327619049636	-0.49644145811825513	1.8314660182489753	0.27139895413690457	-0.9632534713807729	1.2246742359014409	0.4068566982620589	0.1711972842734047	-0.2666530380393036	0.844726068370228	1.2870416984987796	1.5575443780648415	-0.32432882389657836	-1.3672383781180948	-0.30386789908269973	0.40306209635777507	2.056782208885155	-0.21299759687329378	1.004748018569219	1.57652380411512	-1.2278879984341606	0.2977070246809545	0.5876941349111358	1.510908708435232	-1.5743512418312877	0.9603758874315078	-0.1856009856639462	-0.16197169163040945	-1.3021907276538838	-1.0383716978446138	0.8171390468490278	-0.04070587915306948	-0.6139895545378348	-0.31879379372296107	-0.25266884049694827	-1.7736470591630429	-1.8185459003059343	-2.0062058749583924	-1.3538496116433871	0.29787156286936406	0.10624607489983817	-0.33767743748596046	0.05624601959320681	-1.5537363464184688	0.13550516478147542	1.7675640899000533
0.29039349688726024	0.11418875022344015	1.551222737685412	-0.36654834546152243	-0.16001532455393405	-0.46612481859822774	1.7565670663483008	0.32547938189392234	-0.8744197530325657	1.2578940604994726	0.3687320343690009	0.24171356054949386	-0.26521438470636893	0.8717282191207394	1.2909942854200216	1.528332915104607	-0.3804898812996851	-1.3352575807845741	-0.17716304831587246	0.3693446198090077	1.9926973867138156	-0.2331339126774541	1.0063820514544677	1.6203439336924035	-1.288480670330067	0.31167326880418905	0.45786179750643335	1.4876362511143368	-1.568023895212648	0.9601896622090106	-0.17741993608899126	-0.23275694828380464	-1.2555532727978131	-1.0864973925335746	0.7425163189713146	-0.04485864455610789	-0.6400247908133236	-0.38467541864026755	-0.31187909178147966	-1.8091364037874311	-1.7919857699613815	-2.0449051127426556	-1.374804526994838	0.19951102344592217	0.06838362869064958	-0.2978289524409769	-0.016631769490263383	-1.5637260246410611	-0.007597733924629435	1.7268474449866236
0.2469723594499201	0.17190710220042346	1.5706179588718718	-0.3284700221951312	-0.12612327070225343	-0.4284542595182617	1.6725009601380347	0.36992073299571915	-0.7919978590106898	1.295173799338053	0.3141626858498362	0.3201908478520992	-0.2693776574410646	0.8719700849634752	1.2674110921301103	1.4940854842553493	-0.44240556593060776	-1.2990025796258398	-0.022633346330094894	0.34790865949694183	1.9288240798520815	-0.2301054373557944	0.9723449226146167	1.630835031908535	-1.3321040688241534	0.3217557055418027	0.3347897319303509	1.4627242468980355	-1.5687384180197246	0.9681543717250334	-0.18083774325064367	-0.29474309166463875	-1.1908763248760774	-1.1415409256997273	0.6657635563530298	-0.033149871858759714	-0.6542700158314587	-0.48596163069153403	-0.39867940210946323	-1.8257125513956947	-1.739568758367493	-2.079729571135219	-1.373468295431392	0.07033510303407632	0.03789698369104402	-0.257343793892581	-0.08561838136438617	-1.5764071368310624	-0.12493759839735472	1.6884783360234201
0.1994069156727262	0.24667413144212028	1.5839729540316918	-0.3355136874175333	-0.0742517624720938	-0.40005275235316295	1.5873905347560728	0.40425335405538226	-0.7115801223041957	1.3454032646335574	0.24060106407155044	0.41384015028080307	-0.27467420898047734	0.8485121990622785	1.2353531382361387	1.4575871823269815	-0.5050095826445008	-1.2607342326721678	0.15367342331162676	0.3374771286991993	1.8787985508110157	-0.19174844096007782	0.9155566838491941	1.6133993545273235	-1.3497903537781641	0.3122235506468827	0.22762186429912967	1.4317922901920384	-1.564141205242119	0.9695534483966128	-0.19095862932275232	-0.3568600185364444	-1.0962449100737013	-1.193693971464897	0.5893479215354107	-0.01275743036741491	-0.6617852132819714	-0.5801113919591547	-0.47323963802154545	-1.8159344248637528	-1.6721838837728054	-2.118365685946935	-1.3730352574247193	-0.07837208010029005	0.01722132506227837	-0.21979097159418579	-0.1541229004869083	-1.5870325218496377	-0.20601507395218	1.6513582723163946
0.1398475888211736	0.3438382110793584	1.6079676133852279	-0.3696687368939976	-0.014382107971159585	-0.38484962038287385	1.5022610640396723	0.4329693039980814	-0.625301519647739	1.3927406857558942	0.1706782480574204	0.5159035929210457	-0.2818606895445231	0.8080182754689236	1.203105322088309	1.4190089615533594	-0.5757196715901463	-1.2371540744903657	0.34552022095425927	0.3245113167732489	1.8462079265759612	-0.12052667398050246	0.8425131754773659	1.5933202832952713	-1.3440854357759595	0.28967563844792515	0.1507523058634474	1.4009431388847986	-1.5513067578395376	0.9607531128822064	-0.2268757262048426	-0.416931491609457	-0.9855530823932787	-1.2393572286386907	0.5150418894704447	0.015508384229527786	-0.6611579082432609	-0.6454542604293799	-0.5271946399644677	-1.7875591174305856	-1.5832750497735117	-2.15235983446985	-1.3839478151928633	-0.22975312061019074	-0.005239745764044532	-0.1776868432799704	-0.207958025882157	-1.5858725633452786	-0.23761283202823238	1.614745633244691
0.07191763158586692	0.44740144797246517	1.6591155823998078	-0.4250242205118252	0.04834402734076541	-0.37323146523461953	1.4168046484154162	0.44711002434147157	-0.544802433382318	1.425109475699147	0.09625893810601995	0.6026661129946235	-0.29381101274875815	0.7554496648036247	1.1735903717157192	1.3737707266690768	-0.6589822015022591	-1.2292632366592002	0.5387675136778941	0.3067196288527669	1.8195051978980743	-0.04876232824128741	0.7567824090321273	1.5946605375878193	-1.2982278708511374	0.26433083919726175	0.10003270800119676	1.3675891242651335	-1.5439098739373494	0.9527502033205433	-0.27401013848351974	-0.4495907449748506	-0.8813046538914742	-1.2872711997282165	0.43028489558483346	0.049128902833965926	-0.6403903725577385	-0.6819239276164145	-0.5872530485794492	-1.746399855767947	-1.4866350128177581	-2.1766281896073343	-1.3771264355449002	-0.35682736711781	-0.026541762114576085	-0.14341925625918103	-0.2518973366708916	-1.5652286043406574	-0.2242590800681604	1.5728691605933822
0.017650858930844008	0.5537195496128714	1.7184851101095315	-0.49905431377351944	0.11399578121579453	-0.3639671303945174	1.338156939852821	0.45147109150566667	-0.47722683386460707	1.4660807155078095	-0.008604056009900218	0.6775300856752822	-0.32454526248866783	0.6996344703262236	1.160058371077058	1.3204407527155853	-0.7319625037153403	-1.2291191623729572	0.7263455350225765	0.2874360171911887	1.800853000902092	0.03412488207053101	0.6582614180576959	1.6037206566054447	-1.2245471402598278	0.2689604831300048	0.07091525148221503	1.3242653396350228	-1.5540884535475898	0.9482855729863218	-0.2974608741085369	-0.4426016752173355	-0.7799058983963948	-1.3394426562411639	0.34053738864996996	0.08212819474396611	-0.6096607343369328	-0.6866939943132638	-0.6370670470854694	-1.6920744808531665	-1.3938061322489925	-2.1958758406207366	-1.3524886350509877	-0.4336925140181845	-0.03846012025958419	-0.11961494350018105	-0.2999559578460695	-1.5298932136028929	-0.18417683597268358	1.520727097242864
-0.008300507544206715	0.6537408175451661	1.7802576301584616	-0.5985422876233889	0.18025521954360763	-0.35204236538648415	1.2663687259103882	0.44804613619429884	-0.42595442549729745	1.5238958100422348	-0.13931658278880482	0.7515854571378402	-0.36873295672170403	0.6318593200099704	1.1729517441345583	1.2806658663049677	-0.7863663903973246	-1.2271316760652946	0.9053523582438882	0.28608333966592864	1.8010558829337537	0.11141467272933694	0.5583347111217085	1.6134282215428548	-1.137783546709001	0.32188759127269745	0.059291095766511245	1.2748139554968307	-1.5789259853382294	0.9504773006049397	-0.297420711862219	-0.40831024388461784	-0.6807190560521837	-1.3874440783826312	0.26308993844243433	0.11303759902430688	-0.5828610998685785	-0.6652804976819671	-0.6549282426325869	-1.620658513491914	-1.2981778665721655	-2.210835985114252	-1.3402480940623818	-0.47267801476516424	-0.03822011402974879	-0.09937600236028839	-0.3501409524077713	-1.4951027144045428	-0.12311162366961281	1.4727559528727958
-0.007986910440492389	0.7239701909959544	1.8445540478215257	-0.7213485690764402	0.253530320296377	-0.33899493658418145	1.1973389112390893	0.4389054672149861	-0.39399144425346144	1.5916064850214109	-0.2689548763607884	0.8049296998160071	-0.41956424346862253	0.5436837161122273	1.1986924630365015	1.2609778673724914	-0.8325316688564259	-1.2127316358659113	1.0780506450642893	0.3096199286054578	1.813798601177711	0.1535420378527501	0.4664841557610323	1.6291401257108817	-1.0440992329587793	0.39735351604670016	0.06315410824000793	1.2214541565372683	-1.5977642218619057	0.9759949310927236	-0.2925409989345952	-0.35494011688898275	-0.5921362367081321	-1.424136698702104	0.21967707211122184	0.14252560961791647	-0.5464649446093544	-0.6224079173353896	-0.6527995340385171	-1.5292122688944292	-1.2092463471181878	-2.2157158764534217	-1.3369982469265929	-0.4863554004350756	-0.02923451493712273	-0.0841686009645037	-0.3906238303435129	-1.4638251144489307	-0.04180852480072785	1.4332716249308626
0.010447774687072366	0.7627232669483174	1.8980445565378474	-0.8452181271650356	0.33997434341217303	-0.32938153821140786	1.1368128383944527	0.42831749902294014	-0.37322881819097453	1.6520262613780399	-0.38081100127433215	0.8353831060783822	-0.48215244955190484	0.4480009685572737	1.2335810905334579	1.246532403611615	-0.8711765986574826	-1.1848107780344748	1.233766351893438	0.333140603691748	1.8338666557563559	0.17991247287480536	0.3802116962223278	1.641012716813178	-0.9661372159978738	0.4723555668706633	0.08574834142306138	1.161461645137201	-1.6039163081693755	1.0454999141354235	-0.29145661828401215	-0.2901185874238873	-0.5294889848355921	-1.4472559952230166	0.22867225479262734	0.16751310290888316	-0.4948472949008901	-0.5573592927708784	-0.6338407231225833	-1.4203924871894575	-1.1392435710529145	-2.213084134059561	-1.3218625375505195	-0.4786914429780412	-0.014559012054248375	-0.07830756659880736	-0.4281194549791579	-1.4327786806009493	0.054905171123847275	1.3826629876760985
0.033079836433580465	0.7732311081987296	1.9387442947106817	-0.9562545872483069	0.42871810649299646	-0.34500920691062253	1.092608617163363	0.416234307803171	-0.36114101327587755	1.6879207663196638	-0.4658664937685665	0.8510785635389035	-0.5476722511060729	0.3498685541335895	1.263849736519851	1.2260359430731924	-0.9093897176487257	-1.1542559467135154	1.3627254530008575	0.3700488078148059	1.8502914670430293	0.2195650144721098	0.30822919002530424	1.6495367341137843	-0.9011749302223189	0.52936658488723	0.13089290992015193	1.090712712438489	-1.6022760514109922	1.1612317274087085	-0.28584595247340316	-0.21599573608090078	-0.4981931976231889	-1.4563002750684462	0.2683869313104747	0.18305727519798096	-0.44422668631355455	-0.4874660044629981	-0.6105247118031619	-1.3176174323334313	-1.0890769565637242	-2.204737334843609	-1.3015262479228857	-0.4506379475915262	0.021213623812225038	-0.09467553283795464	-0.45436337914441155	-1.393170844838234	0.1590644364124065	1.3190062883701934
0.053507069312435894	0.7565523699143674	1.953872567236121	-1.0380010309508076	0.49787041392238623	-0.39207617892413343	1.0682020210807945	0.3934193769463823	-0.34845048208327656	1.696744264147355	-0.5199772763337884	0.8440394360267437	-0.6046415658701579	0.253940839891763	1.2803159719908752	1.2050195028234565	-0.9589368015589427	-1.1191646224821297	1.4591325062795766	0.42631223593901435	1.8734761349591191	0.2731418987275009	0.2589530257296	1.6524151879482418	-0.82779035657648	0.5755220429161172	0.1990619107166633	1.0177487353230033	-1.5755645824470765	1.3143613853639418	-0.25956779470760727	-0.1403401022237294	-0.4955510496489254	-1.4379631702825983	0.31510467168760997	0.1856468451688183	-0.4068667246372383	-0.4118826192178677	-0.5903518717671713	-1.2389073720875852	-1.0735374201048764	-2.1965847601585677	-1.2900775478607667	-0.4061726897539457	0.07962879863001993	-0.13114419111339687	-0.455245781055823	-1.329042889801882	0.25960848162218786	1.2569778087732337
0.08403695350171222	0.7225888231012368	1.9396813105913786	-1.0790521888920879	0.5332653041752635	-0.4584312696551477	1.0587015734185328	0.3674606438261736	-0.32402712586907784	1.6908275470236511	-0.554870748643973	0.8170469992292819	-0.6429423178092282	0.1688691809757908	1.2864318379257802	1.2046918443752326	-1.0114595322377777	-1.069355555779132	1.5314073049793446	0.4713444621402524	1.9197893544846685	0.31008154652660935	0.22521584265224703	1.6512233925927138	-0.7489554559868219	0.6434431943262482	0.2732317502077995	0.9506101180101328	-1.5205687955728506	1.4948566010148134	-0.22891195209316054	-0.08172817290995857	-0.517401917091259	-1.389740819167808	0.3557336796648382	0.16866102180077935	-0.3709441639105508	-0.3180851217810301	-0.5607827789526699	-1.1826381306055753	-1.0845353285358972	-2.182304401523245	-1.2863410484889073	-0.3411968551756454	0.13644002937525399	-0.17432884531626006	-0.4367626893114241	-1.249624947932274	0.3380257008926294	1.1935776098324364
0.11229928940259522	0.6786133106922089	1.90885046548459	-1.0987423362205144	0.5423259885311454	-0.5309987478527682	1.0499153257977043	0.351406165804137	-0.30402992520194905	1.6745142074073613	-0.5709460329182934	0.7784255487782685	-0.6640674490612349	0.10079634962232502	1.2949641325461603	1.2281372309476803	-1.0552947424657055	-0.9885926828086553	1.5885500276987952	0.49641673791728297	1.971666721644521	0.3085811501606686	0.2165711371689178	1.6332639850725683	-0.6809432732465179	0.7299056603864706	0.3347765625696444	0.8894459102176423	-1.4606926831106677	1.6912669106806155	-0.20543711912035278	-0.03845976275695987	-0.5584564424155034	-1.3289209138866362	0.3814626604520269	0.13077294590411265	-0.3279716915898784	-0.23008961685122137	-0.5377494867433986	-1.1508380903923379	-1.1091989548688306	-2.1459358581099286	-1.2678235184892974	-0.2689751972154978	0.18433005294318394	-0.22366194649493104	-0.3934862560561401	-1.1656744991666304	0.37308651448681424	1.1396121634516951
0.14609540804132576	0.6281205753952845	1.858322136004018	-1.1155768262991936	0.5371370182935998	-0.596245326013811	1.0349076022603936	0.3356935443290377	-0.30354922326283545	1.657917189572812	-0.5732600925932815	0.7405931681149666	-0.6695607975188321	0.049375051287950555	1.308427092365236	1.2616972913566387	-1.0913530827624327	-0.8703003053780616	1.6275662224929615	0.5051017233221156	2.016874881593359	0.2831297771192268	0.22654545297257225	1.5880334955935873	-0.6163810591341419	0.8121204963551587	0.36664202568909005	0.8214005737883736	-1.3998773551347807	1.8838094657253273	-0.16686931398128185	-0.01670262119894732	-0.6173986132206852	-1.2713366975272637	0.3954177082008056	0.07822189427948127	-0.2958295784474722	-0.16344958862763898	-0.5310529242912205	-1.1442274742213636	-1.1478867292876902	-2.0936069138688995	-1.2183788264702957	-0.21520645620502146	0.237388991168305	-0.2759855940724857	-0.3180430448302241	-1.0887044412581783	0.36082939677415155	1.1051128643446848
0.18944417691627075	0.5875138690200965	1.7654618471390766	-1.1306710146192882	0.5313039753126849	-0.6604447135768382	1.0196586378201986	0.31789783436232233	-0.31057856469556666	1.6541299011524082	-0.5651927285887363	0.7140694856468384	-0.6549028201644042	0.006831469719620639	1.3106709190017487	1.3041860444797293	-1.124273312817543	-0.7289338768737511	1.6433333578043048	0.5079503030517812	2.0561692461512004	0.23429768875170004	0.23426793715628214	1.5215775019800053	-0.5593994236786112	0.8803099670109018	0.38499133493819937	0.7576900999840794	-1.346081427313947	2.061148402605162	-0.12065461714328403	-0.023921869900572157	-0.6713399369021643	-1.2155291183283683	0.4118705664727008	0.017902132742335687	-0.284139271302231	-0.12476687572720888	-0.5183028467746561	-1.1524732900566423	-1.1766155891000771	-2.0360776078126954	-1.1578689823379418	-0.18740054020512947	0.2859990334257415	-0.3242745507055604	-0.20511712216736652	-1.0230037310966997	0.30683721301417566	1.0834831922522181
0.23150960995140107	0.5638692584461352	1.6317506885076392	-1.147366627749652	0.5266208023142835	-0.7351631778676799	1.0093170212202496	0.3073577899852675	-0.3202184874284078	1.639835466258279	-0.530222828619561	0.7019873428082638	-0.6206940869034446	-0.02776464832395529	1.3051534068365807	1.3698673173293547	-1.1682795372275754	-0.5656940163477505	1.6298835581975635	0.5146818629716059	2.088859153082599	0.16224544407879818	0.23412467947867155	1.447014000861348	-0.5192415810201086	0.9069008590293175	0.4031957812195531	0.7153641204090011	-1.291476605749253	2.2241432223470268	-0.09292660228541169	-0.05426887114559016	-0.6923100883530763	-1.1614337386727294	0.43720112349546597	-0.04314351868233266	-0.2737409632764532	-0.10510640968910731	-0.5083466992878083	-1.1776112696150844	-1.1926768910166667	-1.9780870184955746	-1.1170149395370217	-0.19152136155137373	0.29094550328454877	-0.3747172828473205	-0.051609320378707045	-0.9642297482317129	0.23018825087950862	1.0726209593993883
0.277690401901426	0.5548018179064533	1.4659240662232953	-1.1524052570307413	0.5155332901727686	-0.8165940395503059	1.0022004145851713	0.3049296500257157	-0.3298768986973687	1.6020878425662044	-0.4662189101961343	0.6985810613484394	-0.5766997965382792	-0.04457122354992839	1.2853099246075235	1.4392062556825356	-1.2235085673382133	-0.3880356445600276	1.5749908801277717	0.5030647501076058	2.113338812690148	0.09185415479254702	0.234147063490798	1.365209002703567	-0.5065951598749674	0.8757121575649265	0.41014920367184715	0.6767105602688336	-1.2226577235632832	2.3736295509493073	-0.08123537238227364	-0.11028605599848643	-0.6902044685115176	-1.1185781205349217	0.46013092193773086	-0.10117419489975447	-0.24984521107338792	-0.1002949001886361	-0.5130919455287551	-1.2253848220546852	-1.213797049327889	-1.919591445398082	-1.091490442172304	-0.22245227958686936	0.2546401706640496	-0.42521822513796426	0.13106509288178522	-0.9213690750973432	0.13067262821753517	1.067909159214254
0.3342150737031912	0.5524326342237763	1.2731456430694545	-1.1445977685926014	0.49186634597571777	-0.8979447109619129	1.0019909159063514	0.2975557723590768	-0.3365068877499133	1.5439743332827	-0.39400326441229094	0.6984326224774839	-0.5298553439097526	-0.0475914457399831	1.2453985774857577	1.488137771119093	-1.2830343287742259	-0.21529426956691156	1.4981150555462723	0.4663395552967886	2.1016277711603863	0.03230336766316898	0.2315908093059294	1.2754119651028382	-0.5190285558488063	0.8225030868251506	0.4022475872487856	0.6396551443246927	-1.1405190577284154	2.5117370409564543	-0.06439935872581345	-0.18471755638016557	-0.6815795256989776	-1.0951320332409682	0.4551148689035802	-0.1545929381573789	-0.21655234630367892	-0.11717869838408854	-0.5173659932527856	-1.2917371823655748	-1.2308202145230995	-1.8509913410798806	-1.0615035912531143	-0.2607720668720393	0.20284565550342792	-0.4723684457335082	0.31325310899110875	-0.9022689754543955	0.01890513489671448	1.0772714225406919
0.40268538287105127	0.5420704072528639	1.0763118554857178	-1.1325111341844751	0.4471014708969786	-0.979583123934235	1.0153321726803184	0.28698377877202846	-0.34126213923991455	1.4793251725811067	-0.33270828190196866	0.697815429277195	-0.4797433838293017	-0.04186728746191214	1.1897344166953467	1.5243974522210366	-1.3513288423976455	-0.05152983087048697	1.428796857573064	0.4237023640079225	2.0477172670449435	-0.005062592018513348	0.22835408115240963	1.199916471768439	-0.5289731943335232	0.7713859966443748	0.36804675749763516	0.6047029855090015	-1.04024319661455	2.611725660420192	-0.03847462872761438	-0.26316149426484864	-0.6627909178819887	-1.0878920066776798	0.4087393643240915	-0.20017207062975478	-0.17893897000907572	-0.13879526475313095	-0.5188183933872811	-1.374088777144737	-1.2507153582813615	-1.7694461717763772	-1.0301021495121288	-0.2961153997535804	0.1332204336091664	-0.5178851440260118	0.4865224091958221	-0.8970058185395999	-0.08661836438383658	1.1173746970158203
0.48145615075321385	0.528544021343625	0.8828382270010376	-1.104714044998102	0.3992836182380846	-1.0584620481685436	1.0297082259587618	0.28578887831824884	-0.3522332365733782	1.429954110205791	-0.2913142125965427	0.6954404073419045	-0.43610536374705633	-0.029035994420385132	1.1290935634931833	1.55491954897417	-1.4244844341473846	0.11139602159575261	1.3542846312964394	0.37463995447407056	1.9911865630737817	-0.024180188518861178	0.23151022686227413	1.153131287310103	-0.5309267910264457	0.729610054437915	0.29400861161355	0.5554793162173933	-0.9346421183536048	2.658310616078655	-0.002485239802151945	-0.3482440021512437	-0.6236446105391569	-1.0836943561845342	0.3345916801654986	-0.23747943461640325	-0.13891192333373886	-0.152442379985734	-0.5088012672688327	-1.461011581771978	-1.2815448911975276	-1.69028025297655	-1.001727849646358	-0.3263420919782354	0.042861014981301335	-0.5501444809103243	0.649142624869645	-0.895094570185442	-0.18728833888518698	1.1927690760728575
0.5717093972021404	0.5212278876790126	0.7050621333779187	-1.0715962327293727	0.3777526666984242	-1.1203972398439697	1.0358884369839623	0.29836728229292686	-0.3730550259514482	1.3951906340045013	-0.2769288287821225	0.7062178506305001	-0.4104335450749262	-0.012784470295048611	1.0738839214317069	1.5791164130746118	-1.4975288666787556	0.2744253120110903	1.2747802498812273	0.3048378157073307	1.9458143708440254	-0.051746511419303975	0.2320295359436128	1.1467599245962967	-0.5333999613079108	0.6930504202774836	0.19262648311877067	0.4854093877884947	-0.8460233148595908	2.6460197513938573	0.043922235818171895	-0.43420014375732763	-0.5570796909806388	-1.0908561370697696	0.24629995236987487	-0.2724639509629777	-0.09610562453325443	-0.14847630367914394	-0.48009141880870915	-1.5422754931789293	-1.2950563480075854	-1.608953586270324	-0.9627049389879382	-0.36588877266822883	-0.0712707280212578	-0.5716676834599567	0.7877270733565273	-0.9034702136208302	-0.2768607945670664	1.2846240872559491
0.6510542890126416	0.5293075124307345	0.5509381341627043	-1.0398237908974548	0.3901210466685615	-1.1587376235406839	1.0373739730701428	0.3152460499328115	-0.3978962230819536	1.35887245380184	-0.2767887114073068	0.7337493549066952	-0.40886256277976407	0.003984894801273039	1.0375511901250978	1.5881768814690074	-1.5816037139558647	0.4223674387080389	1.194371644915218	0.2268360640595283	1.9048624169211166	-0.08003258165396301	0.23230709769398344	1.182155009497654	-0.5561209143349044	0.6322829328223661	0.09933034209692401	0.4084417696430667	-0.7720544758377101	2.5770447939844163	0.100587149148085	-0.5223220599738997	-0.4739785694452615	-1.123553625121642	0.1558424338548215	-0.29918007505585986	-0.06334451502814745	-0.1371582740100765	-0.4524348376216917	-1.6171786616220356	-1.2749797206118483	-1.5089279528505235	-0.9188856168841856	-0.4176108574159514	-0.19585152273739143	-0.5841064646494755	0.9014923539351178	-0.9174062275379671	-0.3473707037377717	1.3827131725301407
0.7191386325143918	0.5561674437169006	0.40301556800736815	-0.9865688211229063	0.42244840402504974	-1.174973794884691	1.042214662239855	0.3253388053699485	-0.41885852533453366	1.3080682638044066	-0.28888975741412415	0.7637027565511144	-0.423680013498928	0.005147711352885333	1.0123052637635146	1.586852001656619	-1.691424746348801	0.5274640892037435	1.0943224632877064	0.1634790358543226	1.8669493768341652	-0.10307003286680634	0.2238011730858398	1.2465243302742226	-0.5971568363580455	0.5391488678924639	0.031828588909471246	0.33014512484757486	-0.6915740421777563	2.480565803713891	0.15191449994235043	-0.6255573164071333	-0.39035610453565206	-1.1678959111424394	0.08162323773851121	-0.30695891366447886	-0.05561329200139017	-0.13779234890548764	-0.4205263827584983	-1.6749912376186695	-1.2283565741443683	-1.4005118196953137	-0.8876697628603448	-0.466339982467603	-0.30005520315943296	-0.585066932106051	0.9877869564716132	-0.9304382168556213	-0.3844201507279752	1.4566298864403602
0.7757260237368995	0.5983759071665906	0.25339529028324315	-0.9029345189042344	0.4577414070642864	-1.1842522809490907	1.0557368496909851	0.34471919615237134	-0.41511274791667113	1.252216812001572	-0.3196943499683204	0.7946796051479119	-0.4531350832706387	-0.014824825737611097	1.0028811918901621	1.597589938845732	-1.8260257337286745	0.5858289519821059	0.9693966197859358	0.11342201049307307	1.814428830467555	-0.12411987413362442	0.19897730363733676	1.3361605373598462	-0.6277805036667811	0.43278984760262434	0.0017146507638040654	0.25056085610139894	-0.6016025885898426	2.3797415582517707	0.1965146744783692	-0.732658532833483	-0.3182234402037807	-1.2038521015508334	0.03277035462382555	-0.30630730088172575	-0.06056526290299905	-0.14828981106284672	-0.37975385226531155	-1.7090291128781128	-1.1680314130474811	-1.2894833665993337	-0.8750621706089404	-0.5021234564809186	-0.388629209589741	-0.581370587651956	1.0316272660702868	-0.9455135494460783	-0.38347043398739655	1.4890046933928902
0.8201844439019104	0.6553622522250058	0.10910492009555388	-0.7861173058473099	0.48535648078990395	-1.1903042878736587	1.0782135185504813	0.3790326476860379	-0.3934109042193007	1.1981079549680476	-0.36382707705423656	0.8299728998606563	-0.5021850186029562	-0.04653095704491246	1.0414807634398118	1.6239486364034843	-1.9687755468858263	0.6131476531812947	0.8492484411851221	0.06332122203541819	1.756888032977055	-0.12033289585206093	0.16748299857507803	1.4352321346650085	-0.6486777533979875	0.3361585369121328	-0.0058752907892370585	0.16207914725869127	-0.49890903395266156	2.2876412482127755	0.26279442957678534	-0.8445621190483055	-0.26883754406413585	-1.2420313897532946	-0.002127480742081328	-0.2941055983072688	-0.06699617813428296	-0.17119939290488456	-0.3443862459367555	-1.729610581012426	-1.1183230447429158	-1.1755221230865796	-0.8673499699186799	-0.5339071479592286	-0.45567290106064934	-0.5749092611259006	1.036362105594935	-0.973872677292859	-0.35458540273388206	1.5018185594584967
0.8596976789698898	0.7209555818581971	-0.010102643264242362	-0.6514978039781294	0.5019058753483578	-1.1852853203228095	1.1019979670414013	0.4081894967266562	-0.3610966407891898	1.1363766273685556	-0.4081084134770787	0.850473089196847	-0.5633752879570666	-0.09050092691655401	1.1076333754055112	1.6396299423549483	-2.0966171987180213	0.6188293519567314	0.7564624878005256	0.004352438860689656	1.7174598526110973	-0.11136373676414812	0.1417279542221033	1.5316520904006061	-0.6735965027045183	0.2633121356207039	-0.006898111137334034	0.06317223871236885	-0.3968356311857734	2.201691145521884	0.34313498711109547	-0.9589976736483351	-0.24244643383844094	-1.2867833149121288	-0.04547905110953626	-0.26146418699297824	-0.0837381602932457	-0.2113035939695369	-0.31078701992462726	-1.7311612647390255	-1.0851251503576929	-1.0698688338835955	-0.8525153250615313	-0.5724415040461386	-0.45735879847998184	-0.5629579899332804	1.0222910234075944	-1.013802494419774	-0.31013760986403216	1.500396655260616
0.8761880620544268	0.7821096437271688	-0.09608140689783234	-0.5256318897574921	0.5104170965163931	-1.1811012750055134	1.1246333470212162	0.4325731337941555	-0.3227773008273818	1.085531911911371	-0.45851670056231963	0.8467074294178675	-0.6211759000479657	-0.15224183454097245	1.1819040370740816	1.6413964487714658	-2.2034583089877873	0.6078538467149743	0.6826315834551991	-0.05386043628521706	1.6848778616539863	-0.12715388597323915	0.11667129104748201	1.6310453487359804	-0.6933454948050447	0.21647451001822957	0.004897246267535851	-0.02634453761481188	-0.3015344665966478	2.112054738426695	0.426278869438395	-1.0475276343567383	-0.2230706820271712	-1.3243918699335042	-0.1091553414595647	-0.22029778979033546	-0.12162987723416349	-0.2575661956523633	-0.28426131517821057	-1.708507318827931	-1.0658425138759111	-0.9732275629149397	-0.8409923899125541	-0.6139578163008245	-0.39938265944847184	-0.5348315736196887	0.9898272418667797	-1.0487085766719388	-0.2508406546967348	1.4867798315303233
0.8650191805913771	0.846923740188981	-0.1708562817213737	-0.4069051186612234	0.5244957261440664	-1.1703227591655783	1.1378635060109608	0.4640175462703514	-0.2827496201281086	1.054006788357489	-0.5267878299460454	0.8304299353317575	-0.6620044744706122	-0.21603240014036676	1.2793551539183168	1.646710214040506	-2.2969645884079584	0.5834794328526008	0.6133049741001226	-0.10930032250433977	1.6744531785377403	-0.15345234626187207	0.09792244249016316	1.7384141510768565	-0.7041474297108571	0.18433077395081657	0.02616137401937421	-0.09299046280507285	-0.21682981005209084	2.0116268184380943	0.5085431985713326	-1.1055588849705957	-0.19615316684108636	-1.344749554287873	-0.1806724071735668	-0.18280473304176265	-0.1850624642280104	-0.2976496753152049	-0.26739795178456355	-1.677489969689967	-1.0652073211447464	-0.8944889380831196	-0.8320883036610714	-0.6417252199516867	-0.3196654682801466	-0.49483756320249617	0.9403955172294538	-1.0690553221096066	-0.20642434414977712	1.446604067821577
0.8334423645327769	0.9322969987077796	-0.252034098396341	-0.29770443823850445	0.5593265978928625	-1.1415863396921062	1.1276139418607962	0.492477902533098	-0.24292161561892844	1.0155812842477554	-0.5886347899935209	0.8229689289231971	-0.677371599340567	-0.2793981500929049	1.4011891868793238	1.656244362582879	-2.372685392889264	0.5415796750431074	0.5339225577219947	-0.16091292701963794	1.708053896292133	-0.18989370744498485	0.09391122751705978	1.8395682973596705	-0.7120033823696298	0.160282093089968	0.05922085917608302	-0.134082641938659	-0.16266538619238716	1.916518254804917	0.5752326085821916	-1.142957732048795	-0.16105106683817266	-1.35547381486795	-0.24645830027624777	-0.15757752727631139	-0.2571817719896964	-0.3356195719933429	-0.24603880018833615	-1.63661732729433	-1.0703841419037374	-0.8409509461371627	-0.8224542390554838	-0.647056429410313	-0.22474007747492175	-0.44977926983244904	0.886990831790991	-1.0927746159389513	-0.1903421242057219	1.3835774672386543
0.7648707393775626	1.0337389897454667	-0.3364813952141687	-0.21044631564971272	0.606485822492152	-1.0995477693789764	1.0983730050533285	0.5016249613544097	-0.20127433915556409	0.9691612121688816	-0.6400706044940783	0.8286994505992998	-0.6613360435588479	-0.346218240414767	1.5275511469247802	1.662046054019385	-2.422035810490061	0.4843600181297553	0.45296721293457304	-0.20569848849568198	1.776412191045288	-0.23867596715091208	0.1001742741101089	1.9120822403755704	-0.7259383460143581	0.14856700195956984	0.10835574396681986	-0.13879426912798085	-0.12876375061638062	1.8258122464317974	0.6228329029181568	-1.1596247801381983	-0.11522346576731735	-1.3649001177297513	-0.3005673122831351	-0.13992996242941452	-0.32523813718278044	-0.37519330517163807	-0.22887054363668372	-1.5896595373838875	-1.0790953565025656	-0.7958665768991595	-0.816420576162515	-0.6526297164914148	-0.10523453644823891	-0.404902883177663	0.827103720603328	-1.1502482894485184	-0.1897701953398486	1.2998022175564616
0.6608626415026514	1.1397934114743458	-0.4132360939146659	-0.12939859659342634	0.6553953238686218	-1.0611224783364768	1.0608854384341153	0.49070472137842563	-0.16019281189746457	0.9304151885138412	-0.698266020834233	0.8327658944062692	-0.6173756836968178	-0.4151158963088436	1.641140555347011	1.667829937931531	-2.446392505376289	0.421986934823858	0.4058508574016372	-0.2292788405316161	1.833063760907653	-0.2873530330156847	0.11676978070084028	1.9498279251130897	-0.7502336070146371	0.14623853664172654	0.15979526688094978	-0.10951013985726435	-0.10575521745769127	1.7317685090708472	0.6554807929499706	-1.158442497379816	-0.059049982590339965	-1.3612271735482493	-0.3322317855608368	-0.12188400220238868	-0.38901968856902264	-0.42432789314544384	-0.2276454274927004	-1.5525019216413103	-1.1068578159453948	-0.766849431980871	-0.809430105483375	-0.6517329289354221	0.030649966312103406	-0.3597354457784596	0.7519187733514838	-1.2335630314181794	-0.2064453323650393	1.1873714162158033
0.5455505741815531	1.2381342119107877	-0.4647266278748773	-0.055212266764877026	0.6980533169224383	-1.0313577365640518	1.0199601889488048	0.46302712076053465	-0.13058896786251006	0.9003379291128948	-0.7447128075951372	0.8432503662390316	-0.5449883483080749	-0.4839577370084428	1.7323319712155396	1.680971890909251	-2.448970544171514	0.360784916870245	0.3890911790298842	-0.22885314495749004	1.8419862536618061	-0.3294914711750093	0.14180853666576035	1.9654944668281373	-0.7646102082096272	0.14587471393581358	0.1875650588211088	-0.06417832430727523	-0.10499126225515668	1.6494426357100884	0.6840642636544139	-1.1382233696756276	-0.015095168397793804	-1.339792460448929	-0.351310154280342	-0.11015834834486578	-0.4366657911449888	-0.4875240243880688	-0.23142055913999648	-1.5229617641102011	-1.161280221733388	-0.7734821997115238	-0.7905908901073798	-0.6306336634309535	0.15691080463708615	-0.32011980132900925	0.6567269769082176	-1.3274164711160545	-0.22514058510913987	1.0611843887725114
0.4221573507262827	1.3275886057766557	-0.4954113791077943	-0.010450490360779083	0.7258284991266336	-0.994083411764416	0.9757210512712456	0.4273622176441175	-0.10217578555366798	0.8871818912245093	-0.7635267496499472	0.8694420143905479	-0.44637273399578364	-0.5415001016705058	1.7861895638934762	1.693095253493576	-2.430231665167417	0.308031562830431	0.36934546009503316	-0.21005092735637204	1.8237398207291478	-0.3562937545975938	0.17175834489127711	1.9862663464329533	-0.7813196948171761	0.15579797823959055	0.18349133657633068	0.00393739671093758	-0.12894799863581502	1.5752963471220798	0.7236803034223823	-1.0865115773455116	-0.0020565224558318574	-1.306156024260431	-0.3773558308802764	-0.09943543540173512	-0.4627716511665575	-0.5398952953247236	-0.23948082553525102	-1.503078471113456	-1.2299581672450894	-0.8046406700831191	-0.75485906829967	-0.5968143192181837	0.2591885814099593	-0.2867981292275753	0.5582595323938088	-1.4290717669464497	-0.2518638301907293	0.9550489985667834
0.30072290302651894	1.4081998838036935	-0.5131794168025078	-0.0011847939653220798	0.7553867075695374	-0.9467051128163598	0.9310216513447628	0.3874289000724883	-0.07838843498198843	0.8964880104365116	-0.7683799059958398	0.8969696123806653	-0.33475155783175126	-0.5852406090759626	1.803231139527708	1.6977074023028305	-2.3820655207776946	0.2633057324830904	0.35763681653494256	-0.16809405329344632	1.8117481976662362	-0.37402722160906615	0.20347201327237724	2.0067784228979826	-0.839818485151253	0.1845990931964278	0.15368468351378253	0.10216116071750672	-0.17768834055752275	1.4991684311664755	0.761914761917015	-1.01419876951757	-0.012159448426389491	-1.268340348326565	-0.40852993644791874	-0.08575494319595217	-0.47620262593576995	-0.5708406367889954	-0.2534726497316893	-1.495556552657655	-1.2953512589184828	-0.8504242476324064	-0.7128048915945435	-0.5535264389081027	0.35440666273937504	-0.24974736946329915	0.4732476409285361	-1.5368694764938764	-0.30478036791855756	0.8935502479847207
0.18850821017595087	1.4639740883732972	-0.5087411856686718	-0.026885709213050855	0.8026223475790566	-0.9090439878859258	0.8838781001653763	0.3482911178297123	-0.06909239902097528	0.9214369571125534	-0.7676963030459812	0.9164932301974114	-0.21937427497064657	-0.6191917515389112	1.77758822845351	1.7001755251791342	-2.305835949104628	0.22027923987092626	0.3506091069843275	-0.11354534285567122	1.8107035710351256	-0.3919821493387586	0.23372176726039134	2.0152199630113556	-0.9265561000226528	0.2156058833078625	0.10774556358748426	0.21943430670832115	-0.24351431589121061	1.413638528977628	0.7709753646863312	-0.933405960135039	-0.02807813689202268	-1.227399447957561	-0.4440356234544202	-0.08276022538091507	-0.4940828967080221	-0.5759422459148178	-0.263794669008142	-1.499010682285624	-1.3549686338292153	-0.8994319523948361	-0.6616362958918365	-0.49776605927634404	0.4432148215890347	-0.20752318271701178	0.3834105175476898	-1.643565019063852	-0.3740677135502851	0.8626754105585828
0.0729452651718818	1.486898498591893	-0.49667584677475657	-0.07006342042542002	0.8669168182152328	-0.8931238605512292	0.8362584156250344	0.3195655831240147	-0.08459318770377935	0.9616124242570067	-0.7774365835862054	0.9431341012478727	-0.11183833138409813	-0.6471427605955382	1.7105668528413656	1.7123808023755156	-2.2187469768679278	0.16932866151538634	0.3378700691454214	-0.053371085298137166	1.81365183545268	-0.39325001195056764	0.2607303162924607	2.017628296878581	-0.9979299238808311	0.23052261425029535	0.05611727983658181	0.35108246992349945	-0.3041588774100606	1.3372336626911305	0.7356165230280596	-0.8609780628350429	-0.0502833153653869	-1.1808202560818637	-0.4854206149846565	-0.08856059201702922	-0.5107916441629473	-0.5621749465517121	-0.27906704446820074	-1.5079399748345221	-1.4017460413885494	-0.937834997769458	-0.5976497751916268	-0.43495241800788964	0.5002016666487827	-0.16198101748437166	0.2823690420916989	-1.7427063834737688	-0.4476366550953408	0.855878150883224
-0.044050577367620594	1.488748193493651	-0.4906406584679045	-0.11012942001458374	0.9386599719343369	-0.8804254952815984	0.7896132173634471	0.29478897077358784	-0.12756054564609434	0.9985863800810997	-0.7934184562773143	0.9937947253906045	-0.019136803768280745	-0.6701262173436768	1.6161075048458138	1.7427497544191533	-2.1318033666860163	0.11171002965551428	0.33565367002323454	0.010519056990553438	1.82631685419515	-0.367483057385662	0.28354857825441293	2.024139870810685	-1.0405297624054868	0.2191940847449303	0.0009815563512202085	0.5040488830488881	-0.36554941871491503	1.2916992082877787	0.6675615966423921	-0.8095539941850639	-0.08366953766087645	-1.1285521431430876	-0.5207015501240472	-0.09427992908430394	-0.5176919995887628	-0.5434759535576325	-0.29696150108709995	-1.5169721563510619	-1.4207609895050548	-0.9645068814769815	-0.526276863349034	-0.3841876402217797	0.5351020847531706	-0.11908013775731505	0.18929501023582013	-1.8403080164882195	-0.5040477306641942	0.8657701432245586
-0.15939159211367654	1.4775791847038873	-0.46989029065828625	-0.1491104434450285	1.0005127882722007	-0.8720432534227079	0.755157033142316	0.27726482909182276	-0.18035271168244793	1.0350850827862894	-0.7947984001201971	1.0607719064802246	0.05711860897788017	-0.693664725192452	1.5003893378197126	1.7838388361275428	-2.0495412697392146	0.05497062036297229	0.340784612962642	0.08393364044239979	1.8414121406785913	-0.3390364281302943	0.2971267200104656	2.034795923401283	-1.0843661860708755	0.1859725239112509	-0.06635777472086898	0.6786564871396423	-0.4302833874943913	1.2624809483785806	0.5908838359722732	-0.7742633769813246	-0.13388553393036623	-1.072726153196415	-0.5425126972277401	-0.09381063283144	-0.5232712755290819	-0.5362193186434846	-0.3225281782637929	-1.5213339136578699	-1.4176485451223488	-0.9797292290872275	-0.44442030757347706	-0.36147635782218435	0.5603905460431668	-0.08037038874986276	0.11259921873565622	-1.9363534062423742	-0.5172545651174358	0.8969516658698475
-0.2634768831218088	1.4545130957268584	-0.42322589225564206	-0.18842997943699347	1.0367628033538456	-0.8870199658042373	0.7446535311996423	0.27859711114857705	-0.23194312287101715	1.079217308455561	-0.7929471523802067	1.1224521636483749	0.10851992817747036	-0.7162605764233867	1.376052575148749	1.8163838676479778	-1.9726874963014662	0.01075459133618448	0.35068901511207234	0.16016497591743567	1.8511763780321935	-0.33895891687891744	0.2989443017951524	2.0352371763529833	-1.1420700288144823	0.1359787363349818	-0.13674800768964132	0.8597808761126398	-0.48414222927308115	1.2255128542100873	0.5058322469448744	-0.7636803768919141	-0.19659858642295483	-1.0164997294855929	-0.566035023319661	-0.07553846505806963	-0.5326725424337304	-0.5423694307009345	-0.37352848833004976	-1.5215580646230886	-1.3884342165797157	-0.9858327349711443	-0.3536679138894224	-0.35472569321358316	0.5779461236840696	-0.041635172802273614	0.04647503257416143	-2.0216908516538	-0.5006004163075082	0.9532256155365613
-0.33582614723407167	1.4309157114057078	-0.3628488205881796	-0.23131257713419046	1.0375014856527387	-0.9171762247822262	0.7559696340783464	0.28290066973478206	-0.284971942169704	1.1245874027136031	-0.7876948738151424	1.1592220344985207	0.1312974749321641	-0.7291848947890426	1.253723749647383	1.8395158417916888	-1.9007546559537747	-0.017380530818383217	0.37511987374733285	0.21900246980294794	1.8390682057170504	-0.36272165194393147	0.2874926411911352	2.0317772583485283	-1.1951184922047413	0.06297316260971549	-0.19825770175627247	1.0275487542659953	-0.5237735288680969	1.1906409875461104	0.4085713350368362	-0.7795470300165714	-0.2643276707977191	-0.9658793784728543	-0.6011320705677801	-0.041914570221596004	-0.5425889472509626	-0.5609150853216142	-0.4414143358378089	-1.514304392404354	-1.3295246278551385	-0.9822590036023593	-0.2676871866217483	-0.3362672744997649	0.5822662358211108	-0.005632195717898103	-0.009232506633107944	-2.094929228110508	-0.47145303236322544	1.0350046232468273
-0.3888337069034119	1.4202937400443365	-0.29377160684564724	-0.2870629920737917	0.9998068554348348	-0.9479126839564131	0.7919970583906302	0.2854310471663152	-0.3344879396056365	1.1753363307204663	-0.75861839555034	1.165393966501414	0.13364885879943714	-0.731262460361257	1.1352439498378812	1.860325714758849	-1.8389672319594308	-0.0425602829987314	0.3913622521342109	0.2653475888963506	1.8207268067270177	-0.3845189231347423	0.26657702025995245	2.0349567539163886	-1.230839176417086	-0.02486273416532886	-0.2534329333237494	1.1748347170365945	-0.534329592225472	1.1788037484032927	0.3144229972184353	-0.8207333669933046	-0.3333828907457731	-0.9217810348601022	-0.6490655142261039	0.00033559746427868633	-0.5489575474121764	-0.5973391654246656	-0.524838647379885	-1.4975555383146917	-1.253505669207549	-0.9685224736535915	-0.19720509582145276	-0.30085792044845816	0.5790759091074424	0.013071452745195583	-0.04636225730548538	-2.1528569779029194	-0.434424573588283	1.167654344671859
-0.437725907657858	1.4221945967199723	-0.21139481286097114	-0.3492234461591032	0.9375210184389993	-0.9833709349712016	0.8586462062571517	0.30153664392434226	-0.36454660162913677	1.2349271772185442	-0.7344715012904197	1.147921148875503	0.1133652040251844	-0.7315632422426072	1.0251295960014293	1.8706113408292169	-1.7896723939678179	-0.074204906997684	0.39575299346924486	0.31929555137437754	1.8264334034473808	-0.4000876116256132	0.2335068807439747	2.034272193262349	-1.2423061655162342	-0.09351153098728651	-0.30499537027112644	1.2975730193454276	-0.5174057375622645	1.1729352663917865	0.2178167299253794	-0.8816261603896178	-0.37254944443323523	-0.8860687868597534	-0.6925498925150334	0.05523650658526387	-0.5632401614723539	-0.63535879346715	-0.619261286657989	-1.4802481441149746	-1.1670650126779243	-0.9405735636553203	-0.13580030647530966	-0.2563541502618473	0.5700259180994951	0.02245420111833648	-0.0702688925053906	-2.1829498515569266	-0.39966284206157354	1.3415783204996863
-0.46420797692380944	1.4286724643971929	-0.11120967942327184	-0.4131936404771574	0.8705156201541759	-1.0454240535157737	0.9525650988167861	0.32676374013568565	-0.3675602330166573	1.3029767924065494	-0.7323909705734584	1.1129755136236814	0.07068402413135329	-0.740834766214131	0.9314066834147836	1.8670142209084861	-1.7363843748240655	-0.10814363693912396	0.4214245309300182	0.3751332839244594	1.845163299944851	-0.4191221603566289	0.18572149165590796	2.0049309339039474	-1.221492047559194	-0.13911670717348001	-0.35968333549251513	1.387114637292236	-0.48997974579127224	1.1627501792229156	0.11841918651322905	-0.9651131096861614	-0.36982631108044944	-0.8702171330237947	-0.7121697089143969	0.11183903665188477	-0.5891881566497439	-0.6689523300828437	-0.7121816341939234	-1.471572399379193	-1.076141710302652	-0.8943626921380263	-0.08044567670810339	-0.20825772808712334	0.5538050092488978	0.032539109412383214	-0.08940194858453679	-2.1911149687157225	-0.36767680200318525	1.5193051930449832
-0.47448431278398023	1.4374565474200103	-0.0035787961378869306	-0.47023300709331634	0.7956212404703358	-1.133227683207044	1.0645262715342203	0.3503326723483352	-0.35610103832963247	1.374839484943891	-0.7313464592339229	1.0558773300247677	0.01994434974290042	-0.7593685116247658	0.8455831912689892	1.8475470352780743	-1.6729210118450968	-0.13085565519099876	0.46971847992445737	0.4460493924178849	1.8780258724351118	-0.45916779472877345	0.14202342318217562	1.95327547153946	-1.163476460662462	-0.1728203330924945	-0.4137128326786482	1.4585467145307014	-0.4427583265663687	1.1585099741568317	0.036427960655253465	-1.0680083290428701	-0.329703117609202	-0.8731720580419958	-0.7197142204535425	0.16628753068018137	-0.6259831283574198	-0.6954011273541684	-0.7943863731039801	-1.4748611717377378	-0.9869969475746405	-0.8354592475256176	-0.02357335183179718	-0.1567282050845526	0.5370221345918567	0.039025902878575595	-0.10833269788399354	-2.188010738127546	-0.33274716475438504	1.675017642950151
-0.48684486324114323	1.449991182020221	0.1155431259855021	-0.514079063619456	0.703598892407726	-1.2167859456090615	1.1909555499798823	0.36366507767887424	-0.3191942225273739	1.4414928138368261	-0.7289347419946689	0.9746031418904716	-0.026845814080609744	-0.77753635742716	0.7516013756089002	1.8052434804083286	-1.606413596424669	-0.1393301785920722	0.5385488177493287	0.5519163010860495	1.9163619431412726	-0.5130602605076284	0.11198855571057813	1.9085398451838826	-1.0711118638271395	-0.18303465556100132	-0.4620224375318648	1.5257598567024533	-0.3779704315373018	1.1589158496417613	-0.024875692124375744	-1.178258811931813	-0.2636797877695472	-0.8806744377611043	-0.7199287563266937	0.2197028977057706	-0.6713401906927937	-0.7064622116407815	-0.8640239703922751	-1.4867926173781796	-0.8916817411724587	-0.780673362968549	0.017585879659539585	-0.10897839405110062	0.5238334995718659	0.0477938065541353	-0.12744853636486858	-2.177410120906217	-0.29751319838429463	1.801422138094296
-0.49876155318228	1.4785079676758337	0.2558285089411819	-0.5510203318715097	0.6037275900657436	-1.2776833808360029	1.3338019067112832	0.36421460409077283	-0.2341987242776283	1.5000189459832531	-0.7256398606959703	0.8591020751426649	-0.06183494891367967	-0.796789498677726	0.6535519049949287	1.7449685719544157	-1.539145167893877	-0.1378783530922369	0.6100539750081858	0.6693207533520222	1.9356141529542985	-0.5528899706795094	0.08338626501508836	1.8627443869723508	-0.9508149908717349	-0.1593770841090091	-0.5087648884611744	1.582978387244132	-0.31450822347733864	1.1578128233238942	-0.04494878283405796	-1.2802856289084703	-0.18174789263657448	-0.8885358270618644	-0.7115465332828632	0.2653090400344262	-0.7246777363352068	-0.6986916859617254	-0.9225523697052689	-1.5119563191785321	-0.7934990932981625	-0.7377157523440354	0.03230504771490831	-0.07651248381853973	0.517136740378404	0.060050681028393546	-0.15656349504188635	-2.1691252927273976	-0.26307678419413694	1.894849608037396
-0.5039334931081494	1.5303191025303942	0.4065167832605089	-0.584849888500358	0.5077352795002149	-1.3324910725402512	1.4806541321195215	0.36262353343306664	-0.1075855312223097	1.5567951150949608	-0.7265017948501402	0.7032412606392329	-0.09558562038231314	-0.8206628976933658	0.5698686782562692	1.6707325644022197	-1.4758656451606715	-0.13207843951783144	0.6558203037513274	0.7734649874071345	1.9421020613285083	-0.5863969773462063	0.04698538449465789	1.795987351625365	-0.829936195497163	-0.08758122088090448	-0.5587206634025288	1.6112812725395673	-0.26125155815241113	1.1465581348770923	-0.023779262799897595	-1.3638772049977903	-0.09581228285294431	-0.90525278604334	-0.6958547665609568	0.3040715600281556	-0.7806906756526499	-0.6757365170357039	-0.9811140300900447	-1.556455797683537	-0.7016729098264495	-0.6934714042022276	0.04279693999085671	-0.04158728501218478	0.5020339093302121	0.07099418901847017	-0.19191552869273648	-2.155647483059314	-0.24070334672547394	1.9506217091636806
-0.4924751373955182	1.6011624172677235	0.560605518437203	-0.6099215175760301	0.42736810091225974	-1.3942139958512145	1.6179836903086535	0.35604838601627986	0.037360894249359164	1.6006805038730196	-0.7338261121700563	0.5264661904753651	-0.13401870128361074	-0.8436556569739171	0.5082670069815474	1.5934728392136872	-1.4103757641237655	-0.13044190339460754	0.6628143677744709	0.8584648560165042	1.9456373886461922	-0.6357273523297275	0.004410993429685889	1.7086687535010103	-0.7122319947485894	0.02578593428158362	-0.6064288674502134	1.5970180426035263	-0.22159778928673282	1.1251613343127649	0.006193821627144958	-1.4282174512161108	-0.021700538333453954	-0.9412089764517333	-0.6736247637049219	0.3375806629754389	-0.8261889854801838	-0.6274929493397637	-1.0285221444038086	-1.6226281023010531	-0.6079683707068633	-0.6328442168779734	0.04508997934047387	0.006861250067959549	0.5171484479993722	0.08464810706593	-0.2179054932834868	-2.1276185925091484	-0.251333877755378	1.9793887827200192
-0.48430231441564525	1.6825962191978845	0.7194145970559003	-0.6154982950318446	0.37044225911972245	-1.442790431789793	1.741318101908106	0.3361120789799597	0.18712543223383654	1.6391686382387327	-0.7471627386638858	0.34016759485386894	-0.16539084448246283	-0.8613893845970422	0.468292372441829	1.529800255111876	-1.3447961006412548	-0.14886863518386478	0.6547436468722386	0.942004628591255	1.9556908408108857	-0.6809607040261771	-0.030969176137765887	1.6125828303737086	-0.5911713486180266	0.15913605156634308	-0.6582678609723975	1.5638876025605077	-0.20088112173564737	1.1229791567055578	0.05073776901831847	-1.4761626790062494	0.03837036618487102	-0.9930260260699744	-0.6461335239597066	0.3617038408654479	-0.8601382356546367	-0.5593153931018193	-1.0597653778313547	-1.6959695631995995	-0.5157066265052082	-0.5571306391151112	0.0360085537148304	0.0520527407729681	0.5866858627363778	0.09897871809415837	-0.24693436396914778	-2.0927703017838906	-0.28171956640008367	1.993200769771589
-0.4835062602292937	1.7636718887108966	0.8960420905671965	-0.6012720876387255	0.3346507364994594	-1.4802628737295929	1.852288917234753	0.3198722955399578	0.3328520739297597	1.6735342281079173	-0.7610003909222081	0.17491997490553063	-0.19149358054441112	-0.8795727346201241	0.4518779175854942	1.4791057947636725	-1.2826238947371753	-0.19145551651236378	0.6462102999672732	1.046463161247825	1.9998327909337554	-0.7038099136285327	-0.06197998653808776	1.5105544259062171	-0.492743328004405	0.30994056316727897	-0.7121963930597912	1.5373898749579937	-0.20809825147253314	1.1500152390075482	0.10454313041039738	-1.5131116308755073	0.08483572711158303	-1.054117489880856	-0.6172529090359891	0.37671119226098176	-0.8895135596859086	-0.4821613255994288	-1.0927160129437272	-1.7657393070785858	-0.431661553990261	-0.48687477067088264	0.028407705654857306	0.08626271024018803	0.6899587872914955	0.10678251617883736	-0.28010406703909146	-2.051746573611939	-0.3028337109530622	1.9959999694082016
-0.4678264050435873	1.8326851861518059	1.068599106489231	-0.5708016171972697	0.31687869537731994	-1.5182400426693379	1.947268000078115	0.315162981986827	0.4627340401710506	1.6925075115369808	-0.7805106738700418	0.0549227728821986	-0.21898068113427738	-0.9080136770504973	0.438190575102767	1.4321010534628722	-1.2197761828137828	-0.2439798293791756	0.6084263726167518	1.156750142652943	2.0732458699225726	-0.7112565302786829	-0.10198021620849014	1.3978575972700418	-0.42205014554721865	0.4710821873999672	-0.7591934516294	1.5117740248522509	-0.25244360405260097	1.1923790896227477	0.13256031344175864	-1.540801111583985	0.12285330074127114	-1.1267064656784465	-0.5968822170805975	0.4013610623484496	-0.9142651055179437	-0.39625039369178755	-1.103071293291963	-1.8259624246028232	-0.360011813914897	-0.42357214043331287	0.008434343118530335	0.11519098612610637	0.822003190374468	0.1131856325560098	-0.3154862314869156	-2.0121511217478467	-0.3175359557436797	1.9744706670238201
-0.42673071074455715	1.8812022898728107	1.200496685996741	-0.5339254475147388	0.31993167295747443	-1.5530237519926122	2.0122125905124175	0.31230672261335435	0.564635455848702	1.697374250839853	-0.8086997420943447	-0.055437621387249295	-0.24383816773116132	-0.9455214877393114	0.3929976052827482	1.3887504161607551	-1.158300859701779	-0.29636006795974423	0.5301752870998542	1.2460189023935027	2.152179930155977	-0.6975924039645042	-0.14122834307143578	1.2794987097302708	-0.37046687967665115	0.6139553640119993	-0.7905189709599367	1.4851603696914755	-0.31857965532143473	1.2602748957428471	0.14390614802656262	-1.5644572294309027	0.14727039236550454	-1.2032215334394727	-0.5864925512237102	0.445100148361756	-0.9192461567855856	-0.30456233495929125	-1.0867068459750513	-1.871979515380542	-0.30724998340980486	-0.3584486552184402	-0.033343514096624144	0.13560253111217696	0.9863489197070227	0.1233978755507392	-0.3539073020296514	-1.9729849783693527	-0.33858713565087317	1.9158157248375194
-0.3819007986259156	1.9158939080834412	1.291487980820079	-0.4879484978128753	0.3438569740176848	-1.5831234060734118	2.0503413500577174	0.3060063384025175	0.6257104860667064	1.6868192106409665	-0.8430709587347615	-0.17954814265048394	-0.26893656090030593	-0.9805486231180183	0.3237611700422521	1.3530392068091017	-1.1128538408075168	-0.3463760105609375	0.4347733939543465	1.3012240592773605	2.2317053699284806	-0.6772567735139455	-0.16447637806622034	1.1709174927370591	-0.3443271324370439	0.7260082096493773	-0.7831485187519805	1.4620535231680951	-0.3976535126378988	1.3602921652408142	0.14698257609451337	-1.5760027960138625	0.16248045876907438	-1.2724781638894345	-0.5956409738145094	0.5104133570786529	-0.9037130869859922	-0.2110507928674436	-1.0589615685966145	-1.898730646967366	-0.27137520537181653	-0.3084649721881769	-0.08366665464344675	0.15313665344926775	1.1642989046039187	0.13465426309106454	-0.40429029897147545	-1.9247373093339573	-0.3620152309364218	1.8365180793549267
-0.3498318763430257	1.9482438912588669	1.3633661667651231	-0.42697283769288463	0.38611469587505687	-1.6070767117343265	2.0688216729075957	0.30014365836859996	0.6600695815916622	1.6646959937494081	-0.8768265081221991	-0.30495164460546365	-0.2990872059862894	-1.0013180771518868	0.25915622311558284	1.3209001868440753	-1.0942389470854457	-0.3960114492779501	0.32263285089175586	1.3120892425758484	2.3073415179876355	-0.6494413073055044	-0.18142555204855282	1.0740769033465694	-0.3395574468942173	0.8029248774632073	-0.7313753720333219	1.4400893911475738	-0.49593859637104165	1.4818972355313096	0.12782116837624716	-1.5694583901256505	0.1677293236144996	-1.3365429634662944	-0.6271879631616761	0.612682801650559	-0.8762903018169318	-0.13309687925515606	-1.0165315280262743	-1.9025485625880685	-0.2453050808484476	-0.27880203070460613	-0.14156589822129065	0.17987522720460541	1.3360848270613785	0.14070811857493704	-0.46658356951757307	-1.8680273095728115	-0.38242627027814263	1.7492243137948407
-0.32123182048429716	1.9925499874375714	1.416463733337927	-0.3679978736095711	0.445005505359231	-1.6257138741341446	2.0679773297475017	0.2978880441430162	0.6753891826204931	1.632839298252105	-0.8928338566996388	-0.4126323266255543	-0.3322983824550721	-1.0059972509555755	0.2130887362474879	1.2939574024873126	-1.0959106107155168	-0.4498435133583543	0.1863558475592804	1.2828475372503692	2.380072568018951	-0.6077014984389757	-0.19824042195812577	0.9796693909794744	-0.34969432760669483	0.8340453621702402	-0.6361960124306464	1.4177153724032014	-0.5961110988398585	1.6201861757552485	0.08280330647852223	-1.5523362154876668	0.1504440068863166	-1.4014730681886722	-0.6697069300214261	0.770187402314915	-0.8330685692159763	-0.09046881144994705	-0.9536570153337219	-1.894861286862844	-0.22811404328857257	-0.2529944461596425	-0.2167701653800608	0.21546613947276963	1.5002256730270012	0.12954632252654805	-0.5202034749344283	-1.802689860437609	-0.39321421292250686	1.6553061475010993
-0.2862440328514532	2.0404728274773722	1.4349572026822113	-0.31616639255526174	0.5118980999432383	-1.6425915676463052	2.050680991855199	0.2889965790016571	0.6625211614811424	1.5922033145195678	-0.889568697268326	-0.49051585844433704	-0.35527951222857734	-0.980985842141424	0.19191621824141916	1.2732223211224647	-1.1004040083503117	-0.5181088655503515	0.0521816896937749	1.2350661929022047	2.4506625651203877	-0.5734581348841968	-0.20622703748492982	0.8970272493712719	-0.38240148500548793	0.8384885469662027	-0.5083829770007272	1.3935858792051625	-0.6787171255045122	1.7592152418634708	0.0014908225833190735	-1.540058261355266	0.10263226404168431	-1.45076784536147	-0.7100396741738265	0.9718970090134054	-0.7661961903542333	-0.08649030230227059	-0.8764968723106531	-1.8740372947333757	-0.22082747524392787	-0.23814112515812907	-0.30775351266767403	0.25065542295818943	1.6528169509080954	0.10472333216208884	-0.5601999557190013	-1.7284896678545114	-0.3883659351971215	1.568425012963144
-0.2486027312641054	2.0854833819271716	1.4277179993458622	-0.26717320913216047	0.583113623448847	-1.6477143108420023	2.0275440847351778	0.26895803449335587	0.6278477608421502	1.5392365386244915	-0.8747672073105134	-0.5541258209349107	-0.362425276188861	-0.9185658496508639	0.1849085750535414	1.258598782117988	-1.0894206225046528	-0.5920891644299948	-0.05097129184298534	1.1975293915762317	2.5178899004630013	-0.5495403773164289	-0.20337979114241414	0.8285670601079103	-0.44020404673091706	0.8208022156750069	-0.3656753946133368	1.3794758392568238	-0.7352318350755424	1.9027805633914898	-0.1058588455997731	-1.5448658624833767	0.04075437326509816	-1.4620490310617995	-0.7406212520918134	1.1920442188549805	-0.667763305670743	-0.11396273682305007	-0.8033058838536103	-1.8339473434130125	-0.22357241526074584	-0.2641914903667328	-0.4051870641689601	0.2693064034171598	1.8042784433658166	0.07104512289874407	-0.6012381011989963	-1.6578601660410595	-0.3795928612178527	1.506240402709163
-0.2330483149198846	2.12719203420128	1.405224580489356	-0.23128219780174603	0.6458470364188889	-1.6365820143946295	1.9955669682134203	0.24776292858326787	0.5947089087010984	1.4808061939283859	-0.8645428849300165	-0.6175209376912069	-0.369347098828452	-0.8377144396062111	0.16977137535952908	1.238202043715982	-1.0635333506885891	-0.657262460786465	-0.1233386157433007	1.178938032530522	2.578987608466042	-0.5032606237263891	-0.18268801033249843	0.7702886796085534	-0.5100866943899759	0.7751333705152784	-0.20861759884428643	1.3710669510129638	-0.7729487528100887	2.065904308287392	-0.21067427604020644	-1.5642113564678763	-0.002091953558934359	-1.4400297767205614	-0.7549185356382381	1.4182078741829094	-0.5587534764272729	-0.1745148171946151	-0.7512301324663914	-1.7819296210581939	-0.23734702334514388	-0.3388174107564865	-0.5038743638038496	0.26499852208991087	1.929795847759357	0.03101109300419467	-0.6615685655421487	-1.6016785459544969	-0.3522399696784208	1.4496597678232994
-0.23738560409279227	2.163686121060857	1.3682225286414202	-0.22581391796180408	0.6913032890187594	-1.6151853632567978	1.9530704786369575	0.23308226659097758	0.5739093055663721	1.4192222316370804	-0.8596854826030693	-0.6696854819738846	-0.3882735334772946	-0.7536102440611806	0.13821972080918138	1.1992534264356711	-1.0272697933733363	-0.6983531860655162	-0.18366504649974405	1.1569808935249004	2.6138185683273205	-0.4298796147441678	-0.1572463421492982	0.7123773225923867	-0.5655459792310759	0.7232022270300231	-0.028710962251883874	1.3549902828441263	-0.7958494334695966	2.228631727709774	-0.31241327841268907	-1.568249950669075	-0.021857447504338323	-1.3998805385059663	-0.737500265937163	1.640478733974494	-0.46020427027965083	-0.2591203007881743	-0.7155021978601932	-1.7349791803597259	-0.2659533817022345	-0.43946941828848035	-0.5879497238421656	0.24564881758424809	2.0075344509841595	-0.007334842572736283	-0.7207712771985212	-1.5423183918880192	-0.30340039276512054	1.3683714564636742
-0.2657396068393763	2.2006249218010696	1.3256286078280382	-0.24910618613717714	0.7263452128529535	-1.58759991002619	1.9091297178655968	0.23122601749032023	0.5771447993873292	1.3511541957855517	-0.8635535713441959	-0.71374057635909	-0.41238794205551665	-0.6666470702212522	0.08989114709967792	1.161622565958004	-0.991348264422293	-0.7105145335094287	-0.2277028362690355	1.1139975759281007	2.603903248609716	-0.3568031142494988	-0.15315902153496325	0.651158630368147	-0.5895191046064583	0.6652270788427876	0.16600681534685696	1.3327611735475797	-0.8058078142273419	2.366156667020905	-0.4132887924893368	-1.5500448887258476	-0.030907563554116148	-1.3392999729458945	-0.6950936750109682	1.8498084963759578	-0.364168438624876	-0.33684627898054376	-0.6884886640609686	-1.6978325884351109	-0.3119594838022971	-0.5461132525991165	-0.64551903370064	0.2207203242333356	2.0514790062860113	-0.038873828864616676	-0.7675385785033404	-1.469810665450072	-0.26051097487842984	1.2557733722762054
-0.3168366364614736	2.228449055748791	1.2950043092325851	-0.29504407669732635	0.7588799834657809	-1.5599625689731575	1.869889980478068	0.2497341948399039	0.6177862994857788	1.2832887872327798	-0.8822528719105203	-0.7580808296279737	-0.4319013744085992	-0.5727442072013	0.05129732895165977	1.1452966276247063	-0.961104406317118	-0.7168907442288066	-0.24183395780707628	1.0479869126953996	2.559860581183192	-0.2962612904060861	-0.17205560457231855	0.5976474312908995	-0.6076418313748444	0.5936813437249976	0.3683496527938525	1.3138898231706642	-0.8048101786099142	2.464736659801652	-0.500288250463154	-1.5017543925195451	-0.024307255204613715	-1.2406966105394657	-0.6324492000508567	2.0314430273943933	-0.2685148060665331	-0.40193220206831526	-0.6879287693526326	-1.6655181033836655	-0.36791088923602216	-0.6594335551598602	-0.6605722596468706	0.18448020379580335	2.0540722443303325	-0.057864889937821753	-0.8038849284543665	-1.3998498941622644	-0.2192428966206837	1.1162539019421962
-0.3725797277893661	2.257792300828593	1.2851354161665387	-0.3527517886272558	0.7944932034621736	-1.5249430059115914	1.8505208753544065	0.2831179243627418	0.6872107526154655	1.229135720606799	-0.8986041449534165	-0.7910186338358172	-0.45079727160462024	-0.47218073097371105	0.04952528124897825	1.1505071092524581	-0.9309802581394159	-0.7295655872057394	-0.23340154748452568	0.9672758275337661	2.513327213070094	-0.2504964329859076	-0.18640375634552944	0.5444496455251404	-0.6410504131181713	0.5190885934451859	0.5813508928381774	1.308760028717615	-0.7992108363607487	2.512620417011888	-0.5724999693427231	-1.4061359666004891	0.0048272347184969144	-1.107863065328733	-0.5521106235527619	2.182154649204347	-0.18672419942989282	-0.46774751849982704	-0.7125918540792384	-1.6383370428963393	-0.4174377739031119	-0.7773424122634055	-0.6394400049212582	0.12242030421551404	2.010818438665568	-0.07271211603739051	-0.810509399389306	-1.3557921108276667	-0.18047241597904512	0.9851097261384492
-0.4248829001180563	2.301815039490432	1.291331811506629	-0.4080985924358143	0.8215915634614719	-1.4646540733294413	1.8531713510637242	0.32236752884049685	0.7805556737768935	1.1965274620377429	-0.915227160783834	-0.8101203727561626	-0.4700087224797988	-0.361409275845033	0.06649206266199374	1.1753699747639659	-0.9036564671936749	-0.7443461312893037	-0.2369132994143662	0.9039108424019412	2.4760746187457876	-0.19341493286468334	-0.19991026926277664	0.4839691241266424	-0.6597394750980697	0.4508809316541479	0.7835576468912195	1.3157239627531514	-0.7936070002574509	2.5225667538955054	-0.6376591977688703	-1.2860453338508533	0.05819659916416721	-0.9542852100603157	-0.4553600527586106	2.307703213657515	-0.11701025337293103	-0.5269195535107916	-0.760221708871551	-1.6134562857570007	-0.46163811381029324	-0.9043069881207341	-0.6117131999797494	0.034590141369792285	1.950108570138126	-0.09547228425079514	-0.7870977701397053	-1.343305013049426	-0.14696997736802042	0.8643147824573157
-0.47201895709170316	2.3519535778912757	1.2993367482508589	-0.4675596258382336	0.8242369921870647	-1.3695484119006573	1.8630177889682797	0.36725616888221085	0.8917198460505432	1.1725879677227813	-0.9566764278429757	-0.8116125740378743	-0.48628857788409185	-0.24211670102613883	0.06598000991673869	1.2252595350110946	-0.8880685244948525	-0.7614096986779522	-0.2452615959182382	0.8576612064279683	2.430011764280587	-0.11387177939798813	-0.23272075423808486	0.42632994182834655	-0.6667277398639757	0.3950114073773842	0.9456241895151104	1.3130079456738935	-0.7782380191241074	2.5055295335398897	-0.6943040299756247	-1.1498317123342554	0.13676253950234024	-0.7757193673716258	-0.3489298276877616	2.3954953752633807	-0.040703372902501644	-0.5635881461552106	-0.8282627747142939	-1.5904128316112627	-0.5053257624416053	-1.0493587234192645	-0.595022677951148	-0.07986305818417655	1.884545892719617	-0.11830885328460945	-0.7533340599293966	-1.3426445384561967	-0.12576663290018097	0.7315089303752619
-0.525426956139632	2.398207756998427	1.3056137471075684	-0.5216348375887735	0.8161151257282979	-1.2406496268494247	1.8762384252908046	0.4277647776900423	1.0069662870994343	1.1501810726129633	-1.0401736452900168	-0.8044484453712254	-0.4991278802704703	-0.12740097215439156	0.05705648398537648	1.298263261877575	-0.891176707254601	-0.7855846250670655	-0.23775023191022032	0.8201363404919247	2.372401900566543	-0.03875784029569439	-0.28997458045574265	0.37407239599705167	-0.6929350316700944	0.3533673509018179	1.0601449502066802	1.2959044905604578	-0.7531173745231161	2.4553394485741142	-0.7478563692159015	-0.9874875493215594	0.23436510537922467	-0.571507353029637	-0.24259154656254842	2.4274514114745678	0.02849128090387178	-0.5798544465767009	-0.9105007746961334	-1.5718340237399744	-0.5521757634559296	-1.2022716966064673	-0.586629988964688	-0.21401807514922835	1.8188427238494973	-0.1255814837607275	-0.7231430013604133	-1.33841750105953	-0.11843649872013337	0.5960321288391488
-0.6014766660757217	2.437866002796331	1.3280668642057645	-0.5629811090452256	0.8076730423123759	-1.0913777958845463	1.8905287745642763	0.5131426515572831	1.1145436833658506	1.1311193699989874	-1.1487348889048614	-0.8040578167634477	-0.5304559138152463	-0.03163760265185977	0.047080085555342974	1.385947511826484	-0.9199156405572564	-0.7979860963213831	-0.24061010174529968	0.7969220070804729	2.322816668700573	0.023157040000682975	-0.36111097099437667	0.3224911631010741	-0.7413644858582055	0.2971749339735567	1.1358073172443952	1.2772981174595672	-0.7248869828623962	2.3778649810096857	-0.7910468489061617	-0.7741116681317984	0.34637800704677885	-0.36074111247905216	-0.1312729683820431	2.4089158976024687	0.07526081816084548	-0.5749807728707976	-1.0027060091887474	-1.572047150887232	-0.6044929590492064	-1.3302073951183568	-0.5687393330318808	-0.327205868949344	1.7664745352614646	-0.12391885638324585	-0.6986638810179823	-1.335684787430044	-0.11385057368551472	0.46256829755964335
-0.6955364989066544	2.465796395812876	1.3785800805269692	-0.5967499070091866	0.7955739356925743	-0.9424974821252329	1.89834053590635	0.6141372992696412	1.2139491466673349	1.1140839403725824	-1.256009600260035	-0.7903936280633724	-0.5779620112549102	0.03380571287289327	0.03217877532824513	1.484284222847577	-0.9786761135283515	-0.7926922898550635	-0.26335868400698403	0.7737395013754977	2.2940549032332664	0.07362793768303763	-0.42522773533007907	0.28447330364568374	-0.7826082373167635	0.21760690819038545	1.188879840885957	1.2465897353302162	-0.6927379503980876	2.264492020554695	-0.8300484063054661	-0.5032538269902607	0.46062306820983145	-0.1662867944588496	-0.03110514760841444	2.3611422143073493	0.10223078048739316	-0.5484946770762129	-1.0949999398727819	-1.5988166555039915	-0.6609706670316109	-1.411679730222767	-0.537997758729634	-0.4205487994705489	1.721751423165268	-0.11996056625917537	-0.6732377927706216	-1.3355692043762284	-0.1145379377353255	0.3345690392759152
-0.77409016110163	2.486182394942889	1.451218962160106	-0.618115257526675	0.7960069563505467	-0.7990323701970985	1.9041525371324113	0.7141351316301836	1.2945702572711464	1.1047815052932843	-1.3487418265017521	-0.7522057753669921	-0.6141488928486546	0.07769506079695651	0.017001301822807773	1.5889710970554656	-1.058488432316507	-0.7894487713083576	-0.28309599155996734	0.7439368327233666	2.281299235072394	0.1068082897903601	-0.4966595948287852	0.2565465280483411	-0.8142554645949289	0.1417316828722309	1.2228260629968088	1.2184276192126693	-0.6619146049028829	2.1144661163077445	-0.8796407480587988	-0.2015938580551233	0.5619256535679169	0.008380572388070096	0.0423887129367659	2.29632868793163	0.12639656466076438	-0.5029656130174888	-1.1948385903394438	-1.6357721679172728	-0.7239591005084522	-1.4562396932273067	-0.49998939425827543	-0.5204938469683805	1.680130830625482	-0.11162560056593562	-0.6363060444783664	-1.3296703406654495	-0.13299182600391926	0.2194505601965182
-0.835516596862988	2.5082527970898223	1.5281902828115166	-0.6203806877460794	0.8097981184825924	-0.6839357459107017	1.9007243769335325	0.8044427685995149	1.360093629279564	1.106903565731176	-1.4307656885226996	-0.7016740586648261	-0.6426437293816376	0.10896087223671369	-0.020182932925349967	1.701122885475089	-1.1446197251334225	-0.7973285265021194	-0.31304892239149207	0.7103227962206484	2.2739954819325647	0.1227202423944718	-0.5819964026605938	0.2368798427524573	-0.8803608122652788	0.06981302948087999	1.235156974403687	1.208656582159242	-0.637108530091171	1.9304230714180215	-0.9257269257085795	0.09684360566247716	0.6424453661629206	0.1681628496573218	0.08478508786900082	2.2169500965569613	0.16868357121066033	-0.44470531968620036	-1.2994058565111613	-1.676747699280552	-0.7811582059498223	-1.4678154752696757	-0.45555969477368896	-0.6236244159074349	1.6468050875412346	-0.10836583222846626	-0.5957155565534287	-1.3299923220296488	-0.16985762611058491	0.11284120192483008
-0.8843364290550376	2.5133296192669885	1.5760385453645038	-0.6073653137460896	0.821820809692164	-0.5990378342751864	1.8734101931267304	0.87511442110647	1.4124679543996108	1.1105213840471644	-1.50703624621409	-0.6383258173414639	-0.6712132130215183	0.12052392002594844	-0.06886246413441115	1.808776493241363	-1.2359199216044452	-0.813272747513032	-0.38356994797180743	0.6822865652779739	2.2726702737683047	0.1342694188496491	-0.6590332187958243	0.2286651149039777	-0.9730163703101862	0.006576095409378119	1.2267680916345367	1.1995479882958782	-0.6036787491990836	1.713599612363133	-0.961166091859487	0.365781545156554	0.6977482565207922	0.3165120525570836	0.10437425628648453	2.1269127406478274	0.22826924121215017	-0.4069177713439971	-1.395297526459651	-1.7285743421240354	-0.8228858312963983	-1.4506800160299433	-0.4202609109726514	-0.7268320095445497	1.6095221685699426	-0.11695910545737616	-0.5546300626781868	-1.3346280280808767	-0.22608505479590124	0.012426885079987293
-0.9290312531905404	2.507646726845418	1.5900887458551631	-0.594744871067874	0.824720956451858	-0.5253288239842343	1.8286600056417452	0.9096483221890959	1.4389916083170138	1.0981279616286461	-1.5713968270461394	-0.5612626055990149	-0.7007123924473049	0.11099502599100111	-0.1033483535171218	1.8948153279394027	-1.3314612697916588	-0.8265534413346802	-0.4878710831335331	0.6714054681262477	2.282909341408774	0.14305033632707514	-0.7151320299877446	0.21907301802869478	-1.0552336949612604	-0.024389764647641348	1.1951089484994704	1.1831690804215738	-0.5673729016621596	1.4878946426968527	-0.9899021790999379	0.5955942954916081	0.7141427340852389	0.4403565501657177	0.11540242176584507	2.035494505836381	0.2953784173401612	-0.38782092743515006	-1.4707280937500373	-1.7889701661296715	-0.8456892503452073	-1.4124711951862337	-0.4206898248078317	-0.8328234958401426	1.5625687546794198	-0.13666324085440276	-0.5184558887098752	-1.3210841709534697	-0.31375282994280856	-0.07961213723459361
-0.9841423257401791	2.4988901924700744	1.5846681593625316	-0.5939593483289619	0.8102529721149155	-0.45743124980479183	1.7698003995604519	0.9121116062796413	1.4473817060081593	1.0706774888461312	-1.6268705695300234	-0.4775782389547286	-0.7249014481324247	0.08739450125947319	-0.13734520376110523	1.9665511590714466	-1.4194010375843291	-0.822064973186335	-0.6019336269529347	0.6702914983995633	2.299783083148486	0.1510173856650419	-0.7681642315183076	0.21035105547872718	-1.1338919405308137	-0.021879387976841292	1.1323130468706408	1.1637056714435396	-0.5261597654124845	1.2812467207994254	-1.0235460928404354	0.7799467043649819	0.689518117428545	0.5349923964262123	0.12432098449255347	1.9376918162467682	0.36244605008812564	-0.3706055868107249	-1.521423510658289	-1.8462021543803275	-0.8557752034979134	-1.3641189982156328	-0.440073430820786	-0.9236851307309664	1.521065238349311	-0.1655427509691737	-0.49739015722475877	-1.286516581930334	-0.42635985187408565	-0.16620889093297259
-1.0341297040722115	2.467221054439338	1.5694139438423744	-0.6022095070398586	0.7867279422511496	-0.3983263029888675	1.694955409440686	0.8999996607708771	1.4366028894503409	1.025454759896276	-1.6639931818940954	-0.38290548957364623	-0.7339303550167149	0.045660240011064945	-0.186847471403554	2.0384401349129875	-1.4997050221460344	-0.7996337150820108	-0.7064660751160267	0.6640850956366044	2.321020946888415	0.1611602865595214	-0.8244376380048163	0.20685402274001669	-1.2366947707599687	-0.006830771303515415	1.0523530784561614	1.1464780082319677	-0.4672363500264035	1.0945057976863493	-1.0551296833448254	0.921967112880712	0.6246741371636092	0.6069462014254983	0.12765650652035462	1.8279777800377073	0.4224762342561186	-0.36751395366055084	-1.5528718540284934	-1.90351865856869	-0.8690507315792526	-1.295509182670885	-0.4471133915578315	-0.9901959575063319	1.4824125277248092	-0.1989080806822704	-0.4863020239379462	-1.238244145097692	-0.5572056328675272	-0.24705111470110525
-1.070154774432725	2.4131981567448024	1.560179803469704	-0.6039888679401572	0.7717250500425947	-0.364297325628127	1.6157458635121635	0.8738620120747017	1.404706466936537	0.9446027835595336	-1.6686128092819612	-0.27913499991741375	-0.7365633620600104	-0.014933355282429278	-0.24152780051487843	2.114877152476086	-1.56403200674463	-0.7687574872763555	-0.807692850205042	0.657321708010303	2.3532964564785477	0.17211151907550432	-0.8683237321804128	0.2021610707864172	-1.3465222359062277	0.008749936077208326	0.9887977436933374	1.1407892773373025	-0.3974288199312713	0.92919987518324	-1.0759578242852836	1.0210172976028589	0.5128130830807826	0.6487385988791867	0.13459316641890545	1.7225346773529093	0.46252405262147844	-0.3874355093614691	-1.5810994169477743	-1.966802722880266	-0.8895946793414897	-1.1906813477242784	-0.44455228106122624	-1.0436400944321242	1.4411782866769554	-0.23034519921360422	-0.48383129858599344	-1.1934680956429573	-0.6877523317934944	-0.31022826984615703
-1.0863363849843743	2.3462982341171785	1.5523914886763872	-0.5971621979494987	0.7601717677815805	-0.3560330106383824	1.5378377487702521	0.827337572481289	1.3519364871435273	0.8358619226484206	-1.6246881352677416	-0.17922392090602798	-0.7389859999838675	-0.08450389435437171	-0.3115869721887631	2.2039610738396944	-1.607884318390769	-0.7285053482274895	-0.9165403372663574	0.6351934950823689	2.40063271944035	0.19248590515175074	-0.8773086746480677	0.20025172390195656	-1.436081135363417	0.032061875958583695	0.9423581880602449	1.1423294577541987	-0.3243991964230962	0.7926538120416439	-1.0796166049248428	1.0774268329286703	0.37470264318467406	0.6549982531233519	0.1487576420438553	1.6255591646118688	0.4909106442076304	-0.41388016235243164	-1.6136952672944684	-2.027977563355189	-0.9055380168937199	-1.0647170282011484	-0.4350749349723392	-1.086322780686015	1.4047968545201677	-0.25591400711063217	-0.4890826660587851	-1.173183269698404	-0.8138337879225969	-0.3462832994284953
-1.0754666269125601	2.2783790115330538	1.5390667198352996	-0.592158287905488	0.7388627848144937	-0.366188872609227	1.4561523093647624	0.7693241969739975	1.2768471465467477	0.7192922797398786	-1.5425029259667034	-0.0812542660752987	-0.7391556524995441	-0.1613583163056153	-0.38981022077857486	2.2961399429370815	-1.6365933242115562	-0.6912602981273912	-1.0094692841427075	0.5920669528064237	2.454107243019668	0.21139865048774534	-0.8569437004152018	0.2067220592404429	-1.5145107685540107	0.06669324977767634	0.9083987965886878	1.1396134406749412	-0.2605325414912029	0.6776382496241163	-1.0747770542435373	1.0843426639312406	0.22378639030985276	0.6172838363022592	0.1687656662136823	1.535920204082863	0.51925984675174	-0.4432133787558218	-1.6303368902095667	-2.073557376020431	-0.9067675685376179	-0.9473714222372486	-0.4300351974089708	-1.1348978563415446	1.3743453323834638	-0.26688298204084576	-0.5038080169804412	-1.1634123736848192	-0.9513695625306138	-0.37262477170609604
-1.0347375999963346	2.212836843673741	1.5070771991771121	-0.5825063399975262	0.6994760990843466	-0.3931563890455111	1.3803550525230859	0.716115982649819	1.1767095372149214	0.6039199799603547	-1.4479661577766008	0.014148958802328743	-0.749243191081654	-0.22934122317909011	-0.4584310420444383	2.3815127762240555	-1.6497956190700211	-0.6765314730183758	-1.0791449658453005	0.5408760654019416	2.503295344100257	0.2323599074672754	-0.839699057472797	0.2106933358057473	-1.59311705676471	0.11732372708929309	0.8897070839612461	1.1530237750037755	-0.21397621267791767	0.5880734676145027	-1.062800672391542	1.0381290095615647	0.07377616135724138	0.5490674131016953	0.21211723658113774	1.4493502384736638	0.5398113568610174	-0.4721238785622721	-1.607541969014735	-2.0936978914362796	-0.8995082230385938	-0.8507252956553195	-0.4385598598831784	-1.190845295954308	1.3402937167992257	-0.2633030578845174	-0.5270001218520814	-1.1414515934599472	-1.0796285459930874	-0.41648633413954456
-0.9780585419281259	2.1444768427300485	1.4524632789479122	-0.5615576203249859	0.643485436359866	-0.42594949281760214	1.3209209121862397	0.6769047172240568	1.057077615398423	0.48113888931173515	-1.3441221991138865	0.10046616226303881	-0.7719053741256875	-0.27432206823960054	-0.5250554329439685	2.4719215774000523	-1.6441051221604948	-0.6696528494033807	-1.1387984860523128	0.4746107805174261	2.5550950117586213	0.27949782134041895	-0.8274147116176674	0.21468110780849833	-1.6501766282585226	0.18555412779945096	0.8845359149910428	1.1789418648149845	-0.1773962400389074	0.521104012601183	-1.0327352147979687	0.9531615911472249	-0.05249016693009734	0.4836862450587823	0.27692750226067914	1.3603932768157265	0.5479247789842072	-0.4921283198704337	-1.539894492521416	-2.0934039229573034	-0.8753073799812234	-0.7655626944635766	-0.44943942427938544	-1.2318884564923367	1.302999090206966	-0.2582933469462409	-0.5476440221795473	-1.1121636732164382	-1.186143738444741	-0.4709424768709277
-0.9106641120545467	2.072641776683691	1.396897229678649	-0.529459685645452	0.5766801736732645	-0.4384827604704277	1.290308711299221	0.6528661316244937	0.9153962654055035	0.35874094846440113	-1.230036934146455	0.17056837221488347	-0.7896442411647965	-0.3092251698528019	-0.5864269681534061	2.565988044079605	-1.6223179153603855	-0.651466241424529	-1.1818942010524016	0.40767313533359034	2.620984189020061	0.3277485753226178	-0.8161824143324925	0.21779049776720982	-1.6663457583339862	0.26611357045623507	0.8876877819864635	1.1923604796836955	-0.1314465815335177	0.4737837060641422	-1.0037983163259274	0.8500257301671293	-0.15379781387434016	0.4304699786094928	0.35734269871347013	1.2799545485820703	0.5367786901175831	-0.5047269321714093	-1.445194677645127	-2.0765521798999993	-0.842953384510262	-0.6947969866257033	-0.48154197517403147	-1.252795160251654	1.26376685234457	-0.2514973120641052	-0.5724933208848138	-1.079796290181998	-1.2821648232656897	-0.5030050225094136
-0.8272955281748517	2.012723468429936	1.3577843732392523	-0.4968583220282733	0.5099040216191322	-0.44050166847020555	1.2900071601706167	0.6433452670462511	0.7576446798172911	0.2585914850205843	-1.1174250246051165	0.2195258556277037	-0.7986867202503409	-0.3330706612712028	-0.6551340904437511	2.651759765912243	-1.5976961484918946	-0.625994646459227	-1.2110564619883453	0.3397010896892619	2.7063068749313306	0.3402278867943186	-0.8054559957213812	0.22183600380102403	-1.6569778465325524	0.3463182859747545	0.8925999535294666	1.1975523781858133	-0.0858339620880692	0.4492974768086486	-0.9760100580985783	0.7532407155086079	-0.21857093193307006	0.382781539180234	0.4584657149223201	1.2121024133748606	0.4942382689493994	-0.5025677621027221	-1.325238622262113	-2.037421300742295	-0.8221054516552531	-0.6349564086516435	-0.5339519464958662	-1.2576532179936217	1.2212389191797965	-0.2403973642989044	-0.6163465436821911	-1.055631176002223	-1.364853144341827	-0.5046443944081466
-0.7321356931955065	1.9689644096796237	1.331961021602422	-0.46025556633773934	0.4509913791606063	-0.4426102008905339	1.3068273647019637	0.652792648441507	0.599915280472422	0.18165205761620434	-1.0121756462131892	0.24909253495042258	-0.8095851978573834	-0.33349547691805875	-0.7377356776755789	2.7334321956371976	-1.5697481557814716	-0.5910954212761651	-1.2363410758831959	0.2535156390136348	2.803228369759102	0.32206257138231714	-0.7987318384785221	0.22773724654759747	-1.6306718357446108	0.4150534906893669	0.9088553344264649	1.1942732843950026	-0.05414330274528083	0.44373459516226604	-0.9441854941162813	0.6606460039008131	-0.23794668374433922	0.341246892195423	0.5725528274658703	1.149068161281582	0.41735393549631616	-0.48645894433499415	-1.1801316530996853	-1.9840990932620213	-0.8194194938206143	-0.5835257528660834	-0.5679268712479335	-1.2469027708500147	1.1948323800873957	-0.23408156314505701	-0.6622830958704138	-1.0446714257208252	-1.412979121936239	-0.48780458782932445
-0.6378684038190394	1.9387671565281583	1.3081729087602227	-0.4123516989779909	0.3885345171990164	-0.44611970451631633	1.3384108776453316	0.680943097367311	0.44619049805109273	0.10729889137050477	-0.913146630066872	0.27739357758394073	-0.8282571537327117	-0.3056126864324591	-0.8086175857828509	2.816108969736059	-1.5412486423337624	-0.5562294440053133	-1.249496477124562	0.16435031931912464	2.910375982310429	0.27660222244969107	-0.8036787051585221	0.23736233429777426	-1.5753736187159593	0.47222822892359373	0.9394609287051227	1.171336188939076	-0.0360150951745475	0.44653752351113	-0.9166623067146302	0.5733454080075424	-0.22330351499042073	0.31457432135355945	0.6916559930435718	1.0944137170991506	0.32857573233576115	-0.4661146720371357	-1.0287660589302134	-1.9314750609193152	-0.8382438841177697	-0.5345131924903808	-0.5938431649044023	-1.2238668843657348	1.1784300031118005	-0.22888266922290948	-0.7027229298104766	-1.042595058718361	-1.414033779753125	-0.4738476223105198
-0.5735761729868163	1.9276099543015968	1.2732866992235374	-0.3724419359556822	0.31195899849010855	-0.4557802736367492	1.3744383019576158	0.722266205573683	0.29912898404732385	0.036095658587299954	-0.8280911375726372	0.31555408627777604	-0.8606845355790705	-0.2556456839986342	-0.8442023748772902	2.8848282062415094	-1.5095297869079363	-0.5388333974945649	-1.2502619128745394	0.07421027611376511	3.012127796147343	0.20376932874506407	-0.8154840331541408	0.2735904387901926	-1.4842508027572547	0.5204620241600086	0.9708566846260867	1.13301385039394	-0.03187176166433079	0.4466330236252308	-0.8960108796579702	0.5078019536722844	-0.1808772998174682	0.30725144642527574	0.8118829179568265	1.0484767040310652	0.24784863622832537	-0.4440505233889801	-0.8710365130263868	-1.8776604562367556	-0.8618231457167862	-0.4780861106471039	-0.6450612506650146	-1.198151638741774	1.161131993132186	-0.2176881299657726	-0.7438600764805332	-1.044221477404188	-1.3894093561976764	-0.475631972676488
-0.5357997834163299	1.9347096343074934	1.218954891302504	-0.35250007415843304	0.21939446489776962	-0.462549275925724	1.4026158742589496	0.7711389121016623	0.15855324851436522	-0.006235026189387014	-0.7579942363352506	0.339870717111958	-0.8918429166081706	-0.1955916355850878	-0.8454393562281887	2.9306469664199297	-1.4840443984198177	-0.5303514856685554	-1.2496815275256556	-0.02842612034701335	3.080063060281288	0.10467673037749185	-0.8332166475609075	0.33033886746636376	-1.367767599941757	0.5518235414097085	0.9914447851950634	1.0861584155068065	-0.0508717769367798	0.4463369732715175	-0.8826047218370577	0.47462479768264376	-0.11616492079262948	0.30956659795822744	0.9166326120213256	0.9889571094862127	0.18884041920949007	-0.42532666471272706	-0.7073421482495934	-1.8164231474600503	-0.8838824818519451	-0.43282208371800757	-0.6985476307462918	-1.1675948406682874	1.1439744746041811	-0.19803856658332433	-0.7796985072825511	-1.0364526450013287	-1.3489703124427557	-0.4843697133748365
-0.5078655183316405	1.960829687632956	1.1666280958573707	-0.3461160744405326	0.11889728395771057	-0.4708654787378926	1.423638749256329	0.8238870578019262	0.03604451047763337	-0.00724816268317216	-0.7057814073016239	0.3592849589185255	-0.916893807072926	-0.13035297577341912	-0.8243186188368083	2.955855297904023	-1.466036605044217	-0.5174402130936852	-1.250501637257774	-0.11917088997543006	3.124800706582229	-0.01538266148756635	-0.8757999922307308	0.3926421347027268	-1.2435531421287371	0.561132854897257	1.0072216793197757	1.0333202905594179	-0.09810667772408081	0.4502190529097221	-0.8670779974105614	0.4609500758666673	-0.029166377915904863	0.31460193747522425	0.9996579949307884	0.9253083831625661	0.1699132552600521	-0.4208176876786932	-0.5544188272183148	-1.7390763660354558	-0.8970763422964211	-0.4090538567476224	-0.7210614829217635	-1.1275915135540777	1.1039636799474386	-0.16950831736185418	-0.8051805527242937	-1.0090924849768075	-1.2936663652289415	-0.5028600440421793
-0.474913699587525	1.9953914336483567	1.1137773775542124	-0.3498440525218901	0.02360726740048938	-0.47473819712064397	1.4452805976229497	0.8657085736842065	-0.056342704512791233	0.020824928526432133	-0.674543724679815	0.3945118467679479	-0.9432612010593289	-0.057411819123868744	-0.798658447557714	2.969702428846401	-1.4523939486668334	-0.5025931731857006	-1.2690150887489808	-0.18100814519637273	3.1488961853213118	-0.1326848674107839	-0.9442010564874825	0.46452925109565024	-1.1232822478527607	0.5629838029135893	1.0248291145824973	0.9849039739056991	-0.15511121739556027	0.4622520672864465	-0.8452297354136287	0.4494045092837067	0.09084382988064812	0.33774424743085707	1.0602848110838838	0.8664302727043619	0.18269615330053063	-0.4229892905884666	-0.4281487117086189	-1.6533147369001706	-0.9017949168707862	-0.3720152387026595	-0.7217213503605024	-1.084930834356776	1.0436108938595081	-0.14411777804578113	-0.8150333233351297	-0.9655713372492084	-1.2357756204841592	-0.5369076794628045
-0.4444851313856016	2.0273596712802293	1.0510023512673325	-0.3751673960663841	-0.06087906568178667	-0.46567197942070715	1.469426907468196	0.8792710133267031	-0.1171367089817759	0.07538693388263176	-0.6542691651420769	0.4280824693203912	-0.9676809841657686	0.019727880488037242	-0.7855176782300342	2.963843753331943	-1.4506624300730253	-0.48002153500760125	-1.309995341209298	-0.23070313039644952	3.134629693520403	-0.2412725940720415	-1.0071672825998725	0.5405979608813242	-1.0147277379984325	0.5443879148576114	1.039587578146015	0.9302399899157001	-0.21646580786735387	0.4730770052197938	-0.8273655682514305	0.4482013011667698	0.2315204939586563	0.3839598270379595	1.0983853605561174	0.8110263050101629	0.2081207018893279	-0.4351651862925013	-0.3539986956818525	-1.5774010518105839	-0.9039046641564404	-0.3001424510385874	-0.7288974087567874	-1.029621599385087	0.9904173179932597	-0.11369206085129602	-0.8182142746157801	-0.9334062245589442	-1.1944813069573363	-0.561738030024227
-0.4346864280372412	2.056907563455545	0.9912298059745135	-0.41858814193830585	-0.13904839151835519	-0.455549136973224	1.4934843390860637	0.8622740336098407	-0.14885933925605427	0.16854391345297956	-0.6406055981070102	0.44229744435743357	-0.996131711044676	0.09254190252794467	-0.7718360891489388	2.9407794477808005	-1.4673277621191056	-0.4574055662798884	-1.3712764638077457	-0.2626104061393535	3.10080019390052	-0.36176383433762904	-1.0517920491756498	0.6086705073646878	-0.9232671992071753	0.48878216204263447	1.0470502158789061	0.8558351988618279	-0.28733838139190265	0.4804066389770448	-0.8076659864325044	0.46102854596125126	0.36925131489294516	0.42870714950984956	1.1053833164184261	0.7697316109901906	0.2413387885749529	-0.4551033191148674	-0.33166388598000984	-1.5136466379326463	-0.9023439048741506	-0.21809715356798623	-0.7543435468631552	-0.9662522799377665	0.9342382987802758	-0.0677933584567453	-0.8278346076499515	-0.9141286223690658	-1.1783413694213125	-0.5715854136064125
-0.4430667075626478	2.0808158539410333	0.9370491296471422	-0.4764954894814398	-0.2029607851033791	-0.4513933941045227	1.513002632662824	0.8202799919935917	-0.1517287600618404	0.2799447181768663	-0.6328991424921424	0.4357348837467622	-1.0305508134250738	0.1721746808265079	-0.7417573054164048	2.9222346919122395	-1.5067721832215004	-0.4515945700680796	-1.4444176348399058	-0.2790931796309811	3.058691380733241	-0.4762756352112737	-1.0788990878610762	0.6666231029744715	-0.8293179029267964	0.40360217102075513	1.0491441442310179	0.7790538928636053	-0.3786400158030525	0.4923346032282586	-0.7775804477157724	0.4769789005201307	0.4944952027764504	0.4608891366239674	1.0786787082080989	0.738200980015412	0.2738423291237685	-0.4690571110942706	-0.34607147357372653	-1.4614488598844555	-0.8951707641029276	-0.135231257454281	-0.7808784662434421	-0.9258253169842234	0.8591514717046322	-0.016626637588247985	-0.8320572236260247	-0.8856745512995083	-1.1754712309843147	-0.5982112667235897
-0.46754657993565596	2.09875002344595	0.8683144808502409	-0.5467802450432366	-0.2558948314186458	-0.44433665025483193	1.5213889282604496	0.7621547942513204	-0.1306814105431095	0.38418356892286926	-0.617957535159514	0.41225029184714695	-1.066286419327119	0.2566974903301193	-0.6976574819064831	2.913031763322963	-1.5459900105326083	-0.4638150249114762	-1.5103166060838202	-0.2844760404888554	2.9883646986090677	-0.5507362651948179	-1.0745924039279	0.7151774230989714	-0.7218129317213255	0.2999263431870233	1.0379282386971722	0.714221405906141	-0.4764532448522768	0.508517097562671	-0.7426593745423657	0.4928298596258721	0.5973314487402868	0.4740390132236582	1.0153957336255137	0.7181495379596013	0.30482538196286135	-0.48143607653605197	-0.3894272806420081	-1.4258823485343368	-0.8753255283449715	-0.04282408125951216	-0.8099415027483972	-0.9058374078374868	0.7918443587619535	0.03483477215897168	-0.8246149167731917	-0.8539552589596744	-1.1840554110262314	-0.6454909753268456
-0.5049756004066435	2.1115483379576876	0.7738975365705929	-0.6229282117667495	-0.30591417565798434	-0.43801105299384596	1.5294292336157813	0.6993682067709098	-0.08755874889738895	0.48711455255871366	-0.5991733149720894	0.3832929931525615	-1.1044989519580377	0.32606647453311616	-0.6539431363059103	2.9006662184073413	-1.5869607332102862	-0.49567760744602785	-1.5530968942638634	-0.27352730946086695	2.887342396758343	-0.6046065849018512	-1.0427802458934425	0.7682679885213266	-0.6291989395635026	0.17785018200174196	1.003837153618564	0.6573754996588724	-0.5602905875492507	0.527354495069091	-0.7024770471013149	0.5112651005132088	0.6669940590272516	0.4590342537854393	0.9235743799168565	0.7110155596696661	0.3433610212945085	-0.49373630065095175	-0.45488506990965594	-1.3961805083397905	-0.8424270819615826	0.061226855563445495	-0.8657456672082446	-0.8986576056254055	0.7396342230569821	0.09658846385563521	-0.8244255231922055	-0.8489851876456243	-1.2145460407472444	-0.7033429598484615
-0.5396401417941209	2.1109658808396867	0.6762312630272398	-0.7038544134932598	-0.3447550370293434	-0.4464027290022675	1.5411071978488116	0.6347892686098294	-0.027408145485372286	0.5856687865414066	-0.589632595541451	0.3496989328836515	-1.1440856699659339	0.3723620775079824	-0.6311884328510191	2.870813684570146	-1.641582662974453	-0.5371525308217275	-1.5828437462396252	-0.2616993380414586	2.748566770462612	-0.6659456673308559	-1.0011773209547692	0.8386911348408514	-0.57436833876454	0.04015238338132181	0.9611772045078361	0.6069180299257724	-0.6337920657413448	0.5456236668966102	-0.6554309917645363	0.5234959725888597	0.6965992764630191	0.4276163127040647	0.8183292101453186	0.7117684594134694	0.3703600639870892	-0.5033758967733428	-0.5354045811827406	-1.3651447861718902	-0.7962894042243498	0.15541604182933372	-0.9309364459841529	-0.9098371903724936	0.6965735931381839	0.16937297876570048	-0.8392800061008968	-0.8733278043723294	-1.269844740907243	-0.7626503051373196
-0.5472002442790453	2.0921658966999046	0.5992901686945611	-0.7943414251303993	-0.3642300501509018	-0.4715683228780018	1.561857089719243	0.5712454848525585	0.03618872105936712	0.6581872547001801	-0.5826564486680476	0.30514383388049005	-1.1797160913082598	0.4036061830387763	-0.6453648144724733	2.8310494826741444	-1.6969741565580907	-0.5738397548391918	-1.5985099449685534	-0.24837148595433517	2.585876964264604	-0.7307007813384058	-0.9403554832041159	0.9128175068671702	-0.5644237002798234	-0.09031443895907729	0.9199307667794556	0.5639834306698241	-0.7100842273497562	0.5668485672555559	-0.6058306175619402	0.5210006235811242	0.69369392600856	0.39197310500787863	0.7074907836809132	0.7147361673722268	0.37500045953834527	-0.5154191755057888	-0.623030874793319	-1.3274910986210413	-0.7371937947713598	0.21547997801394309	-0.9859570178604982	-0.9361851388733807	0.6610234020700945	0.24172819382775082	-0.8701812905985772	-0.8964196473381065	-1.3321115285340297	-0.8121883321725031
-0.5223488799524074	2.0509649266435135	0.5430944044517124	-0.8921064568402228	-0.3718715911739353	-0.5005028594916393	1.6003223168396183	0.5168902938895916	0.09231252130450038	0.7162639226566375	-0.5657404601448335	0.2659911285228986	-1.2220986827745004	0.43138974651197115	-0.6937221551901374	2.7907724240765726	-1.73979610775705	-0.6159131406346707	-1.5865657827161614	-0.22364533648523893	2.442409151406821	-0.7825724180635025	-0.8535637145840728	0.9963710213943056	-0.5897840871366167	-0.1977785707181276	0.8745315906420663	0.5346910208592324	-0.7906320688216987	0.5937461743921	-0.5596882127673147	0.49555015623807713	0.6806755264112281	0.3610936782989804	0.6048558003660462	0.7246116460745753	0.36208462268171576	-0.5252742742070123	-0.722453761862701	-1.2763148610372923	-0.6615967855809012	0.2660803239298536	-1.0585671811507267	-0.9666263998997762	0.624946368058464	0.29972369278713074	-0.9119554884046777	-0.899866499121522	-1.399850993290229	-0.8648824289174932
-0.4771523004509616	1.9851197236619977	0.4746872074410759	-0.9902056612069327	-0.3749900676771444	-0.529347771684726	1.6414570650037497	0.47051601558315126	0.13165612616734262	0.7562404466350389	-0.5397125962775379	0.2212719655044708	-1.2719256266286154	0.4636912398936982	-0.754903828145717	2.74661332516851	-1.7740459730780223	-0.6746880609969562	-1.5679640117153428	-0.20519322365536513	2.3215864265936856	-0.8246610275612275	-0.7427315169399595	1.0890135219545987	-0.6351896230394057	-0.28348610466358043	0.8268365559550872	0.5319625829701614	-0.8651177010688226	0.621479407527028	-0.5278194703140675	0.4533175513335726	0.6654047209737672	0.35225191667909794	0.5203490983324446	0.7275523441770522	0.32243146642680265	-0.5253903140571532	-0.839665778823673	-1.232359224218393	-0.5831277978273917	0.31706911890758793	-1.1567760768925308	-1.0074274828153282	0.6010803827160307	0.3321612982523984	-0.9611031226705249	-0.8939635074445356	-1.4766993434698796	-0.9238496324178389
-0.4246078995809527	1.9077198308260965	0.3967436068704478	-1.0787961345186319	-0.3621049739806873	-0.5604474456158823	1.6719772134409836	0.43846456811706747	0.1608199430426468	0.7622934766688158	-0.5141390523831295	0.15169319788704888	-1.307630695077839	0.500036234030899	-0.8204810999482086	2.6927384409696002	-1.8123232223875547	-0.7387752588879013	-1.5388774532162102	-0.20051455080328817	2.216282018883202	-0.8592144361215152	-0.611758185184247	1.1852355324408352	-0.6848348794247066	-0.35353107111947957	0.777499740966872	0.5444454968329084	-0.9254387050901286	0.6530374202317003	-0.511650149946484	0.41157669235512084	0.6499162673315293	0.3648218547238137	0.4509314193771348	0.7189530811839306	0.270660106212164	-0.5250753487496289	-0.9636076193086053	-1.199805889777779	-0.5164507094188588	0.3387931326901219	-1.2552324229238618	-1.0559915549425642	0.5930079780588767	0.34969346746921315	-1.0179771541606843	-0.9034743415870363	-1.54982228544063	-0.9543006866320596
-0.36155558345110783	1.8447436227028402	0.33526831228905124	-1.152071084373857	-0.33529044264795876	-0.5898018018836799	1.6916351728036247	0.42565293490943235	0.18433736098697795	0.7349830009290785	-0.5025220482165846	0.07315731629327685	-1.3246943451045563	0.5279810413992514	-0.8836189294586966	2.649195482404395	-1.8488475763305163	-0.7942216938167224	-1.4972831698795381	-0.20373710608405537	2.1124582183399534	-0.8789908782585678	-0.4745486676500376	1.2921960727049042	-0.7266345746230063	-0.40612164325920197	0.7223771868422155	0.5585431159714334	-0.9725208148369227	0.7057916832610872	-0.5056981050421724	0.3771544775314315	0.6630257754796978	0.38085761603754176	0.38188151620437	0.7116199052039305	0.23219093628859197	-0.5260078118311158	-1.0622433276791385	-1.166609499289405	-0.46076699235040985	0.3296840021903388	-1.3415595805968745	-1.0975463795462812	0.5970763763451143	0.35508154437523176	-1.0785486648796372	-0.9116105629823791	-1.6197602657454606	-0.9683580218589505
-0.28598833059765594	1.7963091649242546	0.28646288297621236	-1.2207544151253855	-0.309192760639772	-0.6152409860958328	1.7032369556989018	0.424847814817581	0.19117811935128773	0.6790136568796943	-0.5150901521394549	0.010516112749992892	-1.3360135609504757	0.5479814860869869	-0.934444479476525	2.618295866134828	-1.8815155604670224	-0.8300075299920497	-1.4557267377612715	-0.21386627367026909	1.9932844496139428	-0.8828332217196857	-0.3498562896970753	1.4098497802938268	-0.7766643154638302	-0.4296700678994204	0.6627726602909221	0.5886428784199143	-1.0127273277609052	0.7569176693450526	-0.5230080332051836	0.34895755687798385	0.7221299170419224	0.40220487808492156	0.3226645072176953	0.7037364034022267	0.20979905444322894	-0.5349718902544744	-1.1275181810519843	-1.132002060101945	-0.4184041742726691	0.30889712176945683	-1.4061523545064252	-1.1166485046653203	0.6233716930383226	0.35203278782746444	-1.1347339924389386	-0.9099593764993059	-1.6869540369048628	-0.9931827963254791
-0.19151840924648136	1.7493505275460084	0.23294214794115825	-1.2907006581256628	-0.2912897216715236	-0.6345291048133359	1.7007388426650896	0.43826328809410464	0.17482316029975045	0.6160886702838881	-0.5445020629076036	-0.034253831987446116	-1.3503356263238646	0.5693432013511435	-0.9729922704114868	2.580924995512818	-1.9134695603932421	-0.8524461765213097	-1.4222788777636421	-0.2222648097168113	1.8702343390914984	-0.8775901392158261	-0.2546481325173947	1.5372522914137772	-0.8509841215690471	-0.4208246283619115	0.6041163277103961	0.6354113676383515	-1.046197553340186	0.8020557982748853	-0.565073969998543	0.3281106684171331	0.8231946078506004	0.4263321630466213	0.2831286105941412	0.6979360367661124	0.19585294176143225	-0.5553700381970412	-1.1767168497300313	-1.0938669991667727	-0.3844531227919227	0.27202845018904165	-1.4587066718304835	-1.0999011346012773	0.6621239184410477	0.3514288575327994	-1.18387301790565	-0.9119820799410707	-1.757369499106892	-1.015375654002205
-0.07463835640681257	1.6976889424920159	0.18648933376963822	-1.3533341618161754	-0.26464621530454846	-0.644637796036522	1.683744055901392	0.45915487650924847	0.13481027042937344	0.551030570852077	-0.5758289111315691	-0.07126589257441404	-1.3636974584585262	0.6059021537338408	-1.0107921191342775	2.5427634708092213	-1.9385616162625205	-0.8663290269752049	-1.3995387068838254	-0.23478503375208773	1.7695789515533538	-0.8827058818067102	-0.20073847771146508	1.6595041021909807	-0.9337521942239769	-0.39036357230934604	0.5706354230111248	0.69294455869531	-1.0787420449681604	0.8661268248252396	-0.6296227322806576	0.32041013646873356	0.9548059711203585	0.4553014746736602	0.27467487559259346	0.6953363380991694	0.19858234183052434	-0.5731614337918076	-1.2317750105537333	-1.0481475514740173	-0.347135549836004	0.20689525374762324	-1.5094628503839786	-1.0720787133089433	0.6890514466665063	0.3682006566798255	-1.2278123286943843	-0.9022772313868085	-1.8304032411627815	-1.0320816343035795
0.0616219974423893	1.644571214643022	0.17313433860981853	-1.4114020858307996	-0.22690791913794142	-0.6308167669726228	1.6514241233597466	0.47054796479314553	0.06554481871031695	0.47572689836857174	-0.5986553052833765	-0.1021099274445666	-1.3678471589919674	0.6726664288612255	-1.0656738173027243	2.5268684745654366	-1.9460648635023539	-0.8605438902506709	-1.3874473454487466	-0.251243936463857	1.6947241151480459	-0.8901801810466375	-0.18329237865991987	1.760592266724008	-0.9877410858094994	-0.3510980067736861	0.5696433311713403	0.7697796882027255	-1.105947837886658	0.9371311596593263	-0.7122123756087699	0.3200125546561807	1.1022398527187556	0.49088024475262665	0.2965626426509823	0.6918588191031285	0.22132318806828222	-0.5962119211661587	-1.291001892374156	-1.011298602634365	-0.3085339801449457	0.1175228358483577	-1.5490631450512953	-1.0496315155884128	0.7003141780373292	0.3956212749382064	-1.2718850758697224	-0.8715032433085342	-1.882417285634369	-1.0347079749984882
0.1970332268261502	1.5993993038294527	0.17585974501549992	-1.4572531782982516	-0.19492988937107752	-0.5967311847146927	1.6086641733235552	0.4728195536237266	-0.0254372675350062	0.4011011063027262	-0.614964118515722	-0.12698906347394895	-1.3728315499025359	0.7608172260058675	-1.1206130494874924	2.5472224749089785	-1.9276808389261233	-0.8318878841381471	-1.389121210440455	-0.2608797745996817	1.6412970745974147	-0.8747941976482985	-0.19409042610983704	1.8291596763307734	-0.9955087109582198	-0.3011678881709515	0.5848758917202418	0.8554791356471689	-1.1196316237202923	1.0003426851827713	-0.7852353718639606	0.3247887677464588	1.2683914799279337	0.5193616715635768	0.32613283716697083	0.691588720540329	0.2560409907736054	-0.6263366951187225	-1.3357934690410422	-0.9927859376708466	-0.2776817617740952	0.018094442861111715	-1.593653687224074	-1.0237402135117422	0.7041835467671168	0.42298004491339886	-1.3220098088374743	-0.8258149133219017	-1.9082432845135333	-1.0313009810184683
0.30447159455861084	1.5638772906735643	0.172454246438345	-1.453737855544003	-0.16460388799681214	-0.553442589588616	1.5585336788597757	0.4756853977601976	-0.12040917987497309	0.3524042402123652	-0.6309842050363264	-0.155379950687256	-1.3966846936066168	0.8558425946036431	-1.1372231199993184	2.592019083189131	-1.891365977356239	-0.7811811238054798	-1.4117898845743944	-0.2703326034232652	1.625722641188133	-0.8472721668914988	-0.2348517121925469	1.8595525198264045	-0.9707042678411681	-0.2534525402904622	0.6127246998246313	0.9264350818427761	-1.1133941541843042	1.0488997181974198	-0.8560132985499805	0.34367390384273777	1.4607064459857155	0.5629445142385743	0.3572507547678349	0.7046243524274285	0.29821167585937014	-0.6510739046004738	-1.3721866250828874	-0.9873658938397248	-0.25523677290930136	-0.06982614666958471	-1.6514044606282012	-0.9879127253852482	0.6988038949325086	0.4552248292604899	-1.3717729722415264	-0.7792638383978636	-1.9122677747899086	-1.0345406921516784
0.37669059525856075	1.5381035632020474	0.1567617492965728	-1.404419179273286	-0.11886380673037192	-0.5199041880035224	1.5015309928862077	0.47529242247727	-0.2069614128660026	0.32178909743653683	-0.6610032910953436	-0.19376702397360263	-1.4381375892869523	0.9511346357972551	-1.1105676102378743	2.6509619888209124	-1.8360557155091013	-0.708397749765395	-1.4582501523216362	-0.28712569705304075	1.642773365125678	-0.814806025600436	-0.29286659482251237	1.8493006054532515	-0.9279745359193768	-0.2194578562067168	0.6449501254700165	0.9709429836751242	-1.0942952741209386	1.080443405884977	-0.9394182354783466	0.36678596236721583	1.6799946046773162	0.6365414784769536	0.3797157254849399	0.7238452414026307	0.3448898176802401	-0.6676054389651422	-1.3954250272348172	-0.9958395352462104	-0.25222414452720643	-0.1513227598403588	-1.69502169832884	-0.9586598454146456	0.6754062144287784	0.4876333296513159	-1.414356397166384	-0.7505827291868844	-1.888561585652147	-1.0283958355788765
0.42261568495478796	1.5186896377757244	0.1474923448853817	-1.3356360307151551	-0.06583515085958194	-0.5004038009215561	1.4456107167532117	0.4641133939003336	-0.28235766316237043	0.2948617714980856	-0.7155981155008384	-0.23172049950531598	-1.4852534859405604	1.0335829805727896	-1.071916258073535	2.714933739331972	-1.7504289145293939	-0.621735219483883	-1.5083651654904717	-0.300934943200624	1.6633723662978213	-0.7691408255034563	-0.36918712256968816	1.8028164627283183	-0.8577229910124524	-0.1807471202975749	0.667689221620827	0.9778406733916537	-1.0803733140182785	1.1019977816375706	-1.0123368098931107	0.3853624494248024	1.915231821351495	0.6980701975475385	0.3699747752444854	0.743815653889601	0.38848128636361434	-0.6738881679941815	-1.3891719457397367	-1.0077452586447417	-0.2693108289955333	-0.23486358619898456	-1.7334259832634422	-0.9342100055445389	0.6333817089656109	0.5256882144838302	-1.444637848126293	-0.7295631252573636	-1.8443971336883263	-1.0065208153110887
0.4508249505765803	1.4959265839208988	0.16359289733003865	-1.255929342191045	-0.034399306622448	-0.4820449459329225	1.3997590740932169	0.4548672925280403	-0.3594363702456363	0.29897694772920475	-0.7795595741137156	-0.26025591930350067	-1.5377575464920465	1.106592355793368	-1.038678856844987	2.7812133450000953	-1.6351055008272464	-0.5332329713934197	-1.5635690646893754	-0.31087314454797765	1.6697696252536296	-0.7270798985955087	-0.4794328590960819	1.7253951270720118	-0.7456457722278023	-0.1249003349399302	0.6910516675116789	0.9544440079726215	-1.090327200921891	1.1040128340451019	-1.0579450568117086	0.39635872534568317	2.1441268705702083	0.7293362499597533	0.3267917687773637	0.7679928514921696	0.4106405252807127	-0.6721558588027973	-1.3755792544046856	-1.0193717119882457	-0.3019189015589605	-0.3111355594882198	-1.7875351132400303	-0.8997084425775181	0.5612627638052525	0.5684763120474254	-1.4701155891684676	-0.687032689419608	-1.7938942407155594	-0.984004544130532
0.464063572924143	1.4611011579939708	0.19159758163537216	-1.1735536123164874	-0.02318079663482362	-0.47574293404576584	1.3741875383875113	0.44240390570934096	-0.4319077341278589	0.3411086893398393	-0.8305028548118903	-0.27546309100429933	-1.5906585939302154	1.1879554051207306	-1.0084274710634902	2.841060872869367	-1.510064206227012	-0.4554661047343077	-1.6347756178919226	-0.3141275275352213	1.6888103197570505	-0.6924046866402004	-0.6152008462493319	1.6158118122539105	-0.5991104330509661	-0.06148148951547168	0.7261919116597936	0.9189577543349422	-1.1193979433053993	1.0698619932425877	-1.0800543734097077	0.3826421528125964	2.3296593111768145	0.744953166761556	0.28759299995447574	0.7939459471451442	0.4024938684534848	-0.6718906248596184	-1.3856296415949165	-1.0312664115688157	-0.34701304838070807	-0.3818381443535467	-1.8453271283590784	-0.8656305154498309	0.4517321158429571	0.5976905305182757	-1.4819440791809517	-0.6232803793081562	-1.7271202338613858	-0.9512951714843826
0.46619603322939895	1.4128988959583717	0.20776866215707038	-1.0936255886559985	-0.01334140286040394	-0.4907715342497189	1.3659599539102039	0.4150905260853822	-0.4894144768747498	0.3926239169492744	-0.8638380520748813	-0.2783576489879351	-1.6338215869685668	1.2757372018129944	-0.9665427071819204	2.8992629854877694	-1.3815812512119257	-0.39147865057999287	-1.7014274078130125	-0.31213033895380765	1.7439899157301237	-0.6619704474388067	-0.7408020150946377	1.4800873529420764	-0.42701207331780583	-0.012529144434878816	0.7660775154486474	0.8704710530922789	-1.1437186818707952	1.0259796908131826	-1.08827558523098	0.3506368169020604	2.4526710395648195	0.7369168753569153	0.2630746144514966	0.8224278405923269	0.36323952864702347	-0.6685420463269911	-1.4153428657204752	-1.0454797875273096	-0.4009227628928332	-0.44533985473530213	-1.90994052312609	-0.8485695448293983	0.31932477650998936	0.6047667017419124	-1.4731372776651064	-0.5553010318000371	-1.6423960559048911	-0.8931365017436155
0.44284028585893626	1.3619181560490685	0.20689713663362697	-1.0019754825767124	-0.004204303094291576	-0.5266826244420282	1.3757302104770066	0.3822978569474353	-0.536146100771047	0.44252549443406297	-0.8873055893659976	-0.2617715583016806	-1.6660861023998759	1.3580056976285462	-0.9093078677459504	2.974026095761022	-1.238724554190959	-0.32391889296934023	-1.7498222933898664	-0.32685861012590617	1.8363616730819021	-0.6406160976844356	-0.8467231604781539	1.3375090393711186	-0.23590771171573613	0.012933897195207539	0.8079429131301679	0.79810327484785	-1.165432985039308	0.9695438983852028	-1.091464467588621	0.3183280632924701	2.527420543940167	0.701503802007942	0.23580301857641203	0.8537390164848316	0.3121993319212127	-0.6670418168358879	-1.4357485332589408	-1.0721023079045813	-0.46402916073403383	-0.4976493765232397	-1.9712999465858203	-0.8507482434316851	0.190078494838271	0.6003681973669115	-1.4695990612203238	-0.4991524354431366	-1.5577295955403652	-0.8208368553525531
0.39577659744768484	1.3228502384113	0.2067409673201769	-0.8838432784154211	-0.004826542863310167	-0.569447624269097	1.4157190643524387	0.34767449807682616	-0.5716884626076678	0.49342547188181773	-0.9196259971568373	-0.231329870897539	-1.690882514091117	1.4286243220190096	-0.8385640412778477	3.0531556110073605	-1.0968896669080659	-0.24220291318217754	-1.7796069965840338	-0.35425430847573625	1.9441438315620434	-0.6174402335227053	-0.9497881059143035	1.205805342936929	-0.050565421210610015	0.022816231444569554	0.8455370481563333	0.7004177459332068	-1.197460683442038	0.8815548682582556	-1.084420009584463	0.2795899932667226	2.563403359934502	0.6497742034416417	0.2147069910498897	0.8710725917524746	0.2566018264042402	-0.6836520925274371	-1.4352385301582782	-1.1034356731574442	-0.539018199738949	-0.5426366334957862	-2.015040909431223	-0.8737346140386393	0.07902000233970483	0.5750613351398586	-1.4759007021876736	-0.457914053028386	-1.4761588969268973	-0.7486096981951084
0.3441295667513814	1.2841247111064098	0.20085187288719655	-0.7344941402154761	-0.018883339516631785	-0.6207741147961581	1.4783655177645296	0.3152204905648167	-0.5882061207770586	0.5500026978274732	-0.9748619647016404	-0.19972801652829658	-1.7148103049020953	1.4889946565345935	-0.7443118157410507	3.1115464833839797	-0.9660809190163585	-0.15397403681432875	-1.7979101635285428	-0.38380633393936386	2.043439477824156	-0.5898019358888399	-1.043218972531124	1.0915167045871426	0.09987711135207031	0.03379912937931822	0.8739653081317472	0.5852975403100963	-1.2375818131375023	0.7889484076145252	-1.0726123091670032	0.22433658400109896	2.5705148884859215	0.6038854146075809	0.1954089784602525	0.8714811158287084	0.18371812044968816	-0.6980866210288514	-1.4286583814573386	-1.125769928347652	-0.6191704482300447	-0.5754460123801354	-2.053238985791219	-0.9078455517512103	-0.022701662437207594	0.5343215071900979	-1.4670852918726927	-0.4203743283357192	-1.4137242035780195	-0.6851927709696305
0.3016781680501415	1.2316642152757	0.17841890666815594	-0.5766474687404453	-0.03487235440006374	-0.6835772482284977	1.5395867453161611	0.2946228348816187	-0.5877254188379449	0.6151455323114922	-1.033320631867207	-0.15614167647242458	-1.7361967010282437	1.5539170302442238	-0.6459056342258891	3.1452062659293554	-0.8359134743075428	-0.0754572450242584	-1.808668320937563	-0.41808477381478326	2.1123028193369806	-0.577521939063536	-1.1156581125755314	0.9976824086713227	0.21664088390538047	0.05297713376475708	0.8912917970327602	0.4711958410917078	-1.2775636333548575	0.7228336786224102	-1.0793796476715678	0.15812351819206613	2.55720291689145	0.5698117231593806	0.16247261393458395	0.8588134932334228	0.11612288677512606	-0.6936439524806122	-1.4322339466739407	-1.14152663882077	-0.6953572792422988	-0.590998541692932	-2.0907483255120325	-0.9371644528915795	-0.12408966001654306	0.4911259385843191	-1.4335066708438018	-0.3798377001762747	-1.3848654075935813	-0.6354372762335944
0.27727548881035624	1.1675585126060508	0.1401020099553717	-0.4425791347598939	-0.05000988328378654	-0.7504559342585193	1.5972496695502532	0.28239267729587636	-0.577002067888486	0.6757495153033544	-1.0758441321332692	-0.09010981661362708	-1.7392165158072808	1.634855263924731	-0.5669229366206425	3.1624475110147605	-0.7058614641716472	-0.020882644237832267	-1.8044163674033498	-0.45598759376523834	2.1285808648986215	-0.5630882367535428	-1.1758621515914873	0.9209208905128857	0.3168510419277045	0.07466551482099493	0.8986139615847974	0.37094334481557084	-1.3107372645613893	0.6831199561735131	-1.087986417057492	0.0781834171706695	2.512787498358563	0.5165080056581509	0.12151158615366955	0.8307536287906142	0.07519850309077265	-0.675367676083473	-1.437616696790716	-1.174950854880351	-0.7741347891795163	-0.5973642506935809	-2.115522223665185	-0.9678753003611874	-0.21138168195089974	0.44162912136191385	-1.3793659330792347	-0.34426701536467225	-1.384786701786351	-0.5908006366099288
0.27144740725210076	1.1052159233746726	0.105689346078823	-0.33000200853124295	-0.08131836850386978	-0.810730715616371	1.647656321363387	0.2775459821397708	-0.5599704284149658	0.7261152935089317	-1.114728826635176	-0.0082496855676641	-1.7167205922286102	1.7273937555241239	-0.5060692075580925	3.16352664699098	-0.5902045728143952	0.006539494910454651	-1.777693407209091	-0.49621383628849297	2.1050940322545246	-0.5308933848422999	-1.2391104162566744	0.8547576909139833	0.40068943617503316	0.10680470310458405	0.9129422260319485	0.2816667041447879	-1.3256478725732121	0.6329394212191471	-1.0906331090898411	-0.0014114154345628682	2.439171789282516	0.42061562586187884	0.08899918537732296	0.8063299662494907	0.051913438574398826	-0.6529305422027225	-1.4494576383452291	-1.2341340589102106	-0.8622405580829804	-0.6021276073142039	-2.1291567346181273	-0.9984210949063794	-0.25696530418821467	0.38983300325861464	-1.3166207005785115	-0.31330726880705173	-1.413991803322602	-0.5480152604909545
0.2745447817226311	1.0499100458121098	0.07971990056812035	-0.21934312015120586	-0.12780804855637865	-0.8625053282461869	1.6906003762991486	0.28599015834121194	-0.5342713632085039	0.7721780047154516	-1.1669161797824723	0.08542305457750643	-1.6796379453520955	1.8362488889757445	-0.4326615561343353	3.152877747423667	-0.5038167587243231	0.026669258647355233	-1.721829214533559	-0.5374426515657647	2.065519086163534	-0.4944077315155423	-1.2988578214252464	0.7949081199978234	0.4726036165652956	0.16464341777710242	0.9424196450768692	0.21486344869688695	-1.3155726516080204	0.5544813024794789	-1.11487504096732	-0.06928281590911294	2.331238526057983	0.3133684173741692	0.07028859244036192	0.7927169986844078	0.04382494247923709	-0.6370330827334648	-1.4749577933783573	-1.3044292714453665	-0.9584858681272245	-0.6060120979324479	-2.141224060404064	-1.029225472366489	-0.26858511799854873	0.33623600867423575	-1.2648129473797258	-0.28840737664230975	-1.46302552122707	-0.5150270831001229
0.2691750343928801	0.9925183420837349	0.03744839382121355	-0.10657937802325448	-0.1726020342675862	-0.9092279538017921	1.7229806190665151	0.29150139706519446	-0.48583879398918894	0.7959038193335425	-1.2316546529284182	0.18482241011270237	-1.6368719392004265	1.9582422990385169	-0.3209937838572206	3.133068657325543	-0.447762585185031	0.053356249514555185	-1.649171697958802	-0.5886176251170087	2.023444806108027	-0.4515606190579134	-1.3342290373878487	0.7303862164248727	0.508526934477172	0.23808103096563998	0.9749611353791765	0.1809546379055441	-1.2785073427226943	0.4602704399188521	-1.1633066938020655	-0.14112480316955703	2.179557973673365	0.229456831693751	0.06260616498276164	0.7817273634105131	0.061215001366933905	-0.6229798280253698	-1.4852687256308834	-1.386677977256888	-1.0525851341583194	-0.6134071969469314	-2.149996173167799	-1.063039314815111	-0.2341939814062517	0.28769965890840626	-1.2242784166491698	-0.28457662400158035	-1.5226477937309193	-0.4923546812625424
0.2542574613977403	0.9305102721431003	-0.02113021188168614	0.005459600030672096	-0.2132732266554151	-0.9385728759200568	1.7233456546432475	0.3070159334383308	-0.4240057337902747	0.7894823760292985	-1.3050124676160622	0.27626075462138283	-1.6001319904055769	2.074710004848027	-0.18030010034624336	3.105780406996195	-0.41500481860292027	0.07894236506635868	-1.5723673701231795	-0.6591398657427843	1.976099909868282	-0.39821073203869795	-1.352069095052824	0.6635631993281004	0.4932878411252	0.3131694896822575	1.0214006910122686	0.16515950809248298	-1.226985305092934	0.3593888943882706	-1.220027834276824	-0.20902236034230212	2.0062239557065604	0.15973072717547668	0.05000984443060552	0.7735400007256603	0.09763608265418666	-0.607579682199572	-1.4676791621699885	-1.4783226505776814	-1.134252771022337	-0.6243905941700184	-2.1554895695953	-1.0826641075281331	-0.15692953683063615	0.25549853217297724	-1.1905276196375645	-0.30486144994613334	-1.6001520256374886	-0.4903695914804029
0.23294733205765827	0.86621172894114	-0.07060062020663226	0.11766349446072459	-0.2612257159894763	-0.9377285195369719	1.693774598705517	0.3438150335095385	-0.3564966930025949	0.7765731750321262	-1.3806333902060344	0.35531226597742205	-1.5743787385259222	2.185679914001513	-0.04636091035133196	3.0662263338876414	-0.3888824022864627	0.08957061433614452	-1.5035580607529782	-0.7436225341219076	1.9032220941119349	-0.346721115052531	-1.3765348203073011	0.6044311799408744	0.4368829323529516	0.3898178382504776	1.0970850069844917	0.15306577960389844	-1.1776382928633313	0.25760964778513973	-1.267624112388157	-0.2705899965520281	1.8258745793253315	0.1121113280503812	0.01999014618039576	0.7614159514880084	0.14828992594556015	-0.5934186762020606	-1.4237745474172974	-1.5664874720285962	-1.1966468455864459	-0.6272942509071564	-2.1654576920917488	-1.0902345349946656	-0.07219563007769803	0.2339535008175136	-1.1718981783078584	-0.33730313637231146	-1.6942421946543873	-0.5155902686843807
0.20797052888953357	0.7987568978429885	-0.08659538053572648	0.21356670708218747	-0.32046221423421606	-0.9113695057454801	1.6525985856501033	0.3766332620154808	-0.280249970044718	0.7549657367192223	-1.4599907761244273	0.4198987999874406	-1.5518353122428628	2.296953705880487	0.06275810500276939	3.014399314990139	-0.3634397673438699	0.08421400625787182	-1.453859410986603	-0.8227740616661816	1.7828741995856678	-0.3023680697110052	-1.4033463900326555	0.5446888293681182	0.3463264516057589	0.47263752946774645	1.1818035044004152	0.15126476218091497	-1.1241119962904513	0.17316367189133883	-1.3028423861843161	-0.33363810187955106	1.64542397122095	0.09707434980355256	-0.023545312078331417	0.7444605142082846	0.20956641151496513	-0.5840857568264692	-1.3831516917471312	-1.6449403098553383	-1.2455022407948753	-0.6099257222303298	-2.189971767440898	-1.0990978770357873	0.02981872522340384	0.21516617526540022	-1.1578529225179248	-0.3704507050200034	-1.777345032981938	-0.5532121809318356
0.17948626273063817	0.7281969406225237	-0.08807143243381232	0.27376118436790015	-0.3887703133220136	-0.8798830316835252	1.6023601676245076	0.4045408969453296	-0.2019325310414281	0.7306688815319077	-1.5314039314888708	0.4725789740323852	-1.5364953317754162	2.4020134061076437	0.157936628202332	2.9640111440609287	-0.3346666312047933	0.061963764564468594	-1.418821799815944	-0.8898748238457109	1.6329314282705893	-0.2579984148156133	-1.4147219449954422	0.47296666734966186	0.24793999687922091	0.5666993422977267	1.2494808490639353	0.15366611874489272	-1.0665906633937283	0.10838594449663697	-1.3405145732304984	-0.3876778403489593	1.4817677059874648	0.09810074899211768	-0.09151742788836104	0.7327956325273917	0.26913546416443596	-0.5754739422338944	-1.3615264515766463	-1.7267737851903064	-1.2973203563850944	-0.5642392569464991	-2.2310485155023927	-1.0880338293357912	0.14904913715734816	0.2084974750839476	-1.1381818164927962	-0.3982195336990849	-1.84044085511155	-0.5921779320486598
0.1391576751930013	0.6736073278942593	-0.08877671320422842	0.3000176074088922	-0.45871588548617587	-0.8540900668639344	1.5406469355998889	0.43251562521616577	-0.12940570155084613	0.712955571487842	-1.5721059058823281	0.5133410692540223	-1.518529130365301	2.4875687967090867	0.24145300629366068	2.9211341869067895	-0.2908741745223918	0.01422715105589199	-1.391678270528292	-0.9538524923272125	1.4771396111490869	-0.21278167267302925	-1.4199598038330894	0.38939253352571807	0.16009049452833835	0.6619026488675084	1.3091687815663604	0.14538971913904433	-1.013671037128743	0.042409690669967644	-1.3700378404987803	-0.41436290384677654	1.339921815507052	0.09416545165479309	-0.17372042328407739	0.7362427654351175	0.32574247381655214	-0.5778569034421379	-1.348316262567093	-1.8052119245931	-1.352727310906393	-0.4993294187156302	-2.282691390926693	-1.0528225387937817	0.27024057560336395	0.21551907429300612	-1.1314712575664994	-0.4146736070029081	-1.883618860958085	-0.6385543132791442
0.0910036337749898	0.6407417914589816	-0.06981473591959564	0.30597629647257574	-0.5273660345054803	-0.8284386142873184	1.4774926066027785	0.44495345266687003	-0.07244252176587546	0.6918123338957265	-1.5968981892626117	0.5293529358868435	-1.4887008250591023	2.537870690309776	0.3122601201797155	2.8762164874609875	-0.24803939725977525	-0.04903623745473922	-1.3636936030538516	-1.0166286648892178	1.3347121082834421	-0.15078374460731953	-1.4248216112670076	0.3104701130617569	0.07821608844570284	0.7523353302060066	1.375516020798666	0.13293992743580046	-0.9649441767694331	-0.04524986406333214	-1.3778614460815057	-0.4221680625879526	1.2135593170827192	0.0755383775914587	-0.23967998828407086	0.7526478768931384	0.3690888365576487	-0.603858118434349	-1.3529229210089473	-1.86316046101126	-1.4031162428514916	-0.42442672836932677	-2.334115685261911	-1.022304253069326	0.38061417227532635	0.23398260589195535	-1.143063005602751	-0.4283495590489611	-1.8827478500247359	-0.6743193859270139
0.04031186810230712	0.6094543989717996	-0.016238585966866437	0.3012154210881183	-0.5949609230977948	-0.8055183480001216	1.4095705955513032	0.43530159632765175	-0.025111869299298095	0.6714906578967531	-1.6361225622489208	0.5238606976614844	-1.4598497182431993	2.546751507919958	0.36324101204160997	2.8189439276141792	-0.22516625040330274	-0.10888247943267948	-1.333997219369297	-1.0618279865494584	1.2060935334877232	-0.0928828398286808	-1.4205328345435333	0.23579939159969512	0.003605321130901856	0.8438549318784204	1.4395805708420863	0.11659000145106162	-0.9239377578098555	-0.1540340440357699	-1.388998436985457	-0.41696287964728845	1.110171358227706	0.04669794119885802	-0.2783628494120002	0.7721287357350353	0.3865827538954635	-0.6387115162801408	-1.3828024504934175	-1.8863692724264216	-1.4391362077994603	-0.35418542676491627	-2.3848636154724216	-0.9922151049483506	0.4589030336856058	0.2664493164316647	-1.1579347061097138	-0.44635987561308116	-1.8372191640689235	-0.6803694488866242
-0.022460622919608552	0.5724368878102355	0.05659676673802858	0.29388966206444994	-0.6464139659862174	-0.7928105485809593	1.3401503515240214	0.4120904952669363	0.019878134494517717	0.6524694807425288	-1.6770623115814591	0.5139348247378444	-1.437533626331145	2.528667384909279	0.3795231386604078	2.7582487615853695	-0.2215621265154517	-0.15199024471913503	-1.3195548767021452	-1.0865063944588393	1.0778289230876692	-0.06291920465350408	-1.4007185070089836	0.15959047059572465	-0.05109538627092447	0.9276842311045981	1.4945143641299705	0.09676224871849279	-0.897019571555842	-0.247757856014481	-1.3983602566021573	-0.3981719076645095	1.024539443613531	0.031163872762051358	-0.2928133728678189	0.7873791758370884	0.3865329018394073	-0.6645593928989517	-1.4177598369366584	-1.877021074794983	-1.443078939823617	-0.2899845080718764	-2.431305910645162	-0.958230707811165	0.49347563840290104	0.30255416127658563	-1.1747821260183255	-0.46499764304076824	-1.7693065465368178	-0.6665017008861169
-0.09307786610520394	0.5365528067161315	0.12898880010151922	0.28484964071000574	-0.6823000981620037	-0.7863670244508276	1.2729361920691655	0.380329785611799	0.05522082014104459	0.6301583730830324	-1.6921355443267934	0.4999503205793913	-1.4235576520897353	2.4916588101266246	0.3569870644675356	2.7053069916629275	-0.23226333896063878	-0.19056521130763188	-1.333883665714081	-1.1095138477781923	0.956207620064801	-0.04665845141819504	-1.3581485927464367	0.09605004555085557	-0.09678149191152667	0.9822167069371313	1.5474595839513832	0.07866098855002505	-0.8941704680358008	-0.3127647836830252	-1.389018518108616	-0.36907519659317833	0.9536316831317976	0.03757081298843228	-0.2832512025216566	0.7948406486344184	0.37196779279490955	-0.6633119645099403	-1.444967393654614	-1.8595005534480085	-1.4193363429508725	-0.21999569835765262	-2.469829796553035	-0.931888261074425	0.5199641308420758	0.3392301932074252	-1.1930198669873566	-0.4798211696925566	-1.695407040601395	-0.6405003703970286
-0.1403683093452946	0.5147421489596578	0.21068046419493375	0.2663876863932486	-0.7175821847140642	-0.7927869632071303	1.1993926331360105	0.3463102668100784	0.07408282469042071	0.5999190118430807	-1.6902248528520327	0.4837548585009149	-1.4166799391042202	2.4378343575855843	0.29718620790365724	2.6609983095502394	-0.2535802567599605	-0.22505807311923828	-1.3670455387282017	-1.121095154472406	0.8487233096736949	-0.04557883041687248	-1.3012394803155298	0.05174330056889298	-0.12231333805253963	1.0140830281912856	1.6025996972236463	0.052854686027139275	-0.9089777174025748	-0.36042889063082967	-1.3771184445246247	-0.3205179020652934	0.9204479242826121	0.039908977956105665	-0.2505344818661187	0.7955125188093815	0.3302873195937001	-0.6294283282688947	-1.4874750433924464	-1.8285272995818904	-1.372513564482169	-0.14709837629301775	-2.5074257438751815	-0.9143926510863649	0.5367821283620205	0.36810242705358537	-1.2087610562070272	-0.4851132223708062	-1.6168638920393854	-0.6091236844304624
-0.1656394113338265	0.5105586900648307	0.30028638607638153	0.2335302684026121	-0.7385200071171742	-0.8194761722322298	1.1304961358057792	0.30283378185010335	0.07490741340136188	0.5616850826339893	-1.691778881918172	0.4723563157259519	-1.4054726939186473	2.3683289362405326	0.21203011034718505	2.632826806012633	-0.27863383443826495	-0.24856434705168517	-1.3968933272863775	-1.1117179164517046	0.7517500151782647	-0.07249184419856687	-1.2443258910821977	0.02897959689238181	-0.10885638210927137	1.0491509892574737	1.640804012629149	0.025748338743754817	-0.9199067706529522	-0.3910892022629524	-1.3781064357840447	-0.25811325151334974	0.9201087980100537	0.026782114791136534	-0.20013387566655655	0.7879024918025124	0.2660820257309785	-0.570612701369076	-1.5476110611749196	-1.781496017551704	-1.312102198657481	-0.07439527875929561	-2.539800490088308	-0.9128741641817403	0.5227329832009115	0.37359600985445507	-1.2198491894938392	-0.4792762781531426	-1.5235607810947904	-0.5824253420796679
-0.1859363808003695	0.5111647603092371	0.35723780828753304	0.18890736894682952	-0.7346191823663691	-0.8691941402641412	1.0738267431848803	0.24213667270330702	0.06120001272217408	0.5232779991877787	-1.7009459550159682	0.4595515099629881	-1.3817959888308697	2.2861255581518716	0.10337712052528243	2.616618397340112	-0.31162247016621697	-0.2588748940492428	-1.4136782398037349	-1.1000968251243948	0.6593135082419129	-0.10971939093136066	-1.1905818779660051	0.03130545357237274	-0.051911116804938054	1.0804033596953995	1.6573974071175772	0.022804606817912937	-0.9169722839043928	-0.40192846521341447	-1.3959103595767661	-0.1942856765796373	0.9405829140175201	-0.003282636328631597	-0.13307609131590903	0.7761126895363244	0.19518409334267614	-0.5025801949438068	-1.6268389341604572	-1.7311281932851397	-1.2640725539995656	-0.016123063872352336	-2.5710658341700543	-0.9163732861793518	0.5021100088665004	0.369852369654392	-1.2241578934612691	-0.4676684371771386	-1.4144482970045376	-0.5550132595824865
[truncated: 200 more rows]
[truncated: 3 more columns]
