# Supplementary material for: Obesity dysregulates feeding-evoked response dynamics in hypothalamic satiety neurons
Source: Sci Rep. 2025 Oct 14;15:35837. doi: 10.1038/s41598-025-19800-2 (PMC12521569; doi:10.1038/s41598-025-19800-2)
Supplement: Supplementary file 8 — Supplementary Material 8. [file 41598_2025_19800_MOESM8_ESM.zip › Supp Fig 3/Supp Fig 3a/Supp Fig 3a/NCD_to_HFD_2nd_MPK119_matrix_3.csv]

0.2162670719086155	-0.3955177320297881	-0.038556038599061544	-0.3820368065583427	0.37133649610051717	-0.17699238407885748	-2.331666864396096	-0.11806208648563947	0.6927477184323648	0.02268029185042844	0.32440403305511717	0.2604489244062417	0.8221825003945957	-0.6388304737225635	-0.6197547698799738	-0.12860265927431314	-0.4898456309709909	0.30393557579326147	-0.3271952497178288	-0.9685692858180198	-0.31788890636642114	-0.09560440706637038	-0.4630089778847715	-0.19254687990867986	0.6288450373491179	-0.18568844941301796	-0.32149273962312863	-0.4445633941415269	-0.9384646670058776	-0.0389770283849198	0.3673378299480424
0.21981553412754126	-0.3514668002539253	0.004349420836332576	-0.40794416115937937	0.3658049012986042	-0.14899591046541621	-2.2953658097238097	-0.1330567018966739	0.6784634877000442	-0.005403897857064542	0.2949981332534952	0.2812394043691626	0.8000078063351295	-0.6653093316978549	-0.6382191516422657	-0.18918766305281495	-0.5030654113263924	0.2712921474979415	-0.40204386451608987	-0.8610819370806135	-0.2322047223895667	-0.029330657442316433	-0.4575238820734873	-0.174168003584001	0.6310861124654987	-0.20679528517409368	-0.3466617377735491	-0.4805181372210665	-0.8613733171540143	-0.01379114609704153	0.36869659652483877
0.2506775649937633	-0.29743005880702855	0.06526307286802255	-0.4400717321814805	0.3668610957753439	-0.10807615505210671	-2.277099960580634	-0.12778273371762003	0.6557560446748997	-0.03031933630806818	0.25726410161923774	0.30856304017972747	0.8074869191651128	-0.6913887519129346	-0.6825434632997552	-0.2575103704232224	-0.5011471029113521	0.2752773560125012	-0.47434131335646595	-0.7478549400082032	-0.14788276709278952	0.05831211379965091	-0.4234538560586776	-0.15844830701138682	0.6352801244690099	-0.22300242969404538	-0.3665273473760345	-0.5124700908992762	-0.8104394834872352	-0.017774445210655826	0.34219602662234005
0.29409347976423683	-0.2514029306382567	0.11111736113059029	-0.4625625639699614	0.3671117181935539	-0.08350703105885927	-2.269612481304513	-0.13016118995523274	0.6282444881747609	-0.04327952894709969	0.19470335549936832	0.32414719392077773	0.7890236410459435	-0.7107002791102436	-0.7232434666007189	-0.2992372536675267	-0.4722407078968636	0.3299156071557863	-0.5334613414228573	-0.6471254559087948	-0.11695044585018	0.12577716776477207	-0.40236076403641996	-0.16644811212674937	0.6409228314584667	-0.234328349145892	-0.3964693952195999	-0.5440897817853838	-0.7955873344668926	-0.051369018340390364	0.29572528536499354
0.3377203841801591	-0.1889931731973681	0.13894108637127495	-0.47316450919995356	0.3576596727067881	-0.08022856717368629	-2.2603878618326987	-0.14838912703420973	0.5911311102092649	-0.021591689990201814	0.1463622187079541	0.34376128793202687	0.7588401678883506	-0.7262300326745844	-0.7581445765312439	-0.30762314185351775	-0.42937662730917536	0.42528156672392914	-0.5879590026943704	-0.5627828694328166	-0.13288268328416847	0.17763017834019396	-0.41522175291426205	-0.1689654265475445	0.6489570857506901	-0.23861250128637373	-0.4289747475280013	-0.5558378123193319	-0.7983088074676343	-0.10631443196565726	0.26374990292212136
0.37061558799344074	-0.12374996167486253	0.170429494057869	-0.46906366044288045	0.3422941315903609	-0.09811272166446934	-2.2374911389554106	-0.1551637057670418	0.5418665278943479	0.010467019150426636	0.11791270251555032	0.35455283555499095	0.7332648537979948	-0.7425425553980487	-0.7906931511726927	-0.29093914047865144	-0.394665663924451	0.5426712158415504	-0.6403472677063565	-0.49748126386773395	-0.15566693097894554	0.21314444987786474	-0.44394492536994196	-0.16967030003206374	0.66765832400757	-0.24682379288896272	-0.45780455693998534	-0.5496366159264868	-0.8027661573573219	-0.15620748615466454	0.24936546382820024
0.38559585282036346	-0.06971322022796646	0.20148879630823244	-0.4449874978682196	0.33327257699201684	-0.11628784142026491	-2.1720839852788774	-0.14487019364415285	0.4883853065522352	0.031239800346522684	0.08236046121457331	0.3501479800969459	0.7213538395406888	-0.7588992555696464	-0.8140540808079056	-0.2662897992556236	-0.3798270098769415	0.6815601427644816	-0.693037389804239	-0.43624522653780407	-0.1615439747129927	0.2311980289679996	-0.48159841990257685	-0.18022340846712256	0.6849267987308617	-0.2597114229732998	-0.48232431089713756	-0.5356179182240541	-0.8028514165365432	-0.19455535231699725	0.21860240752153143
0.38854011741822914	-0.019640519089827224	0.2167909300368346	-0.4055656178111769	0.3325392506815925	-0.11938253776964011	-2.050342128866881	-0.1263737569246878	0.43489093108989363	0.04650703790545527	0.03463621115898492	0.3384497904379823	0.7110229352712031	-0.7759358742789314	-0.8259546512247059	-0.24164503969453308	-0.37556991490157554	0.8334831872737662	-0.7323495908979909	-0.37879017534759535	-0.15014503972220375	0.23820465354005507	-0.5130214571722194	-0.1875370615958799	0.6903585473739047	-0.27476003497168233	-0.49442740119046724	-0.5355467190543177	-0.7983305485583363	-0.22967970624020545	0.16658700070931737
0.3937583815281624	0.022519631461390244	0.23121773612794533	-0.3609010082321418	0.3341727718002807	-0.10819526364012469	-1.8850133172748673	-0.0950358724751332	0.3810924222004177	0.07286124031982251	-0.02909748861350889	0.32899366258885077	0.6895095423670637	-0.7862358923295388	-0.8279892432469214	-0.2155404179561368	-0.3774683047787594	0.9801808242404854	-0.7429968652076254	-0.337575378150446	-0.13821310573198822	0.2388840692970711	-0.5283495004352811	-0.19178772013895348	0.6860884988932301	-0.2881305701361671	-0.49013067435764757	-0.5619160063295305	-0.7756310025838364	-0.25058011836810745	0.11571028166327234
0.3992641456701271	0.05986780203349536	0.2517703951616692	-0.32238094769050535	0.34375012849615094	-0.09164512533513458	-1.703339655323655	-0.049055832252654544	0.3328715780204755	0.09920835076709193	-0.10962550338651551	0.3267486157854847	0.6643256935469056	-0.7952953984329099	-0.8356460027929116	-0.19175609450688355	-0.3831423301162794	1.1063913889447954	-0.7400906499761302	-0.3101765104154274	-0.13401138704766155	0.24495823230609287	-0.5331111780094855	-0.19791740514000544	0.6763142098499315	-0.29459455141172813	-0.48236661173436535	-0.5991148455420118	-0.7441248938889407	-0.2637797832484844	0.07391080119294535
0.42172878864745356	0.1447176771791377	0.2983822273815632	-0.2804266603815305	0.3528548829176832	-0.06526733743284556	-1.452158633789281	0.00833735087233754	0.24306988620354927	0.1264071008377711	-0.23436212523707747	0.3352236094266507	0.6322530565214713	-0.8336607510467445	-0.8828109885676749	-0.16219077470912374	-0.3750560166248949	1.296815396598266	-0.7718894202376213	-0.2196137312766302	-0.11587039311097655	0.2930854385548239	-0.5279962146797751	-0.1952264170177001	0.6648527113975868	-0.30357280473371895	-0.49178012640695457	-0.6393381882565673	-0.6947035580615462	-0.29856845299590995	0.00037657245128284165
0.4447803664566671	0.21687641132452068	0.3249918486154721	-0.22880805652475308	0.3549171473875231	-0.04905189426018326	-1.197970244545655	0.06599250888726953	0.14898612790924445	0.1723576154868381	-0.3393969872993428	0.34766864446777174	0.6020939717752808	-0.8726136637207607	-0.919715263522279	-0.08567258337723963	-0.3515472389302964	1.4840881226698008	-0.773597404226374	-0.1475966027415971	-0.11128552058203056	0.3367943948286184	-0.5097660751053585	-0.18518387836552294	0.6429061829364631	-0.3046438427688394	-0.4933092701049433	-0.6623135739843684	-0.6529453172625587	-0.32394724842471606	-0.07601938508068848
0.4498978244026633	0.2720530570169121	0.32321950080658773	-0.16747917392986986	0.35667508463525144	-0.051238727936179285	-0.9392387386503414	0.11708105946357587	0.06399495505194693	0.24592515537244006	-0.42297693415506554	0.36064441135920233	0.5617142666199557	-0.8888836656503962	-0.9152926277845201	0.027018359458371694	-0.3214487960348973	1.658159143915638	-0.7501655935047232	-0.10480329023732624	-0.11664880949959174	0.3808830793611279	-0.4922316062192026	-0.1746718481686032	0.6085344937229514	-0.3073288243258479	-0.49532455775315914	-0.6796412740412281	-0.6003063000113539	-0.340066213088958	-0.14283187875674414
0.43672823435123503	0.32013403173155186	0.3044985051041341	-0.10178081911014017	0.3637533777895451	-0.056452110833692073	-0.6776213748522097	0.16418138704435023	-0.012896482486509056	0.33110118914680714	-0.48347624238776776	0.37235812298454196	0.5284072007712453	-0.8738081114746826	-0.8861708203684519	0.13593767818714353	-0.29645807912382427	1.8064858785279796	-0.7114613791165526	-0.09142332313506676	-0.1074557119500423	0.43125738342319914	-0.46309816643454893	-0.16147264685380763	0.5633384116973236	-0.3173264103985044	-0.49814861215493594	-0.6847119951461182	-0.5283049231590013	-0.3478470431064048	-0.19925674060286314
0.41711386967516495	0.3531198167102	0.27612568759907924	-0.02580838268458281	0.3700690627284294	-0.06112950508512747	-0.42063150951578976	0.21445298960860795	-0.08125581449337332	0.3931308530287901	-0.5351827424985665	0.38077461075244595	0.49927242930394344	-0.8302861462274119	-0.8435705040373115	0.22985557471653117	-0.27435401800662873	1.9218275955437534	-0.643812241131642	-0.0987544805165936	-0.06312100653644453	0.4785849266329885	-0.41764322204070653	-0.15700293466768084	0.5043469115624347	-0.3360732692477122	-0.4998368575093634	-0.6886616225007136	-0.4488808821636464	-0.328009141780932	-0.26020712704760907
0.392213255336738	0.36975247947485695	0.23329038995302215	0.05403100601850373	0.3805773026919358	-0.06079719212455932	-0.17711910687638868	0.26104315556160446	-0.13781624380564933	0.4359144271363743	-0.5812783729558184	0.4020414956833607	0.4689482537728765	-0.772268455811186	-0.7670388251467146	0.2973518467294772	-0.2519778390184173	2.000489357169177	-0.5418131669273557	-0.11623957314932225	-0.0023656074050025567	0.5148378068621219	-0.35621460838180474	-0.15151026529463515	0.4183312470598806	-0.35481274162771265	-0.4981530316453938	-0.6984184216664602	-0.3695079966758236	-0.2980165070649208	-0.3357101808291161
0.36136656917200444	0.3815257956670949	0.17751176743072083	0.11767331885866006	0.3968319566729642	-0.05739902410842912	0.03181025474281337	0.3070955835826188	-0.1840158017235191	0.4649872672358904	-0.6077610598684293	0.43564894088171346	0.43238439698615955	-0.7014674685592978	-0.6576385876336432	0.3339256624507951	-0.22570007812281262	2.030361582119162	-0.42594266832833655	-0.15311311720690385	0.05304596321859338	0.5325822850223336	-0.2753919445738972	-0.13427267329416673	0.32000247556075756	-0.3689024316414494	-0.4906929317546279	-0.708536410032093	-0.2918743984441141	-0.2757189631926104	-0.39419814947754983
0.3264151753594322	0.3897815599301122	0.1270989965363512	0.15902703354767017	0.4091697402894009	-0.06716116398231892	0.1786886085428326	0.35905623477938303	-0.21925237269145065	0.477774536592068	-0.6122250415060758	0.4703011338168966	0.38895426437392266	-0.6068896265036109	-0.541166051111355	0.35198975685723694	-0.20877728836048798	2.0121130156454465	-0.3173710987749248	-0.20887911029223755	0.0970187050114844	0.5379163502094668	-0.18561920979586907	-0.11854661504750422	0.22773421148350267	-0.37761107883735806	-0.4856149372199773	-0.707166705533825	-0.21216388660657456	-0.23248498483120678	-0.42300954689160414
0.2813017529869324	0.38563504176189256	0.07139663682854568	0.17497897772898216	0.41043359334122964	-0.09061602713466575	0.2630467916599364	0.4034851078903755	-0.2439775433760925	0.4657260389574033	-0.5941567282858792	0.49891886382414813	0.3463008088632616	-0.5067956778302981	-0.42308216668461174	0.3585971885632039	-0.19489927693871203	1.9588154624169185	-0.2171016286098822	-0.265459676419963	0.13849273019691996	0.5388500349867786	-0.09922226162690025	-0.11433645916253601	0.14078049696794964	-0.38599841462273066	-0.4887085805396073	-0.6760200005047119	-0.13082151407874076	-0.1593333935308186	-0.4473841554834744
0.22674366684903396	0.36883931367601314	0.0022262640807642732	0.17158083979254796	0.4012536521942347	-0.11676512654796176	0.30744174954971604	0.4289862952032097	-0.2555650650777806	0.43193266484322346	-0.5561202065464196	0.5198932193887502	0.3057222443534267	-0.39891269283286607	-0.27794331014781737	0.361400586932627	-0.17541710828143328	1.8832857379057546	-0.11898119146359949	-0.3240323172157161	0.1767285432057151	0.5285303611322745	-0.011300189256744819	-0.1216918266968365	0.06511539796719204	-0.39268316925572216	-0.4762853928660634	-0.6231831804071308	-0.03802030786356988	-0.0688249782452323	-0.47425445778782277
0.16864095466758167	0.34650402367775845	-0.06568424697154476	0.16473247343733655	0.4046227335590252	-0.1391730252116377	0.3332558328722307	0.44314672741206645	-0.24245624077567704	0.3783717150335774	-0.5067460982255328	0.5229731357169257	0.2563788599919993	-0.27191854377268443	-0.0955622363907433	0.3557411251955115	-0.16715060863221418	1.8002121820656218	-0.024864787668164957	-0.38703268672704494	0.20928580865955956	0.5024273938890436	0.07226056302931642	-0.14802534025113886	0.009584758119170521	-0.3984372287685406	-0.4387683383798603	-0.5784426273095876	0.06716564672528118	0.027728048789445174	-0.4981742955254195
0.11461226073099315	0.33245245199758733	-0.12869258430805694	0.15859805310483832	0.42416054121860053	-0.15181163748614318	0.3515059307442022	0.4586411633368014	-0.21405111916918926	0.2873724218072899	-0.4617317089953922	0.49571357776755304	0.21799900457164814	-0.14866235904273728	0.0842475375187961	0.3273587422819591	-0.1839226303849224	1.7173358820191666	0.05940152112377761	-0.4575335802920816	0.23517593774491147	0.462386165855313	0.15122810500186284	-0.18811533776684208	-0.021979184127104957	-0.4024887071289783	-0.38599520283742256	-0.5393263060388381	0.18264920498047627	0.11862764905524836	-0.5298196917996428
0.07722489555732114	0.32952193522476697	-0.18128342118442956	0.1462005183069917	0.4340028416137211	-0.15053598450847872	0.37898402336038833	0.48184662332463607	-0.1864306694302834	0.15187299664990447	-0.4243053162340883	0.46051393701827126	0.18919816673739073	-0.04342339431612286	0.23728150901601772	0.27846941927300234	-0.20846472053567294	1.626232572041245	0.1332729096398669	-0.5288571119791379	0.25164722852801613	0.40304134010499776	0.22759580074840996	-0.2231897914631003	-0.03457082474528131	-0.3940090404785094	-0.31506238100875417	-0.48657861054902074	0.2972324263030946	0.21026139099625155	-0.5733778660614283
0.052523762338228884	0.32903273926110055	-0.22058317475045647	0.12752148416767586	0.4187685789068324	-0.1408345900144778	0.4275710695721556	0.5231249036802985	-0.16247095415932383	-0.008853309939123487	-0.38262346692893795	0.43639698026128376	0.1553357955213703	0.043713308819500425	0.3739326271989518	0.2259259556148842	-0.2255860827984681	1.523385325664079	0.19648561326411856	-0.5834496359786501	0.2534181258121159	0.32957509052174455	0.28319148325189614	-0.2450345078091317	-0.04047765844488389	-0.36109862692348765	-0.2265841820673244	-0.43312729973475106	0.4029299359672736	0.3072323965029407	-0.6176348345627082
0.029652484771490073	0.3223983101919484	-0.24620748042107907	0.09715886125322705	0.3908564021587934	-0.12402241281585011	0.4874180245135136	0.5799769018352829	-0.13773297250541552	-0.16011681991877974	-0.3338787954652624	0.4211436633035636	0.11915089712720972	0.11294102669971873	0.49761459872232566	0.17493813498257307	-0.24381062561943323	1.41296057013951	0.2416196306681771	-0.6149518370042214	0.2290887215859379	0.2553627865948976	0.3228134964903246	-0.25648552109553613	-0.04070176595652207	-0.30095060816497654	-0.1269909646275086	-0.38424479776059567	0.5005960309488098	0.403329934177093	-0.6582758201739086
0.009792604871623683	0.3177160059682843	-0.2591630073476428	0.0562126779849072	0.364458700880793	-0.09303512255729565	0.5486724680460708	0.6367737473818591	-0.11285407018957425	-0.31517196711619866	-0.29232051658606817	0.3908000100350687	0.08346877521426224	0.17736776040397872	0.5955688786283756	0.13097096373495884	-0.2465759315519124	1.3064905527223472	0.2672696585701585	-0.6232870967993897	0.19451924976752283	0.19059901522314843	0.3542123254393136	-0.2700473378310678	-0.02900975692077823	-0.2208628157802092	-0.030562102354628546	-0.3307981777151555	0.5932540017428891	0.5046361266563129	-0.698112637811088
-0.0041442202541666735	0.3172920361331071	-0.26119769923839314	0.023499855072942128	0.3355941589435571	-0.04928415600681746	0.6024574337553112	0.6752943973171018	-0.09126438423294617	-0.4743609766670797	-0.26580307549115717	0.337459369583468	0.05101717979627254	0.23834257875467135	0.6709691855860569	0.09583530758177004	-0.2167863792128005	1.2101864253550023	0.2916916676042767	-0.6187625871282824	0.1585252759579412	0.14473230896159459	0.37813715391699076	-0.293262358767039	-0.00793084468328161	-0.1269069274579371	0.05802658384821646	-0.2743119394680782	0.7008084563305061	0.6119279852026732	-0.7428465611107529
-0.016623298738668697	0.3066601771894243	-0.2625948339999581	0.0035859700874740206	0.30208236130866134	0.00727693918491068	0.6455259095915152	0.6897030162637965	-0.07015510962381726	-0.6170688582542216	-0.24359901457725922	0.27953019707170895	0.03465818384038893	0.27893834028116915	0.7485930546976061	0.06405400670297756	-0.15901281338144763	1.1218687520731738	0.3274252870550475	-0.6159156140197246	0.11856527064836278	0.11147704828067406	0.38223536777924333	-0.3280619881444229	0.017281250375996142	-0.03177289729703291	0.1404721783163663	-0.21163857713464598	0.8240062651216394	0.7122910467706877	-0.7920339111906841
-0.023958066049571892	0.2969647790904736	-0.26498948637512953	0.002072281953481049	0.28241208179946087	0.07105601481048084	0.6804599789414141	0.687338348178286	-0.04236171179981201	-0.7377874168363482	-0.21624361153133703	0.23194820614551617	0.03648168660060856	0.3075741621616012	0.8301350950053973	0.03313965271877541	-0.08747155418413573	1.0410756656526394	0.367928289644032	-0.6121572869132432	0.07290725737411892	0.0864953962484726	0.36270307537808316	-0.3624112109992087	0.04042515325644284	0.061909691664553436	0.20874888638060893	-0.13410016837993952	0.9459916883842464	0.7881809329325865	-0.8400177823025988
-0.028741776738220603	0.2921799766648986	-0.2666672682940395	0.021370273588883226	0.2874066285623541	0.12659515831702106	0.7096628357544891	0.6845221181114322	-0.01936281922385178	-0.8393522321092644	-0.17772439281548794	0.1913743830379805	0.04755027331387795	0.3290974148924656	0.8922332107518374	0.0013097379954266132	-0.014029147158244997	0.9662724197962437	0.41807383475179927	-0.6009185984521237	0.024929563261800524	0.059034342056423286	0.32468645603564156	-0.3812824808952039	0.05941986563570556	0.15126380967041195	0.25307637566045615	-0.05087654780365478	1.0592244043080004	0.8403853723471622	-0.8849901830014559
-0.03629520604531659	0.2899389932503887	-0.27425389308009185	0.03408647957283345	0.2956664274024932	0.17059267964469477	0.7319666357800093	0.6899477559636085	-0.0036982065530511837	-0.9080417057748805	-0.14345676906767388	0.166212678544163	0.06440829368768206	0.34312541132930285	0.9298819382337273	-0.03384617392632776	0.06189909339205555	0.8885103370346711	0.4843565855457076	-0.5921236291181797	-0.016061843762693172	0.014976929262866534	0.2711599478869814	-0.38521781246129794	0.07198589396683738	0.22757342305542685	0.28018994961178867	0.03113216364574245	1.157100236870421	0.8820706868827795	-0.9080226629746161
-0.048578639585856245	0.2885739035613012	-0.28314308673773414	0.03790440551403843	0.3133174062849758	0.20132984186841352	0.7467368278065944	0.6885517055632707	0.017593624368127284	-0.9435679341476074	-0.11778501307539702	0.1587448217213011	0.066261812954243	0.36369387896237276	0.9514416752410495	-0.08470840879353454	0.14260042849070403	0.815809549271872	0.5639486394215948	-0.5851755630189655	-0.05314560051633706	-0.04280877693107536	0.21414616744204085	-0.37428972878163835	0.06922617003780915	0.2878765576673003	0.29530460697341165	0.12843278147991538	1.2209934657788313	0.9074173301214306	-0.8887226315981186
-0.07243197804777843	0.2803367753349948	-0.28736194563564726	0.05731270640616877	0.3581752388242502	0.20835843964730844	0.7351393918369082	0.6710821168499099	0.0393146227597386	-0.9550080315410263	-0.09454218826830946	0.1512895018712809	0.05375618599989447	0.38450587477828024	0.9555312664271266	-0.1499117278049006	0.21550227704309202	0.7694159488220886	0.6477998432441183	-0.5774451841958695	-0.08685492222533267	-0.11755716781140273	0.16380369052041927	-0.35654447519213917	0.05532189970861022	0.323615988928882	0.29240542123387203	0.23194397724459154	1.2540194614419784	0.9092553636586089	-0.8389751369293862
-0.10949326831484638	0.25325861399376515	-0.2872216220569749	0.08681124014291305	0.4386751595532023	0.19412258120749257	0.6790592408950178	0.6359947167880902	0.06268823618674797	-0.9395481468393783	-0.08008831000731428	0.12650390656272237	0.03924695724727956	0.3919199550113617	0.9510400626934347	-0.21000249083041123	0.2626485368307417	0.7523605393442828	0.7280448226448195	-0.5721827197388325	-0.11113372938625043	-0.20585962383223405	0.13007258099476204	-0.3419864203006903	0.043828385897460284	0.3242253726385199	0.26710383836975166	0.3296480011981168	1.2708854322755274	0.8877455484450898	-0.7861884419174585
-0.15952466751400823	0.2168158442052075	-0.2867121864561419	0.12305702341620157	0.5484191361669655	0.16733029541890385	0.5980527032720638	0.5922586983202283	0.08506259401095873	-0.9169178307230508	-0.08007286370406996	0.07468859780689371	0.0273266521665819	0.3874011542853593	0.9525485586039881	-0.2572308408170224	0.28582268308936115	0.7456009200731072	0.7964160703161152	-0.5626739908578422	-0.1325946692203812	-0.2908517429153218	0.1178136148279139	-0.3323293990958225	0.04611748405204853	0.29188741044709615	0.22449111138707178	0.41717774756005455	1.2786559538697528	0.8400209808587411	-0.7388479051847615
-0.20907270861632204	0.1836297218319147	-0.2928162621283936	0.17235913288168586	0.6423416775511767	0.12612706156611406	0.5227503760067258	0.55442056191404	0.09629461131549724	-0.876980700601294	-0.08727856416760611	0.009604992793321726	0.018734427226450325	0.37815867991763374	0.9469945509333147	-0.28757803328139914	0.27715903843920114	0.7282135435278914	0.8514131547539595	-0.5488302816769941	-0.16722252226794346	-0.36632385118284805	0.1205517033060672	-0.3382495729648939	0.05996732827127842	0.23428033709604254	0.17855934707147325	0.48150226052153544	1.266122854524228	0.7823238756260635	-0.6795724065203904
-0.24713907683080455	0.14264907710420371	-0.29800213351411525	0.21548085982436843	0.7226733232279023	0.07074514139575641	0.464894831781932	0.5284126600114538	0.10100584526330889	-0.7917014560717167	-0.08639040173105046	-0.05101127089756423	0.014141901756266114	0.3649540406703939	0.9185290371926176	-0.30046475324257693	0.23260157569472262	0.701535900212113	0.8962617874915427	-0.5216993538096049	-0.21261198188811464	-0.43036390516739853	0.12536342556653546	-0.3638845747087252	0.07300718391273064	0.1588349406083312	0.12708112223282353	0.521078277137594	1.2143637120025867	0.7245356725212811	-0.6048846126849596
-0.2807439730878703	0.09655749930847356	-0.2893478293251207	0.2452245252427311	0.8068967770273986	-0.001134509300863945	0.426409975866227	0.5114877033061259	0.09864862691824465	-0.667810524803096	-0.08917459789086281	-0.10433519538537586	0.004266471170053967	0.3555724073410459	0.8679209584791572	-0.29428674383019227	0.17571790884695998	0.673544821977452	0.9240522003920871	-0.4793415556052268	-0.2536812305514694	-0.49150462221187385	0.14265708536829397	-0.3912448624543746	0.08960714745334707	0.07729570702424618	0.07316333866212243	0.5462817780594953	1.1329599528657135	0.6496317868574606	-0.5257212081251514
-0.3194318017125861	0.056070709553606754	-0.266722177520477	0.2660423333041667	0.875774978191942	-0.0813898759068536	0.39510094907495497	0.4980132316643484	0.08811160469642212	-0.5219791598345603	-0.10161659515426805	-0.15788896437529013	-0.023022285157271644	0.35915575060281174	0.7968502306933224	-0.2643608713519715	0.11811349736786018	0.6530687083702478	0.9238057318164948	-0.42942677778974775	-0.2782285913664601	-0.5558171870644427	0.18689906548516916	-0.4158721750290019	0.1203707057294868	-0.005735593339799611	0.027479065812094954	0.5502595500270689	1.0321580252724207	0.5655591683011809	-0.43521626213863573
-0.3475202777849879	0.025153524649890367	-0.23857814845890965	0.28176446653396187	0.9127059816752702	-0.1569499819732056	0.3596369619581057	0.4713607336509885	0.08657108564210672	-0.34982362014213486	-0.12180877507057626	-0.2129304541424501	-0.06621228571877959	0.36220565117835973	0.7138878533268939	-0.2199683289644884	0.059906013850294246	0.6493785816933855	0.890497882030763	-0.3682087908761276	-0.2862618484969723	-0.6165737084589236	0.2424323160038114	-0.45596598954913337	0.15101260564216598	-0.09845794130438115	-0.02150214691856735	0.5327348376793629	0.908673745639103	0.47265005615070743	-0.3346287135537084
-0.3545212978385438	-0.003573925940271924	-0.21154755648898277	0.304800716314043	0.9229671795408271	-0.2336463839692416	0.32925613507709683	0.41973789218072577	0.09152252526366866	-0.16490797181858782	-0.14642245929060843	-0.2736846245345973	-0.1151879678775295	0.3545055219686107	0.6321401090313001	-0.17718409460108148	0.009884130074347613	0.6730733325193918	0.8241805391560696	-0.2976675719129525	-0.2844909512128721	-0.6556365778025514	0.297425975796303	-0.5050373984858068	0.17050355608291273	-0.196317578602936	-0.08409980974606084	0.5038772278391356	0.7846421020751846	0.37017030873083934	-0.2471407839662782
-0.3535008751896425	-0.025871943865104163	-0.18238770673833044	0.32292820416971796	0.9167947074123479	-0.3075949508397204	0.31920794913944983	0.36116582205100445	0.0950551500389484	0.015433810405595948	-0.17268117480617454	-0.342153212215499	-0.15625805267869963	0.34416523801475546	0.5606481778418696	-0.13157620609968637	-0.02379597236657671	0.7197122999320431	0.7278286221399131	-0.2109236079778442	-0.2615393439945431	-0.6672383929541301	0.35237950074139474	-0.5547462471620903	0.1862455080075437	-0.2916214975556179	-0.15353884380039354	0.4486246617942663	0.6745503343139425	0.2819714924380345	-0.18867499926195505
-0.3343852133119072	-0.026747837590525902	-0.15119621560950747	0.31795509517888687	0.8869598986846146	-0.3641310332279648	0.33653997291836096	0.30170441611069737	0.11092153547569887	0.18736120000755405	-0.1971905964793066	-0.4109310452265017	-0.18442103975320923	0.3353325094784721	0.5010919756589917	-0.06917628545774351	-0.03893896416172094	0.7702915721013449	0.624311820391191	-0.09962550911637882	-0.22439720601175303	-0.648345795235214	0.4037253488480078	-0.5998021674396641	0.19785107557451276	-0.37722698243855635	-0.2212454375957329	0.3660765119294555	0.5748022101758234	0.21190115269414309	-0.15924245141279594
-0.2969364693322859	0.007384063645855604	-0.12148117256932489	0.2946338798189244	0.8300972523130961	-0.4025685656669952	0.3820082674316446	0.23199841315853026	0.13561788147949083	0.3400316355450904	-0.22034846661854965	-0.4646645108271503	-0.20512117293867002	0.32862968616034766	0.44093825236868633	0.003144910627432529	-0.030860005207390483	0.8101179979567121	0.5294862789396673	0.013160596936386437	-0.19631972687439087	-0.6121420563101495	0.453064454584638	-0.6220285842285751	0.20164169405707605	-0.4494075595364529	-0.28977405661600286	0.26818954799157263	0.4949945028739727	0.1583838321815813	-0.13794031908028762
-0.2538869093098204	0.06609223829500135	-0.09981643222732987	0.24850928977641748	0.7586806040841146	-0.4146997753565471	0.4440187719820157	0.14862490443515577	0.15986904630126633	0.4857815183384598	-0.24048658447350202	-0.4997972877212752	-0.22367887798403702	0.3246095383801574	0.3651167420074085	0.06818618349027734	0.006431174927276706	0.8502475241779754	0.4357893041237492	0.10402984910103377	-0.16962782890876435	-0.5848150238564701	0.4867108349880077	-0.6261967530648264	0.18767339301026614	-0.5030628718613723	-0.3614493528413833	0.1606583633398549	0.43633448238616274	0.12303785780480632	-0.10607862935098207
-0.2110483389328046	0.12683639995483495	-0.07727314426234175	0.1837577560769383	0.7046714729599264	-0.40128933943169054	0.4969700454082201	0.05048773184845765	0.19743721367572858	0.6388322040267747	-0.24975050484436107	-0.5128649924135467	-0.23926494890163835	0.32229795340654804	0.2830947257280773	0.11848530799137236	0.07155927781309442	0.8957558791146643	0.3386547412798354	0.1699538099773833	-0.1302905567100783	-0.5668337739584717	0.49668657428056423	-0.6090011481130758	0.16294793140483088	-0.5257688782059213	-0.43557746627018384	0.0565655122402974	0.39667361739601736	0.09217711395461717	-0.06303623178977455
-0.1678338233693514	0.19366988661002077	-0.04940671184553963	0.1259219999451163	0.6585247251270021	-0.3720922512510342	0.5325285401522959	-0.05672549185944796	0.24307949443049912	0.7699859131752639	-0.25597150347606357	-0.49912864916970384	-0.25790519933944245	0.327446834986561	0.20827724673583647	0.16365162073804612	0.14985200202640547	0.9329746795999405	0.24555880386755527	0.21304553042787716	-0.0825541716782314	-0.5639612413660702	0.4975383249309349	-0.5625405702057034	0.1326389912237283	-0.5271390682439542	-0.5090161391877529	-0.025372837676654242	0.37916820271830876	0.07236600612093932	-0.01509672856608264
-0.11176044795958759	0.2690153830330019	-0.0300573105516396	0.08075342346092079	0.6054500575907104	-0.31850053315857507	0.5492462643542331	-0.16024004376596504	0.2869346449725715	0.8464922435118825	-0.2563383531781195	-0.46769427926395785	-0.27870288617051187	0.3348647807463547	0.14170751811168503	0.2024859802312399	0.22409237632270623	0.9578625874218563	0.16275401048877342	0.23814405822910106	-0.038608674458942074	-0.5699564804624953	0.491335261293945	-0.5034800606788564	0.08686983427548282	-0.5045180062952936	-0.5870555016706577	-0.09160180278298775	0.3678423733505572	0.06827196057456916	0.047123688679013176
-0.046403528150039994	0.33719998234974236	-0.013795027988534114	0.03847127252778117	0.5541906124263086	-0.2509087916305742	0.5441327266667841	-0.25498533093554593	0.3288361227014794	0.8722786358796707	-0.24382298597430344	-0.43155854454247605	-0.28845449866806727	0.33632981537009676	0.08046650231442255	0.21856500931829256	0.2845246072992482	0.9573141200930912	0.09642801959388417	0.2453784346550963	-0.011371885021284792	-0.5804101760553696	0.46466342548313627	-0.43652216898881946	0.03262941338731999	-0.44890158639572225	-0.6668140459411861	-0.15655956953647637	0.3496770526256757	0.0823492611639856	0.11208382302180686
0.006903964816648659	0.38399041152213836	0.010831760068481605	-0.0033604489403847512	0.5003139531517451	-0.18376370730763764	0.5217816728276511	-0.3363940279843707	0.35605943239311894	0.8662326584822931	-0.2138494345284469	-0.3902617560010538	-0.2842671960334879	0.3422749954527243	0.024843164469771674	0.21707418475189427	0.33496569968729906	0.9180602171510834	0.05434242930899169	0.2469712878815557	-0.0017934713593704716	-0.594951534668534	0.4251038442295528	-0.343952177581524	-0.018627176060176824	-0.3693530062631196	-0.7359260377017295	-0.20903989120300065	0.3294603960487309	0.13154211210073502	0.1594409977125874
0.03980684098067278	0.41632393521589856	0.05280071214186499	-0.043096294530713945	0.4443213246034398	-0.11676512654796237	0.4898380948249995	-0.3941491501020432	0.3683099217543563	0.8471603973482498	-0.16753369424996156	-0.33419641345179996	-0.27988103404439857	0.35703744196478804	-0.00858863126216314	0.20412669748502066	0.380471897711804	0.8427614262520313	0.03507896432191728	0.25712119059294375	-0.011531460380950395	-0.6108509802305168	0.38479507915784217	-0.23526679347582807	-0.06749862127666843	-0.27657895301408375	-0.8040878390141002	-0.24898647855660533	0.2997748550274733	0.19571252495123273	0.1916188086454736
0.055427747094688604	0.43351567908188954	0.1120477674674398	-0.07146722253201407	0.38122534065902014	-0.047786961055441314	0.44308719679935216	-0.4372095491169021	0.3671761509742577	0.829522222497142	-0.11779273622701925	-0.25499199802723127	-0.2767818297646828	0.36915586820603485	-0.009455526639331862	0.17332982695849647	0.41153010769281195	0.7292527447823913	0.030495513617921743	0.25061670387324986	-0.04911729570525122	-0.6239583062431201	0.3374047432338388	-0.1402081151809536	-0.11697835831046359	-0.17782185970679013	-0.8758117496345028	-0.28888615822191255	0.25512121250213127	0.24618610479581196	0.21525580109565592
0.0433629755503418	0.4296813145285802	0.17481511431014538	-0.08574001469424122	0.3105247564820661	0.024046237291851784	0.37454554015313046	-0.4719281161099902	0.3451124591547633	0.8055230058380118	-0.07180136831666695	-0.1688588156120055	-0.2768456148406576	0.38195849267525644	0.011531177830539136	0.12722769770411047	0.42933911917019935	0.577048249933346	0.027222237973653605	0.21291245661402142	-0.09847278682541855	-0.6356092626987676	0.2794500235887506	-0.06817360760061086	-0.16527032553257726	-0.07415276437635868	-0.942696318204912	-0.3254084843298459	0.20249242635243309	0.2941678899033991	0.2438675430127118
0.01321063712790536	0.415834739252232	0.2266555250918782	-0.08482383503419319	0.24916522786381354	0.08954404984251008	0.2910210493190632	-0.48945630446978533	0.304014869747338	0.778297095042277	-0.009209085994341486	-0.08031435542017579	-0.27718705260028736	0.39300616801735566	0.054875946688965914	0.06971751959380583	0.43852861321975406	0.4066673553643712	0.026063403267359835	0.18071262620065962	-0.13746755581311348	-0.6385264692039587	0.21288414946269488	-0.020190044926146657	-0.2146059934517476	0.03423997801241292	-0.9886987943678159	-0.3431677351190369	0.14453323631782147	0.3457560790066764	0.27387132742272813
-0.013627245773285463	0.40446209784928244	0.2726603053083851	-0.07029978289830766	0.20314021091973408	0.13566408620865036	0.20282855675447348	-0.4843719233821358	0.2594967515457166	0.75145143439732	0.06857849714471191	0.023111491535062978	-0.2712400322814626	0.3851127624720204	0.12101467648153083	0.005498630934708082	0.433343664596356	0.2234311563878657	0.03398498976709492	0.16380418676130776	-0.17083048222917485	-0.6358460344365555	0.15816251474702261	0.012655278183690749	-0.26010942292190775	0.1304155003316061	-1.0173636094694196	-0.3371447879417204	0.09180725470381032	0.39592421304478587	0.2937204114159707
-0.04085641856240137	0.39302423031784384	0.31505937965552533	-0.052938331547690134	0.15363154236253973	0.15960133914246738	0.11906442157993838	-0.46786750531592186	0.21227872157114783	0.705343387542931	0.13943455170281852	0.1260818284770437	-0.26002511509977977	0.3508912544931514	0.20426112125968743	-0.05930767501277991	0.4080771525457402	0.030813279419338147	0.04796451441428018	0.1447222083623056	-0.21024170398477932	-0.6349704257458703	0.12405681331230159	0.029732555998149068	-0.30354145867735677	0.19307861185534797	-1.0374634520661044	-0.31105942247983764	0.05603932383690728	0.4465210429516254	0.30429660677085063
-0.07277339765587068	0.37847414465565127	0.3450489688278927	-0.04717773702965973	0.10343545231539893	0.16080910022496156	0.04007629685275617	-0.4514768395045502	0.1590587524951515	0.6434060701261372	0.2042009012068004	0.22008405084607402	-0.23769283438202354	0.2949764106081015	0.3095080973047426	-0.1303892180617656	0.364788347443157	-0.15956742818186126	0.06282613712147944	0.12334168226942532	-0.24788202845628318	-0.6297614475145497	0.0959490418500832	0.021384767312360595	-0.34578892615700496	0.22596317276814304	-1.0452284967983763	-0.27866966371085694	0.016138027961357732	0.4934900340693379	0.32131169190392517
-0.10622101072269227	0.35857551645737284	0.36958119099493364	-0.04749334406974309	0.0577111822731712	0.13978405226816545	-0.029234921900884135	-0.43505170331292364	0.10218125169352557	0.5869497870255643	0.26489714980586954	0.29991531491274037	-0.20361284349503023	0.23700897203912774	0.42650468922452844	-0.21248584805650514	0.3239081532259112	-0.34174037031927085	0.07747588333387176	0.1120586358703531	-0.2678951138075882	-0.6255710344948424	0.07688498933525194	-0.005059439370376839	-0.3903991271164941	0.22638420151298316	-1.0355851686220432	-0.24760270175184754	-0.02810125495296875	0.5423024174225889	0.34923573155354254
-0.13626210005934594	0.32557575445119086	0.38592888791027485	-0.03938867784623765	0.012158767603429304	0.10424085851795288	-0.0771874169012718	-0.4159137481952085	0.03747304592765739	0.5322915439236715	0.31588925839161286	0.3684173345212206	-0.16107194988314819	0.17875548449348705	0.5357726884597269	-0.29089187701866587	0.29938444941779613	-0.5052269343433384	0.09350066475746262	0.11884540037701434	-0.26517065644743376	-0.6223679149477948	0.07935997159156347	-0.0417713879665904	-0.439347409194119	0.18813337072077532	-1.0087058276649115	-0.210963106423172	-0.06264656918983796	0.5694656594049828	0.38674323505907576
-0.1539468685233959	0.3064598397947797	0.3887140058956654	-0.03397433182849312	-0.02892182706139872	0.0669181824627637	-0.1056713406929429	-0.39067798281034	-0.03411465033440369	0.47219572366564666	0.35531208584726254	0.4266306784173971	-0.1134395063831614	0.11027381326863128	0.6337122752237915	-0.36178706699685187	0.27888000010994685	-0.6464668937340141	0.10012937223786338	0.12286584257139455	-0.24478782331153628	-0.6129640563054872	0.09851321265617163	-0.09357577207428533	-0.4886926817209313	0.1297617978067224	-0.9619697160862091	-0.1711290975214806	-0.08516010805500372	0.5559778156350701	0.4386647562506784
-0.16712413092556705	0.3061150731156248	0.37914149742014064	-0.03062522022838273	-0.06403044753231606	0.03517336158441975	-0.13380761142731556	-0.36326024235531357	-0.11015095567430996	0.41839032733049963	0.38369080648312937	0.47172199073898674	-0.06606220318707409	0.03626830437272594	0.6951687904368469	-0.426018109117088	0.25502923644231534	-0.7692562197403779	0.08537584978311642	0.11570001932223381	-0.21044798432776252	-0.6005536433324088	0.12591193514766336	-0.1516667624762161	-0.5283020836350116	0.06682538692229492	-0.8912490297994579	-0.1350336313770481	-0.09782109616936074	0.5240935603982885	0.5060152105714227
-0.17635780504551696	0.29755181424687377	0.35482281113368785	-0.028964453085418812	-0.0930668448420385	0.013190680579964986	-0.16665238716102238	-0.33598727749735935	-0.1891337839455469	0.3554915202467369	0.4045317311357044	0.5028136833870521	-0.03372316966786334	-0.039484422596877934	0.7049495252854662	-0.4671089612284442	0.23990463098980658	-0.8698518633994583	0.05219339629023023	0.12054309963863344	-0.17229001295782942	-0.601590078109138	0.1532705227917549	-0.20174586058209282	-0.5427634212074252	0.011947613943496183	-0.802430530092869	-0.10036884972567002	-0.09934553029383632	0.48409087714743537	0.5884174709714255
-0.17099866805109615	0.2724397547786651	0.3212488696800129	-0.03362501918218726	-0.11067127956113901	-3.3945947584482215e-05	-0.19555822000281314	-0.3057670951275815	-0.2680173272049671	0.29359765999003246	0.42144157161256646	0.5221958434007249	-0.0151579604959115	-0.12363693911105236	0.6851921470284167	-0.47968779350743096	0.23050920990272714	-0.9426248179160426	0.007993365067362873	0.1326891095578628	-0.14651275424882615	-0.6127183497851416	0.17180836286290252	-0.2453207831412912	-0.5309433507364595	-0.02667254030909804	-0.700353559016436	-0.05680567960437821	-0.08342082079889035	0.4342549824075916	0.6779241394729487
-0.1676995572313381	0.2119238845685431	0.28075636569526985	-0.04549858501057449	-0.12704050379049198	-0.012086543969045115	-0.21987030710690222	-0.2751780796890724	-0.3377858658311633	0.242747350540935	0.41088016176917347	0.524824428706589	0.0012535643460689083	-0.21011263717897047	0.6331343449723468	-0.46823518196066904	0.21577439491410585	-0.9962783937965757	-0.04850847488462288	0.12770489034797908	-0.1317967924220497	-0.6363017083470138	0.17984425119780895	-0.2756392493192618	-0.508977613060053	-0.05263967280885741	-0.6086181956084823	-0.0042784502495568835	-0.04922847956399716	0.3809734446228318	0.7696492023855648
-0.1785022270783588	0.10584756360895727	0.23161870905927145	-0.05614649243087032	-0.15810694268771316	-0.02838774532507915	-0.23487339292915368	-0.25233455869391797	-0.3946185282403561	0.1817878192261429	0.37179715298490235	0.5028262203598931	0.010209739425585835	-0.28265697697784514	0.5533701748448501	-0.4488017975992199	0.2023376557155976	-1.0336703944909358	-0.10684801912830574	0.12163995046799152	-0.11244536100106779	-0.6588933060449469	0.1780203453548699	-0.28731546586696577	-0.4950541335155706	-0.07389054471948428	-0.5314008583505077	0.040865508967339856	-0.005613293841569678	0.32643797142203673	0.8624280026434492
-0.19380089446114174	-0.006937730566625111	0.17714265540856033	-0.05476456257574697	-0.19192664786498054	-0.04144085548588419	-0.23953126884247372	-0.2298805529956475	-0.433464589799167	0.11261488465453659	0.32769409564618407	0.4591014380780772	0.008284930956464603	-0.3260591108970531	0.4498178078421697	-0.44461290465993797	0.2059560879463947	-1.040242380202271	-0.16185807559644472	0.12169640602538508	-0.08379574581807316	-0.6643569255791708	0.16672461552561443	-0.28668566013621305	-0.48386796714895236	-0.09114533678873173	-0.4539404491174187	0.059961628872990856	0.032410594907527845	0.26705287620623624	0.9387906842592539
-0.21497658251353985	-0.10458124491443814	0.11701095143483324	-0.05034912816059654	-0.22119934631187227	-0.04026882697979457	-0.2358420961082283	-0.2020078035212518	-0.4510732670561824	0.05222029642090065	0.28127795439660935	0.3946781136341825	-0.008209139277954348	-0.33809636107735325	0.31588981864062277	-0.458471901512245	0.22359226780300254	-1.0094464208038412	-0.2212353822636738	0.12073262900988165	-0.06092198023860544	-0.6566908821443967	0.15369862783068527	-0.2658753519903875	-0.47102020366033204	-0.10149008691415144	-0.3794101620570662	0.05126494346275291	0.07228631302931068	0.19430318728278304	0.9710738689266656
-0.24848173821093864	-0.19647088292769935	0.058691251933528775	-0.051056945891269676	-0.242498671539436	-0.03324380245853999	-0.23305749637743894	-0.1767030973758722	-0.45000995660705023	0.011794273248142625	0.23593533122252452	0.3204049075274523	-0.04045812327814193	-0.33878829035875124	0.17350347736918872	-0.46950319307285077	0.2363119396387004	-0.9566251681502929	-0.27675134791329176	0.12095845123945632	-0.06790826732643021	-0.6335721322755417	0.1357717293255108	-0.20857066450078987	-0.4569238411783001	-0.10702993881994563	-0.31683459668185654	0.01989308152981446	0.10081062402957501	0.10346253269893033	0.9550126933903617
-0.2833142105869845	-0.257196408550821	0.007244357274594554	-0.06152406869637185	-0.24943375188332392	-0.02802684630338658	-0.23940638376363776	-0.14792722393878924	-0.426995050319507	-0.008869606374159046	0.19887192658746494	0.24345296822349005	-0.08291271943429339	-0.34209331569727336	0.043513250219865435	-0.47552725864414	0.23841165996775016	-0.8998251218047418	-0.33853712820516724	0.11914380832323657	-0.10062510813994066	-0.5880002738384027	0.10685234206032217	-0.11340892708633785	-0.447357651967237	-0.112920648013107	-0.27835851276656803	-0.03077191259962143	0.10858114562380014	0.011276844826937926	0.9038565182705863
-0.32383189486405456	-0.2973757036999548	-0.04079511483266275	-0.07154995447456122	-0.25381248356147346	-0.018564860071300933	-0.2458227765978563	-0.11472880071495739	-0.3896991160419613	-0.023368001408839045	0.16894085247553065	0.16558165091111737	-0.13493132492336898	-0.35193881223202783	-0.06721426778593334	-0.4721972102920219	0.23361650180823892	-0.8418992741001491	-0.4055419886854594	0.11581696297683379	-0.13376618588524666	-0.5191577742289207	0.073205961656953	0.017270036538112866	-0.4390048448548998	-0.12334295606520795	-0.2747212721207742	-0.09117494281948554	0.11804491451735984	-0.0638253126761709	0.8305330369979764
-0.36154149876895864	-0.3366744461144885	-0.08802010008110417	-0.07182879176240206	-0.2709371553657158	-0.000777183536812509	-0.24238674929368242	-0.08943098864562901	-0.34536035141007304	-0.05444530301745879	0.13661173978489577	0.09464327958034938	-0.1880905576534052	-0.3562952608361378	-0.1579395218349166	-0.4491542479722548	0.23424163745786872	-0.7898959113228281	-0.4672758808561575	0.11280465573590945	-0.1660432214391897	-0.43878940511960335	0.03469434586324888	0.1708548437398015	-0.4315292585738315	-0.13088823436089977	-0.291099903752989	-0.15302272983889303	0.15040077303182786	-0.1286280519330451	0.7411483801890635
-0.38578996329417686	-0.36825786933062643	-0.13908568066755853	-0.0709892157528591	-0.2916743703124376	0.00900282262528004	-0.23339164834513376	-0.0667701606658273	-0.2950676888115074	-0.08304554650100694	0.09867175744071428	0.03520967032755513	-0.23308154859537736	-0.34568052448575076	-0.24061293407562254	-0.4215577888790321	0.2387242277925657	-0.7385372382126512	-0.5163836635403779	0.10435648482595357	-0.19107709249706514	-0.35626328602252677	-0.006693600660762954	0.33466158880182073	-0.4318270014107216	-0.14412848041574805	-0.308808802012645	-0.21738007818218197	0.20904544686737814	-0.18379585154021533	0.6397178417279218
-0.40078940899795856	-0.39979936146416434	-0.18866261111505314	-0.07522386555281538	-0.3128841875334979	0.002913991605841032	-0.20840450676085337	-0.03651550791579368	-0.24055701458189627	-0.11009762865638598	0.05889752658625365	-0.009676871437615779	-0.27328490677594874	-0.3234228216796588	-0.32085708017465875	-0.40135063415839234	0.2416513335402432	-0.6905271024780882	-0.5454323633794723	0.09848107431721627	-0.1799807668773508	-0.2739203299678894	-0.03778472911302154	0.49536510926322375	-0.4267589701118221	-0.17794742968332034	-0.329867674038415	-0.2906123611512365	0.27334791983605145	-0.23235637607058707	0.5390692872966905
-0.39304800709764376	-0.4204853622134864	-0.23183041463231255	-0.07945238706073109	-0.3288882190963165	0.0009772859646817785	-0.16280457662393222	0.0016949085971513622	-0.18739469486760002	-0.15313651357949218	0.03906447322037874	-0.039736353321692904	-0.3101864492590023	-0.2852700730349689	-0.38676561740944415	-0.3854903673718436	0.24285747761717533	-0.6648742270660544	-0.5586811303200779	0.09708178300182084	-0.13126746927779065	-0.1879185804557459	-0.04725655309933769	0.6229484822959162	-0.38990929212677033	-0.22012416885943503	-0.3394358708769854	-0.380342078094296	0.309806450054646	-0.28452330459664915	0.4422197332944523
-0.3649288416222677	-0.416501909366489	-0.26613952961772797	-0.0851241213441751	-0.32276945177174	0.0025959716758354083	-0.12068455233239672	0.04170123192139506	-0.1452209840417759	-0.19452945856422904	0.0492165560277939	-0.06086533155134595	-0.3446041258423323	-0.22872514829590868	-0.44291790836558664	-0.3553295279782661	0.23134394985841006	-0.6425843223803918	-0.5586681582897834	0.07577384262558984	-0.066717290251848	-0.11279939609926057	-0.04306915068730796	0.7208508288902482	-0.302584199449074	-0.25244735811244295	-0.32266832408458807	-0.4711881980188216	0.30516152997067164	-0.34518377002192074	0.349402111134374
-0.32676656902348983	-0.39750246993952176	-0.28699283361348665	-0.10603385378621781	-0.3011478977207643	-0.005643960443194653	-0.09565015693450293	0.07893268963509081	-0.12124205231691669	-0.22517218857195886	0.07175657403725892	-0.07245367344826611	-0.37868411672932545	-0.17136846294738697	-0.48321629911893577	-0.292062660441733	0.1972519933424359	-0.6238257775132648	-0.5353055317297017	0.041235139120210804	0.01429250331137003	-0.047450396469961895	-0.03079234681050518	0.8150354131709264	-0.17938589722989148	-0.26755638087684563	-0.29160814515549965	-0.5348325494999988	0.2794098474786825	-0.4110207380621061	0.27534101372007624
-0.26723679960372326	-0.39294129995447963	-0.2880635635290091	-0.1224791254767869	-0.2819573811264221	-0.0058797954474684635	-0.08804904348754905	0.11568845610126392	-0.11091961383031043	-0.2524415565277821	0.10025114194745946	-0.07612700649096117	-0.40923716812124245	-0.13823316797451138	-0.49381495220476984	-0.19379787597825412	0.15757426593359541	-0.6278093823221852	-0.4692260094104042	0.01141853973681679	0.11589141035346917	0.030456440044622817	-0.01546083510384084	0.8999904807427634	-0.03857914766772104	-0.2619131184021437	-0.25218629028249523	-0.5707450756600733	0.2532642675786912	-0.47348708483440216	0.225942916171091
-0.1835506338676621	-0.38892989305241477	-0.2817978106900258	-0.1277862263838235	-0.2717821109471086	0.015384660771242406	-0.08118373942400384	0.14868695111961497	-0.10481198423243335	-0.2831114472605673	0.12908166695322681	-0.0831560692643543	-0.4290705746861053	-0.13052530771133913	-0.49283051169171355	-0.08113124006492092	0.12438691747532064	-0.6541261918690395	-0.3584967588180361	-0.009812782382952245	0.23071950392008933	0.11644031999165065	-0.006787248638029239	0.9517757798283146	0.11709873605957229	-0.23425448445381497	-0.185924869866469	-0.586820340439407	0.23427022763177902	-0.5302357004575141	0.19947192486073878
-0.09989515753457501	-0.3702891973321365	-0.28380809848013777	-0.13028963368235064	-0.2733825141033907	0.04800135651387227	-0.06678145208912276	0.16844537308192445	-0.10161564740040308	-0.31286330548647256	0.15700472164338233	-0.09544230264947733	-0.4417300362354518	-0.12458399315542304	-0.4933790556591873	0.028861634397806424	0.10040744940923643	-0.6907147360379295	-0.21071506569497478	-0.020357873996094834	0.3421147812129147	0.19293546086206942	-0.009761686773091683	0.9658681601794499	0.2834089204461494	-0.18855439946561553	-0.06940500397781812	-0.5700883680239179	0.21110189827019407	-0.5731642330124486	0.20517319849724452
-0.02642472681364657	-0.35745362704736594	-0.28410399820038224	-0.1313774055195319	-0.2836150694068662	0.08214383326900293	-0.054708102710901464	0.17714914409637517	-0.09681153392540767	-0.331055559128714	0.1877698961305167	-0.11172365138023883	-0.45226207789787487	-0.10027756119211888	-0.505236421241815	0.12694006579048553	0.09591750453748507	-0.7329803981712221	-0.039505885860360766	-0.020297385898887847	0.4418065681029054	0.2597363626570451	-0.01983553347040222	0.9486305681789823	0.44542264368103784	-0.13698576469187826	0.09490281221820931	-0.5061015904181735	0.1662743270192412	-0.6124113397946651	0.2412498376076236
0.03633126609381305	-0.352878480034791	-0.27353397211125074	-0.14707808972718506	-0.29709497518628736	0.10873601662972301	-0.05642949163538934	0.18699388469727438	-0.08515355189275282	-0.33671585423030076	0.22471745349124278	-0.13605791566648667	-0.46052036920496225	-0.06050129132850589	-0.5223147499434349	0.21306354257598556	0.0913429824896076	-0.7739278142687127	0.13533546245666508	-0.006933548955884106	0.5370030003486417	0.3245001340287938	-0.0335794889910366	0.8991049357152822	0.5916816088477732	-0.09595392824296166	0.288246680714196	-0.39950386876356375	0.10163422770085093	-0.6408124410980165	0.291651758627627
0.0796340136908173	-0.3425168436234194	-0.25139640231938076	-0.17764601042498948	-0.3274202877896598	0.13035779861248536	-0.06797292324665982	0.19797270080857116	-0.06628299416297179	-0.3349558392466975	0.267017154926171	-0.16479265742026375	-0.45362782893639403	-0.018231756735832584	-0.516628503994889	0.2949616660387854	0.07292354443669916	-0.8099678911088383	0.28910590956560667	0.01830611773882316	0.615844904269566	0.38774052497440226	-0.04939261886649657	0.8189936467635949	0.7150752047556689	-0.06206111428331199	0.48620007775643226	-0.2648131325879663	0.008623283904795286	-0.6531695995141541	0.34627417501473284
0.11057660423984636	-0.31561106562176733	-0.22731565601415524	-0.20670330713482085	-0.35929945938593233	0.15567790225318165	-0.09192385620384698	0.2002063814491109	-0.03556869534616913	-0.30966377207492146	0.3120469904595556	-0.19920246888050192	-0.42431671049433806	0.025916423838736536	-0.49724335200148195	0.3653666664176932	0.05036350202212644	-0.8355101108317358	0.4115921436147323	0.044485366210150756	0.6519283959638382	0.4472149050718085	-0.07932429617165412	0.7240609296148717	0.7995093105332348	-0.018842882948908762	0.6779219932548424	-0.11063225192502349	-0.11407831646327127	-0.6543699479465981	0.4011184308429481
0.1355539420857091	-0.2779429764194543	-0.19882386851848685	-0.22260009668776903	-0.3894350150155175	0.17569529155535232	-0.1347121844307711	0.18893801414367006	0.00605734654350556	-0.25249587797789086	0.34919921133827087	-0.24874440656098776	-0.38065394995795815	0.06559605553455582	-0.4713099563963552	0.41925511310854036	0.04043119973007058	-0.847566769830715	0.5108411473966216	0.07113642183969505	0.6413964222258698	0.5040758612709955	-0.1286946179007064	0.6460909801477417	0.8311244773535986	0.030059236440840093	0.867305998301702	0.05650453224551205	-0.242488871471993	-0.6436418338316335	0.46304491082857335
0.14946391398389644	-0.23075187245776907	-0.1618913127144125	-0.2165637290279176	-0.44190818874810656	0.1989357592492686	-0.18791997855944836	0.1674491790925468	0.046210126967515065	-0.17683696226300702	0.3653290135012887	-0.30088567661070753	-0.32178782895982583	0.0924421385474606	-0.4367467887315056	0.4523368343292179	0.040317204405726115	-0.8818315445277343	0.5766569050999344	0.10842531749809921	0.6086679051665296	0.5692461652491335	-0.18674298552305985	0.580232385733199	0.8062837604564639	0.08618532271574415	1.0404041810159357	0.22140851045311702	-0.363389797974906	-0.6124059810963057	0.5324362880075232
0.15014291702470717	-0.19564157929405465	-0.12934539400014256	-0.1882663405311026	-0.5131064374412194	0.2346790554273504	-0.24198509187796824	0.14096213890441228	0.07764504280556642	-0.09465404038976764	0.3630236527420541	-0.3449656731230459	-0.2512077663620909	0.12034737587937724	-0.40428474037064116	0.46782844612787977	0.044031245618231206	-0.946382300229771	0.5993449860847107	0.15832396515432318	0.5582537677578449	0.6378474257295486	-0.25200670682237203	0.5125721652282625	0.7353185161283435	0.160666784971847	1.1904016871134444	0.369627423933529	-0.4873702860312911	-0.5640919566904529	0.578429150135483
0.13300672163882657	-0.17964720078675261	-0.10495654592435344	-0.15984945033949932	-0.584544567591762	0.2547500435941287	-0.2799974096575393	0.10567136359908724	0.1032990087620405	-0.020331432347619617	0.34761982683152565	-0.38263091853124614	-0.1818096037015355	0.16492462991894807	-0.37526088723447876	0.4743062409150287	0.05325015781600333	-1.028690888479786	0.5731155408295832	0.20855328107528043	0.49373861746938913	0.6958833058351152	-0.31460369048335196	0.45698894673605406	0.6383728081296149	0.2520817278866613	1.3168344700962824	0.5086195951259487	-0.6286362200829941	-0.5113837996301196	0.5961263915499684
0.0979440787404717	-0.17004498287135764	-0.07817304547339324	-0.1368989966479841	-0.655008850631547	0.2497867887314516	-0.290079348319196	0.06462403479113503	0.12113828346585617	0.03926463056938136	0.329512897853218	-0.41067194778776744	-0.1256262079576363	0.22719439971806735	-0.3481520402704804	0.47137320562678814	0.06442905413879069	-1.127111907291485	0.48701585175604245	0.2450880917885002	0.4319206799674869	0.7408922729710998	-0.3620921338121099	0.4262048060177692	0.5241580155912365	0.3431642796871284	1.4080439141399004	0.6542914211318412	-0.7647405634246424	-0.455653336695241	0.5922220173864472
0.06453866360273969	-0.18512153657063807	-0.043870031513137404	-0.11568284960391853	-0.7297193934998558	0.23563668847500846	-0.27586270096636756	0.014707477143507158	0.12762063391478307	0.09129914763090223	0.30584143813109715	-0.42769297791620414	-0.07627907153291605	0.29593892675932004	-0.30899481687803726	0.45729949762768946	0.07058847892190538	-1.230469132062064	0.34785623476861	0.2647184956021819	0.3705853606265259	0.7705378814985837	-0.3914842203911166	0.41667756296348035	0.391134199754667	0.4214534668198139	1.4508334207408455	0.7844555653867926	-0.8822294175751206	-0.4138126199072083	0.5671763444852214
0.05013382508158837	-0.21649530437377668	-0.003960175431143087	-0.0972152415399982	-0.787197854956118	0.20997355210082244	-0.2444659170926712	-0.05286136223283448	0.13433358181050922	0.12818884440142023	0.2678203626948815	-0.43871715603523614	-0.03621453969417232	0.35513560282262085	-0.24424703786013824	0.4289171147141368	0.06143575755762328	-1.3272591822382271	0.1769627076711581	0.2874902479308307	0.304925938246806	0.7845029466367566	-0.40735978225142055	0.40790226978166483	0.24658805628402206	0.49587583732225526	1.4524067593434005	0.8598972004746293	-0.9872516745398672	-0.38127460347061365	0.5294691854826892
0.05332552299093509	-0.2512002637390244	0.033137108052243056	-0.0771052512092357	-0.8178561373436832	0.17729253772066308	-0.18322497464971793	-0.12277074042850782	0.13998642199942013	0.14818457018735376	0.22282528134379653	-0.44951984763406	-0.004502100744831263	0.3917614684161807	-0.16950792229182154	0.388506856426571	0.04257137001291959	-1.4158751447690325	0.01089909985329326	0.3161172480691479	0.23310924223313742	0.7956356857040403	-0.4063831676313625	0.3986040469931041	0.09778707162813542	0.5768315398389302	1.4236756518849476	0.8812589617250183	-1.0863603548338268	-0.3577177654839098	0.4773757387242282
0.0750766373491051	-0.291090700319135	0.057175147181350694	-0.04217092243260505	-0.8278237489479083	0.14988565161790524	-0.09415828653328048	-0.1912220215393836	0.1367740714558066	0.1554473480672212	0.18347968540436924	-0.4615804155080272	0.01816786566926199	0.4066321496761727	-0.11699953054818357	0.34562944552776437	0.01957005537507885	-1.5042120625185365	-0.12536775437850461	0.34291347513199016	0.16969944321651634	0.8102351204038317	-0.3944452802437123	0.3985238899000992	-0.04819656145287314	0.6588545871561212	1.3780930273154217	0.8694335335053804	-1.1595792327654588	-0.3494921635026563	0.41074626258708824
0.10166516885112845	-0.3131697448126113	0.07339167205575861	0.007875774515794801	-0.8372507321928533	0.12604130338274205	-0.0005991108511695265	-0.264654272597143	0.12182687306393827	0.13327333213182793	0.14806517364065536	-0.4743723067977753	0.02835846957205517	0.40199351762210744	-0.08154008122219358	0.30595244606225874	-0.013374593360398595	-1.6001601672338766	-0.23097305300461404	0.39226772991334774	0.12142595087652448	0.8121114247410144	-0.37283489463274766	0.4055471780490941	-0.18551363690525155	0.7290112716911012	1.3276136073199662	0.8352706641187784	-1.1907431679544127	-0.3559976233106316	0.3222101416404164
0.118333350841648	-0.3195852004504084	0.09493439189456047	0.05830855386274366	-0.8594379768449315	0.10807853722386807	0.09513711552955775	-0.3510887510871841	0.09345377888061748	0.07712124915187717	0.107306240954361	-0.485977364658485	0.02958164220545374	0.38453293346526196	-0.06317365373980954	0.26699250080396075	-0.064010580980392	-1.698383930251897	-0.3132719372019171	0.46429292352800855	0.08679420574701988	0.7950459900552119	-0.3368205582327993	0.4068182405238855	-0.30883679902377525	0.781562306869466	1.2745399464264788	0.8093682386412524	-1.1999460437595553	-0.37182721826348075	0.20536176202218775
0.1353544609663742	-0.35164850161185734	0.11727634602927958	0.09385877598944001	-0.8841672488817076	0.10292947296388455	0.19658092754030274	-0.4493672522329282	0.061019607439767184	-0.005583158642429776	0.07492306620236969	-0.5000354902052719	0.02479400944405289	0.36525555175390767	-0.06382994741518035	0.23380950074045614	-0.11929831328733517	-1.782463009528099	-0.36528545467206663	0.5379230679885707	0.06288903845263713	0.7618756098085935	-0.29040683692885405	0.4090053840615884	-0.415816120472126	0.8086152503427616	1.229372753959875	0.81118825694717	-1.186420527567895	-0.4007213198158719	0.06657900766428845
0.15153161250930164	-0.41050576455469184	0.1358204120021027	0.10784353842576504	-0.9186421526665811	0.10199327946206953	0.2971235418199923	-0.5482558791091906	0.030750489804981428	-0.10525215530646573	0.061063870616286466	-0.5129569302143873	0.021814871189701403	0.33561855845514	-0.0758881192716145	0.20303288598249775	-0.18324601297591148	-1.8479182552109048	-0.3833944089629459	0.6135372220375325	0.04199245050025345	0.7141013274709042	-0.2389539625625091	0.40978023596063495	-0.5082796782380941	0.8013986699268132	1.1976717489145765	0.825931343378873	-1.1315818234927815	-0.4409061988109352	-0.07500446963761379
0.16329716237464686	-0.4622999695840192	0.1529398886001421	0.12067618195848429	-0.9711117460789097	0.0957650913946501	0.3809619329873485	-0.6404331229497557	0.0011891782221780472	-0.20803920320688465	0.06316070628172066	-0.5220086246062843	0.027611808976820425	0.289402321089799	-0.105989469486744	0.172288680454244	-0.2658558504401936	-1.898122260260525	-0.38496834863865736	0.6862197196418464	0.00760979861510583	0.6513702191311027	-0.19847573924622278	0.3937297323375244	-0.5876041327503133	0.7625532283633835	1.174314741851367	0.8459562355128017	-1.0419624898461473	-0.47793480447247455	-0.20898440009549932
0.17764062208984965	-0.5029218706050415	0.16635604292626044	0.1393123180535171	-1.0226683578249023	0.0859136200797472	0.43282299342804353	-0.71927722370759	-0.032042476055521844	-0.29890812495290564	0.08609074344810771	-0.521528040647343	0.040931633665670535	0.23926643963877298	-0.15710201274172048	0.14525128057342068	-0.3515803343470418	-1.931809700927266	-0.3780585805018798	0.7475627152896949	-0.04798080777787245	0.5823445564791824	-0.1760983321071759	0.3526854837146215	-0.6491408539102339	0.7081038705986327	1.1566853944199305	0.8579599129479678	-0.9423115611723404	-0.5174337700775696	-0.334650897497819
0.19023094966013407	-0.5366763920980233	0.17932072139056351	0.16032623146024733	-1.0587436647660573	0.08022499391604519	0.45827254733125455	-0.778073351308971	-0.06899251416286777	-0.37863028513610697	0.1320589419035935	-0.5064502413094103	0.05252550923990893	0.1873098951065266	-0.2353527892446678	0.12156418481328066	-0.4281962241119347	-1.9556824630792746	-0.35972910169599687	0.8072805973925735	-0.10132957497163755	0.5172367959789494	-0.1713401229765739	0.2886399664037604	-0.6880907394329225	0.6598591469683719	1.151085900011399	0.8546529209230391	-0.8351305417897119	-0.5614179662092516	-0.4548989665510462
0.19741994230690868	-0.5651662332201182	0.18056228001055707	0.18514275007808134	-1.0918831090938987	0.08205807508563025	0.45548457232806455	-0.8183002850668484	-0.11428249326280508	-0.45415882937072355	0.1992851151992548	-0.4765955299817515	0.06972871943663529	0.14743698707512098	-0.3343894639436791	0.1100670105756754	-0.49213289199492943	-1.9747825972476498	-0.33588651001502584	0.8504892614976678	-0.14776989671643984	0.4668848288732733	-0.19233510759407746	0.22058277743822838	-0.6975480764240471	0.6385159441926479	1.1523852302056434	0.8579880575609454	-0.7271208031850529	-0.6104393387985082	-0.5793952609015135
0.1932807090807246	-0.5809043662226427	0.1707274274531659	0.21257604939719182	-1.1216964359000716	0.0909697796410775	0.41102885953506724	-0.8574034844284043	-0.16827112049480047	-0.5253307933064224	0.27226117487766255	-0.43007082376523076	0.0866467728231216	0.1326900026699038	-0.4411841176112505	0.10486127805442007	-0.5487701818513673	-2.0009069621177447	-0.3176737794817921	0.8660468000993891	-0.19675174797007206	0.4316773182034271	-0.23580560675538192	0.15268971966313508	-0.6769814099274379	0.6411270610575789	1.155478873525274	0.8749827130308976	-0.6295570192185822	-0.6636458548062394	-0.6951899031744748
0.17595270492625326	-0.5900686372753272	0.17191712735930167	0.23353480817555794	-1.141431161173955	0.09951701191719206	0.33486246253508495	-0.8858174188728067	-0.22017796522096447	-0.5764527100060752	0.3306829553239866	-0.36482005911376647	0.10520822993178147	0.1357785585125692	-0.522246181947502	0.0995218574606345	-0.5908491656084912	-2.0388907301931405	-0.29468301779014777	0.8614053467736804	-0.25066486704558394	0.40707986182122047	-0.27359925472338126	0.0855409777516581	-0.6328226255271054	0.6639253982672242	1.1595624827071866	0.9007021985240649	-0.5423778032812616	-0.706483289489068	-0.7783741476043872
0.1615555387558456	-0.6148964971836918	0.19015309156156107	0.24682094531927068	-1.1535577058950435	0.10457317147852185	0.2552397865965235	-0.8838560542362831	-0.26568252805611825	-0.5874962608136826	0.37785210385672763	-0.2840777750205845	0.13906309702121686	0.16346346082191782	-0.5597969551494859	0.1042211957677599	-0.6095002715786154	-2.0609352679159345	-0.2549323929582344	0.8348107467015297	-0.29584026215888637	0.41487992699436493	-0.2878560444052329	0.024083389443523888	-0.5656512012174286	0.7086947881352499	1.1714685899973065	0.9336876849344156	-0.4646623562374999	-0.7187815022232551	-0.8176341826946822
0.16871384199964554	-0.6320183559120154	0.22076803581279503	0.2681259525979231	-1.161778121212321	0.11925568712340184	0.185189383187074	-0.846752136929531	-0.29719110696745377	-0.5545231405961822	0.43282935867953876	-0.18831201847178455	0.18504088060915172	0.22283022006053468	-0.5521418281748277	0.13402553363458933	-0.6051647719850084	-2.041849567098317	-0.1936784659084261	0.8056837116262991	-0.324380899047475	0.4665899810488591	-0.28213013950955046	-0.021098491980200577	-0.47557919075422594	0.7763068340281682	1.2029972349147968	0.9616399763905138	-0.381565349801292	-0.691521803670397	-0.7998981193780041
0.20189675896581294	-0.5927988166535034	0.26059552805513386	0.3106011447303373	-1.1556736751687848	0.1471342432347076	0.12666891029929178	-0.782588971122408	-0.30500900096242967	-0.4658759661597095	0.5050639958022127	-0.07436765130213988	0.2320279692228051	0.31020272032557267	-0.49983424270499655	0.19065256023545119	-0.5825863432277997	-1.9907939943540363	-0.10964132965168316	0.7953926700214276	-0.33573410207543264	0.5597484913899702	-0.2605063756161198	-0.04287450224651322	-0.3573112537910805	0.8707354563797345	1.245406665336473	0.9924536368327199	-0.2852958001754001	-0.6263225207349479	-0.7290703318178731
0.2640312914630392	-0.4893921079527829	0.31320466800698554	0.37050826357183403	-1.1134079944978503	0.18772645003096924	0.08045805585779753	-0.7009975810582302	-0.28868142063207963	-0.33414644964004186	0.5910381196608253	0.04139039793864187	0.2746889288600518	0.41690285414921757	-0.415093995158273	0.25648785922605083	-0.5276332423568345	-1.9177275617053937	-0.022292001659789184	0.8025544607307742	-0.3285765633821128	0.6759095994266829	-0.21871262119062243	-0.04606933495342032	-0.21677663477875667	0.9799813359619991	1.2973621951444374	1.0383668821376844	-0.1867089060582749	-0.5179696399134814	-0.6111016630220425
0.3496892513402107	-0.34581076311210557	0.37299166405919154	0.4229664434381541	-1.0528898411407304	0.24390520665516185	0.05175811463246492	-0.6013057943220208	-0.25249683793841626	-0.18294812540051925	0.688492708405876	0.1674036909641488	0.31913962268788504	0.546544889006929	-0.31812905347927395	0.313252625053156	-0.43391805394030997	-1.821052978335286	0.07192817837799984	0.8276449234523697	-0.2841951529851986	0.8083811530230461	-0.1488333924403513	-0.03333199117450922	-0.06369519665058357	1.090663883805166	1.3584395532548539	1.0895009531500894	-0.08306784779691412	-0.37570155717712617	-0.45519844979654334
0.4436026606175201	-0.2000350249486967	0.4270467469738858	0.46998882826458777	-0.9934529445021726	0.31486295688052907	0.046661453307020796	-0.4996871133295426	-0.19624707463085628	-0.025850491678919306	0.7833407334784258	0.30271523884744456	0.3641193574399792	0.6852631805837622	-0.20754846689333428	0.3714231412186856	-0.31798480908224536	-1.7057930503071357	0.18472430579726362	0.8681517858822044	-0.18767541287881623	0.9648917390917401	-0.056251218344347854	-0.002250124110778312	0.09580532091807785	1.2032115151232838	1.4064617365564314	1.1457479621868516	0.033945260133509306	-0.20056321870591068	-0.2929173526391553
0.5528454266805879	-0.07867715388600721	0.47823129755095417	0.5251281358986083	-0.935390890843507	0.39729801064723397	0.053877785700265676	-0.40309766081630516	-0.1387226198812642	0.14275785732124424	0.8632097059796692	0.4328782698836407	0.40743317609014384	0.8271512040642065	-0.07475184962470283	0.46058093213525203	-0.1874197127543214	-1.5735787462564783	0.31327280200393726	0.9121266325519247	-0.06122167054822382	1.1338752816114188	0.053093943682241074	0.04556549036881884	0.2679006806407965	1.3192898787226945	1.4466260658261478	1.2200028327607773	0.16780387669446942	0.02398231863641951	-0.1471965697605674
0.6851167535006384	0.015644486918052265	0.5358524296714763	0.5766333663526375	-0.8773467387861427	0.48931654140580266	0.06996095869082279	-0.30331280405340666	-0.09265117165606088	0.33564246237610457	0.9369349113654323	0.556743561562224	0.4560148916031668	0.960565992992558	0.059989160100063235	0.58066523049716	-0.05425478757764428	-1.4211144510938079	0.45518248941376716	0.9574765752981582	0.08459517944918027	1.2837071177179984	0.18962377568085587	0.10850407639532858	0.4405338983914464	1.4239746135691884	1.4937599315459456	1.3136446509077948	0.3141597837456819	0.2918636496089762	-0.013016983805683802
0.8337378597553482	0.07966393202986119	0.5963684982302626	0.6211615363186049	-0.8118841631497716	0.583939976984307	0.10394657649605299	-0.20839171794452344	-0.04763662839535608	0.5404995150354748	1.0161937548885196	0.6713649252653345	0.5088852154596701	1.0705479589944544	0.20689609138916182	0.7086168693697901	0.08572043891146798	-1.2539762493282303	0.6045727142933252	1.016633934366916	0.2630276761295748	1.408025682230176	0.3476569670307032	0.18264938742479853	0.6028773798220309	1.511928995660183	1.5504443161424875	1.4176155420177805	0.4579169910142298	0.6020894150153231	0.12365829586167823
0.9737352437742264	0.13339628487714258	0.6485749705215759	0.6725350084937639	-0.7422218718482582	0.6830514241592998	0.1432009945191758	-0.13352894610617103	-0.004540527782333008	0.732965844924478	1.1134784342978814	0.7732988724523798	0.5570654602003811	1.180297993393647	0.35683960535534753	0.8343727829299528	0.22844626225895057	-1.0747910107975107	0.748155793611123	1.0959620575844071	0.4680158479075887	1.5244861054825818	0.4973554884038903	0.26563869771580173	0.7560804763136642	1.5856828906993252	1.6157334486580583	1.5310946215455392	0.5952030265798847	0.9330158321829616	0.25216433811019484
1.089541705898463	0.19588757497864165	0.701605081209445	0.725593760980049	-0.6592837530221514	0.7876371020395632	0.16584232178479108	-0.08521181410238646	0.0404451907975215	0.9127589805025383	1.2184360648439243	0.8581240307010946	0.595775497190484	1.2865690537522907	0.47032943405449606	0.9525773459690102	0.3596438487735582	-0.8932194582749746	0.8736126225976495	1.176947554665379	0.6712525828112179	1.623349474486983	0.6243332267213897	0.3621402036847628	0.8899302884074141	1.6449260669798904	1.6799751619354122	1.6525386265461044	0.7231224887162916	1.2423413362649753	0.37061550769043816
1.184333599335918	0.24832938228367923	0.7556967702750971	0.7605556670708615	-0.5459880987103304	0.8782084634537229	0.17355144394857577	-0.05104477319338234	0.08417863713156108	1.0824265977798704	1.3106157410309955	0.9202572681058584	0.6245763350247413	1.3642197543373495	0.5483940974256218	1.0533903061179903	0.47535278025146194	-0.7326051310515415	0.9600366124285479	1.2403673083173454	0.8589132057786498	1.6911063980156658	0.7311275962243566	0.4550995295437964	0.9988273298482101	1.6918338396835524	1.744031256613588	1.7714402348409801	0.8347386906020091	1.509011601408371	0.4703212444969558
1.2619892973874922	0.2531048666908992	0.802165228403739	0.7764218151636071	-0.41713595286820837	0.9397006541893633	0.1669527864047058	-0.024671485260090206	0.11178627590119986	1.2134988247531924	1.3774750646246008	0.9464846152912427	0.6446611298302101	1.4063539954951123	0.6091551372513443	1.1340528276983142	0.576473987481833	-0.5905039817323671	0.9949054298596964	1.2868826550697725	1.020559153038551	1.72079221306466	0.8129982254921441	0.5308365314200767	1.0796789169754486	1.7211507359690164	1.801754221467435	1.8735676538008987	0.9206697121555314	1.7341787477603585	0.5399732830192088
1.3240049084481924	0.20196292294646093	0.8380362058300307	0.7950365022364981	-0.290005941071213	0.9847129806869435	0.1467787832641891	-0.008556582490760547	0.12404957623170385	1.3085993874628765	1.4267024330646654	0.9497107963025746	0.6546003454923971	1.4258633088091703	0.6496396411365146	1.208310475258323	0.6537333992389917	-0.47231889461747373	1.0055770867818281	1.3145499107324004	1.1561787483450918	1.7275469086785171	0.8596438370255097	0.601523636437053	1.1366726587208786	1.738941047055824	1.8291550622984474	1.9613553924484688	0.987090023136061	1.924685833125539	0.5809636657501567
1.3672616219407359	0.11299448368766485	0.8641363914631073	0.8356609501726939	-0.14775623681565264	1.0315083627471413	0.1106194900327433	-0.010662722724356064	0.12986255353644788	1.3868059791879763	1.4652409596595701	0.9394764474725863	0.6572905748732154	1.4274327126541295	0.6738490414152947	1.2898683018092278	0.7058697124180972	-0.36523786535159986	1.0044787882169088	1.3348698788542455	1.2647717266389016	1.724750321737859	0.8737222496078078	0.6738482363539848	1.1790577922433898	1.7584191663565971	1.8345070652414086	2.033555706274993	1.041887802805149	2.0982272794857364	0.5966809901527416
1.3926954646558445	0.03023650366284324	0.8899162732753011	0.88471792795656	0.004833432351187372	1.074265963673556	0.05099867834224925	-0.031079528949540625	0.13123973273261305	1.452198140831843	1.484730332778256	0.913980423702983	0.6590653008106314	1.4198408181923088	0.6831791865763461	1.3632022863226632	0.7413149037520927	-0.25451482057805325	0.9863611859058334	1.3613273725727264	1.3321086363360888	1.705920267496849	0.864156777644226	0.7384777553424533	1.2109162757906753	1.788046294348785	1.8465766936784234	2.0792484854449618	1.0701767984707626	2.2553550327719405	0.6119768196172196
1.3898375140038453	-0.014345555159288075	0.9146894859361492	0.9257100734151832	0.15228892226498844	1.0987177657076068	-0.017367464139122723	-0.05271313959773587	0.14264469812225128	1.5028963502206294	1.4923221908229036	0.8780411015560257	0.6616729847990124	1.4082094483167384	0.6817049746637599	1.411220611283317	0.7572154128638462	-0.16224722030573707	0.9450668894688956	1.3809940692447333	1.3789537346029712	1.6816846698082422	0.8424661223384626	0.7901676293172839	1.2262356249790747	1.8151952619217808	1.8501432224769108	2.101618761993733	1.0728726937177389	2.381338031194921	0.6439050611788575
1.355354133586634	-0.03618699018469832	0.927449780057603	0.9707407633284685	0.29534061825881924	1.1078974645860922	-0.08083271109430583	-0.07819019764439143	0.17220600970505445	1.5376077568416884	1.4910633171084813	0.833346793374432	0.6587951522535621	1.4023531753484804	0.6861569966854905	1.4271619011441259	0.761194217410312	-0.0930008144907697	0.8883272289615132	1.384704005873449	1.416761418598027	1.667098637282288	0.7957357816828091	0.8268108718337789	1.2287072106788541	1.8305480381700392	1.838886780283913	2.0967966516368164	1.055147310357639	2.4771301230626035	0.6954660932786572
1.3055183793314344	-0.04174518813378408	0.9278677002810403	1.0211214521930732	0.4217724676050878	1.1099985400787158	-0.14510464815331772	-0.10664894358312635	0.20889662568475048	1.5610909197247613	1.4845681465941891	0.78050763183651	0.6575457151771154	1.4087351599495324	0.6826355403228679	1.4254037004326667	0.7618928984304859	-0.023379141556121225	0.825802042942861	1.360049057451746	1.4303525687432541	1.6502744417255522	0.7149220367298792	0.8461898033188049	1.2191602306830744	1.8353640160934763	1.8079591860685216	2.0855388064455704	1.0224947498994819	2.538149621277936	0.7507762119332018
1.2585444119036064	-0.04051520971085122	0.9252290068994821	1.0647395707910332	0.531903118806946	1.101336963558105	-0.20600131281137263	-0.12501131514509822	0.24831597811824385	1.5822708531231202	1.4715893902930395	0.7069741071274562	0.6511071745669554	1.4045024082001982	0.6611443713114804	1.4079837394665982	0.7616796168559066	0.039636867848758486	0.7453235669968612	1.3051823207448947	1.4256392575101868	1.6180556158213613	0.6202840665615164	0.8504877503056358	1.1942490799965677	1.8340566110437084	1.750240640705132	2.0760540718719462	0.9793962348031364	2.574197585139756	0.7985326976179787
1.221145538203819	-0.043203458006427685	0.9046471985233284	1.1041996432395422	0.6195851619777365	1.0782608657156525	-0.25341376422760725	-0.1407677259597738	0.28067008100117774	1.5899464740238327	1.452107740325976	0.6165114900908066	0.6279907126210384	1.3773625451572027	0.6338249226456837	1.3711060872168024	0.7582045980976717	0.08812811527521995	0.6446606119128908	1.2343467263753114	1.4196143146623026	1.576455268231258	0.5188499289001464	0.841701006110535	1.1637864660931991	1.8345145721345872	1.6750562690572004	2.051005366321424	0.9223527283533614	2.616702780524319	0.8426898383707592
1.1885572284202823	-0.03385282658663242	0.8605276350811604	1.1404638113889518	0.6805186324850323	1.0550918631745465	-0.28929628512217515	-0.17517261249253907	0.3044440372177705	1.5795873734876265	1.4315757417382893	0.5283180651385508	0.5916857482015134	1.3450428763205005	0.5954219472085172	1.3220061042147673	0.7525416045657336	0.14888289972817698	0.5469941958269098	1.1527523157824526	1.4155003840484695	1.5345690075992984	0.4030118404497925	0.8266391066344839	1.134252297595188	1.8312017406949224	1.5886375526685534	2.008446020729685	0.8560961149969373	2.6850047498097007	0.8890653735346319
1.1568358942707753	0.013030782769318665	0.8092454681015371	1.1652833941528065	0.7205931571567618	1.0442970518425472	-0.308353073097975	-0.22277965466306537	0.3231256331508682	1.567375911502628	1.4090125542739576	0.44989512102113133	0.5478766571967212	1.3244512155271608	0.5339507388534755	1.259034970899286	0.7446979907971466	0.2134817665994036	0.464976372285984	1.0621371136260762	1.4132468686034274	1.497815779546916	0.2797621835129711	0.8074014043133246	1.0953632412542296	1.8259167219767947	1.5216601747985545	1.9505009533765763	0.7894046798264845	2.7568434600121035	0.9438042556283207
1.1342062957524608	0.09671124661133948	0.7548426267527415	1.1675477980617557	0.7376354815950208	1.0364859106403792	-0.3104254903521616	-0.27519531487919935	0.33870697452143567	1.5509436728439892	1.3774518951697339	0.38254650291411174	0.5023566253304876	1.3136200096809174	0.45863369303371415	1.1907649285271495	0.7422857026432819	0.27500632975939876	0.38831167324651666	0.9675740549919682	1.4133441706520042	1.4598563558492024	0.16202883837985624	0.8016186426036903	1.045243197044326	1.8187850859567352	1.496389528367631	1.885984118893078	0.7221198407686517	2.806256017581576	1.0139720708511522
1.1362663219271236	0.19880411472392817	0.7002720072120555	1.1421858614523206	0.7326051316295262	1.0195450961666925	-0.30504193087263587	-0.32539797668294607	0.3451028509278128	1.5299267037959647	1.3329549570982828	0.3143537286357335	0.449838995423492	1.3105121262046928	0.38886575717063054	1.123102559211969	0.7408662769917693	0.3273897707733199	0.31032382711702755	0.8637885778036514	1.4067237392668293	1.4064799648476398	0.05799485449248716	0.8183943770682729	0.9875483189410573	1.8116017446522217	1.5109915248362864	1.8343856617665337	0.6539858202857751	2.825354418533491	1.1061241746879031
1.1638791122534204	0.307755044346202	0.6493131945658949	1.097112273494752	0.7240696481293563	0.9941463808579047	-0.29663750259425414	-0.36321198382295566	0.335584300762689	1.5016632533031058	1.2878054127147531	0.23589317359978854	0.39253748481838807	1.3143621908095673	0.32627787002466035	1.054467913005659	0.724770872648072	0.36295835815538446	0.2307274492310425	0.7535832972317303	1.4024424491294434	1.3398309543561502	-0.03288827773026488	0.8621410648267677	0.9285952372367353	1.7989745755416149	1.5606577585877246	1.811738629856811	0.5999093332728997	2.820263655092324	1.2139547810250444
1.203472278265884	0.41732562218911956	0.6030003125788245	1.0474853645511237	0.7193901695493552	0.9641024306164457	-0.2922766506522184	-0.40137069476551784	0.31501628960507644	1.4591947436061663	1.2453358019441358	0.14451117855472764	0.335618684669133	1.323616261757428	0.25695562613514933	0.9806356365855196	0.6921314372003554	0.39303265001596677	0.1668747921122707	0.6497695922647162	1.3935723943811695	1.268955791714721	-0.12147034536877106	0.9319349908074048	0.8685152149024618	1.780552721337547	1.6442435815936811	1.813272511264119	0.5596601799461285	2.7943382724308874	1.3358555539145354
1.2514091257120368	0.5373929477095643	0.5695910988044603	1.0046363466042414	0.7104429492192694	0.9305888472060462	-0.28824320013307536	-0.44061522268611997	0.27471938577681715	1.3941502392430105	1.1969116412727825	0.06012481435548163	0.28053839553326854	1.3289158988791983	0.1829070882401712	0.9060052828839117	0.6527331821995844	0.41681881206343424	0.12071166030486198	0.5598116940979921	1.3727458639037615	1.1930101399716202	-0.1951400874845643	1.016531259962934	0.8090370813137303	1.758515190456297	1.7490341198104757	1.8301498975133288	0.5206643365539094	2.7578616127003373	1.4721925284342052
1.3174757379653699	0.6643229937488725	0.557160260041629	0.9736700869238074	0.694750405519083	0.8919476390815056	-0.2857117458323578	-0.46997709258754244	0.21372956384059544	1.3053781254712826	1.1432048448918277	-0.0022299095694894577	0.22330067000413928	1.3248918855722962	0.10390206378194662	0.8364348201698892	0.6021633854130803	0.4327387979483589	0.08009623345332653	0.4870364480779603	1.342399300993585	1.1160682599733005	-0.2428916370351643	1.1140786251453871	0.7566951712027298	1.7354066215399269	1.8738051743816264	1.8407838704502264	0.48653849747880856	2.7175642010397327	1.6256721457655867
1.4067435388674165	0.7929349421013572	0.5585726473660934	0.9481426864292797	0.6735370079777628	0.8544605931748521	-0.28721711732318445	-0.49474750783896526	0.14053409093556957	1.196251764342886	1.0910349556836951	-0.04788538566896748	0.16746621614645565	1.3176710816748003	0.02332487313123012	0.773560914543521	0.5365388512760858	0.44898112866685674	0.046632719304063416	0.4276895596379534	1.298621163297848	1.0435580321237543	-0.26621444280184714	1.2155498708806483	0.709523741538806	1.7155628720133715	2.019020791805077	1.843321576387087	0.4552466735210219	2.66980212256487	1.7811205881368128
1.5147970905652226	0.9124059144470473	0.5654881593845814	0.9314951811013756	0.6522949678743608	0.8257959203826328	-0.288334332487901	-0.5116828056583694	0.06234234001654847	1.0749954234046586	1.0391508230855855	-0.08512437400054225	0.11838922827880519	1.3101603632739254	-0.045963086760313986	0.7193969894001868	0.4659500046273271	0.457872072733143	0.012888144498422672	0.3846260669661556	1.2488219748361689	0.9759395977247202	-0.269616985975839	1.3136277996787045	0.6651216404115526	1.6887795346661583	2.1652086971289832	1.860503862610226	0.42367349427180523	2.6048707745473774	1.9171248034948192
1.6411952328910302	1.0099096585195266	0.5796547398053395	0.927376968850188	0.6200398626507736	0.7907815687632163	-0.29565867359797626	-0.5110382095475967	-0.0153113501932735	0.945732100720039	0.9824319975719629	-0.1232827403405267	0.07132334633600643	1.296198080791188	-0.10638128660636585	0.6788895034235081	0.39997245271171833	0.4399121732745681	-0.021984996942824707	0.3549949644141973	1.197275241582049	0.9180824132703147	-0.25925773591924156	1.4100796845900911	0.6256563076120968	1.6548497883604703	2.2918624546346518	1.8883248125390923	0.3913432135111037	2.5171488824085335	2.029963435215
1.7696840907944746	1.0828278111608869	0.5975948042873549	0.9266722152655349	0.5738429903342073	0.7426283487996226	-0.322225442665904	-0.5028239179327706	-0.09150779264901321	0.8043170696455435	0.9323048819679091	-0.15697794434877277	0.03169030177591484	1.2685634303290916	-0.16017287941677272	0.645819935663969	0.3408640384049798	0.4105354933672394	-0.05438912861805152	0.3347435494691875	1.1420037859084027	0.8740339352593166	-0.23952030985359363	1.5019091771381992	0.5968360816154471	1.6204399215562795	2.391597095769079	1.9179376361608984	0.3554576249768756	2.4300378818826314	2.1218881536246132
1.8731495767475956	1.135628362172614	0.6164652751062205	0.9299998778435038	0.5296296154417578	0.687189256507017	-0.36689042234776004	-0.4999904526757889	-0.17173648768143207	0.6687578908930357	0.8963111338325274	-0.18707921614232317	0.0019364398653284654	1.2253854969591638	-0.20305236544564592	0.6108220187370235	0.2801376259462591	0.3803746014021154	-0.09321441528896915	0.32525498328726615	1.0894256509393663	0.8395501419766692	-0.207528377048588	1.571451180826535	0.5782415612212526	1.5873891650863108	2.468235479777237	1.9441402708435234	0.31361753536583514	2.352417136150735	2.18801294503323
1.9460906152672137	1.1814636944635661	0.6374039934542145	0.9451704647896572	0.4899668275999445	0.6288165196915474	-0.41670269244107494	-0.5064881193539036	-0.2536145950069327	0.5475667356949411	0.8670635586391597	-0.221848420824031	-0.023007276904101485	1.1706187145074956	-0.24123494375302457	0.5655341713789583	0.2239747037298349	0.3390567293018627	-0.13958942359118454	0.3228273943193456	1.052085016777479	0.824526305105372	-0.172187414199456	1.6207745120555093	0.5662870262433037	1.552089228742589	2.519978874043283	1.948010155128014	0.26173561962611486	2.2791476534864463	2.239008286558201
1.9968623963131353	1.2094130905210398	0.6525314853376214	0.970039073889836	0.4361868369724052	0.5694754300554983	-0.4714867387809984	-0.517539323263737	-0.327204005216908	0.435202816139917	0.8448749440285065	-0.25674299523415867	-0.03821814149243924	1.1055464378423785	-0.27530834001834426	0.5135943296240831	0.1830319959476266	0.30173208424436815	-0.1818350022497071	0.3187504965675726	1.0224623811087155	0.8288730768198448	-0.139544404981078	1.6452186084175544	0.5527605371480083	1.5111571096279761	2.547141062389638	1.9219670065855983	0.1994895980602582	2.21276945691199	2.2883121023447144
2.0398467413542805	1.2164202403244138	0.6543343382723048	0.9970924191024375	0.3701943739375335	0.514114949430984	-0.5313438195395593	-0.5318548721837427	-0.396565795568888	0.3188517021467313	0.8378893533862039	-0.2861296595757169	-0.04480676463430464	1.0324029414031872	-0.30084502078985215	0.4670020107704195	0.14871572605149114	0.27576648623260014	-0.22028410004208993	0.3101652193039474	0.9855771205341688	0.8399477398005006	-0.10246872483878373	1.6418023894537768	0.5319121354939114	1.4706570989620158	2.5500490871100907	1.8754486521016038	0.12101193395425813	2.1493010335465375	2.3231353486128272
2.081135496881084	1.223222393723966	0.6467782186120509	1.017312718689928	0.30072183960980725	0.4628172627437359	-0.6046817382675405	-0.549548518368763	-0.45755241476279307	0.22110025267162153	0.85238184740531	-0.3218057052929937	-0.04882147235742335	0.9609680077705761	-0.3170956358262661	0.42682671939820993	0.11513123259227527	0.25568007309583274	-0.26511111272918314	0.29877329432990274	0.9448270225901456	0.8619987831536735	-0.06230266144671629	1.6196790317844425	0.5020770226231293	1.433377588870624	2.5370248487344473	1.819806752243871	0.051189781722800254	2.0848305335879287	2.338991322666105
2.1190177286777194	1.2395755159379571	0.6312175539423073	1.0232571619691728	0.23742893805107984	0.41810866314559947	-0.6855262628152486	-0.5686451090301718	-0.5100421585905898	0.16163999337989796	0.8833014849248888	-0.36873159464045735	-0.05394679081516127	0.9017210798600231	-0.31203139955512293	0.39074714442988356	0.09033173364461813	0.2288580962724854	-0.31743595892639653	0.2952286918335537	0.9117482181559288	0.8973805220834008	-0.03059167257350781	1.5908301123115596	0.4740795913477792	1.4064206694970287	2.5090008597490527	1.771355801002046	0.0026125117696964794	2.0194383375115508	2.324128080111791
2.154740193740026	1.254260712866305	0.6040801940320862	1.0235451916950744	0.18239583533249196	0.37916372812161503	-0.7640992290371129	-0.5944944471835842	-0.5587686801963072	0.13091034905199045	0.9251416588382948	-0.4196358833697702	-0.05419067492918246	0.8661041167382226	-0.3000271025526366	0.36478735143672836	0.06607279317046447	0.19148534004580087	-0.3698689053760632	0.2995273792750874	0.8869790086701826	0.9396241740176816	-0.018301490414238314	1.5621147879936852	0.45717868343439205	1.390724422430611	2.4657340481787933	1.7223325759629993	-0.044864914771452935	1.9511042160360148	2.2856777589815436
2.1867223878148163	1.2728268644397391	0.5689687942381744	1.0143435611963265	0.13300531734388263	0.34229485578677055	-0.8431346075779078	-0.6269655453840306	-0.5971567496038355	0.1225665743149097	0.9798254338994615	-0.46773189018248373	-0.0490053234587627	0.8522732621636839	-0.2905794122556987	0.34873262927195403	0.03569120059846829	0.15257783752195955	-0.40524363198869046	0.2933575933599416	0.8605829089322304	0.9703955651474745	-0.019683912935781672	1.526456332619821	0.4494213619958355	1.385934297149401	2.421176745395203	1.6553014893867892	-0.09224003029753684	1.890652739846749	2.2480648817414837
2.191828337234697	1.2918682349493071	0.5305353862448206	0.9916075977262271	0.09591319944884862	0.31623151455684695	-0.9220856043086794	-0.6606362128173586	-0.6326014988223496	0.12950342349411031	1.0436032199957983	-0.5141939115347948	-0.03672106823867951	0.8564982828595955	-0.26544434403180583	0.3226837108971119	0.003691609874489604	0.11159674360603511	-0.4223148238560236	0.2689889552650195	0.8357125053159642	0.9900520867751006	-0.029499112838739433	1.4844540158852888	0.4484865135187171	1.385679463961734	2.3754305996787832	1.580253878880646	-0.14698153890833782	1.8423708676310508	2.216768882587007
2.1757969603558975	1.3025839560581904	0.4934655573746536	0.9594922832882077	0.0673708863350251	0.2958782390364678	-0.9825063555582	-0.6952031101373234	-0.6630307535729687	0.15727254879095756	1.1080143045251578	-0.5499618950529122	-0.021221294776809046	0.8793937975731214	-0.21754470115774832	0.2989520524461287	-0.029492061315257934	0.0787512484001161	-0.43042234278997754	0.22806270869454778	0.821942319401356	1.0033202388737483	-0.04038457533902094	1.438493465558089	0.4593685339766833	1.3784370309035585	2.319572659797628	1.507654849703599	-0.20741665550753458	1.8085253287948295	2.183426414588299
2.165462303904238	1.309530538742253	0.45850973372231296	0.9211261109689207	0.040511323743466596	0.2776975041615223	-1.0193980829006537	-0.7210558953287616	-0.6825642789622985	0.18100015819953091	1.1606939217403576	-0.5717177219246635	-0.007214842505406801	0.9184394828882197	-0.15770443156314312	0.2859397467198468	-0.06423121709202488	0.06350000776692973	-0.4216532503110134	0.18109975002278553	0.8107837204705532	1.0078412388481024	-0.053843127500367925	1.3826010697071478	0.4893637236414925	1.3725241623027744	2.25259528192763	1.4341598836800817	-0.26407138010006054	1.7830447180971998	2.1403285571668147
2.159101925137775	1.310280639219875	0.4193594552726981	0.8741925863770736	0.015595875053162778	0.26464439400071715	-1.0490093476742441	-0.7372776562768827	-0.6874196363143605	0.17873495372989395	1.203418396514508	-0.5809741868729785	0.009027839488405059	0.9639715220255856	-0.09712460715524585	0.27460461863076346	-0.11053538238693923	0.059607814179469566	-0.397239889297092	0.13315285163645108	0.7930669634656634	1.0016002932313308	-0.07648364086125647	1.314772901007344	0.5297543003104257	1.366157025845715	2.175360266707829	1.3617109591055843	-0.3151450388207627	1.7638177083846667	2.068968354948021
2.155054760120515	1.3068376314374992	0.3767865017085069	0.8197641606197461	0.00329389463932704	0.2564044618816871	-1.0707292255743988	-0.7494491475450115	-0.6855812622245964	0.16654522032493993	1.2389410324009331	-0.5682157275108083	0.013868001135902872	1.011737835602326	-0.024295600045097704	0.2647886731840691	-0.1746154637424961	0.04877798999483178	-0.3668075062266027	0.0944686972024643	0.7764555577326077	0.9885153041751227	-0.09894577712259117	1.245326322429728	0.5696774527407993	1.3512068121692784	2.099243382573551	1.2921703112054927	-0.35294895888746813	1.7620868488146701	1.9712591731114855
2.1429324459455907	1.3008042145522805	0.3393201062029609	0.7654613648492481	0.005320355906565724	0.25196647589216636	-1.087858733009253	-0.7603486817817215	-0.6907568938083241	0.15943997465039478	1.2535223426636946	-0.5328614640964762	0.006480188512706889	1.0606947314062771	0.04771548882783504	0.25251367743356046	-0.24410480710161223	0.02838847649216858	-0.33515142829834876	0.07320108222437097	0.7765956726825587	0.9743089999078836	-0.12017711139700296	1.1764522945164326	0.6040075219878639	1.3273115842822854	2.024699837041828	1.228150698217941	-0.3640394729205692	1.7786345093476417	1.8636725901595643
2.111882442486151	1.2848144950541558	0.30759782588524687	0.7089952819884685	0.014496716733300729	0.25928450753994337	-1.0998915791186628	-0.7741713042640773	-0.6989655223659326	0.1486571668033218	1.2469885563912921	-0.4911676714150581	0.01223210154031465	1.0946804422557315	0.08886608181636603	0.246283003022906	-0.31018899980451076	0.000286742568370843	-0.29359336724542545	0.06557554943643498	0.794254048458302	0.9504844022169445	-0.13904940852981384	1.1094371477599638	0.6323058976359851	1.2987998131404639	1.9388512349220843	1.1746337166400556	-0.36411109063111485	1.8087611115226316	1.7378119832462744
2.063673226588599	1.2497042018904418	0.27567116122468377	0.6523821201187174	0.02046869092721145	0.2795305853311071	-1.1055789131142744	-0.7904654530107342	-0.694596981846004	0.14136722819839848	1.2330135135308757	-0.4676608473363796	0.04501012646476402	1.119361830310072	0.0981129658394971	0.24879066717127704	-0.3758613384323588	-0.02577988889869607	-0.22986610641949906	0.0629947239555895	0.8242230794199997	0.9325880327532466	-0.14870852847066146	1.0398264379919095	0.658177509086655	1.2576941119994696	1.846470625907464	1.1239311963599823	-0.36423897939994715	1.8547280260471883	1.6275855109451538
2.004699702597745	1.2106197738980853	0.2440403962843642	0.590311714186939	0.020407825482789098	0.3107108315022503	-1.1084310182930825	-0.8002343587750721	-0.6844635051560812	0.13101355980720306	1.2288661811097406	-0.4568289028009246	0.08935951458369609	1.1429376777248603	0.09592858539759261	0.2459548595721497	-0.4309468209703047	-0.04174798595281061	-0.14358048491173908	0.06402302160811321	0.8625600865593143	0.9279017393015694	-0.15484024126782958	0.9663376517241933	0.6801656575142256	1.2019779747655939	1.7494804883465946	1.0896745115967876	-0.3583100560769016	1.9046335838657005	1.551189553413182
1.937010388162136	1.1629068609084892	0.21646071205006692	0.5229924261225084	0.01587155971319351	0.3540508734240698	-1.1060548265228096	-0.8037124201428265	-0.6899209780636752	0.09415645590675206	1.2452431241246693	-0.4518350086188767	0.12270410106533307	1.173803908517955	0.08646130424467298	0.22987583048509702	-0.46490271855077153	-0.054146234253037204	-0.04584920867428592	0.08141133328530994	0.9053613116873388	0.9457221631135242	-0.15493388924509538	0.8927496233413278	0.7000247845812353	1.139296397068833	1.6473637418560507	1.0798848770492333	-0.34655452044587404	1.951468607524435	1.4768511566974976
1.8648442570676234	1.1114527635491398	0.18625453648453075	0.4636858799009764	0.010017736087867348	0.4014680023137177	-1.0977887844128675	-0.8065320972477062	-0.7046952283704436	0.04338762863282196	1.2713435150319803	-0.45024281306794744	0.13506714961456173	1.2090652431822775	0.055346127232515877	0.2123829487521942	-0.49579912871658055	-0.05833671708947387	0.04730726487936812	0.11919219880100114	0.949431355528807	0.9899314672105666	-0.15149567065119213	0.8115085010787151	0.722826123122464	1.08243535710776	1.5452956097605302	1.0842519828296713	-0.3134569070721812	2.010328550301042	1.4021522708900107
1.8000819444407068	1.07840641145118	0.15237249326029248	0.4132163308017846	0.0042390991880042125	0.45071106585766874	-1.0856378037694245	-0.8016338562134357	-0.724379282648657	-0.018642035249161023	1.3023828614017046	-0.45938644526068495	0.13129632600546498	1.2356252772185143	0.007995028325931986	0.18164279437765238	-0.5292218223605982	-0.06044398629998987	0.13508034586087722	0.16548978840348233	0.9850166607343661	1.036870347379082	-0.16798663350495757	0.7268015387947508	0.7392660098690532	1.033466759495142	1.4441555706608995	1.1065425163083378	-0.2649154459743501	2.0578441286513853	1.34512289656687
1.7439625349264802	1.051752219945128	0.12285573353779941	0.369625789518007	-0.00044395971225668	0.5016621465537866	-1.0727813911941817	-0.7945708752991345	-0.7455269901655861	-0.07164890626767305	1.3534135857455587	-0.4877492568201503	0.11114024199743591	1.254284174655993	-0.042328982975800886	0.12779080807022228	-0.5557717011272181	-0.06213268833855421	0.21218176992025378	0.1992905371229322	1.0163829491136283	1.077438727583735	-0.20528082559420602	0.6464764975950503	0.7398743016863562	0.9784301774283767	1.343068565446748	1.144035831564016	-0.20755477537787215	2.0855003708828184	1.3166775342306465
1.6888597118857842	1.0248464419434757	0.10047107222696275	0.33912834417866755	-0.004217617266442174	0.5484753949021871	-1.0581462100636347	-0.7897450220633994	-0.7729616808501254	-0.10125409657827933	1.422860165132609	-0.5219125078144968	0.08255702383415173	1.2647288278310644	-0.09383824106439757	0.06979044036063989	-0.5689694178714559	-0.06261861114737165	0.27530799334254275	0.22143724578043847	1.049531811022821	1.1105063578309369	-0.24076003069549215	0.563979580875362	0.738724950305241	0.9128863429136223	1.2507277318462373	1.1955498548516255	-0.14491485640401372	2.112492134517721	1.3100112590253161
1.6356557956541344	1.0059821137826634	0.08945567130117513	0.31786010665225856	-0.005377641030727058	0.5913902191647841	-1.0439835670692215	-0.7897863865197057	-0.8058666554115252	-0.12746962840194603	1.497041036464084	-0.5595443212951194	0.05140739437870558	1.2660933587603018	-0.16418410717892734	0.016772991718095882	-0.5618722896138968	-0.05816351688039025	0.3366527246044111	0.23478092002437284	1.0713080094943401	1.1340941837840879	-0.2776484148832547	0.4852805835623316	0.7492804141033924	0.8456953257655444	1.1607778425827557	1.2674734133171977	-0.08947763289076716	2.123552487930951	1.2957414369759692
1.6043909663738734	0.984802258060497	0.09122801911005998	0.29185469937857517	-0.0065949499191740885	0.6330436834802793	-1.0320317274974342	-0.7920407493883991	-0.827062404063204	-0.160448180764458	1.5791497229357727	-0.6015055693971655	0.017736378390609663	1.2621350594074994	-0.2289955564787653	-0.03637814499697861	-0.5337007354267671	-0.04590960208773265	0.3902315337300769	0.22730459120954807	1.081431314628285	1.1563998684401646	-0.31741758922881447	0.4102497275053795	0.7762405477534465	0.7814404301275377	1.0818192260848751	1.339481405621705	-0.04942287049261983	2.106586848925968	1.2749328973999288
1.599987037047034	0.9492586770432501	0.09784458089572394	0.2655398133568486	-0.00578937786064313	0.6626266834861111	-1.0179703426750495	-0.7868632982740598	-0.8310946566398831	-0.20678437770931488	1.6759323974896894	-0.6399898970310409	-0.026879406222099056	1.2676588970785496	-0.2646166303665997	-0.10623218847091317	-0.49026483958309486	-0.02561631092344958	0.4228778099707978	0.1978993108871637	1.0793023458054214	1.1930324769280136	-0.35504177895223793	0.3313369779443358	0.8131734656713929	0.7186591350964723	1.0244984348625803	1.388335762982883	-0.029912159919626858	2.0675380139830386	1.2661924234202275
1.6076018451600795	0.913547371695603	0.10169737828405631	0.2526366944656643	0.0029251216525338535	0.6798319190251954	-0.9987954201652158	-0.7727338894074323	-0.8251311504462558	-0.2831657687106775	1.787056964606079	-0.6613152878352183	-0.0980110221238512	1.2805890839292575	-0.2858874022481984	-0.17656021692927362	-0.44329508868475187	-0.008094223104501901	0.4361049568609121	0.15608187301783807	1.0719502030149481	1.2301386288914373	-0.3938923112350946	0.26062315389635804	0.8451696152615413	0.6634637439417412	0.9761757262099534	1.4182628681162783	-0.025691830548174872	2.0122683991070445	1.2454948035647417
1.6150862233104835	0.8815679326993532	0.10897590129954504	0.2581521573020765	0.0162295917392086	0.6973158686602401	-0.9800761594295118	-0.7561777657708355	-0.807644177397273	-0.379488564047863	1.8941886623337783	-0.6704756359917449	-0.18182085989141378	1.2907090328605444	-0.2969611335915777	-0.22296213155842456	-0.3958325838037597	-0.013025617946463041	0.43611360488110795	0.10658647934299703	1.0711756787082765	1.2493216070434883	-0.435806470202791	0.20931879736883574	0.8697830231111574	0.6143695763525922	0.9390917817884977	1.4358626327652588	-0.024904035732170225	1.9551982615823849	1.2005612247680786
1.6220795710132951	0.8486660098859046	0.12191312515062971	0.2774286999153371	0.029824067766954575	0.7040657523431741	-0.9730994713767348	-0.7415313012003797	-0.7785472634503859	-0.4632576722643499	1.9800739699487355	-0.6807308797764691	-0.2535302935402314	1.290728360494103	-0.29096143394733137	-0.24655199962945112	-0.3495247412403185	-0.04722303700661655	0.41985100290212085	0.04977605844588344	1.071903498031632	1.2494869005208116	-0.48684461781267296	0.17132815228897358	0.8807578881096594	0.5761039726219688	0.91275603815753	1.4325978576597975	-0.027952903981123302	1.893037360616558	1.142683314582695
1.642177293786214	0.8141380928694122	0.13933155198149344	0.29861114135318034	0.03674124650954149	0.689762002008188	-0.9734032458928207	-0.7239479602321763	-0.7466671664303184	-0.541849946285239	2.0523201917988425	-0.6924111594742304	-0.29722682264624484	1.28355780844386	-0.2723011436252282	-0.2499509175946911	-0.2982231680168955	-0.11175454824097728	0.39551979808006327	-0.011736303874145159	1.0787029651861881	1.2217756724171385	-0.5494549797561193	0.14839940668516252	0.8707947084494089	0.5609247784000924	0.9020166763479558	1.4049317031023105	-0.045437856455819756	1.8099346664632787	1.070003167689302
1.6746620268347119	0.7786038298705211	0.16152403099979992	0.32399759113077786	0.04096602441650468	0.6653173464894181	-0.9895640501486003	-0.7078433985769232	-0.7101687149896219	-0.6310186066427791	2.113445075312945	-0.7045176962486185	-0.3153417842230809	1.28283882047548	-0.26670795424259347	-0.219883254736514	-0.2387065769036345	-0.1924369789723742	0.37310845374156554	-0.0736680503348113	1.0927689493284705	1.1800993791752918	-0.6102726518490482	0.13623079656614276	0.8531766564987798	0.5706342921736479	0.9063919719000042	1.3673305001635494	-0.08507314369219864	1.7164950431752515	0.9829090031098406
1.7144393292650217	0.7480360706551377	0.18475368429525105	0.3538454375138286	0.04131331548173819	0.6414908645424572	-1.0192529461874131	-0.6949997348938171	-0.6708230256294112	-0.728449559562233	2.1578956744746636	-0.7122822614287401	-0.30876066520780127	1.2898663480373895	-0.27556302114610054	-0.15235052234015056	-0.17754992402722763	-0.2887747841581519	0.3473546495972299	-0.13384160943665185	1.0982412165404378	1.1484166402245821	-0.6583497396063342	0.11951231716799157	0.8364262207717778	0.602713727942801	0.9188460960067447	1.3245694515121347	-0.13986069225977912	1.6342015124742002	0.8728932782777734
1.7784881132727814	0.7254445351521057	0.20287372901947687	0.37715746043573073	0.03405958663469748	0.6264760359370087	-1.0514327932581318	-0.6794053348663416	-0.6428534769779889	-0.8261195268621762	2.1949976948678342	-0.7219524464808402	-0.2904656045929188	1.3018649429505729	-0.28496663201708183	-0.06542086596575544	-0.12606448737744302	-0.4008305083182577	0.32100413205935496	-0.1994631298269647	1.0907567429638994	1.1338842163939757	-0.7049195408723898	0.10317172120829217	0.8120753388643663	0.6540386092326835	0.9247461157663249	1.2791862630849244	-0.20370276566065773	1.5557555271949997	0.7462728712786844
1.8666702765446055	0.705983853816539	0.21387082686978548	0.3924015868863699	0.019355211326308762	0.6297134073593166	-1.0819385052179755	-0.6495505385272694	-0.6214655637873104	-0.9130610077651575	2.2311845217937707	-0.7399806134275815	-0.2647977396080107	1.3247681887175227	-0.2747108189109186	0.023599185724568282	-0.09224097146395682	-0.5185537282089292	0.28671040797125535	-0.26935914241992853	1.0869969918068865	1.1342907490003653	-0.7541783769142212	0.08524706841063998	0.7742684016510313	0.7122772257009977	0.9157215162539167	1.2338218377330326	-0.28192465222899377	1.4777811073714013	0.6374939013308005
1.9600005871654003	0.7043019515033623	0.21752839145300892	0.39635433525246544	-0.0033010552798475173	0.644181527545766	-1.1064598592109243	-0.6069658307599328	-0.597095897499819	-0.9802403451176825	2.262918951809495	-0.7634205736511034	-0.23238366482294737	1.3533344311171434	-0.25580074517505536	0.10608472647575987	-0.07508651378441637	-0.6328033216840927	0.24337517876800932	-0.32332259020848403	1.0784889006793186	1.1358766729044123	-0.8061128694493618	0.06270384025413758	0.7212029444310277	0.7710255085446444	0.8947421950563657	1.2041339618099502	-0.3707408444073633	1.4129622920194496	0.5491796198252386
2.0490267090190226	0.7347299404434123	0.21753449247816875	0.386938214532302	-0.03177892262898841	0.6642739552583877	-1.1360542476225102	-0.5677799024857648	-0.5723995514960271	-1.0331168446559276	2.287656206455483	-0.7941570520686466	-0.21050163170030672	1.3727123165230022	-0.23656742231550293	0.1816549478387921	-0.0741561648470265	-0.7427036654644923	0.2044720599153252	-0.35640957938088713	1.0586743115071104	1.1348089663887304	-0.8706006503656131	0.03643139877069622	0.6645677747042186	0.824075130394531	0.862908605297369	1.2002546959878	-0.45077363594235864	1.3585393514841964	0.470315698510928
2.13725874257068	0.7894267081904935	0.23214034671042377	0.36745330998966574	-0.05813724038412743	0.6885899735020996	-1.1777624886811286	-0.5383353036717298	-0.5560943903618935	-1.0813814530797317	2.2973951006511095	-0.8335691156928273	-0.1893887715526565	1.3831685662782083	-0.21057035642843772	0.23722867447426355	-0.07966103583229367	-0.8390607151179463	0.16704342850609677	-0.382217834189343	1.0243617170969375	1.1289656185957908	-0.9487342793977447	-0.0013187750301510814	0.6145437765707314	0.8626177267204447	0.8264433895398401	1.207464407679027	-0.5209385300742853	1.3072566081873893	0.39216720939419397
2.227688904610386	0.8492111139597054	0.26340505014116306	0.3379455838148605	-0.0703532931117201	0.6978804433674416	-1.222997889398746	-0.5189457147781515	-0.5534489252083297	-1.1160656989757347	2.291718584208774	-0.8701687184094619	-0.1710899588744807	1.38880836975061	-0.17971475825803146	0.269747285328829	-0.08877330724277649	-0.9082493875298858	0.12769493661330789	-0.4025095745324916	0.9761271455763758	1.1265040860010587	-1.0278579013324012	-0.05753561625754024	0.5690851686028986	0.8844595161676898	0.7798707991080328	1.2075160061361536	-0.5991501855411147	1.2556630603857537	0.3124048383433904
2.3144056488901787	0.9176379817536897	0.3015181543136337	0.29995017316402134	-0.0690142533344286	0.6990631916464523	-1.2640378265219752	-0.5093077964587831	-0.5582626469102744	-1.1436990206473039	2.274731512215689	-0.8873945190943177	-0.15872691032525238	1.3933426325834595	-0.1486387629578377	0.2928915264914215	-0.1030080137116941	-0.9444386089944998	0.09682582852291008	-0.41668395197807284	0.9267638702923223	1.13440690117362	-1.1042835696363036	-0.12835249942509608	0.5284640813505668	0.8856339647717177	0.7205082032947823	1.199218036076439	-0.6912710235061004	1.2129917453520582	0.25356192658918214
2.3973245795518774	1.001099472164355	0.34542418187521323	0.2570276157126536	-0.05393752471898548	0.7083215021930297	-1.311743926637093	-0.5086046007015759	-0.5614077398652375	-1.1833265185034265	2.251658596744291	-0.8826973332695294	-0.15859934017330313	1.3949970780160765	-0.11660281571456521	0.29337361378327315	-0.12521503834765196	-0.9506930609891823	0.07082987981308055	-0.4342255001681957	0.860275434458727	1.1581064119087463	-1.1676520342528551	-0.21141814980467588	0.4890819884840051	0.8605679815153	0.646989979548994	1.1825751882687139	-0.7843331228096881	1.179590978479646	0.21049734508386414
2.4800171758666396	1.0871560306870405	0.3868470921968067	0.21112364418360335	-0.023637274357434325	0.7191699123896366	-1.3699910024603974	-0.513275337226162	-0.5605045665319386	-1.2302982764145838	2.22833467884517	-0.8630059279257546	-0.17492456755955313	1.3911276857776433	-0.07325314914214233	0.2600893348769432	-0.1494629470162244	-0.9532718196577588	0.04511066774952985	-0.45964259861471096	0.7771055354171006	1.1906022160722354	-1.210721184940163	-0.2964762764960899	0.44804470156720216	0.8054760009294772	0.552806218428075	1.1488626326897622	-0.857725929466931	1.1630915462319067	0.16615718679216757
2.5626982636552866	1.1730355468609708	0.4166597516395439	0.16610827500041953	0.021245620423660787	0.7214103449302403	-1.4353531525049184	-0.5166017289207934	-0.5657634694159003	-1.2683667486525152	2.217363941965799	-0.8383206283999314	-0.1986451116955838	1.38418133427668	-0.031549114472141315	0.20684502162646917	-0.1632784448730384	-0.9495768818639778	0.04346754391224871	-0.4823337001470824	0.6971972010437735	1.2018064333999823	-1.2452282348488803	-0.3729919472758456	0.40354015129177145	0.724516605178199	0.44728646428593877	1.106655094760249	-0.9293282933605284	1.1585098591348566	0.13472253798699813
2.6319565738179658	1.241001172746356	0.4389498470604056	0.12098259656050714	0.07530129571123101	0.7084215534069648	-1.509538264605539	-0.5137613695877606	-0.5717045564133112	-1.3040613735205873	2.2156532638814754	-0.8276725594661583	-0.22283466374319366	1.378959007689144	-0.005297367457320029	0.1463450920759421	-0.15702708837674278	-0.9227982050929013	0.06222942372794275	-0.48977776864339634	0.6152338474045012	1.1919469008472166	-1.2716548021478018	-0.4415796998569811	0.3525332816429571	0.6363923342954265	0.35796856215775275	1.0569188728590906	-1.0011045859797367	1.1463081029711328	0.11202281717550215
2.679314158782976	1.2899440641588846	0.45853413782295255	0.08196069699289082	0.12981525199209912	0.6822295749019823	-1.5899608801031273	-0.5139612977932411	-0.57610192161409	-1.3397559983886578	2.220877975953911	-0.843402281391873	-0.2433209293209743	1.3757970068389556	-0.0014624573989977185	0.08719419671185667	-0.13041101877663297	-0.8820672892567648	0.0884113048719907	-0.4895963043517744	0.5292227285444282	1.170668716185311	-1.2771443573865753	-0.5088391348968939	0.30309836611148977	0.5630188424204828	0.2867573124303179	0.9943909243593788	-1.0378802803450347	1.1321557806046894	0.07428238225680414
2.717814014814473	1.3298671138032405	0.46466261759584315	0.056607952821516164	0.18047678367305808	0.6551728680479951	-1.6679836769236354	-0.5129857860320176	-0.5878079447814941	-1.3691982243489293	2.2355365177328954	-0.8762909401472859	-0.26366086443034176	1.3743667619556188	-0.012041519628851369	0.03751894988256995	-0.09043910988561367	-0.8392050486255176	0.12897916761244682	-0.4957217323289685	0.45685724897678537	1.14025024896656	-1.2594716462482647	-0.5793621087234325	0.2638763500389554	0.5050682982512704	0.21342912677416437	0.9114628222193639	-1.0515081075517605	1.1212240359520784	0.015711223817954256
2.750187498777188	1.359624205421691	0.4529486492892728	0.0449611337986259	0.22270666114139076	0.6394934135214105	-1.7376054207381628	-0.49329630483021825	-0.6086417835513899	-1.390655197142855	2.246148128061833	-0.9073450218768254	-0.277554754802965	1.3855845204730348	-0.0334543252163131	-0.0016192461391010382	-0.04097617092580671	-0.8017456922942919	0.17956143774012237	-0.5117067201509558	0.3996047235941131	1.1078616621937667	-1.2166611423553106	-0.6420182364222106	0.2290308335151233	0.46282138761768277	0.1388237083760485	0.812023213798855	-1.0591660870294135	1.1146381956687157	-0.05549369079206351
2.764580828772223	1.36494479390271	0.42616514883831264	0.038731724939500625	0.25267752203900906	0.6344801330517666	-1.8016613403635138	-0.45076674967129043	-0.6408581685147077	-1.40333382359881	2.252882716276413	-0.9155400231245217	-0.2809353638296275	1.4020052779444276	-0.05617482044052093	-0.03711950612646321	0.010682097344757727	-0.7778151967392553	0.23387100457236715	-0.5397893274144068	0.3535107971422444	1.0785377058383716	-1.1453905722285183	-0.6916850980497766	0.1972203730060456	0.43718295299766635	0.07622604554855567	0.7091499625950153	-1.0442593721343685	1.115313391661965	-0.11956092138439312
2.7749922087313186	1.352579783544895	0.39100189033054283	0.03176692103551992	0.2653554360801595	0.6313856919350795	-1.8695886974327613	-0.39983331580613235	-0.6819621634067661	-1.420488537543928	2.250851527399768	-0.9085527502606014	-0.27658297041017244	1.4126586695619316	-0.07531508673416362	-0.07171635883581816	0.04924928965837435	-0.7644980251075015	0.2842846383062165	-0.5763886587646484	0.3272976252556159	1.052649173376532	-1.04875477854515	-0.7248586835404909	0.166146265749493	0.4303578554497278	0.03184110289277265	0.6124638354775316	-1.0081589304685028	1.1272043433208583	-0.16311354966015099
2.7901527738007164	1.324481299193733	0.3575987775813389	0.023843039427207603	0.2578725667364705	0.6206945050746557	-1.9373270392475554	-0.3418127717604952	-0.7257756782987219	-1.4386862233311808	2.2385524084413744	-0.9011810102295279	-0.27734463925857694	1.4246843231620965	-0.10539684609331171	-0.1000825371345184	0.06658393349574945	-0.7520420434042462	0.3274987952267147	-0.6157906052854955	0.32030744608584827	1.0175578148799407	-0.9324662879184222	-0.7410809523628974	0.14426696954186058	0.44217251294748533	0.006760494551482676	0.5243618153183731	-0.9508801086840764	1.1419032529199318	-0.18688919176102584
2.8060997548213353	1.2658895997740318	0.32556839549306105	0.007943185728239587	0.23585001681635903	0.6021564444356581	-2.001332329786892	-0.2694111850723673	-0.7671967446801304	-1.4414783458668963	2.234918665603117	-0.8990831567739728	-0.2883832094655058	1.4464124488086818	-0.14862896752984617	-0.11623448698840569	0.08123417130824422	-0.7316813966030965	0.371698826449582	-0.6461274023048723	0.33326807895629684	0.9840077063746053	-0.8215647856982248	-0.7499860236952918	0.1479359296609628	0.4597412299580612	-0.007916633254934843	0.4434460530062928	-0.8820810666032746	1.1480764734296411	-0.1841106527611338
2.8208536853013215	1.1882938019181855	0.2994560078096648	-0.01430864267066353	0.2079521613493606	0.5808455358676199	-2.0560691223132017	-0.1951550919265072	-0.8112728844420524	-1.4163329466104209	2.239811282155797	-0.9120004177921407	-0.30103516688826704	1.4811171476265161	-0.2019160957987372	-0.12281761177209465	0.0932110349014411	-0.70808286811547	0.42177951140587727	-0.6597049638580086	0.3636846993414493	0.977815902061903	-0.7288577476325335	-0.7715559157224492	0.1713519630912558	0.4798989044259449	-0.014064144480085968	0.366808271866886	-0.8173744651250928	1.1341974446795127	-0.15599804958657376
2.818406205414106	1.095630768381415	0.2820558840542803	-0.042250590229131725	0.16697897629233655	0.5448092325630157	-2.1000252947908575	-0.1337116391215234	-0.8604830201375858	-1.3810674611982277	2.2403519027693526	-0.931257208077394	-0.316497419717211	1.5265022967488364	-0.2490370021475418	-0.12122550836287067	0.08725385988732495	-0.6936687618261874	0.46536120918471474	-0.6663828497896966	0.4042401931883185	0.9929960976279656	-0.6438476814125965	-0.805676118311507	0.2062230919021324	0.49480110605253175	-0.007107866501374641	0.2880549539852913	-0.7482275655930677	1.0994034162337272	-0.12012106597319216
2.80110889066261	0.9928110948370936	0.27059205777925655	-0.06978500636690907	0.11569088856585345	0.508358431372112	-2.132984829786197	-0.0872248843092928	-0.9021314812234774	-1.3473827299842702	2.233625037706395	-0.9381525431404729	-0.33667601610499626	1.5742492826920187	-0.2778257650119292	-0.11486924818711268	0.06689650132056492	-0.68155436942418	0.501362917261568	-0.6810612947120058	0.4593403972564688	1.0107450431794558	-0.5604117930962237	-0.8510870200009595	0.2415168234492407	0.49496360837510195	-0.0030154183385494265	0.21005684988527626	-0.6781649824762068	1.0609172446185062	-0.08077229510645267
2.7811876319567945	0.8944314570391914	0.2552662825781608	-0.09177331820807218	0.06249090982045633	0.48366007456086535	-2.1577255764852077	-0.051589405201415084	-0.9334382873688625	-1.3159197460798617	2.207258198068117	-0.920818088690987	-0.36014517200042095	1.6082233969613378	-0.30636474446255724	-0.10658058769023437	0.022622188252683435	-0.6780903652425102	0.5175303910183959	-0.703974185934138	0.5243731944433533	1.0280829887332779	-0.49278457522782215	-0.8998950556320449	0.26711950588594463	0.4854313698625316	-5.745337594584982e-06	0.14741632293365253	-0.6359003021526443	1.0247353132977075	-0.028540198697297847
2.754817762450964	0.8070051498182395	0.24969299609480045	-0.10171953618973557	0.019247801718503814	0.4486064171074028	-2.18215579812333	-0.02792893619421114	-0.9546340360205414	-1.2882538315382266	2.1629659235146543	-0.885271591693078	-0.38362558408572356	1.6250075139436315	-0.3427792480176312	-0.09868894025723435	-0.05204842646130361	-0.6860479526265131	0.5048783374713295	-0.7259192676009534	0.5960225309334698	1.0374779125930274	-0.4478513838501752	-0.937469647229167	0.28122547297561806	0.4714931024675528	0.018794767064844925	0.11868067308299732	-0.6069514004398577	0.9921061989890086	0.04264253196860824
2.731271318018787	0.7146076798046015	0.267465282384925	-0.10231704466368033	-0.013522869622543478	0.3885042235939239	-2.1956197597307456	-0.024550838929196666	-0.9715349072255741	-1.2635267074476066	2.1196544892172144	-0.8543303427191162	-0.4085880611716163	1.6340992327696	-0.36803186137741145	-0.08053977162281889	-0.1324224846610279	-0.6768972082466014	0.47776679415618784	-0.7454972483970554	0.6807298023426119	1.0241695539728686	-0.42377047541038754	-0.9792849307466882	0.282874263954098	0.4594679305973754	0.059922545254102844	0.11466537496478595	-0.5728255613647575	0.9584374971986394	0.1268527838136512
2.7120175538276667	0.6301445024207143	0.2931566993323037	-0.10866595521759459	-0.05180723416420321	0.31100026537113157	-2.187968017197777	-0.04522272596827052	-0.9923142993760858	-1.2244532883826182	2.0820774949992766	-0.8511584885900996	-0.43513390896700094	1.6459895929348551	-0.38990505208043313	-0.04193632789126821	-0.20940610127864376	-0.6427046003033666	0.45251889919333105	-0.7614943338384845	0.7804760783798058	1.0021140432284161	-0.4231595338444155	-1.0378225106667893	0.27359301143640363	0.4578502938408837	0.11025612206448891	0.12600765399496588	-0.566298118603578	0.9104610707894116	0.215399996732378
2.6823140479237324	0.5730343679195455	0.3151112383693834	-0.11713525481750739	-0.0950037981027733	0.23074489876514154	-2.1637166849969054	-0.07191658843793658	-1.0123442498244992	-1.1602127414811094	2.0552047889297436	-0.8696923134414669	-0.4563743392666015	1.6692948534798233	-0.42654974819328667	-0.0002702119526597768	-0.27647212467831345	-0.5896860918561394	0.43678382644631364	-0.7714385770193676	0.8704065237565585	0.97185193470443	-0.44754368335344435	-1.102200107362957	0.2610141769617497	0.4627733755678328	0.15271858637164398	0.14500995852402293	-0.5796650527218873	0.8522388131175413	0.30155134368712544
2.6470557600814155	0.5259504211689494	0.32494609092677446	-0.12579759561669482	-0.14143697155650914	0.16287444314118033	-2.134881732875535	-0.09907580104104827	-1.03462252537921	-1.0895079420163678	2.0360899886647355	-0.8970605251554703	-0.4676943142204782	1.6991869715415646	-0.46505557562435423	0.03406736691906013	-0.3147929400006055	-0.5260398261348722	0.4215200707999901	-0.7761526160617247	0.9289628965901618	0.9342677718741529	-0.48802636609722017	-1.1673105689094538	0.23519058854928843	0.47531560028255104	0.18530348950826564	0.16723013047024493	-0.5980503421291593	0.7931430876131336	0.357343963126082
2.599176455265839	0.4729308967258673	0.32350929950167157	-0.1240050701948606	-0.1983569030521899	0.11327048057553742	-2.090483399713354	-0.13732413497227403	-1.0664065401297775	-1.0249849235742814	2.0113141182606364	-0.9253648308416732	-0.4655894067133103	1.730339251311328	-0.4904845066879645	0.06905718153857965	-0.33938651191073776	-0.4689703572418595	0.39813150017931975	-0.7728096405560673	0.9556859312113326	0.8772683265453164	-0.5152333332066904	-1.2326233316906774	0.1912655162682359	0.5009318754949443	0.21358822843060069	0.19708218330236588	-0.612568275166955	0.7325522852665298	0.364559290948158
2.5265960172311717	0.4094658737062137	0.30945863855894695	-0.10856790254494704	-0.2653124722370386	0.07416117570008937	-2.0408567696020925	-0.17767860913709557	-1.1034878906721073	-0.9749114108617734	1.9845186437073252	-0.9450645941673426	-0.4604903526986205	1.76517151251065	-0.4985118599262656	0.10328132810633509	-0.36717563017103505	-0.4239238695293926	0.3593970177204617	-0.7611797957330065	0.9591304237309565	0.7947511422307978	-0.5080714926595978	-1.254945173590309	0.1365192527109474	0.539267650683041	0.23184514350687638	0.22192449502438216	-0.6171978485986696	0.6698501557664317	0.34592477789498793
2.451242024402684	0.3554819343633315	0.2754484738063555	-0.09231567205365247	-0.3232348934055582	0.06323772709303215	-1.9980481897407618	-0.21012902510938863	-1.1372640111436396	-0.937054792279276	1.9534831589134132	-0.9647016726288026	-0.45489977839259643	1.8039543420093505	-0.4952499824053948	0.1321741563877304	-0.3893054321679216	-0.3831304091733094	0.3046420778481115	-0.7539897772449635	0.9566161387957282	0.716866642672608	-0.4670403003346936	-1.2165155730011346	0.06802559408260613	0.5960105071367903	0.22947629662213104	0.23411580321273573	-0.6288408421131249	0.6099291907147183	0.31600418327538826
2.3938643493665035	0.32653551034181416	0.23155464829509503	-0.08005295968069603	-0.36733727836994345	0.06992686539607817	-1.9587127651800156	-0.2371986147238368	-1.1727664097238535	-0.9017023925469051	1.917902599389821	-0.9895374158287289	-0.4474256683136696	1.8456981649692294	-0.48411747849407255	0.1550307656366981	-0.40172724525291326	-0.34487721855045084	0.23427313751149043	-0.7408719252306031	0.9452045545386248	0.654041719115948	-0.39919011109184865	-1.1471567855253817	0.013157672161856853	0.6648745595604175	0.21477265187297379	0.24179459178693113	-0.6508684036567288	0.5411878081638883	0.27427618440275314
2.3520615463398764	0.3018567387271395	0.1974407661147888	-0.07741166581125836	-0.40374197477503093	0.0807931418808874	-1.9315350718075148	-0.2587184731171893	-1.2115516191786475	-0.8691475474952608	1.889388723600565	-1.020570602603532	-0.4415311768809418	1.9052311418564503	-0.454755683092234	0.17507587420881615	-0.39579213384995965	-0.3054789821008735	0.178415575064122	-0.7198865880394771	0.9125110662167722	0.607504904162543	-0.2997983912203712	-1.061132956713481	-0.004482790539936265	0.7367153590747588	0.1920122760214078	0.23855327052561842	-0.6712487578577787	0.46012141938707646	0.23059045246232884
2.3097216787611967	0.2678133586651355	0.170468133883879	-0.09056910882212141	-0.4379769971024742	0.11715818488841881	-1.9055454743201505	-0.2774944892422243	-1.2535459764347383	-0.8503849186268507	1.8715327970499795	-1.060939655154649	-0.43531400800504744	1.9820005023512368	-0.40534754430762254	0.20197148370968346	-0.36930844591683	-0.26904439367339167	0.15282608330351477	-0.725882974742629	0.8604894989655965	0.5800795891007254	-0.1741005085921713	-0.9621084108170821	0.0048016635136388704	0.8098746433426793	0.16155314779441837	0.2123506358429939	-0.6999418820329019	0.369109286455732	0.1932437825515993
2.264865280138608	0.24193256268259375	0.14198244741337018	-0.12162422873714207	-0.47040753801880825	0.18020831595532333	-1.8804672003810445	-0.2986455145668461	-1.2940798831944311	-0.847120199475168	1.847583303869459	-1.0990269786485296	-0.41371713169264746	2.056384832864891	-0.35895639734411755	0.2286766889860378	-0.34919010980434073	-0.25891699255892603	0.1539503259290227	-0.7573125900515517	0.7942774009499595	0.5659313609201135	-0.031800177422985174	-0.8491517987555568	0.033023202300627094	0.8736715778898066	0.10728622447764491	0.17447736831211075	-0.7478592459388337	0.2701448451594493	0.1650812655027892
2.2270367547971777	0.22071543488700573	0.1114346144388924	-0.15271305425838527	-0.49612497844738285	0.2655877340178126	-1.8677120459778305	-0.31945183608891503	-1.3066730659835522	-0.8652635638123101	1.808434648296399	-1.1279999228863038	-0.37874414974200765	2.1137801734805297	-0.3281840603116317	0.25421516199303634	-0.3409125783495405	-0.27977799551965016	0.1815331863448585	-0.7971379532528501	0.7134155065005786	0.5478250240663023	0.12482829426787453	-0.7174078908954706	0.07025706459134413	0.9263371033408913	0.028358544412960422	0.13600368237102817	-0.7801383711920024	0.17853789671024214	0.13663035718053745
2.1960481301436867	0.1925377473798207	0.08365969739948599	-0.17677272880922268	-0.5203673269287801	0.38851851662448544	-1.8551560326462735	-0.33655948580959594	-1.290015603194585	-0.908394795200605	1.7710932102029393	-1.141101059506154	-0.34499058836147317	2.1443294310832632	-0.30768222952729485	0.28647449900996724	-0.3372389870908351	-0.32127869006282517	0.22610940644626076	-0.8552226567311308	0.6270774527572871	0.5306925785113148	0.2849797136749253	-0.5902520223588038	0.11836974580414691	0.9682848619715652	-0.054979787127425794	0.10387660665651006	-0.7961142361944815	0.09835033446432621	0.09316091869519462
2.1626772405843018	0.17488476160523053	0.06684832257201012	-0.1986966935839607	-0.5433852058812099	0.5645479077692259	-1.834249595394749	-0.3473728440956684	-1.24878349860986	-0.9731676923132035	1.7493641231138084	-1.1398766151585884	-0.309935061018395	2.1567532339347357	-0.28800811240816493	0.3164165761030402	-0.3497086046666812	-0.38938005005107373	0.2863731351836015	-0.9378493975163273	0.551294725243622	0.5167498503295376	0.44613896369445605	-0.47821912536904926	0.19119828401474348	0.9835711599969539	-0.1471924555046949	0.08211613005559706	-0.809941569880585	0.019357761952494605	0.0556922370918552
2.127085205484638	0.18885247112020073	0.06158923888437286	-0.2229494093340735	-0.5548314897528724	0.7917820809025606	-1.8213594300954963	-0.3451253753030259	-1.1851225895815412	-1.0453174423509028	1.742224069439061	-1.1440096372054884	-0.2868861362117457	2.1524509027045893	-0.26444521037676505	0.35181960840128956	-0.37834349468824185	-0.46655998766544854	0.36136011830500275	-1.0553011521336841	0.5024179602024532	0.4982816547821266	0.605955926039843	-0.3754768171589971	0.2738459327709659	0.9690641344729807	-0.2507676338459207	0.06425368235215353	-0.820244289097681	-0.06678867286876651	0.04176626617622719
2.107068042394527	0.23320623849262057	0.07664046795328323	-0.24527477723746202	-0.5592209623918023	1.0590974849895638	-1.8058973072267146	-0.3242811363626761	-1.114569379087762	-1.1138330873761635	1.7312533325596895	-1.1555060413015674	-0.274590624801785	2.1272476685441655	-0.23958441413660908	0.4010208702461502	-0.4111447299511575	-0.52377860118295	0.4455918350161607	-1.1957545138490775	0.4931197764404402	0.47411306796270464	0.7402872602864552	-0.3037667549551021	0.35554592690654774	0.9351565475749155	-0.34834114414706335	0.056209013809241926	-0.8323067577739043	-0.1434984398796114	0.037523586865013794
2.098221821987131	0.28436215926459285	0.1285418889866127	-0.2621337086407622	-0.5684581886629598	1.346058659584124	-1.7660252143542174	-0.2932509000568995	-1.0372968152136235	-1.186623830525176	1.707844459992724	-1.1717748530594867	-0.2678631753180927	2.084162507815319	-0.2094830639214799	0.4432379430897318	-0.44922652281917913	-0.5698402345653231	0.5367895319953708	-1.3279653641850202	0.5034649302451405	0.4550507093751862	0.8254980007433905	-0.26263853223476485	0.44633187987111106	0.894711935428013	-0.4307071877869941	0.07514095680585342	-0.8530400849769302	-0.18966898494181428	0.040623793054513614
2.0827044926081544	0.33482854667825396	0.2078582665749289	-0.2817748846304302	-0.5796252075543313	1.63964108058656	-1.688674096741499	-0.2585909327102452	-0.950422429874128	-1.260946438567324	1.6765579727710893	-1.192189223837148	-0.27257951887693366	2.024915579904766	-0.18187465012995968	0.4757403493294453	-0.5015540539617003	-0.6252643014720429	0.642926683863547	-1.4600552383265484	0.5192161858687754	0.44946647027642805	0.8604465339735039	-0.22117823012912194	0.5308524271174514	0.8585588618907989	-0.5007826284670794	0.11516728722956249	-0.8758912501918124	-0.19493122673047236	0.060556066838172974
2.0565379403970305	0.3818752213554277	0.2846701733351992	-0.2930019156485494	-0.598783501266332	1.925648195391102	-1.5632962281355725	-0.22216608189452222	-0.8663184166385463	-1.3174516109729977	1.6408383965182967	-1.2199627976730416	-0.28640962417358234	1.953399470211209	-0.164649390008481	0.4981351270551257	-0.5652590539274791	-0.6880349439140546	0.7578804923217675	-1.5963792792725893	0.5500142302843488	0.4528080789531247	0.8553940026286375	-0.1807637872369706	0.590170483912156	0.8222285130925991	-0.5566052124245825	0.16553676292272831	-0.9122679315983546	-0.1765937609455536	0.08191365903095944
2.029266569678825	0.41446033154478795	0.35102187245921157	-0.28664381265657435	-0.6401863247545728	2.1823331579975704	-1.4195568776684429	-0.1919286643346165	-0.7922582033080211	-1.3490015091975844	1.596414828387257	-1.2634995253622283	-0.3039355118134752	1.881210758869812	-0.1591345640497705	0.501039804267375	-0.6307916563512925	-0.7438294668235368	0.8621280517770703	-1.7082258035487352	0.5877362884766578	0.45955830717570284	0.814813212480107	-0.15066289031144087	0.6391411767409447	0.7869174970450656	-0.5996643079433811	0.22380549332508543	-0.9648506777912731	-0.15100597628074128	0.08805306556365586
1.9929456612585166	0.4359430228635096	0.41597643682165975	-0.27037013314313807	-0.6927669080949653	2.409306483323148	-1.280387646032208	-0.15462481882238416	-0.7223487440198915	-1.3676609273107818	1.5470175506115036	-1.3214495928287235	-0.33743768495340243	1.8139312664523015	-0.1615932164754117	0.4908065899882379	-0.6876091323655646	-0.7764584617681004	0.9355021791318778	-1.7856747632129857	0.6197759070320731	0.4559486550222661	0.7441491244917982	-0.12577602143565492	0.6868760767198436	0.7611424127447066	-0.6191630998379658	0.2806623023097075	-1.0156890211773244	-0.10851685699125499	0.08809743345187782
1.9559879477264874	0.4580220673569862	0.48653784330584654	-0.2556223983477762	-0.7401309648163362	2.6042419806438586	-1.144003014126762	-0.10768305499078443	-0.6657498817998154	-1.387450231586293	1.49529560419746	-1.3771931530750332	-0.3853027563775323	1.7633083286355984	-0.16980178513153826	0.4598679290817576	-0.7360497906748007	-0.7795183321285752	0.9665572196564943	-1.8336740846168997	0.64301552831419	0.4401162203294689	0.6578413648726057	-0.11522200419001849	0.7292003810606249	0.738587829018916	-0.6191719388188789	0.3273119983209328	-1.0799761474937373	-0.05314006814807813	0.1015298116110384
1.929575880291568	0.46898005694311384	0.5553513060817864	-0.24409201687365517	-0.7777314881883106	2.7450783572871567	-1.018891792040511	-0.059641686029042	-0.6222726548511093	-1.4025298661371637	1.432232209626179	-1.4387037208286455	-0.4303050035093824	1.731158742974212	-0.17770179780596135	0.4096579299623503	-0.7770844301701902	-0.7770357957983773	0.9616840602759261	-1.8537601654295432	0.6606310911885596	0.4221305030401907	0.574325206861433	-0.10868347560348128	0.7662517558061516	0.719017378853047	-0.6102578265678867	0.3700167577463924	-1.1594513439966263	0.005264385268002825	0.14212088334798972
1.9176070131315164	0.45714151462238634	0.6127100941204422	-0.2379055060588134	-0.8001657749383378	2.8102510033925285	-0.9087532783249028	-0.0026862767332912403	-0.5875997665309114	-1.3984394609437893	1.3598353863194388	-1.500130708763312	-0.4681107932459609	1.6986110080615178	-0.18697317039906922	0.34426015557275885	-0.813426875024831	-0.7769780623953497	0.9495076478396521	-1.8486428724058048	0.6696334767228984	0.40082551403061106	0.4936675418706128	-0.10214113001251564	0.7985328420896687	0.7228657293102718	-0.5800152533732713	0.4116989295669809	-1.251746110687224	0.06703945995197247	0.1881692053362264
1.9242435965247495	0.4247940139010929	0.6576105887830487	-0.22805121245775709	-0.8113757576728313	2.8021718678673224	-0.7954555096419986	0.05624428535108478	-0.5656898063426169	-1.3860215774483682	1.2840674073295968	-1.5372192534207827	-0.47804625684485524	1.6685410757710373	-0.20281727517387252	0.26377183360209616	-0.8446468848210367	-0.7803314108878834	0.9523269024236196	-1.819189201605655	0.6710735470418369	0.372216340279857	0.40690046122006845	-0.09502623375722952	0.8278300969325196	0.7583872597302251	-0.5320814598808263	0.44050025018125094	-1.3511156840696008	0.13613987529286356	0.23130033867387753
1.919045578895945	0.3709871169069668	0.6796779967855826	-0.2131502703613833	-0.8165564810892516	2.745950232151443	-0.6739693301143744	0.10033534873557556	-0.5496696892746666	-1.3787696638585225	1.2208649960291158	-1.5523012317496634	-0.45738364429232076	1.637814003939564	-0.2210073849524264	0.19198133865332925	-0.8750615728097785	-0.7908581347066249	0.9593145027421629	-1.7827310091488973	0.65564922630142	0.3503082534476115	0.315892465027629	-0.0972820833746511	0.8520753281558727	0.819624782696876	-0.4794055531284339	0.4567443826384528	-1.4369546257095642	0.19924390716989554	0.2717527607601359
1.8837987995797427	0.29922905755087315	0.674238932855735	-0.19524340101916476	-0.8081892726413079	2.6579551894960955	-0.5710944026056237	0.14036924836402342	-0.543642128234706	-1.3703987283963859	1.1870298687721461	-1.5414525712504192	-0.4230635213545987	1.6046593813331302	-0.24753830166498014	0.14764551241782872	-0.9082893712218528	-0.7954623735980942	0.9626223704672165	-1.7505271461957208	0.617787053159161	0.33556586222689194	0.23152455636608624	-0.12686768470229243	0.8777004213437405	0.8897002160705707	-0.4268047777138044	0.4525789799176921	-1.4905655976038914	0.23527043623827915	0.2979575447411573
1.8121889139141434	0.2308115077752436	0.6507987941922748	-0.16688472960194561	-0.7947988748683906	2.539701801140859	-0.49835728236501337	0.18591151475726003	-0.5527058889908635	-1.3608653139018696	1.1801408175251213	-1.5041467190636877	-0.3704033130424826	1.5843112487226292	-0.27150771395799095	0.13382297594893883	-0.9354276129528302	-0.7825252802029408	0.9589858779747071	-1.725860100154576	0.5730125424859962	0.31074056888945595	0.14731272766665277	-0.1841418361564599	0.9116783216439455	0.9558091154797166	-0.3699833889131073	0.41708862295228954	-1.5095596375508027	0.24216172232811112	0.3106412147865735
1.7171745223051231	0.18250690062007033	0.6282127990511694	-0.14366769520667066	-0.7766538117900096	2.4024994275179656	-0.4501111386657423	0.22524911270455178	-0.5631724508817195	-1.363787807917852	1.1989157991187516	-1.4412445473246174	-0.3035865699272589	1.571497027673273	-0.28980557344444063	0.1444613055993796	-0.9415024605598188	-0.7527155997729033	0.9381571213321175	-1.7072337987545354	0.5217343628859481	0.26548589523312566	0.04984748047035872	-0.25561142708134016	0.9476956003000561	1.0225237053638963	-0.3143066481406732	0.35980964477299615	-1.4892150922050262	0.24096673259402662	0.31006997822571664
1.624477180620677	0.14407939292178065	0.6120847390415769	-0.1440047512688956	-0.7298769275913014	2.2672730653702775	-0.42167446868768393	0.26515202488802975	-0.5689950364134138	-1.3841909445796203	1.2390684644027012	-1.340835931833344	-0.24084081548454367	1.5537194703260664	-0.31338806633182165	0.16001368470373667	-0.922855031858222	-0.7109118048638323	0.9101461839165694	-1.6876961433565711	0.46017330279228863	0.21531262377860982	-0.05124774070185799	-0.3310010815546002	0.9708747200751887	1.0870408206587772	-0.2705802095629257	0.28318593594007807	-1.4349390987127735	0.2508535310666084	0.3053392521440637
1.5444929241184135	0.10724992537146746	0.5848650152916999	-0.14953247068938866	-0.6659968535099118	2.142937992510882	-0.4072080511771848	0.31162499154815804	-0.5808483857273851	-1.40973832256692	1.2890102243678214	-1.2046467958511113	-0.17952834921961425	1.536096534047329	-0.3393263596509436	0.16344096074496778	-0.9003869211568303	-0.6714317794266322	0.877491259655652	-1.6803004653380231	0.3991765945803757	0.18593952611914574	-0.1431922166669556	-0.40426466456101745	0.9741626974245063	1.1538108090620138	-0.24374948300081684	0.19081062537707494	-1.3661554032842311	0.264143102997233	0.2955339488470382
1.4672476968316226	0.05163999182554292	0.5331649280886396	-0.14769398307725112	-0.6032445803104658	2.0309413782841883	-0.4047609786864914	0.36960417113748956	-0.6037928316839618	-1.4294135517971975	1.3407823712674092	-1.0611945736024357	-0.12399781248863348	1.519532752087603	-0.35442601189846157	0.15922776088340726	-0.8786689732349938	-0.6416076656458375	0.838795693287677	-1.6987170746677442	0.3476609979817994	0.18683300437494693	-0.22663256441081758	-0.4557636883144083	0.9677340133763757	1.2341792872766746	-0.2313660707413819	0.09661529650815473	-1.2892993687670204	0.2674869307733257	0.26795376033114054
1.3880268392283492	-0.01031551222051182	0.46309160361722695	-0.14633043809824914	-0.5312908840424635	1.9377365259889683	-0.40224977602017997	0.4441187921352644	-0.6397404114461922	-1.4529401718403592	1.3905851145033292	-0.9240191957566355	-0.08819937661361435	1.5117553123436196	-0.3545631478903303	0.14766171703267994	-0.852166898959228	-0.5998856597243907	0.8085276226009164	-1.7350260631513912	0.3024856028684969	0.20880810207637754	-0.3165747574334226	-0.4915023007812773	0.9504073011908758	1.3250919502853633	-0.22549698741499746	-0.013387923316806683	-1.2091796128692187	0.26046167722451524	0.2283221441769867
1.300393249034694	-0.05072309881935575	0.39375650319013467	-0.13894278204347651	-0.4561077388998167	1.8588925961509826	-0.3975648979276522	0.5189987991637446	-0.6850432015153964	-1.4856525490973258	1.451578704439854	-0.7983402220069142	-0.07304104091137378	1.5246661715607694	-0.35017479615053965	0.13031467683344583	-0.8227781688895843	-0.5355754598683029	0.7744371269874272	-1.783222979006182	0.26022148504861653	0.2525036561763348	-0.4173533592539317	-0.5177251212071438	0.9192723647525929	1.4115616520656054	-0.22753879200595337	-0.1354135836522533	-1.1214990729580758	0.2503444547224906	0.19286110951568533
1.210408083338119	-0.0761892429850752	0.34021695690143267	-0.14406297004327914	-0.3933733673016711	1.7880420436548305	-0.40922646407295715	0.5913762565856935	-0.7295933471401843	-1.5181585048438708	1.5309997341470087	-0.6883533592643822	-0.08056767987639721	1.5555439989339999	-0.34933728705734346	0.11042351210242332	-0.7952758775744112	-0.45876116713977044	0.7073976744263495	-1.8440054516199091	0.19543778110608936	0.31602549277252046	-0.5121340311019377	-0.5264126232870966	0.8813629783910809	1.484351612873139	-0.23776107343210334	-0.22763878961270553	-1.035675477970373	0.2392465904207471	0.16357275730324677
1.1538321689546474	-0.0855352153956924	0.30931221395511416	-0.16443034863974135	-0.3461274611488843	1.7194176306687208	-0.4341393496644167	0.6659253479637235	-0.7675490463349623	-1.5573134060840268	1.6148692991885654	-0.5898837955726655	-0.10746622162128898	1.6070869321080923	-0.3542839781925991	0.06522073897233158	-0.7544729059962371	-0.3808018285845191	0.6163902338914558	-1.9042072385004463	0.11786080381666604	0.3659709272718069	-0.5835473029083733	-0.5137783386277639	0.8417727856922841	1.5450720829952487	-0.24898657919190503	-0.2935159470568123	-0.9744832598596913	0.24561272407138554	0.1355821658212965
1.1371179528596662	-0.07321213612047746	0.2937118926218327	-0.18106866152958495	-0.3350320486627151	1.654169946152899	-0.4585358185785296	0.7300678315426935	-0.801962512527511	-1.6037636780741173	1.6887566907583955	-0.5162625120537176	-0.13940753643148096	1.6802111009137253	-0.35744300371956905	-0.0013194607643377376	-0.6963647087289063	-0.31487990456057147	0.5184384331389993	-1.9535937536003147	0.06352733989130188	0.3958756444934729	-0.6329443812023591	-0.48823494499022335	0.800655460378468	1.5963526454698849	-0.2635355417750806	-0.3401844061433562	-0.9373392458401574	0.2890396155737181	0.10925537014766548
1.1501647852991954	-0.059598511303018076	0.2860154493829067	-0.19668048550265116	-0.35207079278071374	1.6023255510466516	-0.49291296798227097	0.7707118569016593	-0.8335992011315125	-1.6456944054149552	1.7509937081060987	-0.46986735455656425	-0.17926195272583761	1.7517465382408406	-0.36944730072205434	-0.06851594740251901	-0.6388595835000417	-0.26186139611334475	0.4165301631467737	-1.979756871912387	0.032250569396729926	0.4229033617314589	-0.6550497632645857	-0.4618747124049193	0.7567527988485788	1.6369708396431686	-0.28875757381098144	-0.35287762659648647	-0.9214963851572631	0.35926535757002415	0.09145830098468294
1.172851926448087	-0.05355577639944363	0.2795209081004358	-0.20302633191054537	-0.36998313504218594	1.5498987149450005	-0.5444365011828707	0.8014318597851384	-0.868957476307477	-1.6773366501047318	1.7926755574112483	-0.4350145700559101	-0.23003862526505112	1.8068960078369698	-0.39032625548402927	-0.1441104756878297	-0.5959017325649099	-0.2163097411243841	0.3145743290434683	-1.9876888777261734	0.02413168646347031	0.441876372493397	-0.6407528387353343	-0.43491521012429446	0.7142652161778902	1.6596620730493021	-0.3127730849522265	-0.3469391132581042	-0.9203658484407887	0.4231731942009245	0.10248926719383719
1.1846251486641752	-0.03812979701182999	0.26670265423996486	-0.18944603674889066	-0.39517426839251923	1.4891211757374636	-0.6013840971318075	0.834244214750111	-0.9184430478422435	-1.698136333352311	1.8179572942466027	-0.41779712735294894	-0.2847624683881151	1.8559572728621376	-0.40609689454890346	-0.21404959338973786	-0.5769012860846986	-0.17651218197053092	0.21679548869493587	-1.9971008256516325	0.02903181762980529	0.4468753833346043	-0.5973090961389632	-0.40736788916163336	0.6798134885673648	1.66662012704298	-0.334194355195439	-0.32776794105117774	-0.9180229261957885	0.4633687905927055	0.13267606914276836
1.1867427174694147	-0.020346358980261915	0.2572765703682721	-0.17111325110986073	-0.42805234934137015	1.4239056505404055	-0.6490463187057129	0.8565224215090794	-0.9732291579110885	-1.7197291097715137	1.8407560378354124	-0.4256995992343325	-0.33817684142205023	1.8987563846143167	-0.4260599767937565	-0.25001168490038705	-0.5533189630195554	-0.1404191828442966	0.13624782858736695	-2.0076459172647745	0.027186970788786007	0.4403127855457446	-0.5370220959172081	-0.3937450003552407	0.6580750599384764	1.651223031979476	-0.34906594058194823	-0.28938807048668835	-0.9133882372133207	0.4871506939104938	0.15483782930957446
1.1752265190032383	0.0010617881916144753	0.25806055210129003	-0.15933467380810096	-0.4676542717387614	1.3565926231083654	-0.6804498531242114	0.8563121521895226	-1.0235954835829377	-1.7316146430558448	1.8587085037812756	-0.45041415169678684	-0.37624902765240575	1.921818116976446	-0.46072109873851186	-0.25648137738011084	-0.5091181953222187	-0.12328679549578694	0.08129830826060144	-2.005859502127252	0.015713113220593326	0.4195528182722045	-0.4707059497305277	-0.40596323153183445	0.6415487317231123	1.6013754445311377	-0.34307311152277875	-0.24546371116551075	-0.9069835676702193	0.5038376806008026	0.16636793426122304
1.149056130616742	0.029724012653287512	0.2644605274937858	-0.15584461149105974	-0.5197157086414343	1.2887293139996856	-0.7138650498936796	0.8298768175717713	-1.0654200954962456	-1.7136777002291261	1.8795648747370954	-0.48212851399600315	-0.39415762574814733	1.9217137477552295	-0.5073620291157772	-0.24790508496960678	-0.4508481982396894	-0.1209870816085111	0.03392012961562388	-1.9942740152421432	0.002783617005689275	0.3938831879830361	-0.3923270521865093	-0.4342739533802556	0.6211677543075744	1.5290951500989374	-0.3292975597695099	-0.182701224224315	-0.8876263236198246	0.5169879263740907	0.15101109895044046
1.117085445068067	0.049869568337987516	0.27388966187805897	-0.1520940967622996	-0.5796108862732902	1.2252861245923239	-0.7521710163721338	0.7822284109449387	-1.1028729641473074	-1.6667276708980132	1.8948489917974787	-0.5189913931423187	-0.4008925793584247	1.9057607190159547	-0.5609087362264191	-0.21497325643631143	-0.3699041634182435	-0.11781655555889918	-0.014175834705639415	-1.979555244921696	0.0020519056003904905	0.36790530769561636	-0.29110250761711554	-0.46264574729953745	0.5932183460704326	1.445520944248124	-0.32113476089614224	-0.09629726238150216	-0.8672920093755543	0.5285305626396424	0.10543973176058867
1.068247096409539	0.06666995543304492	0.2794293927230412	-0.1248936725407267	-0.6409739952118028	1.166305933977967	-0.7922490008610902	0.7196336474394294	-1.144143501639833	-1.5903462798966506	1.8920995498199662	-0.5587837449427058	-0.3968966319517696	1.8796142963378712	-0.6165124832150882	-0.1643865000215909	-0.2737288823569998	-0.11846124522604315	-0.04504061878593954	-1.956759297354165	0.030495240440401673	0.336776525263503	-0.18324679437180308	-0.48999840103632925	0.5635401084577971	1.3516315341487215	-0.30754040825159534	-0.010165365130811071	-0.8564163484740911	0.5375814041682009	0.03710209192690784
0.9823551298346864	0.08881888506418815	0.27459127977142106	-0.08285971743522562	-0.6981875129688146	1.102634056081612	-0.8495847531361369	0.6455050947005133	-1.1916978195576517	-1.4865597173141851	1.881140397668028	-0.5870295447556462	-0.38129555278099836	1.8455087541603539	-0.6630211753144801	-0.11184303636347218	-0.18747854905075742	-0.12937285839830415	-0.05901581942302712	-1.93715712131918	0.07107019469698624	0.30837731890286213	-0.08284278446035732	-0.5261950540346543	0.5299463924632574	1.249428652956024	-0.27949874130437424	0.07502837835394202	-0.8415249802313062	0.5232254512641096	-0.04376947632944169
0.8739716670549041	0.11625113110292877	0.25832289618315585	-0.04035388384260939	-0.7359384097917148	1.0303649203021754	-0.9227977867852821	0.5689498271916277	-1.2314534599343947	-1.3754234625316744	1.8572681360037293	-0.5939332378006198	-0.3631168061281873	1.792292047920086	-0.6958113705130307	-0.067916376652988	-0.12274023662882623	-0.13848030272594508	-0.060991892037863024	-1.936233669701815	0.0996302919952897	0.28482969947122116	0.014814218117957228	-0.5644986934776781	0.4806267322234895	1.1397765175673347	-0.22832104181677448	0.15141285797654583	-0.8162592750608789	0.4634063014812198	-0.12292733490322336
0.7854173947720149	0.1495444106873111	0.22783302294769547	0.007517269431427673	-0.7638362652587134	0.9515531497829548	-0.9995312295486247	0.5043178642130332	-1.2585774846142175	-1.2754665621820491	1.8158874896118455	-0.5851740727750354	-0.3459361083112169	1.7281784218794756	-0.7175229366542073	-0.04385657475124853	-0.0719498037306884	-0.1422281628058351	-0.053818359285100814	-1.961743516564048	0.11299180930587505	0.25048886270950255	0.10728044709925078	-0.5887824756537141	0.4202009440141176	1.0294780661229692	-0.1583958638122143	0.2153198925121857	-0.7738308971132122	0.3696076454031322	-0.21228980776802628
0.7298619030374455	0.17437227059567492	0.19398148484925487	0.04842974709352502	-0.8114688459995953	0.8724805314559759	-1.074620914652702	0.44952374775928705	-1.2725638603110867	-1.194614515836534	1.7802992069366312	-0.5700837364642604	-0.3271570315315845	1.6609955676297576	-0.7277346703344125	-0.010531784307789149	-0.03411806512251822	-0.1443594876009456	-0.03676013944806235	-2.005843371967997	0.10572140023620587	0.21437447161001894	0.1900117458723864	-0.6052643007772789	0.3603290215120793	0.9253583961708669	-0.09385804467426755	0.28042776386822443	-0.7241947081541803	0.28330580832945734	-0.3231263385321973
0.6954820993552733	0.1809880636281159	0.16722848952409336	0.0820985835638013	-0.8810523702553861	0.790788715278499	-1.1474322908861336	0.3915066507516753	-1.2620428518008473	-1.1333181915310526	1.7574348165590332	-0.5495398169672325	-0.301474158293506	1.5872722421838077	-0.7288268605553646	0.0428664727837805	-0.002960568891275639	-0.14438835430245994	0.0015851821019659373	-2.0477616233326676	0.09218084715623823	0.19295333042718563	0.26034137679903124	-0.617997827551761	0.30101736778913607	0.8259586800425008	-0.05132928801026253	0.33490166228736523	-0.6832344932727031	0.22185761424539435	-0.4385105778391063
0.6690278339912632	0.18067125100402762	0.14307453091695205	0.12518966904628132	-0.9605677029128008	0.7157252920241792	-1.2274971275092206	0.3267540414421875	-1.2366579161989726	-1.0703922237222354	1.7383740783553812	-0.5220587724976519	-0.2705121320026918	1.5167804970688565	-0.7108277616226282	0.09055260313996524	0.01522720124441733	-0.1496853940302642	0.05893452803318189	-2.0811470204512945	0.09357421249186026	0.17820200442390774	0.31989703091261557	-0.6171886226128548	0.23916369457704204	0.7364752988255068	-0.039392244286945884	0.3659170257892477	-0.651333918775277	0.16943346819809427	-0.5355154194501203
0.6528008121685019	0.18413289482311523	0.1261990953252991	0.1748993099324561	-1.0398717966748672	0.6542045152274149	-1.3222511496212699	0.26610340738307425	-1.206824371519253	-1.0123606185684368	1.729673948052944	-0.4959442580678452	-0.25256601327402384	1.4598799438723182	-0.6591813675421637	0.1245660897146423	0.015069078697746461	-0.14881939298484675	0.12760413240124663	-2.113467827059071	0.09829919997075641	0.16986138490600383	0.37611703326454116	-0.603565733806462	0.180559580283699	0.6657867885075713	-0.049070928386932375	0.37824436627366176	-0.6256436228923278	0.12048175868750621	-0.6166698329938836
0.651285522896637	0.19071607479131197	0.12467078852280127	0.2372791946122776	-1.1185206918293282	0.599419329083023	-1.4129548448521716	0.20899977545222614	-1.1778940001728317	-0.9814951706152509	1.7272566015951871	-0.476574635027014	-0.2553012674143535	1.4095430550322825	-0.5872290512371748	0.15429750681463716	-0.004986743849780475	-0.14357527554315172	0.21810998776476037	-2.1420988597372017	0.08884533293102075	0.16603283057989593	0.427016938622269	-0.5802094837066255	0.1270523111121807	0.606595317511461	-0.06239569211362609	0.3694538654868307	-0.6160161563746633	0.08298158757036354	-0.6745921110674888
0.6653566141604407	0.21071720119150097	0.12708679448603147	0.30697625998840594	-1.191136747345456	0.5481895342909444	-1.4846321295588818	0.1406829288243452	-1.1581907294407185	-0.971701013160201	1.7197226671877064	-0.4602180644592016	-0.26387097997472947	1.3412353325094546	-0.49827187194049544	0.1670221806272938	-0.051198977431513394	-0.1453024665170676	0.32330450543154915	-2.1672982010337702	0.06794874497863655	0.1621551349497189	0.45636889035387673	-0.5557272173002923	0.07636879658730153	0.5536343332920668	-0.06884372868982716	0.33813360201101816	-0.6148498108029173	0.054087486017971906	-0.7075297220861736
0.6969858801010236	0.24728576422785897	0.12052514192680426	0.3560363019182922	-1.254529897871467	0.502948519304371	-1.5275419675922408	0.061280407906376164	-1.1425325222545508	-0.9762096935194304	1.7050950180152118	-0.45412091666706067	-0.27431672418142206	1.2555752605777089	-0.3945676758039605	0.1473214201207844	-0.10624033274713193	-0.15612266846786715	0.4353093390028592	-2.186372114353145	0.04733627900809762	0.16489811319502845	0.4608104801327711	-0.5462572293124355	0.024353443136116232	0.5114058888314984	-0.07021819022183458	0.27185772921638696	-0.6124403863981239	0.045792220958049655	-0.721422417085636
0.7424522306077301	0.29106181446223556	0.10879287054475544	0.3874928249619632	-1.3199602506254973	0.4682093085232745	-1.5456975578369856	-0.011989832364183817	-1.1178297707661256	-0.9835213607043981	1.6757817960330552	-0.4753292957247129	-0.298251135925133	1.1539273701662838	-0.29386577834654626	0.12006930909316949	-0.16302471334465887	-0.17317326682875372	0.5604288952017331	-2.1991472004833303	0.026217842384958123	0.18122642831979544	0.4504021763737963	-0.5529637060938398	-0.02594588708309804	0.4797659479802051	-0.07625521418557024	0.1786099356510631	-0.6107624857510495	0.06340626246448744	-0.716408845716569
0.7915936371206319	0.33531308363274465	0.09919900848117107	0.41155862780484176	-1.3841625535302997	0.4547023946421237	-1.5511722496713367	-0.07774897677712486	-1.086167460223591	-0.9765410543651083	1.6398266636557857	-0.5137718334491159	-0.3363946113580484	1.034219738957697	-0.19982966963673843	0.1084100887070428	-0.21981644847923992	-0.19843644177034991	0.6824870522511456	-2.2103616937055675	-0.0030272613353271374	0.20053896081893888	0.42242818773624347	-0.5680714096230368	-0.06743779209493782	0.4610560214770355	-0.08757794873541738	0.09319572603131418	-0.6065472719303502	0.10000617225729706	-0.6975524932222888
0.8134521643892123	0.37362877511076725	0.09253973951938871	0.4267047015828337	-1.4382969958635925	0.4712644438059151	-1.5439322903712855	-0.14523853427887928	-1.0542553357803568	-0.9598860977610137	1.6043233356484154	-0.5556160698046374	-0.3810479166036834	0.910526749709325	-0.11695055340822977	0.10303015657612742	-0.27019502730232775	-0.23437067403825704	0.7954388440339415	-2.202211930741835	-0.042485188074248455	0.23995922146488766	0.37679486624284686	-0.589030580941586	-0.10197916271011828	0.4575843809494041	-0.09447677333819285	0.016759647951583623	-0.6143280246260816	0.16310484543596984	-0.6649365493932127
0.7998299056439102	0.4145814657834114	0.07705228715156189	0.438446509132351	-1.4755108446474714	0.518295660870387	-1.5246696107790272	-0.2158028496994025	-1.0285885588546162	-0.9470119140846587	1.5515124248556387	-0.6122706500774636	-0.4274796998500275	0.7898063505022664	-0.05003308709041236	0.07573348285766954	-0.31212692031836253	-0.2804996630574964	0.9035693645573464	-2.1774521362849732	-0.077583983036923	0.3350208404908549	0.32141769568631384	-0.6104745118225936	-0.13337022201884413	0.4597338434888524	-0.09703123882211553	-0.05780012259627202	-0.6276540343383642	0.23978781895501947	-0.6147287378841785
0.7679474521287875	0.4697441344482697	0.05001254364389522	0.4407905808378259	-1.497612161613306	0.5874560625025745	-1.4893642614650233	-0.2804279186019459	-1.018788167365626	-0.9275648349448474	1.4799921792580208	-0.6844251077739018	-0.4787741571236249	0.6742889502491854	0.005487398760336368	0.017485994771591858	-0.3493151369342666	-0.34090323597536665	0.9985203023017151	-2.156551482429939	-0.09904492287105295	0.4864564700665984	0.2698265790678147	-0.6192421709955512	-0.1522112606758409	0.46214183245057106	-0.08678685994368213	-0.11365779782017042	-0.6287743399533313	0.3066215048900011	-0.5504063919345741
0.7270423141391643	0.5369456828284986	0.017161573671641027	0.4201995195818875	-1.5093591923868204	0.6523321282237832	-1.4335271301360013	-0.3328160025138756	-1.0177216541741771	-0.8970090192572953	1.4056182291359907	-0.7582678778130575	-0.5447466859980056	0.5679096551426139	0.052118533709611406	-0.05790192467435453	-0.39113671189448407	-0.4013164311270748	1.0781599202886814	-2.1448853447485536	-0.12215221336710494	0.6829725450387912	0.21524764603178678	-0.6096958429191188	-0.1477451181224833	0.46260718001065804	-0.06235149720905899	-0.12973775336833349	-0.6111717298113107	0.37216910321879293	-0.4820465681567823
0.6830222017476302	0.6170293915852764	-0.03022813925611101	0.3891474638128871	-1.5098998207461012	0.7048411492511659	-1.3564055310465482	-0.37882706607858385	-1.0174782457581106	-0.86100476212359	1.333016742311261	-0.8167988250212304	-0.6223543631428441	0.46196716455446696	0.08939993264185382	-0.1340231029423609	-0.4416844450698247	-0.45609580836665103	1.1337364220796726	-2.1396551406100275	-0.1454385396325385	0.894954728618902	0.1533641707690221	-0.5818965996641569	-0.12399612496061393	0.458640646046109	-0.03408885573900713	-0.10402295864399554	-0.5799719857670833	0.457158059194483	-0.41411933128915307
0.6406363000644876	0.6985993242697645	-0.09331884043227903	0.36010242368713674	-1.5097172244128343	0.7583292428720505	-1.278075584437553	-0.4096987386351859	-1.0149352683586799	-0.8189056382874073	1.2663543590840227	-0.8592740890097973	-0.6998794948952445	0.35212049198748063	0.12629930988246274	-0.20068078613670798	-0.49655664603319083	-0.5137137445884292	1.1610684899098174	-2.1418851351270716	-0.16380916640386467	1.097832368772399	0.0915565057735687	-0.5347489609595999	-0.09411939212338497	0.46087135974684185	0.005536295695001384	-0.05740609801457817	-0.5329038032861952	0.5551847282779196	-0.35834334980827853
0.6018909288091946	0.7555277574129997	-0.15795005046126454	0.3371335851195004	-1.5206658437683376	0.8162517492248151	-1.2185594061914888	-0.41176006737444987	-0.9964554451915321	-0.7761926820649683	1.215211649041646	-0.8912517277386949	-0.7809240620161353	0.2569434932914764	0.17226925344237215	-0.2480549776569887	-0.5529365270927226	-0.5723083375447613	1.1677231414508067	-2.14719195752206	-0.18228877146959682	1.2969708024253677	0.028977359822543413	-0.4775931366427254	-0.057513030865254056	0.45970429761202125	0.05899003276775801	-0.0012998120427061167	-0.45712714997792414	0.6661740886920743	-0.309810426079619
0.5683320666565906	0.7883225230153592	-0.21393000681383484	0.3307295199372216	-1.5423983877473781	0.8686642922959036	-1.1821165900783621	-0.3902884675134545	-0.9570168763041387	-0.7410032466829307	1.1784919246537762	-0.9080596293288187	-0.8683921614940152	0.17562054233028296	0.22432215778444733	-0.2635101290722339	-0.6188074382210422	-0.621006462998739	1.1489655856452112	-2.156861987995603	-0.1945721820819497	1.4885950839470485	-0.026627241535920488	-0.4174485978580993	-0.011039536023289016	0.446308935703811	0.11151125735416949	0.08378604375896472	-0.3573227547815191	0.8134793478860052	-0.26138287608548616
0.5385671819467073	0.7935219772577558	-0.25758589234386803	0.33879128811644393	-1.5730745717362438	0.9076056540622472	-1.1588305857841634	-0.3628603859443517	-0.9004724607034461	-0.724255943613647	1.1545501546248773	-0.8993380752217608	-0.9485362334246741	0.1001229401236527	0.2766591295382497	-0.2614278360637322	-0.6842039817093484	-0.6478188175882488	1.1085663592985808	-2.1677296827938504	-0.1974795672934288	1.6617735068777137	-0.07792849536764483	-0.3520709460015859	0.03802720288191594	0.4376889261383951	0.1533815099401387	0.18728785798598174	-0.2471440226574709	1.0393913533099108	-0.22807922998897157
0.5189950151997262	0.7754916117397659	-0.2896345775076249	0.3515932901889606	-1.5996548693475112	0.9257292168149449	-1.1413365489300065	-0.3321541712129751	-0.8408149795709562	-0.7377059346611814	1.1406330354016272	-0.8656177972678298	-1.0166511904391489	0.041316682258234774	0.32719864025577594	-0.27414845872267535	-0.7362115904900006	-0.6484779406061494	1.060025021937213	-2.1679797002623085	-0.1929608601575153	1.8151837233987773	-0.12329871063919917	-0.2904377754897267	0.08031629032801098	0.43785512169556917	0.1755098986564096	0.2805684869331135	-0.1334969471227023	1.346284008336884	-0.20508002593197733
0.5183582100880051	0.7551317416328887	-0.31046652791532464	0.35975311104083046	-1.6077463931354241	0.9158312931507153	-1.1413500500196103	-0.2963015287094895	-0.7929916312985374	-0.7726998128228185	1.13807281063886	-0.8183241567170014	-1.0758512450703255	-0.0010881457693488708	0.3841590540211445	-0.30298457085208863	-0.7773933207264797	-0.6312156531008275	1.014614267886875	-2.174048672682109	-0.17952928537195423	1.9422988748516126	-0.1585504849385541	-0.2438130663919153	0.10670655059132846	0.4347528046283246	0.1671305447506676	0.36518526585181565	-0.02116456813152589	1.6834908199814147	-0.18050021585708126
0.5415056922815137	0.7363326396005656	-0.31164402577114164	0.35907899891638023	-1.6014808326801817	0.8806561449374755	-1.1637483576723566	-0.2573465519830308	-0.7552793405198255	-0.8176290842097946	1.1509820585754094	-0.7584517534147386	-1.119472732910486	-0.029886319771672783	0.4490880484568696	-0.3308808153200764	-0.8098930199701616	-0.5935734743266798	0.9711882344715697	-2.1880657810749513	-0.1707526405903141	2.0208892222318853	-0.1860250176973556	-0.21433052418385162	0.11538911589936114	0.43556531624117445	0.14478118151156558	0.4319349062982445	0.08054792749585102	2.020917338258669	-0.1694803416199837
0.5857559751953564	0.7074840547717818	-0.29563493575216193	0.36670565836073016	-1.579268525786283	0.8411716480097736	-1.2063004168312141	-0.2206700673914444	-0.723757950639224	-0.8746122853764472	1.1764568742013195	-0.6990432181076285	-1.146821522250494	-0.05446333860479735	0.5247038548303447	-0.3287499084670176	-0.8250911707932138	-0.5386738191641295	0.922426372595198	-2.196578472621927	-0.16172301048237397	2.0382763090897758	-0.21406589774724108	-0.20946384353712943	0.10591577122883407	0.45317096559778863	0.1284423252934601	0.47039921070166796	0.16967616827016999	2.359442389699544	-0.16936942189942847
0.6396695838707913	0.6618490598754738	-0.2716792604627095	0.3933943701969245	-1.538903995173482	0.8336713802223306	-1.2651381653246865	-0.18499667086528598	-0.6992954048245492	-0.944507695234533	1.2169570813082693	-0.6524641850087922	-1.1628728490163813	-0.0928132291117855	0.6023620079398612	-0.2728804476104945	-0.8101467514985397	-0.48775776881050004	0.8711306408013344	-2.201728025964177	-0.14223924827532713	2.0065757005739497	-0.23574763419802713	-0.23172079636147175	0.07839536879968492	0.48704531338441875	0.11755270080836207	0.4792788360962638	0.2462610785974578	2.6943181675578565	-0.1716543681428522
0.7019575633828897	0.5970375832034429	-0.23543917101425804	0.43366950548681427	-1.4905589307008325	0.8567045989730969	-1.3374736281495836	-0.14934395656728056	-0.6826091173547326	-1.0265928384975729	1.2710423121187133	-0.6056051595164857	-1.1680807128665571	-0.13796644663140326	0.6649890767977937	-0.17404039931976412	-0.7727930577989102	-0.44386113804167043	0.8305022419195052	-2.2023208093168085	-0.12083279758840026	1.9445727770126262	-0.23738424408643474	-0.28099832353730003	0.04046997475877034	0.5350869091114672	0.09454041400076932	0.4612428299461217	0.309325588283838	3.01812287460622	-0.17103321770774677
0.7684499911024937	0.5210025534221513	-0.19007499843951686	0.4649758853754934	-1.4264282342012324	0.8913973574048667	-1.419523124944433	-0.12625914291033905	-0.6710792450147441	-1.1179615175846165	1.320003231827811	-0.5506305336044827	-1.1660058218657303	-0.17616171606992226	0.7150045321178226	-0.0557305062841672	-0.7257828569467675	-0.41207408855792915	0.794565393994124	-2.186243073079104	-0.08745430284456647	1.8681178426637182	-0.22112517146208974	-0.35760178541891835	0.012533372665150552	0.588827165832276	0.05485338970036768	0.4329856385160945	0.353518831241385	3.3206589078672253	-0.14382461025570745
0.8259197343475974	0.4506095837551459	-0.14915237218101668	0.4615256569567152	-1.3329031083658962	0.9343550607591503	-1.5071924502868745	-0.1175174544776076	-0.6699326632653787	-1.216440874491217	1.3520156953019355	-0.49907432228738785	-1.15604784588708	-0.21642890782592344	0.7450177234810359	0.06205678792244773	-0.6687226812096978	-0.3977658268408644	0.754559652566422	-2.1567047189428634	-0.038682624015860555	1.776674810573746	-0.18977539621547754	-0.44255685299075476	0.0014208416237851684	0.6517340308398729	0.01210365851353192	0.4066094453867713	0.37141814332709533	3.5718693282445506	-0.10127580545096845
0.8649643272818913	0.3839251853936499	-0.11922074274766574	0.4231349714692666	-1.2167360372054445	0.9823617771594833	-1.5939740789878643	-0.11887214042163881	-0.6875221240684939	-1.325273899789013	1.3766911647349456	-0.4408985893097371	-1.141343509843248	-0.2630355633891482	0.764779999452081	0.1706074516633334	-0.6008108860487643	-0.3947877454680123	0.725000719535751	-2.1237467710445026	-0.00012376820579034775	1.6875101480360661	-0.15236525901151937	-0.5207062016660384	0.01022506529527895	0.7264924856912651	-0.028489361330475572	0.3717711052886946	0.3742061184876308	3.748459873971089	-0.05590409375811438
0.8927574178506635	0.3224728543387953	-0.10069497985032175	0.36188882081692997	-1.081761543718486	1.0308723228871286	-1.677353433108691	-0.12216406173601532	-0.7289560014191687	-1.4383548624855047	1.4002699466375998	-0.38336224194702656	-1.1361881748791691	-0.29738463374950425	0.7857911924919287	0.26638887890071905	-0.5341898121408892	-0.40322644454391376	0.7144025707852867	-2.0942527748462143	0.027140265805468612	1.6152992354022147	-0.10476532999554047	-0.5875648512409272	0.038123248958332495	0.7983258987363981	-0.07377588003940808	0.3317260117896671	0.3657194197879464	3.819982420970304	0.014818320067490209
0.9121185949521949	0.27015684028155695	-0.09491120799895245	0.2966163822940124	-0.9481833751329811	1.0760061401444863	-1.752959534890115	-0.12080592875395846	-0.7797739137576676	-1.538110773469718	1.4204505418264746	-0.3429973683868568	-1.1459698038830657	-0.3076553382225478	0.7966935038454723	0.3532213075860011	-0.4742503351469963	-0.42231695647845074	0.716867256541209	-2.073618268618891	0.06179925550857486	1.5575582031210629	-0.04477711141553755	-0.635533145897677	0.08243570708093098	0.8616759518964582	-0.13206012018124547	0.3031498480792213	0.33754296623890495	3.7930067334304782	0.1210350444705619
0.925898136887741	0.223604020577227	-0.10474911106892341	0.2418386438903791	-0.8300614491104941	1.1318490105504706	-1.8155910895622618	-0.11231932113511597	-0.8208426784842429	-1.6120748599411319	1.43723295030157	-0.31851266042650533	-1.170684644791645	-0.302657212184292	0.797242047812945	0.441686351217638	-0.42087845974274074	-0.45954056808064625	0.7268730159082322	-2.057234059355335	0.11626894230194677	1.5053120621130882	0.015398403118996817	-0.6672753547275907	0.1475229315323741	0.9189469408985602	-0.19907727346535345	0.27014559859355186	0.3052791876379965	3.7096736152477576	0.2583148366149463
0.9426161891580941	0.16996950692267923	-0.13107503463290776	0.20305268356632053	-0.7197911654184909	1.2056439273424076	-1.8669728613220216	-0.08707666167419599	-0.8518516295941783	-1.6574821600890868	1.453629201195555	-0.31985829551154255	-1.2126589768463396	-0.28812283174822	0.789733852258147	0.5392664907036125	-0.3767696237585848	-0.5217338764923797	0.7535478342034645	-2.044781576410255	0.191954367767035	1.4454490189744085	0.06822924057939689	-0.6897765958353759	0.23160486836307997	0.9660246023940002	-0.2644238593568608	0.23240836335872989	0.2709845353880372	3.591750099156898	0.42705146150861173
0.960669230457837	0.11252858276988839	-0.16803809556278057	0.1628020614445926	-0.6199789972063517	1.28065732498976	-1.911452201021825	-0.04975902800986156	-0.8640444695937161	-1.6890700833287515	1.467669890844761	-0.32423369903338756	-1.267896852640495	-0.2552619891718767	0.7630462086977435	0.6148164562980802	-0.35487884421596894	-0.582012360370357	0.7903624561787621	-2.0296272917899145	0.26406296992643474	1.384741638883997	0.10754801274858235	-0.7104800278571956	0.3318129414240817	1.0030049604824796	-0.3127509874999438	0.20063778607526794	0.23996383562017437	3.450885995390633	0.6094090280863801
0.9783079648174248	0.06064119755700609	-0.2061695028107308	0.11107621247710711	-0.53561233059645	1.3382332253513947	-1.9456842137123243	-0.0055300831043496755	-0.8656234215558312	-1.7119068209555004	1.4674227499928498	-0.31926069980607613	-1.3232360341435516	-0.19575220544492594	0.7183643639185984	0.6319528365042364	-0.3634432026158939	-0.6271502593042846	0.8154287427174985	-2.0005849400507736	0.3323651159455043	1.3225287479325605	0.12845380881630875	-0.7268511598523251	0.4384689077484974	1.0293118705657949	-0.3281131363271374	0.16750688583119672	0.22776324707361234	3.287852956512676	0.787157880275105
0.990077350858142	0.014619504898942778	-0.2377148533988148	0.0587436625976163	-0.4612454984731144	1.3739014831190253	-1.9629689836776218	0.04789211221523727	-0.874120296921939	-1.7196258990163016	1.4572359130031347	-0.3243214578432817	-1.3704369903648854	-0.11657462180873694	0.6658167904629985	0.5924054739575476	-0.3953067344043647	-0.6642968930357764	0.8268657494269958	-1.970570746216503	0.4211668575587641	1.2668605852048673	0.1302955523692037	-0.7359127283663003	0.5367880746399789	1.0350363842017827	-0.3023430874746166	0.13345190412767788	0.23326757968413694	3.0983211542488562	0.9549516875440563
0.9935452533942593	-0.022382345990948186	-0.26132887127932497	0.02031007906588431	-0.40458693035642374	1.3941868667442352	-1.9701988171604707	0.10948034061729284	-0.8895895423114236	-1.7237217363546864	1.4609391642059921	-0.34201530551423737	-1.4065918722527049	-0.027992211682929757	0.6090326944014611	0.5106167316449992	-0.44743201577788805	-0.6804766792343264	0.8238951544895949	-1.954089755997415	0.5270159180827039	1.2266138571723024	0.11526728173178058	-0.7454056183807297	0.6120625862633103	1.0201046366983653	-0.24568963931127058	0.10007708390446397	0.24918717362832993	2.906356502929993	1.0958585545505763
0.9879060755976969	-0.03478462842218617	-0.2806264138593678	0.006815579992796075	-0.379091469783978	1.4049709583033123	-1.977486030274136	0.17999295046743388	-0.9082006779135551	-1.734873930062517	1.4746130041531416	-0.3637377004584098	-1.4347173386942882	0.07088023054947885	0.5497360710603341	0.40924066112990615	-0.5162925462188472	-0.6665821735722944	0.8064693937942169	-1.9466860128992391	0.643358031525181	1.2046253572970353	0.0899644901600488	-0.7632921011340936	0.6585873056793639	0.9879771888793618	-0.17690027035406014	0.057301962946558524	0.26657493063871346	2.7490411952012197	1.2124351808534473
0.9869278508778855	-0.01153151361591031	-0.2941249320251423	0.02122319457991259	-0.3695105327678473	1.4098484549826158	-1.9855968098536345	0.2585992056015066	-0.9251335765417548	-1.7428102939237635	1.4766866703637087	-0.39743708345760337	-1.4599049395777393	0.17425987692775502	0.47985548777535836	0.3000985289469172	-0.5845279410101768	-0.629387428671613	0.7840234573749345	-1.9406130079396242	0.7904670527276864	1.1912410530251336	0.06779221668548975	-0.7881866040187372	0.676746417193805	0.9434552457297943	-0.10293125858169765	0.003794362906332993	0.26655446843569963	2.6192213687531067	1.3171433970569766
1.0044361552748318	0.03512380429033068	-0.2965683926015908	0.05596141801124836	-0.3677525955201191	1.4232946234838775	-1.9894547462079273	0.3386601107823515	-0.9324742619315476	-1.7440488229862994	1.469913466391017	-0.43970339789880414	-1.4729658718993974	0.25601190135395047	0.39551195506225445	0.19658344927134036	-0.6368591494212256	-0.5774899104665097	0.7574048512109776	-1.9264829884319947	0.9728694729900204	1.1738986400800322	0.04966464394331722	-0.8209403190222831	0.6716943935743076	0.891362171642308	-0.017064978500127847	-0.054075652145500516	0.24735069090790351	2.504137962792582	1.4046923324907126
1.0321717032130266	0.0977502056579855	-0.28575432550607227	0.08171556531127284	-0.37352049145920196	1.4457454012392394	-1.9930291596805403	0.4084143722668763	-0.9366538406547933	-1.7433372119898425	1.4612596749983136	-0.48379175239303673	-1.4658331995801004	0.30770559006980014	0.30279822913117854	0.1076849321924083	-0.6745070246030339	-0.5274158055737022	0.7311494618952611	-1.9115746887402973	1.1648619831600975	1.1641865314394733	0.03563974449088605	-0.8680001666249775	0.6504009784328147	0.8281229155203638	0.09102691908775848	-0.13014115948768543	0.2225453853052704	2.395870821144862	1.461843718506464
1.057413737159544	0.18029853026980686	-0.2569361331643623	0.0887263314055566	-0.38971786031606853	1.4572691571299035	-2.000988052001996	0.46022680082854334	-0.9509156521908956	-1.7474384814732382	1.445921495876574	-0.5240312562247876	-1.4400152520634868	0.3398706378380338	0.20598021887203927	0.011850839956753328	-0.7017041026304467	-0.4742673969696628	0.7043449232970851	-1.8944767199296955	1.3440145149999618	1.168904096630103	0.03716486869207286	-0.9252285140259989	0.6197334662330914	0.764270582454178	0.21118844511266027	-0.22294333001418912	0.18888506134871771	2.299291000618388	1.483522977888858
1.0650669070263077	0.28975729189245786	-0.21484211007520554	0.07994448891158037	-0.41883660499177405	1.45530743868526	-2.010033782036559	0.49130184862865134	-0.9663977085496465	-1.765369992154946	1.425941702629876	-0.5428617894334146	-1.3995267370726754	0.35246452386482235	0.11336444722086922	-0.09992049098599767	-0.7224696380037294	-0.4139889130916852	0.6667649515344221	-1.8628737054087785	1.504714686347695	1.1852726182763804	0.05397245089754592	-0.9851783855847567	0.5777389200880064	0.7121996677743152	0.32675812055313885	-0.32031430938080696	0.14907584538672813	2.230694302923255	1.4788809875836484
1.046116200689561	0.41429260721438926	-0.17078050637205455	0.06911579687609094	-0.4551231508282768	1.4421185447341156	-2.0169665915481234	0.5111809169218539	-0.9799453085491325	-1.7787493653173345	1.413916755554071	-0.5590637373361761	-1.3163359897483982	0.35542165179928914	0.03197423604693267	-0.21254661536220015	-0.7347222967364686	-0.37294046353889554	0.6271483710155501	-1.8288955249375214	1.6454562614913257	1.2063721072871254	0.08357858999601771	-1.0441129339654531	0.5237418159267648	0.6643205743698372	0.4264750837257397	-0.41798080718369535	0.09010377630296837	2.178457711318524	1.4516723801316078
1.0171300595801553	0.5441811240815845	-0.1248702920455228	0.06800044772472766	-0.49618584389180426	1.4113635162221942	-2.0294382230696577	0.5173683501776717	-0.9796314398020993	-1.7846649712344447	1.4079737903807688	-0.5883292109402628	-1.171870296792118	0.3493836990755804	-0.02256180929076056	-0.2998611313393339	-0.7349061601628307	-0.34026816854206093	0.5962014307433856	-1.8067730115188982	1.757645523500539	1.2334713027855762	0.12496207709254022	-1.0940240838764623	0.4761733958136539	0.6185946367394105	0.4956489483526754	-0.5152157542542521	0.0012568908200787266	2.143368954462987	1.3980815171456586
0.9931961614354249	0.6721361521400031	-0.08219972207877665	0.06085792335157415	-0.5382760888699921	1.364564560904356	-2.0507294413748913	0.5097779724454654	-0.9589417244364539	-1.792829485186159	1.4100204255606585	-0.6250583623762637	-0.9916924654165484	0.3240760956939405	-0.04565453077861157	-0.3512378627280969	-0.7152879325700444	-0.31068942172413455	0.5697341649328623	-1.7961875945076173	1.8301394417723031	1.270193259099005	0.16231424173914336	-1.1231172916327883	0.4509420915390928	0.5916857294156653	0.5326975368504775	-0.6139798919632864	-0.10167310588657749	2.1299507737717436	1.3288731575056247
0.9718018113868341	0.7867943680050513	-0.05003206692440641	0.04246998308418028	-0.5751677088304588	1.3110443079647067	-2.0595692797929956	0.4983924058471561	-0.9288391494021345	-1.789086737273497	1.4167665985026718	-0.6589332629952445	-0.7918838388939191	0.28747342326065095	-0.06167005554325047	-0.37603902575932285	-0.6599487185037203	-0.30427139175420737	0.5604115991613403	-1.7992845850846322	1.8628212538483264	1.3103372371321522	0.1913406552640653	-1.1361218257217156	0.4545918424429118	0.5959034033332766	0.5406084247678187	-0.693113162120086	-0.19054045357247976	2.1252779888025892	1.2638131954143315
0.9525135216173671	0.8800071646248	-0.022336463212075008	0.02230483812505324	-0.6045943610485367	1.253561312301726	-2.0471921558986885	0.4712711106623246	-0.887712735313859	-1.7588188252715344	1.4159054670967939	-0.6787918279769124	-0.5736638377943356	0.24378524036477636	-0.06895295625426542	-0.38713513577933684	-0.5704513570879313	-0.32066767821411185	0.5797831644008676	-1.820475581806263	1.8648023235573525	1.3429804652078485	0.22079963325540444	-1.1270793422298844	0.4796246514928795	0.6331976863630845	0.514741147125252	-0.713513315760389	-0.2462385701741437	2.1102093290167354	1.2026908834027261
0.935887537555937	0.9506330847506949	0.004138935468321633	-0.0021746244305558505	-0.6296207996669042	1.1799950839987827	-2.028911680575108	0.42213358360846537	-0.8391015124315411	-1.7057847935279669	1.4122331085004258	-0.6924613073655983	-0.34980448556592325	0.18763459935031207	-0.05433327997828733	-0.3928108021313046	-0.47417311250792527	-0.34820170034146913	0.6067649874130658	-1.8522963534771268	1.8314004763218605	1.3584376390332094	0.2470076886073726	-1.084206748485585	0.5101352884344559	0.6888731980163181	0.4623348292907131	-0.6582044604895638	-0.26328870083481043	2.0745096805482595	1.1310090139943252
0.9193497855280592	1.01738270924068	0.021731241516235993	-0.034372670811121844	-0.6514392713321883	1.092632507945807	-2.010013530402153	0.36481968235806034	-0.7998262834022974	-1.6346019653022457	1.4144612377434382	-0.7113670624112769	-0.13595563820225778	0.13384579515670886	-0.021734095625554246	-0.40965955042383484	-0.38453601488810135	-0.3783674034235124	0.6221065752411555	-1.880576555191455	1.7504140352503015	1.3601486498930693	0.2637929736754021	-1.0052863649156836	0.5494437459757653	0.7448146225610296	0.4044439237995155	-0.5447159994241463	-0.24337386175230882	2.0314203870425516	1.0400160212373697
0.9076609591701507	1.0688647606550956	0.029479543469019424	-0.060647722934585514	-0.6734582409320398	1.0067492605560049	-1.9854820505920017	0.31587174239560456	-0.7708991147981934	-1.5436461292360468	1.4291313642498553	-0.7319987407181988	0.06327141851001315	0.088201655744703	0.024789289615823804	-0.4378069664220311	-0.29934105764917457	-0.40909600718507705	0.6265084175210303	-1.9043080519957933	1.6359790419599327	1.3599297477203984	0.2566132954183541	-0.8982537437276583	0.6039338866626105	0.8147681791927963	0.34727781474320235	-0.4092372140851615	-0.1999479514077534	1.9976123590948442	0.9347587524170938
0.9052134792829356	1.0907201727080393	0.026883557263579373	-0.07152237716037826	-0.6924303579905127	0.9260865425789963	-1.952893795560767	0.27347317468164667	-0.7360917113006952	-1.4452373902145912	1.4626459807145022	-0.7504489857506197	0.2497639724070849	0.048525889575594575	0.0766609785400727	-0.451317564055017	-0.222522918115284	-0.44832104342557083	0.6230492094425435	-1.9250433717184616	1.5047886359046143	1.3590094651169238	0.22392123249759824	-0.7837894149167575	0.6611517359196785	0.9029146094831921	0.28906428644867116	-0.26284770044832706	-0.1370062149394517	1.9609588623184433	0.8310709976426665
0.9102733945983548	1.113106711807249	0.008925189706084793	-0.0725580585152158	-0.6972136658580577	0.849947568774881	-1.916987647759393	0.23181227310515093	-0.6863435148959623	-1.3510005385616766	1.5088033963847325	-0.7619746427833299	0.42997932441558034	0.028842627559508838	0.12246439982414152	-0.4475499911018903	-0.14975712849840386	-0.49773121418355865	0.6127234733282596	-1.9470691041815535	1.3684684658483193	1.3576781825157804	0.1734761887437332	-0.6664890518152566	0.7142075885320405	0.9940156274566782	0.2476271439274508	-0.08919543837335912	-0.05964374089766613	1.8933106542328748	0.7196188624294176
0.9278469139766218	1.1588954540064242	-0.016891298257067217	-0.07570800062401115	-0.6803217148707247	0.7770138070743086	-1.8823944809219912	0.19300551901379026	-0.6266700200518892	-1.2683287236374365	1.5488981380315152	-0.7529730962828014	0.5772965854742625	0.00968894270292976	0.1634533682508279	-0.4372884187467617	-0.07799891045798567	-0.5406463771009149	0.6058742413328548	-1.9733209383695296	1.2393797840422622	1.3607070738029463	0.12219277262196453	-0.5420012693743225	0.7588241925632906	1.0825941661957257	0.22898573318144919	0.10116534227295038	0.020450437246368258	1.80694451277889	0.5959544659831087
0.9452324607616702	1.2134897235515942	-0.04639585592924107	-0.08805038079349367	-0.6467311501901057	0.699938639768378	-1.844547551490067	0.15924178155377228	-0.5776840763185216	-1.2006387646538663	1.5836523203315296	-0.7228467505435668	0.6722613074108248	-0.01304035436199208	0.1835046093475969	-0.4323460112168539	-0.019133195874044398	-0.5853031643429442	0.613532063216606	-1.9850717593870055	1.1140469613112758	1.36140845423375	0.07307217883228803	-0.43159823327566577	0.787250629646634	1.1711357725887348	0.23153135968445931	0.29933625302068656	0.09498912727234624	1.723482785835549	0.4750353326205268
0.9391214333943754	1.2678370656103417	-0.07744702347939202	-0.10704195782687313	-0.610226204817734	0.6315429152712613	-1.8073621754487301	0.12165183188542181	-0.5455285434592205	-1.1696429452204131	1.599673998371836	-0.6817129426490899	0.7337801371568492	-0.01764033114894093	0.18019375468677223	-0.433492487717644	0.023166423994713047	-0.6269097034583362	0.6287482547518508	-1.971740182762512	0.9975258120994175	1.346603519535124	0.027826827530421244	-0.35375806195911474	0.794425271554931	1.2529815446449406	0.24935074520553063	0.5038209386131793	0.1599821995927113	1.6547360445863597	0.35371688826394715
0.9165647222081249	1.336301205477748	-0.09826067081161281	-0.1267719940511279	-0.5810788175799468	0.5873274252275158	-1.7854532822941223	0.07410683639935514	-0.5225200426563104	-1.182527993186791	1.5939279735649006	-0.6391081299411561	0.7715371500706238	-0.006387782891120286	0.18672730515650549	-0.42970060784223946	0.0526213448978474	-0.6457115483777337	0.6460961832654625	-1.9346287188559157	0.8962071349572204	1.3158097914489362	-0.005556446651106162	-0.2892201510769374	0.7739930695653043	1.3133880898257222	0.2842779782841578	0.6889937289338557	0.20722942634996405	1.60475546499082	0.22471725325896244
0.8961639415808327	1.4169999034459928	-0.1091571017467871	-0.1458003408367498	-0.5586302095488789	0.557222729606168	-1.7746456600662603	0.032390782214451276	-0.5126107579285539	-1.2258384853604531	1.600430867230814	-0.5964824222784854	0.789048029457346	0.024041643383550425	0.19641008572521845	-0.4176281697773831	0.05960080056253505	-0.6537653581001168	0.6743622372767988	-1.874866478815085	0.7988544893150195	1.281013280776759	-0.037633108578400264	-0.24088542399502347	0.7308395674314623	1.3441121084952576	0.3440515867098738	0.8235718866575412	0.22444837018548972	1.584756802714573	0.09594500368111522
0.8770521158784694	1.4964499869545935	-0.12167335486185438	-0.16422811500240697	-0.5357089992434727	0.5459383819774185	-1.7633756255194668	0.003687296575904217	-0.5213094060606123	-1.2970430421662182	1.6293656547834814	-0.5476801659956745	0.7978503699418649	0.07059418157281075	0.18755991653570653	-0.40138709454180876	0.05149242345998737	-0.6689732986810322	0.7126859387763367	-1.8161204388073373	0.6998788455025547	1.2586718569904498	-0.0696295008108952	-0.2304993549442548	0.6835945024422865	1.3457777573015997	0.42719546067016917	0.8941257406248452	0.21104051166115428	1.6079492492128566	-0.030187356547533573
0.8595246306046637	1.5547807818603396	-0.142142294272554	-0.18485288186456844	-0.4945782800950022	0.5440767147467097	-1.7525950054708122	-0.012382794699093624	-0.5418165651142078	-1.3854729308022464	1.6596674401732823	-0.4994378944998049	0.7947886862950757	0.1201579650705021	0.16425169563206232	-0.36499558073757754	0.03249933151683081	-0.6955739641261063	0.756570317262042	-1.7773999915150256	0.6111315930364977	1.2550041287503857	-0.09529796543671287	-0.26043230367491665	0.6333143814383557	1.3316696011148434	0.5377490144423898	0.9096334223757865	0.16888325790341097	1.651397575508625	-0.1462426601637979
0.8431173085394267	1.603565266960824	-0.16981044337166643	-0.20279652095902914	-0.4274723374592274	0.5389741028360533	-1.7460604781025602	-0.016598522204310965	-0.565481628092034	-1.4859676135079727	1.679496631963346	-0.4586927327634293	0.7810036057579391	0.16976813488873438	0.14436207909713925	-0.3065252791972829	0.002338375056468145	-0.7304401284379984	0.8031485540388694	-1.7405264474574438	0.5278994206837819	1.2324616723565216	-0.08927773832676572	-0.3155193115913811	0.5808123945333276	1.3051928022397505	0.6634039671048637	0.9068048887714862	0.10598244584113517	1.6854306687874154	-0.255615050616648
0.8188113013836308	1.6501600177477538	-0.20374129479718253	-0.22803895587367556	-0.3455474492667404	0.5295156898616075	-1.740369768834548	0.0011054650947856543	-0.5931437134810563	-1.6005261196474891	1.6932090876686072	-0.423309216412465	0.7687868876771234	0.2239550883336446	0.14045370332888776	-0.2452596815949914	-0.018508060224413987	-0.7604278201940389	0.8561522698214858	-1.7097702662974297	0.4553082003634407	1.1762708248491842	-0.04909829665223164	-0.37763342466126876	0.5344637595907037	1.2623623605387526	0.7951754945592922	0.9029162414116767	0.02568364566696931	1.7130922697172082	-0.3737944668815325
0.78354534119057	1.6764880786113614	-0.23742505470373163	-0.2642602259788023	-0.2578725667364704	0.5118923831785827	-1.7342503999716137	0.037027048358782205	-0.6375273165053781	-1.7209350459639814	1.7058325789951347	-0.39346286306670086	0.7470474329596033	0.275699028896747	0.14852513599314549	-0.17566491195869105	-0.03133437284740155	-0.7741395034131492	0.9242467808465025	-1.6870025465085945	0.39762754596703	1.1014643578822292	0.008481831083792279	-0.452721535784653	0.4951617051211555	1.1984694018919242	0.9014067866649432	0.8817561832209645	-0.07056544175590944	1.7566692047735963	-0.48951701133613257
0.7466950405689515	1.6730217757830963	-0.272350373230274	-0.30016282489782514	-0.1838709272796693	0.4972313070795454	-1.7327652801151932	0.06728170110881568	-0.7012426721530801	-1.8305014108382793	1.7125671672097151	-0.37131421104590123	0.7154588120989189	0.3319192493920221	0.1638941625104045	-0.08510947301112631	-0.042516946438715925	-0.7845796271273489	0.9976382042417018	-1.669779568963764	0.3486885076147722	0.998423978031958	0.06715005912709558	-0.5429402524638065	0.4658804579577075	1.1205384585158134	0.9541313078123587	0.8549906562787772	-0.16779671492341658	1.8109421017547933	-0.5990613273558422
0.7223123099057192	1.661309026710169	-0.31228463341290713	-0.34173102980825115	-0.11976529302189101	0.4971920012454995	-1.7458849639377108	0.09017692767435308	-0.7700792127651277	-1.9227283688370806	1.7051104643184558	-0.35445616156440973	0.6728578854743549	0.399160086542415	0.18894596959637638	0.018948461261998256	-0.04884184830555628	-0.7932492598153618	1.0701994176980638	-1.671662765056818	0.31853265671980685	0.8648802505286335	0.13436700966652348	-0.6312351989108446	0.4438154726690038	1.0335147715449924	0.9599473572532636	0.8253168526621846	-0.26851679370465775	1.8644165526804817	-0.6995046803040486
0.7245564724982285	1.6655906561445448	-0.3499981204374193	-0.38730100942109674	-0.05085128865474633	0.4946907208971386	-1.7684992890241187	0.11739473992389875	-0.8312611992403489	-1.9858716224463429	1.6953792932744516	-0.3316179760373027	0.6157627383503458	0.46076112022040683	0.21216603164810516	0.12410830934506958	-0.062870627736949	-0.7942932721867817	1.1456360978696678	-1.6892043132469403	0.30020484284985394	0.7136903274732351	0.2053387981515628	-0.7105754529679142	0.4277245533333942	0.9328187300706702	0.9355340919709227	0.790136086439541	-0.3728586824192182	1.9119482071259029	-0.78056481208534
0.7473356818560436	1.6710649919284304	-0.38939854091858095	-0.43584321067356424	0.0194196570909911	0.46498980338916984	-1.7860068269678795	0.14961075731045553	-0.884577250585845	-2.0127661723964003	1.6813849425349794	-0.28876242387252965	0.5521089845908126	0.5086588617053468	0.2138851292604563	0.21809102433386593	-0.09053104159879331	-0.7930856818401162	1.2213841067683362	-1.7226864913210977	0.2782067957075788	0.5585869696574279	0.26745416364374675	-0.7879308647220074	0.424186856185394	0.8209912795003055	0.8833443291687575	0.7433081412127882	-0.47927236918885524	1.9441593429625914	-0.8419755153703866
0.7782744362297016	1.673343247416362	-0.43509826987710387	-0.4949751005719431	0.093002399077356	0.4160075876529765	-1.8013541905750283	0.17634598423642736	-0.9329386595674627	-2.0105064000717743	1.6422131175070525	-0.2286351021224809	0.4767075206620436	0.5421768438226828	0.21010409405608282	0.3034609865287411	-0.12230631894261106	-0.7854600615235233	1.2868020555426232	-1.7705769341500381	0.25442228295343117	0.4053777857439191	0.3238748402326709	-0.8612020817372823	0.42596050706321503	0.7048095053319864	0.8075191314046156	0.6696489982802322	-0.5999686736616374	1.9544480438121081	-0.8938138467715724
0.8189647483985031	1.6741026659123395	-0.4752216618396868	-0.5570455065037219	0.16919877485362197	0.3675685070781412	-1.8103087882547655	0.19489794288980306	-0.9654336831123299	-1.9916351283031417	1.5846640531940404	-0.16978655160231193	0.3923348734005866	0.578060528287592	0.2163192931161217	0.3913750732554043	-0.15150015378031192	-0.768443140981069	1.351385470367975	-1.807765016313097	0.23491906033666915	0.2503459061885754	0.3732094865418126	-0.9258621367611809	0.4146782946201809	0.5980159335266875	0.7174410769178914	0.5778975599715787	-0.7319703452991579	1.932455945746267	-0.9337116702550571
0.8576180514448728	1.6907213516494637	-0.4982194761790704	-0.6108641672030235	0.2322016704712777	0.32401406969789176	-1.8026401693597927	0.19797614784659717	-0.9769667581946347	-1.9655662643947749	1.523821064714149	-0.10771182007081137	0.3217848273091924	0.6287917008522235	0.22418991950657285	0.46925445223486956	-0.17564509893012178	-0.7516908318691595	1.4243228727028723	-1.8254557684763313	0.20649907798831593	0.09074388535480878	0.41633215035898613	-0.9791627866049659	0.39174569310784996	0.5066896282423657	0.5956222419717592	0.4821308235447135	-0.8495308171601824	1.8816929961902957	-0.9553132858330626
0.8851387735622469	1.7217876248468689	-0.5059006668550974	-0.665788984615628	0.2809763733751438	0.28522993126773116	-1.7810991808968886	0.18245758265568385	-0.974776082450037	-1.9282202674433226	1.4558264378320764	-0.03468813225733029	0.27616724179735036	0.6880347632360648	0.21881712725372574	0.5415675460126194	-0.20266566806822733	-0.7368629695248445	1.4946053328375306	-1.830427890066773	0.1829675505604685	-0.054415059473931306	0.4372557841366672	-1.0207032458036134	0.35532502093079066	0.4224063213476105	0.4569297924622714	0.3846566472638426	-0.9510028819021551	1.8286633172284155	-0.9582415664557036
0.9103923160348799	1.7584866401402046	-0.5089999876362106	-0.7186516317566183	0.31771045924416474	0.2616500040979661	-1.7586839968821373	0.15432975236739968	-0.9651005979113967	-1.8723071988438615	1.3778573606298998	0.04214261630915964	0.2461169668866458	0.7346027635321721	0.1942012167133353	0.6248754709675577	-0.24191315505938152	-0.722107273934314	1.560939971752616	-1.8232620668176125	0.1636589320408601	-0.17206827619783183	0.4294428671762027	-1.056590721443206	0.3016096519270372	0.34593051240542216	0.3235760874243749	0.28757180479583555	-1.0457633440558305	1.7728256803263533	-0.9423412245142042
0.9483627798650675	1.7727525262425519	-0.5133378165247376	-0.7575356447533238	0.3314159251999744	0.24511654099529845	-1.7396710874475496	0.11959395018418384	-0.949243820701596	-1.7922645421050039	1.2951501299074883	0.12634092591577623	0.23198669652658693	0.7674945303222094	0.16450637675981708	0.7007900403961986	-0.287636311926993	-0.720399327428074	1.6092521365787846	-1.809184470327563	0.13063072467190304	-0.26334154741920196	0.4106865151581024	-1.0806340323402268	0.2441772997659728	0.28607425918061613	0.20450617554225753	0.1915283130080187	-1.1106131809551039	1.7113614101472134	-0.9163582799742926
0.9947152868826625	1.743088614807657	-0.5132127455089643	-0.7778049706771382	0.339629179876732	0.21752384549523401	-1.7152948701678423	0.08968744827472819	-0.9352542422624104	-1.708902844764351	1.219598399163069	0.21202695629963855	0.2342379345021675	0.8095244022587558	0.1327691900702573	0.7410787640723734	-0.325309927988492	-0.7255039224791183	1.6295706600297977	-1.7831423282099057	0.08324851909687567	-0.32082793839745094	0.39558689368085803	-1.0926156092422348	0.19630793528009055	0.2413676543008556	0.10894795288933094	0.0910942615956161	-1.1380274174419078	1.6497846073025315	-0.8830712718358613
1.029770257430274	1.6720620198924743	-0.5181881315266765	-0.7768183156586245	0.34502472250876115	0.1690561788592751	-1.684306494254662	0.06275918721932652	-0.9260751827828531	-1.6487907280712932	1.164084385302513	0.2903704995890586	0.2535760687124017	0.8544959400229224	0.09776522814583047	0.749493010334356	-0.35137808457804465	-0.7244069878215893	1.6246715565886405	-1.7485753969258298	0.02820669625787161	-0.33213043833333616	0.38030889510405974	-1.1049216315206913	0.15002653259095827	0.20507054461409097	0.036715800866418104	-0.006867754643542473	-1.1276019250067328	1.5826508342594394	-0.8434452016677355
1.045348965615199	1.5536579606484953	-0.5360763372948347	-0.766764852566253	0.3428264058690362	0.12099586359433445	-1.6544049560545886	0.02371458750420428	-0.9197978078421931	-1.6053172715472979	1.1259088468338532	0.366093815554509	0.27738291030416323	0.9047129975348949	0.06642965400388531	0.7315342459244529	-0.3605308059423268	-0.7239499317142857	1.6094250969827097	-1.7025560525705026	-0.015104391604696257	-0.2953236015856056	0.36583805290274307	-1.115487099779614	0.1079487465129789	0.18045513597934532	-0.01414811479876214	-0.10939857972281435	-1.0858539153092512	1.5148847348099699	-0.8040076950245527
1.0459397366224585	1.4299752440060969	-0.562652402890366	-0.7510120778762557	0.34557609182882226	0.09476815251294676	-1.6272778917681017	-0.03523665680832457	-0.918523116400161	-1.57541331326108	1.0998741027153316	0.4248044593734167	0.29455235193125545	0.9632718616907615	0.039928123575304245	0.7016731919056414	-0.35308801444320786	-0.7319941192028306	1.588133671259623	-1.6428583331666928	-0.039282004635094556	-0.22202711287095522	0.35160356035833595	-1.1320414479873264	0.076900251543471	0.16683448676029886	-0.052924724065100445	-0.20522629614446575	-1.0222113483877502	1.45891313044893	-0.7697889612334631
1.030011936478698	1.316439849352893	-0.5988467346501205	-0.7224756859898631	0.3544517057537053	0.06899781840954522	-1.6020477305709515	-0.10172312624465134	-0.9206817647215921	-1.577526417670406	1.091687561995773	0.45259057018215243	0.31220580972309697	1.0184715831341427	0.010487964749540474	0.6772609396308672	-0.33513558949325806	-0.748173905401381	1.5549685138071292	-1.5819669819779925	-0.047198499307314665	-0.1221898525677301	0.33615164410947174	-1.1689709658359817	0.061712165326174205	0.16220686380165822	-0.08880214759189962	-0.2620737235914282	-0.9295124531876444	1.4088628877747214	-0.7375612364263279
0.9989005542133087	1.2065710949225976	-0.6457361635147791	-0.6857212544772164	0.3546629446490534	0.0236710452395996	-1.5909734618234141	-0.1644247479289517	-0.9267157312461858	-1.6000209301614556	1.0879148024283158	0.4516753711646893	0.33265830673124397	1.0633890035243454	-0.01921177291797337	0.6478252567519247	-0.3130425601816437	-0.7723786346208004	1.4997941449552614	-1.523035445138809	-0.0433647985933829	-0.0011726902107379368	0.30831143829658403	-1.217034685603451	0.07162091887645525	0.17046493637589516	-0.1263015241162764	-0.27992678975721247	-0.8196918096163259	1.3556778065604265	-0.7054998912000245
0.9730447322073011	1.1004481838712337	-0.7057885541614309	-0.650587756209271	0.33910645311875237	-0.04190180572151014	-1.6017844593236776	-0.21633714059335882	-0.9398918131369394	-1.6331678790193116	1.0833002193340362	0.42584084912835307	0.35489303380339227	1.0961570734596076	-0.0495678042608584	0.6113932314105631	-0.2913540304080252	-0.814745330209392	1.4244352969654233	-1.465273344845634	-0.00506671227349847	0.12939575470076886	0.26876523532546753	-1.2774540487069515	0.1019650759522436	0.1921072911545317	-0.15639825412582353	-0.2837732201975547	-0.7206598625836655	1.3056811508698085	-0.6841201150631286
0.9536950636318849	0.9988724657773792	-0.7720334853451496	-0.6200045147813653	0.31920345279264223	-0.11713317208493479	-1.624982706535451	-0.25578849079549265	-0.9553578557841069	-1.6984188048928885	1.0942168941520516	0.3846443563696662	0.3769626700906642	1.1218357674055728	-0.09064493153946004	0.565497710995542	-0.2610386286695191	-0.8670325488849325	1.3516795030546462	-1.4182902234748032	0.05451717019307696	0.26609792783835085	0.22908079010219642	-1.353828490322842	0.14554438235819792	0.2308419356798455	-0.18255279864807017	-0.2771310915347195	-0.6395579209412359	1.2465425557785272	-0.6680478475547689
0.9370230454659934	0.8942124836078366	-0.8236451076833946	-0.5895377109022286	0.3133281472457547	-0.1981067634766685	-1.6426860102784673	-0.29995194197851965	-0.9681079729467441	-1.7804713552858609	1.1181856952116285	0.3466824026042052	0.4062512761529639	1.14698101866532	-0.13850539270155576	0.4998487650757415	-0.21943768982093598	-0.9270271768646895	1.2809041057688026	-1.3705731798578558	0.11161012021608321	0.41439744873623263	0.20197638982496907	-1.4268019809926706	0.1987667148363479	0.2812435083187621	-0.20177758213434477	-0.259109157691067	-0.5730915700039277	1.1857374054975593	-0.6668443685867513
0.9174048446145505	0.8066137930473065	-0.8539885563150229	-0.5577686449644947	0.32940020489351646	-0.2761860161795838	-1.6434791992926923	-0.35175402942610995	-0.9858255434425262	-1.8795482481436838	1.14512404806995	0.3094058033541045	0.44360306623113355	1.1657868061178445	-0.1932324488850661	0.4273857786106096	-0.1735269922584357	-0.9901682753094636	1.2147510752778374	-1.3205414583877761	0.17912606568265113	0.5599182522585723	0.18316206524951317	-1.479003333560961	0.2598296086859482	0.35004108251952043	-0.20103068824717668	-0.24284157138971674	-0.5420708702360658	1.1334097160207235	-0.6782801917759294
0.8883036182439905	0.7667466515130843	-0.874628324430193	-0.5354095714548841	0.3482505910631454	-0.34386708914859765	-1.6314936069968957	-0.4039111617903294	-1.0027424283591426	-1.9982188880566187	1.1715874271035056	0.26479507499145655	0.4761672235479028	1.1542056880895277	-0.25110383745356035	0.36023385466327223	-0.13864442300910618	-1.0341370728320785	1.1550191997825636	-1.279586984038608	0.2599568234764875	0.6932922188932945	0.15196391053752206	-1.5027221990815338	0.32452624575996564	0.436628967807086	-0.17690027035405959	-0.21975360721000298	-0.5587271034887306	1.0820680270419656	-0.6903427113862401
0.8766147918860815	0.7663459767237953	-0.8803419344922261	-0.5221418191872929	0.36534303998504575	-0.39735160951184134	-1.6010385241230658	-0.4556891199717411	-1.0144068158764303	-2.1067803061038584	1.1927952014581369	0.2241418510559213	0.49774909160713265	1.1125662343508655	-0.3125211709546532	0.27493276208151884	-0.11257626641955372	-1.0652601881809998	1.106067081461875	-1.2401487446594364	0.3469409628223297	0.8112760225718414	0.10359250056597172	-1.5028176241922542	0.39616061108711936	0.5262453054698193	-0.09886090787115466	-0.18472763635873862	-0.6110029166364526	1.0342148506949977	-0.7133474614292615
0.8856566572374407	0.8221282936092983	-0.8742195557444958	-0.5023933980869169	0.38373872548163696	-0.45232617831118044	-1.5453431542348839	-0.49894944719208045	-1.021667432708306	-2.1982087387860245	1.2117439539632664	0.17948515379285282	0.5131325511069313	1.0545485439346398	-0.3799137155300152	0.1783573087163775	-0.09116353178547763	-1.0961475588008902	1.0661132281553498	-1.203158256947254	0.42979949530850997	0.901293956843811	0.042810503892953315	-1.492565150296493	0.46790062709833097	0.6141664484493791	0.02461523599620844	-0.14805989641708514	-0.6944273183208697	0.9682707086876308	-0.7369789078934162
0.9018760067094581	0.920233049865711	-0.8670447501567216	-0.48090760619307105	0.4001437529135913	-0.5165519111418153	-1.4798966223803394	-0.5248022323835184	-1.023419332755521	-2.277012866462347	1.2369832134646987	0.12340309527980978	0.5286623410751429	0.9922981017690791	-0.4426387386678544	0.0812511542148281	-0.08531299755865054	-1.110614587376281	1.0236990131030015	-1.1679380542133395	0.496614866025324	0.9541610652395673	-0.02757709959104679	-1.4666286052027855	0.5349984160827553	0.702497540469968	0.16071344460766276	-0.1139392439499511	-0.8127039672873531	0.8734056716360763	-0.7664835535609364
0.9346177635078667	1.033064934133072	-0.8520118241632895	-0.46361663020091937	0.42042984750753554	-0.5689001355753752	-1.413592771335952	-0.5392556628245445	-1.02773022391375	-2.3504065777075924	1.2643540628138648	0.0653861639581573	0.5511184398815563	0.9330395772783907	-0.508380753626799	-0.029187347156333993	-0.0891189704843363	-1.0984520838050842	0.9687105766853534	-1.1280925283129721	0.5488388215375404	0.969314456457955	-0.09664471253834675	-1.4102781688203876	0.5926324650042939	0.7957073954022602	0.30326410928577535	-0.09669597773202596	-0.9507266421614802	0.7662263457552582	-0.8168355607066913
0.9687635604923583	1.1454262584734767	-0.8258384262282966	-0.4439141712908471	0.4632827007011325	-0.6012917160866531	-1.3396743057550065	-0.5477560585954895	-1.0355737398472586	-2.4260329005524097	1.296150278042567	0.0230655226346408	0.5779456924238882	0.8819218520425867	-0.5968285706679672	-0.1426561115048495	-0.10132750199474885	-1.0673049128715677	0.9126065456623929	-1.084609651500538	0.5890751646650771	0.9569889239191781	-0.1437808610954847	-1.322693185197107	0.6431847165580711	0.8816341916957342	0.4581937667328654	-0.10525663084620245	-1.0893887608797663	0.6653917187316408	-0.8767821236804176
0.9778399514220639	1.2419283155727343	-0.7916177761076961	-0.42349470221204105	0.5356910976421723	-0.5987725694500887	-1.2597748574795664	-0.5583315712578004	-1.0483398707214797	-2.4911317263656763	1.328633853765647	0.006420601691462684	0.5962294968488927	0.8416121394927562	-0.6888419234977154	-0.252369456361377	-0.11504739086985408	-1.0166967740007526	0.8670444512586212	-1.054893865612489	0.5921576935639944	0.9393159240194304	-0.18250652940865367	-1.204221001735964	0.6978349340389436	0.9435254171872686	0.6229612099363806	-0.12082998336075992	-1.2107398558489677	0.5838216123090718	-0.9407883484264417
0.9724539612000414	1.3245325482946886	-0.7558749202097577	-0.40551735751135787	0.6197355354286622	-0.5640369319266323	-1.1847560530959096	-0.5864731896981873	-1.0754606926589856	-2.5247023825343997	1.3586035436356927	0.007482065392082696	0.5932353503413709	0.8074138246741575	-0.7578017365515743	-0.3657977091727613	-0.12374413093675862	-0.9525020409507213	0.8182998854226421	-1.0422921786942978	0.5673028582755004	0.9226480871574593	-0.22047855447620707	-1.0621559139003982	0.7585552635493255	0.9804097511760475	0.7888733011681587	-0.1405359032142699	-1.295637536150328	0.5246455063292773	-1.0191697689563401
0.9549686738553259	1.3850204644497441	-0.7300462301962863	-0.39657005113228944	0.7019719114837819	-0.5233375274011551	-1.1246930807208906	-0.6202093508540008	-1.1147327189459124	-2.5417375892892733	1.3869552332408823	0.0078122056769213315	0.5643219506083342	0.7850478871201384	-0.8125336904490796	-0.4804777684814744	-0.13990572611394597	-0.8797675753694894	0.773113979897406	-1.0492079844750013	0.545674558917818	0.8935430329747357	-0.2618977169926404	-0.9168959933579256	0.8273466650145573	0.989317833040565	0.9415666964442021	-0.17464717414374478	-1.345263494007853	0.47836242860153266	-1.1001910788354379
0.9310846459904294	1.4191337296494146	-0.7171334104458407	-0.4027014073187677	0.7828585068008291	-0.4793900316804489	-1.0838354083073132	-0.6448074142041473	-1.153742120362873	-2.5427371039713194	1.4016523907779772	0.007691014939449565	0.5238784603770342	0.7860451930117625	-0.8676819500361859	-0.5857510488685108	-0.1643889799682613	-0.7984163993863527	0.7377997894261524	-1.0705441526299293	0.5330136163569869	0.8521928592962569	-0.30654996443849003	-0.7832893873365846	0.9018848233853642	0.9573972063593779	1.0746463930737884	-0.20497299462766372	-1.3577812467011174	0.43423890631251416	-1.1770639911657945
0.9217435589600695	1.425460664112833	-0.7056543316079181	-0.4204182996077317	0.8623917410595441	-0.42792082862645653	-1.0597865924504986	-0.6637557822304582	-1.1913359096758682	-2.5227305138953633	1.3988643330423538	0.021477506074660473	0.4781145443967792	0.8124853957199359	-0.9355740614390686	-0.6789437888832642	-0.19445432744691557	-0.718975236820053	0.7104590735758112	-1.088811557986539	0.5293939801499246	0.8118433812642752	-0.3429032173275909	-0.6681876187860738	0.9764069740767676	0.8911036452200388	1.1982507021643924	-0.22491814369148805	-1.3392987618295331	0.4095460242736756	-1.2397780011673591
0.9062876083870425	1.4047793223726888	-0.6935163420527507	-0.4392627976321398	0.9369805530390083	-0.3777272785501283	-1.0584972383933333	-0.6769889612104485	-1.2261176912348337	-2.491267529990954	1.3861906412302818	0.03799287829847169	0.42363083332444396	0.8519060371260702	-1.0029715037284261	-0.7461240709065929	-0.2343269500876995	-0.6473280836625117	0.6816308982517205	-1.1051312466130736	0.5336285653039925	0.7778063271095288	-0.3753678494464145	-0.5687432024025062	1.0675290883087882	0.8042793929178256	1.2864460537165987	-0.24043051621125913	-1.309009585819389	0.4113358295256221	-1.2785388975151595
0.8733732236969024	1.3475899847154973	-0.6877295196888017	-0.46107032485810945	1.000262713636955	-0.32403908250137514	-1.0903901873099708	-0.6794811697029031	-1.254461960737305	-2.4542203010151127	1.367087425692708	0.05321276332861326	0.37249021064584503	0.8995254606877655	-1.0502540346390767	-0.7899697075428163	-0.2763801929651327	-0.5892819580349445	0.6387626621390712	-1.1273263457483458	0.5425725696091848	0.7689787619422132	-0.39520784234430534	-0.4765739964602352	1.1911660009436056	0.6969244494527392	1.3310342929333854	-0.23742842416026017	-1.2735434724469301	0.43294210130960636	-1.3174772654158464
0.832494938934882	1.247686850916463	-0.6876136002107681	-0.48570299471473044	1.041286023177621	-0.2635902829967657	-1.1408471344318685	-0.6704430359999765	-1.2811696289159613	-2.424892150100074	1.33644968320734	0.07539484727699122	0.3321217616803977	0.9538283799340272	-1.089132088333788	-0.8227800014647209	-0.30673972192596605	-0.5588179657039246	0.5841590626201543	-1.1441138089932827	0.5617527494246716	0.8022295552318542	-0.3901107167245505	-0.39080972394949337	1.3388272388260187	0.5748334999182401	1.3628855606542087	-0.22729636348813895	-1.2308951258168723	0.4642636932186807	-1.3467489796702015
0.7870554416557782	1.1231002864935753	-0.68796135864487	-0.5004537936561125	1.052553291036277	-0.1953124760017852	-1.1946523517755148	-0.6531285639977644	-1.3040115871184048	-2.3954607884298253	1.3010930950807926	0.09950344605208378	0.28634658951026526	1.0115484247934505	-1.1283138002962079	-0.8475933179570856	-0.33086628073313945	-0.5556185729527987	0.5364133431168376	-1.1513159251007674	0.5941154107813619	0.8647417613989846	-0.3760055475773202	-0.32049286836211094	1.5043498453859827	0.43963895400923503	1.390361532822983	-0.21770843200026127	-1.1878324195757988	0.49291129464655165	-1.3410310680756128
0.7461349589646683	0.9975399891525332	-0.6858656565025227	-0.5179745805997816	1.0344977359643992	-0.11920566151643472	-1.2529534319572346	-0.6317293519353051	-1.325002360261817	-2.3539157433847766	1.2608361672499426	0.12419710355980156	0.22670754347385053	1.0716109788401773	-1.1497559921676417	-0.8616832305710356	-0.3464321584089156	-0.5674491094565858	0.49399048004429325	-1.1630546484988016	0.6342739122700367	0.9317705001491898	-0.36774222844048254	-0.27611637487286333	1.67525743529702	0.29945115491580765	1.399704335648267	-0.20331715323078553	-1.1390249498387968	0.5262209636468599	-1.3148540140247302
0.7023641979723025	0.8723011634447573	-0.6857131308735315	-0.5457112303748944	0.9901554695425844	-0.05802791745316047	-1.3151191990380497	-0.6065418450827937	-1.3423131824833827	-2.311805755258572	1.20477767120002	0.15388047625862025	0.1626598230685914	1.1277036369539661	-1.1673926602647258	-0.8560521269099108	-0.34349402085565706	-0.5754211301913461	0.45417067105080966	-1.1642281175846234	0.6762072031247552	0.986071641145507	-0.3475633190534387	-0.2603330615597691	1.8428098156052475	0.16769501042299884	1.3982945181926074	-0.1818052873778459	-1.0932407705969813	0.5661379077239662	-1.2778900171499141
0.6585167134725008	0.726217930675615	-0.6949866891162332	-0.5708004579885295	0.9189070963658297	-0.02335659856723377	-1.3786046976276385	-0.575228951658924	-1.347751438937077	-2.2868450489324736	1.1332883182088906	0.18846998432959272	0.10713679046419615	1.1651142044700056	-1.2121871524657624	-0.8259682594368819	-0.3309398261036852	-0.5695178897317504	0.422501621092261	-1.1411418271504965	0.7076630093887092	1.0290256082931486	-0.3169359710600199	-0.2643218311878669	2.0068277003013564	0.0435469292141479	1.3957046967850313	-0.14651663347211955	-1.0794338991138903	0.6155665413885161	-1.2238000154214703
0.6330560175297899	0.5777492852074523	-0.7141774637559817	-0.5895469033402903	0.8179384847096663	-0.0010022987681650845	-1.43285207565581	-0.5411446396625326	-1.3386652589847028	-2.281255371716031	1.054531479541247	0.2280742815373503	0.055181970051095576	1.1793664014561216	-1.2769594200536376	-0.7691589309189335	-0.3132705508303323	-0.5471221404738701	0.37843563418243586	-1.10033655677444	0.7296104594657239	1.0631386080996374	-0.2917089897555985	-0.2742231406761781	2.1611001097770908	-0.06710976598679239	1.3957577306705102	-0.08794300309583265	-1.09420760968935	0.6757554413581848	-1.1470047468955027
0.6032949689952785	0.4609665611573389	-0.7366048322429358	-0.5993766837731849	0.6931929662059229	0.01294412580276908	-1.4688257289052038	-0.5117551934569058	-1.321527384848237	-2.2748237120228647	0.9781726794523051	0.26791260223815744	-0.009721220784884238	1.1705993868739377	-1.3366919399403465	-0.7103402301593172	-0.28997505471031304	-0.5098792844039984	0.31451811691219306	-1.0494217090851334	0.7363204087355896	1.0903673579451787	-0.27551680854358607	-0.278143204224557	2.2991759492331574	-0.15795595077261182	1.3996822381959846	-0.0160569707808974	-1.134599998437214	0.7353870366985049	-1.05251223695505
0.546093758026201	0.38201033262158285	-0.7577814905721572	-0.6007371646061668	0.5646093443833113	0.022163130515300777	-1.4887499618880498	-0.4972121400272158	-1.3051741825793532	-2.2571094871416006	0.9101626062669881	0.29281520929324073	-0.07797500414118612	1.1348741890042093	-1.3779992597767277	-0.654908293903802	-0.2631604126097329	-0.48819558045012784	0.2550024419218243	-1.0035797964816136	0.7228771577041997	1.0981718905096018	-0.2765023420186218	-0.27724620818378803	2.417709613674389	-0.22548305226964072	1.3838648818517603	0.04553751472170713	-1.193863653913911	0.771874413825773	-0.9713300934811467
0.47897986989636426	0.3404100396732281	-0.7763682637210978	-0.6050698670787706	0.43497310840421877	0.0333581467030374	-1.4904139711817213	-0.49598844152815486	-1.2851474348732566	-2.251264499109635	0.8580622254234557	0.2998233771118974	-0.13535155601214302	1.0876103938999926	-1.4265698894681427	-0.5902680852585489	-0.23139248980296964	-0.4920877740375877	0.21604743494796258	-0.9729042661178754	0.6861709328990345	1.0803648688714842	-0.28646916245620063	-0.28341067033630224	2.4937717031243345	-0.266042154689263	1.3309061277101446	0.08652076198667183	-1.2641155124086434	0.778524558489446	-0.9122819802439122
0.42262645368445745	0.3125491647901327	-0.7869901485240864	-0.6064456686418535	0.3081008796659529	0.033122311698763396	-1.4733620950120891	-0.5036581011349481	-1.2644481112806611	-2.2601732169278725	0.8237598474933421	0.2944199418170118	-0.1749208154962596	1.0257078491384861	-1.5037382711781286	-0.5150543654222627	-0.20258476816062837	-0.490115216100803	0.18679118262415892	-0.9551288306185516	0.6274822292793665	1.0343194669587703	-0.29982068835781595	-0.30441564570799684	2.5056942227434766	-0.27632781306102117	1.265957295959733	0.11288288280950606	-1.3403525652847077	0.7746341434807221	-0.8647917018884665
0.38396547828734456	0.2778954545258408	-0.7839457369694098	-0.6024255090633132	0.20781968949973567	0.015999261085410135	-1.4561279541328054	-0.527621909488398	-1.2439633714232818	-2.2631934895540553	0.7976594565860313	0.27319066780462326	-0.19038682038849625	0.9412035696935455	-1.5940668103934919	-0.4322244766054634	-0.18170523746300077	-0.47359865171792376	0.1689546409694605	-0.9620285062399999	0.5655747738927733	0.9463967391966547	-0.31904082083475693	-0.3349364131206935	2.4622365747009836	-0.2638853056806074	1.2067449628220073	0.14529140465380533	-1.4065733697858593	0.770202499937727	-0.8336676283008495
0.3553974802934664	0.24899562059610073	-0.7727076486252936	-0.6133062915811462	0.13911334370767897	-0.01907940917153572	-1.4513924469542632	-0.5664183224656825	-1.2127462420627633	-2.25478452907684	0.7756870902208004	0.24585588801819896	-0.17559993895222656	0.8509280588680047	-1.663864132540548	-0.35299201228584354	-0.16404331672670275	-0.46394274006151875	0.15999096803608073	-0.9933895683720875	0.506952235666138	0.8262462507477901	-0.34519090362936977	-0.36796113543868436	2.39001952984357	-0.23482693581741412	1.1490352564395305	0.1844030351557255	-1.4619594377915734	0.7685573795414768	-0.8218657700338415
0.32963372649638223	0.22184757411720488	-0.7615702271963122	-0.6309312594895036	0.08826921569345283	-0.05897840398553724	-1.450994164810951	-0.6057593674509992	-1.1603557832467832	-2.2451642002621464	0.7700607742640095	0.20853749885862521	-0.13361435070765426	0.7630337124968839	-1.7120380473983439	-0.29023153896344034	-0.15329466082160162	-0.4705724591758814	0.14291977616874724	-1.0231658423573435	0.4479132446715933	0.7065156970791515	-0.38292657904001437	-0.40013084876462457	2.3046825909476913	-0.19019419562973133	1.0977780061237117	0.22969709897517152	-1.5182714204836307	0.7495072068747952	-0.8157651854033393
0.31370592635262196	0.19151276536071082	-0.7482089820966302	-0.6353589504887345	0.042702479742670926	-0.09263849095919799	-1.4473286189835122	-0.6400160313486671	-1.098331475542279	-2.2314914912691566	0.7970493276078761	0.14289808804906	-0.07952460628104494	0.6790203549443316	-1.7356646197116832	-0.25082596679670766	-0.1607080341725025	-0.4864443338916161	0.10677105174855876	-1.0503935511802647	0.4031698706539727	0.5951480998848124	-0.4407207592955036	-0.4256818764110223	2.205351738717959	-0.13725537081796074	1.0409212613993615	0.26901043253676743	-1.57696213427596	0.700453682095384	-0.8046510294037701
0.31315735327445277	0.17657132292758576	-0.7216817247023761	-0.6237213239039047	-0.002348690090651133	-0.12222149096502992	-1.4399468982426202	-0.6674027484614639	-1.0409959825893704	-2.1931622760706917	0.8425155212079167	0.05004926718149003	-0.02805755409598687	0.6139635403860608	-1.7178565316247627	-0.2316721120414583	-0.19455361369715207	-0.5071706255786083	0.06470275750405946	-1.087242899998963	0.38081375197293454	0.48381624182070526	-0.5116479535056545	-0.4427400692033364	2.0950108045950375	-0.08444950245192966	0.9784385053237408	0.29345402890826	-1.6210274884646751	0.6345738444683259	-0.8006856493939434
0.30998867241733663	0.1674396649391462	-0.6878789948052135	-0.5971704986386207	-0.043303973546375205	-0.15232975984401773	-1.434600466759505	-0.6945619610645759	-0.9947259643405338	-2.115558652441827	0.8904956006609916	-0.05988326867872695	0.0208018141006907	0.5731010575164545	-1.677670788293306	-0.2409127936609003	-0.2461383365971721	-0.5429797688066221	0.03806253128961147	-1.1291006632664273	0.376839936309052	0.38418894890759364	-0.5826598768380932	-0.4557255182701196	1.9773575625209556	-0.03614199383340298	0.9182317868332769	0.30465089410472007	-1.6440935068111941	0.5665773209894145	-0.8131142040820845
0.2988676000144558	0.1450391488124031	-0.6513643592245765	-0.563667126053437	-0.08308133163651307	-0.18577902461688806	-1.4354341590425412	-0.7302043342485051	-0.9579809017414543	-2.03304980186792	0.9537829666293176	-0.17809438560558583	0.0755331613503403	0.542045415914485	-1.6411191487463639	-0.26886980543458394	-0.300948023995575	-0.5964842000626668	0.02380626999614659	-1.1794106299836609	0.3893374114282744	0.31240243844524684	-0.6484676482910443	-0.47458915415725683	1.8567428997573718	0.00697652016669624	0.8590592291096604	0.3056641001719319	-1.6529894495711397	0.5129260330178761	-0.8380101353605613
0.283891171362905	0.1101338520525105	-0.6144043488072836	-0.5230242932411198	-0.13855123342683803	-0.21042020930588673	-1.446879707754184	-0.7543818589595379	-0.9194839390951598	-1.9778646406999492	1.0385020783493188	-0.2926070955440652	0.13027576478986766	0.51558202004604	-1.6068400484932426	-0.3018705035810014	-0.35422061314959497	-0.6414921988397823	-0.0025010074407466275	-1.2436812495363436	0.41360843442530637	0.2776416669033016	-0.6898957296624555	-0.5035754857895761	1.7350557224738055	0.041146326721635616	0.8086637794328805	0.3145249624912079	-1.6589388350971987	0.47939665738484394	-0.8598557743237876
0.2632794010901627	0.06082755792411547	-0.5823892192819045	-0.46810560412055563	-0.20191216107050786	-0.22095417283012786	-1.4677793944609059	-0.7593318055641917	-0.8831936659050464	-1.9374005925121143	1.1213521873767414	-0.3926354228591319	0.17444880593404538	0.49774261427144617	-1.564381765867965	-0.33337227485359394	-0.40462861012090057	-0.6653938276933052	-0.049023032086298005	-1.302814413366218	0.4510813993732583	0.27899081906956147	-0.7079028978624299	-0.5244048789575471	1.6233733448169363	0.07028964098071808	0.7776345369369875	0.33409015927982766	-1.663660488442472	0.4585352446727774	-0.872328696900151
0.23620751149129088	0.015285743211362285	-0.5524331857479151	-0.4069483137028055	-0.27083332607817245	-0.22469894683738856	-1.481655139301238	-0.76175162625811	-0.8499459979157631	-1.8982728519970142	1.180843624322743	-0.48248790721747276	0.19754275550020667	0.49759185872968936	-1.5246759985080474	-0.36671732106561966	-0.4526721234291954	-0.6843448172371918	-0.098519975679349	-1.3452447972872448	0.4952059323619296	0.29067751465544084	-0.7223246863613695	-0.5197672185765535	1.5283997829206228	0.08799870090624029	0.7570043554855095	0.35574274819765717	-1.6644482832584768	0.44384169377206273	-0.8674094072935551
0.18454957393448085	-0.021748720742773023	-0.5304542426101969	-0.34695846291876264	-0.3547631936163379	-0.23567599430905325	-1.48028477870645	-0.7503488244696733	-0.818210024299945	-1.8703461944948447	1.23014822427903	-0.5638653979346477	0.18349878259587837	0.5070237439062896	-1.493428583218018	-0.40944483927704384	-0.5051835179980788	-0.6842437837818932	-0.15358624427876366	-1.3828724262900107	0.5370964103152741	0.30693435151974335	-0.7318946177524407	-0.5004417251535314	1.4457841495232056	0.0866654432142459	0.733103751096136	0.3633230306264296	-1.6790378340068188	0.43399776488635444	-0.8474494035797573
0.10505634787980944	-0.06743962374921432	-0.5269492036559656	-0.2902012861860611	-0.4490008031834418	-0.2596168205005106	-1.470584245826101	-0.7258714074504204	-0.797475470541866	-1.8676953077294187	1.2897864011058542	-0.6366216303275	0.13854156022354008	0.5174258762875321	-1.482780952992231	-0.44699093188949035	-0.5630931427649386	-0.6400921638163571	-0.21346946012747064	-1.417947457590628	0.5747600872784363	0.33974734046404165	-0.7226323868581008	-0.4763411591900784	1.3722320642036068	0.08330829295933462	0.7224616180766077	0.3522012177312449	-1.717875095325687	0.42922316464837584	-0.8204238136666318
0.02952972715959066	-0.11385733218738932	-0.5413323704698921	-0.23936097541842183	-0.5586194685881003	-0.3011702336020709	-1.4630168851031562	-0.7091774022928028	-0.7980135312510654	-1.8873270797996082	1.3562518439667257	-0.6981363770720592	0.08239193304927561	0.520096955245332	-1.4877227464134906	-0.4739027460052093	-0.6162517365946141	-0.5628785483835487	-0.2471059346806582	-1.4531595952449148	0.6180322543215736	0.3676685359578289	-0.6938423229900883	-0.4569584107006241	1.3023041175007823	0.08330090649012668	0.7377397965851251	0.32456789855556645	-1.7740489581474048	0.4327545468670375	-0.7912741111048864
-0.02687739550752119	-0.15623567966843283	-0.5647023473440156	-0.20202435616193176	-0.6774037538587129	-0.3530074821930367	-1.4569143926022272	-0.691249357522047	-0.812268937302534	-1.9285896533040776	1.4129590847529148	-0.7448783908178407	0.026775098862564094	0.5027252782028561	-1.5058932653360626	-0.49750476753737616	-0.6718851321431172	-0.4646499742486091	-0.2464659811861381	-1.4987595554596054	0.6666793865281012	0.38828554671044146	-0.6573865032687436	-0.45135123119471443	1.242009592262512	0.07895766259598407	0.7741387199858052	0.2825151559974338	-1.8436460261457186	0.45085087122579576	-0.7795110747400722
-0.09317417828316202	-0.18649128526890463	-0.5975014586024123	-0.1911129321838964	-0.7783687851946165	-0.40782482765619293	-1.4468662066645799	-0.6673510428910816	-0.8291377810844003	-1.985132850724829	1.4603174505004008	-0.7699648734746065	-0.020906121460226593	0.46889418842187053	-1.5463630760792477	-0.5092774202274681	-0.7264300562075595	-0.3429575828997741	-0.24280354463304038	-1.5507510912792029	0.717747393703223	0.4099568618048995	-0.6278160395901831	-0.45348111966598614	1.1959907155155842	0.07394225000393889	0.8185634380556971	0.23901765663975727	-1.9349483759901802	0.4863683239500631	-0.7770985708180099
-0.17899709370132216	-0.19773347441487577	-0.6293244058352613	-0.20449712200025666	-0.8563660620617322	-0.46124502938190776	-1.4320926393655937	-0.6365758873991937	-0.8501701898779295	-2.0738723716264906	1.5055480879759644	-0.7691416122579842	-0.0605879428431219	0.4155769784870973	-1.5923868944931052	-0.49494038723702216	-0.7688730895488793	-0.20800094220529383	-0.25002031748678416	-1.598774607921999	0.7641487946285948	0.4350367964452392	-0.6068879463850128	-0.4612449066741683	1.1658930767025977	0.06248952949736018	0.8563368229883841	0.20653877326301276	-2.0447587884599927	0.5317511403534756	-0.7762167590396006
-0.26207714372863716	-0.2184847012926868	-0.655927926044011	-0.23432964765320574	-0.9252836467491369	-0.5103130033014739	-1.419300356965969	-0.5883208020798689	-0.8753757719100708	-2.1841666439322784	1.5458281852616809	-0.7497803471990475	-0.0800761595850622	0.3479186644518385	-1.6199463311446718	-0.4534120105246574	-0.8023766831004965	-0.07321269060297844	-0.2509672756982697	-1.6418985886910036	0.8086275070740854	0.4516599593944207	-0.5923412939163859	-0.4779061310058875	1.1457490129422196	0.049042462304695514	0.871805039586536	0.1902102069668767	-2.146082502230121	0.5794167622578745	-0.7896324992406785
-0.3287000014108821	-0.2627546064999064	-0.686881477191607	-0.2738785803363011	-0.9845916518583298	-0.5689430146670608	-1.4002536948073723	-0.5331475114433146	-0.9072654771570885	-2.287572956363965	1.5729171395766364	-0.7144762316760833	-0.07194168636663192	0.28009413276797535	-1.6194369688891606	-0.3834242789781924	-0.8318058631239393	0.0541520075933414	-0.2362440213142094	-1.673013665894448	0.8666117438620564	0.4498685354915392	-0.5843901347037674	-0.49798739130581265	1.1321905084881188	0.0455634353078571	0.8727110351301419	0.17652254352185362	-2.2149531620214686	0.6307638099349913	-0.8131419340122233
-0.38621961493581897	-0.331805781523713	-0.7190674354214567	-0.3268270235658581	-1.0411213284456555	-0.6366598202124798	-1.3750741626962373	-0.4721142561633684	-0.9566645746493052	-2.387638499613812	1.598789697511092	-0.6821559156895055	-0.03569300289649608	0.21051078643027843	-1.5982298672895001	-0.2965310829872152	-0.8590433911051518	0.1704511368759931	-0.21142420335106524	-1.6893373870607966	0.9483999538138901	0.42058478565765495	-0.5749896615572724	-0.5290845263872583	1.132110470091105	0.04684498771539738	0.8732723104181318	0.16280673546385235	-2.254225245154365	0.6831450863954183	-0.8278387969857057
-0.4418940281069149	-0.4210817153882414	-0.7427272109906649	-0.3976333098013095	-1.0935157351325213	-0.7034189927102407	-1.363770375425434	-0.39343216619273397	-1.0225129566799054	-2.4918650659421777	1.6395872459554977	-0.665051305742122	0.03044461676276023	0.13828728534847634	-1.560003209556164	-0.2084590012657436	-0.8767531163323048	0.2751939633192401	-0.17950436080682639	-1.7013422580865427	1.0561211057524504	0.3759108728675954	-0.5548062927427392	-0.5832936232850983	1.1477499728675578	0.061965090183612445	0.8683489980494628	0.14812931979576566	-2.281092117710568	0.7283510657529796	-0.84270203954002
-0.4805434949779127	-0.5114758114554357	-0.7590199986795688	-0.46910145157712996	-1.1275717414469577	-0.7641286400226079	-1.3592846384045627	-0.31280939381372863	-1.080284022587881	-2.5940545778913737	1.6800333910010916	-0.6533960999900447	0.11408936374544636	0.07838708342364191	-1.506138151035827	-0.12534553168903145	-0.8839274672289352	0.3432568343721373	-0.12910802311336908	-1.7004631644071302	1.179515671675784	0.3474803947680015	-0.5352472437766452	-0.6514042503126332	1.1793747442955635	0.10649441980238676	0.8608093473304779	0.13637425310857293	-2.2841716792640403	0.7635362791789805	-0.8688680016188473
-0.49240111305218137	-0.6059791536174278	-0.7659141571099982	-0.5257207417389209	-1.152594599745065	-0.8049959876571899	-1.3468535101518406	-0.238001774583784	-1.1235434630590537	-2.675096749312278	1.7045621205532793	-0.6526397026285797	0.1971262764747257	0.02863388911707567	-1.43762402995554	-0.05039918799780656	-0.886611873253815	0.3651714719381186	-0.05551769525365698	-1.685853272661656	1.305132616388615	0.3254918948927342	-0.5279025667025102	-0.7221447933916131	1.2144155545081088	0.16325574242915514	0.8485231638610887	0.12856412300714565	-2.2428789535836	0.8060253984684668	-0.8913181530590961
-0.5046154954360287	-0.7140961205968793	-0.7612651759383285	-0.5786875698445989	-1.1695366752160399	-0.8239914252741734	-1.3269562793482028	-0.1559105640059052	-1.1601860379040003	-2.72422506879285	1.7179810964968962	-0.659994726695864	0.27445630093590867	-0.01423866764262629	-1.3735374423270073	0.023951636097601387	-0.8891565430746603	0.36102910027087165	0.01616142014269114	-1.6797520399233445	1.4115693812859598	0.30705943847555545	-0.5271979771592721	-0.784117677297635	1.2502247333319843	0.20889304242908907	0.8294353845789688	0.12170152820931483	-2.1791903467053197	0.8707048876630813	-0.9086438134097227
-0.5403571413751942	-0.8305433959861933	-0.7555058081875983	-0.6367133030296749	-1.1591465858211183	-0.8391634772158044	-1.3073796994226554	-0.0799206107332057	-1.184744665988176	-2.738929885337953	1.7360185171106033	-0.6601618863337568	0.35327964658756056	-0.04779143950036788	-1.3251382326254282	0.09818497673533189	-0.8876010584876408	0.33399543430308914	0.05825133443768121	-1.6741064841839943	1.490535831829062	0.2942380255048082	-0.5194920864585405	-0.8330554910793	1.283882480044135	0.250294202338392	0.809715618161553	0.13189925964505184	-2.1072810497665264	0.9407913035020512	-0.9076621738828152
-0.5873196002769072	-0.9497301687720391	-0.7556461317662704	-0.686450521230032	-1.1324767802033473	-0.8580517171035723	-1.2878098700419103	-0.018787391350519107	-1.1898818646641045	-2.728728317007069	1.7633584738532817	-0.658887294094824	0.43063968755508497	-0.06899385351415921	-1.2868674954661343	0.15399367028615984	-0.8858249377889875	0.27946623514330055	0.08360300564289262	-1.6521976953755029	1.5510732743716917	0.28360563426077406	-0.49432307771147393	-0.8836575187919221	1.302941223141009	0.3011574293027919	0.788029178490945	0.1576468897511976	-2.0246904828548935	0.9940299716999377	-0.8862213918996134
-0.6199769612171357	-1.0619470638279336	-0.766557815264344	-0.7233060695613458	-1.1136765185173607	-0.8897357926020277	-1.2657254627224528	0.029064390519819343	-1.176644930669334	-2.6873408041673432	1.7920345358266048	-0.6670572213968359	0.5030169884699922	-0.06735487018838904	-1.2647788053473197	0.18351442739307608	-0.8897154878907992	0.21815336112774153	0.11333489907748853	-1.6294501382857374	1.6059710901788027	0.25869992788031615	-0.4547278210379793	-0.9395231956118615	1.3111691703540047	0.3668120608556625	0.7664664845531209	0.1829629691250117	-1.9295463543947222	1.0243548457142142	-0.8652187428126021
-0.6245420099095911	-1.157554591165059	-0.789793569584955	-0.7491613336800381	-1.1003290845875644	-0.9300885911363747	-1.2379840988589919	0.050860011955214376	-1.1553563024904723	-2.618645898356715	1.820610196828838	-0.6933472534464302	0.5593091940493775	-0.04482658051247714	-1.2708960501274522	0.19224061249096241	-0.8974193654553518	0.15324177165678038	0.13489441342665834	-1.6039564215827595	1.65168359260025	0.20980879772287495	-0.40558493011085855	-0.9937742795584183	1.3265077287576879	0.43181668311825305	0.7574993384166493	0.18533649815283298	-1.822365335012093	1.023079475504742	-0.8424635621408282
-0.6037192499913999	-1.227169506299377	-0.8228428228748976	-0.7732884194433214	-1.081743642117186	-0.9570774060951923	-1.2095271772465286	0.05918116174883142	-1.1329883501508948	-2.5389183060285028	1.8512865550723177	-0.731714569333781	0.588939237871307	-0.013380520712623406	-1.3193295438269985	0.18479864312010974	-0.907469340340279	0.07397862041648354	0.15418382247432122	-1.5622115694300827	1.6682872141694194	0.14930245024001856	-0.3631400992719894	-1.045258035294094	1.3553247532184567	0.48409811217053555	0.7653483534675977	0.15855689890415717	-1.7154759020224013	1.0096505774167794	-0.8054163754755956
-0.5603321065362153	-1.2547461816226284	-0.8660502830556949	-0.794538272093609	-1.0584751407465463	-0.9714490483253476	-1.1867474638124738	0.05613742717229301	-1.104371847551507	-2.4583107062084886	1.8748537522475377	-0.7536417348343725	0.5937493830124634	0.01646521102857777	-1.3973795140561394	0.16285759461028976	-0.9208729841220424	-0.008277045547422307	0.17838098298333754	-1.5199102267830977	1.6454523694093823	0.09564461358787817	-0.3326911283781252	-1.0890352590880192	1.3770343680244204	0.5355781093137801	0.7820628663745149	0.10716952637494952	-1.6182650910579075	1.0095862730364698	-0.7721016374070256
-0.5098096768894618	-1.2497843368482981	-0.9233694144308133	-0.7998300522705442	-1.029263307744077	-0.9765588067512854	-1.16474743830304	0.027058214388964087	-1.0668196938886283	-2.3864760205814335	1.8794181348562726	-0.7508794218181934	0.57086554899069	0.037080064982187314	-1.4721284250524465	0.1408800857170526	-0.9409766111604239	-0.08216136807229246	0.19616563651685867	-1.4914404956975194	1.5867909103633164	0.05473671164602051	-0.3135691033059389	-1.119659085620294	1.3870135553640741	0.5779838290353342	0.8067192036319695	0.039083016812060105	-1.533392988510313	1.0173081573719656	-0.7455973701805074
-0.4709070224439246	-1.2332169002121294	-0.9832570773981539	-0.7999372973812522	-0.998615766317292	-0.9714597680982691	-1.1463083251766153	-0.012917085593049674	-1.0335015655683784	-2.313321323716676	1.8759156855955932	-0.7290776260460217	0.5307447362025561	0.05093797824370835	-1.5410784426783148	0.14669754244897684	-0.9627938453324957	-0.14098208352381758	0.20443314382444244	-1.4714068379024554	1.493739015268216	-3.797282587145734e-05	-0.3157542227754751	-1.131029941813694	1.3957217329591518	0.5896249045067103	0.8400554201462154	-0.038436628867327224	-1.457933499348745	1.0230580407113041	-0.6996932438289915
-0.4592181960860159	-1.2141708706933845	-1.039166871961388	-0.8063965171918948	-0.95692651720824	-0.9744898905774265	-1.1328814915656105	-0.05562588672930487	-1.008039764150904	-2.2240657490389575	1.8683547201574349	-0.6823314333092931	0.49140810464258305	0.06334631898833402	-1.6162338639362315	0.17246693121761894	-0.9845853386248761	-0.1923503788678321	0.1951451701337047	-1.4564783755116888	1.3787746988335885	-0.06764300505106821	-0.33783730770025777	-1.1279801552750817	1.4058609970928315	0.5748150337452202	0.8745274457078113	-0.10960028278249016	-1.4080517639535555	1.0152075476151885	-0.6530293173916768
-0.4733851917341143	-1.188602228325754	-1.0976177435036254	-0.8076252397460065	-0.8970134379750835	-0.9911019653481858	-1.1230121950652143	-0.12013375633898064	-0.9852522525678434	-2.1274496178711715	1.8429069355622019	-0.618104521439922	0.4628473988590541	0.07809716892026301	-1.7031976736368222	0.1981431434508611	-1.0106976224367548	-0.24513795370294825	0.16743258941492606	-1.4461712037475611	1.2676012702115185	-0.13212533077223967	-0.3721704399369096	-1.119033096893971	1.4127827176665657	0.5539925770486414	0.8965718641054062	-0.15450970355790225	-1.3775068104057475	0.9982419086102052	-0.6307732754623991
-0.48091176781360767	-1.1454784393762665	-1.162654671705729	-0.7944555401510625	-0.8515934951549674	-1.0068493117699397	-1.119555916126635	-0.2033280190850272	-0.9682552990933104	-2.0437185346697633	1.801503119715452	-0.5439734010254014	0.44516017249757744	0.10507854536807804	-1.7990851182368544	0.22939374319324504	-1.0363906976365298	-0.30743229556998114	0.14482234061191568	-1.426944053915262	1.1848867447572322	-0.1879766565423718	-0.4209030635350565	-1.1052995149591431	1.4122736734615597	0.5364349397418774	0.9002444606748534	-0.19344308484429434	-1.344879827701356	0.9800276928875455	-0.6344724481428947
-0.4737956624988982	-1.0991399340941146	-1.23815180754409	-0.7712231850256865	-0.8404873417080176	-1.0161183420894382	-1.1230358219720213	-0.2816309348728542	-0.9632590210793156	-1.9851382828698416	1.7611805450958133	-0.4748069218562973	0.4449312966367268	0.13213723235012725	-1.8909809259307153	0.2686008088280386	-1.0614880553348924	-0.38511258934393106	0.12954128892519948	-1.3944417830158635	1.1238394394800593	-0.23561691714169086	-0.4912549915991459	-1.0859053154564022	1.4072216498420622	0.5167536925378917	0.892947881930982	-0.25914668384170364	-1.3065643525593225	0.9675740779009437	-0.662119188491126
-0.46482284830423193	-1.0505185143148525	-1.315177250184949	-0.7377504539007053	-0.845002125556052	-1.0051913202247404	-1.1381570423283054	-0.35037176717787455	-0.9746223508188372	-1.948145375344113	1.725781479635343	-0.41972364217966407	0.4655001076069453	0.14428271727835526	-1.9659404386288195	0.3175590014501171	-1.0956131072676123	-0.4707312260342088	0.09868947687519336	-1.3539591158249125	1.0579387080198681	-0.281787406010218	-0.5662581025341051	-1.058274020396308	1.3973449116505865	0.49353432658340557	0.8754290217609604	-0.34948620073262243	-1.2868848288114707	0.9574193445104058	-0.6908917640029857
-0.4606107277459833	-0.9895600382328412	-1.3856166361659419	-0.6956092536844959	-0.8507413789330542	-0.9742397625425907	-1.169196047327501	-0.4081923830180315	-0.997499539186764	-1.9054432834116959	1.6811918637444243	-0.36088344964138946	0.501358576494647	0.1515885627635084	-2.0224698535626007	0.37591587068644616	-1.1395049844086613	-0.5407907106084845	0.054377021389775335	-1.2960962020363915	0.9827514690434944	-0.3234324275131121	-0.6392990653739703	-1.01743589001256	1.3761123256908239	0.48047135578954253	0.8532122432355573	-0.450712992077242	-1.312999715406943	0.9584803667855122	-0.6994159445276054
-0.4740066521443481	-0.9246833354323207	-1.4378658156333732	-0.6551533337794125	-0.8472040225160375	-0.9501131269538261	-1.206901215318585	-0.46587511733716747	-1.0247644845285202	-1.85043195088408	1.6312385190518703	-0.3060592674034899	0.5502667215141288	0.16161187352700163	-2.0594084125151713	0.4279286332081562	-1.1885854874416362	-0.5792459681419404	0.0007679441934236086	-1.2323377150400645	0.908494437651516	-0.37086272072231796	-0.7056375086980953	-0.9692729281299419	1.33046802864192	0.47145986335611745	0.8309203333723918	-0.5522306110893022	-1.3817015620234327	0.970692840345954	-0.7129814263514314
-0.5138491695559789	-0.8627185133679103	-1.4654668534557298	-0.615362333560719	-0.8242684909295905	-0.9391039201633967	-1.2408260782205978	-0.5311172060462803	-1.053198430815858	-1.7815143271279965	1.593765787380833	-0.27079694178999847	0.598784651951177	0.1809395070856083	-2.0807918318186625	0.4646766485391347	-1.2466164620698947	-0.5943095752152855	-0.06429543575281842	-1.1700430399961546	0.843924798215858	-0.4219607421715878	-0.7605508987957879	-0.919659504564379	1.268153334263027	0.4434651450588369	0.7991972308748105	-0.6375791499454359	-1.4742316440486796	0.9721182541094808	-0.7437450108472461
-0.5592771583089673	-0.8064143874544968	-1.477617045061216	-0.5827138577151795	-0.7903127335824375	-0.928712886944776	-1.265512820561193	-0.5914782889112494	-1.0796018384744313	-1.675989478141973	1.5765315745358373	-0.24863157380540976	0.6420271813987819	0.209412976844148	-2.1067888977057283	0.48082454723930856	-1.3089204227267974	-0.5913988494792989	-0.13318124062578812	-1.1082403348095304	0.7911754116413263	-0.4701996332022943	-0.8113526967487614	-0.8720576423327948	1.203523929442501	0.4012662464750993	0.7656930737232127	-0.714212240316013	-1.5665929128990694	0.964337424092035	-0.7924110382405709
-0.5969138748818067	-0.7480975695762849	-1.4805546886755978	-0.5637621145800631	-0.7568331588298827	-0.9100033099390341	-1.2764622042298954	-0.64794077176935	-1.1077251187570532	-1.5395991812027638	1.569627076985568	-0.23342422574811028	0.6895545671265749	0.22560180271283747	-2.1443151823377358	0.4712881313988143	-1.3692533674531036	-0.5755798970496724	-0.20594568255676143	-1.0672898930001757	0.7600815689980793	-0.507372796034903	-0.8488208065100749	-0.8405673557951818	1.1277275674706408	0.3636137196887169	0.742720562329729	-0.795751874882441	-1.6488765467655067	0.9642141740297749	-0.8674260452516382
-0.6159029429722725	-0.6766842768993466	-1.4762199102996507	-0.5401835109544011	-0.746464551356522	-0.8763646625112163	-1.274879201473847	-0.6961648337464456	-1.135608193365925	-1.4156865213540988	1.5610389323816531	-0.22191528467918956	0.7319904029662629	0.22442281706576322	-2.1966178700935712	0.44451405650933856	-1.4291376854190887	-0.5589382436268993	-0.26215781383217496	-1.0441511795484695	0.7452371684671819	-0.5323231763281513	-0.8639115091323412	-0.8290819894689176	1.0412060602989615	0.3415281767576168	0.7212329997296676	-0.8836193566001155	-1.7062321018112319	0.9713305254506901	-0.9520245161186216
-0.602161762790445	-0.6027737553031206	-1.4596281723779228	-0.5074124692680522	-0.7632168698537101	-0.8323599946682613	-1.2584112474295805	-0.7253612458226424	-1.1705533147830396	-1.314637759857239	1.5599113522448085	-0.2109788653700515	0.751050884492843	0.21700100577925827	-2.248680569863636	0.4066722296758395	-1.4879261773639583	-0.5355081042314367	-0.29861786697942766	-1.0135442023615666	0.732794182495162	-0.5561120348888583	-0.8559826470571672	-0.8212418623721589	0.9590802618912673	0.3355931487492089	0.6898015836022227	-0.9787622207726322	-1.727113779986102	0.9749851577316122	-1.0188425557807046
-0.571437834237609	-0.5417453940834422	-1.4210300367052582	-0.46574927583099857	-0.7790526263643023	-0.7821700178495735	-1.229326525150539	-0.7383048736084891	-1.2202662810222895	-1.226794542882412	1.5666382173077666	-0.21306418185276468	0.7532120729494006	0.20500627639278696	-2.2801679731394358	0.36125474539895713	-1.547873008894905	-0.495975156508128	-0.331930040775257	-0.9910950532180237	0.7081300592218792	-0.5847390782047288	-0.8285125737258543	-0.8099702482939077	0.8857907025138726	0.3292777175766029	0.6532612365069307	-1.0694910714764148	-1.7321167886228057	0.9756389189314252	-1.0509538148812565
-0.5366245427384223	-0.48159292658918595	-1.3582291342241748	-0.4179669827915474	-0.7819705873763153	-0.7169937984865619	-1.1995532473017023	-0.7435685006734657	-1.2733421266940357	-1.153656142452688	1.572928724304069	-0.21954579681205916	0.7397121492225043	0.19153105027572628	-2.2999106582544995	0.32535342119400357	-1.6083420125567198	-0.441210212619309	-0.354925126476999	-0.9940992953793206	0.6725681065079787	-0.6177218280176298	-0.7823039860863957	-0.7932288668691839	0.8263221735327834	0.3076833748478164	0.6226606845853289	-1.1384594455792847	-1.7357692918606449	0.9701087422248111	-1.0516082412325285
-0.5136803778396196	-0.42195295010448514	-1.2823293307252754	-0.37178723812067627	-0.7681326495708805	-0.6413300679486347	-1.1618717062174253	-0.741969075029622	-1.3128415476854456	-1.0990087636408172	1.5799799617351613	-0.23193232597991775	0.7021577477265326	0.18056068546786133	-2.320916953580352	0.29650110444973865	-1.6661376419992362	-0.3790890709613599	-0.36358611870351054	-1.0173710826448827	0.6426107517921104	-0.63627937139062	-0.7258610123600284	-0.768967986719721	0.7842379843830433	0.27938211807841473	0.6079835567789112	-1.1820085433940875	-1.7202231331214413	0.9697282746413132	-1.037299597280988
-0.5107648845570433	-0.3659470007784492	-1.201478545309302	-0.3235851570764545	-0.7425190384298501	-0.5691109577761655	-1.1089744371496362	-0.7408039761769944	-1.33166086153816	-1.080843670723631	1.5931131810687558	-0.2641356302199707	0.6471187312868867	0.16501740256003	-2.3529480031096304	0.25794222340903195	-1.7296514240015994	-0.3266575187782492	-0.3659427042069795	-1.0807948688366626	0.6269062011517923	-0.6305030344668647	-0.6617478233528399	-0.7466385108112319	0.7515663107220997	0.24097986466744784	0.60613179027759	-1.188932118186704	-1.67200906727182	0.9941800152539916	-1.0334063150895225
-0.5171482803757371	-0.32016291758845233	-1.1229888566301218	-0.2630744014689726	-0.7363501466216313	-0.49639516479166523	-1.0544199093329776	-0.7442027556701621	-1.3367083834292217	-1.0988675278705282	1.6083277897645396	-0.3015626731441742	0.5864216034019489	0.14429817938520373	-2.392310930489877	0.20936889038969206	-1.7929151517441102	-0.3065951612260767	-0.3683382058013315	-1.1818422514913947	0.6260927560256885	-0.5977123824789615	-0.5981207119419354	-0.718259082883092	0.7275419854745034	0.18991720303443899	0.5913088192861038	-1.1637333080336318	-1.5992147800527095	1.040934658437339	-1.033411861075551
-0.5205586402812772	-0.28844904211533673	-1.0533578564827852	-0.19398097285882931	-0.7635140364353019	-0.411919780912226	-1.002518345623471	-0.734551049198692	-1.3290506265500792	-1.1389458937625738	1.6229168231789228	-0.3390774748782716	0.5324181564310704	0.12295274088307835	-2.4213004996280723	0.15737233248283367	-1.8431944443169628	-0.31931094324295783	-0.3663967252672804	-1.2920717273021978	0.6200600290139181	-0.5517741979569436	-0.5499678139173386	-0.6706152336027913	0.7084448239470634	0.14681715520735886	0.5631964404915766	-1.1319345861371923	-1.520665498236164	1.0978493937095837	-1.016280310235895
-0.5120461671312281	-0.2635280020234172	-0.9922286348954519	-0.12502236667357614	-0.8165063566056112	-0.3238961521957542	-0.9547177378811267	-0.7082811724061653	-1.322754035155519	-1.2094116788468268	1.640131728144863	-0.3819622799796765	0.4946573914540034	0.09859219154581046	-2.4271091884265	0.11013993134251003	-1.8859978499739516	-0.35338327326321767	-0.35703524340487514	-1.3901027701761919	0.5937767996523146	-0.503696133012281	-0.5224486868836479	-0.596485190591036	0.68649829548594	0.11795822001277405	0.5323881725185149	-1.0954263323357476	-1.4455999064826002	1.1498609199832308	-0.9769703612713497
-0.4846021685212906	-0.26011760730528555	-0.9382437137700943	-0.050336871576514695	-0.8804866796542854	-0.24937943736043328	-0.9155713285748345	-0.6806152452133012	-1.328547796006363	-1.3147464027574611	1.6604860942452375	-0.4257497471257019	0.4623446223778406	0.07674423457116107	-2.4106087899763264	0.0645766055319582	-1.925197532474252	-0.409658907864598	-0.341438538980997	-1.4625191201527932	0.5495432883692366	-0.45588164415307997	-0.519536680733429	-0.49770111597365146	0.6649391528663622	0.0873930104312052	0.49439381306299685	-1.0450240212607738	-1.3854819540301058	1.1906459731945165	-0.9177225925371172
-0.4500727539996177	-0.2811437157245848	-0.8913847900312335	0.023613228475691157	-0.9344528469353517	-0.19073155970664374	-0.8787268550459941	-0.6597330888546705	-1.344020244138164	-1.4267192078716835	1.6832384989243139	-0.46655759372628774	0.43678181516512693	0.06106179270170692	-2.3729257784964695	0.015213297538575287	-1.9569581007439605	-0.46800813385806234	-0.33563139341923653	-1.519748925190544	0.4965019956489737	-0.40946544876420826	-0.5406074756182422	-0.3778357258959959	0.6518608787943434	0.046490437193423974	0.4537079839194	-0.9894524829354856	-1.3454220760812055	1.2333547991167264	-0.8537995575815083
-0.42131678341252093	-0.30913504286465826	-0.8574752921937762	0.09079769411523125	-0.9847563465902963	-0.13869778194544963	-0.8432324904775363	-0.6468032492209261	-1.3589065904260154	-1.53769249830386	1.7092539351637797	-0.49149363270894997	0.42625352556599594	0.04119685093017049	-2.3270684823584524	-0.03543827733555386	-1.972303342308102	-0.5275072167951637	-0.33059824566503776	-1.5779183120049154	0.4321580969660143	-0.366792927267143	-0.5773665364088281	-0.2579168977563371	0.6404377987725659	-0.004317391251917979	0.4185774542797687	-0.9428027869242606	-1.3274818395894683	1.2772693321697386	-0.8012624319408281
-0.3996769181401339	-0.33441482666326766	-0.8436625712322788	0.144604098230452	-1.0466457626070496	-0.0920703429943562	-0.8137866140515928	-0.6407330152579768	-1.3668878242791405	-1.6369323555120174	1.7389378684238033	-0.4726463835365335	0.4099132899265756	0.013191109903749105	-2.276362449365086	-0.09129963588465113	-1.9630733983047481	-0.5985818470393454	-0.3025527161687051	-1.6301074422753892	0.34989505301712526	-0.33159435137985493	-0.6276822567655167	-0.1518690637109432	0.6276956859680036	-0.05747042367071227	0.38042399316781317	-0.9148458046993335	-1.3251184551414545	1.3141050246903498	-0.7672045317445424
-0.3742277307235384	-0.37066657707553696	-0.8401422797151484	0.18073037980895146	-1.1189324286592446	-0.06256595465661495	-0.7877463874782141	-0.6365069466386833	-1.3762462373284308	-1.7001082019913465	1.765389662729925	-0.42013736228344956	0.3791126023573441	-0.0245982792300387	-2.2129615416958957	-0.1659907568919547	-1.9260359496984605	-0.6756896178999362	-0.2541151550496911	-1.6801633589843523	0.2572206898705032	-0.2994738080838028	-0.6888299264926205	-0.06258551311684593	0.6208604068630434	-0.10014574951834787	0.3290341581382958	-0.8975181046424746	-1.326709391425723	1.3460643017041583	-0.7331466315482562
-0.333495220625647	-0.4158356710540675	-0.8298864564217399	0.20544578160811838	-1.2027584669098654	-0.059492953085771474	-0.7667623189614684	-0.6234736958641729	-1.3973266872567098	-1.7276220164726712	1.7823226726616537	-0.3481124533063782	0.34661223011654985	-0.05787273316453582	-2.1451771800009087	-0.2600261368790202	-1.856351711107401	-0.7454652465759922	-0.19328065697939967	-1.732009723370652	0.1617790564623526	-0.27080655824642175	-0.7574560561185251	0.006914503522772629	0.6167848516871123	-0.13495079242515112	0.2727475276828488	-0.8829673397327893	-1.3353137477927322	1.3691334981401826	-0.6773817420394375
-0.2802682873417661	-0.4570399482223116	-0.8144844184061479	0.2155789124970157	-1.2888615888459347	-0.06985540024326826	-0.7593130927725577	-0.5865214482305444	-1.433943640163123	-1.7274699164123597	1.787145780849734	-0.25652986669584626	0.3171585332693746	-0.07948489300977014	-2.0726665243004554	-0.35402100532895553	-1.7572897742522795	-0.7990899557550122	-0.12035622667479622	-1.7590116099639985	0.06237917571809215	-0.24192040623636918	-0.8310678256769629	0.06573454177060475	0.6107627626958109	-0.15575108971410637	0.2235055650152463	-0.8888823992270233	-1.3609477726173953	1.3571568073075428	-0.5907645322583602
-0.2053784717332678	-0.48874450567707195	-0.8053603352798582	0.20990717821357158	-1.3550223269330326	-0.08839346088226505	-0.7649059191409421	-0.5284974571468812	-1.4779813470172452	-1.714242643310282	1.7849369594857785	-0.1468313543286796	0.2917045358921469	-0.09410431503350046	-1.9939798512519264	-0.439002056767379	-1.650336419137717	-0.822135205796956	-0.03957074601183118	-1.745127575385012	-0.040072097269540564	-0.2034338303677326	-0.8979012654523502	0.10875599868762739	0.6014783086422357	-0.1556846114912361	0.1949998515700808	-0.9240490931431775	-1.3983424486238394	1.3068654232071741	-0.48469200349200836
-0.10552282680502242	-0.5110658186477928	-0.8077153309914914	0.19245073833632703	-1.3944631349187175	-0.11846599718484799	-0.7771885354080222	-0.4737171288452372	-1.5208820803489522	-1.6966968149243626	1.7701857398873275	-0.01459554378261243	0.2787411572160966	-0.10107772522144623	-1.9238103028412272	-0.5144061808281772	-1.5388158965123315	-0.8031505384346362	0.03588323020016525	-1.71827892530459	-0.13293717243137307	-0.14485292852612736	-0.9404263659860185	0.13428030730302346	0.585336164732537	-0.14630010236282048	0.19658202915354944	-0.9661628156960956	-1.4252911699920947	1.2517565692819543	-0.38850242182707073
-0.015161715922009222	-0.5304146837630926	-0.8223211852237459	0.16639324058029986	-1.4204526796870622	-0.14782388195932766	-0.7867675584819362	-0.43179425237880187	-1.5543859677235683	-1.6817149589836926	1.741200751849116	0.1435165787092642	0.2746213917207847	-0.09297171570696634	-1.8718063756391055	-0.5828382693488352	-1.4231143195714824	-0.7558283924194886	0.10020720441963045	-1.6996768191434328	-0.21049468931108084	-0.06851414635047408	-0.9530510052069514	0.14247541581166048	0.5570057737256106	-0.12571770591549242	0.2166774522597769	-0.9929001980253046	-1.446520705618188	1.2165124101740026	-0.3095608567083708
0.05045222763744951	-0.5331122500770246	-0.8494432925710674	0.13001876317416175	-1.4527149455511696	-0.174466090927015	-0.7931299469577391	-0.39086756990174343	-1.576497700677813	-1.6612792294518581	1.7089334243714582	0.31932672786304367	0.2732969133784853	-0.04847177220162995	-1.8319977562852863	-0.6444158057870306	-1.3073208109174526	-0.6903106022167356	0.1585294526229206	-1.6859702163162553	-0.28342452076046953	0.014673146655895631	-0.944422013016028	0.1342688562897375	0.5197943221860567	-0.08000284798887769	0.24832542341959557	-1.0057388323121548	-1.4635759518296088	1.201593793942204	-0.24303675430575716
0.11325041847399905	-0.5147743899533014	-0.8858572612365696	0.08760178981613227	-1.4958291621237572	-0.20133698838369535	-0.8076841215506627	-0.34778993569675687	-1.584584625027388	-1.6385837275953978	1.6839374441461257	0.49509508710734995	0.27216754232740226	0.03048161088527897	-1.7999226273300497	-0.6894403281537478	-1.1872506389662507	-0.6281750272080295	0.21856400882506155	-1.6667874244219079	-0.35180450841840105	0.10846155916734665	-0.9151949252541094	0.11441661625554075	0.47824799106424737	-0.023633008230118508	0.29774858519591973	-1.0106125411261988	-1.4704103276359848	1.2042892192168428	-0.17907489744795507
0.16564490170219623	-0.48245018427789715	-0.9263131590703549	0.05120586338785281	-1.5313566800651108	-0.23026250898367265	-0.8335488339591919	-0.3011032526790457	-1.5793641550512265	-1.624155950445862	1.6620770634794169	0.6453883175367899	0.275330531683093	0.13558914770369485	-1.7664565476001477	-0.7243815289287107	-1.080080325008581	-0.566361797032896	0.27631981170549935	-1.641862295832679	-0.4037248815390571	0.22205391721863058	-0.8758092616725905	0.09036948835409123	0.43582443911116925	0.02628844391029662	0.3625427347803504	-1.007497870623287	-1.4615041537745317	1.238536660429998	-0.1091455596243158
0.19303135768155646	-0.4410362516966533	-0.9653200634287176	0.021986166938948986	-1.5539520812268441	-0.2622145788051669	-0.8591907783892575	-0.2523655820361467	-1.561009238834429	-1.6101084234471053	1.6350537559532508	0.7382663913409904	0.2863540936368512	0.26662277217762587	-1.741375354230204	-0.7612186696413763	-0.995687012308591	-0.4894416597321457	0.31231719577225425	-1.6276959834667255	-0.4365078877456	0.34342847087794337	-0.8344614499959782	0.06583760089018334	0.38449421433842035	0.07531244004197243	0.4495934383042931	-0.9858640447807762	-1.4307596937473461	1.312631382641591	-0.04798442571051666
0.20025871208204887	-0.38846865114381524	-1.0005626352635624	-0.00030855950423679075	-1.5616139665835402	-0.29916206280810254	-0.8776737700568947	-0.21073915083990585	-1.5236620606798168	-1.6112871989145183	1.6056092403935167	0.7769053416399164	0.2911267181450814	0.4095622189236584	-1.7347683380505405	-0.7976587972901639	-0.9224100823664253	-0.40950495212319094	0.32052416693846447	-1.6110577241948991	-0.4541935080949447	0.4556136006763408	-0.7871023300643974	0.0460693349534201	0.31790867109488297	0.12075030537329763	0.5583438399702148	-0.9474278849903305	-1.3770003708811738	1.4156791520875263	-0.014137272983284283
0.20381101047634628	-0.3258748628404058	-1.0317175202414275	-0.01696525727020168	-1.553031938919989	-0.3333724314584029	-0.8930312594812463	-0.1851345523863058	-1.4677357743462396	-1.6371496413124618	1.5883904738517656	0.7883557768355758	0.2925374939431115	0.5296061509561654	-1.7241060146827671	-0.8172785347224133	-0.8625404734745503	-0.342947960665936	0.31902805944451845	-1.571433987984292	-0.4715132727416397	0.5568759587975683	-0.7328221786701217	0.03123645574309773	0.2469818451973287	0.15519710452352656	0.6602882263329504	-0.9123784602949186	-1.3082882931631772	1.5375627462657782	-0.01364922621284376
0.20598612191216312	-0.25596643012788817	-1.0516343168751763	-0.03304895973038381	-1.5358320803902838	-0.35886762472348444	-0.9047333288953625	-0.174452181545204	-1.4053399485330027	-1.6765272604980734	1.601712910400104	0.775346578016567	0.2913593460692244	0.6251310470562238	-1.694176084457474	-0.8176512408640131	-0.8206085804585157	-0.2994506526013819	0.32444604409744876	-1.515313131395342	-0.4929197234285665	0.6449684474282864	-0.6691772295492623	0.016995212219239476	0.18472798000016583	0.1824273232578075	0.7482935397955219	-0.8854862825943293	-1.2352484595079096	1.6706353026178788	-0.04141243226765715
0.18614542288915562	-0.17770905296879785	-1.0484404302040884	-0.052595147193424105	-1.5179018365275108	-0.3848201949665522	-0.9164556499438843	-0.1602090204237344	-1.341598970946767	-1.7127868284473018	1.6296668576967481	0.7347435019723997	0.2707042376432754	0.6988659690823086	-1.6525259246414215	-0.8090952042220738	-0.7928893303002357	-0.28420903420203414	0.34488131582111026	-1.4629586669925017	-0.5141160016905675	0.7110500992273422	-0.6023348709188973	0.005460224835400704	0.1406204201739223	0.19826022000456733	0.823933118960485	-0.857154038863027	-1.15975316149107	1.7896037648887682	-0.07732269179720494
0.13600277460421148	-0.10043472674621785	-1.017648556223224	-0.07524837872097742	-1.5127712375947326	-0.41371712950540485	-0.9229699256777304	-0.1421051767136766	-1.2749082676868841	-1.7326087255928804	1.6586904614930718	0.6787575602511451	0.22158222501611347	0.7400918114628172	-1.6057674491282685	-0.7934982624268734	-0.7794121411479282	-0.30736493993311437	0.37315601785264324	-1.4156892352948895	-0.5327902108534539	0.7405259468862238	-0.5435908326082833	-0.00853291340058573	0.11761738487221902	0.20549895982813887	0.877515021256483	-0.8279164767475955	-1.0780782781642735	1.8768916024605216	-0.10427618389196987
0.08369268723419383	-0.013460343415510261	-0.9622665003363015	-0.09587314558313874	-1.5165305738678783	-0.44308573405280605	-0.9261393064622286	-0.12929598341082563	-1.2096427847579168	-1.7284965918194621	1.6897645620450956	0.6089266215214172	0.1594480568900969	0.7562535786445244	-1.5585534862135535	-0.773513921160451	-0.7782868969785948	-0.37238237397629304	0.4032251840748914	-1.3700449171422469	-0.5421467758446128	0.7370771208188315	-0.4869694817823619	-0.0262361799413675	0.11270943036734596	0.20811007669306983	0.9100513099980816	-0.80785405846303	-0.9928634337162098	1.9387416989215194	-0.1150575807298754
0.05082050047314372	0.09207087347027638	-0.8867419098847222	-0.1099437041080306	-1.5233475036431814	-0.461220016578425	-0.9382194063852516	-0.12245016589213269	-1.1440602303396	-1.7029492138321636	1.7157143514957731	0.5158437771607974	0.10462290805813117	0.7414099560715142	-1.5124268158057952	-0.7625798572889584	-0.7931026118748156	-0.45791441056202853	0.4303886155112103	-1.3244893148655081	-0.535646998999673	0.7249034795835407	-0.4283235508765023	-0.03630162062011723	0.12365548154292341	0.20282875120954583	0.9215066292616267	-0.7991902084346006	-0.9122321227430812	1.9799125784146607	-0.12018761780552471
0.018588954999186096	0.21165366203623334	-0.7963003129177448	-0.11818012861040614	-1.532287563332747	-0.46129862824651624	-0.9587106851314582	-0.12079214060185502	-1.0885118675993892	-1.6553418949547052	1.722499140195898	0.4001400548023309	0.06512493777657466	0.6993800841349679	-1.4559071963000048	-0.7719218177512267	-0.8251500070896484	-0.5313512992134325	0.43146529402563916	-1.277453770477097	-0.5202693832425725	0.7064710231663618	-0.3713766618438944	-0.028930985068101368	0.15396122018814554	0.1982085147201136	0.8988479016905625	-0.7939506196518415	-0.8401079726726499	1.9773993488842325	-0.12497380374745566
-0.01897103806621655	0.33945028378260833	-0.6916829839922692	-0.12917734867700825	-1.548323817777907	-0.45738948438779126	-0.986053766851606	-0.11941332539164477	-1.0453164819745493	-1.5810953369427128	1.710535978333071	0.2657771378640773	0.03421168830856467	0.6381887962884186	-1.3782588386184789	-0.7925543436117353	-0.8670635137630469	-0.585817953853274	0.3990525143302165	-1.2294383189139275	-0.5067677509820364	0.675230555952273	-0.31872866091053764	-0.008700861595452936	0.2054867386496076	0.20729756508021993	0.8441699657613235	-0.7983317977387683	-0.7770997340445558	1.9173926446587728	-0.13659819046157667
-0.036813089720510395	0.4679271208689385	-0.5754645557256779	-0.14576969937654766	-1.574728679696428	-0.45508830646729886	-1.0231783879897252	-0.1130880106148066	-1.0061149160185885	-1.4943494132601323	1.6962056704980313	0.12457739173600815	0.0181603615426768	0.561114059183406	-1.285873259525088	-0.8113071341493934	-0.9186850093483395	-0.6296424178683193	0.357420945105626	-1.1807333030425948	-0.49451936910717126	0.6571197517071828	-0.27293480002754233	0.01587682992160076	0.2901449519388112	0.22813110148060994	0.7584760458075612	-0.813262514923658	-0.7224963453040927	1.8183049533002305	-0.15254844627732553
-0.04007383878655004	0.5906081505381158	-0.4605181912048777	-0.17211216271245616	-1.607592439364239	-0.4423424964635784	-1.0641069411237225	-0.10026502915985391	-0.9852298333716261	-1.4092820223859879	1.6782840971586566	-0.0009427803577144678	0.03886049472813737	0.497792866118698	-1.1847207723801056	-0.8305339096714777	-0.9784259138417621	-0.6620308569669342	0.3250341094707919	-1.1384117976965407	-0.4896931874977549	0.6725724581412643	-0.23237630701645634	0.047737365888807434	0.4103306088944027	0.25453772889822934	0.6492881145864349	-0.831992754860593	-0.6822932319341002	1.7016139378319681	-0.17361210121064186
-0.049756345425001604	0.7071579241293411	-0.36537270383979303	-0.21262936553794382	-1.651719886570445	-0.4229111214144525	-1.1012180611722382	-0.08349174212764898	-0.99141753152742	-1.3328191492094583	1.6398807257171408	-0.10988907435436399	0.08081231440307624	0.4711825802352079	-1.083245036111434	-0.8654548546778752	-1.0382035910204568	-0.6853166628548271	0.30286058568769064	-1.105155441851957	-0.4773630719020847	0.7093390883674832	-0.1903060680866506	0.0910985361999929	0.5411997910833671	0.29162519079022076	0.5482408847863922	-0.8424766231949411	-0.651088372339119	1.5826508342594385	-0.2065275282852154
-0.05704891480681472	0.817790756064791	-0.29942672288889915	-0.255858337591334	-1.7044687449630644	-0.410919268772881	-1.1396016589159141	-0.06386775464833443	-1.0038858073661907	-1.2851140517218	1.5747552496627257	-0.20502798226106575	0.1385453122868335	0.4731037470109337	-0.9938568579831681	-0.9262788765254453	-1.0907333719319756	-0.7034690069901622	0.27789375138121064	-1.089472894516006	-0.4436070452097723	0.7498940663982993	-0.1514912112237047	0.13961266249006046	0.6622178473678999	0.331970085602819	0.45794627526729376	-0.8207911988953039	-0.6150595483837996	1.473435203002153	-0.24699104234352814
-0.05202736124511392	0.9152851821189151	-0.2673536336245035	-0.293449280967503	-1.7516716872727298	-0.40533426708075454	-1.1809521211000311	-0.05642904658925161	-1.01139303535645	-1.2766344733594408	1.5048916200880755	-0.2812820300768253	0.22484276801741152	0.5035215767054694	-0.9078872842236233	-1.0023271340266169	-1.1326358467997917	-0.7136637637414933	0.2401105511439367	-1.089646293728	-0.39610807717645274	0.780428685790305	-0.12229979888169613	0.18724124375264628	0.7637481547475662	0.3811011855380071	0.38475067432483834	-0.7627241715526237	-0.5724060862029884	1.3839020708179262	-0.2960341967867387
-0.03787954647387398	1.010245107180329	-0.2606516574866037	-0.3288493599392082	-1.7836654291173268	-0.4039406966009532	-1.2313213111395038	-0.06200290707652569	-1.020620135970757	-1.3097108043321524	1.4438709991208725	-0.35763219468437335	0.3282608885522781	0.5700666190477525	-0.8217952676141964	-1.0853879386050589	-1.1704418445282705	-0.7236516424653087	0.1979168606065922	-1.0963443423587569	-0.3482938505057437	0.8044051747847295	-0.11167298317576838	0.2293695216333293	0.8496869823889874	0.4365772625226317	0.33131019572345133	-0.6947127142910099	-0.5318499998310202	1.3003385286057627	-0.33638679112449765
-0.02897194726052859	1.1043198204979663	-0.262003034559471	-0.36166942796188095	-1.8037760880185238	-0.41815154223728523	-1.2909016195611867	-0.06172024995843258	-1.0285277067505991	-1.385456634367214	1.3858739920137704	-0.43856671236113237	0.4299943326687523	0.6646135368897456	-0.7399495690386965	-1.1774909182710054	-1.1992164707538664	-0.7304401284379978	0.1527741951823371	-1.1047602529502019	-0.29881381276339736	0.8228286964193494	-0.11545457768631255	0.26725710759361376	0.928079789959968	0.4829938350239805	0.28442382146922435	-0.6330244134118114	-0.4874163259880698	1.218377237202977	-0.3691192006601569
-0.04288191915871596	1.1863183820268097	-0.2745040351116387	-0.38923448555986057	-1.8093041025001781	-0.45233332482646116	-1.3508363315849696	-0.046422295201151965	-1.0328770308166284	-1.5008625551284653	1.3294679541408474	-0.5109677305234622	0.5279269366697876	0.7670925155441908	-0.6653769757462208	-1.2648540480926953	-1.216676141721167	-0.7328071979621391	0.10354101620527137	-1.1093936411962828	-0.2457219229778754	0.8200097725222966	-0.11511120176967134	0.3020491029621396	0.9959683583068866	0.5219463803909223	0.24436997946092473	-0.5715800325117566	-0.43422482925551115	1.1504825289928893	-0.39638881395850223
-0.06945126978388025	1.2526160826265504	-0.2993260559737641	-0.4210495136878981	-1.8024621104830536	-0.5037453557582062	-1.4131641117410307	-0.013534105399617732	-1.03453605133666	-1.6386543454805431	1.2815998603862948	-0.57061446831457	0.6209068171245463	0.8573641608430196	-0.616752471200857	-1.3341895438913611	-1.2344630895873914	-0.7496894072308615	0.0614467779001834	-1.1139665413451558	-0.19332282377822135	0.7922896096360648	-0.11401418260741389	0.32109213805743064	1.0413085094471393	0.5629819100744428	0.2116215551774086	-0.5067160811348612	-0.3876477396469375	1.109456334355444	-0.4205193991651523
-0.08061454011585088	1.306283209345343	-0.3352061849377953	-0.4633837551033812	-1.7909549611669688	-0.553896026742849	-1.4725014005498447	0.02256672384170578	-1.0349171776723434	-1.7883533976969965	1.2400338583554777	-0.6136121061715524	0.7132863674524835	0.9233718949723736	-0.6079071997253408	-1.3885762824889125	-1.2461457716984092	-0.7689675527252391	0.027044953559630186	-1.1187612311837893	-0.1425856435682607	0.7469679251105498	-0.10878327416299352	0.3389175487399339	1.0567719277501628	0.607326577963025	0.1841853584227432	-0.43318358896070663	-0.36401901071755816	1.1079237466247345	-0.4447331741622184
-0.08203392500342112	1.347925433376297	-0.37529907177457933	-0.5061347203776165	-1.7740558495391159	-0.5983687913367113	-1.5210816962168106	0.04542748002698798	-1.0391127701071727	-1.9659899717056426	1.1899723895402132	-0.6511101919418609	0.8010658881836525	0.9649842900240545	-0.6238639519220365	-1.4242831513156398	-1.2493597043912108	-0.7733312357707589	-0.010413945920285545	-1.1154343858373867	-0.09922785072237542	0.6695703712017711	-0.09447297135127608	0.3711368831234482	1.0327379978949252	0.6473464681304839	0.17151025979317186	-0.3592336183607103	-0.35103574290574524	1.1268345931340797	-0.4730842547359712
-0.09044665759380319	1.3831987918612327	-0.4094800652316418	-0.5389088262099858	-1.7510343902664256	-0.6551299889563081	-1.5696282391597667	0.057057786325109515	-1.045380536820883	-2.163986225215967	1.1340722180985465	-0.6871957787719742	0.865657657766344	0.9802221963216606	-0.6514331840015943	-1.4305664907245632	-1.2561700057036453	-0.7707765326867773	-0.05477396551678304	-1.1067805553969259	-0.05933401080582947	0.5533154479481996	-0.07843241067388436	0.40031406497720734	0.9735351963919203	0.6852205889930982	0.1676387861531775	-0.29477307310316797	-0.32169294378495744	1.1451774176173575	-0.4919738831464171
-0.10200121781369867	1.41036547437684	-0.433786549467775	-0.562021679640573	-1.7191552186701529	-0.7207242794632602	-1.6238992440947448	0.06668881056842595	-1.0499508501067616	-2.3729554116487543	1.090100454337406	-0.7114924321396963	0.906367544491421	0.9715595509606931	-0.6939110574828529	-1.4182590857443507	-1.2770421818642177	-0.7633962793330529	-0.11148335795347837	-1.102344761601723	-0.022841850507533776	0.42413189433318504	-0.07311231367968679	0.419826591617241	0.9009979979464529	0.7188585697650812	0.16195532142597094	-0.23884503634682402	-0.2719544438108601	1.1605783167014772	-0.4887183893481398
-0.11269647475030857	1.4300824012171847	-0.4481544637188023	-0.5839303236852104	-1.6861947903553183	-0.7916248575663789	-1.6804721848071753	0.06381398085513759	-1.056599743156155	-2.577589746362667	1.0543847396604245	-0.723089132018511	0.9236420438907068	0.9426879319508459	-0.7530803402601022	-1.4020382662773423	-1.3169515771902742	-0.737199747709173	-0.1750073903047935	-1.1053086783648813	-0.0019063417357191824	0.3055226558755769	-0.08153617220612341	0.43074322428361367	0.8265782964032262	0.7468569812969655	0.15130434942552914	-0.20188646873772975	-0.20229087365275406	1.166044189027783	-0.4802053007955759
-0.11849293573711546	1.4558513809794598	-0.44644312616151405	-0.6024101883332115	-1.6654862179706775	-0.8591915862908964	-1.7352596064195	0.044379580467227384	-1.0685011336048764	-2.7545853272600014	1.0188543806223767	-0.7330602044188181	0.9173235693059116	0.9095487714512588	-0.8351807199633579	-1.3860929252628198	-1.3608912588221778	-0.6959636645965427	-0.2423841156535235	-1.1158295747391411	-0.0010967886915588519	0.21006790641705675	-0.08659762240596727	0.43473962792056947	0.7562149408206478	0.7747298228523187	0.11499381583398169	-0.19350875560791075	-0.11913248060750685	1.1600638816590016	-0.48217967182144755
-0.11665157155864654	1.489908738068997	-0.4268801889870256	-0.6135146535105208	-1.6465463237945452	-0.9185791282762727	-1.7894529800892556	0.017816705442531437	-1.0828974603182786	-2.8938655253451264	0.9777015672033489	-0.7438879699633258	0.894282148625847	0.8783462398342445	-0.9347659386298431	-1.3732386145313469	-1.393409344408497	-0.6422090552607107	-0.3198011924500622	-1.125386694097898	-0.015279535292133823	0.12874798296531167	-0.07408446887225516	0.4389192477701072	0.6970089377817623	0.8043975764251498	0.05336402141648783	-0.20323741016067914	-0.035181177195502275	1.156580727725572	-0.5150950988960211
-0.10552666298039393	1.5083164833303866	-0.4026347150024896	-0.6182334383816734	-1.6223684210778309	-0.9638844619003752	-1.845188853246249	-0.017994572604648408	-1.0964258438638645	-2.9986950597697266	0.9286518312505958	-0.7596093339071459	0.8665356405768195	0.8388057671000461	-1.03081500779172	-1.3626610521866016	-1.4287184768069854	-0.5793951127664279	-0.4023422212128593	-1.137254458769974	-0.05193127095009601	0.05602778772565316	-0.06506750648980167	0.4457745877242347	0.650349753858726	0.831299097279687	-0.01991996933509954	-0.22106233171348552	0.04589007114240833	1.1538156393722652	-0.5710707358738929
-0.0865913013451339	1.5067650332741875	-0.36662036348494614	-0.623096238115777	-1.604660157071186	-0.990322995182553	-1.8951968891388191	-0.06348513342750256	-1.1082407602700355	-3.0715672850939053	0.8834134706234108	-0.7838934503020263	0.8340240121461475	0.7922570944374974	-1.111539129862296	-1.359602431133257	-1.46599862513607	-0.5175145269544281	-0.48787546496354717	-1.15808252690836	-0.10953797578958799	0.0023252771607222733	-0.06762275844091224	0.45762638647566345	0.6200632244287874	0.8486683796216544	-0.10379747871119341	-0.2510691799169857	0.1299794944247512	1.1366249350361983	-0.6324259792986623
-0.06746029476591157	1.5068023053476103	-0.31096071095325817	-0.6257191471090929	-1.5896657758217256	-1.0034618635267298	-1.930637249348861	-0.11289842352340367	-1.1115075574330324	-3.127273932182944	0.8434114067960946	-0.8148346992759882	0.7904513011287911	0.7473821948411237	-1.1659184483521403	-1.3649702098030336	-1.4898640978778102	-0.44138822394531096	-0.575626925894565	-1.1845037277685169	-0.1814558659337767	-0.033565744374811454	-0.0566035131159658	0.479272618591397	0.609952774118032	0.8488530413518479	-0.1893278775180609	-0.29421956238126545	0.22369126867400552	1.097399263047418	-0.6957278638191644
-0.054474841132330976	1.499757883470814	-0.24584751993665882	-0.615653427432641	-1.5675465572545901	-1.0169437646043966	-1.9419140344404568	-0.16250819478676032	-1.101806450955859	-3.164082146778296	0.8097886662087361	-0.848095288225713	0.7344367482330609	0.7251051644014733	-1.1876006282093445	-1.3571636365980069	-1.508176895143429	-0.3562603211807707	-0.6541163571954345	-1.2215869638964167	-0.2566353207462643	-0.05804704858376393	-0.028143446882129042	0.4976171418762177	0.6194261187885595	0.8314098943178028	-0.2678666424225634	-0.3520426697448026	0.33261669086350065	1.0328858935019374	-0.7600668477268522
-0.05155551167438284	1.4852077978086227	-0.18281172798692796	-0.5918572694395426	-1.5359108474360068	-1.0292393441454117	-1.930235591933148	-0.20215257911832413	-1.0837942281669437	-3.14499902135423	0.7824371247386246	-0.8753840991117168	0.6697774415111021	0.7212976205904282	-1.187566344211377	-1.3396302433279736	-1.5215474435084464	-0.29238312184739257	-0.7112797706924316	-1.2720138742682512	-0.31584556334630465	-0.063180081163342	0.007384811921534734	0.5104460937614196	0.6523218999611405	0.8064288554572739	-0.33817631609684967	-0.4201854685336485	0.4435218311945137	0.9638337064462792	-0.8172626016308252
-0.04260571453194743	1.4653138286195224	-0.1246140489888167	-0.5543368014218389	-1.5036557422124202	-1.028474667010341	-1.902440223711272	-0.21939121628397498	-1.0631013100589812	-3.0620827599044893	0.764052162301917	-0.9113652111681475	0.6114441135005239	0.7209303955528146	-1.1711051274731656	-1.3302032086377316	-1.5260851928710522	-0.2544715205257817	-0.7525783911394679	-1.3314010881063965	-0.3597560318281065	-0.05023804862806169	0.04574926660810622	0.5278020128991803	0.6937593788630112	0.7816324783269387	-0.3892788842466875	-0.497339234244321	0.5349316076047942	0.90321611060788	-0.8763550827562812
-0.014597798142353185	1.4387854303612702	-0.07137650344551917	-0.5037232374596968	-1.481493559802163	-1.0209279468735717	-1.8686436211604949	-0.21855703308179777	-1.0412105663245868	-2.922063790097852	0.7480459305648555	-0.9694824382725358	0.5658265279886816	0.7194576298756491	-1.1285048111420246	-1.3216998369940622	-1.525276193795061	-0.2381858897550138	-0.7886881994687738	-1.3955507314646645	-0.3974703058565289	-0.03935101608112411	0.08017604682202382	0.5436044112344187	0.7301768495041897	0.756573881539729	-0.4279803621752637	-0.5883589126155441	0.6102683235482825	0.8473409628173044	-0.9529063278970297
0.014683728470681917	1.3949581310259387	-0.008511540200259283	-0.43858868550768937	-1.464193452305174	-1.0077283331495055	-1.8299393725387276	-0.21006353138690384	-1.012603671952149	-2.7380281492661074	0.7314179851222044	-1.0371403017096568	0.5277393335051553	0.7213246792774107	-1.060798812870963	-1.285737745483413	-1.5122844040883479	-0.24717786727659924	-0.8204048135384013	-1.4607730304134094	-0.42554389291194816	-0.03721560304975936	0.10799395549746649	0.556456265146194	0.7579629794114242	0.7249893392074939	-0.4659747216307822	-0.6847073043772903	0.6727343137965296	0.8162497949376727	-1.0344323225046512
0.031942681468460216	1.3200133093922464	0.06681476693363106	-0.3647366381281307	-1.4487264687813757	-0.9927813964392269	-1.782398660771257	-0.18679947175263548	-0.9785040745066329	-2.5284451304470625	0.7231735207654786	-1.1012293068777665	0.4947174244666847	0.7259710423848995	-0.9806526210518329	-1.208903564161912	-1.4863743700454664	-0.2767662363283642	-0.8457694567739068	-1.5325159462411027	-0.4448836480871006	-0.05002808123794833	0.12448937777872011	0.5654529445848789	0.786043650619669	0.6731437118384667	-0.4894819913695163	-0.7726216937832617	0.7272660848264463	0.8204938840380981	-1.1170065084715137
0.041659713685258316	1.2092080941172179	0.13648542374450517	-0.28747113208203723	-1.4437426629792627	-0.9867425910267548	-1.731739197305302	-0.14564873180391746	-0.9488915190467628	-2.309779565169425	0.7346539856519165	-1.1435206952646515	0.4703402692544431	0.7216145937807898	-0.8919648160248954	-1.1025607791946324	-1.4620676250804583	-0.32145189027190696	-0.8600213940572724	-1.619772042732566	-0.44986551297423966	-0.07694411369395918	0.12382492308288087	0.5753313520466172	0.8207386949571156	0.6038180050893561	-0.498365167187312	-0.836702286765599	0.767724975734102	0.8446508962410242	-1.198610146883523
0.03395283736328948	1.0793009412133112	0.20197077729584473	-0.20460743125698505	-1.4462846903639612	-0.9985950866203464	-1.6795844881657238	-0.10030639361616098	-0.9280897077000342	-2.0918093144532115	0.7660022580865293	-1.1484310096277532	0.45320459619698444	0.7047338386307026	-0.8014501636777099	-0.9674629051722012	-1.4432436874895536	-0.37824712550053796	-0.8550833745252321	-1.7080282090978574	-0.4287276159413852	-0.10260480920056922	0.11795185708006628	0.5895153405040439	0.8544732785303989	0.526629401868622	-0.4944539181332083	-0.8759921664830472	0.788974973563209	0.8773335975333149	-1.2708133389785314
0.023184693094615298	0.9399965667978327	0.25911602945391277	-0.1103788128429037	-1.4485510330886293	-1.018430239782851	-1.6269369892556054	-0.06160649770359165	-0.9094625583863198	-1.8847359466293045	0.7950876470958301	-1.1307162670020614	0.4462970476752455	0.6849152831797074	-0.7186298200171445	-0.8152691624807453	-1.4304688566259476	-0.4460838740582423	-0.8251612246463205	-1.7925865364538756	-0.38973284695369065	-0.1230654612584163	0.11875009460057044	0.5948400616822227	0.8834503797851951	0.4466634862257822	-0.48345822587715037	-0.894919418710829	0.812148418475547	0.922218054989329	-1.3376036487104765
0.02906554993960166	0.7710236219382812	0.2942548838610434	-0.0050334726674315326	-1.455679450726565	-1.04293564068151	-1.5800578308787219	-0.027191270056749883	-0.8918795030678375	-1.6912103484631331	0.8272391272991545	-1.1059306716935027	0.44912985546118395	0.666074705986778	-0.6464424134403811	-0.6723404083310098	-1.4303438294960213	-0.5260831261871431	-0.7693685223504243	-1.8697854786496695	-0.339727378149029	-0.13522570031987058	0.11346121359879502	0.5943667531330517	0.9039113955977468	0.3686549849229903	-0.4677822932275374	-0.8942767833811622	0.850223462732177	0.9707892969164191	-1.4054310578296065
0.04553425081078698	0.5814205844395409	0.3135493759285063	0.09761541901023944	-1.4718159541390088	-1.0745125184507502	-1.5580071762832737	0.014473078557771666	-0.8877319517677584	-1.5080329865431445	0.8771808872642748	-1.0761637191757376	0.4500641192210497	0.6385714834328804	-0.5962506404165209	-0.5576279397925917	-1.4419787071161856	-0.6215741747951798	-0.6983163884183017	-1.9290234885147028	-0.2874995305548702	-0.1370662655268208	0.09244393184384814	0.58382800390513	0.915174398825498	0.2888515716027217	-0.43267828053064583	-0.870607163866568	0.9058346149710352	1.0038631831889258	-1.4683391773421408
0.07434392785308923	0.39027075589377935	0.3253548596124716	0.1910228462909001	-1.4936881306081946	-1.1169342331589567	-1.5612575636053942	0.05517225652514599	-0.9160313828777966	-1.355628726111153	0.9480987270353598	-1.0273489259200852	0.45019544143629153	0.6109986813981714	-0.5646946691447875	-0.45508108585443063	-1.452392731585309	-0.7221457628696651	-0.6318260851396837	-1.9684980207521992	-0.2401523537173305	-0.1382367220419197	0.06710546485220553	0.5553798698972715	0.9220384917533824	0.203456601092204	-0.3673095971868551	-0.8183942160233354	0.97498151450306	1.0211021158102243	-1.511969449422287
0.1059425043906987	0.20266177432312737	0.3224141654855096	0.267874692624263	-1.5237055356691953	-1.1735739400187764	-1.5754100807826041	0.08256242067596772	-0.9678293343651942	-1.2456929753761001	1.0249981477378582	-0.9551861102417524	0.4498802681197104	0.5873609855559953	-0.5433749201232357	-0.35125001618923635	-1.4544850973773038	-0.8102854248254905	-0.5789002015388329	-1.9818941180137135	-0.19277014814230325	-0.14838216763654205	0.04906708065980949	0.5177632912514321	0.9240074363199163	0.10652027244461464	-0.27545490753657215	-0.7387637243705892	1.0372582293734363	1.041856354555108	-1.5330830182298523
0.11451635634669641	0.01701889462549616	0.31128589559426817	0.31835343416151524	-1.556118174984228	-1.236470421007139	-1.5910004640026223	0.10014576164417058	-1.0203735248123746	-1.1667367476394659	1.0953792284711974	-0.8693287412290502	0.4533771911084452	0.5619838026935442	-0.547317579889454	-0.2541924755322431	-1.4525582086690336	-0.8838858914521402	-0.5315349949241505	-1.964663075389256	-0.14664119295294673	-0.1622623523404137	0.04862559733841354	0.47786796096159784	0.9176331783817553	0.007146408958475436	-0.15654851680134932	-0.6409283588898329	1.0843775673618572	1.0724384460906233	-1.5290843623038604
0.09584185463671965	-0.1637599794905372	0.2835628372687189	0.3477937491238753	-1.5784128292441104	-1.301618054309027	-1.604258533993579	0.1233925860883113	-1.0777186259922333	-1.1087160067756894	1.1555773337906334	-0.7756524801539106	0.4693572286717728	0.5291036324836418	-0.5796620831144319	-0.17972416797915688	-1.4446962085578101	-0.9443856867083908	-0.4911530646179128	-1.917220244479649	-0.10765810021108077	-0.17729512399426864	0.06647668557627832	0.442720984181193	0.9082238644288388	-0.08512167114983135	-0.012287509316526756	-0.5325669081552608	1.1276858200390878	1.094848522628475	-1.5088526052747038
0.06593886761345163	-0.33466175414968774	0.2281594277937376	0.37321084036167473	-1.588240808358191	-1.3666942224581047	-1.6216209352240984	0.1499451199989307	-1.1314222091580457	-1.0752214006371221	1.197710987465684	-0.6903718118919382	0.4961357043913006	0.4806221964652325	-0.6311615457750375	-0.1452974637257495	-1.428133791111154	-0.9817776874027512	-0.4586840727912146	-1.8371541664762279	-0.06850375586371986	-0.18405428699940468	0.10598275369999584	0.41633021556045885	0.8896229409628826	-0.16636913920021096	0.13790003487061578	-0.4212831084397952	1.1629370802799093	1.0992640900763921	-1.4704521980187049
0.04322487323695757	-0.490449703036135	0.1685737655718012	0.3986738937897776	-1.5898626934360338	-1.4253849792035804	-1.6439483621564253	0.17383309351581921	-1.167392208116493	-1.0560622251829013	1.2210619363954827	-0.626867865456454	0.5252967403016503	0.41509765317484326	-0.7024330798346794	-0.14204438729417962	-1.3988259609491096	-0.9989533748035317	-0.4265134376612861	-1.7272513263903444	-0.03180142314049787	-0.16132420017182242	0.16675137209054763	0.38937834728869086	0.8527284414755029	-0.23500790431300303	0.28124620783091825	-0.31396769915424366	1.1983213448403158	1.088836063069539	-1.3980493504266978
0.05609524160938435	-0.6221785285285512	0.10543730670693555	0.4113441375834247	-1.5894330550048168	-1.4765504553581295	-1.6725200430305214	0.20667647182302162	-1.1931935002195337	-1.037516882114936	1.2332876854134653	-0.5871381985202768	0.5476290210194071	0.3414941590569565	-0.7827702824996265	-0.1583300252205975	-1.3487967226361088	-1.0099515880803338	-0.4011055543247991	-1.5983229634628517	-0.010795856893708095	-0.11416641783063568	0.23832518328658142	0.35184192573585626	0.8074523210528615	-0.298856544144585	0.4097031174428859	-0.20684461139070875	1.2495126612283436	1.0673851935379695	-1.3069509839352154
0.07096042117515285	-0.7237449286040516	0.03176437739131612	0.40352137279378075	-1.5782803573944855	-1.5443280062834368	-1.7124157628098264	0.2457589889564245	-1.216029052937344	-1.0120672827378372	1.2477183942195935	-0.558148538318713	0.5511484563878974	0.26561386970586603	-0.8627597474709068	-0.17221738014889548	-1.2863052212843162	-1.016023217632095	-0.38994960827167857	-1.4589180620990518	-0.0021242983245310237	-0.05915496162095653	0.2962486869392474	0.30183153370969784	0.7571818046565724	-0.3570914673782947	0.5309032237250922	-0.08677969242607127	1.285945613693172	1.0399111470507456	-1.2118373235596576
0.061001709909931166	-0.7791358887186212	-0.03786967326860034	0.38154838168271893	-1.5481340608041199	-1.6240438109857087	-1.7548463121622497	0.28427963889166713	-1.2176912761996928	-0.9713479237344786	1.2734635201522815	-0.5394684487841899	0.5517825550843528	0.18417108741660854	-0.9550767585683634	-0.16542764652584213	-1.2237217882193436	-1.0208824457202712	-0.3903171491300178	-1.3183921146670101	0.011595290524817694	-0.0056936901850919985	0.3359955641473631	0.23219028790621307	0.7011997482493939	-0.4109720670140512	0.6504106651624144	0.056870412214226396	1.2992972011592205	1.0167240592508207	-1.1077890796934278
0.05213630862567562	-0.7774027373044885	-0.09354762887576724	0.3622657107774179	-1.5059364062181284	-1.6948336181019719	-1.793688946952456	0.32020466919368895	-1.185782354498775	-0.9371471387444649	1.2945091083228455	-0.5336095034760466	0.5679314354958486	0.10677551159452325	-1.0556121337499378	-0.15831382060574528	-1.1612744140898776	-1.0212288461384378	-0.3978495747209233	-1.181063971307328	0.044670202877091336	0.04841982037750693	0.3709173408125427	0.16040770261817072	0.6413950580008468	-0.46688394568193203	0.7551304915319037	0.20992550835804505	1.3074923134659682	1.0040239441396999	-0.9984721491008542
0.043209528535471234	-0.74732883306195	-0.13631886575764768	0.34248664821683944	-1.458293084516466	-1.7518342239834834	-1.834161838312324	0.3596249960535932	-1.1182140998441263	-0.9304818968158198	1.2946635713552894	-0.5410021384618566	0.5831648124639423	0.03791115322520698	-1.1509020572425421	-0.16981099484335052	-1.109480086883805	-1.013699448160225	-0.4053344362007497	-1.0531074504749667	0.07230787675488552	0.11062824393766399	0.40334629751145545	0.10026698083797345	0.5694405390856386	-0.5160962967784047	0.8169768409817719	0.35412912372024596	1.2950001385264698	0.9916560683268434	-0.9069800176014038
0.022801075557435203	-0.7074616915277281	-0.16694296154662128	0.32859381016112144	-1.4000878180473957	-1.8005806047154032	-1.8864886863443509	0.3985523964758477	-1.02218307422129	-0.9470662355347699	1.2898559094704534	-0.5553862253025341	0.596417100013525	-0.0171996611038046	-1.2460499470292834	-0.1901072749456763	-1.0698133912805463	-1.0156575727462531	-0.4058835854832098	-0.9522052392535321	0.08267638305124408	0.18075735223549919	0.43533823031646157	0.052833066801256504	0.48614297854566607	-0.5463845137646841	0.8249672797273317	0.4807142113581472	1.2702869128373957	0.9561278982058579	-0.8338118239375711
-0.0016276892102584707	-0.6485624975022939	-0.19110302117892233	0.33937654000630696	-1.338191241390122	-1.847258069273464	-1.9519993483745135	0.42535311712430535	-0.9174918333741958	-0.9757805540635524	1.2892187494616203	-0.5645047835495878	0.6058835557008403	-0.04586254167121831	-1.3348699903340944	-0.20626732710698956	-1.03761155078757	-1.0213250684768187	-0.40127851472872383	-0.8827366758808335	0.08682923448450779	0.2552957757257135	0.4734262004987249	0.02417881455424311	0.40674168717231424	-0.564466590385197	0.7803260066250652	0.5927391525487031	1.2421820769989	0.9009868920904825	-0.7678589580958136
-0.00653415751080493	-0.5758633182922894	-0.21040666478412443	0.36693240516622605	-1.2876944044411294	-1.884091209031903	-2.022660676088536	0.4378279477386802	-0.8168488588153643	-1.0063418018961152	1.3023905845533255	-0.5637316702243335	0.5998614941161631	-0.04748606289014097	-1.4067978180691065	-0.23014887824535535	-1.0209719107018422	-1.0176830529691463	-0.3904771375036483	-0.8338824560363894	0.07777625188490941	0.31593614494694017	0.5161787318343249	0.0074068970940889154	0.3323764117390568	-0.5749701495985828	0.6956795059095205	0.7056881751987072	1.1891235845859265	0.8395976436883708	-0.7228477354947624
0.0035818369446614573	-0.4834192581868738	-0.22712042320904602	0.3856665939339063	-1.2489589195466917	-1.9100366327596898	-2.0908648054946624	0.43291247151428164	-0.7284147379676537	-1.0354418027206862	1.3287072237060584	-0.5450181487622315	0.5824068956788303	-0.02933741497860911	-1.4605698200235324	-0.26022869456467196	-1.0258810641856977	-1.0207766011480541	-0.38223557425665333	-0.8122519124750527	0.062394744045866736	0.3539670469051176	0.5362952092365247	0.0007958454234047646	0.2664759971739556	-0.5742610485546411	0.5943405897393417	0.8174410517971415	1.1247853027619803	0.7700846085738278	-0.700591693565485
0.003355502597724322	-0.37525104210646687	-0.2601605249612497	0.38999316811446916	-1.2253467074310787	-1.931465458829864	-2.1481870566801056	0.4175490230345165	-0.6592323011854064	-1.065872679072982	1.3542592708481909	-0.5245828830298334	0.5665919489003788	0.0001372261982661216	-1.4846371865964492	-0.27364611566225794	-1.0553396623573585	-1.0322559261167552	-0.3798098045916145	-0.8137963752237465	0.04460792956600167	0.3733019163606556	0.5293518806363866	-0.002822674775098638	0.20614305350511955	-0.5636319193647241	0.4900671319059707	0.9128700528682693	1.0558686030138529	0.6964614518178371	-0.6921562488173084
-0.01569494429869058	-0.2837294658182504	-0.3084043814113559	0.3909246685046187	-1.2089416799991244	-1.9502107684120116	-2.1923086175054074	0.3979146944411262	-0.6010769061994317	-1.0933430363942174	1.382885132335969	-0.5149753828419431	0.5592379048468163	0.03677468837196143	-1.4888933000583666	-0.2638382725229899	-1.1000956976023084	-1.0400451244085942	-0.3746339645041788	-0.8311443615028052	0.020694978107732725	0.37273902505950096	0.5109612016723712	-0.010242931384688746	0.1454131193870955	-0.526603549226395	0.3900673213441466	1.0040445266108722	0.9722805037053306	0.6216861749146354	-0.6877028220370419
-0.023889014892879472	-0.21843345219173024	-0.35378380654899627	0.39333002313049803	-1.1943017504554185	-1.9594547859280265	-2.2224633011355523	0.36916639730824763	-0.5403401009062263	-1.1169022493074463	1.4173960353598827	-0.5082263124620205	0.5612189942653274	0.08200135089910167	-1.474464634628205	-0.2419012751668827	-1.146455021925131	-1.0402520024361102	-0.3708893717592171	-0.8536539987435552	-0.00253296692855407	0.3542663621208115	0.5030189613147299	-0.013800379512331878	0.09175217649331088	-0.45796109087899933	0.29415995894514707	1.0956364787793171	0.8986933061194622	0.548700703263381	-0.6838760916779082
-0.008375521689274943	-0.18863442949068016	-0.3991998378375946	0.3948712885786733	-1.2010041099823974	-1.9600515199539923	-2.2376148989434457	0.3179123889067155	-0.5087354397253911	-1.151640816653561	1.4373217665452243	-0.4907079824108525	0.5499890688304739	0.1425354992046583	-1.4178372654145177	-0.21896769399736757	-1.1833159616421116	-1.038317933434677	-0.3753387781501708	-0.8743288303690162	-0.032015487647367134	0.32534893837180595	0.5117148449179858	-0.0086855935777381	0.038280124216478265	-0.36365434526936014	0.20777659848015334	1.159257376416346	0.8371123061515316	0.5007403529492305	-0.6924668240348613
0.0053810031940400484	-0.19788722171774223	-0.45223910006320295	0.38980012691519433	-1.233173287519741	-1.9598692838143257	-2.2362377878038555	0.24287381812906048	-0.5148110419001014	-1.1808548925233664	1.4417432708489486	-0.4624621825979121	0.5138154266261917	0.21054944169739617	-1.3281454290185435	-0.17842374763727128	-1.206490107900732	-1.0470885995779888	-0.3848083602650287	-0.9061012115621139	-0.08530587361198642	0.2808135147113956	0.5279828363973088	0.0037044027981521553	-0.014714899214153329	-0.2500763014967645	0.13436444250532378	1.1981203961702929	0.7673720027321267	0.48350142032793186	-0.7083006141440291
0.022662973244049374	-0.22863668229105874	-0.5048817956534327	0.3851732664246487	-1.2745617897269415	-1.9673195259948018	-2.225973584432547	0.15984846024626456	-0.529457182514203	-1.1780030163925281	1.4448557009527057	-0.4346593558253876	0.4682991468232506	0.2797191766769389	-1.2341142180227316	-0.1209743368326622	-1.2275498247561933	-1.0466219212368468	-0.40318972719208857	-0.9479146168916264	-0.14761032135677318	0.22007039549075183	0.5467213507054549	0.02022821497043417	-0.05796444742441118	-0.13965228007586816	0.07543495675682091	1.2256364461252292	0.7073307835409317	0.47120320759374457	-0.7116226597746388
0.054848484613545356	-0.2804169102928522	-0.5412286530421786	0.3838127855916671	-1.3168775948815172	-1.9710464337138602	-2.2047059930341213	0.07138367635919018	-0.5518891897001135	-1.13766933968496	1.449095711193308	-0.41643895529506947	0.41627678927088274	0.34408406195381114	-1.1500694458633407	-0.07124237385139338	-1.2563023873706258	-1.014820438402348	-0.4262453490352039	-0.9843768418881979	-0.2109773074720204	0.15576229802946157	0.5521796899518069	0.03134333186710429	-0.08378803583687282	-0.045785029384089224	0.025331193450177963	1.2412473247904237	0.6625952922035372	0.46644468345084344	-0.7058603802918275
0.10009233694868662	-0.3589864410668537	-0.5655625918915304	0.3821366977186025	-1.3470919175568257	-1.9610734716391796	-2.173025686278744	-0.02152089250476046	-0.5746702957985407	-1.0720707565306709	1.4574753307034225	-0.4035969161139531	0.36565770338996	0.3875751029873884	-1.0889802591999334	-0.03310481279684285	-1.2867795889243303	-0.9771493929266866	-0.44012974546023054	-1.0064428997494277	-0.28481010193220346	0.08477098321477823	0.5324556421686258	0.026289618003371373	-0.09887367290599228	0.0314552791210996	-0.0051898076432047285	1.2555119528014989	0.636372979042247	0.47041012023659406	-0.7050229364016403
0.1456162300859698	-0.43608838394985605	-0.5935815499373238	0.37504626382779266	-1.361191218741251	-1.9446186202046032	-2.144767905737937	-0.10785540689206044	-0.5780619999118871	-1.0050272228034245	1.4672258096264819	-0.3961457752548809	0.3160104019018292	0.4094269254887496	-1.054044865271441	0.012973009535264795	-1.3210774724778294	-0.9549701439301608	-0.45330932823926595	-1.01726220406991	-0.35818363072310333	0.0175144075093437	0.49486266843762444	0.00818556599756597	-0.11194554390625015	0.09455049909349308	-0.007019476692242885	1.2560232466039343	0.6355237976172039	0.4758491990711035	-0.6831107456060812
0.19044961165632732	-0.5027867593388856	-0.6172169214058935	0.36768924923322244	-1.369630033594397	-1.9263842864650502	-2.1227813813181067	-0.18233211047155456	-0.5684793949004303	-0.9309273327067326	1.4723346744245838	-0.4004877468491472	0.26169178161436885	0.418824020924944	-1.0402431072326785	0.06726252044370326	-1.3634616695227137	-0.9434763856107031	-0.47050159238934625	-1.0174638310606008	-0.43054911029074655	-0.03925720086426367	0.4658897680425696	-0.015166867097841975	-0.1321344291689556	0.14173895762704888	0.013173175204030501	1.236096860615429	0.6424809466416582	0.49000688013590654	-0.6288710022548878
0.2363225967524459	-0.5663589395696282	-0.622918329417607	0.3696257895180077	-1.3677825883401658	-1.913245418120873	-2.1154030358496163	-0.2600455827570167	-0.5538588762248622	-0.8297862247446831	1.4715584976865501	-0.40146145173987274	0.19956511761493784	0.4366015782721506	-1.0520759842453287	0.09776770790288876	-1.3988958290511275	-0.9310925706612323	-0.4789896242119336	-1.0120521626304524	-0.4977108763004942	-0.08903734188622703	0.45652051088849677	-0.029633313883000355	-0.15640527267935372	0.17129222092716004	0.05474290243894999	1.2124225503320045	0.6739262371220429	0.5255136154634557	-0.5631732517704064
0.2661488602682781	-0.5969453348217232	-0.6142091160021754	0.3835737822020901	-1.3611733171399505	-1.8977767857950785	-2.1190517053150506	-0.3462663448894749	-0.5423802477619403	-0.7159556260366563	1.4636152362430916	-0.3952932611016274	0.12632859420601825	0.4693541861005658	-1.0682531335718126	0.09193809770982533	-1.4248352812422262	-0.9193197675604734	-0.47765782910171606	-0.9938492779108637	-0.5513126288205592	-0.13846902638842834	0.4560388927197012	-0.030652454065490543	-0.17768588167732394	0.18044036304092845	0.11121957098403082	1.1824579190479718	0.7316245340682384	0.5883604298192491	-0.49216244667136
0.27837475117824073	-0.5997221042916773	-0.6051887503036004	0.4076334567529284	-1.3620218530416028	-1.868994195500722	-2.1262342849842857	-0.42221148666784253	-0.5405450764144921	-0.6081981654510624	1.444191509913195	-0.38965998130463897	0.052491740670276864	0.5060419001215133	-1.0889557706299566	0.05969091415403334	-1.4468253470350778	-0.9142632836786186	-0.4705448324903264	-0.9581048450011522	-0.599944192699315	-0.18766393915284169	0.45338553336383597	-0.022873399039592592	-0.20135163490629898	0.15572523707187796	0.1656942103522652	1.1282889206027602	0.7822889487286788	0.6751659845386816	-0.4100042096565774
0.2908538296627427	-0.5916247463407038	-0.6108779562649943	0.4368868588080545	-1.3634862040279996	-1.8322325208950931	-2.1437857014692585	-0.4752062492722642	-0.531590208897101	-0.5000061332645784	1.422327267670675	-0.3865633490126738	-0.013244408216667752	0.5441946487662033	-1.129131718533423	0.01023037847153772	-1.4649984080966614	-0.908451454440484	-0.4599207396792734	-0.9187472564182567	-0.6506463441717875	-0.22845122153016623	0.4450464039596877	-0.015811940846309474	-0.21857269640774094	0.09644512844527478	0.20958858956736423	1.0563888159813364	0.8071812186941166	0.7546354812044757	-0.2985576204293559
0.30466406100126303	-0.5785469075786891	-0.6345316308090425	0.46222734639534835	-1.3521580707249217	-1.7887495486676541	-2.173207950988396	-0.4985875081994002	-0.5094176238388402	-0.4071925036045771	1.4022354887254553	-0.38657588598551584	-0.06892502747935411	0.5813771502062506	-1.1829429021998117	-0.057245637772843194	-1.4828515467963763	-0.9023172803687769	-0.44923611072684677	-0.8695986611674037	-0.6971061263263052	-0.2524187757420332	0.4387318546354765	-0.02146874140979364	-0.22290117291823536	0.025667980496846283	0.25015951195908864	0.9841697390794936	0.8048894519566488	0.8057896157406639	-0.15730690228911706
0.3043111328670562	-0.5686371950575606	-0.6767324218384937	0.4739385124846633	-1.3273679332437234	-1.7260674631377224	-2.2155034894447807	-0.4974534326890024	-0.4861048625158474	-0.3426857815975234	1.3766177947945337	-0.39181634063345616	-0.10990506276150089	0.6094408741333476	-1.2311559987695695	-0.13198537262470372	-1.4950343374270982	-0.9217541927214811	-0.4279317129734655	-0.8048844622352009	-0.7404094300249874	-0.26714776478891566	0.4424554765886656	-0.03309915390435224	-0.22030792885499534	-0.03979829609122727	0.2905315572802656	0.9196200692141872	0.7810919098524115	0.8433594499364749	-0.00724915833684443
0.2962398198847653	-0.539271460210043	-0.7327062771659044	0.4653374546058805	-1.301052579331706	-1.657303693103632	-2.270490052128762	-0.47391705705071735	-0.4621483499872053	-0.3135749164829297	1.3427015744455306	-0.3940312058355367	-0.14494182978811582	0.6284785931885757	-1.2571726555126166	-0.19295523600594375	-1.5010025442467965	-0.9739307557078856	-0.40175847984961344	-0.7379644640248373	-0.784000747787457	-0.2754169060463557	0.4681150223595056	-0.03596190722595334	-0.22195031676171392	-0.09873862713427499	0.3352258642680121	0.8665580922127812	0.7373948753179321	0.8650085913073319	0.15487665121176705
0.27328798263521825	-0.4883671259336707	-0.7887380922323322	0.4485612551451264	-1.2826676347958952	-1.6057773179273909	-2.33676015044914	-0.42829550878289363	-0.4475662642194365	-0.32127769810869766	1.2993129086318687	-0.3908008458332578	-0.18576803047526466	0.6454559865064559	-1.254679719089007	-0.23898849564720753	-1.5098500523233185	-1.0349164737729541	-0.3879475915962545	-0.6831783781142622	-0.8158146255901737	-0.2723701451940733	0.5091952683867867	-0.027026299858129314	-0.23104908173421776	-0.14950582999897433	0.37703866347804527	0.8125204352948009	0.6538681626184489	0.8674575164574506	0.3379052820988915
0.2247910535847813	-0.45237628003535735	-0.8294258290221848	0.44443385045587835	-1.2706986241662523	-1.5753403093454754	-2.4053186834573665	-0.3731670296406717	-0.465203766157302	-0.3496986808068784	1.2460501934691912	-0.3925184111126061	-0.21306053886588305	0.6642772360658268	-1.222536022137837	-0.28786566519502554	-1.5128580579785944	-1.0960417142286727	-0.3793730795717051	-0.642602962507593	-0.8293162578507107	-0.2665625365313654	0.5469354032249201	-0.010697154911716564	-0.23436267137057984	-0.1978798168403707	0.39602479447966255	0.7608563074046418	0.5412697749881012	0.8519172912159936	0.530567290716181
0.17597572197848357	-0.43552930284852265	-0.856871290702969	0.45209727965247115	-1.2635021804433744	-1.5592535034478723	-2.4720106908278643	-0.3123647259084355	-0.5152658313090681	-0.3920313868785386	1.1899221890546685	-0.4029157405895395	-0.21392726548648114	0.6800949713701907	-1.164263021021728	-0.3362566962972789	-1.5124462039035445	-1.1587594343845755	-0.36292886916859696	-0.6038663850560264	-0.8234820270180372	-0.2504888627095022	0.5682157912017096	0.013735490437042119	-0.22512944189109313	-0.24450690371413933	0.3891038724246039	0.7406672383616744	0.4250956173812151	0.8240734945419905	0.7230961956688049
0.14557403215688006	-0.4249533520149731	-0.8859152209755876	0.4703228201807931	-1.2691734077354333	-1.5419696562406968	-2.531661879969967	-0.23477189995386677	-0.5731906288482429	-0.4567716911210706	1.1333964423316014	-0.40917586902862624	-0.1976995917458399	0.6808448835522649	-1.092932714394143	-0.37272518202205784	-1.5257946886573994	-1.221736954854104	-0.34448696610016316	-0.5595608701215726	-0.8049401486412154	-0.21960578679773407	0.5701422638768927	0.042553873874493914	-0.20272189226317136	-0.27930086691713196	0.3753901935377282	0.7530790126850235	0.29455187770837726	0.7834438435831202	0.9155585487890961
0.12722560535350674	-0.43077711348719194	-0.9192542729606151	0.49561121728574264	-1.276949863340454	-1.5236674306059736	-2.5777478493326256	-0.14288765434547102	-0.6229868663877258	-0.5458968943185216	1.0781604619294456	-0.40526015451098696	-0.17593012052197818	0.6653943732855147	-1.0422413745427614	-0.40278879372652143	-1.5522195402940933	-1.2811301932189876	-0.3286610891410852	-0.5104243724901611	-0.7778551503993383	-0.18819555871504284	0.56414433390439	0.06469249956154324	-0.17392087548180515	-0.3135962434486026	0.3721904824471396	0.7826965270756601	0.16346077410493898	0.7199754202176681	1.1167669218751162
0.10677879062175262	-0.45069437772218135	-0.9527885577507519	0.5152891630276527	-1.2797568344244032	-1.5071625535644304	-2.608098298762026	-0.04219967361988488	-0.672238637733376	-0.6387159561235345	1.03510775321135	-0.4002829762927279	-0.15960489313572837	0.6425104551521239	-1.017507918866484	-0.43006521167641465	-1.5817369747621899	-1.3349281026070905	-0.31449995606977965	-0.4691956854336528	-0.7501785557021133	-0.1711658631594725	0.557638029198159	0.070131730872585	-0.1422576856232333	-0.33423773164959203	0.3842291744509591	0.8355380379420707	0.0390403486837721	0.6221255881800832	1.3241757073401375
0.06319600222260532	-0.4736073848584802	-0.9712960175726172	0.519054998486514	-1.2716187664731082	-1.4871523107775408	-2.6202459041330677	0.06119078491771296	-0.7261151689842886	-0.7090676661625542	1.002689824277059	-0.38761227574045204	-0.14862260387818915	0.6099163339188889	-1.0087459085288881	-0.4505843052329584	-1.6107947506643825	-1.3890868457641172	-0.3034694063095045	-0.44454476955176403	-0.7226381838728959	-0.16395996102643595	0.556933439654921	0.0715592905289564	-0.11253142497238944	-0.3203696357120867	0.3945133287435015	0.9042671828346265	-0.08202427544324523	0.5132743484112183	1.5169708196220923
0.0017059471878434318	-0.5012073552276202	-0.9724796164535936	0.5075950923708578	-1.2543902653813217	-1.4679103183833615	-2.6154935205925205	0.15607395360831547	-0.7869032181545605	-0.735125665780898	0.9821230715070733	-0.35744414009174463	-0.13977523863415817	0.5756484396194788	-1.0011152701242065	-0.47127354724544945	-1.6386905097119697	-1.437501115319875	-0.29999290219062524	-0.42521680622411884	-0.6816701293400602	-0.1569595588922333	0.5583247810314426	0.08138425992869219	-0.10116917413234143	-0.27960371215464797	0.3806626456524705	0.9556592461326645	-0.18569602700912632	0.42587397817392236	1.6739222242068326
-0.07090518024979892	-0.5268831548063397	-0.968031969112193	0.4875341283764187	-1.2457760148354287	-1.4599776864214158	-2.591269190570856	0.23735855728822125	-0.8556116490739409	-0.7185087341918811	0.9838298880155852	-0.3072837117510549	-0.13937376786184638	0.5486013492175636	-1.0021437900632195	-0.4925502065463311	-1.6675938403360189	-1.4742772930486043	-0.3098429971941171	-0.40788898264412854	-0.6256397176875144	-0.132035982946659	0.5566970899980126	0.08015900150704752	-0.11381203932460655	-0.20992714811817037	0.33878797357604523	0.9785455072527022	-0.27218464359475536	0.36828940560678725	1.7974479710024482
-0.15406195378455	-0.5529456521468145	-0.9746363288475381	0.4660851062348157	-1.2448164890057116	-1.4664166966896255	-2.549182919003331	0.2978196042559305	-0.9294284539883995	-0.6600968788873036	0.9929779611121115	-0.24706027320921659	-0.14075452715353584	0.5331083181569843	-1.0373387628334627	-0.5109262397886766	-1.6944673187330355	-1.50599698689548	-0.3258591305975119	-0.39196448291934877	-0.5645573836728538	-0.09070814622457521	0.5408438252751528	0.05771119846126527	-0.14049684088893385	-0.10823393330080541	0.27665877673695355	0.9948177843228827	-0.34745997292920416	0.33712857464848733	1.8889955623621766
-0.22029352157887025	-0.5824464982604872	-0.9899529525108945	0.4429538679281072	-1.2394066250926423	-1.4749103301011321	-2.4938183258104427	0.33213831483805795	-1.0034214097302745	-0.5679133780485921	1.0010061772234145	-0.20041855524617064	-0.14224034421741857	0.528550862163865	-1.085086576573667	-0.5259519689103396	-1.7078415443665809	-1.533579120192027	-0.3465192508462752	-0.36735389243559774	-0.5124540827008732	-0.05026038558445585	0.5040490890646558	0.03427097426399519	-0.17205758159932869	0.020161367702487908	0.2041216798725339	1.0121173397667635	-0.39552057225622705	0.3200504029779628	1.9725402958838907
-0.2463488247042119	-0.6161311346158019	-1.0118983400102344	0.41840699416005256	-1.230957069278716	-1.4785693459250204	-2.427332210056403	0.34036984164301193	-1.0569744640072039	-0.4615737073109016	1.021928194968023	-0.16864568707369157	-0.1624902298077635	0.5274066662571957	-1.133123355439593	-0.5286986511277801	-1.7124969663220575	-1.5561288251913146	-0.37641113265450066	-0.32988353248557095	-0.4810683339118948	-0.0038531249781420364	0.45463417306071446	0.011315509629182624	-0.2112443807771774	0.17434652594455588	0.12674524095812117	1.0107007275801982	-0.43233207547679775	0.316551172949456	2.066733322578846
-0.2613214171803912	-0.6611930713832435	-1.0370681193064608	0.38917197698104783	-1.2139254858012376	-1.4835754798793828	-2.3472977508849246	0.330914616338997	-1.0872211624457733	-0.3507851098091025	1.0594472655487936	-0.1421132735491533	-0.20749247693961417	0.532524623623515	-1.1928215913283349	-0.5220912194218131	-1.6996963945787602	-1.5599777187265036	-0.41285388976136117	-0.2887637240040354	-0.4796010190193541	0.05325800513267028	0.39922578651175966	-0.024339128740252926	-0.25238411684215756	0.34352252344370315	0.04755239146603942	0.9797697979172506	-0.4833955030959941	0.31241961651457223	2.1382432664203885
-0.2770343915033304	-0.7061152378753519	-1.0523938945075566	0.3406144549984794	-1.1780435161541298	-1.4972539101272777	-2.2575593835606966	0.3019043443161783	-1.114562973603129	-0.2259761460336021	1.1097983525498918	-0.1299189779648718	-0.2647076900889873	0.5433442328896232	-1.250399117057111	-0.49838791904682067	-1.656396557670595	-1.5497492841567395	-0.4608417538301718	-0.2475511671067825	-0.49250716274259954	0.11668155912071695	0.3360000235748519	-0.06255116007698516	-0.2905016030359051	0.5009097160873207	-0.04155779461068656	0.9270830824222196	-0.5390168864363585	0.30996533266609416	2.162562415151981
-0.27398846825811185	-0.7401399819006443	-1.0577963522864462	0.28054493641791023	-1.144062696565156	-1.5181288812631724	-2.176282824145667	0.2613154715656206	-1.141779877810135	-0.06622219340156452	1.1617944708465242	-0.12752859514300405	-0.31997933445277643	0.5523006582806815	-1.3001892775333568	-0.4330954746537681	-1.6044220443066888	-1.5311591283817774	-0.51692848881274	-0.21750471295400028	-0.5139019371836978	0.20010115647359444	0.2641854032944201	-0.0936253931318585	-0.3245179217666766	0.647051009362175	-0.15407360214564414	0.8561821115615181	-0.607258333485054	0.3265076345007068	2.1384262839593027
-0.25089852869517965	-0.7683875545454948	-1.051789893016749	0.22066845903661578	-1.1178225293786006	-1.5398614342327908	-2.109266790624677	0.2174346775006867	-1.1696565469343736	0.10923609045762173	1.2088052947710102	-0.12522179214008358	-0.37083104825784247	0.5597147385137632	-1.3573945769984896	-0.3233659251823883	-1.5580921381320845	-1.4932956382293572	-0.5718650371092113	-0.20035835366563243	-0.5317004279093916	0.31111582975689217	0.17946519986125806	-0.12103148493065341	-0.3498164582947286	0.785739355206434	-0.29094522158700664	0.7725269402529011	-0.6716631174687924	0.35391737660762057	2.0890281864103177
-0.20243996139846027	-0.781027446444799	-1.0380808894829658	0.17040114357475936	-1.098495960614374	-1.5649957284761802	-2.054904653334873	0.18595632625159203	-1.1965852043328802	0.27559009927817024	1.2492861939989046	-0.1308091030366514	-0.4133156609203349	0.569861746132032	-1.4293762795874496	-0.18056275679775663	-1.5082725041251357	-1.444077912148129	-0.61151188569877	-0.17954238314668747	-0.5468600870776794	0.4278487638773177	0.07381244379543597	-0.13595978925169594	-0.3612267321729844	0.9036310969963411	-0.4245419986000173	0.6919395317589	-0.7094721530862518	0.3828061194616523	2.026780039235084
-0.1470532613802499	-0.7691562910598282	-1.0216813338537674	0.14091793056811602	-1.092627815708007	-1.598419980445567	-2.0186609782934033	0.16849707865230754	-1.2167560754432263	0.4204545424347269	1.280931807770973	-0.1569069015026681	-0.45123401255569273	0.5721849276857771	-1.5201749993463622	0.0027722044858319085	-1.4529774172811378	-1.4001572257947044	-0.6309699311402591	-0.16039588411066408	-0.5794329208592965	0.530321785035156	-0.05242948898640369	-0.13471544580790698	-0.3499125043711447	0.9958844041662325	-0.5457862997867892	0.6252930882267237	-0.7397408668933829	0.4232803681681082	1.9701499759059395
-0.08000075205636155	-0.74473376494993	-1.0013801726349585	0.13243943853014248	-1.1031145737499524	-1.6326625084146325	-1.9973900116225765	0.15156178083290323	-1.2374169661280223	0.5310693112961699	1.3142919612031752	-0.20244954484656869	-0.4826087658086965	0.5688914989273908	-1.619485946029111	0.21317292372623503	-1.3917839917194585	-1.3614517901814613	-0.6425453061728958	-0.14188249382541113	-0.615932865321479	0.6131963606519955	-0.1971334515720798	-0.11366848338749577	-0.3017582031918943	1.0582520569216647	-0.6527335493464127	0.5603540845485533	-0.7759998906326	0.47238212123275164	1.9239630042670097
0.0012954764230613037	-0.712423536302059	-0.9712960175726153	0.1451464520760326	-1.1201103540248296	-1.6476273114131144	-1.9885231710252633	0.1369325514525752	-1.255803909767987	0.6107860393343605	1.3641217354697732	-0.25495438710870544	-0.5075862511477592	0.5604994404362433	-1.7066603574315	0.44149594699312394	-1.3277664239288651	-1.3077645364824952	-0.6528364502063947	-0.12616365363113613	-0.6518139687547116	0.6875426863172123	-0.3482010171843444	-0.0725898817247328	-0.2166869917741005	1.088056460174838	-0.7308701406193633	0.4913763289080234	-0.8119519813266202	0.525047408706212	1.8871598409869978
0.06764596565390817	-0.6672870553877727	-0.9440762938227387	0.14860893707889133	-1.143969608238392	-1.6446222017374406	-1.98431083106887	0.13178267664244034	-1.2566366227703196	0.6652161323457865	1.4329620474544793	-0.30491840287487093	-0.5147114193404713	0.5504258778254973	-1.7952746967485076	0.680732778362941	-1.2677239834162097	-1.2459368729566043	-0.6472455051495402	-0.11817922479977024	-0.6905090474327901	0.7675536641242087	-0.48902973728221005	-0.035961907225952765	-0.10809089470607561	1.0864683692951773	-0.7812390733534024	0.4328730600641821	-0.8485435158647997	0.592642029808189	1.8406900240606536
0.11086815356810513	-0.6074001514166503	-0.9252454796674113	0.12328683436771937	-1.1797942927613374	-1.6350208584573742	-1.9787888854209057	0.1425339882440526	-1.253741343716056	0.7185597963549883	1.496419322758494	-0.34381645061253197	-0.4917412878629673	0.5413612176865105	-1.8883165695172692	0.9130016253463303	-1.2006910554332855	-1.1974600588809001	-0.618157889219563	-0.11816712718032893	-0.7230624208046919	0.8497581310491966	-0.6103127866964484	-0.007441250133947505	0.015101004441346178	1.0660706345780429	-0.8006494754388548	0.4051271624365911	-0.8814927782666473	0.6685801442553205	1.7630573116444979
0.13726104012616644	-0.5318543175990254	-0.9201267195584467	0.08718506595738176	-1.2301300152986234	-1.6042765497183749	-1.978194837478337	0.16897966397588027	-1.2526940469785068	0.7654446399459672	1.5453068725271808	-0.3728562587054632	-0.4473018502250115	0.5282648131871981	-1.9708332549101262	1.1389425702299527	-1.1280061657240044	-1.1658750763077563	-0.5810578825777901	-0.12730486239844885	-0.7541718317757115	0.9170415111023054	-0.7179499879948075	0.014712643570816475	0.14621350335723168	1.032698566697538	-0.7983690183632414	0.3992871552436318	-0.9046457609759722	0.7482371953636833	1.694847229489455
0.14280431353843365	-0.44716284876542745	-0.9349247560832314	0.048396041487302914	-1.2980451103131894	-1.541262151227875	-1.990021791971288	0.2109956104690048	-1.2465511872151462	0.7713602458630773	1.5956772674073343	-0.3999194040803113	-0.3847737154532688	0.5215156035485323	-2.0538446094165077	1.346872085705402	-1.063580421126888	-1.147044364686844	-0.5410607891702846	-0.14239865892158174	-0.796988625231508	0.9564170978354645	-0.8174799501184389	0.02355664283234968	0.2724276523758863	0.9962943532072611	-0.7837493439327587	0.3940100403102351	-0.9246271022182666	0.821790689041005	1.6440238135313439
0.13185970520265633	-0.364838156594139	-0.9500797025798565	-0.00036677827862086065	-1.3604071286042805	-1.4612854987178454	-2.01494480337995	0.25268753538773037	-1.241804723101851	0.7419669092079051	1.6478510181912776	-0.43165048234331727	-0.31716903904659277	0.5254854994814702	-2.1488063860714277	1.516473635901788	-1.0001438617635972	-1.1355698508350618	-0.48936292443729706	-0.15419383787700877	-0.8449468589341101	0.9676525869021647	-0.904652838670468	0.026778194570257874	0.3786482098205486	0.9649203252474459	-0.7473283230797965	0.3905388713762676	-0.9508698775825695	0.8786196851395044	1.5995616435470381
0.11788451832314786	-0.2678795165954592	-0.9685078490746457	-0.05530385227530613	-1.4138613100881474	-1.382545193351435	-2.046912008289408	0.28601349901850703	-1.230646368870595	0.7032574438586617	1.6947961953269748	-0.4688476807654185	-0.25792395965590503	0.5344264627656816	-2.246936983681309	1.6421201683116986	-0.9468418544613592	-1.130229511054987	-0.4222283436540611	-0.14797566148409622	-0.9091623189129484	0.9563098804447691	-0.9756736808578845	0.03556112176093029	0.45828001177729955	0.9231867742237956	-0.6786273439317184	0.38109166295328056	-0.99712980304444	0.9284127102924746	1.5557428079419493
0.09478307023410057	-0.17615760291259833	-0.9924665748766778	-0.1128270655130649	-1.474955895007149	-1.305938122796412	-2.0812081511555265	0.3080504131156888	-1.2157888472635932	0.649968101299571	1.738841329028526	-0.5028061612033461	-0.20619426304036265	0.5535298957750084	-2.335458266432407	1.7310875550037523	-0.9179348465687832	-1.1241097703340366	-0.3566763505667331	-0.11204976428276259	-0.9894909981361275	0.9363674457752864	-1.0279872247295774	0.04004991896920085	0.5156515347566333	0.8666728983154857	-0.5787336011408526	0.3708048069097793	-1.0457582285050768	0.9701301770182467	1.5071766082971227
0.05828569774668866	-0.11441641328872096	-1.007243257813403	-0.1734940925675786	-1.545448820609015	-1.226740440452015	-2.0970786819848235	0.32051834965401327	-1.2111480736467484	0.5802519522268528	1.778213955998631	-0.5219919086424951	-0.15385298010812076	0.5700704845744642	-2.4197087425796004	1.7836958371212799	-0.9052593019554125	-1.112221500427222	-0.29185079117588747	-0.05707414900093799	-1.0694616058205437	0.9157236306749997	-1.0673595100286293	0.035183238322478896	0.5496870627026879	0.810229193864649	-0.4344946911083136	0.36788245792888535	-1.0844010988953205	0.9896090455536584	1.466812921987309
-0.006108342044534204	-0.06687122462952519	-1.0143814572502194	-0.23365247138273393	-1.6130345261596482	-1.1495795149627124	-2.0859369077892667	0.32996323384395143	-1.2099598562472662	0.5192218030269161	1.7924786170448808	-0.5330745926347891	-0.10942855072333638	0.5653854661998575	-2.4961620580462722	1.7994993877558456	-0.9010819249084762	-1.0957722916812078	-0.21863665219471057	0.0025469521464087817	-1.1486382287885721	0.8779563048022831	-1.0950525547343848	0.028915717050386397	0.553548114974623	0.759853473867959	-0.2596684876255428	0.36841251480663983	-1.1233202090262402	0.9869564898658929	1.4511122355428072
-0.08819482265055031	-0.036690163175897336	-1.0225354773761215	-0.2990168342862588	-1.6812288861545048	-1.0871582772405375	-2.0642777847923295	0.3413350122901583	-1.203176448020573	0.4616084730389738	1.7848635895453673	-0.533935464769937	-0.07272211553149971	0.5439704482169212	-2.550903807371768	1.7694438783588076	-0.9061381691334207	-1.0886470275241893	-0.14060988997433857	0.07324140762250875	-1.2153562974568088	0.8159712508060759	-1.105906801242244	0.018541099012903357	0.525854829607924	0.716760812510087	-0.08673382605820332	0.3668927057058214	-1.1572976971294966	0.9667863492421537	1.44409656321773
-0.15274230945664616	-0.016908010207063857	-1.0260862740190508	-0.3585470631672675	-1.7530035664095003	-1.0217962484802183	-2.039219762487629	0.3527860726109527	-1.2003516292972756	0.406754672716681	1.7726108094967064	-0.5133831872910143	-0.042326650797872734	0.5082955021944447	-2.587146890937007	1.6980949591647616	-0.9129153750291101	-1.0957482360966133	-0.0709544113039053	0.14082677490215248	-1.2671482318733427	0.7415132403588843	-1.1044128930334798	0.005380067742395489	0.4717264624755805	0.682783054154548	0.07201427114340228	0.35965015863278665	-1.186717229511585	0.9276732099189153	1.4358385900224413
-0.20330310085711809	0.01639924640485154	-1.0241186934050563	-0.4041721974084771	-1.819268133784142	-0.9313999766904442	-2.0087072999829827	0.3542786400760053	-1.202298896625807	0.3673933499661034	1.7631653950627242	-0.49001844890454443	-0.028549074387320794	0.4624928761872587	-2.6069287577640337	1.6072275813812922	-0.9152210223956848	-1.0920436760689942	-0.014776872109276643	0.1994478061756722	-1.303122745273209	0.6596661647362166	-1.1011842675315529	-0.012846128405131958	0.395494691623966	0.6509806109806843	0.20571269643691484	0.3479560719403795	-1.2119471258267402	0.8773657497234684	1.4248852676176758
-0.2427543283808244	0.056373545150163	-1.0205099370231103	-0.43666440180698524	-1.8691133524457897	-0.8424079951533926	-1.9801524954708918	0.3463125351990174	-1.1898370262716695	0.3542964483442928	1.7495263092978743	-0.47720984165100616	-0.0339220290223725	0.41480387314475237	-2.6140402384852126	1.5104900818676292	-0.917386933558225	-1.0734246535925176	0.0446825907498156	0.2626336725184378	-1.3132771870626985	0.5785830130222586	-1.0829541279571362	-0.0353931735660622	0.3070458598521991	0.6303428160142983	0.32303249009821255	0.33714854055678345	-1.230639348279209	0.8274441158098786	1.3972385272694443
-0.27024052491985145	0.09315176359952014	-1.0158548548262805	-0.4580337561520622	-1.8968071296579605	-0.7693849020118073	-1.9555805123919292	0.33883590972165356	-1.1690288094403076	0.37430847056525984	1.7101729902068254	-0.4664405819797607	-0.05459964982807715	0.3731025709787021	-2.6248152092748787	1.417633587611058	-0.9220533873192833	-1.0449668970167152	0.10722939681895804	0.3197949243793538	-1.3049286712947974	0.5085745242889564	-1.0413565883411484	-0.06611624221348596	0.2201561760542569	0.6263134970614842	0.43315735329614197	0.32783736442985767	-1.2555981204044402	0.7937807727178678	1.3680832787216706
-0.2940017951728502	0.13056360729705513	-1.0241491985308546	-0.4768384202782075	-1.9196710548392044	-0.6990882044499355	-1.9270425842418426	0.3339135394212035	-1.1572875561074196	0.42195924660280665	1.657350494686615	-0.44769362859008055	-0.0803500602054231	0.34471800833453237	-2.6209851969305515	1.3248216560453305	-0.9333756971146328	-1.0133819144435716	0.14157933303833373	0.35132938572343597	-1.2913297369856847	0.4455217637770666	-0.9830495739244419	-0.11322189386932646	0.14722839023136344	0.6282709114015319	0.537386616224947	0.3127518518735882	-1.2728784508490054	0.7808127226887898	1.346520485045859
-0.3149089509492212	0.1532995720845982	-1.0420068991732148	-0.49486479131521455	-1.9427927630791781	-0.628716468477613	-1.8983426430165102	0.3286637005083287	-1.1473654604103964	0.4788935584643582	1.609007427107295	-0.41471721102477266	-0.09797350149092394	0.3197196470898305	-2.578879549712935	1.2367414720164323	-0.9416385194953246	-0.9819989987810249	0.1432873170270867	0.34543381251562877	-1.266432088795817	0.38699447063080916	-0.9035825760731445	-0.16203756350927012	0.09120151232185729	0.6417586041748391	0.617618045974333	0.2925862366747693	-1.2650005026889612	0.787484302145898	1.3388503863695091
-0.3314236859248684	0.17095721686836624	-1.0605143589950796	-0.5095451148981314	-1.951550226435477	-0.560527992923646	-1.8800216644241192	0.31156639190172425	-1.1341221209309928	0.5391632073627383	1.5630199207727538	-0.3807754465506345	-0.11432499332022235	0.2823052140470797	-2.4947760049856003	1.1538791739699281	-0.9409177748639873	-0.9442894643700116	0.12890133543067883	0.2946117132420401	-1.2247011862021384	0.34078377524077197	-0.81646766007847	-0.2082691211509148	0.04191706897677542	0.669664684841627	0.6479887843921905	0.26583009127024165	-1.2601867694301292	0.8074240187401948	1.3537191749098514
-0.3297933113918491	0.19624165967615234	-1.0814469763179146	-0.5217067104524202	-1.9535444648203737	-0.49006335225266967	-1.8914638378633608	0.27623080510206666	-1.1119879687805319	0.5932239145134075	1.5315210468815077	-0.35807516772478903	-0.13123554258012285	0.2551692165307957	-2.3559894835007134	1.069027759450322	-0.9380458281442181	-0.9090095440030863	0.10608353414295935	0.20890007949926986	-1.1809775376536045	0.31942964492712367	-0.726529926483354	-0.2624858520576122	0.00043797010845761234	0.7057586666251792	0.6237832351613107	0.2462508221751325	-1.2646168363824657	0.8273476592394138	1.372586619376186
-0.3066074674446223	0.22490388413782547	-1.1021019969959842	-0.5425337109519166	-1.9572858994922187	-0.4176870187440175	-1.9384273780502685	0.23312214755485097	-1.0807195955429463	0.6229757727393139	1.5276285784639065	-0.337573038137234	-0.13480000270812448	0.24966470649330472	-2.184270733111413	0.9942272572927667	-0.9358321124908244	-0.8862048498070928	0.08344301726926191	0.09541634405871258	-1.145656894020175	0.33370742745482695	-0.6315931746732376	-0.3248137173755124	-0.03799006506570272	0.7527403040209191	0.5679252952801556	0.2506554541062071	-1.2524162478359036	0.842914677972666	1.376208148252293
-0.2745332051609087	0.25344031535169875	-1.1243219306275098	-0.5819018590198187	-1.9545183119311313	-0.34022593961291164	-1.999172155450281	0.1892275653378151	-1.053166403392691	0.6447097849288065	1.5390897354712885	-0.32723421453356294	-0.13232364093498647	0.25991994885950137	-2.0098925240226637	0.9374219799285315	-0.9287496933073747	-0.8820817226075215	0.05895614808367211	-0.04418615175596442	-1.1146525692616187	0.3703802424641866	-0.5415394959634112	-0.3846414447925482	-0.07267550479550765	0.8027282343842032	0.4929177032504878	0.2740905351793178	-1.225743766208325	0.8567401197392035	1.373878834120646
-0.23993857565791515	0.2690060650146457	-1.155711705074022	-0.6163214112650508	-1.9487289340704876	-0.2736954556041442	-2.062988430735164	0.15747345104667848	-1.035458441123859	0.6625761098703798	1.5452026099802798	-0.33062755518278786	-0.13199721142852788	0.2870327532155151	-1.83343278648591	0.9029102014471508	-0.9108818455335514	-0.8899238431854686	0.025336969570876822	-0.18689370322728371	-1.0742410824466435	0.4116008617955743	-0.46103345150721176	-0.4408353839933651	-0.10575377351327994	0.8470950616804085	0.4039489408683742	0.3043225402866422	-1.1966516290744469	0.8652336566384132	1.3590100455803034
-0.20825943943749778	0.2723698696409994	-1.1922659973181968	-0.6374088641762665	-1.9491907953840453	-0.2327888021355168	-2.132363779664422	0.145967238117476	-1.0155469921411624	0.6505113158006816	1.5385568380093555	-0.3322197507337169	-0.13555041536665233	0.32205055969699903	-1.6613907869729196	0.8913927714409807	-0.885600624408827	-0.904328327240913	-0.020112700570343815	-0.32973029597264547	-1.028898327809789	0.4628999158523991	-0.38277049907790345	-0.4827613606393216	-0.13515027596842732	0.888595938924016	0.32618358679377957	0.3379741158708085	-1.1655593115960379	0.8577100441422054	1.3309196263498548
-0.19157591274549085	0.2678180176743125	-1.2235947615131122	-0.6654335436772809	-1.9549765929244294	-0.202426831964052	-2.1968314825226902	0.143840415655727	-1.010393779753651	0.6005464459883968	1.5430092349195683	-0.32742644811714033	-0.1389197682034376	0.3568248379956445	-1.501916321571875	0.886879786204655	-0.8531340205818893	-0.9261900425207863	-0.07651941230017163	-0.48070052152248444	-0.9915382332381866	0.5198546872684454	-0.300801762405362	-0.49505974890892046	-0.1601990926977975	0.9196486554732957	0.2743076078140342	0.3668223441733768	-1.1373419336409702	0.8395226219113422	1.3124514928775164
-0.19087389265244967	0.25301168650734296	-1.2477060129441362	-0.6908199934548778	-1.9591512463477507	-0.17749978666381197	-2.2546836514750828	0.1354296428734464	-1.0282907038191664	0.5334974801161392	1.5718976835625023	-0.318165804177878	-0.14248798039473265	0.37303299149789243	-1.3382641061328375	0.8812122221601131	-0.8098672790904695	-0.9541474429370147	-0.13221698637390983	-0.6187262942699573	-0.9549954758746304	0.569339980465994	-0.21590318187264596	-0.48342933641436225	-0.1931044784780208	0.9392449582813919	0.2410951370325729	0.3933720957493979	-1.1070118332247998	0.8046750064819663	1.302978948742155
-0.1977559912694792	0.2362299354489965	-1.262464392805383	-0.6995282964443683	-1.9671067179657782	-0.1556671824802595	-2.3149626412837634	0.1131893535327593	-1.049351937293545	0.44341078725172023	1.6005196834744697	-0.30812368893146597	-0.14135860934364994	0.3596234793349309	-1.1626908548292345	0.8710843378775147	-0.7591209734146586	-0.9823598325499493	-0.15752109346804183	-0.7255402088584544	-0.9116376830287459	0.6189190888804019	-0.13772941799311494	-0.4452211220820582	-0.23083457883022226	0.955750023726055	0.2201290743063918	0.42934560190425797	-1.0785028688767955	0.7527492193820654	1.2845496371720109
-0.2100240801085313	0.21430463825838567	-1.2628609594407616	-0.6969758628095177	-1.9779228654716572	-0.13025417414090978	-2.3818605402707194	0.0793394401221032	-1.0888321418310551	0.3285046238314925	1.6242374821063243	-0.3035393358622558	-0.13686363751907454	0.3331678145199096	-0.9859225613107778	0.847879329409226	-0.7039214955523689	-1.018428776091588	-0.1477488306463158	-0.7985009517099215	-0.8605696758536242	0.6650404364448599	-0.08604911282483851	-0.3830841069855973	-0.2629683944632344	0.9669405245757595	0.224937479923189	0.46950796462402755	-1.0747531701746442	0.6938678418120223	1.2245919822262292
-0.22617821459922807	0.18545139442042347	-1.259950770439598	-0.6921743459958193	-1.9843710222601665	-0.10070333345384216	-2.443989179355124	0.03688571979973684	-1.1436791040039167	0.2073080364883877	1.6401355897206753	-0.3066819370546411	-0.12493207624849914	0.30808827721426124	-0.8259926085081709	0.8117835498260473	-0.6481741046795215	-1.0725827081316963	-0.11204980327633005	-0.8431089071304122	-0.810533070393418	0.6870914797980332	-0.04836695054406053	-0.3040644813005472	-0.28741532244706225	0.9748846722086683	0.2548618498049283	0.5008376096374987	-1.082293491984972	0.6273503190802286	1.1199669558131164
-0.2385652248748058	0.1548743171866844	-1.2659084215080176	-0.6900907267020635	-1.9741456275972116	-0.08063234528706417	-2.491064103531263	-0.011589975953221743	-1.2017448222050247	0.09481917759810846	1.631327335295527	-0.3128919176023593	-0.10210827523940735	0.2797114456235149	-0.7020167741450785	0.7760118625399118	-0.593261453762356	-1.1330488255695141	-0.06097459599746977	-0.8652798110268008	-0.7605820907359595	0.6843440341614442	-0.01088546250028076	-0.21115859350351712	-0.30834376249817314	0.9739096582732483	0.291919277283644	0.512423808646823	-1.0873988116367415	0.5449388970152768	0.9881388679339904
-0.23681976508063193	0.12166955877668087	-1.2735316524450278	-0.6800770975079555	-1.9469280329796395	-0.07235668059162921	-2.5264032055692764	-0.05632908248651129	-1.2594326168127667	-0.007392062931131815	1.5873671562618203	-0.31802371848566924	-0.07163401717663587	0.24432641410441786	-0.6043563570787469	0.743420330918511	-0.5357636830705458	-1.1890406042726744	0.00012799069890425673	-0.8671912348985517	-0.6963277099376903	0.6628067408053565	0.013101797962240352	-0.10770632246970843	-0.31974763330466793	0.9496857325065117	0.3271602941846906	0.5130242270570232	-1.1028835837669064	0.45181007823207836	0.8423570792090969
-0.22162851060825978	0.09973028455853725	-1.2677509311062383	-0.651706169506655	-1.9173545876308957	-0.07069154253114843	-2.556831286263898	-0.09456707530366067	-1.3114707739739142	-0.11404679807946791	1.508301391529288	-0.3234605857081332	-0.020283278953649016	0.201940913710393	-0.5228779870528947	0.7095810439534942	-0.485212272626678	-1.235578538230027	0.07021587037914827	-0.8484157295254002	-0.622187441004004	0.6323301974999781	0.024678471723293276	-0.004009763152456464	-0.32730966105451087	0.9053743037293644	0.3591308881478424	0.5055752861554824	-1.1244814390472353	0.35845619411779694	0.6932587908396219
-0.20085178479452984	0.10494837483764549	-1.2478097303718507	-0.6256119019983849	-1.8891452443012646	-0.06588551100465416	-2.5894600445639435	-0.13675882073608706	-1.3563732212535355	-0.2182190429577215	1.418411629798207	-0.3391067278149015	0.04288270657784193	0.1528293968379729	-0.45710658580997776	0.6657961746229661	-0.45739005894963525	-1.2700790576560768	0.14736485854960438	-0.8162804197490591	-0.5572052408823794	0.5922934368575264	0.03884607285536763	0.09286580925052743	-0.32507498900989173	0.8559292788528479	0.38351321699698654	0.4945613609433801	-1.149491366679999	0.2635268526859342	0.5530895399747903
-0.18638940364280232	0.13418365742818456	-1.224519066824803	-0.6087560347411055	-1.8523574536283427	-0.052199934241477994	-2.628289178264546	-0.17563451558795873	-1.405878009242202	-0.31998484759604967	1.340863464359442	-0.376383327065002	0.10987954873111172	0.10563904674127818	-0.3977413944729161	0.6183895738729813	-0.45504028436073335	-1.29350438593462	0.23745993295379703	-0.7752049692054761	-0.5079120230733014	0.5323678502409412	0.049718157073182306	0.17956906485075458	-0.30695429592601736	0.8051805421611677	0.3866952501257489	0.4778856777538471	-1.176455434700514	0.182160376801011	0.4375888349612988
-0.17930015155569518	0.1929756942425304	-1.2067254269466199	-0.5920564389308575	-1.8090713816832689	-0.034151409899231565	-2.6732309302832804	-0.20828485976573216	-1.4603662642755968	-0.4179807435966608	1.2636744254711108	-0.42836997444967084	0.18665426782498526	0.06025003209224555	-0.335804903288321	0.5751597126011398	-0.475769047048744	-1.3185943606671326	0.3307763948810809	-0.7240078437292019	-0.4679675860914957	0.45156614417756125	0.042739153053133125	0.2440535376709286	-0.28681663523740025	0.7611904247945563	0.3598822015254665	0.4588223932300042	-1.2027442500215968	0.11647345231488138	0.3288320489575255
-0.1773245212392121	0.2813105082531484	-1.1905546597609094	-0.5759911213467969	-1.7742277049116015	-0.020455113363133985	-2.708347264342831	-0.23493391074106662	-1.5127214929260937	-0.5097622657045506	1.181623662636588	-0.496002763941108	0.26753749622429274	0.022762154041971606	-0.28887011007133734	0.5220936501140399	-0.5088828501364742	-1.3536000473696757	0.41260828598778837	-0.6820089415682539	-0.4343283218574756	0.3493209599749527	0.012687071205776484	0.2819144046002111	-0.26185105844092404	0.7221123094510831	0.3174418346705942	0.4465841773533537	-1.2203929001203975	0.057527770364528066	0.22899320848634197
-0.18260309855082424	0.37840425951798434	-1.1750519548301828	-0.5590617145850318	-1.7469528251698665	-0.005483163849371838	-2.7235697428711445	-0.23501319261565415	-1.5676325099452886	-0.5992459904727362	1.1132197087185376	-0.5938496579816738	0.3326883232375867	0.0019037719055233163	-0.2815970047883131	0.47143802408619784	-0.5423276073916551	-1.4033469963119916	0.47233583747296387	-0.6573499606067366	-0.4047913119914591	0.23307497150393924	-0.030774509100550247	0.28968964262167957	-0.23010142711357742	0.6851578040048313	0.26354172906171985	0.4303400448961523	-1.2171905653488466	0.0021563402197101204	0.16624037658258414
-0.18605565638545465	0.48720610084656946	-1.1655831637823721	-0.5475558462790718	-1.739412670702015	0.021444905729556936	-2.722428900799621	-0.2078884503927974	-1.621829315427867	-0.6904028159043459	1.0518052070186013	-0.7114590002121185	0.38084980766183446	-0.0019926790198919785	-0.3181976214752084	0.4373151563612687	-0.5706094796346013	-1.46651215034136	0.5015704697462767	-0.6522246025033699	-0.37711082521229067	0.13233083077107632	-0.06975436478058354	0.26575320784866496	-0.20901931334020052	0.6585148095725646	0.18979369181218766	0.4099258189493595	-1.1899400264861488	-0.06361096474180598	0.17203038599553308
-0.19115009727922028	0.6158133901898767	-1.1431069870941402	-0.5458337962157029	-1.7494518887114434	0.053911524651285236	-2.7162183995818614	-0.15536937903589765	-1.6792897153311253	-0.7740143919155098	0.9970442004412119	-0.8299417515505534	0.416524425448197	0.008363067040809411	-0.39053685718582587	0.4212442295816424	-0.5824429297552357	-1.5422728084646347	0.5078100163178478	-0.6675401887162629	-0.3461103925356771	0.06275121160055883	-0.11182460371038956	0.21447938735657351	-0.19879360773774574	0.6336667271577754	0.10604434765933606	0.3930155973183424	-1.1523663062033407	-0.14221771097178004	0.25072792772901165
-0.20651781581869644	0.7516188487128471	-1.0995639705295617	-0.547632449929577	-1.7634831638109258	0.09911323380381273	-2.7121883243351195	-0.06856606747712597	-1.7383130534849158	-0.8383907424422962	0.9602588292645529	-0.9455577150991266	0.4275217229589064	0.024482313428686713	-0.48272163000540963	0.41381441367192817	-0.5787215340056763	-1.6331981071165533	0.4950282424678386	-0.6854849908877677	-0.31078974890224764	0.007900581476923943	-0.166764750373015	0.13968518557420656	-0.1917854456952368	0.6077549931770735	0.025543328992096704	0.39046850984382336	-1.1141480265256196	-0.21657500940296978	0.3828333149095246
-0.22566800327477798	0.8877923689608608	-1.0487302288991744	-0.5465416139463755	-1.7941128036364102	0.15044307980982513	-2.7066123743287394	0.031360117844819006	-1.7987167735771883	-0.8906371131592514	0.9406034083859893	-1.063079298519677	0.4133276675228723	0.062004981219366095	-0.5949870302057336	0.39893857723764864	-0.5711500381081042	-1.7192834221479725	0.4516973372746909	-0.6918160783954672	-0.28762407717704963	-0.03672865740034551	-0.22045625733876267	0.0387941245121237	-0.19217923460854333	0.5901973558703095	-0.0453894928365718	0.39837245532184384	-1.0807230179037168	-0.28231016217433075	0.5428461037815715
-0.2423745470190158	1.0186592777553893	-1.0039120980762242	-0.5419944212523559	-1.835619456412195	0.1986320323498243	-2.694323007516857	0.12021441702877791	-1.8588834907380274	-0.9336651337923361	0.9398079237689003	-1.1835763234947205	0.3732218629879093	0.11962065685757359	-0.715926281891738	0.37181205197513856	-0.5476522922190874	-1.7851043127166215	0.38405252329987816	-0.6835211439984369	-0.28434305209903543	-0.08071459193343779	-0.26151866565608833	-0.08326986011652145	-0.19349186431956594	0.5955783986881377	-0.0994928950064507	0.40792286065908423	-1.0641895578691307	-0.3458482486184513	0.7111889636672676
-0.2659133191004498	1.1178402651318682	-0.9672449368665955	-0.5360714269952533	-1.875378912901032	0.25168061528092495	-2.674408900351215	0.2266244808767357	-1.9102202473318255	-0.9658831858532905	0.958050007900597	-1.3016244597746336	0.3024617013521274	0.1811134557876368	-0.8270554124451517	0.3470595027884694	-0.4949607114923705	-1.8370258865063196	0.30989575011731346	-0.6720082428299772	-0.29129431044937226	-0.12455310255432324	-0.2946655901807062	-0.20568500915261662	-0.2008201799501294	0.6237873245924426	-0.13584762350256496	0.4226049670960017	-1.0580048570084208	-0.39534654536167047	0.8896698860116536
-0.28998148338319296	1.1654832929837984	-0.9267280287812134	-0.530516130260578	-1.926799472477141	0.30062352518307267	-2.6444027287067127	0.3517795375074987	-1.9453030866685566	-0.9597883191508133	0.9842430766273742	-1.4044736059791416	0.20538081571851957	0.2505267189500174	-0.947064098472049	0.3242798654600503	-0.42721071614663586	-1.8800228384112987	0.23361588797657823	-0.6691733673408609	-0.2942989977094281	-0.15093304805685342	-0.31099601364487317	-0.3205463064241133	-0.22385202907475707	0.6594011858774925	-0.14929613296204397	0.4599716315932788	-1.0565878494497634	-0.421036145295306	1.0627157420488644
-0.3013595795359853	1.1578611539689578	-0.8723526420456367	-0.5245165323529697	-1.9976969742684019	0.33818918275781734	-2.604230236590529	0.46829286980827056	-1.9685870233106997	-0.9089217132666821	1.0109806275435183	-1.5002184675732047	0.09989530830941216	0.32443172415141863	-1.0878243986970424	0.3072123548670157	-0.3508264942989585	-1.9155192590395782	0.15727116568437083	-0.6772102191898066	-0.2903368582913751	-0.1492979828487379	-0.3098677784901942	-0.4248955734986907	-0.25454835509740514	0.6907493611950811	-0.1430116175327371	0.5183670127540368	-1.0472161604697623	-0.4222311350293902	1.2333712781081245
-0.28639849558592173	1.1119652545586944	-0.8141763166355845	-0.5352931339061151	-2.073631986665678	0.3763515743585283	-2.56269413442436	0.5758370091666263	-1.9861476594329655	-0.8340341621433772	1.0398111525492861	-1.5934016077165603	0.009658186121568338	0.3929443195899681	-1.205869101411823	0.31277053776130515	-0.2742804726360834	-1.9484128654146864	0.09102733098134513	-0.6898078735681843	-0.29028236914417177	-0.1109096895882407	-0.2885427962385153	-0.514839465858971	-0.2921824093731903	0.7232424392398665	-0.14040411816333404	0.5743231941233589	-1.0219913797053608	-0.39968709103255995	1.4104767959176334
-0.26018590927033547	1.038590519017912	-0.7637421921531559	-0.5707177260459826	-2.1413286821443753	0.41506782089352007	-2.5234937207596526	0.6657012904920644	-1.9979049264774371	-0.7456857556825159	1.0628531754141959	-1.663349558192813	-0.04914039773729641	0.45808231020918466	-1.2711164472572427	0.3283715307102192	-0.1976829692138275	-1.9731179507936805	0.030880350516653166	-0.708615639259847	-0.3019741833011767	-0.04126752693981748	-0.24964766968077026	-0.5908780110851269	-0.3424881426641653	0.758808288475066	-0.13861422452840494	0.6318179476688177	-0.9926639272368325	-0.36244949613501454	1.5682933743226999
-0.2595452679832432	0.938365913585612	-0.7224779084857142	-0.6116332678540999	-2.192645412432939	0.44891371726448803	-2.481957618593483	0.7294266824699457	-2.0006336629312345	-0.6489501173244852	1.0891929840217955	-1.7076677571891483	-0.08140063792736194	0.5026209089816385	-1.2889490239141392	0.3378795884747223	-0.11963662199184152	-1.9699522358609876	-0.02391782945667819	-0.7340770956443144	-0.3265293282800535	0.0364248747933746	-0.21405697889226274	-0.6481865155791542	-0.3931396418302388	0.7875490401623269	-0.12733568488312413	0.6963957621471024	-0.9543126432395255	-0.30093163897228276	1.6700899478616715
-0.2735895060194439	0.8192070948548335	-0.6973325332901262	-0.6478392172291256	-2.2302387751643926	0.4715610241900784	-2.4381465828290687	0.7728834908577393	-1.9871917534281984	-0.5599281248822457	1.1270518732739447	-1.7318390408284507	-0.1009151191123507	0.5101625515962066	-1.261507132398459	0.33412822013644733	-0.06472029380614877	-1.924540103262677	-0.0692334552848578	-0.757675518634796	-0.36341069677265725	0.11268771131728468	-0.18012073570211845	-0.6799554434400698	-0.4430035631696991	0.8174642404536167	-0.1080622870018271	0.7571599815668524	-0.9025637318193903	-0.20885312506747336	1.7075863593951492
-0.2897704937377433	0.6890483554553268	-0.6894835644222078	-0.683318963997357	-2.255229410580159	0.4729224353511151	-2.396661109748913	0.8009079100052576	-1.9621334975426232	-0.4917872978627531	1.1637793208134373	-1.7447270489099875	-0.10799526254555054	0.48814451144624194	-1.1970826025042505	0.3211483236398692	-0.036728925776853605	-1.8433236385532723	-0.11179468668054157	-0.7836208797969217	-0.4206710063192155	0.1807171457139874	-0.13497795123249515	-0.6896162816493663	-0.4945098724158779	0.854522156468777	-0.08080728935588341	0.7980963211435205	-0.8512956821700628	-0.0986246998203143	1.7019682755490593
-0.31206250882333836	0.5576177065502879	-0.687787479427819	-0.7338497960169532	-2.2524009575746495	0.4584293023611824	-2.3572649302849498	0.8233722568176045	-1.9356564268107668	-0.4326529672716969	1.2118443549343567	-1.7548778179210298	-0.10939103009040999	0.4309424471661889	-1.1047117165528453	0.31164836818279235	-0.023413536439744236	-1.7568341897006583	-0.14751533410101683	-0.818175713461556	-0.4788693076140557	0.2313594932527981	-0.08686072862780904	-0.6840358211744583	-0.5322143604810352	0.8977108419263494	-0.04018775256913607	0.8218925914165169	-0.8023245148089568	0.02743867907805374	1.6897615603020277
-0.3393377157169163	0.42934586586778023	-0.6762290872628203	-0.7981968624417619	-2.2306791545563898	0.4365109399942571	-2.318675440924816	0.8611380054252568	-1.9147008838328374	-0.3676736486486754	1.28515251013252	-1.754907070857661	-0.1104003351161285	0.34724606280399783	-1.002437652902939	0.31516476960571044	-0.027932899459713167	-1.695324059891421	-0.17314806596260507	-0.8610416116824753	-0.5227603156861419	0.27800352559689884	-0.052665838643311494	-0.6609238593580649	-0.5493938020160297	0.9318141702584197	0.013164336223118378	0.837991310039998	-0.7525808992841058	0.175585253914367	1.6620371761494095
-0.3770511557971924	0.3150743477644874	-0.6556259252986079	-0.8583521771108972	-2.1972711862090386	0.40389067099398607	-2.276022123593929	0.8902206652466116	-1.9039748998143318	-0.2911184290069567	1.3663382799853525	-1.7406776066820342	-0.0990803601622524	0.2564950921929158	-0.904287464437077	0.31888777986799327	-0.05063267807832058	-1.651422618005673	-0.19494540086717096	-0.9112265696654802	-0.5672117835580314	0.3406140143721676	-0.039390123009006885	-0.6273723904288995	-0.5494098096954324	0.9447811169525823	0.06831073814075864	0.8433716218876472	-0.6920741649743622	0.3290958858081624	1.6055568544430137
-0.4208410976664171	0.22403264942158127	-0.6404862313648818	-0.9111382206013822	-2.1465738513254777	0.37079158546988633	-2.2286738023533124	0.8930024249332108	-1.9185986212322175	-0.2263400997493469	1.4523626043295095	-1.7213664895144654	-0.06578079844012724	0.15867793875280628	-0.8044622577848208	0.33071714871006735	-0.07980812657338454	-1.6081802991378258	-0.217892922457834	-0.9674845326081003	-0.6170460007571974	0.4158627530757437	-0.05355772414108105	-0.6074094572662669	-0.5397379698003111	0.9490874285006867	0.11409665927128868	0.8317948044159827	-0.6270452837987248	0.46381892125487284	1.5459874185191729
-0.47434039940169576	0.1535092274975985	-0.6315787346317607	-0.9631122653965061	-2.079006047376145	0.35127445223738785	-2.174612064307194	0.898648673219021	-1.9515612451553175	-0.1867614911983247	1.5466391161820146	-1.6957618119802322	-0.026545472589055742	0.05903625670476402	-0.6888517189257056	0.3488946754204745	-0.11156501757456631	-1.561902165494099	-0.23794335728276397	-1.027589538533106	-0.6684993240446835	0.4896193830921323	-0.07947591670627403	-0.6078636807932941	-0.5200325164555679	0.946383980770659	0.14526290597133681	0.8028996684251182	-0.5759511628750097	0.5791273925464808	1.483351052321998
-0.5518464866137694	0.09977221564113901	-0.619815958123913	-1.0024436437121653	-2.0048647754291986	0.34015804771774305	-2.11037050469979	0.9255045464758871	-1.9728370623649127	-0.1564066648761841	1.6362276749998288	-1.6557270787049003	0.0020827703337405385	-0.02584297883121358	-0.5767430455732321	0.36304940649383344	-0.1462306279807885	-1.4939018389611491	-0.261582720489124	-1.0830813189111	-0.7161461911918402	0.5656499152695348	-0.10113089659212779	-0.6103218316454423	-0.48602580233243825	0.9380483502697409	0.16787743863783494	0.7656596546862422	-0.5427512384862514	0.6846240871425348	1.4116026310812633
-0.6238898600963838	0.06278900078795917	-0.6022572077143772	-1.0280323271270977	-1.9339207294745555	0.32084816342839384	-2.042267633465692	0.9732460231294089	-1.9682635463367173	-0.12411799493008527	1.7214835457575741	-1.6095199758003762	0.022850440658469008	-0.1053800564515924	-0.48923069190516744	0.37451822265544704	-0.18597086895459156	-1.4048191980892017	-0.29344635090208737	-1.1250560258331652	-0.7569079653816929	0.6347381213993616	-0.11511566119715963	-0.6014282113263341	-0.4452414367501986	0.9223447167341158	0.172522323107737	0.7242167120759679	-0.5298651661387505	0.7912353909972867	1.3278859719926885
-0.6798750034725967	0.030623201424599393	-0.5869649881516592	-1.0465091276290788	-1.8635960789249169	0.286766432053152	-1.9807769208650687	1.0300911272083426	-1.9438202169759418	-0.08535420813073069	1.7955369850872818	-1.5702834297959825	0.03879670965216249	-0.1832394954790843	-0.42722073501064256	0.37917704942544156	-0.23490428124647664	-1.3330854448271183	-0.3345503908947093	-1.1491948091586992	-0.7898349786201297	0.6836783928608718	-0.11857617692850682	-0.5947370025626444	-0.41310121804542577	0.9011270839349237	0.1545438359302279	0.6799780712432011	-0.5385922957238386	0.8951727043708356	1.2456334532154352
-0.7398152436571467	-0.014201125874776227	-0.5768067812608051	-1.0486356449671175	-1.784381493169354	0.24936514432987145	-1.9278087710768599	1.0795492287985757	-1.9127087781118732	-0.047622528883488946	1.8560440164716066	-1.5357775015439559	0.06221708872478313	-0.24283818632040405	-0.3947048117958296	0.38661496764258196	-0.2752402397216919	-1.2964343561382825	-0.39610699865138477	-1.1620142532268365	-0.8179941914782966	0.7204539578696487	-0.11846915066877435	-0.6075392354168451	-0.388260501148291	0.8824319303701695	0.1287163337017709	0.6348669474081123	-0.5632236726008605	0.9913934921072475	1.194704663522797
-0.8008449576472916	-0.06162518029535041	-0.5693787831289048	-1.034552829858145	-1.7036524319437525	0.21904962650773352	-1.8787593125461615	1.109783199320456	-1.8806589357490224	-0.015551144737834689	1.9064182729275714	-1.4893280171644867	0.09580555932044135	-0.28466318534122875	-0.3833176267567514	0.39664157308235437	-0.2990615852411055	-1.2778875004155912	-0.46722399273497894	-1.1771604727675489	-0.8265334192614088	0.7616879793748733	-0.1282397562968433	-0.635147628450367	-0.36396404535084875	0.8691030466848284	0.11669531965977857	0.5838970533047461	-0.5977382935332104	1.0921316625604005	1.1860251953894008
-0.8655650723451178	-0.10410602597830483	-0.5724384472464802	-1.0031821029030406	-1.6388772777973284	0.2050638961027537	-1.8378138830501591	1.127135588740949	-1.8433822179253763	0.014477752883638076	1.931618916670893	-1.4312860118971504	0.1337239109557987	-0.32029174504316427	-0.37123006861634433	0.39868335455372617	-0.31065601290746986	-1.2712722146519853	-0.5407451364331214	-1.195508528920435	-0.8190100248654396	0.8048117073911186	-0.14478869170796366	-0.6670616024795771	-0.3537927658583631	0.8580233428732396	0.11276197315339173	0.526890139717574	-0.6440391434011069	1.1799392938729887	1.172847932587515
-0.9436197326353597	-0.13954244978446292	-0.6000059294304578	-0.9615097170279266	-1.5859171805093606	0.2065467980235677	-1.8094413432477192	1.13597034720037	-1.8086068418510446	0.027140082904559003	1.9249885910032123	-1.381660494397718	0.1745351033897769	-0.3561561018745155	-0.3527852777100347	0.3952196181290776	-0.3051621737277841	-1.269477668041203	-0.6155072710294212	-1.2225265456730372	-0.8082678787025456	0.8475467723660894	-0.16789744495518166	-0.6982923327160316	-0.36724241809252545	0.8453666278858012	0.10156298433632964	0.46507987884880453	-0.6898079759906628	1.2362109853421388	1.1495104233828293
-1.0258481517301328	-0.15541569405314332	-0.6292725471214042	-0.9229934015536487	-1.544091879230423	0.21279642563683035	-1.7916334060602739	1.13209587645968	-1.7785330914975757	0.014564667203814913	1.892952958074222	-1.348721687750937	0.22251648877597868	-0.39190835843122657	-0.3371909563489922	0.39491983275431325	-0.28420542039108504	-1.264618439953027	-0.6864210366384041	-1.2619688175920232	-0.7911271498252319	0.8897278808224636	-0.19770871771814053	-0.7261640990551403	-0.3999236963611104	0.8336295283147248	0.082519399958776	0.39297807116770367	-0.7442527826577745	1.2769960385534236	1.1278699859026298
-1.1107925829881489	-0.14941023122299088	-0.6384027312728534	-0.8919413457846478	-1.5130684041763238	0.2112563515937682	-1.7850550001508096	1.1158224099411755	-1.74054536487963	0.002934444735006381	1.8384545386519882	-1.3310320190709288	0.28429796295248705	-0.42783456368996464	-0.31454882454870914	0.38529429153213257	-0.2478409119252812	-1.2671635208031702	-0.7506887987265936	-1.3007215252028448	-0.774021449685406	0.9166349784959159	-0.2163402057665537	-0.7315651603218944	-0.4406888527280671	0.8185278920195292	0.053903199252194355	0.30305603270262715	-0.806335106599526	1.3114631863993027	1.088088628125727
-1.1982228558870984	-0.11054477666199033	-0.6468373985561	-0.86065641491811	-1.492456500438707	0.1957519866915693	-1.788771175064263	1.0862502707201964	-1.7059397341480813	0.0066445997776014305	1.7612693613394685	-1.3187792176133848	0.3529907377140272	-0.46456093297802886	-0.29384128977656987	0.36414321799635513	-0.19701002907334378	-1.2776277001019638	-0.8002981665821945	-1.3311510706379397	-0.7594144661530355	0.9240597828016239	-0.22268151165569758	-0.7098578561353002	-0.49189421760147506	0.7973915103816219	0.023024219431825952	0.20071283837654263	-0.8524978365970833	1.3289379017484024	1.054247021384522
-1.2749808889016685	-0.042062000757872406	-0.6624865280906584	-0.8260591422037044	-1.4798466124824992	0.16315315723714102	-1.7907322083292183	1.0394877528659232	-1.6874406945270337	-0.0036873400335495398	1.6743723208619996	-1.3066935757937337	0.4118456025222817	-0.5090608764833651	-0.28697959246915083	0.327913750340645	-0.1354268130477778	-1.3082841371097433	-0.8255157934743643	-1.3628065081764364	-0.742542290929794	0.9092191089727665	-0.24162515962832978	-0.6799134563913516	-0.5609865634394776	0.7665456149701588	-0.002233168527728041	0.1006915746211523	-0.897054283658113	1.3243133450644793	1.0394392386904847
-1.3479526168242615	0.0561545717188072	-0.6814576658246583	-0.7846318880102088	-1.4582357993923036	0.11966661175206109	-1.7943066218018313	0.9765034740635296	-1.6912231332030132	-0.04127235136549071	1.579891145491506	-1.2944909222275571	0.46014966535164936	-0.5541909008427119	-0.2817439362081724	0.2878235331964095	-0.06913301603882725	-1.363982437680846	-0.8280366913615618	-1.4112857018181952	-0.7231519386893812	0.8881151525707427	-0.276725313393064	-0.6563396370390733	-0.6410889911706683	0.7320988158199294	-0.01687494041049334	-0.004175253335303303	-0.9582516173195479	1.3130064915267297	1.0466212905963936
-1.4090091840420085	0.19775583765892907	-0.6975735237839323	-0.7358690682442847	-1.4173807649038637	0.07440415721964438	-1.8017490974459403	0.9093034677559186	-1.7131042687104578	-0.08518037949037666	1.4796948379205652	-1.2710342460402464	0.5080710177251688	-0.5969977436483145	-0.2738635143897306	0.2617665125141418	-0.0018647428701597025	-1.428918082736402	-0.816309975975491	-1.4832423422560208	-0.7049837001790948	0.8674221961663872	-0.3182069078943417	-0.6468543810335015	-0.718921529962554	0.6987489073470473	-0.02658014145321976	-0.11742917595923748	-1.0204413678271178	1.2854627819608369	1.069359833310084
-1.4450960857646364	0.37954571676654003	-0.7149583949764179	-0.6966449350393338	-1.3872702715160994	0.030052883385558882	-1.7993965325824735	0.854350787552999	-1.7479340914041726	-0.12186365475047248	1.3792320816186572	-1.2422702513498385	0.532958453545209	-0.6408482786660817	-0.26596350171530764	0.23589179374896047	0.07065834702392342	-1.5012772811979533	-0.7953817671006451	-1.5664013782966424	-0.6945684888994192	0.8387460115464485	-0.37837796300138776	-0.6459344829661605	-0.7860865512004696	0.6554826639627931	-0.0381194310354413	-0.21496433223489414	-1.0950312133606273	1.2382955190038374	1.0785994460322812
-1.4607630259831137	0.5974056449284875	-0.7337251483675689	-0.6751223733932458	-1.3840265013604143	-0.0021028621214447124	-1.7866447534516603	0.8177708200261271	-1.8002636981161366	-0.14229938428230676	1.2856004529266083	-1.2230970408835315	0.5290525556575769	-0.6732761822507128	-0.2597238140852923	0.20035507337818076	0.14986303383198799	-1.586703473211471	-0.7662509110696869	-1.6471933134665506	-0.7015002868400402	0.8006525661103648	-0.4600702151696215	-0.6402853164115345	-0.8508792343509025	0.594906229990234	-0.07330741405100878	-0.2780786268383163	-1.1807883061885378	1.175936346198723	1.0584231488634017
-1.4594779072335575	0.8290655582750054	-0.7485597910433113	-0.6642232059992914	-1.3827519073478052	-0.01928665811468614	-1.7651577693471718	0.7921110689641185	-1.8675373004776525	-0.151490573641122	1.2062373468566203	-1.2128125441621753	0.5223476185536401	-0.6892408075701228	-0.2621285916569859	0.15505102140526336	0.2352712726454942	-1.6705419966417234	-0.729933550255672	-1.7221501635258594	-0.7337189411648368	0.7649491750085488	-0.5446878517705404	-0.631574912305009	-0.9167028120548706	0.5221790541709661	-0.14521252378013286	-0.3125135608170398	-1.2374481463318174	1.1191395022903787	1.0464992789037837
-1.4484373945134847	1.053299010992149	-0.7586600381951486	-0.6589252975303153	-1.3794794946300386	-0.028995199123968012	-1.7356207605664022	0.7722664710511713	-1.937341069269332	-0.14481989956746597	1.133060485236035	-1.200129306637057	0.5202952399325691	-0.6961214451169866	-0.27295743730059996	0.10664783684187093	0.3145936320464302	-1.7420063273563442	-0.6996352114982243	-1.7887152982326069	-0.7879628872055102	0.7384977512455542	-0.6117442629203698	-0.6334910485282672	-0.980432585292963	0.4453523879414103	-0.23433154883777108	-0.32289892300596446	-1.2678805577630539	1.0848063219034771	1.0714783999726767
-1.431930331888581	1.265381767773655	-0.7765940016520042	-0.6619925076965638	-1.3737008577301755	-0.0358558537937585	-1.7106606211613293	0.7547658589955807	-2.0094924481791256	-0.12466120943119814	1.0615363780626061	-1.1775627555215258	0.5163593255385962	-0.7076059249775108	-0.2778894352938697	0.06392031863044612	0.3746985861240482	-1.8109111438700638	-0.6756715475345056	-1.83965837370061	-0.8540193019434248	0.7096607405395706	-0.6564366452136187	-0.645575684549853	-1.0398755019870083	0.36315206536323386	-0.31594185960962035	-0.31084833788250166	-1.2816158115355982	1.0537633823090782	1.1281029173157933
-1.4065003253488444	1.4658775687300338	-0.8130201723678254	-0.6674528159046119	-1.3639874488644197	-0.031031955979062525	-1.6946517041635925	0.7443144397021888	-2.0757571867108924	-0.10597463059294385	0.9889426143894987	-1.1359483636681067	0.5062925397244598	-0.7190942703647473	-0.29224953272809684	0.012681326467926534	0.4212233875305961	-1.889279427363429	-0.6553357280431006	-1.8741325565689677	-0.9283191462367769	0.6967365775694072	-0.6970664890645262	-0.6652866954201843	-1.086633933522342	0.28382877254146643	-0.3847975209236793	-0.2852226677659283	-1.280331808296526	1.0220184532296333	1.2123020771887796
-1.3677818073211538	1.6430643467700032	-0.8562977943379588	-0.6727200829133855	-1.3498845673597342	-0.01527388978438705	-1.6803169222767302	0.7416085148521518	-2.1192600355981317	-0.07850427327170756	0.9133368215837232	-1.0809361268375774	0.48399777963962975	-0.7161139492700104	-0.31709073811227145	-0.06572875364794697	0.45168955727871907	-1.9782658458969966	-0.6597289223027791	-1.9062557687258679	-1.0022025377622203	0.7071009253367009	-0.7386060561231588	-0.69609755516947	-1.104316016190582	0.22403530430492657	-0.4438772693477069	-0.23848853791576868	-1.292481241335556	0.9954285919716656	1.2859139497348315
-1.3215290408632268	1.7919336670274546	-0.9064573726882024	-0.6835426466568342	-1.3305472576347266	0.01975118160795112	-1.677636955990371	0.7413672221903655	-2.1540706418379463	-0.03469402375702187	0.8433380368556836	-1.023261872773605	0.45260051400686924	-0.6957774132396447	-0.3296239882262505	-0.16815812412842962	0.4576982140522171	-2.060372367236414	-0.6942820869967665	-1.9449883136376205	-1.073170759912298	0.7202261209144201	-0.7590792877244665	-0.7288016491154421	-1.0744488879609944	0.1896549833775668	-0.5087774867030962	-0.1756979063615944	-1.321077170046366	0.9781843006520081	1.319067854208598
-1.275019250655388	1.9257637056590482	-0.954728683751527	-0.7101210492363	-1.3227743823499662	0.07501875753381235	-1.6881374284297461	0.7499606879879994	-2.181716713515385	0.02401116737815531	0.789245082893617	-0.9697206407565329	0.4188244402465792	-0.6716681231386389	-0.34391551766454304	-0.2997233921130903	0.45065624482256633	-2.1330057993623472	-0.735662863635667	-1.9737725828286758	-1.1404882091997688	0.7294155447753354	-0.7601673880317461	-0.7532113924376285	-0.9995137391410006	0.1795207476245669	-0.5914484751845335	-0.10462337705419533	-1.3336767715516828	0.9479183723196817	1.3272537295855267
-1.2307843124430327	2.0414795166074513	-0.9842820496249776	-0.752770897691867	-1.3440844485383105	0.13776516170127384	-1.701749902022803	0.7604810480419019	-2.2009844112924326	0.0812062222002409	0.7482699019619001	-0.9373961457790081	0.3840690779669122	-0.6374156909460755	-0.35902496534005124	-0.45752798269710554	0.44197421382976987	-2.1979221999502268	-0.7715867395307539	-1.9688770794946975	-1.1939965517532003	0.7673079576038637	-0.7438057485751575	-0.767956480546089	-0.8972502800446899	0.18873167472660096	-0.6703142823828254	-0.02465515004571217	-1.3430433449809307	0.8993417716942324	1.3431707094851104
-1.1897679253676272	2.130182392343114	-0.9894496179352197	-0.789534521642574	-1.379969998505678	0.21604809008969927	-1.7275336078937087	0.7621287322181027	-2.214733784057869	0.12098038797166404	0.718864002160277	-0.92528960900462	0.36915837844198557	-0.5933989382797036	-0.3620811388731195	-0.6099647946113441	0.41696511057606045	-2.2463460917398224	-0.800583551248671	-1.9404960642850242	-1.2224904836584713	0.8396216202371327	-0.6969148685299051	-0.7786975310087365	-0.7832083704438608	0.21038880244365288	-0.7460643488092038	0.05238134644421769	-1.3542003611738251	0.8477750173843918	1.3912710463036073
-1.1596386039974214	2.176623395827177	-0.9827232376966816	-0.8044507844690486	-1.4102630882267089	0.29795787498324805	-1.7700147863321465	0.7616289117044015	-2.21384021895152	0.1400743776857519	0.6941537785449668	-0.9078924696909241	0.3824069139282756	-0.5563749234348359	-0.3729344730867096	-0.7436123556045066	0.36320712197644617	-2.2771949734243617	-0.8253947211916186	-1.9070985695469567	-1.2247245386937982	0.9332938805753296	-0.6269821266497677	-0.7910722593669108	-0.6652894008916941	0.23954319640654648	-0.8264681386863979	0.11426196884543242	-1.3583951127915108	0.7946060122651737	1.448960392964047
-1.1411712557575222	2.196498728979565	-0.9806976973436704	-0.8052015002440045	-1.4489949928008863	0.3722137420108114	-1.8182440536694127	0.7646485170147617	-2.1897908268956945	0.14450700801482558	0.6700614070594347	-0.8626423557133357	0.4006569497836467	-0.525040963909622	-0.4030603118718158	-0.8632186178282755	0.2804134210858025	-2.3016835585420004	-0.8438539203004446	-1.8746567867447648	-1.2004729761064812	1.0407614451830967	-0.5520815825470522	-0.8033591966232236	-0.5400965418189327	0.26852031510845464	-0.8908070807537973	0.14974294427317553	-1.3844332661256835	0.7348404494658752	1.4928956942757194
-1.122596494607213	2.225454471019438	-0.9766710207382868	-0.7985124694818448	-1.5070713677405916	0.4410775632588361	-1.8689541462213817	0.7669787147200168	-2.1480494862826194	0.15262263266143938	0.6500661675094939	-0.7939397445393839	0.40828489445757155	-0.49482414160409655	-0.4446223128359527	-0.9749089256967661	0.185455315907073	-2.321659315989631	-0.86014246634002	-1.839670471320052	-1.1520165559151645	1.1380433576747304	-0.48938649148131763	-0.8095160247668808	-0.4088111599654981	0.29608661819168697	-0.9334595831505872	0.16975845486944474	-1.431097320097062	0.6619246408932893	1.5143697521750874
-1.0939095751768086	2.269319042428192	-0.9604636474016186	-0.7770757039243232	-1.5703392070574977	0.514243586706042	-1.9129508219678484	0.7821318938802251	-2.1046010840147638	0.1800549649675972	0.6340599357724317	-0.7034269796113659	0.40504311177273583	-0.45542282783152055	-0.4945300184480847	-1.093785980252188	0.09278814902080969	-2.332893273995464	-0.8844390790812928	-1.8048777178064022	-1.0887468718484934	1.2237949332752494	-0.4392937424990717	-0.8089816441468483	-0.27576173184188413	0.3194758729379505	-0.9653859822091737	0.1871096087704529	-1.4828104226619245	0.584775460616996	1.4950308988963952
-1.0630130187322409	2.317017978390254	-0.9350681301744841	-0.7482053201217258	-1.6295541238399274	0.5906648478637584	-1.9421671798705276	0.8122245358430593	-2.068333230020867	0.22086667043614358	0.6214982296588821	-0.6022368928129438	0.38581003533469527	-0.42178501438612087	-0.5386927055437271	-1.215498842406738	-0.010035633537670596	-2.325431231654116	-0.9130942940014591	-1.780109858269912	-1.0201294671920342	1.2883308676917689	-0.3838764370951398	-0.8136383895499861	-0.14947394749797713	0.327032230937454	-0.9947490768029233	0.1976263124866083	-1.5495939377459365	0.5125884350212505	1.437552299705009
-1.0398808812402192	2.354905041023922	-0.9097153201234669	-0.7195004002042209	-1.7009349688663076	0.6616547574078904	-1.967380464705672	0.8426549875323939	-2.0403188429770123	0.26017910388162085	0.6158332979439806	-0.49686781506720157	0.3546829182590051	-0.41142153727199615	-0.5794074019866764	-1.3162753421723015	-0.12503485218981844	-2.2905891229268187	-0.9345327360678825	-1.7563904590850157	-0.9629392151204511	1.335305486990516	-0.3207086467155874	-0.8283949286717334	-0.05434671187939738	0.3145564844456049	-1.029313911664108	0.18803838099873013	-1.6208637908405705	0.44335941091974024	1.371893371122721
-1.0346291571562092	2.3737833462122673	-0.8817482207915305	-0.6886475139265354	-1.782548369196163	0.7198488313413344	-1.9928165175192798	0.8748641108428995	-2.0133069142782727	0.305624429044654	0.6062372820533658	-0.38889940495222547	0.3246026268419602	-0.41824805744489596	-0.6293689824527573	-1.3836865399572733	-0.23404012314257666	-2.2442628781139016	-0.9408155227404343	-1.7187023419850427	-0.9189781495733891	1.3878464758229057	-0.26507728879219	-0.8513389422932593	-0.004114613913674889	0.28347052878489143	-1.0659293900971618	0.16423272918807474	-1.6816365337894836	0.3761345400045425	1.3330659229425874
-1.0470583653608772	2.359838931743186	-0.8516854193172471	-0.6488320005396805	-1.8612115856316644	0.7631209813679831	-2.0115189018929795	0.9017820307842245	-1.9898147993855464	0.37108177642865364	0.5895977518832817	-0.2881648281670614	0.2947774757288139	-0.4263927222264929	-0.6756034025684123	-1.4237402967180919	-0.3321275838379808	-2.1954781525553817	-0.945502749686784	-1.674287948475616	-0.8765155355744115	1.4400926168308803	-0.22582540803533696	-0.889722738829288	0.01451832491108664	0.23366356691719678	-1.0990004371840107	0.13497640399732458	-1.7423785834338776	0.33589607402588856	1.3088077800573
-1.0631933189747156	2.300049866964797	-0.8399409458848787	-0.5956905161108497	-1.9210172552570164	0.7919929031033526	-2.0191672691535474	0.9310853010392129	-1.9731317146580463	0.4521674050096471	0.577908761903044	-0.19044748284586283	0.2630575326528875	-0.43947366461895826	-0.7219308792499787	-1.4483632089859444	-0.41911337084966993	-2.1452982030903565	-0.9448022600508905	-1.639325828289786	-0.8449546430979948	1.4593470732433957	-0.2007500472655365	-0.9288623022422191	0.010794938682015054	0.16331114094821259	-1.1327520858011784	0.11181807828516607	-1.7948385564087186	0.34244976211909617	1.2585556006600442
-1.0817680801250256	2.2146781827912436	-0.8554253477401261	-0.5468633492785011	-1.9534191536112693	0.7969168521319834	-2.0197579418237153	0.9756589497472771	-1.9652433603321036	0.5467736425233191	0.5665866216248616	-0.08471065389675633	0.22635860158763577	-0.4591491955816207	-0.7729356727970591	-1.462773162743225	-0.4872494793907646	-2.094021318967802	-0.928392641728568	-1.6059122033924638	-0.8331849873021279	1.4387568668384574	-0.17640603260390714	-0.9417065221451366	-0.006234030666594026	0.08590463688585052	-1.1592469310885845	0.10192524682335875	-1.8208971719459037	0.3788835522627726	1.1665310545019307
-1.0952982706614036	2.1306576112792457	-0.8864399091393185	-0.5157500105890962	-1.9716966885392762	0.7807835938850538	-2.022765309532967	1.0256444481554159	-1.9684877382988835	0.6463231319971098	0.5578594602917468	0.02325357722727281	0.1851571945712242	-0.4710395557468761	-0.8085763375408757	-1.4606382047364541	-0.5386245979847326	-2.0371154280500336	-0.9025480333721723	-1.569704028404163	-0.8352400065680726	1.3909111062403032	-0.1421665483445207	-0.9396491567580124	-0.01491019290286579	0.019082943198159362	-1.1520608396061287	0.09812572407131334	-1.8087937788636541	0.4463870754926441	1.0500708939056427
-1.109104665824552	2.04870563984218	-0.9113656474291588	-0.493479797314072	-1.9740489589501873	0.7463516832610411	-2.039071250501987	1.067295008617835	-1.9889116260522464	0.7519185988682782	0.5585236513312587	0.12103360741268074	0.15192141792507355	-0.47570524648792417	-0.8191945814826915	-1.4411440530693098	-0.5713743514882669	-1.9691295348678408	-0.8646697049127399	-1.5416133560610845	-0.8520265559885669	1.3314903348382454	-0.10927381118676764	-0.932274704201568	-0.014394745626098576	-0.0370468363113488	-1.110928641926414	0.09980032854351115	-1.7397082659406684	0.5539575863536792	0.9176105636193549
-1.1364642685763093	1.9645406390456703	-0.9275303135897097	-0.4743442054177418	-1.9528856858925088	0.7012321590342454	-2.059879804853883	1.0941577759507508	-2.0221817132377455	0.8478068226045744	0.5644318623222604	0.21471404747876727	0.13137136727131807	-0.46835301468222923	-0.8078465781555761	-1.4119473882594362	-0.5863114162458862	-1.8885192708902276	-0.807783028062022	-1.5324554581438965	-0.8760874065606732	1.2661234656438307	-0.07575675418057501	-0.918491501209165	-0.007015205421446638	-0.07878038733499942	-1.0568959516038405	0.09169468000581468	-1.6403233459060327	0.6827806949069959	0.7864868159657505
-1.1737940911194036	1.8579797811315952	-0.9566016984755464	-0.4654551178130578	-1.9301291703190688	0.6430845374501285	-2.0862643092121598	1.1043644555443297	-2.052297099241332	0.9107327904133922	0.5781559027549545	0.30394804117690494	0.12310181977435326	-0.4595628069397752	-0.7791949512830564	-1.3616563660657677	-0.5974167671981289	-1.8075144953252582	-0.7384604981691433	-1.543415901357863	-0.9032580306052983	1.1876850095670446	-0.03604109296488149	-0.905032743593211	0.007548581299144319	-0.10016790892596886	-1.00146228280652	0.06555302531797544	-1.5355466353774436	0.8132060542696896	0.6773418109400369
-1.1986908692824585	1.7174547463115388	-1.001285606744984	-0.46408850868803564	-1.9165597565331443	0.56027786488881	-2.126133026812257	1.1103312783665134	-2.0757219565454084	0.9504254740096483	0.6115315024904018	0.39631627808553277	0.12064797038096979	-0.45129057977669146	-0.7370942017794364	-1.2831612117219202	-0.607746214491125	-1.7306857692459687	-0.6620033516143852	-1.5623890011818922	-0.9290781022156758	1.1096888252268797	-0.00673819493565134	-0.8867683774013952	0.022307661708448653	-0.10694499442405678	-0.94087106864633	0.03511462638214404	-1.4145280512072043	0.9359631162804787	0.587202900031352
-1.2115190397257947	1.5676815782735993	-1.042263142229921	-0.457295296961188	-1.8883826360858547	0.4571143435494719	-2.1679492765877058	1.1260359836108058	-2.092206471249275	0.9752014874053676	0.6600020020714875	0.4899674652149882	0.12661750307955	-0.43492393967926307	-0.6982798183666644	-1.1868369298869872	-0.610088634542972	-1.6623679089963659	-0.5773305858732201	-1.5777610429521782	-0.945494903851577	1.0422535538702848	-0.007634539860910022	-0.8580683211012369	0.048480217531889344	-0.10123525372648508	-0.8677417600607239	0.012584863693163199	-1.2742698806538963	1.053865197577902	0.5065198952999459
-1.2178985993691165	1.4157978790781274	-1.077737553020834	-0.447067177545663	-1.849335663328785	0.35037399131197755	-2.206339624876184	1.142650706893837	-2.103880466993513	0.9888633321083352	0.7323331785894387	0.584019835475386	0.13910812178072823	-0.41771074923196777	-0.6807264114074998	-1.0770587665710512	-0.6197157235472676	-1.602349225432014	-0.4917930181124334	-1.592495943431881	-0.9459230328653152	0.9739962825183532	-0.036134740942147116	-0.8294026178409372	0.08777266739379594	-0.08049035495658784	-0.7853005850830301	0.0025888353171030234	-1.1217088105389612	1.1663442761358929	0.41160589042138573
-1.2161032692951088	1.254796498921749	-1.1186723813296529	-0.43715772931624225	-1.8294219220418952	0.2520951131672255	-2.237365128785775	1.1647496676754785	-2.1145167742271527	0.9870815885446879	0.827239127299155	0.6981606152195546	0.146203273467099	-0.40453316867170946	-0.6734924878364378	-0.953324378713695	-0.6479387594937785	-1.536879546398451	-0.41350681528617494	-1.604783092244594	-0.93971905424805	0.9020936198827526	-0.06620911992694772	-0.7995040221501346	0.12012418746668482	-0.04491711925218051	-0.7001591014363451	0.014611275827587884	-0.967751195068382	1.256841974024762	0.29843449953954065
-1.2129998034193132	1.107548513858163	-1.1559069378791311	-0.43057594366479013	-1.838358401411201	0.15274068447267772	-2.2630104484882425	1.2045560627942413	-2.1300949128554034	0.9910198936777499	0.9181483450443693	0.8275923228399696	0.1530320286596926	-0.39020366115135807	-0.6680364344456708	-0.8252268983073954	-0.6885688994511721	-1.4584246628005446	-0.36091820447297673	-1.6154007695743846	-0.9401471832617885	0.8365971963412466	-0.09115069787208314	-0.7712581893770029	0.1428999137208694	0.00010341056890813826	-0.6154197914212122	0.03969750752874779	-0.8240962988148987	1.3118436539828	0.18866834407872127
-1.2124704112180034	0.9866006356031184	-1.1826202765407552	-0.42598585292648716	-1.8657192088391787	0.05130304657370899	-2.2767478071601346	1.2514771443976884	-2.1533212001358466	1.0063222461740757	0.9978821623922242	0.945201665070415	0.17041908995775773	-0.37407668371005615	-0.6668854716567747	-0.7114421439692632	-0.7393703641548912	-1.376476908319454	-0.3356227453990408	-1.6346117892474286	-0.9404351973255765	0.7781815879769647	-0.12279479533295894	-0.7609637284325249	0.15617348148160137	0.04711459384147879	-0.5418794702231409	0.06478842999873753	-0.7024331552497469	1.3323138817146503	0.08869085395684437
-1.2265721918847814	0.8871214716392617	-1.2004810276956945	-0.41440031682400147	-1.9027826841721318	-0.036759887976808694	-2.273703311454472	1.2870953883154381	-2.175340053562908	1.0349550825276905	1.0717850002652984	1.0367341037895783	0.1994150350832317	-0.36377892055003025	-0.6732182158527001	-0.6133718148840103	-0.7971917344770978	-1.291228727631939	-0.3323581177749686	-1.6562020074106276	-0.9380493510944697	0.7210659904748741	-0.15362727699086456	-0.7622500589250311	0.1504491353271899	0.0883864905396463	-0.5022410603177618	0.09938285011767034	-0.6117651336986916	1.314689122811495	-0.010815227352674723
-1.251070007809168	0.8149301244296352	-1.2102640215392289	-0.3993247184044749	-1.941772371805039	-0.10670997954754986	-2.2562497778691264	1.312176036989158	-2.1904249698743925	1.0692699425629368	1.1388567105285143	1.100981910613686	0.22316184366231115	-0.34818152026823446	-0.6918001427508773	-0.5173351649627034	-0.8580064013804718	-1.2010347187517065	-0.34232496105110916	-1.6766510168065145	-0.9365119787269538	0.6630211755867497	-0.16104776433230922	-0.7716246218021674	0.13146722909144945	0.12578418413836223	-0.49593002794571533	0.15600512066080768	-0.5708202654694738	1.2565740391068065	-0.10244600850281886
-1.2631961581594635	0.7577687408275111	-1.2142998496823516	-0.38863084879387566	-1.9801176017911222	-0.1705426540377279	-2.227441827926963	1.3421825030013539	-2.19659985706092	1.0983156219373968	1.1979581283175942	1.1353582901463455	0.23434674433765243	-0.334373858853966	-0.7207015530371569	-0.421679323490422	-0.9215091515772527	-1.1254280163698396	-0.34969739826838425	-1.6843894607092378	-0.9456194504737553	0.6172795562810074	-0.13674834394556898	-0.7859803754588903	0.10059802013125216	0.1649841762237631	-0.5101607872160153	0.23597334766929104	-0.5625330732491672	1.1763704007658127	-0.18865836130387156
-1.2488795516718643	0.7056623821832728	-1.2127867954427531	-0.3775539609307478	-2.0165366194772507	-0.23273163001326896	-2.193378578856511	1.3755808544306665	-2.1916740393778915	1.1423268608174937	1.2516996788808492	1.1431144973445728	0.23069223469062713	-0.320836784309518	-0.7610734095004353	-0.34162042381334123	-0.9752230129545406	-1.0764845239529932	-0.3503157317124136	-1.6724289476214438	-0.9597983049923873	0.5860703608058724	-0.09243947241636079	-0.8042409246462767	0.058299328077515644	0.20781831115936447	-0.5324747945314636	0.32839556592059027	-0.5690554004595939	1.1045048970716143	-0.27825931156786665
-1.2287434671452275	0.6708875376803588	-1.2014754947967217	-0.3555656490895851	-2.0589813161611916	-0.28437949594928746	-2.155717289406639	1.4042671048790858	-2.177588378669206	1.1924872878501793	1.2931034947275994	1.1246893262578361	0.21781515347030828	-0.30406426390735924	-0.8122300321813694	-0.2838307160968371	-1.0051044970068337	-1.0468047436797676	-0.35214478798391385	-1.64851195398567	-0.9711203713648002	0.5523594262144935	-0.03829756327423956	-0.8338799640359209	0.014086117567214049	0.25694941109455227	-0.5544971154767755	0.4253537576301956	-0.5912620062795628	1.0550066003283958	-0.36523701044074586
-1.2078516560703438	0.6509889094820804	-1.1931384439160297	-0.3301363012677049	-2.1183501867148076	-0.318622023918352	-2.1261600289914644	1.428068902445336	-2.1633585945562697	1.2349014760970074	1.3255754857232465	1.0829077747665246	0.20187638860320023	-0.29483338611976817	-0.8483163888987582	-0.23577593075276604	-1.01874348597434	-1.0277286650959876	-0.3633050580471324	-1.6176912521886346	-0.9742029002637184	0.5080295025529176	0.02525373786935394	-0.8678016823946798	-0.03781718212815229	0.3006477629274581	-0.5752201062278426	0.5235362400043493	-0.6293728593914653	1.0096023491315476	-0.44635814806834306
-1.171806952276806	0.6509469783994797	-1.196018127791395	-0.298780895042702	-2.1591622573601255	-0.3463683694969587	-2.117185179677321	1.4503229799381252	-2.152549339237531	1.2770114642232113	1.3407244476302411	1.0257475365890727	0.18036956180982305	-0.2900324019438105	-0.8507554504684196	-0.18550111317394932	-1.0138821369813384	-1.0188088543281875	-0.3745561323224109	-1.5790877485509234	-0.9804925046837318	0.4494262637549176	0.09293892829511068	-0.8917381171676941	-0.10038479784160803	0.3194389405919125	-0.5961552325208272	0.6067786236559534	-0.6849226250212844	0.9671132298420618	-0.5159990946185405
-1.1257306498859823	0.6717820674424911	-1.198635467584894	-0.26133090238346324	-2.1565092400473627	-0.37694116186921345	-2.125090067640361	1.4676615812065164	-2.1419514649116915	1.3210335673933307	1.3340284751737719	0.9457909027939871	0.15810857029462608	-0.285556122011637	-0.8415379527292615	-0.13468344099758678	-0.9898695734985082	-1.0216089243750368	-0.3750533934836941	-1.5409641171510573	-0.9976643702165895	0.38520751411920734	0.15112553816961843	-0.9057999614833989	-0.1565461402580966	0.3176735744512661	-0.618460400855363	0.6673552123225164	-0.7497673463698037	0.9282787428334972	-0.5704828613549535
