# Supplementary material for: Obesity dysregulates feeding-evoked response dynamics in hypothalamic satiety neurons
Source: Sci Rep. 2025 Oct 14;15:35837. doi: 10.1038/s41598-025-19800-2 (PMC12521569; doi:10.1038/s41598-025-19800-2)
Supplement: Supplementary file 8 — Supplementary Material 8. [file 41598_2025_19800_MOESM8_ESM.zip › Supp Fig 3/Supp Fig 3a/Supp Fig 3a/NCD_to_HFD_2nd_MPK119_matrix_4.csv]

1.7863674435812413	0.9397944935102306	0.33274372944926106	0.4823636118666272	0.7759869079710432	0.8684747349239175	-0.3526729016054855	0.13175466243762277	0.6490734040150803	-0.1661466759376206	1.825997027839127	1.5569597969914473	-0.06599970476785828	1.2373948986986316	1.0580078702889868	0.06543253931512419	1.6558835064224222	1.4651261072303	0.7011921306206353	-0.0484565305069731	0.6230449108761723	0.22643864865110067	0.509980205094776	0.4564872685447936	0.06451867204191158	-0.14271881254450647	0.022560807488543298	0.18248251985285344	-0.7088982350515336	0.4231860119609842	-1.0016343069206313	-0.4273850839302698	-1.0784397410154833	-0.7692612459734629	1.6706540239187926	0.0248926304828362	-0.04541661898636244	-1.003884858816412	0.721264617764905	0.33321858570885765	-1.7084830440407768
1.7841896731325855	0.9271250888871889	0.26910825596935584	0.3503646978582735	0.8208853187746883	0.9047097940494269	-0.42140474978876086	0.18613558163393767	0.6557413970095807	-0.10956350387281272	1.847860610494069	1.5616611161129557	-0.05578874224845645	1.2103454001439111	1.0540236249840276	0.027213591452662344	1.6594326819626537	1.49119705063171	0.633101307346629	-0.0667495053552339	0.7077032529130856	0.20648745840577926	0.524358418828502	0.39930182341668585	0.05405626377964963	-0.12708738815366305	-0.036174850576334516	0.22886402364924863	-0.6833178161015558	0.4172840925478414	-0.9828920641865567	-0.46461687535339813	-0.9599395925124623	-0.7514310007337677	1.668114638354118	0.07971574597662301	-0.02661134204379513	-0.9978571145915824	0.7525716095133002	0.316466371238884	-1.7171221094058011
1.7652266250458233	0.9092062568365376	0.17229119924274303	0.20777045620946785	0.8896855646671495	1.0245038104994812	-0.4802219444003633	0.2519261844633822	0.6628810429126252	-0.03743752351207509	1.8647441548776076	1.5424888221490303	-0.00396265826245501	1.1713508766162481	1.0520053589896523	0.0025210529602671047	1.684781450404402	1.4885766683489603	0.5504353240186745	-0.06084092174791408	0.778058666395495	0.2242562854462725	0.4732985312773608	0.36179716545659185	0.033533847572904806	-0.10727455773826773	-0.08848777185304868	0.254993477292997	-0.645205491581298	0.40463915892596525	-0.9651009848668995	-0.5281865063128052	-0.8729115120805006	-0.7591016783197223	1.661915312959725	0.1085531434462688	-0.03586813395442941	-1.0044090104881354	0.7372554196156408	0.3261075620412856	-1.7291056737927792
1.7366525714231313	0.8643973802437779	0.07477216269647799	0.09766613363347429	0.9662842906521498	1.152665502610184	-0.5142903280236752	0.29667960521318415	0.6759045588497227	0.014765451708557354	1.8634282911067075	1.5134594873504166	0.05015208973651526	1.1432018689526382	1.0380395857487805	-0.02966769650527929	1.734643887160792	1.464743414483125	0.48084293892592367	-0.05232074418615974	0.8124837391946181	0.23434164439876076	0.38539251321576995	0.33747408734875717	0.008831955338315586	-0.10066051129289201	-0.11021173451890026	0.23656842060093353	-0.603501909547217	0.4104840549631348	-0.9579240245581194	-0.5685625622873142	-0.8119985519628244	-0.7693530492956349	1.6433737675668718	0.08724569835861876	-0.05960540581529648	-1.028435748725926	0.6822370669979505	0.3572957446828706	-1.7234691778372437
1.7086480417500987	0.8101631272135789	-0.0013376927443320308	0.010206783913144113	1.0373491341403154	1.2279321758145216	-0.5536730869948145	0.3329848671821197	0.7038252319031002	0.040218151371749486	1.83172204744544	1.4990689068126812	0.08565907713773017	1.133756587123198	1.0139929398727903	-0.06574040195613226	1.7588304745923113	1.4264677615530066	0.4362685758158835	-0.0471519152464761	0.8389729935699533	0.2305838474010986	0.26744887173528903	0.3305656005052484	-0.021112115581526432	-0.11807587199234178	-0.1276745621475622	0.23674422563204525	-0.5630415192093366	0.42144965016262326	-0.9631727172176726	-0.5833036143311464	-0.7632190785142459	-0.7708280226718708	1.6162966620601267	0.038519945986925576	-0.06696857360581866	-1.05264594004882	0.601163701614717	0.3910657305232629	-1.712797768338112
1.6738399377641706	0.7675248003886397	-0.07123562847819652	-0.07749059782540922	1.0856285260720198	1.2699818074967146	-0.5951784694086373	0.37051200086265795	0.738675665315221	0.04712378434829275	1.7837206866869033	1.4946017797961095	0.10731280082967075	1.1385335474616745	0.9926495155488518	-0.10302207911152068	1.7343655204517547	1.3741515369431394	0.4001790380229635	-0.03176478181629422	0.8670540254779667	0.21829675515616495	0.13734483249569646	0.3459375837560535	-0.06423113872393453	-0.14553898202835674	-0.1603927389625673	0.2653263318176861	-0.5200364187908951	0.4158086126945559	-0.970793553786514	-0.5870767317928043	-0.7171656962574486	-0.7676019859282731	1.5979792275202829	-0.01642297379125725	-0.06755553160092333	-1.0593138981012555	0.5106107890093449	0.44979068842526493	-1.7157009644539765
1.623209398694619	0.7281001679792556	-0.12867878038163044	-0.15678967915791744	1.1113831460945651	1.3082564770467158	-0.627414421600504	0.381617223732019	0.7756212483260685	0.04289375024073282	1.7374553021031918	1.4965392326045488	0.11862158753111905	1.1343251979027287	0.9797033326419261	-0.13988042768299022	1.6828975042843068	1.3108644831898064	0.3593336964353598	0.0005019932632775924	0.8744468928696459	0.205181361069331	0.01845606846913352	0.3627698359392215	-0.10190782821783075	-0.17918469258772124	-0.19991415924100245	0.28438295700387245	-0.47652947078616614	0.41926361831374015	-0.9762184793211198	-0.5725285632046458	-0.6652915225928723	-0.7610018613691304	1.5879909776325676	-0.06350702177887314	-0.07301095834476433	-1.0519035701300925	0.4315669704860063	0.5301606413082838	-1.7262236956305448
1.5593219200778505	0.6832346262188383	-0.15623736201172594	-0.22483640849653458	1.1403654646361951	1.3301831305334268	-0.6543978479583592	0.37047732799910554	0.810162033181358	0.04170325697665918	1.6909337337853283	1.5027242261222113	0.11940723043666993	1.1207616490369703	0.9672604090664992	-0.1738866836924546	1.62987796652653	1.2506387815861346	0.3194500694411901	0.04738660418735818	0.8565128248063973	0.19316568064731368	-0.08450137295225536	0.3601028871646085	-0.11045687522883421	-0.2159569206357371	-0.2414258183350976	0.3035488447706702	-0.44092459868648215	0.43170209676635796	-0.9854969549010382	-0.5441898880956472	-0.6120839578646299	-0.7508750806161654	1.5708803558515543	-0.09030931327060776	-0.08211191129190347	-1.0424240464650685	0.3659065250741264	0.6097407731719126	-1.7399579320010057
1.494928789139714	0.6399007994116835	-0.15593584496537988	-0.27414278166170347	1.1709864354485287	1.336326363086728	-0.678178811914794	0.35300759832501377	0.8236439367889445	0.04908915336206882	1.6352800066305737	1.4991108516672966	0.11721637257810065	1.1091870632904517	0.9462293976782186	-0.20472425823357035	1.5729070299034087	1.2086688148515	0.28454098169140524	0.1079200432443465	0.8306373083263614	0.18655348601611735	-0.1642765737975922	0.35827702466231287	-0.08730005795177835	-0.2503845900987809	-0.2787725934895289	0.3221670859127723	-0.4234677912485067	0.4415665468160798	-1.006577474362219	-0.5153957203207784	-0.5627739977840259	-0.7367696701705345	1.5422659143854967	-0.11642017896272033	-0.08978175372117947	-1.0341192584203178	0.3147762137744848	0.679863777481599	-1.7599113948161076
1.4379428550817084	0.5989485808121824	-0.14778111253851697	-0.30898108979235983	1.1906600185480272	1.3429702425882846	-0.6907101405881388	0.32974226098265635	0.8152461567523657	0.059848783101281985	1.5735009898557775	1.483654172741412	0.1122511732884246	1.0926470174338052	0.9194282893000599	-0.22495229976046877	1.5157798019717759	1.184395464326412	0.25300595896174016	0.17130023788334148	0.8015177761488396	0.18844228478195238	-0.22780071242640298	0.36720748711516665	-0.03858726392727062	-0.2770591816155238	-0.30618886405391155	0.3412603166283127	-0.41889127561501016	0.456805568849899	-1.0399445751712924	-0.49700280023262966	-0.5061436197896828	-0.721429675047838	1.5055117344919768	-0.1351473322444024	-0.09814640122816351	-1.0278198705116506	0.2783993605087614	0.7439111841494459	-1.781179416711645
1.3558315675247194	0.5207592440128854	-0.18728131642475737	-0.4243946875065415	1.2297039265972287	1.4173487092067756	-0.7199487868128797	0.3166525615341785	0.8219707480958938	0.09239788804033866	1.4848684550596079	1.4490182090424997	0.1248899640062012	1.05531933921871	0.880837579460457	-0.26394530226318286	1.448475951102237	1.144129809110975	0.1726543829170777	0.2614853129153023	0.7831742702776902	0.18885293063942837	-0.35800342568181553	0.3729980345078606	0.02112528504647344	-0.3091270487533414	-0.3573548680470238	0.39090972570891275	-0.383345325373773	0.4841682358102449	-1.0794481211600417	-0.49136531884874035	-0.3813401294261874	-0.6915221927579103	1.4403438455151307	-0.14245708097690676	-0.12019482944591357	-1.0282841191351773	0.19530715639187293	0.8496470900114353	-1.8004001350525276
1.2847262676523656	0.43090202256493804	-0.2088172550290759	-0.5140268051005362	1.2418747641739318	1.5160079638192536	-0.7143237590438856	0.2799381597753197	0.8333399414562832	0.10566980341347683	1.3841097295131515	1.4045671493635143	0.14748486234962913	1.024138415506387	0.8448444720716465	-0.2948019349677897	1.3702479466948976	1.0974253484242904	0.09423681849495823	0.35881386552851235	0.7396287736011107	0.19453998836372527	-0.47325937492187364	0.3862238266547857	0.0981556804235565	-0.3258839357003268	-0.38767801171098004	0.4425291852852113	-0.3476260615448621	0.5154184714275082	-1.097364581111599	-0.4676427675922555	-0.2887185027115259	-0.6321886856010027	1.3516346431225406	-0.14075619761532712	-0.16283441085908462	-1.0418334398492504	0.09874769884131727	0.9587599944574642	-1.8055579295506057
1.22118872008909	0.33265043581926573	-0.19060749737593805	-0.5644924957934881	1.2300060272731697	1.599692573711202	-0.6816992031507721	0.2247528301445782	0.8368348895085747	0.09350036818372165	1.2650827660150106	1.366991550436952	0.17274232366199188	1.0062429207116859	0.8064012106803371	-0.32920925013203906	1.2742218708284567	1.0378974916009613	0.025409228888554812	0.4481622851216768	0.6763348543614958	0.1883919225541476	-0.5539465272864337	0.39087369684512224	0.18736417269052458	-0.321233586944051	-0.39986232120617504	0.4940038642476542	-0.32575855291544314	0.5547517705888563	-1.0692922899761117	-0.4083123450750633	-0.23182325341143128	-0.5218247717592219	1.2410383556249094	-0.13278836901078264	-0.21428907745634812	-1.064356985971346	0.019388347531459803	1.063455802459363	-1.7994448691976934
1.1701113182596934	0.2468488394266272	-0.13063996873655487	-0.5810386238895376	1.1936810253074375	1.6569618726203654	-0.6428353749286291	0.16193392287403818	0.8161269685590667	0.06897667017076159	1.1315124712397315	1.3396539914411711	0.1976141492798618	0.995656143745333	0.7706465305696176	-0.35739480792274475	1.164547127259507	0.9814439331799513	-0.039586374956412804	0.5362379958058245	0.6208302638741845	0.17043197731583565	-0.616247421369924	0.38468523880044325	0.2771213926635552	-0.3035544459580059	-0.4038333536363369	0.560908020058306	-0.3195092648983477	0.6015223435614018	-1.0020925947475752	-0.3271052395497861	-0.20557420940322774	-0.3773753044317582	1.1367349074027826	-0.10012735874615708	-0.2607897233281914	-1.0827771732919427	-0.03327136181324587	1.164632981530317	-1.7907673367512675
1.1261835572480756	0.17904275211448237	-0.05837856723274839	-0.5756741949910285	1.139844601401815	1.7193342364232778	-0.5891267988664176	0.09036635867183822	0.7738763010119324	0.042912742545723026	1.0045943739277985	1.3222853262257206	0.22062151014870396	0.9735473510383835	0.738829037748444	-0.37184675989927507	1.048901417781697	0.9286227667508931	-0.11615401521783894	0.6273448098805267	0.5711529633108523	0.14806727415345908	-0.6675485120708476	0.35580450471685776	0.37116966329799633	-0.2643234785930838	-0.39508979599194405	0.6163279707483567	-0.32131905870809846	0.6428229491937975	-0.9158004557096573	-0.24017557254099337	-0.2028734149091865	-0.2318690788623993	1.0510342722887198	-0.04276304251572545	-0.3110835703610993	-1.1018375744401454	-0.06621741075134065	1.2609947288064673	-1.7757363246931621
1.0813316304458642	0.12654965748499164	0.027168303772157537	-0.5562194317454628	1.0746082175063727	1.8053324242125766	-0.5189970147878895	0.011722756475769586	0.7290787077586749	0.020545365989675348	0.8951145081889825	1.312760348823406	0.23126170196284718	0.9344436638378563	0.7057660761193427	-0.379059541774354	0.9385899103658231	0.8799920859034195	-0.19220111404876744	0.7163706208087307	0.5101740422655026	0.1277286821558013	-0.7080377498955283	0.29296872833056564	0.48861202513424457	-0.20594792420547464	-0.36999659514120803	0.648345169355633	-0.3348375185466788	0.6825026653641779	-0.8201134162193423	-0.14682050844308342	-0.20562331475766546	-0.1013410753239167	0.9776871433311829	0.027266780175043387	-0.3612309755412734	-1.1263117135691574	-0.08286283605284159	1.329915596369586	-1.746241690027641
1.0585033560662662	0.09045954900851709	0.13279741345771084	-0.5356891701736537	0.9920409775922922	1.8972629838405006	-0.44842545875977907	-0.056432997952828044	0.6845004331078892	0.0011482006434470754	0.7991860148846268	1.2900507054535573	0.2382098511714525	0.8993643374234679	0.6722450831402222	-0.381566423279717	0.8341867363492763	0.8503078851474168	-0.25278412822905055	0.7963598439679008	0.44167570257121735	0.10585210520136863	-0.7417513719672563	0.21441358637824384	0.6210017296836409	-0.1422615933810764	-0.33329794069488244	0.6851297867477792	-0.35491189813439306	0.7242352230695633	-0.7079798965997506	-0.05954682190102193	-0.2006324250976025	0.01890903627891416	0.9152763015388397	0.0929380892517624	-0.40654579958122106	-1.1542452537315495	-0.08255801139256207	1.3612645884675543	-1.706078851453104
1.0621954213888876	0.07020265737100576	0.24225812956459586	-0.5191430420776044	0.8781490227625367	1.9888966892779283	-0.37908844352228155	-0.10881398637941386	0.6350334760600722	-0.025291867265804895	0.7186187128011686	1.2453549674559805	0.25312221580980593	0.8691658867669165	0.6465859159360832	-0.3740017983863416	0.7280663876963531	0.8381318775747463	-0.3007259939779292	0.851518835375671	0.3687965142761256	0.07861776201212421	-0.7619137625330795	0.143972032101156	0.7501137007354892	-0.07718406578589297	-0.28198621074103025	0.7265111886298911	-0.3671171742509811	0.7714463016214961	-0.5827332922714057	0.014916760945232694	-0.19178899717579134	0.12799178375793469	0.863588922216745	0.14806493391725783	-0.458964839355027	-1.1886670428017867	-0.06271442572091378	1.3621630559807394	-1.657382731987402
1.069018615584119	0.05456762116301757	0.34406525998063014	-0.5219776550751117	0.7439711811644216	2.0827355972733193	-0.30762124025392246	-0.14878486348315803	0.5982162500193343	-0.07222185289869709	0.6534449924314301	1.2042315329098403	0.2697716177503107	0.8313658657365466	0.631960284745755	-0.35449503504695096	0.6291122420092209	0.8298306340672396	-0.3402350885527381	0.8763065253250979	0.2954467134931115	0.0418184695576965	-0.7694834691752479	0.07553139995976313	0.8727616594099186	-0.00816741924421668	-0.2140900568663086	0.7784770875322059	-0.3595080411613659	0.8153685569642217	-0.4538636200281463	0.08397220876311062	-0.19531565444900267	0.21782847476197653	0.8206950723357478	0.21468792773200412	-0.5238064343436937	-1.223957426070881	-0.04343051811404146	1.337324633892105	-1.5925817277744359
1.0751475359764664	0.04757113710163426	0.42513069181686786	-0.5498186927188321	0.6186063454920332	2.1725269219411665	-0.24647213526005035	-0.16950814057143504	0.5799137589033873	-0.13750813291891723	0.6018550349889745	1.1761983884083496	0.2933289286530395	0.7911411515877675	0.6367884371271185	-0.3407555651824713	0.5295317712267538	0.8163024454545443	-0.3796761123250968	0.8882926780309065	0.21833547319265953	-0.007482277444624747	-0.7672609544379759	0.010948606329994174	0.9805317808806343	0.06149402355358206	-0.13450344258556546	0.8314150848418477	-0.33395095288665333	0.8428980172992864	-0.3095505127108133	0.1540116264288329	-0.2301625996068326	0.29616322953473534	0.7757455293785863	0.2806477795218485	-0.5853727322846242	-1.2567580888992844	-0.045329425833816696	1.2743920744341046	-1.5090664884590557
1.0743337183399737	0.050044856048982525	0.4717694287719967	-0.5867949347692674	0.5343723432279336	2.2375002938893696	-0.20474586687143645	-0.1713887966905426	0.5523539003250448	-0.21367978306071694	0.5487467731954816	1.155746776378646	0.32311677103722886	0.7527113401370322	0.6720348906713782	-0.33398551910541563	0.4153213900924203	0.7996361763150006	-0.4166065247365142	0.8928552862924783	0.13994042970824244	-0.059951970781057164	-0.7685108253050259	-0.040127962883831934	1.0692866582439242	0.13691173838330922	-0.059106449676094	0.8506243698589719	-0.2928922973759363	0.8652953737968379	-0.16422571339814626	0.22466879960053246	-0.2914416178212226	0.3551540042888658	0.7252625443528795	0.31885184717019494	-0.6253299275660066	-1.2870428237034117	-0.059346363081103505	1.1713692749050324	-1.4274970423446287
1.0626000312872579	0.059108080976248055	0.47611127423938504	-0.6326973775030982	0.4782337038263467	2.256923039496049	-0.17990981096616107	-0.15763615209093346	0.5036687079731353	-0.2928962239514485	0.49139535684228897	1.139363815246665	0.3414562633257724	0.7124551364672351	0.731149169633059	-0.31454326031937885	0.3009283308052802	0.7903909573644581	-0.4369677029986911	0.8924227779724226	0.07680914860783658	-0.10912100118758383	-0.8024030003577611	-0.06784907163877607	1.136728951503738	0.21620213860586784	-0.010612088296545474	0.8324285491388481	-0.2392884044805011	0.8925340149144448	-0.05868980909855338	0.2812322693125085	-0.35307330176293306	0.3654114954862574	0.6827314638382657	0.3449118101029746	-0.6355237092173038	-1.3039616908785694	-0.07633659004751125	1.0456590641809598	-1.3595064759653548
1.0375418046268732	0.08560058460979285	0.4211402373906329	-0.6943796013474763	0.42798081897326534	2.228580532260685	-0.16718919948641273	-0.13452738199021938	0.4563454133946392	-0.3742754714764048	0.44727545680693825	1.1151581387288565	0.34696917708009006	0.6637093579309035	0.8061816066084099	-0.2741164975171066	0.19033497709650563	0.7898392419872781	-0.44036723895632895	0.8939223764919605	0.01975776560507475	-0.15115021729855252	-0.8634493248115438	-0.07055486407227268	1.1848267640324877	0.2856173864695112	0.03335667241335862	0.7818587490130129	-0.17789539900055848	0.900197956645133	-0.0055975966938420565	0.3124233736622166	-0.4088882332654113	0.32297795990436795	0.6398134293328435	0.36377845381907187	-0.6182185683271372	-1.3076794238072993	-0.10954248951568062	0.9044713121090687	-1.2998504438899998
0.9860092166618107	0.13167050343179215	0.3122138282093353	-0.7875473652609428	0.39173568270347064	2.166863132465373	-0.15486194659190838	-0.10387934443857001	0.43147751379179666	-0.458089903082775	0.42669129861847155	1.0795679295874374	0.3520830417244544	0.6067857507861188	0.8806430729967509	-0.22262133976425513	0.07121838271538128	0.7791461688099175	-0.4273977490072249	0.8906395674397334	-0.05270963676308502	-0.17549066939784436	-0.9046386782722784	-0.05574121894266534	1.2381411479535402	0.3536453454184668	0.08644544949956738	0.7061384879656997	-0.10990314537456372	0.8676133740301161	0.013352172603377354	0.31293385425997033	-0.4483109046321535	0.25448860141613766	0.5739683708720842	0.36188014649588024	-0.5829260818182127	-1.3055491216557908	-0.14929462349149536	0.7464118449620039	-1.244537986423033
0.927097095891259	0.18047956168905216	0.17842048589663162	-0.9170774227875966	0.3715470237388617	2.09187210958078	-0.14470421758679056	-0.07008023704723607	0.41776656374049964	-0.5424393618175519	0.41764220468628743	1.0260672675251157	0.35857848816126364	0.553855014906455	0.949068564608131	-0.17297922190776563	-0.04503277435458619	0.7597755375903257	-0.4023557020354146	0.8773771606747445	-0.14139240764892178	-0.1752311102237794	-0.9022611043672898	-0.0210168827127881	1.2935809371894091	0.41973109988685986	0.13500053002942386	0.6282413469743195	-0.04974333272999461	0.8124175972576507	0.011220701861070752	0.28070329304092334	-0.4631451857952927	0.19049556564052703	0.4806786006133124	0.34366652049896046	-0.537075494902408	-1.2915729917233139	-0.17533464488030417	0.5871573717629202	-1.1950757309193938
0.8782726355414201	0.21217430688568967	0.019038174066592896	-1.0597616521506095	0.36806418491163406	1.9989991556973172	-0.1443501948600709	-0.039681844113167705	0.40247439731331747	-0.6322331269074475	0.412645971168473	0.9562116075672229	0.3739905025255251	0.501705219148045	1.0152540946858566	-0.12746539546595576	-0.14283865736693788	0.7365875462176467	-0.37703736768895524	0.8566061258615736	-0.22645215445494427	-0.15940187462331695	-0.8760232136845678	0.038988043606526294	1.3357012759067821	0.48398016198932864	0.1653196257500268	0.5520350367233434	-0.0043718352490791325	0.7444856494617544	-0.0066784642102245715	0.22304487943811319	-0.4619488007962788	0.14563842235328733	0.3614725868202171	0.3134049706908491	-0.47864519566149133	-1.2674657587645088	-0.19860625869870438	0.44045046211003774	-1.1529799215043721
0.8277469744825272	0.22379264637659624	-0.16896084652577792	-1.192762042333198	0.38465888755901356	1.8911374211794907	-0.14536990134643532	-0.009899241235797869	0.38265082556732444	-0.729990689738957	0.4093907266398483	0.8904385801252586	0.3986980138040018	0.4426340266698123	1.0747636609770064	-0.08089897199440868	-0.21114462838901232	0.702460920488168	-0.3528241828410918	0.8339738872120968	-0.2826176786569114	-0.1250238431209911	-0.8464679965652409	0.11612965533798758	1.3642716984691137	0.5614690405508429	0.18013105048189385	0.47835721647865803	0.026051365294944527	0.6477155548522269	-0.038360852850429575	0.1482890649453176	-0.4551633336376951	0.11791381905723583	0.2292262235369126	0.2849607337601407	-0.3981057484102275	-1.2314153555714145	-0.24572415577701462	0.3077251232657794	-1.118436482404747
0.7739384558391369	0.2302759841613487	-0.37597349194762025	-1.3052321709439771	0.4138550080568512	1.776009826951452	-0.1451429637011021	0.013226171839421685	0.35911652456338305	-0.8371225763778793	0.3942603176803084	0.840842284946748	0.42109841762325073	0.38150027056488056	1.1318732684820985	-0.034238723717982575	-0.2593299057234504	0.6520283946227375	-0.33800476873129487	0.8129972336893914	-0.3067711725223379	-0.07013676284997955	-0.817110127477554	0.19549956672056404	1.3860525302150966	0.651216863690877	0.19387786611168895	0.4024042723019311	0.03767004157632793	0.5244124834027509	-0.07460882587983482	0.05887727850831685	-0.4465297195030238	0.11210776894829029	0.0960124752765904	0.26443370390535803	-0.28455973625369396	-1.1715534907199876	-0.3190020052580139	0.18016044018690683	-1.0940098857140317
0.716396491315337	0.24588978673030432	-0.5927769507626643	-1.38494967441305	0.4481764227809987	1.6536069490706449	-0.146447098702951	0.02937263093872053	0.33311312058322723	-0.9431746809940181	0.37198780505348766	0.7906168169490018	0.43850903089114557	0.32858527944572613	1.1877374071792623	0.008378261873186002	-0.30102749894537645	0.5831341328122603	-0.3380207853906952	0.7854195105605887	-0.31597579912434826	-0.007032891411914955	-0.8023137238672586	0.27588509767201647	1.3988269112122362	0.7450796593018009	0.18867221095859193	0.3145069274819856	0.041386284850493726	0.3997579579427295	-0.1089025904396208	-0.04224226946412325	-0.42048602515882977	0.13059083781232464	-0.025728087156292913	0.24281831118527825	-0.14681510087097266	-1.0924477716352545	-0.3844193762042606	0.06065540903665221	-1.070644339352008
0.6484818003060634	0.2567154036973105	-0.7802175965499165	-1.4268244412287638	0.4667712402484015	1.525120916270327	-0.1460839984704177	0.03348621947063307	0.3063244145103501	-1.0376734422252336	0.35670759006464536	0.7306216932303491	0.44976288646261214	0.2850888040631459	1.2229211167029717	0.05670976448652102	-0.32577255958690277	0.49945517453585786	-0.34634143994896566	0.7465717550591838	-0.30754975935897405	0.05783753201680375	-0.8044892509779492	0.3418738422721316	1.3992293115300158	0.8376137838395025	0.1529572067472599	0.23182685549710835	0.04541249281030778	0.27521035131265675	-0.15002311423287887	-0.14278105327824914	-0.3632916796089816	0.16688783132544804	-0.12158142760416343	0.20301966538545052	-0.008531130859888835	-1.0016085429849226	-0.4221626656975765	-0.03321895527196232	-1.037123483499671
0.5730680326576911	0.26284838643801745	-0.9031322573146188	-1.4413545542436368	0.4501661203363347	1.3870601578337225	-0.15230814162309195	0.025855415659918612	0.2816086229705113	-1.1175448860246808	0.3578453061250228	0.6626360747074064	0.44845172510133613	0.2375081378044916	1.2157149659427433	0.11218074834612331	-0.3229540966578952	0.39805754206517685	-0.35855013857657203	0.6996835989849388	-0.2757280502491661	0.10903267358804976	-0.8027084199305365	0.38698175170618476	1.3923372915418677	0.9136567556448638	0.11036069883432242	0.177559978981706	0.0353203092819005	0.12963822596156746	-0.18702337105368608	-0.23983525214249068	-0.2696566969436637	0.22176173709860478	-0.18878082503274857	0.13582971045017816	0.11877327194864096	-0.8992492093781935	-0.435619924880086	-0.10088727945463091	-0.9805768738377008
0.4918150085214865	0.27856835720213746	-0.9555280310535567	-1.4372702731504536	0.41187225534464134	1.2425911184594463	-0.17882656193910468	0.013847509554289806	0.2620008324301758	-1.1852858056582574	0.3723117099817086	0.5868067683713283	0.4357894609065035	0.17946980161565945	1.1716937611244922	0.1611367723169342	-0.2979219703476738	0.28360370870331797	-0.37075082887447863	0.6456874168310887	-0.226594030278509	0.13393873224575276	-0.782611812041926	0.42355921468673474	1.3872012002131207	0.9598788775685915	0.09303145333633876	0.15778708371778086	0.007463483016897088	-0.03708244395327877	-0.2035044389434873	-0.33733334717869234	-0.1421077708548213	0.30781205108149334	-0.22135267720895957	0.054784643132034606	0.2360089044435731	-0.7959838421674831	-0.43606966618213755	-0.15476877455567126	-0.9089511682658722
0.4199691645223724	0.28941874674801593	-0.9573764442015358	-1.4306387591793264	0.36803293311757124	1.1125784069651534	-0.2199476632734964	-0.000986928388168315	0.2364997387976165	-1.2451569626212726	0.392693427590037	0.5089920722501073	0.41177944723197973	0.12164874312185367	1.1008275271136965	0.19531538951929123	-0.2691632097202093	0.1741663394357004	-0.3759202056958105	0.5812117707912968	-0.15439307762777596	0.13980399477612465	-0.756895484014251	0.45231110151158244	1.3887961687454102	0.9750179120911243	0.07583578996903355	0.17037782638714755	-0.02169319515566193	-0.1935132456739089	-0.19984678326804875	-0.43322601772630664	0.017591770020940624	0.4177679501580638	-0.21609010293397954	-0.021780418903375794	0.334975022871797	-0.7005433106275138	-0.42659011895999804	-0.1974526203544582	-0.8396398987584393
0.36971017816922325	0.2819232721693563	-0.9317200846215137	-1.4118980919884327	0.3169744464619805	1.0157426852371452	-0.26363164708251874	-0.0163983227801463	0.18991222275644512	-1.3012796870967855	0.4062448000244979	0.4273603943588583	0.37691462709594203	0.06163916291727545	1.0245684445365832	0.2125644934912791	-0.23723628798550872	0.07786489871492128	-0.3768091302925077	0.5112056904950537	-0.06728824273085501	0.1272560520179511	-0.7559087438560539	0.47476463115929873	1.3768119556450007	0.9645722127419424	0.04052153214973603	0.20427717297456693	-0.044087310455321646	-0.3280855617999261	-0.18919807649664777	-0.5140336166968205	0.20010744421743842	0.5313306997590955	-0.18247831190747435	-0.09009923392684036	0.4060707564979621	-0.6127553934947197	-0.40257893055600186	-0.23114293912471595	-0.7722199274199724
0.327414650270347	0.2621689099889598	-0.8785541387375844	-1.3495191890663256	0.2513317892437208	0.9269879942503924	-0.3036634477193104	-0.02466710728023381	0.12727553736988262	-1.3623473592742372	0.40411917393304525	0.34355107943214386	0.34255616339354306	0.0004518746266127693	0.954310827525128	0.2182115739349383	-0.20439075611098256	-0.007210888088675987	-0.36283859913090755	0.4404409480636309	0.0248756764112307	0.0951133286266062	-0.7791300289122878	0.5123084485803828	1.342933507072689	0.9315703679967718	0.008550875540748269	0.24706501510557718	-0.055489344752112146	-0.4402177538964132	-0.17253109939402886	-0.5508991937780814	0.3893951932031272	0.6250720920662023	-0.11674450271907193	-0.15647924440421762	0.46243301103807194	-0.5331105469762136	-0.3587941162384545	-0.26656380369623117	-0.6875731147933289
0.29161127210439897	0.23939937106587283	-0.7879578266070792	-1.2579058903450409	0.1688617771333912	0.8242952922242033	-0.332551097052602	-0.021205368583115343	0.055137404140754534	-1.425292490284097	0.3865675756350505	0.26494642188232737	0.31507878182244653	-0.04570861423411583	0.884583397487325	0.22730964798305622	-0.1833775491624931	-0.08762420158917084	-0.3398306679028899	0.3583317251061545	0.11995670090124658	0.05896487111610347	-0.7966329198136376	0.567042006167212	1.292110346937161	0.8720810746213148	0.01328292132144045	0.29705052203977433	-0.05751911350006478	-0.5227676441228284	-0.14665945452189627	-0.5465157190799784	0.5779910031035657	0.6852542699347468	-0.03114544302759607	-0.22490942679064227	0.5016544253032775	-0.46029090401165984	-0.27499232028943943	-0.29747905285680076	-0.5424079663498867
0.25214341565435483	0.21782599380831366	-0.6611826779656089	-1.1656438092326211	0.07762737299921088	0.7078766178660743	-0.35061835945640263	-0.005508269795461934	-0.028659988987515605	-1.4766194261358934	0.3545455246687675	0.19407010379545248	0.2938822320407894	-0.07192678943395404	0.8150881203255584	0.23731958185359286	-0.17535014919061614	-0.16774411731683006	-0.32863902714718013	0.2501585581400708	0.20978831991936434	0.01938790809742387	-0.7941895632314359	0.6158826964794093	1.2266617643427087	0.7927789508304627	0.05804103098535275	0.34131202399040284	-0.06352509590369437	-0.5695596008613638	-0.12194217615726018	-0.5139818288100918	0.7477392851464135	0.7150475080904157	0.037722693486345805	-0.30690617884681276	0.5115553232491068	-0.3985083976774154	-0.14711587673933194	-0.32203421425162354	-0.3252805253723425
0.20641789929884613	0.18350535525125788	-0.5071386218155413	-1.0804138325610217	-0.008058101478030526	0.5778026507451707	-0.36494568946511097	0.028801222147370124	-0.12251420125815904	-1.5068500801851885	0.30969278973331604	0.11824079745937455	0.2896536528168264	-0.08545783661551848	0.7409372368389426	0.23830474230482307	-0.171555662988045	-0.24228309714816293	-0.3243065207794954	0.1191510789651393	0.2894394835002217	-0.02176965407078807	-0.7744500613048391	0.6538282141777356	1.143262469390591	0.7098737837175207	0.1197033520950908	0.3935571426480139	-0.07650028430398836	-0.5813762699472402	-0.10437591728101096	-0.44743439436378624	0.888604690533976	0.7148271801172025	0.07941214907095444	-0.4145629837596774	0.4975254794066764	-0.34831338722878996	0.0016485517283000184	-0.33489602013002234	-0.06657658057871216
0.17625607051130027	0.12577816860012453	-0.3332433786283227	-1.003213082260243	-0.08982668443272697	0.4419518068378075	-0.3817390752197741	0.0694073061114026	-0.21930799028128614	-1.5052028451474277	0.25762507252173433	0.03523542557946152	0.3020744755333681	-0.10179460011981382	0.6735689819738393	0.23017423655702043	-0.1824380615194897	-0.30706022282026535	-0.3225206632564014	-0.011693323302230219	0.3515534111340896	-0.044696089774051914	-0.741046557568544	0.6734016286301328	1.0417039455525048	0.644339036958905	0.209851050586121	0.45779836931093526	-0.09995094589773819	-0.5699787226747608	-0.0835324680950898	-0.3601755043607902	1.009502073158155	0.6870903363781945	0.09638008156785753	-0.5412636077388034	0.4685942841104218	-0.30383911788298384	0.14179293857326886	-0.33178457844643144	0.19510215184339344
0.15896359519575795	0.05706611268923745	-0.1525658069892753	-0.9366497506275298	-0.16353924936232964	0.30728366772114757	-0.3984568150926595	0.10989411542481298	-0.3167491229213863	-1.4654097971486124	0.18781546286682826	-0.04056242211565414	0.3167185718625086	-0.12406713833605891	0.6156907602170034	0.2080902231086072	-0.2199549347300549	-0.3600121426046089	-0.3202623142810097	-0.13688675620755864	0.39565949033304687	-0.05692636309530995	-0.7056930673291458	0.6788359512486689	0.9289257692177892	0.5992501933035139	0.33705362253861904	0.510875976498225	-0.13064744863770966	-0.5278783641943525	-0.05092053339079541	-0.2808771523749405	1.1127750976625395	0.634395229451262	0.08565661909760817	-0.6519931394388083	0.4419990149529022	-0.2541195878794223	0.25928535517155404	-0.3193255338670465	0.428837755216554
0.148347183203312	-0.018047885390108747	0.022532830174491293	-0.8798138006175995	-0.21908063225515995	0.1753060642040542	-0.39987593183481035	0.15177338693850656	-0.41561936387436604	-1.3964204808820875	0.09468064956838176	-0.1036230156258036	0.33283479053845283	-0.14202561217279674	0.5564917768275784	0.16631179671104546	-0.2807763208628761	-0.40016617910211966	-0.31822419437236754	-0.25657457090758673	0.4175637333370794	-0.06033162449834593	-0.6782475946432971	0.668043098516737	0.8065668071352199	0.5613986991410835	0.4801119886082863	0.549134253709988	-0.16280045210486543	-0.45262889167680065	-0.007698803145689752	-0.213301358463595	1.1891562444279073	0.5625111881164808	0.05459872441043136	-0.7391785981783702	0.43075513806492616	-0.20588265831873778	0.3608069584214163	-0.3067956741142091	0.6261963219432273
0.14134007541791277	-0.10112449810684095	0.18626180104782494	-0.8267225006504597	-0.26190600738596775	0.05025034649390171	-0.37733043322976595	0.19274561634165707	-0.5210479385206135	-1.3048108661442677	-0.012224171991074662	-0.15472583016592828	0.3537999589034143	-0.148030663830987	0.49616026386721696	0.11621814698107547	-0.3648500261600084	-0.43258982210666197	-0.32418639583399594	-0.362982253091804	0.4091653766592297	-0.045990011626855426	-0.6502711617770852	0.6384271771332932	0.6820129342283996	0.5268219883885352	0.6200372465220464	0.5864928228213533	-0.1960833268455117	-0.36411293073927486	0.0379267764558506	-0.13624098301137538	1.2418105767538874	0.4714300520785469	0.00022201485222569372	-0.8346153660827401	0.4226258293619292	-0.17039010226197862	0.44843655256345116	-0.2871444634810057	0.801388233011594
0.13051676063652856	-0.1911657444264077	0.34954310936188177	-0.7660940039111456	-0.3001061169954723	-0.07060700480782002	-0.33327729751766805	0.22696357192470945	-0.6216939526742522	-1.1874259141718821	-0.13709357063200742	-0.19701323442765345	0.3824510143273157	-0.1507135710217465	0.4437219486921121	0.06886007671836106	-0.45016072352042713	-0.46071136081169317	-0.34931653443250593	-0.4551986991679615	0.3825134841446861	-0.002992291135045777	-0.6006099392438321	0.6047715152258897	0.5616111009641199	0.5040938973242474	0.7575013548766438	0.6359767683432597	-0.22499336645099627	-0.27584074473403136	0.06389786113949028	-0.036382839994253804	1.2576225008826385	0.3630898914722098	-0.07602726903636675	-0.955408457672093	0.4104818708425141	-0.14089908284646296	0.521579479653835	-0.24856347179415086	0.9663414892466088
0.11249322880006829	-0.2816068909477633	0.5025041109330555	-0.7045685328592562	-0.3410008257375083	-0.21254100363469317	-0.28448872960628224	0.24986153101502215	-0.7048298525982932	-1.0449335982282757	-0.2802069143550084	-0.2279755279431411	0.41880137022561825	-0.15227545126425385	0.40307637217947895	0.02688520463558398	-0.5260556669476432	-0.4902488626812783	-0.39765080833668254	-0.5389280557505645	0.35346008378736216	0.0754875558532477	-0.5276052638252343	0.5608156518699641	0.4523923383493983	0.49470331912144727	0.894127538956987	0.6872342763849166	-0.24423450763643118	-0.1863154700417951	0.06273917116192781	0.07281561830785475	1.225248679939187	0.2443127131717886	-0.16071698684944483	-1.093736846774878	0.39750212223676246	-0.10479252054568393	0.5782918578425866	-0.1895345987727463	1.1178857620226657
0.08210610586456711	-0.34578910386493755	0.6258568071052214	-0.6546558311842516	-0.37689524742948616	-0.39261840995454633	-0.2364868788653856	0.2661744198593747	-0.7693024469313534	-0.881474704028449	-0.4344018554347812	-0.2532123488035857	0.46093290818745086	-0.15209910994655104	0.3765701606979076	-0.008170088087361143	-0.5924826626837127	-0.5258042080002159	-0.4769092473772993	-0.6152764096909042	0.3373865910932496	0.16019294900158648	-0.4400391229292452	0.4992456103195095	0.36477149824530497	0.49422656067752646	1.0189134887272158	0.7239413327339254	-0.23526219652068722	-0.0954943391305856	0.04473624180906034	0.1749746231496339	1.1541084137291988	0.1323820226315991	-0.2517817716610743	-1.2345102557099343	0.37787534221788416	-0.05934482666667553	0.6059709364210953	-0.11845386841931142	1.2380280740136504
0.037189809305797274	-0.37298231758657213	0.7209875077393637	-0.6052525760848362	-0.3995389084388104	-0.5835239262705538	-0.18604015322543144	0.2810476914090122	-0.8262969843994898	-0.7092705482206688	-0.5919816030144672	-0.28447524711048544	0.5016593908797828	-0.15827735397034212	0.3588292888872453	-0.04002654136895985	-0.652369780549326	-0.5557275917232035	-0.5735978160099038	-0.6616257029401615	0.3354141711071046	0.2208329452947923	-0.3513640740459486	0.424275453860308	0.29913269004608434	0.512530958639206	1.11461901344313	0.7402756884187421	-0.18843086535897846	-0.0067816475459549054	0.015972195463088323	0.27468480077610175	1.0445365114874716	0.048384022917719205	-0.331542663016244	-1.3686775551602834	0.3588807623925162	-0.01072975911424776	0.5996945466946814	-0.04958168628794163	1.2876345810725498
-0.013588732939576954	-0.3652780455574209	0.7834725365776875	-0.5446850387648234	-0.41065760228206427	-0.7628144333870314	-0.13556922090330834	0.29159933724542036	-0.8823328873310157	-0.5454776673891703	-0.7494439350576741	-0.3205687945072926	0.5414871747362525	-0.17383002840128162	0.34044215366491276	-0.07713718372378775	-0.7298461948422632	-0.5745337511407097	-0.6616774302150387	-0.6638804184447147	0.33608202559364153	0.26366795705062046	-0.2835938202284528	0.3549025739056929	0.24996668758286536	0.5459235889941481	1.1745973901176519	0.7416355920417578	-0.11477925650470225	0.06817272900093992	-0.004127616871562367	0.37506822093004205	0.9072022274962508	-0.015519249609545788	-0.3788816468666406	-1.4830113396979214	0.3459010137867645	0.0377168311151264	0.584223445904094	0.014315729908355234	1.2568641215405063
-0.06706160928091187	-0.3172652487638997	0.8179377400660466	-0.47404178028316357	-0.4190330830909111	-0.9233041751054859	-0.07932499488390594	0.2952552439784345	-0.9294722372751808	-0.40370520612742	-0.8991244512003627	-0.350660732289504	0.5757450378226963	-0.19484613472889606	0.3174401957310883	-0.12309374596362102	-0.8199221823030223	-0.5912893152545948	-0.7326592605107349	-0.6267626962235335	0.3395285699904843	0.2938039393648638	-0.2456701068150846	0.30864261839351226	0.21033757265101616	0.5781165075270924	1.200431364602149	0.7176433760311374	-0.03428176093729897	0.12252170864021497	0.008362888147754788	0.47076483733504004	0.7526096434819491	-0.07765989835110125	-0.38366536557799624	-1.5787670232325872	0.33454641257111106	0.09605116823752807	0.5718705514744	0.06843180027145881	1.1769551711066293
-0.12920601139866558	-0.24260423498392497	0.8296491702458197	-0.39878302291155215	-0.4337422608298313	-1.0597958471066158	-0.015812712543296366	0.2990387468493232	-0.9678848292790597	-0.2938041487754117	-1.0378731760155806	-0.3668898956212281	0.5987289252144823	-0.22119656591701092	0.2756181688331326	-0.1702788267423394	-0.8907491118338206	-0.6060963354641051	-0.7810095510743119	-0.5669524678000811	0.3512661991010185	0.29230469458332226	-0.2185347524646691	0.2853743193155413	0.17772485598735627	0.591985488817869	1.1930438679813076	0.6756776809573876	0.04717229231592124	0.15776643174434382	0.04277770986937548	0.5671679884804073	0.5774195953428429	-0.13940885291805413	-0.3540343637319222	-1.663208795121029	0.3306889198649439	0.17045824197930365	0.5554999680797088	0.09516010230161998	1.0810503259894624
-0.19128604375986039	-0.16029203327238106	0.8174660096272394	-0.31607850789671893	-0.4469756594046725	-1.1855206647382022	0.05141529551023675	0.30616748759579215	-1.0028873707541845	-0.21700667902280904	-1.158163368733785	-0.3780052820943882	0.6130242727416466	-0.25312379127746754	0.21948736804862912	-0.21532646118490661	-0.9340490534246456	-0.6142413127665147	-0.8148807815403407	-0.5013388285575193	0.36810789747394573	0.2708038973286559	-0.19111747235476942	0.27848857022357465	0.1564890937627294	0.5851193856541905	1.1553453715265714	0.638572477920272	0.11971402761836122	0.16720094929897394	0.0753637037532767	0.6802098478047347	0.37560551685255883	-0.1971796635242052	-0.3070678230976782	-1.739404319997525	0.3387360782603094	0.24614199943577902	0.5326631041866263	0.09237175484690888	0.9906398623326478
-0.24580262972539715	-0.07845404949924156	0.7929697218406111	-0.2243041021387091	-0.4540802339216298	-1.308432435517001	0.11909112718389443	0.31486898943301905	-1.0268532341694419	-0.15355570418245573	-1.251059302147668	-0.3889983294082521	0.6201166161664536	-0.2885558003272607	0.16005623178316775	-0.25939773125170085	-0.9604643143203981	-0.6196085785456675	-0.8457408800391804	-0.438986727466198	0.3890536135724307	0.25289431431814713	-0.16507223094102869	0.29449215768387954	0.1377884535401117	0.5728448096512799	1.0983300893870942	0.6093785012832106	0.17365121587470797	0.15562377839218106	0.09303804938116436	0.80220731239835	0.14619422916861557	-0.24454201746983756	-0.2549306097612699	-1.798717565079767	0.35755207046039217	0.32887185293643356	0.49132188427689477	0.08353756195864817	0.9181390306589072
-0.2894499225120083	0.004063410722954375	0.7559196280906243	-0.1300913196086493	-0.454420531234759	-1.413141861250046	0.17753816128066494	0.31403684070775034	-1.0395949374936864	-0.07278606332501672	-1.3164192678511333	-0.39613594550202336	0.6252908411803907	-0.3298952435200874	0.09166838658411805	-0.31105121836278526	-0.9622284633389251	-0.6238660353580074	-0.87382609229698	-0.3902692739071269	0.4084559975414058	0.23489562890460158	-0.14380093238789826	0.32937944779980755	0.10807667734916956	0.5601833558946958	1.033457749197725	0.5701791500813752	0.2176961978191942	0.13561712693227165	0.09808786241770355	0.9224143957650615	-0.1055466024148228	-0.2877344605150182	-0.21006813145204029	-1.822266700193071	0.3894263898213521	0.4374498717341204	0.44107578658653457	0.06912224821262469	0.8697730869752449
-0.3235199150906231	0.08611019194658528	0.7071099684018018	-0.03541263294535872	-0.44640618226841616	-1.4902768310659922	0.21284058138871148	0.300891664677588	-1.0621104682151787	0.02394359890222091	-1.355409323585778	-0.4006030725185953	0.6195498993632416	-0.3749000669594446	0.012861896772652792	-0.36875347336341785	-0.9549944084878058	-0.6304387832907666	-0.8841888709287431	-0.3532898125423567	0.4147504395673673	0.19934377009269633	-0.13583652968245125	0.36607817878858073	0.06503447608561083	0.5499760357674739	0.9672576835882815	0.5046142149489026	0.2552319213650744	0.11928420646938305	0.10816587114045464	1.0356523092320038	-0.34424326621051154	-0.33955641584439994	-0.1658102687534476	-1.8075307732122396	0.4294371613903197	0.5607939919123838	0.3968912022227188	0.031395464555546766	0.8450291368629577
-0.3624084437316382	0.16097646423721254	0.6712343871729274	0.05314398632239357	-0.4265682378816239	-1.5352054771988601	0.2267775786474465	0.2743932754359456	-1.0890159083829203	0.11396434519810635	-1.364170951894165	-0.4090165112735936	0.5942454910967662	-0.42414023097576353	-0.077335769969761	-0.4178590306170052	-0.9638725667141792	-0.6366384057950288	-0.8636795385671168	-0.32462018316292107	0.4058572477000113	0.13381088966748322	-0.14189793351137495	0.407248667580612	0.019841262214286098	0.5434264689477101	0.895022134438195	0.42717726948013957	0.2801357507323995	0.11529827248891396	0.13555073053552252	1.1383217946715372	-0.5473787251474673	-0.3968131278463857	-0.1258524322777011	-1.7646037169437918	0.4826455584678876	0.6670732312355085	0.35000817004659157	-0.024159039018320783	0.8426473834061072
-0.40949032281463627	0.20949179048784877	0.6700165524686598	0.12787588014147225	-0.40190015510133825	-1.5234349729471661	0.22243550503340295	0.2292741715518721	-1.109419613206419	0.20332360340796227	-1.3415461926579035	-0.41963205489591643	0.560104995395603	-0.4726781786733742	-0.1879785758085645	-0.4549403527203083	-0.9930697549083781	-0.6325467825064652	-0.810348066930157	-0.29892138962124537	0.3718970200789097	0.059228304307692915	-0.16099840371647262	0.44586115932416986	-0.026478672546820882	0.5353919168108161	0.8258792140104763	0.35406305948225536	0.2854018174348051	0.11128667798925677	0.17809799945040503	1.224123225576599	-0.7067702415272148	-0.45497971277479066	-0.11029204492235982	-1.7103475625705336	0.5573880514023831	0.7426409265361021	0.29781819050625125	-0.07862475930034929	0.850690209009389
-0.4552664154074417	0.222143500411696	0.7046598582655483	0.1938470345581166	-0.3708532339106665	-1.4718577353414644	0.1992878652094076	0.16568136596683158	-1.1195577924755153	0.30533219996881067	-1.2996288461344587	-0.42854533650175197	0.5274902757030864	-0.5117787169217994	-0.3086917969457281	-0.47992413904451536	-1.0356285451363905	-0.6280023061337427	-0.742833843394548	-0.28703095596987566	0.3038070059256162	-0.003290590484344308	-0.17158941474778644	0.4713198618006862	-0.0808831955105856	0.520745272156594	0.7663865905384213	0.2783014325452685	0.2825388102845732	0.10152285043838576	0.22458827306505147	1.280616411728015	-0.8181501136368554	-0.5165042592208777	-0.12969295063646474	-1.6359592262657163	0.6315019158958738	0.793914191852275	0.2426099471165843	-0.13778641077197823	0.8614289359009764
-0.49386528014394165	0.19869094609971363	0.7600207947627029	0.24646372190355467	-0.32958350363987654	-1.4111958171123569	0.17046678425208037	0.08435269721722907	-1.1106612394881543	0.42393312268757394	-1.246334339007238	-0.4396816954022197	0.4890809605315777	-0.541470186289956	-0.4236827634086836	-0.49052340997069843	-1.0747477667158543	-0.6359495588501114	-0.6858866108980519	-0.30685898083931873	0.21447022209700517	-0.0625475625217092	-0.15314207255216197	0.4846858700821204	-0.14070549002554184	0.4974700812386259	0.7066753781252562	0.2108802031136981	0.27939916798478465	0.08984303745484261	0.2526519172604088	1.3135350120136002	-0.8962454836843918	-0.5704152501481372	-0.17110186457773854	-1.5290060606006484	0.6925503097234758	0.8271117123749845	0.1826244516740096	-0.2122043061743845	0.8848425661147538
-0.5267490300659731	0.1416857031757041	0.8076511283545077	0.2766995938769673	-0.28457744776779365	-1.3341315268655762	0.14224784451370365	-0.005816164823812281	-1.0913505902802	0.556019971630838	-1.174759447493525	-0.4553515940057341	0.44043720936361036	-0.5599230456066813	-0.5412650579203757	-0.4915965311765026	-1.1089816525517053	-0.6521661640117221	-0.6535089339210678	-0.3431684088230182	0.12302952361650599	-0.12789449010580123	-0.10984297465794982	0.48608424180195253	-0.20319460119196311	0.4666644516203693	0.643855345216307	0.16065167157766905	0.2764628358551522	0.06023507506558384	0.24454108741747388	1.3294819819912556	-0.9412795578263573	-0.5957733678059682	-0.21977583969642103	-1.3869418026858216	0.7406903899954407	0.8355954815758933	0.12926014762275534	-0.29177843139383597	0.9161419480160843
-0.5541935355587867	0.07729823174787753	0.8336540653997755	0.29071590607201536	-0.22800822809245141	-1.2463427899907513	0.11739665943207309	-0.09748012074125292	-1.069213561017811	0.6925297115022627	-1.0924106683048493	-0.47919374845020657	0.3900631276012218	-0.5604174310866687	-0.6633994311230089	-0.4872629980011506	-1.1295251156786927	-0.6673494987559558	-0.6509662892413267	-0.38618526091774735	0.037139284184737296	-0.19034365258241775	-0.04330849541952926	0.4790355388239355	-0.26771034668610916	0.4194692735283123	0.5703811253999315	0.10606938015350613	0.27702277206148396	0.018091949053196377	0.22167857771094993	1.3333216838787072	-0.9571539796789376	-0.5888615976833032	-0.27920229883466285	-1.2126164445824539	0.7667534680296099	0.8189611538796715	0.09313092969124774	-0.36605912239767696	0.9375649067672718
-0.5796517742777867	0.023290470867363907	0.8419141616548071	0.29308896918052774	-0.16366425653858163	-1.1665926761156822	0.10003139081116974	-0.19522985766949263	-1.0369206655022567	0.8304986162693412	-1.0184874660615313	-0.514574233318547	0.3515465051060281	-0.5509138936433451	-0.7751559433265846	-0.46421728030272663	-1.134201676390527	-0.6844494863422999	-0.6674394234341678	-0.4363704066448764	-0.043944479175530377	-0.24318525160109364	0.05513528102991676	0.46072027995686204	-0.342721424104881	0.3572014944673834	0.48686395812256594	0.0376708815784	0.2813189492636366	-0.021822988543070132	0.20152688373551406	1.3252982605705346	-0.9370118561134589	-0.5614593260517677	-0.33948973060245025	-1.0211455747360165	0.7583884236612363	0.7863514320173961	0.09406539217439977	-0.4407337228038508	0.9500346523219807
-0.5992983435474792	-0.010853220697750077	0.8197139495754333	0.2921832863794811	-0.11021327142640056	-1.087615325530156	0.08267217386080863	-0.2986076938096335	-1.0000114671443527	0.9519400466516446	-0.9617312250139449	-0.5531844719922963	0.3274794844157962	-0.5347786630735673	-0.8620187653767377	-0.42000820505376624	-1.1341755795115547	-0.7030706775986706	-0.687155931155497	-0.4777281284626701	-0.12041554807697015	-0.2858188144457069	0.17749106064633435	0.43150605885066035	-0.42038834362099625	0.28885309131841547	0.40057799759114276	-0.03293552135802881	0.2822188467380987	-0.05950118421681997	0.17701280846395778	1.318162629606281	-0.8793978829893302	-0.5243667037464833	-0.3936729631652519	-0.8284850989670455	0.7039513437217035	0.7349958000099523	0.14395169682311781	-0.526818418032636	0.9509322175547105
-0.6042778040012772	-0.0101914389478872	0.7732821963842718	0.30203694108510176	-0.06536347452463134	-1.0097688480512776	0.07142514415809087	-0.39165024278193616	-0.9635373685945791	1.0296421986395525	-0.9220690665532405	-0.596464571146593	0.31409960249381996	-0.5097854302413409	-0.9264694232862416	-0.3675572071012095	-1.1381997182490822	-0.7099687143665298	-0.7063719182705782	-0.4954184277829846	-0.18691724508352625	-0.3104304477716343	0.2973470985286536	0.4050052094284705	-0.48617713739320817	0.22076260667189693	0.3149761394865261	-0.09377957433151568	0.27108678168364686	-0.09519496640673086	0.14805420596503674	1.300713810913495	-0.7986865367872347	-0.46442933473706455	-0.4322764606731721	-0.6461412907305153	0.6078461990505535	0.6635389513918822	0.22457532090429902	-0.6217107504596366	0.9320096190946984
-0.5918498431456772	0.027664600508167676	0.7220753758941643	0.31985886274224107	-0.024197916900717445	-0.9379772536642432	0.08097468027371532	-0.4695532326125158	-0.9098856711157293	1.0696622278443582	-0.8917313212137087	-0.6476757432278082	0.31243633897670237	-0.46660699902104535	-0.9775210956071797	-0.3090926255609344	-1.1487063217233264	-0.708527238352164	-0.7462694168358353	-0.4839746830523284	-0.24581647417857172	-0.32460547788962046	0.4098260790377862	0.39013850954526574	-0.5402414491792136	0.1502492512447974	0.22896948704652104	-0.1408384445713133	0.2435132564754185	-0.1373124318999303	0.11092424504226343	1.2625424392597195	-0.6910877769692532	-0.3695332606444127	-0.4565094543474834	-0.46800413152217857	0.49241072981849926	0.5906519174981071	0.31762179917327094	-0.7060471960938022	0.8989567793994275
-0.5601753250790003	0.0924767447166553	0.6621800508933735	0.3426184973627809	0.00563365674306551	-0.863325492711645	0.11157797820572697	-0.5312320961294381	-0.8449567525936557	1.0956775166395416	-0.8696572003554243	-0.7035742528123274	0.3098475497928014	-0.38963716279601013	-1.0145212445258265	-0.24983053317918696	-1.171697672097915	-0.708779177744055	-0.811008754130404	-0.4402842524263648	-0.29287772297080605	-0.3225445005671911	0.5335632948756798	0.3927419820968238	-0.5874173991617782	0.07543334625411816	0.13953422658577455	-0.1813408212978638	0.19551539155051895	-0.18809887612533066	0.07259235944127282	1.219824830978122	-0.5532847600493144	-0.249674843216184	-0.45980340019423116	-0.2925904105535141	0.3682387539574771	0.5476228091900549	0.4146609807793483	-0.7722461054273212	0.8490874139509424
-0.5067024487376659	0.17885518830302494	0.5816585531345353	0.369275180574364	0.01627662883225127	-0.8080870534231701	0.1629990228029792	-0.5736661334599775	-0.7908168943544651	1.1081582403803698	-0.8423196244135426	-0.7622760768469956	0.29359049025452	-0.2904199799715445	-1.0322213327231313	-0.20273634518019484	-1.2041674089152392	-0.7102302210770999	-0.8853821120540379	-0.38007696718450074	-0.319972544885747	-0.3055685557798134	0.6590813417609862	0.4060094601215757	-0.6404976592615774	0.012333193844376844	0.03746938286090555	-0.22937696068119706	0.12318696527906245	-0.24330748315738893	0.04139419944840659	1.1738334884283212	-0.41802182919071396	-0.12589948404193466	-0.42721220031848084	-0.11253975756339954	0.2269080790590226	0.5456347767780152	0.5135341074726829	-0.8298232673929389	0.7898609309512509
-0.4380107228099324	0.27920182743328953	0.47476347298565225	0.38305200933644296	-0.0016757906460816263	-0.7824350817873722	0.22890474084303705	-0.5955960261998945	-0.7426163253660821	1.1022145753720718	-0.8018234107626684	-0.8211876251547426	0.26729348924395857	-0.18704618037266263	-1.04094902598171	-0.16862809658149785	-1.2283957513531143	-0.7018173588516665	-0.9646966094025544	-0.32466981526522276	-0.3280456252851799	-0.2951551966770122	0.76556000235575	0.4254881339425479	-0.7014174091886589	-0.03987185576494595	-0.0754115655055454	-0.27201485146214044	0.025538090439140702	-0.3072278364536282	0.012439920419550433	1.1381146431246232	-0.3072847908118869	-0.007603763164461946	-0.368830516955419	0.07410688060569895	0.08470946830168065	0.5770838770814727	0.6133616851514834	-0.8850945102729945	0.7344715393214787
-0.3617923332045755	0.37599183202552144	0.3540341756823629	0.37521872395623423	-0.04198366014404796	-0.7637992353840699	0.29336713545877474	-0.595435144113009	-0.692353454035102	1.0784237023955965	-0.7507517012053667	-0.88784848535274	0.233558749360479	-0.08962704919834212	-1.0581565736176928	-0.13557830906284302	-1.237821944037906	-0.6761897012157363	-1.040831799860182	-0.2686139008658609	-0.32247094353486494	-0.29267195144453634	0.8565468424668221	0.451799502101888	-0.758100981224937	-0.08932968253757811	-0.18191700308962702	-0.31431664438948703	-0.0854625965589052	-0.3677011266723372	-0.016311155516225504	1.111029578365543	-0.20787323281551173	0.10047526799214083	-0.29784380734180665	0.24543544421485394	-0.03884459437585326	0.6272976072326595	0.6998969087918583	-0.9314651710396781	0.6734755705772624
-0.28004274237491694	0.46585613135314635	0.2375841473596818	0.3640500874914009	-0.08495834940204507	-0.7585265395243243	0.34670655961791086	-0.5920094651939859	-0.6459994061836581	1.0572885095292115	-0.6926269618360451	-0.9662329324158243	0.19185979404725165	-0.007162291555612893	-1.075219810006409	-0.09588162052353606	-1.2512409592054579	-0.6419705914056905	-1.0958450207341353	-0.2169716984211667	-0.31442900660889794	-0.29105648613729396	0.9442398499545799	0.4722217926118531	-0.8035941662422423	-0.1277517236902742	-0.2795291091252224	-0.3672132758094551	-0.19114055664319068	-0.3932632805363556	-0.037647480289617063	1.0814882881216188	-0.12187190070359924	0.19184609451337456	-0.22556563878387453	0.3786915561500703	-0.14146104386491304	0.6813488764089708	0.7564893559667294	-0.9638100015143294	0.6136688757664135
-0.2045278222519522	0.5496865382555515	0.13564705039418015	0.3615681682769937	-0.13498899927512403	-0.7827507838629785	0.3771948758096201	-0.5850748924834129	-0.6128363110518449	1.0374503521256297	-0.6297084295290483	-1.0390457046241233	0.14202224890328824	0.062212272199808315	-1.0767633129119523	-0.05640483387066392	-1.2854383094107475	-0.6082234693171624	-1.1142161290658696	-0.18188534724418165	-0.30984745562353605	-0.2926603293919661	1.0371484839928073	0.48196491914759615	-0.8345021688324014	-0.14380128868357392	-0.3570998476157303	-0.40727613995822376	-0.29321892682962936	-0.395324675577757	-0.044331565010926846	1.0485585904317352	-0.0419596325418892	0.2634894071366809	-0.14624974451813383	0.47235657055279434	-0.21734649760123617	0.7384926404484554	0.7943775621018181	-0.9848067004431403	0.5664922060161179
-0.14045692527718928	0.6240361253297082	0.04596050410994561	0.36690211746585166	-0.19910379100586612	-0.8122430120901012	0.37842941660023344	-0.5705844093473991	-0.5951740887592429	1.0040257482491801	-0.5611134633549723	-1.0844055694864483	0.07579015671257258	0.13043746843806142	-1.064452936079938	-0.028547662897035704	-1.3154184039741152	-0.5715200457566945	-1.109319035454337	-0.1570799315439328	-0.30766741248095475	-0.29995897840598257	1.1388766955402518	0.49948814633595706	-0.8442000164908832	-0.14403185219333903	-0.40992955632729	-0.42004785839491265	-0.397167083990783	-0.40120093447171057	-0.02890974728718102	1.0143711869212981	0.03156447541986489	0.31891413284287184	-0.046309202542360595	0.5549709052581098	-0.2693154965593224	0.8083171310031558	0.8014385005440344	-0.9813898683240339	0.528425823378029
-0.0821885020722252	0.6797284215735091	-0.027788292348875372	0.3768689825216035	-0.26301718228598087	-0.8235281833001926	0.3672882911320047	-0.556110569185891	-0.5840595879694664	0.9644953499315825	-0.48717406586524403	-1.1025676915350453	-0.0027286240400784477	0.1897763218449497	-1.041429017738921	-0.011975856735268488	-1.305157111162211	-0.5340926950828174	-1.0958249999098855	-0.14337792615855893	-0.31070563133680684	-0.3125185432167265	1.2468542614229434	0.5204788806344719	-0.8440171072555291	-0.13613016716376686	-0.45216984522508535	-0.41489780513056385	-0.4931261513508825	-0.41328703900905606	0.02081448193648173	0.958188728090254	0.09662014180278204	0.3509147308783294	0.0626135089450286	0.6500685089207361	-0.30255422537746324	0.8953412842714379	0.7606269759456088	-0.9433621201797813	0.5031753900272724
-0.03778256572617085	0.6955227100742453	-0.08249939609869324	0.3838401275431238	-0.33017728772707045	-0.8336730574610801	0.34487592927888916	-0.5331210737357983	-0.5621807886745047	0.9225524656531702	-0.4013230646401754	-1.0909699392338053	-0.08955030896285843	0.21715960932246517	-1.0030077167548042	0.0002770763769082465	-1.2397270162028828	-0.5113160984133535	-1.0715637650838228	-0.15319090181359554	-0.32443298236318874	-0.3307845358393845	1.3582196351821112	0.5090228434825648	-0.8496616862585606	-0.12433234960477739	-0.49249950485984695	-0.4150891223703031	-0.5767366255892018	-0.4253432062740166	0.09384653828341841	0.8789717570692627	0.15630100393639929	0.3499966976566055	0.1566868610351854	0.7539945071744204	-0.31163719199948503	0.9958810627891819	0.6891380974216607	-0.8778669366324513	0.4944593904994439
-0.015906044175692288	0.6763593508469354	-0.119130708744841	0.38024352180435117	-0.39864302367567517	-0.84623046091615	0.2995700977645516	-0.4923069525904483	-0.5267962083434612	0.8750128733527607	-0.30129312518221735	-1.0456345422033386	-0.18732404760924118	0.1975258929675538	-0.9503623463118824	0.006806696391461658	-1.1166280380905866	-0.4911928381243144	-1.0193054096266594	-0.1977534393799994	-0.3388973955949197	-0.35331969577278927	1.4591772496536302	0.46735970340712313	-0.8520943790887717	-0.12264024791446863	-0.5300198918070117	-0.43558592070351476	-0.6531612518462631	-0.43878504157510595	0.17861249238820412	0.7888164445442292	0.1846749705547911	0.32020345950093654	0.23741513736737313	0.8586950148159678	-0.296046492312059	1.097847282642118	0.6026778306649608	-0.7945351812716501	0.5035215937598972
-0.013680689734659912	0.6316023787051452	-0.13816840145384454	0.3603663968679128	-0.45214956753285723	-0.8526387418538223	0.2364057864801198	-0.4318097402634077	-0.48761953862774526	0.8230406623582198	-0.1870113688825195	-0.977851657144372	-0.28018847619703413	0.12766953954055274	-0.8940527250688101	0.012749911375520737	-0.923819076867507	-0.4617733331851091	-0.9305490915618767	-0.27304533857135055	-0.3496418939404997	-0.3936637142610952	1.532590717423481	0.4120501227812297	-0.8506384215753522	-0.1403232967566118	-0.5568051329796718	-0.4566773537007823	-0.7239898489936172	-0.45968981120658103	0.27030032206790355	0.6906562043848544	0.16395251098232838	0.2661945450300263	0.29738333209274526	0.948548228113722	-0.2686332918307315	1.1863091090671294	0.5116851710086926	-0.7112432594459164	0.5305543352156457
-0.028619071096052506	0.5569802932633967	-0.15386547248394827	0.333592149061963	-0.4813908295110084	-0.8461362214905963	0.1589232226927932	-0.35531030794944846	-0.438983869831233	0.7793338098503945	-0.07747077096966208	-0.8923260985829657	-0.3623355858317849	0.02232449592592518	-0.8431955592115781	0.02883793338713021	-0.6684715548752301	-0.42316282410121103	-0.8097274213784095	-0.3547716853110724	-0.35877731282369807	-0.4505342915040683	1.5939800515513036	0.35359136356677084	-0.8404174535037574	-0.17584961654090417	-0.570406222648727	-0.45215295951774503	-0.7902123042531713	-0.48229672861083117	0.3537260004523749	0.5953627936693862	0.10135657644439822	0.2126589276867597	0.32079888546147645	1.0031637953401709	-0.24191301133551205	1.2546435112979275	0.4123872886411977	-0.6439422889755348	0.5667518588155867
-0.05500147560564668	0.4641326676516312	-0.16854206542193817	0.3277574617859875	-0.48842248317515224	-0.8066546141547504	0.07478382130902364	-0.2696544658284483	-0.3868603277760572	0.7547355322983241	0.010789273159053392	-0.7938011304952439	-0.4438422048782911	-0.10129391673562313	-0.7966394959630853	0.0485616665878037	-0.3855291930576521	-0.3728769971221983	-0.6439590007538523	-0.420793016822539	-0.358171745284092	-0.5055530883708745	1.66143078950805	0.3061452553491493	-0.8100142804031764	-0.22287284896466222	-0.5767210142807886	-0.42597869282684797	-0.8495322125882427	-0.489447459957767	0.4244536472543835	0.4798536114559159	0.01349370498700605	0.17304069398482216	0.3238751696883953	1.0228808807370586	-0.2277581561553823	1.2999639111995172	0.29804805828285413	-0.5775309341216565	0.6040681333663229
-0.09768322204387588	0.37944937624806574	-0.17515110514114418	0.3615463970558158	-0.48374165890884796	-0.751157016446002	-0.0038757923987648574	-0.18184335850900207	-0.34120668449379704	0.744200361751702	0.07485766796123598	-0.6895087448978638	-0.5280415670785181	-0.2397187021799767	-0.7447690141739625	0.06504551199499689	-0.09931950199274397	-0.3175204912430951	-0.4305450225793158	-0.47384264388249664	-0.3525555389024892	-0.5537419923439907	1.725850825550334	0.2601240462281599	-0.7704766200890045	-0.2768051709691731	-0.5792024035567204	-0.3887235384396664	-0.8919873756611804	-0.47980338149643825	0.4969971514839151	0.3403000532612904	-0.08334651808611682	0.14132570628501145	0.3210020363066504	1.0221873657949856	-0.23386228118764082	1.33374923038266	0.1842035433567682	-0.5145541151802477	0.6516967913231003
-0.15567577486358802	0.30764428691803314	-0.17302831816651237	0.42168721844072055	-0.4673553015552204	-0.6962060074054666	-0.06873759727028986	-0.08537790444676038	-0.2853653383870439	0.7247026761571067	0.10787977539340235	-0.5775159830739518	-0.6097594474185293	-0.3834116844906924	-0.6831010535758744	0.07749489079238965	0.19495934405039658	-0.25938627384073454	-0.18819694919878244	-0.5223792947831839	-0.35079074207278066	-0.5887359926325317	1.7636194797959857	0.20709960963223678	-0.7376992851135254	-0.342210958476564	-0.5799958004540815	-0.3492915041084172	-0.9243803517881922	-0.48280138548818663	0.569908150669017	0.1858500793626479	-0.16666937631964168	0.11549429149953641	0.30936439503311897	1.0245260804171576	-0.2632042280220518	1.3730493739404446	0.0843209972966066	-0.4789296569850551	0.7122856501224709
-0.20922221664099042	0.23165617069849373	-0.1646671368174508	0.48097460795540703	-0.43781193890112863	-0.6331598317098435	-0.10499012965346462	0.005661939926729048	-0.20422453026613283	0.6966769823945775	0.11959298736020726	-0.4752614183299844	-0.6872889887809592	-0.5193078613972764	-0.6180794250793605	0.08908518622010814	0.48785505550800623	-0.19906114046078774	0.058583734670685096	-0.564282969726294	-0.35170082357515964	-0.6039337633766864	1.7523659432298824	0.1547724640836014	-0.719016935814444	-0.41796865678679207	-0.5786842668074224	-0.3320781232680393	-0.9572532732349174	-0.5057803804206564	0.6230219804240555	0.018634391385395254	-0.22385032950009798	0.09873712509234318	0.2771649860730608	1.0371764004189086	-0.3086476351522055	1.4024730024267391	-0.01335781638350067	-0.4591722235916718	0.7732816188666869
-0.2533246955632672	0.14314374638930524	-0.14287126511419748	0.5308350586995823	-0.40268839479603447	-0.5697649701396706	-0.10708703349634426	0.08390888456375285	-0.10609006785047688	0.6616537823102225	0.11996547802766178	-0.39900916804319847	-0.7617736848338268	-0.6418304387273875	-0.5592506314111845	0.10992015695356841	0.7480565969891291	-0.1410608655199386	0.30790305905504317	-0.6017516618137501	-0.35364556047378	-0.6080208518638341	1.6810998099947743	0.0981099872409599	-0.7196205362911132	-0.482893777994165	-0.5764781376795545	-0.3589918052368498	-0.9823137514218706	-0.5239223674862694	0.6527977187653622	-0.15388215671201116	-0.2498181337510707	0.09277602937261806	0.20921586528728628	1.0385229330801602	-0.35878432507486224	1.4017317022053006	-0.10924266198097851	-0.4487579671457415	0.8230259663006126
-0.3108160838497714	0.04551147411543055	-0.1150536099522941	0.5757926304342428	-0.3698774834515926	-0.5179379980562505	-0.09174907450708533	0.16428058227929648	0.007849483530399538	0.615988406253564	0.1135157211444537	-0.34767565680268797	-0.8335723444407032	-0.740420980083589	-0.5200167953609383	0.1457934846940529	0.95409667585116	-0.08403007887193699	0.567437007971715	-0.6397911230776729	-0.3504827677240666	-0.6031822039771535	1.5727933307260171	0.027005248543896947	-0.7245956674927482	-0.5320350684228827	-0.5721994615544974	-0.42100444459361197	-0.9841935372574128	-0.523250917234195	0.6611160751714424	-0.31166505103511866	-0.2406845378257672	0.09240881608392873	0.11621147359673556	1.0105545385184649	-0.4097282310638091	1.3746031092530562	-0.18828719437939953	-0.4489925424078044	0.8559505823912078
-0.390519635988811	-0.04814302977959047	-0.09142376582878065	0.6158124892055038	-0.33531994406119287	-0.4663324886228827	-0.060467989474344994	0.2384555458206715	0.12355419592149182	0.5675538594838195	0.09950683299888055	-0.3293247829083205	-0.9004080403271475	-0.8032772129882219	-0.5039386400948653	0.19998024153687277	1.0858598177822563	-0.022850265023295756	0.8232991377209501	-0.6705807522554148	-0.3378350571111538	-0.5940860108322962	1.461385668102927	-0.04675222783306454	-0.7197668636793965	-0.5758460431343216	-0.5636259175309684	-0.4934361174118833	-0.9629859534425984	-0.5106216650407122	0.6548859548070131	-0.448022556791633	-0.19394070452476236	0.08296735441695902	0.01668690716107979	0.9571184529088258	-0.46260445515834564	1.330623040054876	-0.24808279904999697	-0.4453544128716572	0.868583813041878
-0.4791521929305051	-0.14251947740173512	-0.07595774644217439	0.669591759761901	-0.3025090327167511	-0.41691804583364467	0.0026660634573757004	0.2931166217544936	0.20873471120405945	0.5320507562782273	0.06948489496436436	-0.34569725782664784	-0.9568785194163917	-0.826116562582796	-0.49726895071034427	0.2660123799956758	1.145684303138335	0.032927202877701706	1.0596970221344046	-0.6738174743555043	-0.3285127773871626	-0.572294662263377	1.3440246731920484	-0.11959640452309002	-0.7201143912265697	-0.6023999253182686	-0.5632980341193038	-0.5554280738238093	-0.9193109293487242	-0.4945196892505116	0.635962126330187	-0.5724318572528968	-0.12002821785064169	0.06334184421033526	-0.09280172453786553	0.8874379187655249	-0.509062240000121	1.272453436315017	-0.2980490577079699	-0.4373655761164926	0.8539438829780336
-0.562860463495452	-0.23523262329962477	-0.059317214534456444	0.752426902103808	-0.2871782915181358	-0.4009020554607431	0.1004973694429205	0.326380380132571	0.2812725702731764	0.5025821105633289	0.02429610866588342	-0.37982988327017164	-1.0020046023798093	-0.8159895326233098	-0.49956538186249355	0.3228496875763291	1.1397707503632142	0.07168122174179131	1.2662919075694155	-0.6465091826391955	-0.3238689394548697	-0.5244350497797463	1.2209969705155248	-0.20434758377060458	-0.7240469397866857	-0.5999965938181764	-0.5720982629706507	-0.6088366081284871	-0.8547382861256836	-0.47484662454004	0.606376620671764	-0.6873491779037537	-0.035799142621596156	0.0548959385704782	-0.2047184925291273	0.812558553633109	-0.5393364142385222	1.2009217088867004	-0.34664110683189453	-0.4224678340013209	0.8184900562852109
-0.639547832755737	-0.31201700098290247	-0.029694468407729158	0.8458428579387147	-0.2920987128722551	-0.4194954941225464	0.21613571599895026	0.3410095547227961	0.36006100951273756	0.4623934667483584	-0.02348796586997102	-0.42515129868243184	-1.0318494517797068	-0.7880961149052976	-0.5133282827702526	0.36531127583441636	1.0879058130936832	0.08608003635431317	1.4268108680756417	-0.6163009580884139	-0.32050890470654175	-0.4575075230461218	1.1013570757154776	-0.30924062125906626	-0.7119749302533063	-0.5821064286028548	-0.5803115400356843	-0.6624933377712059	-0.7804167535959745	-0.44045297532229916	0.5880061963633267	-0.7944206337152213	0.06179551726060621	0.05289258607329521	-0.29677484694220035	0.7492107727199769	-0.5449583526825105	1.1160840168776116	-0.38379473550696475	-0.39127375009528087	0.776266023265513
-0.7227779279862473	-0.38135898818510355	-0.004066990283144498	0.9218679622958271	-0.3124679377581157	-0.4761051170528313	0.32944719523149607	0.3270988018653864	0.42935153830654765	0.43838209774320613	-0.06286265870687903	-0.47414987968266864	-1.0439651192945187	-0.7500189860899671	-0.5267837379773137	0.400753595877488	1.0219798774338824	0.07513502378506096	1.5404090248697353	-0.5838982855858735	-0.3224882454645678	-0.3818518348323594	0.9765391444662257	-0.44053976753829377	-0.6858445168905998	-0.5613322655874224	-0.585590058169151	-0.7191904603049257	-0.709448172397038	-0.3991267091707166	0.5924896348212819	-0.8841690414159583	0.1718406165541832	0.04402642522527197	-0.37688883381398114	0.6974856947776408	-0.5244600650522383	1.0177681390241837	-0.4101046016770045	-0.34624415167586314	0.7345869405656871
-0.8040953218790111	-0.45223333633752166	0.001988488206849259	0.9634684117246834	-0.3398236748278074	-0.5609912796205927	0.42793813330614316	0.28930538059276256	0.48861708452931013	0.4274837572669984	-0.08409867556339107	-0.5155319741656049	-1.0464633679240607	-0.6918389470565524	-0.5306832788545289	0.4297923729875627	0.9438458217908436	0.057387647634743764	1.6160877405344647	-0.5240774217119277	-0.3212909519291179	-0.30469690183705633	0.8320521927302481	-0.5843067809130459	-0.6573289670988747	-0.5440556337794418	-0.5930099383368228	-0.7788866098399732	-0.6476852090664835	-0.37690897630747794	0.6132984962466788	-0.9570641911212887	0.280591120139872	0.032149115409995085	-0.472524512642023	0.6471324602608648	-0.48693880497975084	0.9128142546424192	-0.4411717313976379	-0.28920252945948327	0.6906062441619325
-0.8722169156772239	-0.5217770431105361	-0.0202117238725241	0.9797315139454057	-0.36873505675751767	-0.6551600256054233	0.5083981190002427	0.24057752507010677	0.5425022501978878	0.4094452365680568	-0.07732096494035937	-0.5515521180668349	-1.045568022442064	-0.616106649007536	-0.5207854096126827	0.45699570235219034	0.8558784621510455	0.04315466654599873	1.6639375104917935	-0.44189020545083474	-0.3121416915021568	-0.22600010986745392	0.6787033746211308	-0.7208810855500151	-0.6299328218275171	-0.5311167222399205	-0.5837644357165483	-0.8350770002251929	-0.5802928870901296	-0.3705708280681476	0.6405622984799119	-1.016372418829883	0.3777170470933564	0.028387219274754228	-0.5951744169533046	0.6078957134287016	-0.4338732780024115	0.8017764669281406	-0.47069974644013823	-0.21097389253563806	0.6388680196752998
-0.9337865878257023	-0.5829263845858256	-0.07163515527841072	0.9928508518278791	-0.3997055846738133	-0.761419689888832	0.5677135678198216	0.19339746617645068	0.5860405301853397	0.3972660735723306	-0.05150979097272053	-0.5746113018918148	-1.0350552580747965	-0.540947460241053	-0.5060938972007764	0.4846945439675854	0.7646489926397111	0.029738096651230526	1.6942770675601344	-0.35108118398994115	-0.3043523627498545	-0.13907877869575153	0.5401133700210444	-0.8506378543496442	-0.610599315650574	-0.5241060284006267	-0.5528826758697558	-0.8652534167419997	-0.4978189500325197	-0.35931441365119987	0.6557203845296609	-1.0605955749613774	0.4538928441947154	0.035972213760016754	-0.7252199794138914	0.6004189136517568	-0.3694888673344757	0.6865005385539196	-0.4936215614680533	-0.11998082059689241	0.5822348590801735
-0.9930757314560983	-0.6375605378178139	-0.1434874028301912	1.0119442128018734	-0.43089487514854924	-0.8591412622170477	0.6000930310559748	0.15649721786894863	0.6159456828514044	0.3957842105560777	-0.017434992523833986	-0.5863593565887611	-1.0111726718471485	-0.4811488598272973	-0.49616465594865505	0.5091153814625178	0.6755751253314882	0.023391775260550907	1.7161117784871067	-0.25723396883816385	-0.30366374594767365	-0.033585407517045016	0.414383878816125	-0.9779578941090226	-0.6018855196782982	-0.5379242075621329	-0.5149534466438489	-0.8655429779697146	-0.3998401127852954	-0.352492992300504	0.6498577591208026	-1.1009642326663547	0.49752964779678865	0.042569812513469876	-0.8498143275289796	0.6237048168162449	-0.30485800574364597	0.5717637376134714	-0.5117761186942172	-0.031970837839853695	0.5263133394909971
-1.0474175995109767	-0.6880718261375552	-0.2148679199431635	1.0252856171403733	-0.4606118588807675	-0.9353149898923423	0.6220091559246284	0.11604092067546445	0.6315845141663644	0.39499626151242484	0.02383454414316897	-0.5997747192566811	-0.9768007947292894	-0.4369060827965832	-0.4802966931514264	0.5249424532355572	0.5979995428984569	0.016484171174011873	1.7289411226664604	-0.16732187036886134	-0.30319313345975085	0.07375199600278248	0.2776028978393996	-1.0955272280821438	-0.6055510207547977	-0.5754044553952806	-0.4723690825609734	-0.8613236572230191	-0.2934788972111405	-0.3590364246933345	0.6344575587473835	-1.1425425074399223	0.5047749196378285	0.04979575400534698	-0.96664057427861	0.6686061127008129	-0.2402235724003111	0.4592246297537536	-0.5259729524623245	0.04373058258138851	0.46424349805762244
-1.0974145089981366	-0.7434031505177945	-0.2850450430795876	1.0228298233913808	-0.48606123651262456	-0.9932345408378286	0.6424698540278779	0.07673576255193548	0.6499860523931049	0.38862781739005936	0.07067119676397596	-0.6058042921076877	-0.9424590977962166	-0.3922413461842238	-0.4570719939446479	0.5188291807926546	0.5378044818609707	-0.0045192824335337	1.7261742447551203	-0.08392930305187521	-0.3008815956514261	0.17289585246069614	0.12530660256569165	-1.197108133095989	-0.6187241438850097	-0.6222791892873255	-0.43915570734234244	-0.8511528190995514	-0.1851745696828707	-0.35178732802284574	0.6153434975876744	-1.1643008181354846	0.4720752177058394	0.06193419327035791	-1.0619038098904994	0.7245783368942368	-0.16714194438097038	0.3479097904415632	-0.5529174535808155	0.09624445964511845	0.3929127067765475
-1.142666447858963	-0.803126299238032	-0.35794183660301204	1.0017291558246815	-0.5042671427650224	-1.0384977369314137	0.6400885216695139	0.04530550519853334	0.6861842339913824	0.3696067923280441	0.1150704647999176	-0.5923434891806	-0.9132983325848111	-0.3507098169131855	-0.4475537260271323	0.48988716051261216	0.5009765662552741	-0.03332966808348281	1.708271623710834	-0.015366098872539594	-0.30249413549974824	0.2616069797281918	-0.00950559685729726	-1.2924247875600146	-0.636685830796796	-0.6757425685601113	-0.40956928936879305	-0.8347150486905507	-0.08480933765151881	-0.3125823314574349	0.596056497625344	-1.1576164816127235	0.41379609023524405	0.07010672901752388	-1.117097959754286	0.7777663770136451	-0.10295755185335402	0.23892368212803325	-0.5998704455150397	0.1234109305610206	0.32437719007740207
-1.1763916024560124	-0.8514363669780162	-0.43239341514413754	0.9778940228778985	-0.5036837759425157	-1.0656763872611856	0.6032156930557615	0.024107903336853215	0.7275753141126999	0.34303377828385495	0.14410449280335863	-0.5615140210380625	-0.8842784082357424	-0.3175450533767099	-0.45586417154904957	0.45252143196951966	0.4839196461589843	-0.050027828285290885	1.6760901508114994	0.031532692652198865	-0.30847714279105526	0.33105261785200224	-0.12395335892016521	-1.3847476380710122	-0.6647623984236712	-0.7393859129674349	-0.376805235862444	-0.8311472407062126	0.010503136708411364	-0.2515102957910167	0.5725670847593178	-1.149622651382681	0.36244081774028203	0.061534338800452004	-1.1370019056564407	0.8366999606312481	-0.060103665289841145	0.13572196190603236	-0.6560831111459564	0.12641614948443167	0.2639614331443435
-1.188433344772259	-0.8897807801318305	-0.5069171973238562	0.9714192616992608	-0.4947492352620995	-1.0644983944417605	0.5554317024543847	0.009273465394395136	0.7612902431475068	0.3183674063699871	0.1571700078454873	-0.5163778620670214	-0.8481393136309453	-0.28459126963105696	-0.47686145802628416	0.41532282886011807	0.4709912523161113	-0.04868202545771988	1.6438325987800149	0.08048412612211962	-0.31810739686376055	0.3794236006487166	-0.23222224808765693	-1.4708062380321913	-0.7067071442751043	-0.8060500301382894	-0.3484291529517066	-0.8416128107936045	0.1142813132354998	-0.19409916086202478	0.5307764231059025	-1.1570246200501102	0.3217860483894809	0.03614357996140376	-1.1468595585722583	0.8931480271936849	-0.03725873626331727	0.047758079569159104	-0.7162135232303035	0.11284619187150358	0.20925162661935262
-1.1793618069372243	-0.9197662173863084	-0.5786731733575129	0.9909132131429492	-0.48772105401951815	-1.037046449777882	0.5210430845982141	-0.002376616759368026	0.781021842576334	0.26401189271254427	0.15807289283290404	-0.46791407796313467	-0.7991468136610017	-0.26148111015572495	-0.5089236525276044	0.3863338961776357	0.44537455591691055	-0.044756235692932925	1.6140536247906716	0.13608980645060353	-0.3390254298747208	0.42334721132860953	-0.3374933266792938	-1.5484442906723195	-0.768771906015504	-0.8687515812260642	-0.31321609371625625	-0.8467059859596524	0.25453200110716045	-0.1464176394583204	0.4620764837646273	-1.1562478017491806	0.27820281426497445	0.0009115049854791612	-1.1437155573969482	0.9305877097598932	-0.023078878815646763	-0.013211991673913213	-0.77315576919566	0.08338265376672041	0.1562824555278333
-1.162313017128654	-0.9440681172596115	-0.6498659610101439	1.0590876151429094	-0.47509532921812225	-0.9878534696386962	0.49994090941748953	-0.011297251094249287	0.7850367879602926	0.1782356949686835	0.137355123861546	-0.4252421792007658	-0.731868475064357	-0.2553469514613596	-0.5509558718944043	0.3734153933558476	0.42597935546470406	-0.057700817866183376	1.5750170216681618	0.18095368178098067	-0.37325902798513083	0.48874837515802927	-0.42186900773044655	-1.616729548178176	-0.83853348837961	-0.9153449494790739	-0.2620541376664978	-0.8595604361756873	0.5038902583268883	-0.09478012134653166	0.3634624550399486	-1.1340049043992289	0.2425076857123225	-0.02429564720922379	-1.1200726685586173	0.9534990136126055	-0.0031627868438059053	-0.06421943721371148	-0.8215729189243426	0.054264339632521155	0.11208057340601332
-1.1489838796812306	-0.9629483612998149	-0.7093184370275641	1.154545711524408	-0.47030685988337906	-0.9211649401454114	0.4848661980968171	-0.02653112042483614	0.7742512650742234	0.08629857877650574	0.08372861418289892	-0.39437426160816386	-0.6444096529071974	-0.2524404686713705	-0.6069737334419175	0.3731163267902952	0.4310369306095335	-0.08130977126075649	1.5200518507724081	0.22066290877233233	-0.417358186412207	0.5742789340388444	-0.47979065501660567	-1.672933480364721	-0.8889066917961668	-0.9499177523755241	-0.22037246495153937	-0.8871463138516924	0.9247656412254059	-0.035123690988627575	0.24429897309380477	-1.0974722494469382	0.232949998089608	-0.04295416242229858	-1.0725740661870125	0.9540912854974412	0.015806790714021725	-0.1335384957992493	-0.8646431442841852	0.048519458686147786	0.08320141204293599
-1.1498850562730536	-0.9687203721769604	-0.74531917123	1.245710523089405	-0.47143192446964177	-0.8342856137271824	0.47056610060554876	-0.05099074528956994	0.7556021090704985	-0.008271519405163446	0.002837407171219053	-0.3838950387633419	-0.5434636415043759	-0.24787448812371657	-0.6658589967285894	0.37988050881704655	0.45009809101089404	-0.10834063563633425	1.4470519213923194	0.2571176879127723	-0.4562494639986715	0.6625561713437239	-0.5380271194008557	-1.716419430188779	-0.9157980075779466	-0.9806022384547524	-0.19997083044795666	-0.9217178561463071	1.5133519167811023	0.02505878001262187	0.12255005604847388	-1.0533637664932007	0.24437368918093344	-0.06594579444190876	-1.0023032214563938	0.9161099525750155	0.03636936988939636	-0.2096977337007889	-0.8891940222506444	0.0767348793588221	0.07246268515134872
-1.1627406162257943	-0.9529190057965465	-0.7635481831867621	1.3355821241163688	-0.46917137803242814	-0.7546391632202228	0.4588409889299959	-0.08437377831826917	0.7403913027700401	-0.09421308917053182	-0.08464526512976527	-0.38755822273311286	-0.43947613814585695	-0.24823031971122336	-0.7192918046294204	0.38996374331639483	0.4604533325870991	-0.15226100658730884	1.3608983104800279	0.28449688263236966	-0.46714967971157906	0.732075415800478	-0.5931342078548248	-1.757714976614292	-0.9181611948987232	-0.9987698614530117	-0.19016671164484583	-0.9470389513626882	2.216365155645017	0.08520276023509046	-0.00019758258199478184	-0.9983835264612138	0.268953151138275	-0.07163760041659425	-0.911867236879826	0.8468242663549386	0.08588457487605954	-0.27399991199982293	-0.8773408403787866	0.14472187182202964	0.08009198962955141
-1.171770773503041	-0.9205660177898857	-0.7792548813686789	1.416875863998802	-0.4659038293420779	-0.7156711607536453	0.43470087513707634	-0.11136590913690445	0.7250991363428579	-0.16936332388537395	-0.17435073500066786	-0.3837831858177003	-0.3431208681844354	-0.25148633618451555	-0.7722791299843422	0.40990444637835105	0.44420541573895045	-0.19994452288551998	1.2737716875091898	0.3100645056179626	-0.4735410125438776	0.7743951832256983	-0.6175254848129208	-1.7991469495490573	-0.8897261251705533	-1.0091217722558483	-0.19063222513054284	-0.9484867575012602	2.9844176512372482	0.14374723476153345	-0.12853546800719354	-0.935472341490212	0.29915740824023174	-0.053248374948558205	-0.8080136226720128	0.7626153534981417	0.16916355629920354	-0.33149186250695306	-0.8340207587400263	0.2354626647053497	0.10569183230304886
-1.1595267262376086	-0.8725178315979761	-0.7804245803138844	1.4947602306446015	-0.47329661484872576	-0.7145591355321074	0.3929171158783113	-0.1355869847003946	0.7092551360126829	-0.23687726231295986	-0.2606875936180682	-0.36776374675905493	-0.2446697520572907	-0.2458182224012211	-0.8165638596889059	0.4586493645381845	0.43946100314178826	-0.23885799706093266	1.2106740578031157	0.35127687627901605	-0.49537950821503846	0.804643512048119	-0.6004313862628233	-1.8311503348444098	-0.8159917542145536	-1.019266566685507	-0.17681254652037745	-0.9245927854786139	3.791695677855183	0.19638123636843896	-0.23264030371509553	-0.8808250235871957	0.34013805857957014	-0.012079685138821017	-0.6906359664854821	0.6790290854433516	0.2650758263350446	-0.37520611192875897	-0.7586491136416958	0.32950964099925545	0.15508356482411706
-1.119709433966246	-0.8053098251185953	-0.746411852960707	1.5933054861892844	-0.5012114117899862	-0.7303395273411238	0.35328775133257706	-0.16503672808765693	0.706460592529575	-0.3064016057078913	-0.3248855503915401	-0.3462565225548563	-0.13791237840615292	-0.22296942595034128	-0.8412379457704017	0.5390161739674194	0.44592259037532767	-0.2693012050988357	1.184106424023461	0.4134659004627754	-0.5062312785247772	0.8329819502315223	-0.5613846685741744	-1.8389493836233133	-0.6986408469959827	-1.0197824036904053	-0.13691601682448157	-0.8590950699168598	4.6269471841144405	0.250905562888829	-0.2826196176726251	-0.821890408490001	0.4090953685786728	0.05399014579171081	-0.5644019008343472	0.6242262185610145	0.3764394977105884	-0.38553564380224004	-0.6210232780882181	0.4345816546101225	0.21971467276088807
-1.0594823310259938	-0.7308080636313681	-0.6735150594372825	1.7148280885662974	-0.5339875989188031	-0.7434435194644073	0.33328395435526537	-0.19346015471375444	0.7129021921279782	-0.3788150955962176	-0.35517066118023666	-0.31163454047415	-0.03152052032631721	-0.17938792886101174	-0.837620752985664	0.6455337157315448	0.4627081029303053	-0.28810098630388903	1.1853877567754563	0.48832529133407065	-0.497954035354849	0.867584674750203	-0.4887746892188555	-1.8216270065735727	-0.5561765017632753	-0.9931464565284058	-0.07859729692505298	-0.7283581756038128	5.476733701063059	0.31776404563204536	-0.26267977373039975	-0.7256944088915478	0.49839568768413356	0.14770705721290453	-0.42786034825308106	0.6189160202089383	0.5105838065675536	-0.3596425512190597	-0.41376749472593966	0.5596545287731182	0.2969373386768098
-0.9979126588775156	-0.6540272248879294	-0.5600638889041611	1.8339558566136192	-0.5503774286939929	-0.7321253644553727	0.32961059033613693	-0.2155398342242195	0.7248975047244562	-0.4504795475047749	-0.35435685004808054	-0.2707418026283962	0.06450276760245335	-0.11238452603826894	-0.7856279203564674	0.7725695695126631	0.5188477089754973	-0.29273475765095297	1.2050361936943361	0.5620360535521032	-0.4776519510413165	0.9354458397069576	-0.357956438055235	-1.7782054803788838	-0.407032311255431	-0.9398237600751372	0.003648816139192562	-0.524052046506473	6.331129692853085	0.40640403241231116	-0.1601919158270062	-0.5878424526894351	0.6125477802579046	0.2834780504843421	-0.27340766282231943	0.6643235313796912	0.6618725274519289	-0.3071337855338225	-0.15975360732699245	0.6997756272948733	0.3906752048749579
-0.9286232137817366	-0.5706851916832838	-0.40330497594299847	1.9417364641824382	-0.5453424174283092	-0.6908720559191106	0.32285087434047594	-0.2304713561846256	0.7657650501172926	-0.5203930015385476	-0.3273998623968586	-0.21840161487710902	0.14945998777620573	-0.022799987693301393	-0.6909409189436634	0.9116765708465053	0.6108548654802055	-0.27053220010225376	1.2382347244655676	0.6336658126236374	-0.4338711481207763	1.029913757014172	-0.17078592633325376	-1.706695251779322	-0.26144021809816587	-0.8638706689600235	0.09850832069414488	-0.2705205086976868	7.147603338478573	0.5132116667773772	0.01419092579608936	-0.4362889013128298	0.7596763503977648	0.47012032468222137	-0.11672515501953051	0.7610106510409368	0.8218763244502375	-0.2407424884289166	0.1300347020873984	0.8574057774528793	0.4866249282537611
-0.8364503202293093	-0.47308476986795833	-0.2059002280299224	2.037956553305203	-0.5298831966318803	-0.6281604301842041	0.3224635674257736	-0.2343907766806419	0.8476416367755284	-0.5659384018148967	-0.2603393958202309	-0.14430952460303087	0.2256582476541685	0.08285365322730506	-0.5797114565127123	1.0489745126612726	0.7146473725288007	-0.21565087105089473	1.29337607861472	0.6954400542381627	-0.36554236733758094	1.1203643181496583	0.044041502394190205	-1.6255252683996713	-0.1225096792925017	-0.7693865242295639	0.2011965476955123	0.023420332585883986	7.836464856318178	0.644050377361603	0.23991929791742211	-0.28449120704164665	0.9213758184360555	0.6754007133549147	0.048035017341362694	0.9002704762703015	0.9935133193596446	-0.1591358170819567	0.4435643551245544	1.027539231673678	0.5634436898149544
-0.7064693903781041	-0.3661238521789043	0.0258830790052025	2.136088155647484	-0.5049755167637795	-0.5486977465570744	0.3386154761029612	-0.21496287777470013	0.9565262481091134	-0.5708120125663816	-0.1516449995323515	-0.050157307608995526	0.2793454430353322	0.1840200374028039	-0.4620821039856068	1.1843900943281542	0.8033767610345901	-0.13895924451669292	1.378384498379916	0.7397367055422369	-0.2741466538743096	1.1956248565760372	0.26365227150755927	-1.5480160630182804	0.004125700712650232	-0.6508299859372038	0.32164715013372996	0.34111036527824445	8.325962421074813	0.7999166476601065	0.49377184281502906	-0.1317946230222451	1.0793388154139958	0.8827007751153999	0.2278331891700074	1.0636666463449456	1.1864808202331547	-0.04566821197518436	0.7615514441776033	1.1983365781455984	0.6150568962870281
-0.5345239770903241	-0.26669025952706005	0.283433457866192	2.246415996094249	-0.4665705342820853	-0.45667294750359755	0.375400555493852	-0.1795549495145134	1.0669531644536279	-0.5476015629595107	-0.011357726308081661	0.06337692762204303	0.3057396913079827	0.2709500091259282	-0.3493060014480852	1.3150176789210495	0.8876488026119128	-0.04492206921670905	1.4756056209375683	0.7823494105182254	-0.16419635099751137	1.2529293237816275	0.4968377659401229	-1.4702264253678716	0.12034988704143909	-0.5027847655315149	0.4531486379280546	0.6490897553697548	8.61052000136043	0.9709311777856726	0.7642351597044028	0.014069659083742359	1.2370428932503579	1.099617744891896	0.4073459824304314	1.2391158023836424	1.3765409145670167	0.08959287085378169	1.0651817914440387	1.3642875111843296	0.6470070129820882
-0.3350237101556294	-0.17109641660035574	0.5519972984005569	2.358307010221666	-0.421595730204065	-0.3533158575272525	0.43551179898973313	-0.13512930290149755	1.1734323459536513	-0.517760019549056	0.14645280353296258	0.18605863656385482	0.3215943483824451	0.35298021137860447	-0.24614855726095963	1.4361484340450912	0.9780797076266955	0.06364148494485541	1.5696073949558316	0.8313575663907761	-0.05689670375121728	1.2972325881788105	0.7412016167362608	-1.3869115140927595	0.22660552004342188	-0.33247648893716586	0.5976764074351821	0.9334492224577049	8.739481975358009	1.1583598866848879	1.0405783958828976	0.14858129659185787	1.39936733852694	1.3073707030417647	0.5748632019758266	1.4210495762383626	1.5248400786041123	0.2318551224407798	1.3492983633269966	1.5204748021832306	0.6547356907539139
-0.12017585412141903	-0.06570324925990763	0.8293844235709784	2.4896397248619415	-0.3775758420557431	-0.23364121101623292	0.5170610853814324	-0.08822107925809589	1.294390092613623	-0.4862582707462133	0.30748618740980904	0.3071953766939884	0.34268023748655263	0.4227830326198746	-0.1503478494833837	1.5426131993564722	1.0833858336556834	0.18916151691257208	1.6630485858950972	0.8718679973192802	0.0626423285669982	1.3400017416367418	0.9838739129754895	-1.3053549889368945	0.32168539876526103	-0.12786505151710864	0.7725880397565748	1.2006263331225315	8.760926198879071	1.3576223716827713	1.3106655708765704	0.27808060649159394	1.5696513153454659	1.4975667858446269	0.7309362572430944	1.6254998060225714	1.6374645786141724	0.38571235779442115	1.6277581890552568	1.6817475078257238	0.6433654626092989
0.08714993607492226	0.04641036483449509	1.112061668662308	2.6322455778287104	-0.32178444481041035	-0.09213128960435284	0.6152706207758659	-0.05142623645579444	1.4156732797804883	-0.45783373857887194	0.4582315410040249	0.4163428792131355	0.36717984082538985	0.46644955141595396	-0.06698300657892303	1.6244254971858751	1.1714836776903426	0.3377324086852292	1.7359884528024363	0.8895228451379513	0.21650146864413874	1.3856686602021482	1.2048896121236252	-1.2306159996183694	0.3828904870994957	0.11314024974093287	0.9562310858922978	1.4471463526316621	8.703949356931208	1.542908427229825	1.5520059934045325	0.39983022905586596	1.7502920578270924	1.6829809355992218	0.8696012198489156	1.8524361188190963	1.732673213406389	0.5450357462960442	1.9047238742355883	1.8814949823948925	0.6256802219344073
0.2733946309982609	0.14460178960290715	1.3690344184145542	2.7616014655859322	-0.24431819217170142	0.05139064354310552	0.7131594176315622	-0.02420942548133661	1.5120036698209738	-0.4270550870465417	0.5947493706261184	0.5049898340388604	0.3930979128491889	0.49039733215037284	0.003045594757522766	1.685599269967033	1.2390745942285757	0.49723555660223295	1.7804346826372772	0.8895228451379511	0.389807977707482	1.4262373717068082	1.4008515087788753	-1.1708346611892178	0.4089952931692523	0.36973789682884145	1.1311589099871053	1.6540016546801297	8.585146225534219	1.6908798111249523	1.7461470932271017	0.4928449727552738	1.9225268564537104	1.8616628417278445	0.9839122656582976	2.0639834869156117	1.8122768615011569	0.685261294244342	2.1554296645016646	2.114600829608759	0.6052862576107423
0.43876513343753654	0.2176136574179836	1.5735199364856443	2.881704584342073	-0.17100148330022819	0.18407975472313215	0.7972957931800613	-0.007180888733253113	1.586978795294978	-0.3880662010346648	0.7212666355893781	0.5617796717839635	0.4219937631052474	0.49367539128837856	0.055794492834353074	1.722909290032229	1.2942381770002043	0.648242925531915	1.8069102206253824	0.8763348865264137	0.5579723532630859	1.4510427059089037	1.5609289550143646	-1.1280801090397612	0.414321610102768	0.62268169846539	1.3016906675995938	1.798782268537326	8.422668070043354	1.799629091441878	1.8773168515452228	0.546275275320167	2.0832576097726507	2.016810456199127	1.0571046130195114	2.230457445930258	1.8728502122454997	0.7932964416677435	2.368507099162726	2.3487910341661244	0.5722109787846534
0.5842913594976893	0.2738438725172879	1.7198815254894242	2.9939003955659964	-0.10981394294670774	0.2931194820603832	0.8627960492937907	0.000402759983029434	1.6408745731539978	-0.3507861592450318	0.8376699691689256	0.5953949773538937	0.444555127910024	0.46951033285893373	0.08513673404480823	1.7409910891475184	1.309624896842268	0.7818122616152477	1.8202000437624846	0.8530680659975107	0.7162296438707363	1.4458941366203542	1.6499940011982814	-1.097372775582302	0.4041811220947295	0.8611117225550393	1.4662881402552859	1.8632458368572427	8.228866816534005	1.8748614569466375	1.9230591648385325	0.5635206416008046	2.2271586188890535	2.1358814051304997	1.0981701052939434	2.3502684798644133	1.905735337565575	0.8755470707828217	2.5389440612636833	2.5735849503959463	0.5117663715405432
0.7037156492732538	0.32535314187158204	1.821881198941707	3.088644395892824	-0.05705049730390973	0.37766638269615055	0.9187982084915042	0.005445581258158175	1.6646281927604114	-0.3182046284194048	0.9445262049891492	0.6065697857044261	0.44956168523070367	0.42686092559174516	0.09516950293083784	1.7362851887778024	1.2911796227846528	0.8905639730441741	1.8242402460961202	0.8224627846283171	0.8575621868428851	1.4090328598855524	1.6603735679099814	-1.0891947642776993	0.3914908793458527	1.0855320825343935	1.6301367433905098	1.8606294443353946	8.010571686951252	1.9225771923759258	1.9012472583579327	0.5500298971079932	2.3561182078871807	2.2072064662369426	1.1296971816949744	2.4184911139835026	1.903410126684357	0.9481345894356114	2.6621631837747644	2.7704998180269955	0.43147275029263943
0.7942287226744151	0.3747355083827344	1.8983881743947788	3.1511974685843627	-0.017468363912514096	0.4519600338316431	0.9573352465043674	-0.001416871896224961	1.6492228296351794	-0.29968296201056893	1.031672825927103	0.5956920867407551	0.43373385498716266	0.3666844509257698	0.09565263188907695	1.7101755047950467	1.2512200817022807	0.971436517841281	1.8184702445472911	0.7899289415696946	0.9788002686579382	1.35226688111571	1.6258987462876437	-1.0987673576768775	0.3803882887598506	1.2964781546888406	1.785658727046791	1.8281365379968733	7.777794873936884	1.932422278237557	1.8331915160564214	0.5172999526954914	2.4743772937411475	2.2408146424473294	1.1430616051524836	2.4500485749242467	1.8595597211717512	1.011736650858842	2.7522213809478804	2.929187769838455	0.34736768239575144
0.855931732175766	0.41310469411542067	1.9523291059996055	3.1836104626756767	0.0061718820852593535	0.5057801697655303	0.9697260419395652	-0.029216186978370907	1.596335209868166	-0.3052699422665956	1.0987778294313613	0.5748419985922013	0.41031738494677167	0.30043994555956804	0.08787237334081123	1.6619993995147921	1.1948717006253107	1.0303903355438453	1.8054166671363379	0.7624646632461519	1.0823073329133293	1.2800823126028815	1.5630715907864488	-1.1203644320165118	0.36857235215596706	1.485450352005858	1.916423489150708	1.8050336886142326	7.530716356985794	1.911153984584259	1.7427704631059229	0.47665016074827393	2.5581778131496504	2.2659891534608154	1.1334264507813798	2.475161915271861	1.7808990157384912	1.0566002900179288	2.817079073829351	3.060766788062443	0.26353508965879896
0.9046826270895381	0.4461371585711388	1.976599155718643	3.1944786562882395	0.007963651611529923	0.5400173530692969	0.9616349584246155	-0.06668229641905583	1.5327575769290638	-0.33087990747965323	1.1548700653760933	0.5512654948936283	0.39146482951685907	0.2389724005318426	0.07685766053316576	1.5935043599279133	1.1181677539499528	1.0660190303059918	1.8130886469889103	0.7379924916613554	1.1617612544955709	1.196477140431178	1.4617568703529158	-1.158306160089581	0.36166569942899085	1.649959370151203	2.0229896458850978	1.800297294246618	7.27371230418675	1.8733089955357893	1.6554666320726714	0.4429991317789554	2.598109394553287	2.28090617327691	1.1081680290314286	2.499677921581778	1.6906622604342243	1.0897678590165394	2.8680147748495246	3.167228549452326	0.1785741292007002
0.950375958566768	0.4722191451833783	1.9725316840779084	3.1762300186959913	-0.003825219593293877	0.5877166383134512	0.9309771954577244	-0.10590146584097333	1.4650624140983957	-0.37104909576268125	1.2083305737790266	0.52957301424821	0.37500992210053347	0.1855693218369045	0.06609392380772224	1.5087571049208868	1.0419022348413294	1.0755066213297464	1.8520131334956211	0.7187990486713387	1.2211414772363607	1.1157503632793333	1.3323106578854542	-1.1968390697027418	0.3653238841360755	1.79042725758343	2.1034101364967417	1.7918431405445994	7.013271976216707	1.8138022515398133	1.5760098992083567	0.41968718448153375	2.6081804563360262	2.2780051882962633	1.0866243655932286	2.5115992915714243	1.5996361478261942	1.1078211401669282	2.9054032684267783	3.2540213964156415	0.09784454769689883
0.9862712935278004	0.4803551678728678	1.942384258177406	3.1190979800780263	-0.020624795112863376	0.650781661894185	0.8767512015641529	-0.15021061163245214	1.3687603232324235	-0.42513547456159184	1.2606331220635694	0.4962023869968718	0.3642490095472443	0.14744180978794447	0.04998753373240115	1.4072298699662673	0.9647494218476483	1.0536421090410535	1.8882388128934422	0.7116662065405824	1.2550982444715226	1.0383319970924405	1.1780925686845918	-1.224181215931986	0.37047460820365075	1.8955212316191754	2.155365489443863	1.7793144467097428	6.748012197327881	1.73102141664071	1.5067262914082347	0.39142579486676043	2.594140789090141	2.2608726483050763	1.0766506264801685	2.4935628409246697	1.4926157274975937	1.1057919244092527	2.9190204356277967	3.316219248449067	0.015300602186936957
1.018906760103105	0.4734719298863269	1.8830184265262973	3.0394544987609615	-0.04243507494717806	0.6965301910293724	0.8033686445691812	-0.19812850906251284	1.2461612244507276	-0.49071683014960027	1.3024492482969454	0.4471129254783002	0.3518449536000282	0.11173899085739339	0.023609947492958805	1.2980500493636984	0.870200429331039	1.0037644876590295	1.9230830554180176	0.7115846680868014	1.2456894550990163	0.9507559569592898	1.0020252331236548	-1.252190336206462	0.3774068682235764	1.9660580341828613	2.1995042637746307	1.761677065500211	6.476553124726095	1.6255695130393875	1.44174021285325	0.34836786618666066	2.557646582497103	2.2222581309255576	1.0567708652024392	2.4425869616058877	1.369658147488513	1.0819654869888713	2.8982823644776223	3.332165940321011	-0.0856306082335162
1.056172251310888	0.4699365289873275	1.8008603129593523	2.9390151469737043	-0.07073878310344338	0.7275443859791924	0.7236227559990634	-0.24466226577954303	1.1333005790981396	-0.567147887383961	1.3221750584256255	0.3913262688394229	0.3334685744189677	0.06372062025658473	-0.011106319077648827	1.1790684686764183	0.762175008513138	0.9327877394826659	1.9587361392422902	0.6962908902776154	1.1928805052594362	0.851131722328479	0.8130644928289446	-1.2785585487446574	0.3842037754093397	2.0204592989190977	2.2446955033774083	1.7296288424756785	6.20536402136665	1.5095882430647645	1.3610383206100634	0.2953777606589605	2.502411987001609	2.1631408715942118	1.0103799186295208	2.365039841915279	1.236256763152735	1.033893290810729	2.833839433019154	3.2979577855948783	-0.2079911885853906
1.0943619083092644	0.4745123781989456	1.7062783599785174	2.8000494421880666	-0.10903612051669906	0.7544685898599683	0.6378978169332316	-0.29530406337031667	1.0446781767154913	-0.6524279690632996	1.3113323409534159	0.33118783353416675	0.30934454671302813	0.005597262361002636	-0.05034642952994994	1.0578380246971926	0.6364559037520239	0.8481233473822837	1.9918986325298715	0.6591483520052839	1.1103191571025304	0.7514609994873875	0.6142692422908712	-1.2920571939100858	0.3908872788691834	2.0760915383261134	2.287559175551702	1.6784850906306243	5.92795562657259	1.3927174084249727	1.2551003335943773	0.2335541213092605	2.4228345280746977	2.089547248393198	0.9494491758520152	2.2645358589962017	1.0910185910130332	0.9696734792029658	2.7282451724229326	3.22407985589005	-0.34370305177411886
1.1283629332915661	0.4760305833898074	1.6094243991699582	2.637710154344641	-0.1577264156666378	0.7653909392816763	0.540844150612362	-0.35627837429984444	0.970269034731737	-0.7414046018116282	1.2757675798347115	0.2640830569581537	0.2751939909502691	-0.06193831336694957	-0.10527881952193852	0.9311569459595231	0.4970672537852236	0.7548356120455205	2.015331005231988	0.6095091594034712	1.0078744313309058	0.6573456177747988	0.41674265767048	-1.2972186635101182	0.40804050696070354	2.143455161738459	2.3126807120059154	1.6104640557987886	5.64224151138461	1.277587212336738	1.1401997931328458	0.1605221036175763	2.3145349009252043	1.9929415924343143	0.8745445570814787	2.156489268312975	0.9497450641546704	0.8887968762559073	2.6028123232806406	3.1182819867512896	-0.4819954150069455
1.157310932384003	0.4637787736677481	1.5083056101085093	2.4725144822825293	-0.2108753001028784	0.7533801244948196	0.44042878130528856	-0.41913056751939576	0.9101615880672271	-0.8292787544165737	1.2220924844168313	0.1935842425628203	0.237364805997433	-0.14138322594402317	-0.17980302993083003	0.7941639347606125	0.3523026467501311	0.6553960907978928	2.0150987636706885	0.5378191327791421	0.8930415238919135	0.5682044745622096	0.23046021209087592	-1.2986170352299502	0.44116536948335544	2.2170987098998256	2.308312981127073	1.5298057416717028	5.361333515300977	1.1593905842055887	1.0233536911418262	0.08581807701150992	2.1770399085012797	1.8721161800125372	0.781104842151269	2.051728014837086	0.8338881281269426	0.7819298382723489	2.47269716747143	2.997484578685518	-0.6130687892965315
1.1828611278980867	0.43530092478461474	1.395600543840848	2.3151433871121547	-0.26334706233442345	0.7256595974681126	0.3450423502188012	-0.47632692323620357	0.8711158020336318	-0.9149836152099804	1.1503961285550353	0.12648995220046108	0.20242621207636216	-0.21944889750049518	-0.2680399460310397	0.6512599608543204	0.20024657173018118	0.5632532445964336	2.0058451387023712	0.446308171585699	0.7608028751716753	0.47979939467905863	0.044924869773906584	-1.299666761426139	0.48755480975389665	2.2919654170197754	2.2876644220789033	1.4355328791058313	5.085558267775386	1.0358351843174347	0.9070653167892596	0.011384087243385554	2.023228546034841	1.7347947306332998	0.6699910036909331	1.9340127121877349	0.7432156190169781	0.6600196473103035	2.3337870706443145	2.8722390925372316	-0.7369872864452154
1.1998179609115724	0.40195703362307855	1.2814947269844832	2.1630409274671005	-0.30875244668619856	0.6958375312515509	0.2515531178472996	-0.5359004504781961	0.8522048786656671	-0.9993784701859552	1.0609457338151067	0.06750849580168856	0.1605562357160117	-0.29759014390741173	-0.3684397905149692	0.5092121382925496	0.05138475469643944	0.47915013519191046	1.991558278517622	0.3401273790120034	0.6136949480646556	0.3845799179723114	-0.1382563924513645	-1.302361184983865	0.5347600252141178	2.3670705033616866	2.255916402354379	1.3154270184388692	4.816292278648399	0.9103338617242235	0.7904224178913198	-0.07489823118129904	1.8721001215699207	1.5669456165210152	0.5464946375247609	1.7915131091267888	0.6547111636779802	0.5395546173860122	2.188360722063024	2.7300687799336814	-0.8561454822703152
1.2021582613464594	0.359068621716195	1.1709268884191721	2.0100110137998213	-0.34050774187562843	0.6693939484410997	0.15633310770072284	-0.6047884957850302	0.8355755762427703	-1.0847039481064917	0.947222713516591	0.010068512810042004	0.1029355562510188	-0.3790440879254533	-0.47026392426539587	0.375579227918371	-0.08551425301640389	0.39525750679833443	1.9549522034590534	0.21597976540517036	0.4633238770156452	0.28413439162654797	-0.31059760922444346	-1.3115472366068293	0.5738001724081261	2.441437004901129	2.213647777853107	1.1632729347473754	4.562331212494481	0.7893658975208167	0.6614014241957673	-0.18287967414528447	1.7264938174176117	1.3708782012467746	0.41646842276371443	1.627423424110073	0.5634778894246197	0.4129195734974231	2.040455799194869	2.569769782926166	-0.9699631649606728
1.19529368659344	0.3033975591114272	1.0674687014673125	1.8717376338476754	-0.3614811681133712	0.6206391816307403	0.06491959832520337	-0.6801284675417818	0.8155963590369583	-1.1673024089664839	0.8113364985045297	-0.050769003405475396	0.03486917949606188	-0.4577836352317172	-0.5684457676228643	0.2507511890770634	-0.23122356707029237	0.32333997228516104	1.9082035788354705	0.08626981119040686	0.30570329742106656	0.18231358905999034	-0.47909053938055435	-1.3390068612190404	0.6030217518483187	2.5149281466746847	2.1666956828913886	1.0061187491415993	4.315302689847526	0.6716610960074287	0.5220689543939254	-0.30414101092039997	1.5794679221097565	1.1660017471916397	0.2684343366554696	1.4513921204922637	0.4781880113407612	0.2868648403882435	1.881272363896367	2.4014642453701223	-1.080536790452736
1.1875371309281062	0.24305155697955402	0.9676880865077866	1.7554662500190414	-0.37877382749482125	0.5469910705602925	-0.018505705934584515	-0.7574323102901672	0.7983904609333694	-1.2345504551241955	0.6710208835990407	-0.10794683105577337	-0.056932235916476406	-0.5363373943639733	-0.663060613412035	0.14102894382128695	-0.3789475601808414	0.2664909646920685	1.8728828406937463	-0.04023178212558263	0.14804119319520037	0.08284431513011384	-0.6309968373536405	-1.386399914683064	0.625139136587353	2.5837767554041595	2.110413078498964	0.8456656338343626	4.0666076903960136	0.5563384460252874	0.3752266170882567	-0.42533576326972183	1.4233977133392106	0.9604561489215591	0.10605393133804239	1.2644063180814211	0.39933443127219265	0.16505199187951808	1.7152778464345668	2.2367393000217963	-1.1840356785568198
1.1745022552249518	0.17511452889337212	0.8650433938840741	1.648634867693627	-0.4079213340907836	0.47359269396756254	-0.09292309859227642	-0.82673920378872	0.7874103812225266	-1.282709381858094	0.5410621287734295	-0.15883992132281932	-0.16134896856973482	-0.6096985314803112	-0.7418451428163073	0.04358308787890749	-0.5004598480516225	0.2102957238754029	1.841542242412908	-0.1659286263542553	0.009494260905238883	-0.013312673817286324	-0.7638684477988427	-1.4424067863562449	0.6415278040750926	2.646806566404142	2.035663756526114	0.6814223688857928	3.828641468612249	0.45995753595677125	0.21798201080492272	-0.535174171886406	1.2497968930346146	0.7599454528541758	-0.04842777564202929	1.0707789711158378	0.325677751099433	0.04825602365729652	1.5633152575967884	2.079122427708813	-1.276093815533716
1.1510900551965713	0.10275736494848076	0.7753183389925903	1.5452433383144961	-0.4555942097228976	0.4048638809110335	-0.1482414190187185	-0.8869812238400117	0.7607914701967239	-1.3211081167343957	0.4302785456985229	-0.20726875138119327	-0.2667784140902708	-0.6698561124336752	-0.802236262596192	-0.0461456778621679	-0.602117630400284	0.1567027937395386	1.8107662313759185	-0.2839076786750467	-0.1159239671260655	-0.09675513725300858	-0.8825216024406932	-1.5058261650321154	0.6524584599798622	2.697206186496323	1.9428970386851199	0.5203849603869184	3.6093931142972893	0.3719248481306114	0.06319745898887527	-0.6290878053340319	1.0683168954044275	0.5740661662672404	-0.19025608712270065	0.8884807222550639	0.24982087138315615	-0.04490070417015938	1.4305616194822062	1.9182436314686524	-1.354406382089381
1.1293698601977353	0.03442043666051014	0.7034179556817486	1.4638973475012333	-0.5142989686592018	0.335032466575523	-0.17911704212513013	-0.942050052649216	0.6960005101503985	-1.358423826999256	0.3492172885995276	-0.24911923007400505	-0.3757791814771994	-0.7162716664146523	-0.8486323285922813	-0.1315262503021284	-0.6953095852103346	0.11363072504480612	1.778812995873033	-0.38555422418848584	-0.23136936287654483	-0.17075661998429434	-0.9798094832762508	-1.578856033359734	0.6512549172112313	2.7251629890193487	1.8395409010303614	0.3839861099248123	3.407232813136273	0.2854189611961125	-0.07010809354161852	-0.7127252424007888	0.8933679099143763	0.4121577471364204	-0.31174029253667446	0.7313363109647997	0.17087085399693358	-0.11728230609477189	1.3123995880564214	1.7644552044704713	-1.4194125440698286
1.1317469433506557	-0.028215259547092066	0.6514505901984622	1.3994458243228844	-0.580584023866531	0.2664544365998805	-0.18501439506852463	-0.9964281980164469	0.6118989008961191	-1.3853405554410878	0.29851806970968064	-0.28046601809013605	-0.47941793603374167	-0.754616456158639	-0.8817674458450162	-0.2107906182740341	-0.7812152914113215	0.09021311802382133	1.7498388590185372	-0.48029836233185436	-0.3316790305228161	-0.24182934546791737	-1.0611685587009156	-1.6612955412004795	0.6296533365158956	2.7314859001854446	1.7349703803694372	0.2843356817013885	3.2142048048642393	0.19584236546550068	-0.186456996475102	-0.7844551646547249	0.7324139504389026	0.27626026928776815	-0.41378005991257816	0.5942987708417848	0.09652482559057152	-0.17468065808909408	1.2014634002169384	1.6304020811239686	-1.469942261082393
1.175798846035637	-0.08028014245608317	0.6282106457233504	1.3351466996927888	-0.6520395147804825	0.20480300440245608	-0.17512293956726424	-1.0559767607966808	0.5140085188606335	-1.3988686353181294	0.2772496623603463	-0.3069017627116793	-0.5833786125613392	-0.7872553446941094	-0.9030815896260307	-0.27659405877094445	-0.8651846091925641	0.08431327150484798	1.7263904696570207	-0.5667468490905458	-0.41666610922408626	-0.30257394023425416	-1.1371005632554978	-1.748877570514972	0.5895706066803685	2.718816630716665	1.632055468540252	0.21033210507552536	3.029925799816138	0.0992476177370877	-0.29620396061852067	-0.8487868173759978	0.5848389679859783	0.17523989356930694	-0.5084096583645205	0.47265523757164196	0.019371399714720915	-0.2241680637808916	1.0931706918084045	1.5079847759654594	-1.515596275527165
1.270243072426639	-0.12453104620091897	0.6288604784706866	1.2709912651224742	-0.7273945351091669	0.13956105009142414	-0.162220777971249	-1.1161494351208665	0.3964289861580893	-1.4028862026641638	0.28203940648641945	-0.33658124275683604	-0.6817090079493378	-0.8131365820190517	-0.9113418399315082	-0.3274148507387272	-0.9343100222143675	0.08038429263383431	1.683742109839823	-0.6349165416016342	-0.4848737764993601	-0.3575462488907794	-1.2087707900792002	-1.8253332600749168	0.5386523337424561	2.684103145000697	1.533054917934274	0.15487078849580155	2.8561822611264573	0.005437036340526669	-0.398255148045296	-0.917697998937989	0.44396909847528576	0.09942667004554903	-0.5865405060334136	0.36710428824930513	-0.07159042134820584	-0.27557236701499577	0.9848330092696658	1.3993897074753054	-1.562311340300628
1.3975480595409009	-0.16153066221597473	0.6379436962056778	1.2134891157444663	-0.809451329053554	0.07224111644692705	-0.13533017991688953	-1.165903607404687	0.2648024507069119	-1.3875033620753132	0.3054050982459869	-0.37727474254316495	-0.7540173773437185	-0.8361522729313287	-0.9036713834192062	-0.36899976347622604	-0.9841185254208821	0.07168122174179173	1.6189347017428048	-0.6722824243343228	-0.5403645254429092	-0.403705167681653	-1.2665514744856166	-1.8826930279648466	0.4807030297975271	2.6318551089742988	1.4486876825525934	0.11463211931591948	2.6928242058827863	-0.08331414602288542	-0.5040029023780997	-0.9872787238926859	0.3150139736002892	0.027901681704153258	-0.6492560740935178	0.2683771209847362	-0.1613985663517882	-0.32425108155613325	0.8816023890720068	1.3116939670504641	-1.6036121633666602
1.5369453652087062	-0.1816530741396103	0.656562607810842	1.1789425419776085	-0.8940047941014078	0.01150380667737692	-0.08734043251707657	-1.2029924760899164	0.1340567270624357	-1.3572370395507904	0.347447957929118	-0.4305796619506134	-0.8018060232760706	-0.8580311921348447	-0.8852466017845437	-0.4033953505398654	-1.0264737599929101	0.06414536372863819	1.5513123657562466	-0.669070518285384	-0.5842941249588959	-0.42296290879029225	-1.2973894538105994	-1.9243978539181152	0.41604461509980484	2.5706698060524364	1.3794192758809043	0.09915093510561782	2.534588900336329	-0.1739257160273961	-0.617744752862069	-1.0401393597035642	0.1951522675424201	-0.039135144219927906	-0.7028056694963734	0.1753195649254336	-0.24415607190909822	-0.3579764976910792	0.7768876225775754	1.2409009233391821	-1.6371298136288803
1.686251015546811	-0.17928198444758853	0.6879134276878928	1.165074274086578	-0.9773394391808095	-0.030724879913368662	-0.02543184287015595	-1.229820950992582	0.014429041604550736	-1.3175315414457145	0.40261706482841947	-0.48481785437326097	-0.8385017746224832	-0.8813145439757772	-0.860039191528368	-0.430299613338941	-1.05893827743444	0.056172598162458065	1.4620395104258157	-0.637128715304215	-0.6084406980524409	-0.40664167296436304	-1.2959281386239359	-1.951126080855726	0.3528970306861087	2.4989489230911444	1.324448205135139	0.1050921110099717	2.3869690520349103	-0.2604872007534683	-0.7192771238809805	-1.0728138170945718	0.08047787256236309	-0.09104686279765642	-0.7500866102481487	0.09665877160521881	-0.32786009188042103	-0.3831058264097467	0.6785142084420767	1.1800795412397487	-1.6607678351508401
1.8404441695436282	-0.15119341894672783	0.7264990521519558	1.16763456969723	-1.0521909583829256	-0.05376170749004298	0.043160816890648226	-1.2413267940339652	-0.09521611004405642	-1.2686138489660759	0.46183093451888524	-0.5308418461003349	-0.8569049806344655	-0.8997737011967061	-0.8328616190269067	-0.45840600645052954	-1.0951920617027466	0.042756028267689865	1.344873642750385	-0.5835154093681192	-0.6215521003813951	-0.36034716356017105	-1.2865165170198005	-1.9615134436851585	0.2944319226974806	2.422417469273569	1.2812566495491806	0.1245702743099734	2.268792515916435	-0.3364765515742617	-0.7997628426208909	-1.0937916103544383	-0.017648017972386222	-0.11951405296639088	-0.7915922626871243	0.03279971325304013	-0.413017815121568	-0.40547961491134943	0.5973658861751681	1.128574780397724	-1.6796038826776958
2.008738898066574	-0.10277364407174008	0.7697394045173103	1.181542025786383	-1.1130138944723795	-0.06440605060636698	0.11266727890332746	-1.2447885327310833	-0.19695871721005326	-1.2155586133600935	0.5126516177568152	-0.5666452749193838	-0.8644667936003948	-0.9071391001628875	-0.8133670518418574	-0.48572368479610306	-1.1528452867283316	0.03856873179233161	1.2178695420385393	-0.5229571542599796	-0.6428992212489903	-0.29150974618752856	-1.287587834905843	-1.9647649421556632	0.2376934778905965	2.340168821985043	1.2436957831684772	0.1511633706338144	2.170303736767015	-0.4081292746523554	-0.8654925580271466	-1.1080332792048149	-0.09186852914252115	-0.1300081927276044	-0.829537938410672	-0.026179429740319442	-0.5014436919054402	-0.42474593278772943	0.5205050976544882	1.086200750982793	-1.6938046468955263
2.1951583109005726	-0.04770774017941365	0.8140291164302154	1.207597823293425	-1.1631869136295228	-0.05723443032170824	0.16658161176397424	-1.241975870039675	-0.2854042497519979	-1.1561933002275713	0.5499816607343255	-0.5872961250085116	-0.8706570848354748	-0.9179651974889799	-0.8029138980181392	-0.5069750031012138	-1.214303436708077	0.04648090434020889	1.086901318125207	-0.4633312736450752	-0.6666201668718412	-0.21703950733591576	-1.2990481170289012	-1.9669515559289514	0.19171009612254092	2.250835231591366	1.2200072186615396	0.18000573720865146	2.074174688772851	-0.4651726088063256	-0.9188614725160521	-1.1254155134718071	-0.1493173297108162	-0.14061657662307664	-0.8672466048148504	-0.08700119637539101	-0.5788757144767361	-0.44702986671703665	0.4403262177497812	1.0462654191036498	-1.6985713593993446
2.387826187960528	0.009067471655071541	0.8613080589808668	1.2250714054117005	-1.1973833211774183	-0.02794010488824881	0.20297333256962036	-1.2292218039103884	-0.35780768774218064	-1.0959200622710865	0.5709059190974243	-0.5961569755460777	-0.8705497775117896	-0.9364967806082504	-0.8004104115981725	-0.528428631141845	-1.2636317573415015	0.054418589737897795	0.9499869094096465	-0.39562954095568637	-0.6937634341899503	-0.13917562913383671	-1.325619619860347	-1.9705933858009264	0.15947051429900294	2.1503876984557992	1.2026941649369716	0.1955903361431371	1.9761825197111897	-0.5003146898337042	-0.9674356587022842	-1.1433230248756185	-0.20789555343116514	-0.15866714983598795	-0.9131393481246043	-0.14334801988059148	-0.6367273898117276	-0.46965449923296426	0.3608719210539346	1.0079588362139247	-1.6961735779919096
2.5620429340868833	0.06322032906897815	0.9018528088387512	1.233984543362388	-1.2057622744078276	0.020056034546401317	0.22309816295777612	-1.211203010179235	-0.42832923062728356	-1.0419925703163693	0.5685657059910253	-0.5971496704386492	-0.8674579852481152	-0.9487997364701004	-0.8069169665292624	-0.5533655050636124	-1.3092699792882434	0.05259442097635543	0.8213090677905063	-0.32129837745888556	-0.7332498981581995	-0.0626017987670378	-1.3647274214635514	-1.9752243078649783	0.1356154918241041	2.0392091924759175	1.1885668426319111	0.19510428693947351	1.8820399120680598	-0.5161258464064462	-1.0115609941910857	-1.1544907127351736	-0.266442528289599	-0.18153637742603518	-0.9676176331053972	-0.19103349983917423	-0.6954827185306633	-0.4980597758999085	0.3098112918943021	0.960340058015133	-1.691804358662586
2.6930813670815548	0.10924778061291085	0.9262576386831624	1.25068307000669	-1.1921989957845456	0.07475730910921861	0.2195549098553057	-1.1903604584403364	-0.4953027645078837	-0.9936844845042483	0.5344747122957281	-0.593199863295671	-0.853015090150884	-0.9515834101281182	-0.8114878684263687	-0.5785222808718153	-1.3501011561282896	0.0498454114091361	0.7196152930954198	-0.2528450729346464	-0.7826918924775704	0.003713633197895308	-1.4036237787471424	-1.9740002589069683	0.11428095861238582	1.931102261388837	1.1813048322550403	0.18313403261520914	1.791766863565115	-0.5144707429188473	-1.056710992085418	-1.1677484117377055	-0.3144541725597067	-0.21888196888574987	-1.014792161509701	-0.22890852755150132	-0.7533272503606434	-0.5208304220958166	0.30576861730141297	0.9096363938227953	-1.6830242473324195
2.7742332387431667	0.15123376286089021	0.9286018501494798	1.2655876480258417	-1.1762571083909232	0.13663491592797225	0.2011548055716827	-1.174455322471366	-0.5487457555747041	-0.9587066806610917	0.4775200794796068	-0.5839300504256022	-0.8275765477298034	-0.9576482918762432	-0.8076165623584007	-0.6038549781891662	-1.3943301466105287	0.056328864367553744	0.6480128172479762	-0.20228414129009184	-0.8373383072516118	0.07161353832988415	-1.4204171564871224	-1.9759253885375234	0.08077564488019681	1.8335856203265528	1.174245219045864	0.1415664842295663	1.7056833377488303	-0.49414761172229127	-1.1083505185481108	-1.1819604875099514	-0.351680495346171	-0.2696471659732368	-1.05015491934461	-0.2598382815373761	-0.7909735217708308	-0.5247653035742612	0.35583981559653105	0.8672889200979101	-1.6695832079722925
2.8174943129904255	0.1798142409993499	0.9067385883835403	1.2828304551996195	-1.1589957008035363	0.20673962459758913	0.17182235845353716	-1.1713319909225237	-0.5811659973755656	-0.9418776455312144	0.4156825798705487	-0.570158156493448	-0.8007966637626593	-0.9703322709424154	-0.7996888553618413	-0.6278624001376	-1.4550471452274607	0.06577180790413746	0.6001109931475974	-0.17805303991647423	-0.8923515229353572	0.14219426358804066	-1.4089991632279861	-1.9847552153863302	0.04342557902086171	1.7514815637136416	1.1721160008417197	0.06581519876499817	1.63363487958054	-0.4681107382533026	-1.1512004303675805	-1.19823668048181	-0.383219525264191	-0.32280332958485747	-1.0891308600686826	-0.28164097391334375	-0.8146363821211621	-0.5216840405326248	0.45576233866131954	0.8198294760393869	-1.6576327680165204
2.838607593141707	0.18664085594846963	0.8698232747589276	1.2948002726038408	-1.1385570274864247	0.27309831610143515	0.12899771186151007	-1.1790876170420286	-0.6037452012397111	-0.9305512833522821	0.35544031203298065	-0.5527195831869718	-0.7658513631338585	-0.980597854794382	-0.7881753275908188	-0.6484657408840148	-1.5261767985543369	0.07996333061193855	0.5575427166274001	-0.1857353803227112	-0.9432780228232474	0.20338824438708752	-1.3787767218112117	-1.9946764543091522	0.02278244271878285	1.6738793573252937	1.1783093541731646	-0.03648781713373793	1.5816241385102625	-0.45144423104097553	-1.1806043502832513	-1.232760705255983	-0.4015626072080189	-0.37462120476658745	-1.132885682579226	-0.29032762822427044	-0.8413673778738989	-0.5192317594970576	0.594692423990748	0.7656248867094676	-1.6542989542949527
2.8375500899982415	0.17759886466023744	0.8226598580300243	1.3001647015023494	-1.128636319082247	0.33302045483994364	0.0720393887181261	-1.1933561938513044	-0.6440644501263684	-0.9183721203565559	0.2909305967660962	-0.5348056348615183	-0.7160305847592213	-0.9820999049469551	-0.7747355583888955	-0.6666442968293362	-1.5920714179593713	0.10242739487120844	0.5264023265890618	-0.22655069416535287	-0.9898202137243903	0.246668768158103	-1.341896133707938	-2.006716093750636	0.010117807262855178	1.6034128961713663	1.1774957175590335	-0.1534343579768879	1.5406921352366914	-0.4322116719098917	-1.2082399709421208	-1.2889024736045975	-0.4033036152289717	-0.428936130311406	-1.1628891276414521	-0.3053217250010566	-0.8682983917669553	-0.5059520024998715	0.7538758592892497	0.7110529436672606	-1.6578379257840012
2.816800039187541	0.14161846331876693	0.7697490316691239	1.3030820451403373	-1.1341192727294982	0.38911647290095974	0.006802380272983455	-1.216986443819854	-0.7031566639052432	-0.909461486727095	0.21740417805985	-0.5174020156005551	-0.6600564020420203	-0.9834256137818258	-0.747896803598406	-0.683494645380588	-1.646472971865009	0.12693886532787335	0.5124117746032117	-0.29890011872025823	-1.023396338506085	0.27900519242561594	-1.2961771730448144	-2.025440632145466	-0.0007067612854087582	1.5377882687225033	1.1606724649802853	-0.27428480465797284	1.4973970678542565	-0.39811311866280785	-1.232222259395617	-1.351998615313915	-0.391621004996069	-0.49227634246267993	-1.1952626658973742	-0.3298427934638351	-0.8825461125122345	-0.4816238770508397	0.9073225944237995	0.6540068955025394	-1.6618513246103497
2.7799161686793568	0.0779281630391915	0.7171173927107819	1.308202636361641	-1.1389112144858036	0.4441051777117163	-0.061772124476193756	-1.2534650701065533	-0.7743821487563436	-0.9084335861228233	0.14325019355517482	-0.5018299883244774	-0.6020534402363994	-0.9976872178510143	-0.7053845924743944	-0.6961258097374338	-1.7034894330436696	0.1466379744887918	0.5006155049551541	-0.3741388406591434	-1.039971587161585	0.29757335841509647	-1.2238115293477159	-2.0479472165467802	-0.012420268717494472	1.4794557007519693	1.135729038033643	-0.3894474415089532	1.4473561023669679	-0.3525870808708588	-1.235183836390505	-1.4219011649932836	-0.3633140002246373	-0.5555349516609115	-1.2432836561565688	-0.34982311080953826	-0.893604258269914	-0.4583253352426951	1.0521992591914713	0.5893393642949408	-1.6664032625763359
2.7168613942902717	-0.0003001020983320779	0.665799859974831	1.3060385769764475	-1.1381195023695443	0.497703850995552	-0.12527230347571872	-1.3008753568141997	-0.8474258555698713	-0.9176911767385842	0.07258223584048187	-0.49777881444951155	-0.5354658925359768	-1.0198621385521023	-0.660804965873244	-0.704183014856425	-1.7776097887007698	0.16904144572975838	0.4904809637198403	-0.442003650256094	-1.0530587667889546	0.30519355088355227	-1.1276325564994656	-2.069900515660572	-0.032061062409831774	1.4370710935161943	1.101612971447096	-0.4793613734504805	1.3964952302918359	-0.30458907973050736	-1.2187589736115552	-1.5012734996744603	-0.3182843902058019	-0.6088216799973992	-1.2905162276594937	-0.3732507542541578	-0.9170063806873282	-0.44001372219695567	1.1882260145598758	0.5274513286453721	-1.6750295055808913
2.6267529307874797	-0.07987316437461453	0.6089611556744748	1.2955883908105217	-1.1364770469704628	0.5486308365649315	-0.18097187914632115	-1.3584545009446312	-0.9088810504205374	-0.9255414838772034	0.011931038031034413	-0.5109145447533278	-0.4659575736190026	-1.0424212314096137	-0.6210785892616764	-0.7054819019989701	-1.862847414800066	0.2050432659204023	0.49422085368972707	-0.5169020377791982	-1.0634572265404745	0.29922368988004966	-1.0297338365183568	-2.095730601412274	-0.059852291629554244	1.407543332841889	1.0549199448600266	-0.5514569484151544	1.3580996047148033	-0.25715988676548035	-1.191923194914809	-1.5887839308415665	-0.25740714307317003	-0.6523854164789216	-1.3318574246523767	-0.4168156417831986	-0.9573457534868213	-0.4209645528702901	1.3078971779103248	0.48058938761285896	-1.690563795287348
2.5252694117327996	-0.14751646045417313	0.5374747398915659	1.288917688641272	-1.1420363938920894	0.5930223179721417	-0.23285285070478184	-1.4170460926908064	-0.9477535040102436	-0.9304442779266008	-0.038913938076512396	-0.5440789431361391	-0.3909564610709006	-1.0696659649946483	-0.5902336287590357	-0.708343558547782	-1.9381838850172763	0.2550707752950707	0.5028698497656964	-0.5943777494718144	-1.0692914372363354	0.2790671767059908	-0.9411715579388545	-2.121951018565447	-0.0900213409088826	1.3808096892774473	0.9977386970430399	-0.6163134926869684	1.341091542447477	-0.20150222064763904	-1.1633882924823093	-1.6878911495011224	-0.19203898807110764	-0.6939009188390872	-1.3750173054020531	-0.48114548035152926	-1.0005389565383778	-0.39535225582553357	1.3914840974594704	0.4542505690366886	-1.7072777421568215
2.4230042599199058	-0.20338216475007687	0.45448387769284937	1.2852339980177838	-1.160158962026987	0.6233909728569164	-0.2736895235236892	-1.467576937118211	-0.9645526014802153	-0.9432460179444726	-0.08107826210772624	-0.5964960297875554	-0.32119664061403924	-1.100025012208393	-0.5768064083612225	-0.7215523318596647	-1.9920269657129068	0.31081316302757733	0.5049239863337388	-0.6805497145176835	-1.0756793096826933	0.2512052426779618	-0.8654556964665439	-2.1484594472381517	-0.11488968054764467	1.3481361044444848	0.9378088956887651	-0.6744325676782147	1.3502338341972862	-0.13788124007525465	-1.1307201526671629	-1.7924767867496154	-0.13600531453522777	-0.7366894272667095	-1.4232124249571105	-0.5712720499038234	-1.0450001317294606	-0.379960916379401	1.41332653336246	0.43504195323756656	-1.725591278494624
2.3158791914868235	-0.2553621131029365	0.3857652680560025	1.2876506035686544	-1.179371870532522	0.644382804899069	-0.3008070592233817	-1.5086961794628255	-0.9712595058396734	-0.9497506507904327	-0.11566321081856076	-0.6586338364961594	-0.26819017606750234	-1.13023290972125	-0.5826510138755047	-0.7372298703499279	-2.0157438093229247	0.3652033697200594	0.5108861877953677	-0.7766693709248361	-1.0925348495993825	0.21174450018498284	-0.8073836887753263	-2.1823803829135446	-0.127239712118763	1.3104643716625495	0.8723819872599134	-0.7259486125303302	1.3720880110122693	-0.07479057689941357	-1.0953195797706017	-1.8926456570871082	-0.09876113525624089	-0.7731618671288737	-1.4800753139062535	-0.667827553590661	-1.0979335038640887	-0.384412461648545	1.3765426919801886	0.3993997912490107	-1.7487612838595172
2.202004494294576	-0.3050240558613568	0.3407920283644178	1.2865489797769964	-1.1986299205183695	0.6610396233657383	-0.322012112803324	-1.5339824053946596	-0.9744113264010007	-0.9474873239078404	-0.14127599301766422	-0.7194468848798181	-0.2308338140096528	-1.1639203993066292	-0.6036671235589042	-0.7492071930977726	-2.0096423590192023	0.41530422853793675	0.5167122476520966	-0.868949629703953	-1.128675120363066	0.17003295351092967	-0.7719597170960577	-2.229674906120885	-0.13593155898279638	1.2620108639070293	0.7991182604979394	-0.7655719641013197	1.3859264343973245	-0.010378396985412614	-1.0689766766613258	-1.9784063975097403	-0.06974879903016629	-0.7933096362349665	-1.5320287240970278	-0.7628947843361165	-1.146148590938673	-0.4055694694836448	1.2891379684891795	0.35869877030690717	-1.7710689854829667
2.0822629535759716	-0.34021173467892807	0.30001141328712916	1.2732380551481488	-1.2210860707633169	0.6715143355160653	-0.34612801991407466	-1.5413829813913837	-0.9817655743774318	-0.9523285087727549	-0.1574186048778963	-0.7727692813100232	-0.21761824642706884	-1.2038806014788548	-0.6418343112597913	-0.7626798486733776	-1.9843544832950528	0.4559334418631914	0.519359000617937	-0.9526258090340901	-1.1800791535107602	0.13107970731351137	-0.7600107636565594	-2.291593593194984	-0.1506923342758833	1.2046318128243365	0.7211346317853357	-0.7959810637475402	1.3990482727564204	0.0580753147006306	-1.043005591977686	-2.0461153602726734	-0.046057697575823266	-0.8022655603313364	-1.5726347085073766	-0.8781448185417491	-1.1758512847761606	-0.4426494563176259	1.1537358538180693	0.3238577049680379	-1.7858531671020714
1.9612248220466821	-0.362602607039259	0.25387810180215176	1.2375419609030391	-1.235298692218794	0.675538358987221	-0.3737508701040424	-1.5382707451588786	-0.9788790585771586	-0.9668196374809284	-0.15607439942577794	-0.8205479661218534	-0.22253426319338895	-1.2450342564976737	-0.6983729481778733	-0.7782342421072368	-1.9582889205775285	0.4868645831537444	0.5167362726411964	-1.0238726918878704	-1.2511312580292127	0.0852384579595531	-0.758582339808503	-2.360530666245044	-0.1663713139304483	1.1425320715756089	0.6501863286217847	-0.8335723159883186	1.41963259424633	0.11454128717288108	-1.0079552201564326	-2.098975996083552	-0.03538397917044591	-0.7957006027590994	-1.6174439806428704	-0.9914762968127411	-1.1854843012840617	-0.4939414413363603	0.9808702886860313	0.29608930507778586	-1.7874046727186468
1.8400119726067339	-0.3746668529498592	0.21075808883445224	1.1767262316615847	-1.2425595257060658	0.6728007036748772	-0.40358560587719194	-1.5290782755737424	-0.9552350982719803	-0.992867352162682	-0.11633936235622408	-0.8708153789742157	-0.23921049196481475	-1.283467216900511	-0.7785911784517257	-0.7858633715539666	-1.9412685361118005	0.5182039300412865	0.5083795805992762	-1.0827186394666086	-1.346821310444776	0.022479374081067774	-0.7582064387958566	-2.429615534680127	-0.19027023462183287	1.0832928809904063	0.5982755030515571	-0.8910295367447885	1.436793972379675	0.15295508439667443	-0.9742235067051659	-2.140339721040672	-0.039870422916745515	-0.7657645594356068	-1.6571309493250517	-1.0839061459171746	-1.1832412407104755	-0.5565401267022901	0.7922038124752351	0.2740303785471806	-1.7750278892773275
1.7205325087541183	-0.3674474156786289	0.16995340587763316	1.1055691723600998	-1.2567547850537297	0.6419749875761656	-0.4353962120823768	-1.5150427004075424	-0.9189131077852106	-1.0292232561850678	-0.022900888187570734	-0.9247459757963487	-0.26908216819563363	-1.3191511421184507	-0.8749534452132292	-0.7968438057499712	-1.9138198388087457	0.5474352777131303	0.5089842094916242	-1.1359171628334708	-1.4531797327152256	-0.05302522744928316	-0.7655600023557525	-2.4986170313595557	-0.21503614508879632	1.0181645512659523	0.5586623293904335	-0.9689318484723781	1.4438465022165674	0.17861560358424527	-0.9641454979824147	-2.156815667289913	-0.07011039300374775	-0.7307120109563751	-1.6801788964025157	-1.1612355930347247	-1.1790051422387031	-0.6297229318965382	0.6101385391534453	0.2530292536700293	-1.7688988009738307
1.6125384486074927	-0.35198932646258296	0.12292958285000992	1.0386662096769943	-1.2758357415398878	0.5798146624807501	-0.4659964841791172	-1.5019391318136432	-0.881338878826264	-1.069807495816193	0.14280887309047213	-0.9799349182569523	-0.3072835754275021	-1.347743627203069	-0.9724952995610818	-0.8157201836815805	-1.8498041946897168	0.5605425043039309	0.5093405801632729	-1.1927211039175194	-1.5573996364743807	-0.13883471559178048	-0.7866245553519273	-2.56032728904452	-0.22591924459237372	0.9353453569871604	0.5214657779115794	-1.0679307639334454	1.437807190276847	0.1933875091298906	-0.9693596028814444	-2.14032122536684	-0.13119298980038926	-0.700918772800706	-1.6943462493909505	-1.2116242626215334	-1.1805159935486191	-0.7114082259942572	0.4518845692125167	0.21828113324631762	-1.7791983620194043
1.5170551104320418	-0.34148929196074945	0.07768196933177277	0.9749157198206098	-1.301614999220186	0.4963232434111878	-0.49789483960716396	-1.4888383370488287	-0.8488974126445189	-1.1122886498116689	0.3725424922430669	-1.0258470570383835	-0.34733268063907213	-1.3692068847291439	-1.060396535151346	-0.8317261089889205	-1.7462569983034606	0.5520467253166093	0.5002351092944055	-1.2590934052952605	-1.659290700495508	-0.22777053587563212	-0.8112789630188763	-2.608811754582559	-0.22062585132122187	0.854519169318201	0.49210604476584796	-1.1663040203132007	1.4137232674973645	0.18256732353913147	-0.9795413748857678	-2.109873647105165	-0.19886909646099632	-0.6791634255196837	-1.7027189663670446	-1.2205285895055191	-1.180490991281079	-0.7991324961383419	0.31363409296174377	0.14450942630166944	-1.7993262623633677
1.4479081983686422	-0.3319376933357243	0.055890911204425665	0.9042419816292988	-1.3406762693772005	0.40542460549308074	-0.5235055093418431	-1.477440673341731	-0.8246733192618354	-1.1588457377490056	0.6312737000946784	-1.0600321135501767	-0.3897526070333087	-1.3888343031798518	-1.1289130055925243	-0.8378745657336527	-1.6111221396091433	0.5224900888096656	0.49317176249903116	-1.3318824284705508	-1.7615900900576271	-0.3113137237669618	-0.8320756865435406	-2.651085024324377	-0.2117364624830059	0.7962022327720573	0.47328310817028074	-1.2608354196895317	1.3546866602190684	0.1308955914017595	-0.9947124313457136	-2.0764741592999574	-0.2530903360058331	-0.6570082237687547	-1.7092343041872637	-1.1961644477814573	-1.175865571786184	-0.8982533212019181	0.19785569043683443	0.0389018729415634	-1.8341710269339806
1.4058241710984585	-0.32081126648241637	0.05306534214748897	0.8323577635404347	-1.3867865553061716	0.33397698500931855	-0.537847968526907	-1.472386756750265	-0.8064097395108432	-1.2106623044880105	0.9002969870405225	-1.0888936689303281	-0.4315890498550076	-1.423639670761381	-1.1763663083348899	-0.8284275806923903	-1.4610911823974437	0.47065435620458745	0.4916381673614872	-1.394223894111379	-1.8665297540924282	-0.38818585348305973	-0.8546626386409338	-2.6874426890400205	-0.213810653211923	0.7576785873608207	0.45902220373454217	-1.3655169742444924	1.2508618223414523	0.04908557947858483	-1.0138394629156193	-2.0423237471371847	-0.28814263082767244	-0.6237917417329703	-1.7303910136346574	-1.1487017025487953	-1.1764942002271892	-0.9989802967452779	0.130129647473388	-0.08128475425317642	-1.8792095680763097
1.3681954505500935	-0.3113092130151349	0.0507596392884216	0.7651412952723508	-1.4310113163266833	0.27053029175509063	-0.553158694998726	-1.462162422745796	-0.7880471126490568	-1.270303237656378	1.1698061313786998	-1.1125121174835169	-0.48051112939378343	-1.4768002801444786	-1.201899987497928	-0.814207258702905	-1.3050422848947334	0.39948945076086206	0.4866369654638552	-1.442381213944476	-1.9643721665630474	-0.45708525513607584	-0.8876479525006593	-2.709017025628113	-0.2351122627612769	0.7223281211009258	0.4506551048220607	-1.4531609529901872	1.1259527199325594	-0.045614566583145534	-1.034306770205839	-2.019788618140693	-0.2913434071123461	-0.5916034569055163	-1.7666921348972735	-1.1015983701693244	-1.1861807930226758	-1.0863900758863279	0.09211151607326232	-0.20425530295428634	-1.9272581583383999
1.3266723597299226	-0.2899092438096786	0.051833066715503154	0.7043037948097177	-1.4716664279809037	0.20180147869856163	-0.5787209513690674	-1.4523874490529722	-0.7825606101904496	-1.3348793907607135	1.425929904558129	-1.135012036580287	-0.5345772537617101	-1.5333806515101633	-1.2079547854810544	-0.807542765531338	-1.1379074332045938	0.32322835356723423	0.4758257203688937	-1.492009771095795	-2.046836623913616	-0.5274529094304465	-0.9392544627743579	-2.710123596203158	-0.2736183149880508	0.6818388240725407	0.44030046572282205	-1.5050079249596906	0.9950343021664277	-0.14562644011670295	-1.045150033130189	-2.011299103851962	-0.279799184696494	-0.5733570366053043	-1.8038300441650108	-1.0635512292596947	-1.2116616753984137	-1.157098136401935	0.06617643432159905	-0.3237160746211327	-1.9841637940934618
1.2812594964776989	-0.2613570771899293	0.06894532906202883	0.6561284365847982	-1.5038766103950265	0.13832651361666745	-0.613587651198074	-1.4539962699218254	-0.7850650871348044	-1.3999289618089725	1.6641052959024933	-1.1609689107783008	-0.5860109953454884	-1.5933304016248064	-1.198979253341301	-0.8040272673735253	-0.9642535811471757	0.24964929471006903	0.4613746894252955	-1.5455698997794247	-2.126844207246355	-0.6087491671582254	-1.00634809476909	-2.699198106587231	-0.3150435986110782	0.6399544224172732	0.42398725400666315	-1.5367045379219975	0.8439281843898717	-0.25095004112208696	-1.0536456518089559	-2.010851508545236	-0.26210340060660997	-0.5666043922410711	-1.84793312526728	-1.0252357942483874	-1.2515974401647614	-1.2172333089107605	0.05636207968570972	-0.44676629039237736	-2.051102926914395
1.2392674260026	-0.24221141266181342	0.09844292221519496	0.6284572144662732	-1.5249680989658954	0.08373361439323752	-0.6485118418972311	-1.4665700371606367	-0.7886095587424926	-1.4734060207767983	1.8774776673683076	-1.190711308105381	-0.6463110045487417	-1.6695129998243838	-1.1754471084338247	-0.7947737959923267	-0.7886059275362748	0.17938371722220853	0.4417182441767159	-1.5979813998097916	-2.2010210402691737	-0.6914633152995555	-1.073671966134068	-2.6898604699539863	-0.36403035002364975	0.5994299546840091	0.39314192565005573	-1.561937730622823	0.6774938129649855	-0.3495078185683491	-1.0765989543868557	-2.0228145103795523	-0.22451548384656403	-0.582757696795754	-1.8936710869807107	-0.9997124195189635	-1.302534202648697	-1.2718499131044316	0.06543186261042452	-0.5694801340897204	-2.1274152052371194
1.2073952008264934	-0.22610569745525994	0.12468653805577264	0.6214294642696881	-1.536545152455404	0.03586941015436319	-0.6828338913774377	-1.4903611692160712	-0.8004845998472925	-1.552791076277694	2.051204075619828	-1.2291502719561165	-0.7188708754830087	-1.7665353630338747	-1.1455401710384145	-0.7850599966621898	-0.609456072767292	0.1108019878219251	0.40994119192722944	-1.6489358431225933	-2.2656610496396836	-0.7679325471932239	-1.1391351274864463	-2.6859041011856797	-0.42112363874712055	0.5593470746897857	0.3404012716922816	-1.5701540304592185	0.5151556415257041	-0.4376730857436445	-1.1169801647989077	-2.0464889728840747	-0.1702004977159838	-0.6207561118798056	-1.9282115675851532	-0.9942402322753091	-1.3644648193452098	-1.3178217586551644	0.09529968219225268	-0.6780973323215778	-2.2130012557680114
1.1799323039746625	-0.21433164461144458	0.1513007992411273	0.6222262909648401	-1.5474693906911552	0.010208014576010095	-0.7198186758962211	-1.5204461194636223	-0.8137003143446216	-1.630078176917505	2.1729032547757954	-1.2708819068941841	-0.805380698496329	-1.8721291738645462	-1.1214496043480389	-0.7761583682992874	-0.4312143893865448	0.042446684963721656	0.36032158110620643	-1.7054490818931618	-2.328480896005435	-0.8367622165308196	-1.2057024980634734	-2.686593812982453	-0.48425659042198854	0.5227968966078931	0.28494849568740405	-1.560634705098108	0.3690656189308702	-0.5273394932914132	-1.161766991207736	-2.0932201423871413	-0.10664924082809439	-0.6662048765766003	-1.965586486172261	-1.0115781058271285	-1.4150444065785748	-1.351146573155292	0.12804084898163576	-0.7693913687474987	-2.2909195347392988
1.1450484937595549	-0.20028913133093346	0.18060584935804527	0.6260972140904679	-1.560921551824436	0.007852028937159902	-0.7607370462674485	-1.5518902459624453	-0.8292153367710894	-1.7045863790782594	2.2237644261297524	-1.3071327474958	-0.9101394732438342	-1.9828400318606925	-1.1015221034211906	-0.7720975134631146	-0.2762198057943147	-0.022317684283474408	0.3047237521641554	-1.7649260662011614	-2.3834698889875963	-0.8953063693438856	-1.269417719707046	-2.694426968388669	-0.5582653252310195	0.49063524092373045	0.24157073470716686	-1.5573771412863204	0.24608629666165652	-0.6244944956887547	-1.2108210825712418	-2.1630043197539868	-0.03731694448601757	-0.7107356080516718	-2.0187491275843086	-1.054975942311728	-1.4443042031053541	-1.3752350864115352	0.14697995492360202	-0.8296108218725816	-2.349780580465665
1.0988723891081342	-0.18805147736822964	0.21571607201783527	0.637561939163336	-1.5726583367058222	0.005830593259026425	-0.8058734310066041	-1.5789184365591753	-0.8490813572788511	-1.7759298147097726	2.2092170460410117	-1.333488097812664	-1.02367732841032	-2.0994268344788534	-1.0781248581578984	-0.7797119827840818	-0.16063672882603872	-0.08627839876159968	0.24479742101926946	-1.817989873861777	-2.4284583666014083	-0.9484540157469066	-1.3271796090628305	-2.7108398353767287	-0.6310814918255412	0.44604660284884623	0.20818329792431928	-1.567620369716717	0.142648081402698	-0.7169365160619788	-1.2657118585232134	-2.2346602593125957	0.022953181900846477	-0.7487095422498105	-2.081019698554984	-1.1321029033148036	-1.4654811237117111	-1.3944003178940831	0.16835266102222654	-0.8548962647436383	-2.3903152674937607
1.0436799206987297	-0.18890790080922862	0.23617858319507246	0.6594376622040082	-1.5827700282959394	-0.006618434856656366	-0.86558829008197	-1.596668168869158	-0.8776458365523867	-1.8439171710812807	2.1652388544117573	-1.3463686635842345	-1.1386537723849581	-2.216479682008085	-1.0596404697037123	-0.7930145809008434	-0.10241981121465252	-0.15453483932678277	0.17024387567738586	-1.8663847187558886	-2.468290869163718	-0.9963291243006307	-1.3684488414887526	-2.742320252386615	-0.6920268490455725	0.3805743817877942	0.16938780882068014	-1.574921449244087	0.05493140831794614	-0.7955261328271127	-1.3247445187979632	-2.30364912270468	0.06800957665846499	-0.7849698144340655	-2.140605776214434	-1.2423970898686894	-1.4860329876295686	-1.39639958212766	0.19405287787170705	-0.858211300050906	-2.4156778964986083
0.9802021450522579	-0.19057828041316052	0.23564908984539082	0.6894079252790368	-1.5897982095385206	-0.03531433993784783	-0.9461208958225763	-1.60295921323219	-0.9165536641102341	-1.9035062228311368	2.1005671866807623	-1.3482456958282865	-1.2491300154725555	-2.3204360377458055	-1.0570522788560026	-0.8140606574452816	-0.09270655286116564	-0.22265414832422747	0.07828422573261475	-1.9101885941871124	-2.509213393297318	-1.0378702142036558	-1.382761272545266	-2.785245337672637	-0.7451875892089278	0.3021280784823409	0.11423862856734406	-1.559243777057837	-0.022753074403362085	-0.855169732925423	-1.3882000889497503	-2.3636897790970073	0.09826293911485923	-0.8191328907251384	-2.1837463092645706	-1.3636356509098846	-1.5031738279044728	-1.3769685308687383	0.2076250709425193	-0.836116965933574	-2.4350011937232314
0.9230418012280561	-0.18538665566958473	0.2329919959451711	0.719304166202057	-1.597180577780481	-0.06324690567205224	-1.037516250186469	-1.606551321896267	-0.9610611908247388	-1.956201531096191	2.0191860734651486	-1.3498815451582988	-1.3443250249966325	-2.403102328323052	-1.0654129195943605	-0.831312693442422	-0.12269186680032766	-0.2858909356889437	-0.023421561457021872	-1.945555012227084	-2.5609080988640236	-1.0681379131136932	-1.3772214313713893	-2.834389198005394	-0.7825815532847483	0.2173549561546932	0.05433311487319299	-1.5363787815408187	-0.09926102450065229	-0.9093177051643954	-1.4465539644242114	-2.411889505102308	0.10783401910696637	-0.850452104102694	-2.2079406075398014	-1.4705128842820254	-1.5157678272396076	-1.3522023643797656	0.2030527010383239	-0.7946237002384657	-2.447329893312797
0.8799094664939151	-0.18798069857145341	0.22653217707905698	0.744702472829493	-1.6114105613437708	-0.0802524100132714	-1.1234529977212788	-1.610309860305398	-1.007390476898484	-2.008423421417322	1.9390762870928033	-1.3498011508536185	-1.425107319608265	-2.4752290762154723	-1.08225655191115	-0.8318815063220019	-0.18946334133883047	-0.3380455789166693	-0.12161569607322043	-1.9728987554450377	-2.6263093931414665	-1.0818868013041099	-1.3604139573434348	-2.8934921935135423	-0.7959302692809003	0.13916657135168872	0.003490946348390642	-1.5246618932908045	-0.16907307079722525	-0.9669341242468882	-1.5030833355310191	-2.452642872822983	0.11656584395051159	-0.8722808940414539	-2.237257209268345	-1.5529854787072095	-1.5260830484760997	-1.3238120634748705	0.17918642927609998	-0.7455886185706139	-2.4478844604030194
0.8557432207458451	-0.20934527837852146	0.2013042257546857	0.7646971623602984	-1.640106653136603	-0.0966642059734998	-1.195364998774491	-1.6099326195499422	-1.0534615330048032	-2.0564980408461384	1.8579623954429714	-1.342712470423566	-1.499665789446166	-2.538872547145562	-1.0975221721110942	-0.8230737027639785	-0.27602668888991955	-0.3703639814157378	-0.2133030628081924	-1.992039021182589	-2.687208725310182	-1.078826327460653	-1.3407120455181027	-2.946372624349699	-0.7988275515689116	0.0748823385443403	-0.03667679555221508	-1.5232140871522328	-0.22365351910013156	-1.0100908407671851	-1.5606200751630959	-2.491210051896756	0.11850773751234311	-0.8896215215628992	-2.267280002030112	-1.6204639763556075	-1.5372876360865135	-1.285477856569263	0.1547854650769924	-0.6898570770631143	-2.4374919372440567
0.8443957522324818	-0.2386795507026533	0.14958235264261496	0.7790052089191459	-1.6826889587580336	-0.12724489956577137	-1.2569165398594215	-1.6013087849270735	-1.104980180204775	-2.0995952866864456	1.7735365759020767	-1.334924709083252	-1.5698313657207108	-2.5841040951362517	-1.101506417416053	-0.8203205311458076	-0.36970404564885545	-0.39004395593929736	-0.2969580748540935	-2.0123669122252115	-2.7411111571069937	-1.0701485282083192	-1.3384566394422248	-2.9811386464574037	-0.8058988226077064	0.017507195317745302	-0.058628792360336045	-1.513043249028765	-0.2709814603495987	-1.048017088126415	-1.6106988289321322	-2.525360464059529	0.08976771279723925	-0.9018823652574739	-2.2853555903257012	-1.6771347776439658	-1.551974682389995	-1.2485289076532131	0.1375253933293532	-0.6416983331667426	-2.4212812680229354
0.8405933387557589	-0.26179944466978505	0.0856003016974647	0.7986515589110865	-1.735254476371767	-0.16311242493162198	-1.3028093834163543	-1.5892176639489182	-1.1624876402109503	-2.1373098353561177	1.6913699932355257	-1.3215093464153307	-1.6266103533655496	-2.608221919284169	-1.0947269259955683	-0.8320984761832841	-0.4473944543493656	-0.4031735062736832	-0.35710063090087774	-2.0368851707621447	-2.7937332461057807	-1.0676149207480397	-1.3557292909733287	-3.0130738184981296	-0.8096228546395194	-0.03104010098412029	-0.061247811710300026	-1.4936116223546454	-0.31540639900552436	-1.0961904361478816	-1.6539421765275655	-2.550925184429647	0.036528580341145055	-0.9175378917985991	-2.2992714232201115	-1.7283485781472545	-1.5640829233843527	-1.2183752107670172	0.11230989766097292	-0.6153904962289581	-2.4008071639463484
0.834993169935144	-0.2806726108303107	0.02368327481607229	0.8371909746421744	-1.7849344116670296	-0.18641312289984752	-1.3349104698075662	-1.571784148154537	-1.2289694759343965	-2.158723890847006	1.6132846126645641	-1.309866153854923	-1.654791939248329	-2.621649051046373	-1.0782754438072193	-0.8539127433176696	-0.5150480033971323	-0.4115162081621346	-0.389558391174861	-2.059666305718525	-2.8355035647948297	-1.06677425894547	-1.3897718264311227	-3.0448232989012634	-0.8003274072988174	-0.05653886202168497	-0.06684611736872322	-1.4887356181093832	-0.3550718799076306	-1.1426017618518016	-1.697544372138438	-2.566357974674782	-0.026897681099086024	-0.9397338950260494	-2.313211440738947	-1.7719539628991903	-1.5763018887063882	-1.1930811486658075	0.08536039941690336	-0.5996252682389871	-2.3736494044760414
0.8287952819464837	-0.3011453777979912	-0.019109414990005076	0.8886755584863038	-1.8175925364627201	-0.20271654352068907	-1.3630114019703696	-1.5437546052584	-1.2949985248656428	-2.1570377447453613	1.549285047659629	-1.3009353952263312	-1.6620217701816073	-2.618591418555496	-1.0550883910127715	-0.8727861892241267	-0.5866004261633596	-0.41875229019000015	-0.40480625092360645	-2.0745523912588064	-2.8670865072747356	-1.0598707597188368	-1.4303127506450417	-3.0749925055722285	-0.7887382781467729	-0.05866082788274205	-0.08866857998951998	-1.4876187390881994	-0.3931175453557062	-1.1750109975857042	-1.747579891206819	-2.5745700538560383	-0.0909846327626527	-0.9649206464824918	-2.3257971192899562	-1.7981556661121019	-1.5884494189783096	-1.170138281206333	0.07336729802885116	-0.5916585612255262	-2.346254431337085
0.8178432276519818	-0.3127743341084147	-0.05525455646962692	0.9599806620918059	-1.8375867398198262	-0.21188132765581513	-1.3881288605558577	-1.5132036517246983	-1.3423076698568825	-2.135127573189951	1.4941928681807801	-1.2969401478241858	-1.6750964969018542	-2.608177833954744	-1.033639347587573	-0.8826524538621927	-0.6646770686726589	-0.4263710649650422	-0.40591940875190213	-2.0704931943205778	-2.8975344431661227	-1.045029398586832	-1.4609016955491456	-3.10515413299268	-0.7894369914258259	-0.04874659696284868	-0.11732397099167582	-1.4877014708675464	-0.4297966998240432	-1.19667702928641	-1.8105296153609391	-2.579105193079561	-0.15593316019043466	-0.9910091105700491	-2.327311076778991	-1.8015219977652293	-1.600482653170048	-1.1408793861025803	0.066366325093576	-0.5907822234540454	-2.3210713153787834
0.7755201127145803	-0.31145784848836655	-0.08310590666287436	1.0555127806253135	-1.8506256827871645	-0.2106232313246696	-1.3988917566151977	-1.4828135802778823	-1.3696941959913358	-2.0941963765725258	1.4337481597630735	-1.3047174229508465	-1.7038716264187665	-2.602704955201763	-1.0131816596870729	-0.894776377867661	-0.732528954000615	-0.43132055782852685	-0.40140271080111856	-2.0458614909783837	-2.9209958598434276	-1.0312882584314629	-1.4937507452917864	-3.119956409246517	-0.8019809067864199	-0.043428004813864045	-0.13798872181326077	-1.4965382590490441	-0.4644660832660824	-1.211217990159366	-1.8747720570646529	-2.578694589120498	-0.22420745935054792	-1.0141435477574827	-2.3174582607880585	-1.7903447642462749	-1.6082333561074396	-1.1031891369650912	0.05165478739089815	-0.5992844702167448	-2.2862329619884036
0.7158769354231114	-0.31420052686346633	-0.09849009525907487	1.1582424648806027	-1.8650362322717065	-0.19174707438620403	-1.3771934918860647	-1.4590196743933639	-1.390310144623678	-2.033692914821393	1.4021593316382863	-1.31277083503706	-1.739447357574217	-2.5834365172906644	-0.9866754482055023	-0.9143623058861683	-0.7843156006332295	-0.43350509559366024	-0.39482787211744225	-2.0042981504510555	-2.9302593130064283	-1.0236099557001563	-1.5412693320529551	-3.1336142186727396	-0.8178501120457533	-0.04970011385069063	-0.14661488910039058	-1.5172005209409494	-0.49095973150495675	-1.2279272649036725	-1.9217984409674251	-2.571891880285215	-0.29243265315622446	-1.0417498267716234	-2.3063962135758524	-1.7864165336254831	-1.606322468516884	-1.0674682005370806	0.028478118958487515	-0.6258268824165926	-2.2305358337074095
0.6594108654017934	-0.3292197875394964	-0.1176962631247952	1.2599227762750638	-1.887190281840713	-0.15630362643534607	-1.323578716717258	-1.4509339626128352	-1.4167415736183349	-1.9626575251122955	1.4095646080597466	-1.3101318046008226	-1.7815721888283194	-2.5497868151305068	-0.9675698939478663	-0.9450987255595236	-0.8261593363774015	-0.43416524058253964	-0.3842969185619797	-1.955846583154314	-2.9211100525794675	-1.025043342183801	-1.5952299224183524	-3.154468526462002	-0.8352557548820618	-0.055800277219217556	-0.1594428215888538	-1.5499726470347674	-0.5076511631794165	-1.2464798202762866	-1.9593521019566214	-2.5563592134013886	-0.35909986798930504	-1.0685115152217786	-2.2919628297187384	-1.798418898060918	-1.5983288864091043	-1.0456522591718134	0.017864224230061822	-0.6603448535265819	-2.170084815283066
0.6086507145154364	-0.35184069098935183	-0.11530872947532278	1.3611850802228873	-1.9081185665981426	-0.11426813066698598	-1.2544837683014491	-1.4561959163856182	-1.4515566330623149	-1.8858957238349199	1.4205206922568334	-1.2958251137723185	-1.8340018765100492	-2.4992366870398266	-0.9554289259713382	-0.9897094882543719	-0.8621834681107521	-0.4377338504499619	-0.37384604830351736	-1.901481705383367	-2.8847725398171695	-1.0368552216125357	-1.6443366909579518	-3.17096097558046	-0.8610130334046454	-0.05797304520954495	-0.17462260916592404	-1.5953148328531155	-0.5193131678577184	-1.263334504629323	-1.9937712471483067	-2.5322519521292053	-0.43555690484789356	-1.0988922946393505	-2.2707093817736435	-1.823922024178895	-1.5852562722382038	-1.0405829637181365	0.03190114997966147	-0.6910388052701102	-2.1217284883697545
0.5556606113482935	-0.373014168045122	-0.07564967758417833	1.4575967560920269	-1.9215811449961104	-0.07549803099407204	-1.1792282192736596	-1.4698126433601	-1.4863044819668274	-1.8014165615538626	1.4292944670000296	-1.2750379429056893	-1.8811265583771006	-2.4337132917049438	-0.9500329402039928	-1.0404892318700198	-0.8868084831090052	-0.4557650570544352	-0.3668227431566428	-1.8463227139755962	-2.8346004040643313	-1.0581971841487436	-1.6835525641022926	-3.190807243051361	-0.907106160713913	-0.06122828933893818	-0.17929393579630795	-1.646262096722221	-0.5310085020721114	-1.2881867174624853	-2.0245111193142264	-2.5020189236839774	-0.5199065114014668	-1.1255315786599425	-2.2502104941106227	-1.8558085250556586	-1.5704049253194599	-1.044585236125803	0.052974028543584614	-0.7165145639198216	-2.0871273486480244
0.5043625132106949	-0.39294193827762103	-0.006382320294025035	1.5461316041385997	-1.9328526253881158	-0.03750540658197867	-1.1046625606876834	-1.4951044169501024	-1.5011155624272972	-1.7067459431238259	1.4384245371642685	-1.2452291328921339	-1.9152536406628033	-2.3758072115043882	-0.9638930943436048	-1.092852269068003	-0.8851904766127227	-0.48706294556103275	-0.35895455922642056	-1.7921492743135263	-2.7846566537835726	-1.0898052931218647	-1.7138548844842538	-3.2190096342139443	-0.9515860285673563	-0.06421779925368762	-0.186272590138407	-1.7030264388266598	-0.5498663535924977	-1.3172472554424093	-2.0602748636962924	-2.4704985963400654	-0.5941225584484717	-1.1455039014169952	-2.2485417550252658	-1.8980724392992054	-1.5582216775224818	-1.0455886121831033	0.07256775793631505	-0.7402155172848678	-2.073346516735507
0.4465768631799216	-0.42641323127335484	0.07912604210363214	1.6227358229790734	-1.9440095158685569	-0.010477539333092974	-1.0409989865835187	-1.521702664038777	-1.4877831138351045	-1.6037775403205032	1.4321205374987602	-1.2024313995659175	-1.947610152107703	-2.3260695130559794	-0.9946000180010337	-1.1429429867728202	-0.8752162494695137	-0.5241968984620742	-0.34542048203346915	-1.7348171058549837	-2.7338720297192465	-1.1182599518309675	-1.7446975625718941	-3.2379767086252214	-0.9823220964762817	-0.06889159514655027	-0.1974246740783615	-1.78194221485125	-0.5741002592843903	-1.3399653684298058	-2.100171845461005	-2.450319816189727	-0.6519150964978266	-1.16953189094024	-2.2731036595917633	-1.9474537404665064	-1.555260694695248	-1.043536932782354	0.08906326947046547	-0.7652840886872251	-2.076032801253462
0.3820139973514594	-0.4659998123106018	0.15316846669273124	1.682119005866949	-1.9575762669134016	0.0010290945270505641	-0.9890817050018044	-1.5413607907587097	-1.456233071650502	-1.5082606062509871	1.4085443075358486	-1.1436317042038127	-1.9903788273039154	-2.275670534666187	-1.0346652123235742	-1.1842053767435474	-0.8653672873453708	-0.5591845828727001	-0.32962405170027587	-1.6785413921454293	-2.6931536683561417	-1.1281696886557309	-1.77058304605526	-3.247356031136293	-1.0125277276026803	-0.08752034516433929	-0.2010637751535045	-1.848856712134321	-0.5935947049441177	-1.3452557121356432	-2.132035819843963	-2.4419042845963226	-0.69541351228285	-1.2036378451641832	-2.308940436065411	-1.9967135499651238	-1.5618577215732947	-1.0377001295236532	0.09995200610570106	-0.806356889289957	-2.089646942479901
0.32047191224150595	-0.5085909532710226	0.1994173039994573	1.7347618186778018	-1.9827443783986927	0.010745179301667736	-0.9465717452779728	-1.5566501366709815	-1.4173393936799112	-1.4348678545882438	1.3778057298476418	-1.0707874733545517	-2.040558414542125	-2.2362362074949678	-1.086466675690091	-1.2233244563278178	-0.8460190612753141	-0.5876633014750963	-0.31447229190793	-1.6285937714793146	-2.671418984263199	-1.1268873888554976	-1.7897915878014932	-3.2526652961213487	-1.0472695077658645	-0.12301149424375198	-0.20008822080521815	-1.883578205779002	-0.61019947982474	-1.3380451062439354	-2.158313870902256	-2.438271734255785	-0.7342022781650408	-1.2573733897424024	-2.350223589959673	-2.045087482712918	-1.5762554559238129	-1.0249370363171664	0.10765757374752447	-0.8671384378543227	-2.1101659248181246
0.2791235393319943	-0.5683848807880372	0.2367610258797217	1.7717859574148302	-2.0093014585089994	0.027755395614163604	-0.916585717741268	-1.5677648698114879	-1.390964563034279	-1.383333393062399	1.3439293231672913	-0.998191416228434	-2.0843465093133453	-2.2042460030924746	-1.1558929344292517	-1.2657508602840755	-0.8164356392723257	-0.6032803546661303	-0.30927088176779866	-1.5947517680100312	-2.659972027571676	-1.1284253738122723	-1.8187124719619796	-3.2556780482006618	-1.0793298385387549	-0.15767026997435218	-0.20352897265602107	-1.9052073953420254	-0.6283507451799933	-1.3311082125568958	-2.185249089410509	-2.439433262572413	-0.7700090097959593	-1.3358754305688978	-2.4110479203897066	-2.10371733715881	-1.5952536075016868	-1.022061690003707	0.10406464045668724	-0.9378429625987884	-2.1445458788217886
0.27481996132206327	-0.6487365098288647	0.27615051752011927	1.779841309251065	-2.0281671248582804	0.06458416312066566	-0.9068546315093766	-1.5754261857421297	-1.379075372342223	-1.3547207907529513	1.324863469329862	-0.9366757915299624	-2.11327924646192	-2.1672521138001737	-1.2346743266324967	-1.295173732689124	-0.7936060895473652	-0.6027924214134801	-0.3052106586099129	-1.577369896754019	-2.655113645711066	-1.136146290736335	-1.8535162069703823	-3.2629048635657574	-1.1064077217405957	-0.17363386213350235	-0.1960645651114566	-1.9321521017280916	-0.6379563174814695	-1.3176278864770254	-2.218461986453912	-2.4348315389230963	-0.7944411556899895	-1.4223949615317788	-2.483190655050855	-2.167156236823456	-1.6283958990021734	-1.038445173685604	0.09162179776658323	-1.0139914038024518	-2.2022785568270087
0.28680193172150575	-0.744001231350557	0.3132150519978244	1.7693649976197243	-2.041844993393126	0.11117613511456095	-0.930316958201567	-1.5723416878004663	-1.3704441241159162	-1.3541663080926027	1.2973882337934861	-0.8816965733424376	-2.138094065064082	-2.1388580126979706	-1.3137317925261631	-1.3049901528995975	-0.7770502295273429	-0.5964429109165741	-0.28713986264192737	-1.5809008663177528	-2.647217044994604	-1.1466836183998834	-1.879223137472741	-3.2555264631903817	-1.140198373879937	-0.16502094729414682	-0.17369967808123937	-1.9705034521916207	-0.6313337386601532	-1.293130644159291	-2.259016135668585	-2.4216663182897222	-0.809895949968289	-1.5084779166958846	-2.5559573530221806	-2.215666847698519	-1.6837794933557189	-1.0563786487395994	0.07951376249022836	-1.0775081884414395	-2.28266834577842
0.2934550058458322	-0.8476497013504579	0.3580390708363169	1.74603931124853	-2.0441749882615907	0.14785411954017638	-0.9804247902911568	-1.5495047529500066	-1.3637938181054836	-1.3768449731597243	1.251920079494414	-0.833428531893424	-2.1661247500229295	-2.1199894917038042	-1.3905241992779562	-1.3062655838409225	-0.7503479029628946	-0.5956360670412771	-0.25161491209285447	-1.6066705628627163	-2.632569231308021	-1.16440724856927	-1.8975577093645715	-3.2239209885470146	-1.1783166585277602	-0.1376151524808985	-0.14068060414359526	-2.0126242693516465	-0.6147023001506571	-1.266345338880665	-2.3005992707588545	-2.411512193356142	-0.8242481058333191	-1.6000935520762443	-2.6356456905040733	-2.254974464670748	-1.7470245149743326	-1.0632487795796997	0.05744645593621206	-1.1273222370172742	-2.371248417478489
0.29160667426464426	-0.9523244639036221	0.3955464542973925	1.7107176820077001	-2.039629588436225	0.16657006945520042	-1.0431443037907355	-1.5112175901003897	-1.3461669697810221	-1.4170368595633518	1.223873961522048	-0.7994357226319528	-2.191818147337762	-2.1051579273041847	-1.4658703563560602	-1.297317043075581	-0.7046522678824132	-0.6025628057651746	-0.20351287974997626	-1.6487266792628952	-2.6261778984757225	-1.1951088374419245	-1.914130245259623	-3.179957545940575	-1.2100916508934985	-0.11407422734828673	-0.11160422703263609	-2.0512083029445893	-0.604850089282106	-1.2423014324019108	-2.3493766600381663	-2.414120083366405	-0.8371895987890652	-1.6864294763947811	-2.7135250180789425	-2.290829693391198	-1.8038689561027141	-1.0668579382335732	0.011437920736296259	-1.1820667920447734	-2.4534173089447746
0.2825581256283796	-1.0501018327108897	0.4230319727217692	1.678121809658482	-2.035188361257737	0.1866572030120348	-1.1037517842710791	-1.4660901647290634	-1.3092648462167467	-1.467303468924306	1.2255015837863605	-0.7767575379030661	-2.2182660492722555	-2.0992599400174567	-1.5420541461085129	-1.2756347170730566	-0.6452244550867123	-0.6154659295574807	-0.1502374664209167	-1.699273430306792	-2.6343374885236703	-1.2372077858683133	-1.925158241218138	-3.1350694347714274	-1.2304860306354959	-0.09957998908187624	-0.10216442313137516	-2.0734424686440875	-0.6051333903388814	-1.222260566916418	-2.410432704303584	-2.4271447368786587	-0.8432563421236139	-1.7626343940931406	-2.7892760987043705	-2.3099848798204206	-1.8490730558149848	-1.0735745675126689	-0.053274855503402586	-1.2437423821739837	-2.5245749983595376
0.25316873391954	-1.1353584323683474	0.44608418773653913	1.650894720452009	-2.0274274990654595	0.2378810427719094	-1.1509941503589272	-1.4156896902686174	-1.2568653872100737	-1.5286110926623766	1.2466485267876122	-0.7574174645206785	-2.2538551938431666	-2.089825679520373	-1.6180748014075341	-1.2456752840651064	-0.5585984750260905	-0.6298169075766051	-0.08808481961943912	-1.7557724884767025	-2.6428846417969654	-1.2811623886883938	-1.9303691690059495	-3.088745055629878	-1.2463662104489506	-0.09142429340595269	-0.09861437681001727	-2.079171644363865	-0.6008972063016931	-1.2107518240607926	-2.4741217418389096	-2.427806882001833	-0.846782999396825	-1.8339635353472357	-2.8597791158294728	-2.30117673384081	-1.8842155287186693	-1.0900666254694227	-0.12688751239815138	-1.3140352937227533	-2.581894155239678
0.21815158635156046	-1.2143971147289658	0.4659209340459703	1.6283484437990239	-2.011742570867466	0.3295335960944487	-1.1875674212808396	-1.3648121172056842	-1.1880807061606748	-1.6034370685115182	1.296509641675686	-0.7292340176234815	-2.285155398820542	-2.0709445627178	-1.6940703590983355	-1.207682102139385	-0.3945117387999145	-0.6474877451774874	-0.03396853167188274	-1.8220809771514852	-2.6448016956080616	-1.3261513541872119	-1.916827335025361	-3.0349930109846115	-1.2645181229655047	-0.09479677321827737	-0.10792059858060003	-2.063576703956961	-0.592668143840782	-1.1998974244444498	-2.524900897758562	-2.3976922258691267	-0.8438634628693815	-1.8747038096535014	-2.9074228259476302	-2.2730817854575687	-1.9040244681153395	-1.1026687292338793	-0.19550804084012371	-1.3848725969174431	-2.6297055318331184
0.19369567669897558	-1.2996891037848115	0.49593357982109865	1.6168096965741472	-1.9955715036507164	0.44767213996893773	-1.21451551020535	-1.3249938007015731	-1.1014109468193876	-1.6765347446064738	1.374858195000828	-0.6823431655676833	-2.29396465942431	-2.0486184923158235	-1.7620597797668893	-1.1610247858881109	-0.13869447298613613	-0.6771655677210371	0.0027216308485357	-1.893182508848525	-2.641054097634386	-1.3847652393156988	-1.8891469242066088	-2.96843203297069	-1.2808994740838302	-0.10947077286518239	-0.1337586210084511	-2.0452154196781436	-0.5921748667066329	-1.1935678297115153	-2.555152217807077	-2.3491410820610246	-0.8249980785192678	-1.863234514603435	-2.917967322197131	-2.2299876781446786	-1.906906872387448	-1.098662712885701	-0.2546690105622694	-1.4370235462172267	-2.6647426318107454
0.1772216168596807	-1.3811413431155173	0.5283674542770438	1.6065293259334172	-1.987025874185305	0.5871983214729062	-1.22424357060197	-1.3021097107566815	-0.9985328352760773	-1.7380758347278487	1.4461982554415804	-0.6250464941626406	-2.284444487801129	-2.0192104286368315	-1.818209403757558	-1.1081457122632934	0.16684256664565122	-0.7193319302474513	0.027211103071048088	-1.9714168826763214	-2.634842704870999	-1.4527000106053978	-1.8650704643466043	-2.89371199177845	-1.289185262445377	-0.13260528096363253	-0.15503865921982676	-2.044000296668985	-0.5910149988506603	-1.1935678297115153	-2.5639893906210203	-2.2967206432873395	-0.791168953435226	-1.8101599539448565	-2.889332726877386	-2.1819326610271808	-1.8992597502727218	-1.0867382623539732	-0.3060844356379653	-1.4639687197160884	-2.6853641930327097
0.17874350181832127	-1.4480308450094028	0.544353339861519	1.5996800997504999	-1.9874599268806228	0.7431221630232703	-1.2043002903300806	-1.2952417099441296	-0.8872534062993742	-1.7829240784429412	1.507983120499803	-0.5625172021442897	-2.265484625047531	-1.9876327369596782	-1.8631843176881777	-1.058098974935763	0.48915468008082696	-0.7680136367945484	0.046763440033527816	-2.058999817487619	-2.631136631528611	-1.511902746397436	-1.8374981250689875	-2.8061602794660128	-1.2923569085864195	-0.16791276080645243	-0.165478305129497	-2.031057943937393	-0.5851023391480862	-1.1912797667506232	-2.5560904108112963	-2.244895765211034	-0.752353402814252	-1.7308826850644619	-2.836803722625285	-2.130227831696293	-1.8833083035822185	-1.068014815851879	-0.3485000375470439	-1.4709572921462297	-2.687402948347053
0.19633483671788718	-1.5079663301199706	0.5425289945930712	1.6001372953952586	-1.9899357634547143	0.8982685293128135	-1.159254680649059	-1.2970974016014791	-0.7804098729275022	-1.8144744660756398	1.561476019395559	-0.4837237927487023	-2.2353748606922865	-1.9703859262979542	-1.8916293194047604	-1.0159569774192945	0.8246874724033642	-0.8185322685280934	0.053446391168154105	-2.1487133875477156	-2.6319740449262374	-1.5495194565492934	-1.8092303689179752	-2.7098014780563124	-1.2882707162686058	-0.21602628508147165	-0.1731046304082171	-2.00193118687105	-0.5856522764935905	-1.196215139941033	-2.5382128620903295	-2.203694802183633	-0.7147119165766377	-1.6580561296220444	-2.7819384836536853	-2.0852252927544876	-1.851669719886636	-1.0444654300294085	-0.4019592869842866	-1.468655799009008	-2.677805411537079
0.23014275243051235	-1.5627172683666404	0.5333543189158627	1.5987918339263953	-1.9864737591568615	1.0464788738815833	-1.1000632910755954	-1.3057489745151902	-0.6752289160582384	-1.8446370257631386	1.608328867262777	-0.39933074526191936	-2.192747026358411	-1.9617011164011067	-1.9098407713695518	-0.9772630414821324	1.1585866001022362	-0.8606763073109226	0.03448667060347181	-2.223863480732491	-2.6377874933064547	-1.5759789962338648	-1.8044658235826811	-2.614045227062474	-1.2730892497342041	-0.2692864558371766	-0.17354180829043686	-1.976951360244475	-0.6018137685442009	-1.2172097213896642	-2.5240318802753903	-2.1806269977807893	-0.6801863882842145	-1.596095007377182	-2.7315328894261404	-2.0606586649159526	-1.8025331206655781	-1.02557350620426	-0.4792498283047049	-1.4637297185056841	-2.663941234281522
0.2661622290649067	-1.6104292552738606	0.5135079454546185	1.593510135668367	-1.9808623259117966	1.1835783901775367	-1.0325901903651022	-1.3271268752673455	-0.5639176505102086	-1.8687197317187447	1.6474646802151216	-0.3228512936792979	-2.141266337820521	-1.962529290803888	-1.9270859654178647	-0.936675017296474	1.4625995820020408	-0.8856884674451433	-0.01085248799291631	-2.2793167196039064	-2.6482482400049054	-1.5993199518121286	-1.8270433781547577	-2.526383615617584	-1.248034342675381	-0.3238596662417128	-0.16299286791021114	-1.9450634300424272	-0.6265642820455071	-1.2493965659572732	-2.5326355857057954	-2.1698884095541286	-0.6500446289060864	-1.530074138218475	-2.687570079145538	-2.0396203576221237	-1.7537108356650228	-1.0157831017645527	-0.565555184168476	-1.4547494693221767	-2.648506317868688
0.2836708028488963	-1.6483100673087872	0.47435431903362435	1.589861278998764	-1.9791886187186525	1.3194575059125657	-0.9643455016604756	-1.357777686648079	-0.45668854088560396	-1.8898581671737869	1.6654899894706396	-0.24663749284257577	-2.08519490784123	-1.9822511778176501	-1.9469664083292997	-0.8990512705399638	1.72197646210764	-0.8872160493276235	-0.08154601841941374	-2.3315899587778617	-2.6636227347390156	-1.6159975972502072	-1.8642998672706779	-2.4478246840400053	-1.2159301136860055	-0.3612304941041241	-0.1292411162255133	-1.9015982214680136	-0.6476785431592657	-1.2840468203668896	-2.5509281875530543	-2.153630712256102	-0.61287633972032	-1.4682721417320443	-2.6430074901791833	-2.022095184414415	-1.7187790961591756	-1.0106576472031912	-0.6374738154921626	-1.4357887066301394	-2.6336676412175963
0.28500417637761466	-1.686774804417123	0.41290902259103907	1.6112885148831477	-1.9800150550505369	1.445248291142039	-0.9112027567939617	-1.3922979896013126	-0.365207921877195	-1.9187139636325106	1.6646478366572641	-0.17199662405394237	-2.0248848385763814	-2.0072821980750986	-1.96713233653424	-0.8716192432134434	1.945287455473533	-0.8600671880216664	-0.15860617095738827	-2.385664134235328	-2.680630531637091	-1.6293242175305775	-1.9099060576300075	-2.363244037929056	-1.186426854023367	-0.37324324374848816	-0.06648989835358061	-1.8651135067760003	-0.6712125285932433	-1.3079923615220916	-2.5605868196794486	-2.1293310959760694	-0.5675878105599074	-1.4199795141217324	-2.5857189518401524	-2.024525017788101	-1.69454475540793	-1.0095307211089837	-0.7027462697966367	-1.410472282120697	-2.6129242675711897
0.2906779106342963	-1.7359448345379445	0.34541787481027203	1.6571866033727418	-1.9801122828542883	1.532151177416656	-0.8719425441513033	-1.4261636688906676	-0.30394374645448785	-1.9473622344171857	1.6650081808899102	-0.10391662960811406	-1.9571169103154236	-2.032565134500693	-1.9733565433728526	-0.8478903636544939	2.111874272705255	-0.8041717231902895	-0.23233886250502445	-2.430177039699431	-2.7033064407058793	-1.6454130123051052	-1.9555592356159188	-2.2697122969610755	-1.1588295085931197	-0.3676042073994912	0.008478012560378756	-1.8297353296327525	-0.698002809703329	-1.319321480743404	-2.5605262910985314	-2.1221177831817224	-0.5187681600031525	-1.3756038282574417	-2.519719111783071	-2.0539158773039747	-1.6748608273489602	-1.00807058430918	-0.7627417594903684	-1.3792383646795898	-2.5795476632741132
0.292700960126144	-1.779838305359058	0.2817824013303679	1.6945068307178048	-1.979223342934278	1.5836530234819146	-0.8407915700352205	-1.4583983366784958	-0.2756976328942179	-1.9723074689555566	1.6685549398539343	-0.0538659318379332	-1.889305388454219	-2.0573347917336893	-1.959013260275002	-0.8298701370674063	2.1837711742739168	-0.7189460483940481	-0.2948679008024008	-2.4643381066835097	-2.7361662655978685	-1.6582786245001948	-2.018729400791154	-2.1734785531848555	-1.129117732402178	-0.35370005540383465	0.09852451246756184	-1.7911202716225545	-0.7193670423377718	-1.3350171649798015	-2.557270718139187	-2.1395111148530135	-0.4716716609748284	-1.3487442162636358	-2.456500503534917	-2.10336298645848	-1.6621596754386534	-1.0133121010264232	-0.8143670638403551	-1.3340051726364954	-2.531710641959738
0.27354635971015107	-1.8077994690257206	0.21379545523126273	1.7253740681054086	-1.9733862022876476	1.6112793110830683	-0.8192869587634378	-1.478638967506117	-0.2673458390162221	-1.999720313461911	1.6629837750885268	-0.03517949910664043	-1.836567192216894	-2.075945098655506	-1.93390310325068	-0.831069335354767	2.158895629237529	-0.6093587911337861	-0.34360259119157627	-2.486878171428712	-2.7752201813235424	-1.6605255546637454	-2.0956810368425396	-2.080579679634794	-1.1045639966482248	-0.3339575663981981	0.1983629873477936	-1.756135070431205	-0.7286993124433008	-1.3624183227189295	-2.5717889306192374	-2.1726553623593445	-0.43799878020035854	-1.3512331063314194	-2.402583301840795	-2.165500912837632	-1.649540673835979	-1.036539507964834	-0.853249697965536	-1.2714975042192127	-2.4755903757833146
0.24199138547708338	-1.8198106308387392	0.14139927360208243	1.755553334903756	-1.9562463294549495	1.6048898780305076	-0.8050080421190675	-1.4795765217365868	-0.27959584418331224	-2.028177271515822	1.6597973603571492	-0.0445052384495306	-1.7996434128076508	-2.0940547221931314	-1.8950425941227096	-0.8348018033738628	2.0779065750349215	-0.48392486503418414	-0.38769645451961865	-2.490536766398364	-2.812322439378714	-1.6483533916053381	-2.1510700510559935	-1.9913529529587641	-1.0782982304513562	-0.30723564640204903	0.282272805130486	-1.7143038144988938	-0.7240931705555004	-1.39862959204579	-2.6008772372201245	-2.2151288277463634	-0.40937928680978103	-1.3617394865355894	-2.361479114167282	-2.231572131990437	-1.6310389958563998	-1.07388531457519	-0.8717440597310283	-1.2066308053362778	-2.4192040456271893
0.19618770584575224	-1.8096538735012728	0.06767935859869882	1.777106843870979	-1.9275432928189922	1.5797043915512026	-0.8045208826404187	-1.4667669790256164	-0.28962436415117215	-2.0617315789385517	1.6586636931083745	-0.07330387654775825	-1.7730680834262817	-2.1090342873415375	-1.8427297669887057	-0.8217396313196035	1.9822667329772699	-0.35332777595392373	-0.4274698239745261	-2.487810545921947	-2.842424336676041	-1.6307653520492689	-2.169733536333889	-1.9100313845688333	-1.0469183220339835	-0.27078707257869716	0.3494281853714468	-1.6700991906465668	-0.7075350570254049	-1.4344687838444306	-2.611119537805366	-2.2477071076334463	-0.36457734707060835	-1.365542184147351	-2.335635424506235	-2.295952592087386	-1.610562138741162	-1.1182397778246027	-0.8639235582009027	-1.1444462311478745	-2.364670546558627
0.13130299123449574	-1.767236140592955	-0.002141559920667041	1.7961174742044925	-1.8989583185161614	1.5465415376987512	-0.813029531422781	-1.4532695267017568	-0.2746010398818589	-2.09739032639968	1.6440393855991815	-0.11893987836963674	-1.7636988127270328	-2.1035110253549276	-1.791075752070482	-0.8054932799497608	1.8789596278775598	-0.2267840408875093	-0.46060829227300787	-2.4907813817597075	-2.870318507743262	-1.630133887192961	-2.163324424068267	-1.8442775967346516	-1.0266117387249565	-0.22286894110856265	0.3913567826309928	-1.6232471498551373	-0.6858508608444873	-1.4582560851313089	-2.589588656879025	-2.267922879131448	-0.30969095317930495	-1.3470264741020999	-2.3138886102228606	-2.3466348665401813	-1.5923712032295791	-1.1700072432884017	-0.815946155523115	-1.0660626860321005	-2.3029084417764745
0.05255119192457545	-1.6986585643959438	-0.06846300875622809	1.8174576252041608	-1.879151625923432	1.4935365727959058	-0.8221887347884322	-1.4423572830843987	-0.25640467067033385	-2.120328398559362	1.6141874976519812	-0.172216834540675	-1.7675518163180985	-2.091437942996511	-1.7459533896915687	-0.7983537987034934	1.7679800403599963	-0.11147233795072994	-0.48473338549417166	-2.5047386379569163	-2.90974614515052	-1.6439370116287044	-2.1392244703949723	-1.7980290100982415	-1.0219877932552017	-0.17461082615792806	0.4006265729113906	-1.549005719363651	-0.6561542441872512	-1.4695424368206422	-2.5470111236736845	-2.277536930389144	-0.24719769347337964	-1.3116883152872207	-2.2907487615725795	-2.365253464766049	-1.585620590993787	-1.230778885684321	-0.7427532571769476	-0.9876525852262816	-2.240627031395385
-0.012301337808401114	-1.6202887416648655	-0.13535727312462645	1.8593367462641095	-1.8637549087151293	1.4263909820886835	-0.8348821137507413	-1.4244106089094353	-0.24236828011214326	-2.1278187783570535	1.5763149139197004	-0.21941178679243709	-1.771056071107187	-2.0831656458250034	-1.707240329011892	-0.8051502330069213	1.662188512382124	-0.006655983605270546	-0.5009262281475133	-2.524307866864359	-2.958914768980583	-1.6606185310843071	-2.094816464513453	-1.7618115615171068	-1.0283530346455287	-0.13767377032236225	0.3925752135805125	-1.462959498106594	-0.5923548462015259	-1.4782841203572084	-2.488661571669289	-2.271011656661335	-0.1617990179841052	-1.273249244256742	-2.2557149146298565	-2.353337156929265	-1.5871064400361625	-1.2887987318036882	-0.6703449075465826	-0.9235604273029893	-2.183182856500685
-0.053332459774872706	-1.5474396650823754	-0.19483863059748438	1.9348175700917465	-1.8485700092221407	1.352290521775576	-0.8540114443347016	-1.4034210442290722	-0.22513408283404215	-2.1197901288422982	1.5363207529075698	-0.2600598463195989	-1.7678603248736924	-2.068548210168308	-1.6737946288574324	-0.8337052259668383	1.5712722054184571	0.08437386452315002	-0.5014707945671113	-2.536208935966222	-3.0107444295989714	-1.6754870103389756	-2.0322712347717427	-1.7305509427721257	-1.0541212877222335	-0.12217521303884019	0.3725378939787792	-1.3927874370117366	-0.4815608023272454	-1.487752851937422	-2.4336237977350885	-2.267179353043415	-0.03688838866547482	-1.2330189884069893	-2.2046369878432843	-2.326639362735893	-1.58774935548719	-1.343149516220985	-0.6037981862196274	-0.8672181049244576	-2.1262163145334023
-0.07051458693631403	-1.4828469351438955	-0.24378788398758658	2.020631015490943	-1.8423752091545693	1.2871757906890426	-0.8729622506376666	-1.3818905828772843	-0.2026786878583886	-2.1014630177528835	1.4930511033088003	-0.30126717057496977	-1.762122736410409	-2.0519595304958664	-1.643658675787013	-0.8774510412417083	1.487135867611791	0.15227312519096828	-0.4885333379368075	-2.5407148218251647	-3.0611345696660686	-1.6807479261357023	-1.9641203811789427	-1.714676202570559	-1.0878973071227465	-0.11940454306556277	0.3500718083647149	-1.327160453044753	-0.33505749348488095	-1.4996764398532465	-2.38785122015132	-2.270896983483578	0.135846391751776	-1.187460059723588	-2.157438274814555	-2.2874734860437957	-1.5921354675642025	-1.4015886836777314	-0.5301605436969865	-0.8234410498854899	-2.0833126964089237
-0.06554892000177948	-1.4201475380191948	-0.290046348446125	2.1188932451602986	-1.848250546438387	1.2340954342457553	-0.8906119477740541	-1.3640021591130895	-0.1586133357456418	-2.0855905462768236	1.4485101268667617	-0.34490380099350026	-1.7589605237155659	-2.033979013994416	-1.613472527500153	-0.9247035585989334	1.4077491617780824	0.1894772384289923	-0.4805250082368363	-2.544667664258461	-3.107998576459688	-1.6705708821018266	-1.8930234033995255	-1.7239494155744346	-1.1259607189999632	-0.10474617484304867	0.3288160578134621	-1.277888507707424	-0.1767821924951138	-1.5081358576787491	-2.3421824058491243	-2.2641867530174533	0.33378561136465845	-1.1395305652543135	-2.125974078437031	-2.227021256567639	-1.59848247176685	-1.4559956272027132	-0.4655277214665416	-0.7886840775650964	-2.06791945266761
-0.04956682901618356	-1.3603925388404068	-0.33233842635795857	2.263754596641214	-1.8660883760051554	1.1808124630375256	-0.8991357257327728	-1.3486850749099755	-0.09401693252408996	-2.0736416070757446	1.409860171306749	-0.3880301023475399	-1.7581490120801981	-2.016845565608358	-1.5754120046342017	-0.965722590482005	1.3329085322613465	0.20080175463919483	-0.4841047316127236	-2.5486063260910994	-3.155118651812912	-1.65076303050487	-1.8036388413548594	-1.7472707694060037	-1.1741938843628754	-0.06558945674398332	0.304285521088916	-1.2499251662881492	-0.02640599155895488	-1.5135758877465144	-2.30533347048061	-2.247181830496627	0.5257964754600426	-1.0968726215515592	-2.1113278698849713	-2.1494235153484125	-1.6027292854961395	-1.507553431997822	-0.4226673753809898	-0.7628011316680302	-2.0777349696055323
-0.01750609241015321	-1.2978665497678086	-0.3644401640763761	2.4438983891648354	-1.886922905380397	1.1357518817088823	-0.8907904720550504	-1.3358783060280888	-0.029820255142527053	-2.0584468366290003	1.3824983024952504	-0.4315898338659413	-1.7544636761823902	-2.005814786395647	-1.5391428235549687	-0.9916299647292405	1.26920083131419	0.19626684558515145	-0.5009382406420632	-2.5566892684659126	-3.204764808902779	-1.6263799642128212	-1.7060925285731063	-1.7646916767124252	-1.2242890657416936	-0.010348002946738748	0.2829933390474783	-1.2254313888652368	0.10588560309413302	-1.5285359704328676	-2.2789732734910717	-2.222930302968557	0.6963616920357985	-1.0664061590332934	-2.0962511750181387	-2.06498174345997	-1.6115407989277268	-1.5644276323204198	-0.405057504842867	-0.758521239622465	-2.108973445294642
0.02955739531382725	-1.2418238984799623	-0.3841421302604341	2.633717312380411	-1.9031773107146475	1.107456494186295	-0.8773497117807774	-1.3330184882422487	0.042852025005523785	-2.0437254841261794	1.3661370548084695	-0.4749153732794052	-1.7533738361762143	-1.99897211347837	-1.5187384680719365	-1.0125089158399878	1.2126123589506743	0.18289492317755388	-0.5200100778225452	-2.561861642555761	-3.255549432967104	-1.605390537271239	-1.6209556479713445	-1.7736806678220254	-1.2869830352517115	0.04778135650671424	0.2764073352107065	-1.2146659160777125	0.20524428313553175	-1.5474948173592846	-2.2581514416554787	-2.1999142864524424	0.8427090406277952	-1.0554550427350438	-2.057038224974697	-1.988462240800316	-1.623327582196571	-1.6189394061797457	-0.42054359701018884	-0.7653726076540412	-2.1521431273988227
0.08336591395721815	-1.2118880063832278	-0.3776389892111644	2.8358718095160147	-1.925904309841473	1.0796605756191433	-0.8610404596694918	-1.333653695102537	0.11343016623965094	-2.033965292268582	1.3603067661004853	-0.5076708093297136	-1.7564756885014845	-1.994793454039241	-1.502500315553459	-1.0328219860963082	1.157391363045307	0.1692901960154235	-0.5277821617963676	-2.547737764300824	-3.303922168030828	-1.586194780442974	-1.555530076720231	-1.7712287802807478	-1.3645694747042718	0.09910323063795415	0.28134582610244663	-1.2284976354372843	0.27062683408558774	-1.55830217269045	-2.2450297100065937	-2.1971251388386284	0.9558834902359552	-1.0667692921743304	-1.9710715589919545	-1.9174199875371787	-1.6355608345286288	-1.6638292529224192	-0.4687258818366879	-0.7773270941225736	-2.199672412061976
0.15779574389819112	-1.2109891156641628	-0.35208852830107845	3.065384023185166	-1.9529440565489733	1.0370926270964032	-0.8391061797892119	-1.327970119308951	0.16481792975750248	-2.027444446479337	1.3742630196952226	-0.527287019671655	-1.7497857475404963	-1.9985753455135389	-1.4759439088554476	-1.041961108496561	1.1191333384719286	0.16158212626604004	-0.52150763547644	-2.5115949583748503	-3.347346551199485	-1.5517935048355072	-1.499267092652374	-1.7425223689589842	-1.4349748975768244	0.1334142071758573	0.2989665235219101	-1.261823030305485	0.32251758882593673	-1.5574211615316764	-2.25086639459506	-2.2146775333048714	1.0372689190307787	-1.094183804248822	-1.8550966110221008	-1.8455779141218702	-1.651251543286215	-1.7004262714303118	-0.5426083835126685	-0.8109864312544461	-2.257203137889832
0.24974334330266235	-1.221549312143257	-0.31754630759822	3.3222626618763362	-1.9762058085964298	0.9848604254831009	-0.8110476093202041	-1.3231519781896446	0.2138462496003759	-2.0257615429663494	1.4103581751338894	-0.5370601707971123	-1.7331095187690704	-2.0099399136490437	-1.4394896329155897	-1.0326900449644474	1.0960323812056565	0.16672934371556625	-0.5087904079128853	-2.459821585374074	-3.3726938782144202	-1.5005518750539806	-1.4315062363601938	-1.6839953964898993	-1.48603949790302	0.14906907870328795	0.33013973529018303	-1.3142542954666259	0.37090874227671206	-1.5334285760912976	-2.268069481985804	-2.243427208708801	1.0952534143747519	-1.13017886683569	-1.7338832734016925	-1.7845941585952196	-1.6679101969728478	-1.7277046220030488	-0.6298981731153755	-0.861212093025977	-2.324107009219479
0.3403023951013659	-1.2296676401335527	-0.27058506105737723	3.582899013343004	-1.9937901513891334	0.9402946011386163	-0.7833037257193918	-1.329529011254288	0.25462536007286063	-2.0311507253142977	1.4642357111319078	-0.5485845196027757	-1.7167552119687	-2.0184137437550684	-1.393557872671575	-1.004404798318558	1.0755411118366136	0.18453093467173412	-0.5028682480997564	-2.4030920924434773	-3.370538057773423	-1.4417442890493255	-1.3487234358501312	-1.6083620556107234	-1.5315290247356188	0.16226200088916096	0.36578187652114447	-1.384012697664748	0.3824407617642587	-1.4814531944768727	-2.277857818214165	-2.278957398139416	1.1240068314592488	-1.1703071189941405	-1.6061449241112946	-1.7570003633453013	-1.6856725221837454	-1.7533955417985634	-0.7177826206619066	-0.9106366581478198	-2.3900427923338254
0.43328450845053224	-1.2405038739200764	-0.21791009991587962	3.818912113656208	-2.0011065436214053	0.9078997986044302	-0.7524613868009626	-1.342244243776395	0.2841661608670764	-2.0453273229227418	1.5214778095718255	-0.5680504275490106	-1.6992238779616593	-2.0260373567935988	-1.3352373055698579	-0.9599934133340773	1.0444962646111762	0.2059075137077769	-0.5161740878962584	-2.3429131684029283	-3.345868966402847	-1.3802248907783166	-1.2576144279099486	-1.5230196948231174	-1.5717324746664798	0.1843765585461084	0.3928302340118074	-1.4659378421630846	0.33469953426726107	-1.419970590503453	-2.259413894914613	-2.31718055767992	1.1011371286609448	-1.2115614919045716	-1.4792965689997537	-1.7516851028403633	-1.700134548079367	-1.7738149933527372	-0.8017743073828992	-0.9528779091125259	-2.454497592814168
0.5180732713577156	-1.254776418290112	-0.15082810608713912	4.009249191935845	-1.9920122715491122	0.8728333083557878	-0.709778954466678	-1.358812324896497	0.30689747279422697	-2.0555544475469483	1.573646747073477	-0.5767050492180493	-1.6752842847183032	-2.037499542444261	-1.2664290754331196	-0.9079294427016468	1.0028665232745775	0.2240407717114973	-0.5489641938527912	-2.2785580574687256	-3.304285508554591	-1.3157457431194577	-1.162967251688231	-1.4292340489629185	-1.6038879182417545	0.2026614172272987	0.3891061261262331	-1.5513790872836672	0.24879598794586952	-1.3729605193518228	-2.206261153928984	-2.353106554530533	1.0296486608467654	-1.2591196929375044	-1.3425663763479692	-1.748673121887565	-1.703324123066966	-1.7717408503089136	-0.8894039015249346	-0.9801107692535395	-2.5139484671220416
0.5754497136503651	-1.2732461453090091	-0.06499242052786099	4.158987296960857	-1.969774883862605	0.8401228037459954	-0.6639799118031492	-1.3740295512525786	0.3150582472442637	-2.0347046024823796	1.616871859744616	-0.5671136591292597	-1.6428036991803925	-2.0520193605858	-1.1969557586785462	-0.8550943494541166	0.9470139828980801	0.25027117042423075	-0.5865272643105072	-2.2158727122619513	-3.243271983649836	-1.2486167674746187	-1.0860156156368452	-1.328676342768463	-1.6307133866988068	0.19133254240003444	0.3623896999905888	-1.6257549569165928	0.14496781711464415	-1.3448750811010264	-2.138361056549832	-2.3975294639394087	0.9451160252448361	-1.3097624855954284	-1.174710572060617	-1.7469519899145383	-1.7019275678372332	-1.7618119200702504	-0.9679837012445687	-0.9960486092288019	-2.558047770360121
0.6076667768080373	-1.2997881941002982	0.03619857217218013	4.2616908557507305	-1.934679119130011	0.8113043874115835	-0.6252946078620011	-1.3927612190583791	0.31080983367057763	-1.9830047689350274	1.6424320073928833	-0.5392168354052693	-1.607020060085302	-2.074002195208676	-1.1402759477142255	-0.8041709366059975	0.8665155500201512	0.28733177388206366	-0.6259202381046658	-2.1534000760650414	-3.1670881267814663	-1.1759440727538466	-1.0341177820783454	-1.2373274259485139	-1.6499115400415867	0.14722066276907123	0.3472706315638264	-1.6810714928824595	0.03205068179135569	-1.3223408685011413	-2.0728086034162634	-2.4588093304784584	0.8692482526394926	-1.3560721614468165	-0.9879182068481299	-1.7507739153252309	-1.7073280576258676	-1.7545262118332825	-1.034380508804173	-1.023316876956542	-2.5919116243549656
0.6226833214452507	-1.3389465634170459	0.14735848057395295	4.309692044206217	-1.8857839511078829	0.7680861868525214	-0.5944189847555896	-1.4236810918602827	0.3117861551912587	-1.9201374600529353	1.6592426731675711	-0.494290400707306	-1.5795862721144522	-2.104436817272865	-1.0873984243952663	-0.758308199171043	0.7722953781785922	0.33098744901624094	-0.6601158059235437	-2.0862584771016266	-3.0814401143655403	-1.1070098049431198	-0.9789167183712146	-1.1760416062923345	-1.6681695399146466	0.07650409882489102	0.3443884958958598	-1.71826976917134	-0.07830674516013043	-1.2998323164204442	-2.0149303096490105	-2.528049735034653	0.8081745840891124	-1.3938706492959148	-0.8221809756604481	-1.7759024421314311	-1.728322818854433	-1.7409544274761353	-1.0947208001628104	-1.0651288109321893	-2.625182444178185
0.6298559514618012	-1.3862834227013494	0.2570743162038669	4.333200608835315	-1.832176707025388	0.7201748629008696	-0.5712229315672565	-1.4577242962110284	0.31251132153814165	-1.8573090622347272	1.675437919578639	-0.4450261689611697	-1.5568203527239015	-2.1311021436711632	-1.0310731171470557	-0.7175882338535237	0.6853614549460973	0.3826988064784866	-0.6918448081948297	-2.0228321955104946	-2.98879520157771	-1.0592509169150968	-0.8978113761300854	-1.1348445901235038	-1.6763748482126382	-0.015342243039613911	0.333353802313168	-1.7303227552749518	-0.1759622859072703	-1.2852828020410918	-1.9649380252812843	-2.6007562288669	0.7526364282207341	-1.422101190900828	-0.693494589092572	-1.8101934656175716	-1.7579433623842895	-1.7265402565037171	-1.1549261691308328	-1.1061130925681053	-2.65939570749577
0.6198280629578932	-1.4309306877081354	0.35459736406338704	4.341425776196748	-1.7861011453120423	0.6730504381525945	-0.5573706576961126	-1.491160031992328	0.3021927350315282	-1.798070210059829	1.6924793676146848	-0.39923636933903334	-1.5302684968195883	-2.1408103630011057	-0.9759838671036913	-0.68109918083102	0.610385121658706	0.43686577573511604	-0.734000655735479	-1.9642414987435934	-2.893112069934029	-1.034251881836833	-0.7939640226238468	-1.113887962452302	-1.6730605328680188	-0.11319495972630049	0.31047077853365324	-1.7216617721245655	-0.25559321353630315	-1.2951107808899311	-1.9388458834358093	-2.67328886336513	0.6976964648518622	-1.441253403979807	-0.6123116418211865	-1.843968149511803	-1.7735233468141984	-1.7212613003813506	-1.2191542241894313	-1.142702407501595	-2.6960708640231283
0.5749669404761744	-1.4704748014673164	0.4514898334791958	4.299459570252083	-1.748758723828485	0.6296484707137018	-0.5478090182394033	-1.5246401490389756	0.2878273665696301	-1.741185477249919	1.719472794570331	-0.3503776045208482	-1.5042800043646214	-2.134780119726101	-0.9279941029856191	-0.6487120309968235	0.5322980403978173	0.48868556280906184	-0.7798403349381152	-1.9121632428286788	-2.7922175970637957	-1.0274103668905736	-0.6739811181497596	-1.1245216509234404	-1.669709635676329	-0.20112562978089854	0.2828435651433847	-1.6972403850085822	-0.3157263625519993	-1.333293633441037	-1.930125444313635	-2.736976866637061	0.6461269144466292	-1.4631515564286532	-0.5715798973638255	-1.8824405112618277	-1.7562253494290434	-1.717453712880325	-1.2861856666974867	-1.174936589267726	-2.7291269093085164
0.5158111341986499	-1.5011007868326245	0.5676317929438806	4.203483318806525	-1.7099474680239735	0.5996002298758104	-0.5426197107494486	-1.5592436668647358	0.267119445620122	-1.6868559043017322	1.7531589071053513	-0.29650642957608775	-1.4862456672778068	-2.1135246930387472	-0.8875242097305277	-0.6235347310125536	0.4487671501833083	0.538770476095807	-0.8170270138999323	-1.8645625115713915	-2.690136211815935	-1.0318771090950114	-0.5298888624770611	-1.1699062030012546	-1.6663404475611039	-0.26977493784939	0.2630005468226372	-1.6644941125958106	-0.3684603545554546	-1.399010223080406	-1.9266796386714073	-2.7980458824944288	0.5893745170867148	-1.4922674900740722	-0.5486915688075694	-1.9226694400549114	-1.697255715559765	-1.7122346598061562	-1.3326889173296597	-1.2005938117994108	-2.7520500842344093
0.4556484010149561	-1.5264714465372573	0.6842647371509972	4.0781551069674205	-1.6741502741357461	0.571837295107603	-0.5390552768000801	-1.596177201121249	0.243273853696543	-1.6376074677790786	1.7812212203241284	-0.24145031248843335	-1.4718866060272042	-2.085892638345187	-0.8528487267732778	-0.6029665745679682	0.3528506812085499	0.5989170195270714	-0.8367635424455114	-1.8103465301073496	-2.5961071446518624	-1.048051132255053	-0.3542585118433254	-1.2453993277459214	-1.661778691231369	-0.3186583097756586	0.2515772506779724	-1.631080815212054	-0.4079425230090593	-1.4783397181487816	-1.9355513992458753	-2.8611679181471112	0.5219439371982936	-1.5157732206978476	-0.5581284092583838	-1.9518223783862783	-1.606018869553898	-1.7029085039899763	-1.3441823061598765	-1.2352047278245581	-2.7789994803471183
0.3929798451652238	-1.5427116414576871	0.7798719817998518	3.9452592186464903	-1.6476244458195022	0.5421188922591507	-0.5363471542324362	-1.6269195488617623	0.21244544046200917	-1.5943253943853217	1.8034087079072907	-0.18479679552083167	-1.460136454083694	-2.0582605836516272	-0.8323251576512	-0.5740831947909746	0.24235127626407632	0.6675497746269783	-0.8399188243473004	-1.7475938270474516	-2.509175329051972	-1.0744564356942976	-0.16398211800435286	-1.3381200889089042	-1.6561780104448225	-0.34886603741096556	0.2411942759752562	-1.5791200870459483	-0.42525721700842417	-1.54888903890181	-1.9640733312681786	-2.914550131960042	0.44959389361989954	-1.5167932576108736	-0.6024443150555981	-1.955315263860952	-1.5052383008527737	-1.6940503407378362	-1.3371213677176612	-1.2860810040021877	-2.8111932218910614
0.3370103418373592	-1.533046796757819	0.8465255673729406	3.8090453962178805	-1.6268940890911376	0.5170417811192327	-0.54469543374543	-1.6525136698219458	0.17211557938490993	-1.5646621933510032	1.8230252001226965	-0.14167748497589538	-1.455334451348789	-2.0262861240096437	-0.8318577146980985	-0.5364154676571772	0.12132960971797535	0.7333793053538162	-0.8243546355754058	-1.6739220614812276	-2.422655299379014	-1.1095356643683525	0.025796206992862957	-1.4452679534252804	-1.6509065662819133	-0.36637323272871103	0.23538547726243025	-1.508549879262984	-0.43524274602134005	-1.588354917412294	-2.0191413694928375	-2.960759723461056	0.37081104861024317	-1.4871428246230285	-0.6756366624168124	-1.9316750099961346	-1.4125834691021406	-1.7057501548388245	-1.3399747264229018	-1.3412150424836777	-2.841841868998663
0.30066441858041604	-1.4973990557611994	0.8782662868983939	3.673867883917392	-1.6101188205225063	0.49492849991298804	-0.5703999043735138	-1.6828510385161617	0.12361786906414567	-1.5669709164747938	1.8475690960586686	-0.11819885260475885	-1.4526785950875856	-1.9937857893666542	-0.8466245199346654	-0.4973550285759562	-0.0013257214517913064	0.7915454138184413	-0.7857905239051935	-1.5881861499055787	-2.3422566924349857	-1.1539667713438058	0.21803198486025482	-1.5616056591898775	-1.649549379755585	-0.37039050879715846	0.24325467914238358	-1.4184498008179247	-0.44109207960534114	-1.593739349688486	-2.0970157123131674	-3.006014938192356	0.2625382061995333	-1.4468472864108421	-0.7850333925429412	-1.8841160838590985	-1.3281079505895845	-1.730250501551423	-1.3548561663952432	-1.390458143723548	-2.8750325490689597
0.3002827978808179	-1.4527340960552195	0.8639892207606182	3.5578925886967925	-1.6022051717814776	0.4800763664456782	-0.6100716306130436	-1.705732354631969	0.0714483408503871	-1.5922241969355801	1.8748337933917008	-0.11129193321137427	-1.452645061548934	-1.9634550827218262	-0.8753801045529732	-0.45478788741237935	-0.11204955955542706	0.8410052622847977	-0.7236739145873659	-1.4893012763702005	-2.263962000142847	-1.1937296872036067	0.40439900816770386	-1.6692916504927466	-1.6593569729552793	-0.36866323640197013	0.24131976221922616	-1.3213175211283739	-0.43920896081619	-1.5823802931947877	-2.174972201064743	-3.0523022115234633	0.11775776482639326	-1.4122394740256898	-0.91099659040051	-1.8229551529822832	-1.2477792367361573	-1.7600035968028014	-1.3585440450720694	-1.4332526382308555	-2.9088322912614664
0.3245685874624965	-1.4117814842401808	0.8136921661167813	3.4561687348599732	-1.6089868110931183	0.46675562364362044	-0.6613776934699932	-1.7150773848167375	0.01565651829903062	-1.6257071674078563	1.8926971501831082	-0.1254518170487236	-1.4517899563133188	-1.936175710663671	-0.9206781501894283	-0.4075617582815264	-0.2094222343768386	0.8899867448171831	-0.6334801013414384	-1.381004029148363	-2.16670785328213	-1.2176556194278985	0.5754292701591786	-1.746672008615399	-1.674483566719075	-0.36088269491142766	0.2191775120734723	-1.243363502038693	-0.43793910549111636	-1.5600684717611948	-2.233066668335272	-3.1041529835431327	-0.04299530910820108	-1.3821361446484608	-1.0315617800863157	-1.7487844892505258	-1.173918966670572	-1.8005092892055525	-1.3466458890700062	-1.4729622467446173	-2.9394040042062626
0.3478106674199726	-1.3703971217648039	0.7547884377526668	3.3519063566336817	-1.6189839127716712	0.4360854025970724	-0.7242727054152965	-1.7324887099784447	-0.04565718067907383	-1.6604352919244234	1.8989647105441907	-0.14594537393304302	-1.4468068724696954	-1.9221754696189337	-0.9729094100967168	-0.359687651591977	-0.3148275285459222	0.9387418008074894	-0.4962333469433293	-1.2739511296342265	-2.0425665076629094	-1.2123056012281341	0.7123042263890651	-1.8014965172083968	-1.6878688645622983	-0.3403039247008802	0.19734695356596765	-1.1900583824581987	-0.44230860767266933	-1.531568188450199	-2.2779096998549515	-3.164840988519569	-0.1908604595646171	-1.3523673873787048	-1.1513095294665416	-1.65859717386389	-1.107587950887024	-1.8494313598799905	-1.3239739303210094	-1.5231170933426943	-2.9716971190438306
0.3720826634823891	-1.3288287344178076	0.6897185186527166	3.260145013608379	-1.6077020151149786	0.3982529852084208	-0.8006145293054147	-1.7726232429981585	-0.09785500806734519	-1.6875433330970193	1.893191105198645	-0.16868647594385394	-1.4414716864702304	-1.9289205250210535	-1.0270637742338784	-0.32239522367769596	-0.44472213394260346	0.981070807751454	-0.3083539280171511	-1.18353561984158	-1.9059297084121614	-1.1887322045984685	0.8054337022722219	-1.8451492105437626	-1.7003798562605286	-0.31556328774627135	0.18032535176287906	-1.1569760121918296	-0.4523907923402496	-1.4965458565123624	-2.3109237172753407	-3.2288360199771056	-0.31928435378706616	-1.3253731305123804	-1.275473391266856	-1.5580628180276417	-1.0542009661841705	-1.8982486002200836	-1.2909129474946124	-1.5809996457438285	-2.994783779065685
0.40670899467126154	-1.287624857874211	0.6098131586098717	3.203104414119365	-1.5737486770764606	0.367257638143712	-0.8940735033242045	-1.838332480174466	-0.1333563224932526	-1.7042329369146447	1.8696270216705426	-0.20918423307530998	-1.4324444578652278	-1.948799859639908	-1.0850110144133196	-0.2960304535066748	-0.5862194117303648	1.0125377188880544	-0.09412310021321735	-1.1088853928299842	-1.7645417992649626	-1.1727906224898288	0.8700275925328554	-1.8760649733903563	-1.717324567823745	-0.2885170156940126	0.16076164153355052	-1.152239617824216	-0.4751348677688666	-1.4501644680808279	-2.3335830238887842	-3.2864944335799158	-0.43673543335438597	-1.297309874961204	-1.395898310130995	-1.4514235058400082	-1.0237839218455402	-1.9408658750717813	-1.240232099878935	-1.6191026350098752	-3.003195247532408
0.43728922687643956	-1.2593593453814083	0.5063597852339183	3.178994963785726	-1.533760270362248	0.34109677360992235	-0.9951121946971266	-1.919247848390518	-0.15193826795751003	-1.7080073101114035	1.820041225971456	-0.259304838936517	-1.413689149697405	-1.963917978680795	-1.1384030387007926	-0.2609751607837294	-0.728964120333001	1.0272650114419026	0.12766358666263936	-1.0406944294179097	-1.6256661303106434	-1.164589327392869	0.8801675223489935	-1.892693849018066	-1.738520090016594	-0.25907913570995467	0.13285512005186403	-1.1741583686149535	-0.5082510948290571	-1.3966708390811386	-2.3576215174531328	-3.3367323828414657	-0.531526623910542	-1.2673126294229302	-1.4981605760516132	-1.3484896895472456	-1.022512377953508	-1.9653362702602806	-1.1851387903775694	-1.6296009844742803	-3.0066316401377167
0.45027352634229717	-1.2415620169318897	0.3852550290099458	3.17863791575839	-1.4931780795608407	0.31681127364465783	-1.090047776328219	-2.001475237763411	-0.15233445640068483	-1.6995052426527255	1.7409679353694199	-0.3073107250441825	-1.385453910152783	-1.9582057795680747	-1.1803380048357384	-0.21395427341354942	-0.8412120161686183	1.0101203763683881	0.3447774131585624	-0.9843938996572046	-1.5034210761868743	-1.1463155867351649	0.8276588496449431	-1.8954185895778473	-1.7598399904894844	-0.24037613642630928	0.09624956830267768	-1.2057257131720314	-0.5474399633650597	-1.352667325427652	-2.3755898590454763	-3.3853168188624645	-0.5948189616568532	-1.2491641326663678	-1.575860937405733	-1.2508610094536967	-1.039849664616226	-1.9691139062372076	-1.1442373175187328	-1.616039878758033	-2.99923313814793
0.4564806100104654	-1.2229825827779877	0.24375033809551713	3.1849907580984267	-1.452783399523811	0.294584905127748	-1.1774883639927705	-2.0851727565509455	-0.1331334664939668	-1.6789861416311722	1.6459544734872893	-0.3535758996852965	-1.351705756853843	-1.9335274419460315	-1.2092096658920648	-0.17196474120500999	-0.902644069269391	0.9723709259656378	0.5564015296451555	-0.9473151740878318	-1.3990385342885105	-1.1169001716802673	0.7424749814166002	-1.8862552757064246	-1.7678184913356358	-0.24337346205325366	0.058324387020124366	-1.2517194117527368	-0.5859122468751017	-1.3244493078277202	-2.3840033317929974	-3.431541206902544	-0.6314024507125039	-1.2598867606960993	-1.6416624635425259	-1.1710004859052248	-1.0624731449873956	-1.9587020076724557	-1.1119708776592931	-1.5863683210812325	-2.9778582632484962
0.4644992425417884	-1.2229082650413723	0.07450500923368394	3.2189886970915724	-1.4188196442206051	0.27112400013608096	-1.2518512916155822	-2.1615251759234404	-0.10735645590991108	-1.6551271742928997	1.5416044520491785	-0.39497197578643806	-1.3188194154982482	-1.8962186574435473	-1.2196659569168105	-0.12742434711382064	-0.9304268066232924	0.9401992223529867	0.7526056072944535	-0.9372859442727671	-1.317151961390023	-1.0879922529209305	0.6387873858407358	-1.8571016886043357	-1.770726748177768	-0.26671508652488257	0.025600812947313818	-1.319890397934639	-0.6106827580980624	-1.3048746084408014	-2.3964203378212003	-3.4690282386245483	-0.6463840479389548	-1.300157818022373	-1.7007213163895005	-1.116992377022197	-1.0864288890431955	-1.935508296198656	-1.0604255273185603	-1.5496152460591333	-2.9525565404558707
0.46384175145693807	-1.2480736662353522	-0.09539496595139221	3.2832268623023664	-1.3974329998169197	0.25194627703584255	-1.3029455460035542	-2.228346718562524	-0.08740200048179811	-1.6319264524519999	1.4160467554357756	-0.44062895003562497	-1.2865098510074597	-1.8578707187474592	-1.2181099052071573	-0.07155167580833022	-0.9351868773478385	0.9100526011941457	0.9185902528209098	-0.9591169789850907	-1.2609483729427091	-1.0642638955903307	0.5352877407711956	-1.8000071944823959	-1.7813684074906782	-0.2968563806065286	-0.011304286610060044	-1.4033357388784762	-0.6226980558589302	-1.29096233028794	-2.4158197480052346	-3.4935424047210275	-0.6192198586889683	-1.3610744224682967	-1.7494678453814594	-1.0798260507105284	-1.113517060046503	-1.9013111435591583	-0.9863281492427107	-1.520952804604037	-2.929024303407768
0.4440112685970773	-1.283972671960529	-0.24198279302276307	3.3426535876325993	-1.3849982582014637	0.2512913130282425	-1.3312703899764196	-2.3011098031000268	-0.08642214156430365	-1.6133366916813667	1.275447723718094	-0.49626180887424454	-1.2466451802584733	-1.8249200839539081	-1.2123751017288387	-0.015303705283323582	-0.9209379814289674	0.8752530740508817	1.0452940411690068	-1.0048848676073878	-1.2271680853905182	-1.0536878277515487	0.4502448354225955	-1.7275116633160146	-1.7877555979892477	-0.32481318312955393	-0.04036042400424978	-1.4869000067551241	-0.6119259497942624	-1.2835549937491275	-2.452945385457942	-3.503589254746384	-0.5551596917641859	-1.439539741965923	-1.7988044792093998	-1.0475042046876453	-1.140608802802317	-1.8612696997799347	-0.9125106101992486	-1.5047848153150523	-2.903578329059881
0.41332988391730774	-1.311229586599263	-0.37263287026872066	3.4010831910328334	-1.361458712429004	0.2833515656017124	-1.3395974886425155	-2.3793595215661343	-0.10774910695627218	-1.6097341756834294	1.134472152521354	-0.543484724362417	-1.1962107381265124	-1.7905587186187373	-1.1991863086091172	0.02902558299688838	-0.9017619947601279	0.8258665750277343	1.1160316174088538	-1.0658791761857471	-1.2231436565415943	-1.0684478345155626	0.3722312790104837	-1.6598365354765352	-1.7944208105255561	-0.3486393817572985	-0.047100249688469334	-1.5631011462698914	-0.5675243418136003	-1.2708188227256962	-2.5192976805536342	-3.5029345078927436	-0.48077400803821674	-1.5245128969686563	-1.853577816608184	-1.0127424009853532	-1.153049216779706	-1.8196370812829763	-0.8462187422767895	-1.4920248062484927	-2.873958676379801
0.3896050307856407	-1.3335319854636227	-0.49709750247521783	3.471682907072135	-1.3302624771111433	0.34455536052775493	-1.3367289968055027	-2.4411826241954366	-0.1372934451473023	-1.6224451232189043	0.994962251124816	-0.5761318028716345	-1.1333085263238973	-1.7512881369568127	-1.179757622645646	0.06138048055440758	-0.868206627777556	0.7653787972302369	1.1241280387355248	-1.1355555575167011	-1.2615331781666712	-1.112886689526063	0.2875877684878201	-1.6081422573458188	-1.807864639324092	-0.3671626196604497	-0.038814109643065885	-1.6321873527608193	-0.4935827659953308	-1.2374387640158642	-2.61254628292699	-3.477588036473839	-0.4130845090082184	-1.6086537018503602	-1.9128059618261368	-0.9889502825346798	-1.1587390185213025	-1.7740246540214262	-0.7832349714872022	-1.4772111571517963	-2.844752544824801
0.38348530607280185	-1.3610507816504307	-0.6079685963226186	3.532720702769615	-1.3105356502143528	0.41923068133674085	-1.3261204183449893	-2.480099446247174	-0.1673011823209743	-1.6523093647499578	0.861274540813057	-0.594965042594082	-1.0606212279427543	-1.711960874157056	-1.1602034486410737	0.09591973685051766	-0.8049999869066674	0.7152683710936797	1.083033294880122	-1.1975495984414193	-1.3328205889290843	-1.1599947426101607	0.20527484424356493	-1.5633034113050122	-1.8222595961464698	-0.3889997195344592	-0.020144994894946377	-1.6884139382995034	-0.3968237897690433	-1.1975751474579732	-2.7302657258712473	-3.427879063483876	-0.3568097728232843	-1.6878534479253648	-1.9764115240650983	-0.9937036440719522	-1.1721830949527965	-1.7329236750772168	-0.7239990448813802	-1.460839574239134	-2.8360525732475566
0.3911131222250176	-1.3948901243894043	-0.7133810950923941	3.5732195284068147	-1.2952153262804251	0.4937410831510071	-1.3051271732340246	-2.49452613131425	-0.18752094251014215	-1.7010162889668912	0.7375954927833371	-0.5931823862729152	-0.9920987950621362	-1.6674535851497878	-1.1396171354984452	0.1283420709865439	-0.7053412254872827	0.6943669688853814	1.0116310272751776	-1.2539564827070557	-1.4195551625303602	-1.1938187896066457	0.12829031685357298	-1.5140079659619756	-1.8333768194713005	-0.42271670194551064	-0.0003626957245079665	-1.718967818559581	-0.29338557451008496	-1.1665002587218254	-2.86703437792423	-3.377630016818027	-0.30149928723456887	-1.7648825554494507	-2.0430885336060927	-1.0214746146720357	-1.1968746200247729	-1.6971877628871568	-0.6832225001620024	-1.4565862378836143	-2.8509713896515705
0.40182608885230114	-1.4301556598834295	-0.8299081406295745	3.594681598245084	-1.2750197224726914	0.5619751392233783	-1.2824303828654247	-2.484082664812127	-0.19788551517533842	-1.7594898902187357	0.6361808597572323	-0.5852023776822789	-0.9335022896223825	-1.6212867983848553	-1.118701416247926	0.13829043232887855	-0.5736302773141311	0.7052928468172748	0.930194322556169	-1.3177727308162714	-1.5100477152631337	-1.2199761559243947	0.07211660927621956	-1.458380056814495	-1.842814936015579	-0.47195178092057316	0.009364512154878976	-1.7177009881883305	-0.193540283241755	-1.1356862519307505	-3.00585667825834	-3.329404396869362	-0.24794766615932864	-1.8350733355086084	-2.1177996753812254	-1.0663202268751233	-1.2290168208236605	-1.6733575815262633	-0.6757717859246748	-1.4677174979607552	-2.870224163893622
0.437868554685467	-1.4717346640499427	-0.9466517970825334	3.598861672711455	-1.243389434459513	0.6327159640154852	-1.2592403813476336	-2.4625716202639287	-0.19812252076188036	-1.8254895397434985	0.576339424268338	-0.5694171307285714	-0.8721493273054701	-1.5935665730324442	-1.0967378718542133	0.1197248490634311	-0.4401708382498354	0.7468628464793395	0.8615589328625646	-1.378019012709944	-1.5961628797810419	-1.2419999455447144	0.05315240318820661	-1.402562666404164	-1.8421235391059398	-0.5347979226839634	0.014286811273203836	-1.6840033003130679	-0.09918436656764133	-1.1026397799703578	-3.143347349812266	-3.286786665226457	-0.2051233329670336	-1.8859894980592238	-2.189468391403636	-1.1266661511411815	-1.2704884391674638	-1.6730356026422037	-0.6927220358864558	-1.4940518905885851	-2.893583299075412
0.49061497234563867	-1.5259122940427203	-1.037527296615598	3.605223223539963	-1.1946852496233245	0.7053698491463376	-1.2327128835258079	-2.4453822014289592	-0.18284450392195417	-1.9008862111962732	0.5535000780171305	-0.5439321361449839	-0.7974634300206931	-1.5822555370826703	-1.0758754850211618	0.08954258214389303	-0.32382051303977394	0.809340626562155	0.8311953508051229	-1.4271477036880842	-1.6702878070147513	-1.2597197016965775	0.07127553076042405	-1.361896197771313	-1.83492057341769	-0.6046352190061591	0.031429851376909	-1.6200516348778602	-0.024052926310917287	-1.0695206032055995	-3.2776127126973074	-3.2659235451443474	-0.17878500649621734	-1.920209696417426	-2.2479613240390557	-1.1866222896368779	-1.3220038255573245	-1.6892618408225837	-0.7218452837571093	-1.5264985178750747	-2.9318868953821515
0.52562292423411	-1.5863821590689533	-1.0928449109295961	3.593849937596046	-1.1292578825419421	0.774518027646582	-1.2053714360160535	-2.439096704724096	-0.14121995561090878	-1.9728360109066467	0.5686183405418618	-0.5166330265992679	-0.7078953482823499	-1.5852281478667978	-1.0693469696828797	0.0500452713149539	-0.23275806355386197	0.8756899816039079	0.8641015775423053	-1.463903820592498	-1.7185152058689694	-1.2620634822982122	0.12250144125881857	-1.3349254348172546	-1.8191574555148624	-0.6768641232601542	0.07307914054503668	-1.5422320549296176	0.02735455015610937	-1.040994659375417	-3.3913286223608834	-3.259483351516164	-0.17650383957645704	-1.9471305106260128	-2.307344250853331	-1.2370109592236862	-1.3781339161845634	-1.7152298122160101	-0.7584342372418251	-1.5533950059421868	-2.974104517221615
0.5506581616957236	-1.6518100788093992	-1.1252835989614474	3.542983656433401	-1.0449787387975298	0.8285737621443543	-1.179234270944201	-2.434006728354535	-0.06778006035420654	-2.0331384321610444	0.6219533357851097	-0.4736185781908701	-0.6201649044621124	-1.599285070049368	-1.0777923148489807	-0.00877994931907528	-0.17383653021022402	0.9389650382433414	0.9474522730596074	-1.4807149226720435	-1.734612921264666	-1.2369056125014908	0.1864375047473203	-1.3190317464894024	-1.7840425405115554	-0.751973117458162	0.1467598054724602	-1.4778822428063025	0.06683338565610472	-1.032843167780165	-3.469471020325277	-3.257467323068513	-0.20746253348749288	-1.9651770036912726	-2.3704612836788983	-1.2644782006520585	-1.4449328315463594	-1.7542603920569078	-0.8034133645725994	-1.5657522537097333	-3.009683361928997
0.575596844522499	-1.7156737871410777	-1.1357868215887668	3.4682822423239736	-0.9435562497988558	0.8630135602130619	-1.155811280110535	-2.42036781074738	0.03449315633389956	-2.0834050415219996	0.6963421513627454	-0.4153327072978076	-0.5374208978393632	-1.614217400916247	-1.0831161449926932	-0.07146957910406118	-0.14579282406660019	0.9878923059698771	1.0758418148095479	-1.4919317777921788	-1.7265363804792933	-1.1901655910821125	0.2423057927518987	-1.3032706950455455	-1.7381945115776627	-0.8235494097438393	0.25459296847661606	-1.4249028796069878	0.0842147387276521	-1.0423503901391602	-3.506583687367789	-3.2595980246939207	-0.24345675828989818	-1.9628839607107895	-2.4211909518737444	-1.2241834638717701	-1.5192574294376868	-1.8013104924751875	-0.8516756034083535	-1.5575199897958238	-3.0479100240729307
0.5940295840970824	-1.793569391933751	-1.1267950617959939	3.3791378000843886	-0.851887792969357	0.8753636369319129	-1.1302187653874822	-2.4081934748966978	0.16141495402237654	-2.119764188133042	0.7787071257978317	-0.3549670706967166	-0.45142078461354657	-1.6316342549914697	-1.0756182345369047	-0.12289730027840569	-0.12784861008525372	1.0330341046055898	1.2563015162687026	-1.5082146524972302	-1.710317551575676	-1.115428045021388	0.30607739954736807	-1.280983908909137	-1.6865299689595052	-0.8890958800707484	0.3802694657846998	-1.3789505469159558	0.06680672202723206	-1.0625879862717582	-3.5070592690749978	-3.2452046913181243	-0.2627819473224686	-1.9397944051475289	-2.4557120847786473	-1.0961514936899783	-1.600993413778364	-1.8421793471076335	-0.9011371523829126	-1.5279767846209058	-3.088601785016754
0.6034045793558945	-1.8828179157294183	-1.1036369481112873	3.275040883139057	-0.7798107385957103	0.868267408187697	-1.0933489626090005	-2.407070074117585	0.297877110918374	-2.1377767681227278	0.8666837531143525	-0.29982356849528013	-0.3585261758409669	-1.6550593096769848	-1.0637282426425791	-0.16780712953880644	-0.12155404287713763	1.0761508207874932	1.4603257278700228	-1.5217606712753713	-1.6812849135339962	-1.0045110493099725	0.39705014337046596	-1.258678174646444	-1.6353812303850468	-0.9458535820339048	0.4960568374792412	-1.3473108120519492	0.02171185969587358	-1.0956686722577351	-3.4706599745932984	-3.208102369611818	-0.2767725092139164	-1.9093157021863063	-2.470455031828408	-0.9076571697263068	-1.6870833644235013	-1.8715842558913665	-0.9527474653561633	-1.4783264961336806	-3.1221194352789743
0.6031930787272014	-1.95733737191584	-1.0700285611342297	3.1566054399252286	-0.7203351020725218	0.8611240597307039	-1.0516832109258085	-2.4000550603635684	0.4324502979156639	-2.1457632639849415	0.9566645421742436	-0.24205851288036234	-0.263867702935315	-1.676021883818868	-1.052923722303778	-0.21862498948143685	-0.13621526948377033	1.0980631696695835	1.657695017490667	-1.5271882961770546	-1.629382584810855	-0.8743208164198257	0.5032891670696673	-1.2394041405893497	-1.5846787903448525	-0.9838535747280481	0.5901917601738489	-1.3259918666614776	-0.04858679782763084	-1.127115638522103	-3.4052501959718904	-3.1587966023113845	-0.28853100954004	-1.8803996957758404	-2.4646942542902632	-0.6763471568571474	-1.7725589736376566	-1.8812848057587779	-0.9923796683180974	-1.4188461763815137	-3.14048105546853
0.5839833042341586	-2.02253526056676	-1.014941998463728	3.023147854097881	-0.679235520458296	0.8795667153116217	-1.0153126709670606	-2.3926350675632557	0.5452967936809962	-2.147861218846026	1.0398190348718697	-0.17865886512873544	-0.17298510648182974	-1.6897355702223387	-1.0517221743102356	-0.27310201681435164	-0.18294956034734872	1.0912735625134249	1.8416944006772096	-1.516134517964481	-1.5702826533312544	-0.7277279933357583	0.616656213721177	-1.2189742708288707	-1.5270221411764897	-1.0121816235803562	0.6739477561090942	-1.3153091256532996	-0.13039081120980828	-1.1472292088119604	-3.3247515068217837	-3.101171480921471	-0.2815000156092716	-1.8465099893774581	-2.447711811018705	-0.4201262897548463	-1.8532055734640913	-1.865245764604015	-1.0088451970987777	-1.357878737986834	-3.143103228184148
0.5471500099632705	-2.0875243517671898	-0.9277007487398414	2.8876307107469996	-0.6517443589476657	0.949614880325907	-0.9794807296865701	-2.400881661430669	0.6341915756183267	-2.1557017982186744	1.1116328062701457	-0.11069421903310059	-0.08082488220571968	-1.7043561548311363	-1.067072498937923	-0.32350352918533154	-0.2673207700647646	1.0521304726897063	2.008704112405262	-1.485266895483122	-1.5171657291429606	-0.5619665315460897	0.7245867919772875	-1.2044903230966217	-1.465275641505607	-1.0430341474717857	0.7557769310078897	-1.324554401995323	-0.21374464802022491	-1.1593067598429108	-3.2251257861017706	-3.0394625147495273	-0.26481312334691354	-1.806736710064742	-2.4298151889438646	-0.15387729783322987	-1.9156112332438635	-1.8279486292203195	-0.9992757016162284	-1.2982921954744868	-3.140250252980114
0.47796631518183863	-2.133463329815152	-0.8256818209839334	2.772042943263386	-0.6364518143862384	1.0655340857285995	-0.9487170624851897	-2.414284803565665	0.7056646782464117	-2.1676247967104962	1.1648098978608856	-0.04997554657232766	0.0035890946418773357	-1.7216942851038133	-1.0970829639672413	-0.36805271935197864	-0.37230851417029115	0.9763541196425015	2.1544076629665403	-1.4415232876046926	-1.4630279911021877	-0.39085892557417923	0.809676684952468	-1.1975894155036275	-1.4053801832965087	-1.0654300707677682	0.8314653758388404	-1.3625541423966276	-0.30624744248766905	-1.151595773827045	-3.1084266820929782	-2.964455159092622	-0.2596392046384937	-1.7704029952227494	-2.416910273350439	0.11389540209980205	-1.9571007103501956	-1.7759789909688564	-0.9682485489002215	-1.2214223246912705	-3.129245462108825
0.3778207674956299	-2.152619611162785	-0.7230226876325024	2.665921302748406	-0.646435026378542	1.210422490546591	-0.9230791602330702	-2.4170558588208104	0.7626804400954323	-2.165076122026087	1.1985729378163583	-0.009921705818888103	0.06670592109186246	-1.7464293038636893	-1.1331231293714654	-0.40858210303458764	-0.4902716265008403	0.8725997376704571	2.277860069456449	-1.3921322555143878	-1.4117312299186522	-0.22779377998077127	0.8727763686878319	-1.1692619667075639	-1.3601650203169415	-1.0637770476384367	0.8940708677500335	-1.4207456076948024	-0.40738258680272726	-1.1136695264678156	-3.003232331928562	-2.8710224131646185	-0.25308140775957366	-1.7315395888364518	-2.3978624631529457	0.3687849229994378	-1.9770382328370713	-1.7154394728847002	-0.9212505828357921	-1.1323102807973695	-3.107283964218
0.2805304782967792	-2.148772783557967	-0.6188809729019629	2.5591204001326426	-0.6826871074914619	1.369517488766847	-0.9030299757266921	-2.40244332720509	0.8130989568862311	-2.150766578282706	1.2109623013208253	0.016688809030220762	0.11104396589696867	-1.7763349019747712	-1.1682127228643489	-0.44612668511198095	-0.5929889421357775	0.7564811908583802	2.3640697386766405	-1.3461374772815695	-1.3806500434001339	-0.08318445386866598	0.9154740249618101	-1.1131300374009019	-1.3289716793196305	-1.0401188868228932	0.9315102958301207	-1.489816301977103	-0.5092209843293094	-1.062173141211559	-2.9288686468014418	-2.76517167182604	-0.2232967782318979	-1.6861275454685258	-2.3683427105792285	0.593357210409482	-1.9759595635803469	-1.6455401035197532	-0.8741826570132654	-1.059720302059718	-3.085848183106345
0.20164534163398717	-2.116575508904215	-0.5203615148298598	2.465687027320792	-0.7380375071983523	1.525059660643717	-0.8954563100431028	-2.3763554646679133	0.859559126642097	-2.1402735613886255	1.1953703278385703	0.036605624163574164	0.15660933821672185	-1.7956127867421752	-1.2011690196585145	-0.4784933107701101	-0.6618272894888859	0.6388828987572202	2.420824771260337	-1.295576545637015	-1.3712343332557464	0.030831755861439304	0.9521760600840781	-1.0525490880425246	-1.305628802703723	-0.9983126422895797	0.9357282528048693	-1.551761721763146	-0.6034869112559769	-1.006849061843156	-2.8786645124005052	-2.6454306794398867	-0.16025443138090253	-1.6472682192298798	-2.3221936102505643	0.7636024733062017	-1.9509965853179363	-1.5580217501038462	-0.8348402873348764	-1.0084412645830745	-3.0651913603930945
0.14565744694710647	-2.063112744758882	-0.43476650806589134	2.391050926874901	-0.8095624465435549	1.6664093750321558	-0.9005669458160084	-2.3449806838961957	0.9037341380560798	-2.139235933018382	1.1612509924620533	0.05189102826644433	0.20292250844840506	-1.803343464152168	-1.2392734633388511	-0.520814161820879	-0.7095950167597669	0.5333649410419367	2.4524656819049233	-1.236549795399893	-1.3678050907886068	0.11179872209973218	1.010905894547427	-1.0063346080334274	-1.2888560258217392	-0.9442904395948204	0.8998877623495668	-1.6118353350414636	-0.6893137996443592	-0.9512341632572937	-2.8403672145600383	-2.5144147242859543	-0.07770833057211161	-1.624256186472009	-2.2571853397949257	0.8337132904427593	-1.914721866869942	-1.4530416581384957	-0.8005200288627335	-0.9671560184599836	-3.040081973007482
0.12484762421960238	-1.9874679057037103	-0.3533641259162196	2.3341235377360188	-0.8851049776366171	1.7976142152597063	-0.9277692049032918	-2.3076310752770484	0.9407954444769875	-2.144926676111433	1.1324477467199698	0.05628475178743888	0.24314934141482847	-1.8044518952920126	-1.288605949496705	-0.5722272228694609	-0.7627178235957612	0.44075967443763886	2.4509881450752786	-1.1889738801937562	-1.362666417666808	0.1635517221943422	1.0709090936911154	-0.9640082835380113	-1.2776034496627466	-0.883132491665641	0.8281420143453	-1.6696079707066946	-0.765958400839623	-0.9026759074480142	-2.8127618581916276	-2.3937378508039187	0.0021191192501164523	-1.627993601721337	-2.196056283097131	0.7943601140947735	-1.8841976699561407	-1.3408544806869356	-0.7730258439306235	-0.9361699541259616	-3.017739009892747
0.13132138259351428	-1.8977911701875438	-0.2789318016787187	2.2943779963516135	-0.9584841900962161	1.9239704370425037	-0.9708934091871588	-2.2700595603311626	0.9704883533342084	-2.154573377366035	1.1206414120863022	0.04098187066181196	0.2818269248955496	-1.8018162223827805	-1.3456559501822738	-0.6140613577449194	-0.8144835927251968	0.3604898707173351	2.4228508786744296	-1.1465455230263164	-1.362919025840472	0.1991229510938634	1.0996185335319875	-0.9124049564134626	-1.274929316641868	-0.8157024346996353	0.7477903387706724	-1.7078765893908767	-0.8369003184096865	-0.8672558374627706	-2.7925496356352744	-2.3043223652321516	0.09225869350413889	-1.6540902261041985	-2.163150683103849	0.7083946341949167	-1.8608884131038745	-1.2318721163139186	-0.748539928596684	-0.9274375580495405	-2.995146010748894
0.1533450350161276	-1.8171882764181593	-0.22010027695319767	2.27420478280714	-1.0307834794498654	2.033561465019246	-1.012671116775382	-2.242962024007327	0.9836297824984415	-2.1591097588971904	1.126099210126832	-0.002525429788320288	0.3230597640215205	-1.8028774192410968	-1.4077882165324358	-0.6370894832924278	-0.862486191906829	0.294535964847665	2.3886833400095013	-1.1010754270178285	-1.3704903502785166	0.22981291791394773	1.0993507040604766	-0.8684415138070227	-1.281667692872318	-0.7515862397044888	0.6738870369587843	-1.7340043194558905	-0.9001031176993797	-0.8432247612436108	-2.7579791689912954	-2.2446035335644945	0.22207539414335026	-1.682728782474322	-2.151063207816004	0.622221606027724	-1.845290569911437	-1.131160116532608	-0.7392202893930523	-0.9431541006077623	-2.9648563897343836
0.1955853888379536	-1.751926686850139	-0.18218373954009623	2.280627293054949	-1.1016451862766228	2.1104231405010845	-1.054094801636885	-2.213739734604972	0.9899617227956089	-2.1622647976604603	1.1383468652252016	-0.07473699241379464	0.36775661769019835	-1.815067012827282	-1.4663879945256029	-0.6462813821454245	-0.914836531125245	0.2398746841259327	2.3611066566876495	-1.0635287416267556	-1.3735251087484277	0.2551334964466501	1.0755420736719825	-0.8527373067420205	-1.2957992603957866	-0.6944885542608317	0.6043190824789075	-1.7493820889420089	-0.9524704848058324	-0.8296631768529792	-2.708492730621237	-2.200265704255244	0.3747305487189514	-1.705777536561061	-2.1526642299529692	0.5447605429357665	-1.8296677244514605	-1.0445365648991438	-0.7554809360250198	-0.9793140985521932	-2.9359323501096695
0.2544515312109631	-1.6910356879830846	-0.1774905030315554	2.3151782210660423	-1.1734479193468286	2.141503303048792	-1.0997001908430621	-2.1765787463635524	1.0096508734626672	-2.1675340042281004	1.1511735003827672	-0.17365344581126255	0.41384846656678115	-1.8329530607656774	-1.5193188502620292	-0.6487736035250243	-0.9607879156196549	0.19663040369496992	2.335592118263541	-1.0413396467478282	-1.3728088088587227	0.2703777554010848	1.0331874270720443	-0.857557710068923	-1.3109953596690165	-0.6398762652953188	0.5432680008156062	-1.74702940396683	-0.9972420506371064	-0.8359457273007364	-2.6712546829468256	-2.1558612905201997	0.5403138038809059	-1.728679405332325	-2.17318246531553	0.49283804103181855	-1.821049085655181	-0.9754533745658819	-0.7830150979617557	-1.025990149754393	-2.9153845174603936
0.328876763312182	-1.6367271172162698	-0.1899191560213524	2.3533649430140295	-1.2504071984374068	2.118607834610448	-1.1490303832679765	-2.1471400982926268	1.0452193984280416	-2.1740159389534615	1.1692919323051492	-0.2951921574647966	0.46645923535722933	-1.8455992524066278	-1.5692474046151133	-0.6426661951324271	-1.006358285681069	0.1642705428149572	2.3096811675192837	-1.0341039952623046	-1.3739472758331819	0.2770875537515499	0.9735554301783441	-0.8753765280273299	-1.3255329856949714	-0.6005319701035632	0.49306945528407226	-1.7341129049162844	-1.0236190454996614	-0.857500563418296	-2.634219838365494	-2.1132694528206573	0.7431189177061939	-1.7522912197950553	-2.208545223150438	0.4702051555865081	-1.8208990720499412	-0.9055203097363241	-0.8107541420472046	-1.0906930885487178	-2.9027320532690224
0.42511874504707575	-1.5884099715966085	-0.1928458101723191	2.378928710922426	-1.3216473992144806	2.058530200819776	-1.2003606528070954	-2.1345829740283206	1.0862319770902547	-2.189544696031878	1.1924916227890034	-0.418387690875651	0.5283822678312186	-1.8395658601795213	-1.6157250378379178	-0.630322369240523	-1.037142164116784	0.13640094350181736	2.264874562847944	-1.032306604128958	-1.3651302124565194	0.2851145180599589	0.8998882292249567	-0.9124883281691163	-1.340473012038705	-0.5877610963762432	0.44624284656632485	-1.7154672301459613	-1.012930263275222	-0.8856501529670607	-2.5703967732581368	-2.073033963967268	0.9747845875711143	-1.7764456938955153	-2.254326717187835	0.4734651820295361	-1.8327037140813143	-0.8248870629225665	-0.8497916870653143	-1.1587685999787414	-2.888691568557036
0.5303770905399532	-1.5381357922460688	-0.18136543163604255	2.3987013339972054	-1.3764213769419893	1.9979012663896132	-1.253966350470089	-2.145553468056448	1.1103959347270993	-2.2144866879815917	1.2058607987013394	-0.5275247071811445	0.5988731194306839	-1.8129635128232593	-1.6542373176518328	-0.6132110704507011	-1.0412706903702005	0.10741834611563875	2.1982652805684326	-1.019664598642737	-1.350821516592116	0.30224154953074833	0.810917158294201	-0.96284865820937	-1.3536278442453815	-0.5982380585742068	0.3996429226763952	-1.6719089483197824	-0.9732414516978519	-0.9231914925384765	-2.484048429109367	-2.034200447190319	1.2250924356296164	-1.8040723736479163	-2.3010901069769063	0.516721278234004	-1.86543882579615	-0.7419700123962961	-0.8921023493372472	-1.2013152413789636	-2.8625051028921473
0.6186418203013109	-1.4952686139782188	-0.14749711156005105	2.4011005225711326	-1.4156736302849433	1.960017017316907	-1.3054237050905941	-2.1744595409432015	1.113070206718529	-2.2295355419387706	1.2105250296677268	-0.6275072589667616	0.6705041113443027	-1.781247267253626	-1.6812266580916433	-0.5837559457689754	-1.0298141605013647	0.08120708204026453	2.1288771078830306	-1.0099012550900022	-1.3472469379154703	0.32308376380644327	0.6944818196269642	-1.0193254434144186	-1.3557459331907835	-0.6338620747609413	0.3559696618313247	-1.6195345612569423	-0.9330326993574592	-0.9650694598525927	-2.3932771750835604	-2.007233754743761	1.4815920224703247	-1.8212253143773647	-2.3655518049205293	0.5994166073851096	-1.9107893673611553	-0.6632461752438193	-0.9257479958563113	-1.2130661342238183	-2.830311361348204
0.6858162591101582	-1.4594085365912686	-0.09861524823263587	2.3901452440738535	-1.436452600915184	1.9431717199991294	-1.3463723338145328	-2.2049328272625446	1.101347273676734	-2.2206703045505085	1.2136790539062825	-0.7128755243233591	0.7330944612374579	-1.744284867482343	-1.6979510767693866	-0.5428864471686801	-1.0084095003682918	0.06566656739866583	2.0717977379464854	-1.0061575765164044	-1.3657980669430558	0.33755709327372907	0.5413303495494864	-1.0831541016180444	-1.3520621411907503	-0.6890722657094044	0.31674913867552784	-1.5731944233502209	-0.8995165178641746	-0.9928940161583155	-2.3069893595157085	-1.9967245128726134	1.723333218241115	-1.824109978767403	-2.4628852443832385	0.7068000560434343	-1.9479784544506118	-0.5908009263304972	-0.9686183361930191	-1.193946037391512	-2.8002589540023437
0.7347142848960644	-1.4265707138266865	-0.043774177933350956	2.3779707771905496	-1.4402236507321025	1.949353826315472	-1.3760436744830422	-2.224549346546214	1.0819694139293135	-2.183815041874943	1.206152313136739	-0.7551349653486744	0.778036109738292	-1.7014685657537574	-1.7156009697502512	-0.5025740333473541	-0.9731943718830829	0.06125922259368114	2.0471360866354233	-0.9763464087840342	-1.3970799558461293	0.3496866421393798	0.3669592673081169	-1.1579802523174798	-1.3528669418263082	-0.7615121941926759	0.28443845482481367	-1.5197910597817519	-0.879258825827959	-1.005762766530882	-2.224653195587751	-2.001337333926229	1.945075142386607	-1.8222983932098689	-2.57345251033156	0.8279474983331163	-1.9653085976083182	-0.5324441255650221	-1.019938815882726	-1.1525678463532647	-2.7791661710331956
0.7577172771863221	-1.395781937228792	0.029801329792846915	2.350769813449491	-1.4299452829069836	1.9804905325185125	-1.3955118986173667	-2.2269986376275885	1.0578832790223776	-2.1312007983263137	1.198738939092073	-0.7256407417447366	0.8008187958981683	-1.6519009107188485	-1.7337716381016848	-0.4726292604651661	-0.9283025206749483	0.05896625521684791	2.0761142276547697	-0.9236442064401874	-1.4268842599525642	0.3570240313286299	0.20414244244296728	-1.2358153654709725	-1.3481734908471181	-0.850908310283916	0.25778679578283176	-1.4556997844688966	-0.8720529801250473	-1.0164503727725052	-2.151223379994785	-2.00618689960489	2.1452732083035975	-1.8237794868075834	-2.6777801431781123	0.940615834579208	-1.9824208638631766	-0.4971687180579772	-1.066412083761429	-1.0978498470158107	-2.775415630596432
0.7443927375786534	-1.3653753661334915	0.12208239349052001	2.316340804277	-1.410006638294878	2.0083005869994968	-1.404994866357027	-2.216599552390813	1.0446074287792093	-2.078369301337665	1.1945079309671818	-0.6193210215075977	0.8087226509583433	-1.5918157556638266	-1.7426750146178045	-0.45374995050840433	-0.874449001227729	0.053946602016380574	2.1466155581684676	-0.8657625397061641	-1.4632459954164465	0.3584690398648448	0.06988469701363134	-1.280885378652456	-1.3351137714428254	-0.9454354414314509	0.2343330119904195	-1.3872547492679073	-0.8562981084147493	-1.0343999059442104	-2.1010927445849625	-2.0002682839787598	2.3114992971963644	-1.8283288514396798	-2.7711424673101606	1.0363462073495648	-2.0090375635357316	-0.48017122813206053	-1.0665969774078279	-1.0296459830839038	-2.7873436314213866
0.702189166474861	-1.338698837628327	0.2208714118133701	2.291512903644454	-1.381755016462051	2.031158359667619	-1.4048344970876578	-2.2045444911907524	1.0436240324649009	-2.018890497602148	1.1918438129325613	-0.4517897767679515	0.808990919267556	-1.5322375818971992	-1.7529901315963112	-0.44183713231391397	-0.8122079448788151	0.039627515059520405	2.2293095706503716	-0.8112806719797924	-1.511418028095615	0.3560555269477899	-0.04558739530869826	-1.2785737072456869	-1.3303252076612517	-1.036730775586178	0.22500655050306761	-1.3224033757323022	-0.8179424782810265	-1.0662446102559866	-2.0743564056997235	-1.9918749471939532	2.4251648003488953	-1.8373541380461353	-2.8527849224456303	1.1404392566476909	-2.035850709596099	-0.4835931897603178	-1.0043227984503664	-0.9467258409187981	-2.8092730734110427
0.6461782825892085	-1.3198575219263509	0.3508860970397103	2.268226405471383	-1.3504268291248134	2.051909881174608	-1.3902741777630738	-2.1878404924455235	1.0388520841627342	-1.952897333254699	1.1877666596485745	-0.2404541221913119	0.8034478253284515	-1.4812969837458918	-1.7654824660879218	-0.4330879692589402	-0.7481609845050186	0.019835921818034775	2.3074148102141927	-0.7617442887327469	-1.5669641432142138	0.3392035507211599	-0.14824126309978417	-1.2393397169599816	-1.3404254556375126	-1.1162087529014268	0.23247095804763288	-1.261843713250321	-0.765648436153975	-1.1125746776491454	-2.0491678690979436	-1.9967319111421464	2.488943727516447	-1.851589773204329	-2.91341577588026	1.2470735066824628	-2.063231764304875	-0.5162665586113029	-0.9170629916011297	-0.8623097282144979	-2.8302312215952807
0.5823832559996972	-1.3101148205500281	0.5281219619058277	2.2400500910215055	-1.3215675335185422	2.0828486845839853	-1.3554286587809656	-2.153306320346869	1.0315791963130263	-1.8882206599019962	1.1666683023865565	0.0027875851296678134	0.793562138133969	-1.439677283816002	-1.7646165986043243	-0.42178208027101116	-0.6788894289609699	0.007924610062161285	2.357462866674164	-0.7147001460512689	-1.6281645289597617	0.30744822908215136	-0.25147307869781477	-1.175454214377501	-1.3576628219772957	-1.172243501486507	0.24286202863705658	-1.203533321019336	-0.7203169341163694	-1.1716067020401524	-2.034398895354092	-2.011694911271958	2.5086394387688613	-1.8518957842782364	-2.9509599868383454	1.3357573626691313	-2.0939666946165136	-0.5852973337773923	-0.8228721715747147	-0.7837579970617732	-2.8469644020054554
0.5134570402444999	-1.312489449181889	0.7395101478264018	2.225633188356764	-1.293374942852278	2.1386902561960057	-1.3134300652179516	-2.096442824120169	1.0202241525398936	-1.8279636348887969	1.1213054171891563	0.2627897572741699	0.7777074810595065	-1.4157137583210742	-1.753071698823027	-0.40562075763059013	-0.6186369547897443	0.001565532246575537	2.3760582082374966	-0.6762565376686052	-1.6971819265451376	0.26793712436136863	-0.3619080974506824	-1.1125994898649239	-1.3719297423349261	-1.2104935969709036	0.24242080281148257	-1.1595200144067488	-0.6931067008515349	-1.2311091692829312	-2.0427821038111555	-2.023177025586652	2.4829171612900742	-1.8275821844193445	-2.9890217487591357	1.3940784257904515	-2.1158936832490696	-0.6836955783220915	-0.7128304692137573	-0.7289868863442294	-2.8702978924663105
0.4434319407880496	-1.3299399615272018	0.9639527516045782	2.247043007264204	-1.2748773531886264	2.1891790284365586	-1.2681726470679522	-2.0183761783736203	1.0104573999362736	-1.7710205354830606	1.0705940518645012	0.5202263024780123	0.7549147348380342	-1.4063361789618238	-1.7403754462646273	-0.38271577713948524	-0.5817725035534858	0.00016232550692753673	2.3775357450671413	-0.653067710443319	-1.7630503729245632	0.21527760416629108	-0.45079928941625	-1.0642817678381924	-1.3761403129327807	-1.2375281454548688	0.2343815873106661	-1.133304381826178	-0.6805148021162891	-1.2697624646858086	-2.053841540238782	-2.028144963577836	2.4027816869718324	-1.7843162987164256	-3.0377005608027026	1.4061870954359852	-2.1145006997718427	-0.7946659751071483	-0.5986061727437159	-0.7107209975416998	-2.9029115663155673
0.38037256855921	-1.3621761645191812	1.1629748610221369	2.2983708383158445	-1.274929439512065	2.214995919067076	-1.205740587919129	-1.9255749525316457	1.0030500910076314	-1.7300796110996643	1.030089740590421	0.7649745291606058	0.7311495159956668	-1.406197625069343	-1.7303018937652392	-0.35981372867353306	-0.5577946911537445	0.006862637688745041	2.3496547452166916	-0.6329099866085878	-1.810343467574818	0.1488924398859377	-0.5031435054272677	-1.0241382674908068	-1.3736783546249125	-1.2549649993628562	0.22647595394052739	-1.1076058228665255	-0.666363081091977	-1.2760663988995555	-2.066163429925543	-2.040648039088037	2.2760184465539828	-1.7391531443552783	-3.075791344272803	1.3786388595618229	-2.093459505760703	-0.9001851945062732	-0.4950007681276795	-0.7225382796116667	-2.9364837116097737
0.3096899780179085	-1.4108932103406315	1.3188865846238085	2.3570442793932833	-1.2872252842650194	2.220480653634319	-1.1345124256371872	-1.8335920062695183	0.9879560188020365	-1.7173686635641885	0.9884436644443607	0.981008007454203	0.7154759400299232	-1.415716907273176	-1.7234376979170112	-0.33195069364959917	-0.536906749224323	0.015639058023996334	2.286228773992918	-0.6133301222506521	-1.8373725421568874	0.08393291405418138	-0.5221124102779389	-0.9926010061020657	-1.366105912281247	-1.2720423305098538	0.22189773000728344	-1.0782567241431888	-0.6352932875477848	-1.265917663560871	-2.095835404985277	-2.0720499941194257	2.123671316474397	-1.6894936672815113	-3.1003532488393004	1.3273643132241921	-2.0715468041381704	-0.9867413552105158	-0.38800731236951913	-0.7713786195525228	-2.963349762379443
0.23326468562361286	-1.4713736921863807	1.4376375022296515	2.414542074527055	-1.308292465884951	2.2029992401940524	-1.059232669927229	-1.7433648938177086	0.9802940173027819	-1.7315517463499464	0.9353880372017039	1.1523807017957366	0.7126893029679777	-1.426366663281566	-1.7093453909013623	-0.2916588040043402	-0.5210033111786093	0.018241368704797756	2.1838502871084846	-0.6066120626891301	-1.8575119883312112	0.02659358069088092	-0.5164269074616615	-0.9773250266911049	-1.3429642358242293	-1.2888930060031845	0.2268767003325629	-1.0540318250031544	-0.5782164569916495	-1.251928403850447	-2.1351530417612095	-2.1057824040536035	1.965837779067246	-1.6120973464687367	-3.1217518045309474	1.2575774738707923	-2.0602279204475744	-1.051616356407933	-0.27414280894111986	-0.8524088817761019	-2.9775473210071572
0.18794837700622727	-1.5474184314433417	1.523482814940742	2.483691827235836	-1.3363183803162129	2.15005081894654	-0.9866731401259994	-1.6551931887173121	0.9926147704061539	-1.7561694794339595	0.8715585222840841	1.2739998077539507	0.7182424569686774	-1.4416201872628314	-1.694308786376428	-0.25554211817620065	-0.5162380210782689	0.02003364640407489	2.03694148292736	-0.6085725307300386	-1.8783192889920712	-0.029169027540410425	-0.4996006383830746	-0.9633640472443219	-1.29997324914657	-1.297052609535205	0.23000171260176233	-1.062423929870663	-0.500391990218758	-1.2254168107764885	-2.162654634848047	-2.1391005108939525	1.8049864944237775	-1.506193034010706	-3.1345890031759818	1.1659626313771154	-2.040379691773342	-1.0918712047963588	-0.157434941058636	-0.9510809740861561	-2.985574118659854
0.17709747518631708	-1.6355097219117085	1.5809569112607167	2.5695618778100977	-1.3612746740861887	2.084436618904571	-0.9278872124788646	-1.5739643778147419	1.0061382384263058	-1.774681418076824	0.7913191739404505	1.343638752629662	0.7304050714376015	-1.4641666843119356	-1.695911896101494	-0.23413247051285596	-0.5232789590249929	0.027607773691946325	1.8621997288739849	-0.6235543353247581	-1.8967043194945081	-0.09041337056726119	-0.4795369218330702	-0.9595403153600099	-1.2399534126574312	-1.3034106914061807	0.22991670579133058	-1.1055271869104337	-0.42753362432345215	-1.1887308218446582	-2.167583390722751	-2.1798094889974315	1.6303723181685246	-1.3844087868906838	-3.144635296162318	1.0452809071507232	-1.9877106293241362	-1.1158998150044055	-0.07585686599198875	-1.0620217951969402	-2.9956909610687643
0.18429309440163852	-1.7171778365725836	1.6195184678452488	2.6644321512197626	-1.385741356415847	2.0267668024368026	-0.8787839576992837	-1.4969601086074529	1.0160005007439052	-1.792486472392461	0.685422506470083	1.3715635395900625	0.747178547471117	-1.4789667591905373	-1.6996200677160302	-0.2131479664966199	-0.5367867035810503	0.03521698114830858	1.6799621782214367	-0.6435560725522562	-1.9163835343387308	-0.155008738751821	-0.4423650104449954	-0.9823349112808565	-1.1587453703448574	-1.2967868753205603	0.2283299119966072	-1.156919134093529	-0.3733497975000305	-1.1446161126080256	-2.1451099933221256	-2.2207996013431517	1.4602758345214866	-1.250016883525658	-3.1540963212375583	0.8904903969412168	-1.9163255837450077	-1.1306696603254935	-0.040861995566767964	-1.1761625769581312	-3.001662975456534
0.20333734666353087	-1.7869409576156063	1.638036294356382	2.7531760029896533	-1.4009227834872728	1.9733613199753535	-0.8450126102384198	-1.424147095146434	1.0245008652880916	-1.8126521312504007	0.569650787500567	1.3913999604187355	0.7645992208006075	-1.4874941214822932	-1.6947417201182269	-0.19084111913661933	-0.5493810573730776	0.04782351806155281	1.501404455066025	-0.6601296495707873	-1.9296368124912497	-0.20650605368988928	-0.38052459510199693	-1.0242216392464607	-1.064506874105648	-1.2720462383659508	0.22270731867805998	-1.2062272745843226	-0.31942927401172927	-1.0836125049927738	-2.1134708393825754	-2.25585260238891	1.3118526686737393	-1.1108675279982776	-3.154633219899804	0.7156740100102505	-1.83528966289545	-1.1219575107533333	-0.01888463727316236	-1.2784108355275607	-3.005730869314869
0.22974274037189596	-1.843861265983484	1.6222573925358734	2.835780370387063	-1.3991379588041266	1.9105271829872268	-0.8259256413482549	-1.3535143113456194	1.02452562706579	-1.8314040214538843	0.46764907679206136	1.4224601252616593	0.7830225469357799	-1.4969504246440897	-1.698255385269056	-0.18106574727828045	-0.5571631466826141	0.06444513971392538	1.3427554395447425	-0.6787026912820359	-1.9358482052546369	-0.23919501355202924	-0.3013222517373905	-1.0721907157495474	-0.9662443746886451	-1.249232174467513	0.22144840829500198	-1.2547908290609933	-0.25223692925192265	-1.0125157598304104	-2.091403848168109	-2.2773630710551283	1.1721568635464057	-0.9890506396970388	-3.153757736495602	0.5352943170841165	-1.7410954058148551	-1.0678650582313856	-0.011618816682233253	-1.3673060079527626	-3.0108181408303762
0.27074167746008815	-1.8835752488549293	1.560874672580069	2.910551452404264	-1.3918528183659176	1.8211269519354285	-0.8108660592039378	-1.2840520834183495	1.0294036972723783	-1.8435150900878123	0.4038640988020724	1.4683827502567455	0.8071231011646635	-1.4878279104050876	-1.713056699716926	-0.18330581449476865	-0.5541567862250062	0.08237429491915202	1.2143098394869019	-0.6909795463013242	-1.947039093386555	-0.26417467854267573	-0.21177793176234866	-1.1161920546085564	-0.8715522635457569	-1.2225962273055138	0.2267997894088388	-1.2901483232594042	-0.1712794860864611	-0.9671650689195767	-2.074477462861558	-2.287358133193756	1.0256398782754448	-0.8953010870946283	-3.1419362920764367	0.3624977291450261	-1.6433794007636302	-0.9738547119671213	-0.01770531563666916	-1.4354080750728309	-3.0116900613421707
0.33412749631147537	-1.9049964516994187	1.4771906554508605	2.963856110338959	-1.3737753917113333	1.7230661176752176	-0.8071957210200804	-1.2169476102126748	1.0435143731636645	-1.8465371827161448	0.37642125375851865	1.5289860743673258	0.8316327645650963	-1.4613893085581213	-1.7310924684241757	-0.20069272364892302	-0.5390623514274333	0.09747471290149766	1.1005795452527591	-0.6918020211394629	-1.9693101373002915	-0.27445632104968176	-0.12618057242009545	-1.1600910735856274	-0.8001883962799479	-1.1846118660357619	0.228236809299468	-1.308504436802013	-0.06996102932290167	-0.9570975918916531	-2.061303849571887	-2.3017514665695513	0.8845914438395253	-0.8231069545382874	-3.1121118132349586	0.2190768142632248	-1.5502530976822422	-0.8677888772531992	-0.009175222274417227	-1.4789018694179865	-3.005333376140374
0.4107504958152017	-1.9012770259287997	1.422855010621726	3.0026785519453743	-1.3434090651469197	1.640634892143137	-0.821426224300113	-1.1580619925835716	1.05866150632147	-1.8314591454610523	0.3632180791218958	1.590966587871121	0.8492948793728783	-1.423230306988143	-1.7582104341061153	-0.23199502417670534	-0.5265828239028842	0.10124104735496142	0.9997987201434693	-0.6769584774011548	-2.0005885658174236	-0.24634644990015828	-0.049858570564892776	-1.2004126863200915	-0.7523722639736435	-1.1385421504998448	0.22204345596802333	-1.3262607449443569	0.05386153020941892	-0.9691836964289994	-2.0505859672794378	-2.320036289719529	0.7723678524581934	-0.7545359930970155	-3.0765845999539567	0.10058194007314998	-1.4609557132869766	-0.7835913990717158	0.0189136206015167	-1.507542181131379	-2.993408580905537
0.4986106156781907	-1.880531760593529	1.4191918793571108	3.0314165639016712	-1.3206299796966565	1.5767829693590278	-0.84624109935849	-1.110818135620978	1.0786584105113517	-1.7957809424679811	0.3686799259740282	1.646735767487242	0.8659006877131361	-1.3658438038843892	-1.7983760188615368	-0.27202596358339426	-0.5224125426431122	0.0984729031503836	0.9089762530160946	-0.6389686482395337	-2.039877787787058	-0.18283968063966338	0.004914905740352165	-1.2222598759266876	-0.7080826217249685	-1.0856649496417157	0.20114797237526633	-1.3413696361475973	0.18747630744532667	-0.9948484923697685	-2.039089860375193	-2.324826669241928	0.6832639547704809	-0.6880459069583166	-3.031731795494498	-0.011529559358138486	-1.3751800768623406	-0.7334899871358982	0.04568322232476563	-1.5158673899604458	-2.98356741924668
0.595004326124973	-1.8551823345279292	1.443091283731371	3.064256273928094	-1.3108446957334177	1.5256722169098187	-0.8712829120622008	-1.0846082246040956	1.1016373402154864	-1.7489352641401716	0.40396936790374377	1.6889882177034548	0.878630018985272	-1.2958677902775184	-1.847372824509445	-0.3239873133354882	-0.5165877192564965	0.09544325223523473	0.8177733902279704	-0.5906340708982172	-2.0805442433610533	-0.11365360168991785	0.03188580339773463	-1.2198989393915778	-0.665790348326362	-1.0215370310782759	0.16100451813478334	-1.3497307165978505	0.31530507721580636	-1.0317654259742868	-2.0312773499667798	-2.314073284476202	0.615092330442372	-0.6537685865329848	-2.9772051412648546	-0.12028991359488521	-1.2931154912911382	-0.7000491104798885	0.07009917790060853	-1.5063914345627683	-2.971741997305466
0.6773378426034146	-1.81831365928691	1.4769692309591753	3.10777694506494	-1.3061083127221131	1.4933103981745757	-0.8901520208128458	-1.0767250023467159	1.1286135283195085	-1.7001472752068127	0.44006047453080743	1.7129946561618392	0.8888208613814845	-1.216561431592925	-1.8973233392697213	-0.37917975480560523	-0.5094110775391169	0.08668277743111588	0.7212089507057156	-0.5597380872155436	-2.111199802408877	-0.05841011180675713	0.03852515503360195	-1.214131129750426	-0.6391112072575931	-0.9490111297608548	0.12437467872547381	-1.343536174619246	0.4264390823582168	-1.0809566412568603	-2.043642474354196	-2.300334697954046	0.5726429835930502	-0.6534462548684689	-2.9237571212845865	-0.2245803868546227	-1.2136511415440938	-0.6762264170000194	0.07594581482728405	-1.4848636218330609	-2.9502901882432266
0.7397765064654375	-1.7681031808534697	1.5236849851288017	3.1347471338615014	-1.3115287627812386	1.47920746814042	-0.9034929285231723	-1.0783282755574004	1.1759545098820747	-1.6573094364590664	0.45627596499988854	1.7268784030396351	0.9025025451513251	-1.1307745294827647	-1.9373508871799316	-0.4340438094586457	-0.5127619167991592	0.06920966441627496	0.6142777283868484	-0.5465855801056503	-2.1315053471083503	-0.014769304406069569	0.028140889559243876	-1.2062183922138137	-0.6264612045404937	-0.878544668606928	0.08629567559547306	-1.3194353731482324	0.5162888457528042	-1.1314950337967815	-2.0826315274051486	-2.287202769533568	0.5523222951023454	-0.6691099417048989	-2.8609254670272395	-0.3279697969049515	-1.1531885151274275	-0.6594086362186943	0.05036053186610617	-1.4486593644052215	-2.923799191517234
0.8031163469192826	-1.7063769921844496	1.5907958604129797	3.1320910448776624	-1.3281963862814314	1.450007382132515	-0.9108184757145306	-1.089537318886771	1.232284016749168	-1.606468888905821	0.4818563567061694	1.729276250561832	0.9218446902455506	-1.0509674874139807	-1.9717251988385396	-0.49243215834495657	-0.5257790400305377	0.057371702103610187	0.5014443670791021	-0.5466174864571296	-2.14561680097414	0.026182934833403858	-0.0005826465696026322	-1.1810060153790023	-0.6088360706217595	-0.8333581285490945	0.036526212059450704	-1.301363650097129	0.5861908817968233	-1.1780688761222229	-2.141815509132191	-2.270460485581152	0.5569873037738714	-0.6968794266251238	-2.783384724194328	-0.43623912231409934	-1.1204962644426604	-0.6507489018137067	0.008469628142755203	-1.401567274058986	-2.894698844436091
0.8727046515990853	-1.644328759990095	1.67082155985348	3.115296724860172	-1.3598926503042983	1.391545954490094	-0.9105764088928417	-1.1083882613431932	1.2832720544270306	-1.5319477163904387	0.5114086325947649	1.7045427679567766	0.9643048568861685	-0.9772599655664409	-2.0073826257174057	-0.550140277395894	-0.5413849736559684	0.045517794259813164	0.38843882668280627	-0.5551719338038068	-2.1661645726894547	0.05974354863829989	-0.045610889121988796	-1.141271794559373	-0.5683253331755034	-0.8202121006363943	-0.027382717611693624	-1.2942280341284529	0.6287193698491615	-1.2195277216229417	-2.212391834481907	-2.248102915053444	0.573325994432039	-0.7232902223771981	-2.7103278107298956	-0.5499553242025927	-1.106394985550116	-0.6568702445513436	-0.030053212940784124	-1.353859976893378	-2.8565459108648454
0.9374882137357495	-1.5912411234676795	1.7534080816760753	3.0891233627587633	-1.4012630808004019	1.321460093705587	-0.9062736711373226	-1.138858773833452	1.329972767166252	-1.441223328355982	0.5383291809415616	1.6494726692509176	1.0426392031762364	-0.8984165028408164	-2.0427828021120145	-0.6130468770421629	-0.5650444041322477	0.02475352361925315	0.28533158179567536	-0.5700721999447451	-2.1903284477127025	0.07419750801796861	-0.09817594697793611	-1.0877281793032412	-0.5077677435344228	-0.8240261681877605	-0.10673859912126478	-1.2685398166412192	0.6525566540615693	-1.2441104990046352	-2.283547504820403	-2.2352262269318435	0.6035793568884329	-0.7461023279001158	-2.65703457234595	-0.6656356414014816	-1.1062628307074045	-0.6974583036453661	-0.043545452002343235	-1.304227392199516	-2.809067915643562
0.9802711126485713	-1.5405670439153516	1.8393159708739464	3.048332802757765	-1.4417688783274332	1.2467470771263787	-0.9008332193198658	-1.1847933834682884	1.3652689125769442	-1.3569354788056887	0.5633346414002496	1.5638981750257923	1.1421499791247705	-0.8315359091500453	-2.0739634431246	-0.6773520526861606	-0.6089967676973795	0.007050794956106233	0.1981769296708869	-0.6000039027827044	-2.2043533919299763	0.079160124465397	-0.16046274477345213	-1.0260558178708477	-0.4336968195853713	-0.843373963727528	-0.17905510713842934	-1.2141591839292138	0.6693314095762573	-1.2407746315102512	-2.346951193331404	-2.233839051394469	0.6695501685131323	-0.7753121049415335	-2.6258364068371063	-0.7840292725343196	-1.1154636651621141	-0.7753697057066701	-0.037034197373747	-1.249319077083407	-2.755742924049068
0.9983820034403612	-1.4984784324120457	1.9188121769647655	2.9938612073678756	-1.4871673178360836	1.1556693842997192	-0.8906361544562234	-1.2382839035285658	1.3877702937111804	-1.2838540156540181	0.5753677094836723	1.4485008891689064	1.2489576530838864	-0.7822485108521988	-2.0990422281386465	-0.7256630311234279	-0.6795470703110708	0.0008160922833534829	0.1377540820846027	-0.6457824268554948	-2.193075994149543	0.07805602947123792	-0.24104182559687515	-0.9629926639691355	-0.3483733194773274	-0.8733394042847771	-0.22437183298517716	-1.1520793250017318	0.6726243677420657	-1.2242064896214764	-2.398776629006915	-2.2237515108866823	0.7520918051987932	-0.8170805764561297	-2.6024934073416515	-0.9123700340406847	-1.130515030221178	-0.8706080644589738	-0.031982103414030266	-1.1959421400932189	-2.7083322462202397
1.0155411414030326	-1.4732387134814497	1.979795370120355	2.937769833122268	-1.5393821208720004	1.0418281582304925	-0.8815344419607231	-1.2886538658690854	1.3967163702539387	-1.2218362650000634	0.5897733811663168	1.324155367660672	1.3489814921737895	-0.7326525152483735	-2.1114090745891554	-0.7556019399553109	-0.7644036819773717	0.000927711001279977	0.11231161862779374	-0.7173377377735772	-2.157402875487842	0.04479758903316441	-0.34270895322976397	-0.8929111240914622	-0.25675774167309723	-0.9069625981494838	-0.2505863141449398	-1.0928899076151848	0.6544864342012489	-1.2207722568035395	-2.43587632563923	-2.1824432729510574	0.8112057236948195	-0.8706488349806124	-2.581220611697016	-1.0529814540841629	-1.1576139164820027	-0.973431646689231	-0.044834710401559605	-1.1412905299808767	-2.6759044965977634
1.0390590917457603	-1.4494534988246162	2.0245231174407237	2.886990636844339	-1.583280474265633	0.9131866303780101	-0.8774162801567419	-1.3351155030299264	1.3833485476936056	-1.1778278517471368	0.6215727474944481	1.213406969857026	1.4311286018085403	-0.6891528909136915	-2.1076287473509865	-0.7695349234798541	-0.8491767836309613	0.0013614294480801712	0.11812967015482331	-0.811879802357575	-2.1010366489013195	-0.017988612967984957	-0.4468993164100423	-0.8157012991053744	-0.15408347149935075	-0.9368381580164856	-0.2685227511460062	-1.030846243841167	0.6146076442681588	-1.2242620874130485	-2.457312090224129	-2.106019148678647	0.8448652120998975	-0.9253472944047287	-2.574734295426108	-1.1851694517655298	-1.1972139365128143	-1.0744581374735758	-0.07539213331320163	-1.079721162611846	-2.6532217409306376
1.0427143743503482	-1.4222496682834649	2.0629450803239764	2.830407233000085	-1.617001160059461	0.7794090538328351	-0.8761060934843512	-1.3790446342368656	1.335958042575642	-1.143599085883749	0.6502990658160792	1.1232744680969955	1.5032424766787422	-0.655081229171889	-2.0837640591345927	-0.7668345283144281	-0.9381253859201173	8.259785126506492e-05	0.1598891053753241	-0.9110766491074195	-2.024084586354135	-0.08904971639903803	-0.5438159949956122	-0.7359486355718405	-0.04278685997100509	-0.9587065207392771	-0.2862486950926705	-0.9483109524701469	0.5581374112688828	-1.2115173628832214	-2.456784626876135	-2.020502551150593	0.8623779671414249	-0.9564216989231584	-2.5756388003796196	-1.2944866428170791	-1.2318920815907564	-1.162953659363198	-0.12015138711852832	-1.0073082218078266	-2.632988056112817
1.0271276975836139	-1.3921014397964	2.095865125946447	2.7760706191815054	-1.6477807047898168	0.651003124544238	-0.8682056375914815	-1.4122501422041747	1.249189236123562	-1.106750308385498	0.6707293691636409	1.0557222797384145	1.5645753188724638	-0.6133828054394532	-2.037531127591935	-0.7450847657333971	-1.0355293769962954	0.00033134813692979256	0.2369892995617983	-0.9952030625084347	-1.932989926467696	-0.15824741740135312	-0.646460465261382	-0.6554683639889637	0.06773421639943886	-0.9799496264864354	-0.3154667502210162	-0.8342807068489781	0.49622779797952754	-1.1706615395834103	-2.43114644938754	-1.9428392167314616	0.8659671221384654	-0.9597388589643193	-2.571604805025453	-1.3984075789179016	-1.2561014200744611	-1.2344891307320265	-0.1653903649793769	-0.9228567015168	-2.603679345674076
1.0059132649577394	-1.3562130508907395	2.1251749896392718	2.735824339709982	-1.6679624189113003	0.5295096571200266	-0.835202852289479	-1.420998799135834	1.1156348194087227	-1.0664643869108166	0.7025327843033748	0.9998202747493442	1.6079073575180227	-0.5606945388716302	-1.9819022789718357	-0.7092935346971814	-1.1255218544443428	0.0072070611612037915	0.33210022724350835	-1.056158374434986	-1.8305278987663691	-0.2213125486641842	-0.7677872158556805	-0.591040944994732	0.17677738614822042	-1.0016069649799502	-0.33860884237517974	-0.6909685820751914	0.43593133423698455	-1.1089009466521247	-2.390108071525527	-1.8767578732657146	0.8596369955392085	-0.9576702241047027	-2.5797888819310293	-1.4953528683751016	-1.26929190207805	-1.2919960570012061	-0.20385823768155475	-0.8344483834090883	-2.5671548518822114
0.9525139540524721	-1.326326703951749	2.152906000434864	2.7103128227324147	-1.671150101905712	0.42815044296542615	-0.7844686722987693	-1.410924251901913	0.946310246110107	-1.0378063883601703	0.7406928336594528	0.9544569144824677	1.6375912459323927	-0.49715813231300227	-1.916432030728386	-0.6789148220924275	-1.1971943228538424	0.02702097814627586	0.43158770710625227	-1.098249942336809	-1.7228787525400737	-0.2808871901384651	-0.903581456674209	-0.5543194762544161	0.2697903905105568	-1.0179378956122846	-0.35985649703972394	-0.5221233619004458	0.3722252589523145	-1.0367179061774876	-2.338957097180239	-1.8234533412828768	0.8389814978137051	-0.962909133690005	-2.598943104475994	-1.5735580679377503	-1.2732886931319405	-1.3293081681469512	-0.25181565185702864	-0.7627170386495545	-2.5376121333649366
0.8704379166002653	-1.3014373400651977	2.184304956070977	2.6969278759515576	-1.6627815659399903	0.36165039232324886	-0.7347572246296951	-1.3963339109188673	0.7715946800668638	-1.0302219734914264	0.7870638729459414	0.9325896636094839	1.6476110672814817	-0.41358494353042907	-1.8391219858070507	-0.6624515008613018	-1.263913603634401	0.05860588621325643	0.5357520515137797	-1.124569137157253	-1.611478547954162	-0.330362267929338	-1.0425191697109937	-0.5439434823007543	0.33464634718246217	-1.034952701061719	-0.38067911765211077	-0.3466854530589892	0.3136452663184671	-0.9685336299429137	-2.2886189352072703	-1.775527351250285	0.8061255515721438	-0.9895728985965093	-2.601419610017161	-1.6333775283061769	-1.2843325518795972	-1.3467998582204936	-0.3225999356744288	-0.7131685469741689	-2.5194204094515764
0.7757132219842575	-1.2784979320298469	2.228325107733135	2.6933748126551427	-1.6435651850128938	0.32237611172362096	-0.6978117759694356	-1.382858649227681	0.604470367586594	-1.0320345805506945	0.8400142310869267	0.9305588335651732	1.6179640657596284	-0.31347030935694187	-1.7548065709912493	-0.6418540241651919	-1.3235658495892633	0.09936266378757033	0.6366770265576683	-1.1384448549006823	-1.4987945401842857	-0.35830943034288076	-1.1724070658683143	-0.5644794615684295	0.3737633162553189	-1.0443706342572028	-0.38902597684782286	-0.18907107193059547	0.2524022437509346	-0.9344692907214134	-2.2494180321231076	-1.7321808900584117	0.7666225259890498	-1.04174166647632	-2.5731864794628785	-1.6728420720171235	-1.3077882505845975	-1.3560885746315496	-0.41720051999826957	-0.6677583169974419	-2.509511930400264
0.6700502665930099	-1.2699867817174402	2.2792623679724953	2.7031675079414623	-1.6135981869281721	0.3065486002018275	-0.6671812455199839	-1.368459702451447	0.4520545510591855	-1.0281629296942256	0.8882396260874827	0.9385947686286308	1.5460916323677185	-0.19799193787862465	-1.6628583460754762	-0.6125191125147177	-1.3568915640368793	0.14919244857619737	0.7294094803184861	-1.1371331493398573	-1.3902110897540267	-0.3754093436910063	-1.2896881818140051	-0.5947509881213333	0.39499176211053155	-1.0365353827812918	-0.3998501773761124	-0.06330842585078542	0.17290463426626648	-0.9356069070720622	-2.2124610100029556	-1.7064793017019402	0.7241687150165976	-1.1106186389914998	-2.519419222440194	-1.692326298382366	-1.3446487364435287	-1.3583386828794515	-0.5354874795635133	-0.6260349019886104	-2.5160865957300094
0.5530812232461872	-1.2720039774255782	2.3329048578711378	2.7172970304866415	-1.59440264053045	0.31835680022374363	-0.6316821461193158	-1.3583962505338634	0.32218610182459645	-1.019942967448708	0.9341450520396541	0.9576726866696703	1.4559434204107025	-0.06927852071631563	-1.5723061756169519	-0.5848407950753897	-1.3687238889629159	0.2015480054961901	0.8147182124474307	-1.1162096730696176	-1.3053035999293903	-0.3839321822424052	-1.393859749943652	-0.6123689559411194	0.4149398433182645	-1.0276684572955854	-0.42195194808832764	0.02821360505179853	0.08410141830494237	-0.9464356461692169	-2.166165292541258	-1.7027098833750482	0.6817238322904074	-1.1837226444742601	-2.4584497842636077	-1.708049345171257	-1.3891706314272088	-1.3417979536960378	-0.6608953430779129	-0.5924552319268731	-2.5369966600624934
0.4300338357443133	-1.280207239972006	2.3847566975326755	2.719204189461923	-1.5782767147940133	0.35511017618980184	-0.5926972844863281	-1.3554365749009905	0.21794962990468644	-1.0081010336733107	0.9683453636482262	0.9780404089901424	1.3690848485954057	0.05166328265867716	-1.4841633755475683	-0.5668909370919611	-1.3709525624271488	0.2544106303061925	0.8847790848276302	-1.0810595091896738	-1.2536608001517944	-0.3639422518218511	-1.484235750909174	-0.6239007855981659	0.43211136233332	-1.0336709242616695	-0.44830405932212214	0.1050559158565056	-0.0080080876366261	-0.9430869484152394	-2.1019747324783307	-1.7145212206839449	0.6379129278862387	-1.2447086114302703	-2.397504530711447	-1.7306619820051197	-1.4303957988481184	-1.3065749613561652	-0.7583193033535237	-0.5603361248176031	-2.558060592720589
0.31889945104556905	-1.30127808777245	2.4272316913289442	2.6993227102812485	-1.5485388965324187	0.40609370541451356	-0.5507017167585851	-1.3551397751889778	0.14411708360162367	-0.9816155695228602	0.9874921937177105	0.9891313276314427	1.284224875683742	0.16846106506766126	-1.3905273364789852	-0.5705589005577025	-1.3668710105558823	0.3047283483474701	0.9482050560514029	-1.0417721550678851	-1.2300402057212216	-0.3199411607914907	-1.5738646486120609	-0.6287590851776382	0.4334941561525983	-1.0541168273648938	-0.47717399132203375	0.17369226829723494	-0.10089083881550982	-0.9269892493782368	-2.0075804105376087	-1.738635880225661	0.5973563692443113	-1.2893005451201225	-2.3287621542445174	-1.7664969621141224	-1.454644426609386	-1.2685327818105185	-0.8243063466157021	-0.5264554902686901	-2.574239206040541
0.22992205612231023	-1.33083177436659	2.4725226270303375	2.6702189418091438	-1.5143980477295236	0.4654268477433092	-0.5183827702278536	-1.3592311730882156	0.09331652795490626	-0.9422310876948279	1.0019747928208078	0.9937242892118612	1.1988753131077656	0.2887919717348987	-1.2998622267834699	-0.5888078251066832	-1.362251862977787	0.3472518907712495	1.001440427731962	-1.0057569745478294	-1.2293723512346848	-0.25097977485810075	-1.6588981564353442	-0.6303507277855778	0.423551210118742	-1.0828747403879493	-0.509982572205276	0.21028556844964136	-0.1859644796882317	-0.9143001226399831	-1.9018931847857226	-1.75921786606553	0.5571256915909218	-1.333007086769468	-2.24250527276867	-1.8235727356314289	-1.4619129429585067	-1.233575609247021	-0.8745174644270138	-0.4895740627447074	-2.5849875497024786
0.16403501244463842	-1.3642959894826465	2.5223527648112736	2.6309654300233842	-1.4797884220156856	0.5306782259968961	-0.5050237075059009	-1.3705872293590502	0.06456810404703954	-0.9122728110927211	1.009509631213557	0.9770826681430836	1.1259566333099265	0.3916965774706073	-1.214056641479593	-0.6120411924148649	-1.3554405775660192	0.38148375700620163	1.0353396873519407	-0.9804375120737436	-1.252830307526049	-0.1531027221303271	-1.7394020570562385	-0.6371531051218897	0.4087684857174125	-1.1150207646477213	-0.5326510549870351	0.21176439900546873	-0.26092260635728237	-0.9213567654165654	-1.8091115171794443	-1.7590625024053437	0.5099354459768535	-1.3790637934664267	-2.1332875088632894	-1.8771556236740614	-1.4597484609400466	-1.202830369759879	-0.9092324958198468	-0.441667597903762	-2.5947197212973623
0.11317830692344341	-1.4000286650353981	2.5691022140122444	2.5640755300729863	-1.4427099045708816	0.6080676422618376	-0.5106033477458285	-1.3932105793700242	0.062456278149044885	-0.8962836064250096	1.0152022603270472	0.9360745819471366	1.069657175267806	0.469271012499194	-1.1223531182439666	-0.634169186240565	-1.338200979316924	0.41172924045806336	1.0659835609488812	-0.964335440027076	-1.299375958813133	-0.035956306241344584	-1.812214083205855	-0.6387788543571419	0.38777050549874614	-1.1380575763437282	-0.5407833731849913	0.18807725643118953	-0.32165235406901077	-0.9407732249351609	-1.725050288695341	-1.745357208096085	0.4608925892635665	-1.4137042470327956	-2.0052734548544415	-1.9016159463024978	-1.4504547609201877	-1.1731259457351608	-0.9201712037108664	-0.38105866132468724	-2.6057725960204055
0.07667145927510385	-1.4207243852129252	2.6168962091848593	2.4698061423678617	-1.4107740434601994	0.6909983367493536	-0.5300019776689177	-1.4202526391121753	0.09085803716913357	-0.8805959625023997	1.0177003770859543	0.8883378419899219	1.0137031126737956	0.5213641271197711	-1.0258685006423898	-0.6502249559754969	-1.3088106742183303	0.4315909940365315	1.1015805864652541	-0.9553626649610006	-1.358022579734515	0.10192772545020176	-1.877193272004451	-0.638521159839666	0.36820287550054986	-1.1319378736947125	-0.5320155278804757	0.15285420137421704	-0.3717999740717906	-0.9590777286222949	-1.6469554489016687	-1.7209984056597913	0.40788112708713464	-1.438638029334808	-1.8680692435639181	-1.9115681388288852	-1.434299724336859	-1.1460984391767488	-0.9110914265349953	-0.3093760019969022	-2.609885368140377
0.04397162294324071	-1.4150125363130401	2.659063134123132	2.356665460144769	-1.387501874148055	0.7675160383279206	-0.5497122686249313	-1.448040858877984	0.14899161641139735	-0.8608226568719581	1.0129025353366758	0.8374901919820432	0.9439835324633169	0.5475382169901836	-0.9292081997832715	-0.6602847342736256	-1.2786165852473896	0.4408394020933004	1.1304426067039508	-0.9563021297545644	-1.4182540574166933	0.2613900347468821	-1.9321781926293098	-0.6520577012576647	0.35317505272384614	-1.0896705021418691	-0.5167345417195582	0.1229621753489158	-0.4319364560410956	-0.9762959369971554	-1.5634476245859532	-1.6939540313831407	0.35040107765692585	-1.4497686721297494	-1.7391410107517877	-1.9365043038263348	-1.4048399096697595	-1.1255891330502794	-0.902946111842277	-0.23106769800292198	-2.609122437692557
0.009800477890033698	-1.3986130890998631	2.691323719846454	2.230239978758242	-1.3785812231538885	0.8367160485122198	-0.5612649076900313	-1.4731689765520173	0.21975723967666982	-0.8465585093697754	0.9964603114178393	0.7896450944837381	0.8681172546180047	0.5546076144587925	-0.840500703528933	-0.6638530088841833	-1.2505415628489995	0.4442326111182668	1.1507317099988281	-0.9636724969463348	-1.4746548878626213	0.43451987786598795	-1.9763653566658992	-0.6677278016953533	0.34188955290249	-1.0316857333640315	-0.5060641630387162	0.09118800134347106	-0.49910880307924754	-0.9778997194463785	-1.4671509758163988	-1.6691698284487189	0.29094342167984005	-1.4371406151464854	-1.6313162812133144	-1.9844378292751474	-1.3493527344935488	-1.0981685127380745	-0.9141896443935756	-0.15953109497038417	-2.612562035887982
-0.015506032117077373	-1.381162576754551	2.710900533056951	2.0861580369955366	-1.3821543449417422	0.8992863151087954	-0.5689686842902788	-1.4915012129696887	0.2793836003744674	-0.8423399015270064	0.9644625533211728	0.7602452468026857	0.8027335609551731	0.5487064782199631	-0.7664658964803357	-0.6697434474154976	-1.2180457291527031	0.4422489870454007	1.1659074947802743	-0.9787464754453283	-1.525321858804967	0.6245598074745748	-2.0226011812214124	-0.6853495591403969	0.33634740307125655	-0.9799965207596066	-0.4854439395940234	0.060665145500649366	-0.5558456723672529	-0.9581625034379382	-1.3745076592522172	-1.630247532437378	0.21099990465621557	-1.3970654049075126	-1.5373251568462045	-2.0528072658272305	-1.2755889017456181	-1.0414777655005802	-0.9378310455047731	-0.0982848218302335	-2.607320896046864
-0.01756126648720386	-1.3527908960665826	2.7158537026644263	1.9350614077689532	-1.3772582305385606	0.953162994698015	-0.576212533929317	-1.5143603384528224	0.32169440366744084	-0.8383774581881415	0.9293998448412119	0.7469801865304717	0.7554009711484821	0.5374489744559199	-0.6962490630822382	-0.6895844616222704	-1.1739106874347647	0.435934556716986	1.160225584858145	-1.0068595162489546	-1.5609223093619164	0.8151730916766198	-2.0684282134256717	-0.7264480450525456	0.33972390755589565	-0.9366896594847718	-0.4534489953249123	0.04648181607885384	-0.5980908593628158	-0.9306031058304871	-1.3059590413632358	-1.5797506437421858	0.11758812814742911	-1.331399508594539	-1.4577142101624732	-2.1299494132888914	-1.2081863602103573	-0.963978196895631	-0.9647555581209506	-0.03627285962712165	-2.586757035447004
0.0006967551767208043	-1.311657798319763	2.709085814940316	1.8039768850501177	-1.370195325080354	0.9956319918239231	-0.581519848994845	-1.5469084489271687	0.36713934053767183	-0.8245056639134566	0.9014630447821202	0.7375775482874528	0.7218506657275864	0.5247586974855436	-0.6155728014583671	-0.7231620136683704	-1.1174422607145222	0.42868252915798816	1.1275676163416621	-1.033561587287153	-1.583947717410705	0.9822672154943259	-2.101173890389835	-0.7864378128708318	0.3574404960923072	-0.8892795493073402	-0.42313394754766415	0.035571562677471705	-0.6336568073257076	-0.9114133142313818	-1.2656902411728876	-1.537543516058342	0.04882277544294446	-1.2561493454467714	-1.4065008494791178	-2.1938945282397215	-1.1511097551691045	-0.870432099254894	-1.0018342299123453	0.03071386851106216	-2.5593748846685145
0.023239963491558453	-1.270708725444563	2.690986769533022	1.7110616673023276	-1.3772165614798106	1.0325502867847005	-0.5827362347738314	-1.5876365813709072	0.4193619297036415	-0.806048849277761	0.8718500367194835	0.7265355653098708	0.6918079684496452	0.500089806719806	-0.5241579007172733	-0.758138141712199	-1.0596742094214595	0.4253594804700039	1.0760179980629467	-1.0389502155370287	-1.5968168927238167	1.1240058946216194	-2.114386810984357	-0.8622720038886286	0.38914964113331774	-0.8382859350883078	-0.38917575075191857	0.01877701147003701	-0.6725623748049347	-0.9033388041936927	-1.260956041451132	-1.5088530268106743	0.010475957750687919	-1.1886310620997427	-1.3773438662717834	-2.2298510000174083	-1.104066202916393	-0.7614534788223893	-1.0383282380110734	0.08736158132510982	-2.527479263005442
0.039038140886985664	-1.2391484599618017	2.6632798266169604	1.6447987785218843	-1.389456847487765	1.0569394501180749	-0.5666115586140834	-1.6316655704248788	0.47155621969509876	-0.7842975645665445	0.8371112331677436	0.7103553376418658	0.6683847917015238	0.459263642719578	-0.4324324170744543	-0.7975240355853442	-1.01477713883753	0.4273431045428696	1.0077429832058413	-1.00123690808823	-1.602125124756705	1.2291273601180828	-2.1153688523798966	-0.9542575777517532	0.4291774981982388	-0.7902818307840244	-0.34253534742844965	0.005617487817659547	-0.719617013858454	-0.8977362575044067	-1.2797761066463849	-1.490231582396961	-0.01107682872407499	-1.1257682272237646	-1.3716653164566852	-2.238967937321591	-1.0739206117681976	-0.6623326537588133	-1.0625642970660958	0.11854238738612784	-2.497622396656712
0.028394141856014743	-1.2220306079613403	2.6262345464428796	1.6028282183329843	-1.4120588394383389	1.0519023528222138	-0.5379145369028714	-1.6777610621466004	0.5208887556639814	-0.7458858593356156	0.789966870865126	0.6930635713265437	0.6545186734690995	0.41898224743296614	-0.35571844034834965	-0.8435978788312759	-0.9895623343745026	0.4351819276475381	0.9289530314526733	-0.9139411304402488	-1.6081981020824678	1.3050813476811443	-2.0956857356051968	-1.0478006875955046	0.47164536446278554	-0.7551970987387737	-0.303156954481851	-0.00595979055470707	-0.771514434506021	-0.8851668798556945	-1.2905415471095547	-1.4765558811658335	-0.027866395818437317	-1.0555284853927813	-1.4078310038225188	-2.231207656984382	-1.063644679809269	-0.5786443514870054	-1.090927981848839	0.12266737123976408	-2.4829600274620494
0.005565867476416809	-1.2201549698467558	2.5902915751513174	1.604835524925689	-1.4587872164054425	1.0181693504451605	-0.5181649100883331	-1.7354983145348328	0.5672215791345413	-0.7009306101948419	0.73302033567221	0.6826682381909541	0.6464404440079361	0.3838966231143738	-0.30413971825478714	-0.8887070858020449	-0.9922242160296764	0.44244671163144167	0.8434561035757785	-0.7996206730891096	-1.6210465150799358	1.353150157111036	-2.059665021068351	-1.1437653679784783	0.5085344990490278	-0.7491594610678105	-0.2903047343332644	-0.030758641413960498	-0.8218387010500845	-0.872764295581702	-1.2860364913012716	-1.447255034681721	-0.05477166592684607	-0.9800498339764958	-1.488012707642691	-2.242810111343732	-1.062358848907213	-0.500893938867731	-1.1437675877143663	0.10820779801033269	-2.4798377826881968
-0.007749476451743889	-1.2392440113374503	2.54683942544609	1.649649406600568	-1.5167176253333006	0.9768594982535662	-0.503053888744407	-1.801773412844323	0.6060657335497356	-0.657243213218959	0.6758025301019085	0.679795015649779	0.6518494037924344	0.3454164284300087	-0.2839549668436819	-0.9327255794160942	-1.023060288223335	0.44143895406387657	0.7568259970463386	-0.6754801497826053	-1.6376632883667228	1.359100648026923	-2.0128465499432364	-1.2342388813640608	0.5351295018695337	-0.7832867683691223	-0.3060998093001256	-0.07235204348064947	-0.8572146706572571	-0.8583986815898601	-1.2727072330892415	-1.3994215230182872	-0.09290420570883129	-0.9022658991367715	-1.6094872392068946	-2.2828669269395143	-1.06525911194185	-0.4352738935083621	-1.220218611937621	0.08817595581981946	-2.4804276112697052
-0.011726607839125934	-1.2855651948880067	2.489495295675584	1.7203405617688226	-1.5646370428963554	0.9316198620163707	-0.4807050694319848	-1.8693549846524857	0.6275624939887791	-0.6020511116880074	0.6140460067249055	0.6800466847774729	0.6752759338944209	0.2986261491489143	-0.29692101869044873	-0.9783860071155284	-1.0608172527204451	0.4314124040878481	0.6803304317522125	-0.5480284562225595	-1.6533319159057847	1.3195120629556734	-1.9504422830812682	-1.2979690093110043	0.5595076447575461	-0.8520611278327402	-0.3371272951076577	-0.12981443497332917	-0.8599543585239517	-0.8318699815031094	-1.250873709258314	-1.3320602789233889	-0.12572443896534752	-0.8190757686580079	-1.7694201605324658	-2.312414713194106	-1.0769137403679827	-0.38446113287520456	-1.298493586996975	0.07270284042034211	-2.4789562454060516
0.004563538410000916	-1.3441027987622332	2.4304375328824714	1.8161818316430722	-1.6004446540492698	0.8758395460309606	-0.4513090797731465	-1.9386369136892807	0.6325820600679304	-0.5391124658554614	0.5415803766585843	0.6674247789426992	0.7034172795308186	0.24333684814497944	-0.3282491081513278	-1.0261956092517228	-1.0930521176270183	0.41508736931453727	0.6091604057085676	-0.4139296061042785	-1.6761843046575435	1.2332648108330357	-1.8701827181185944	-1.3405378698228683	0.577216916924543	-0.9394407901775612	-0.366895870532132	-0.2018841562569575	-0.8364970310229832	-0.7974421182597851	-1.2130692870053177	-1.2298161939819843	-0.14270596335432825	-0.7347431968366556	-1.946432263627297	-2.3034597647815014	-1.1081415725254087	-0.3415368549014974	-1.3586689732115276	0.05745102243790544	-2.475176854658236
0.04749816603471079	-1.4035923774531074	2.3811513291789357	1.9489253214157476	-1.6389711712856532	0.8082274701672455	-0.4106690862468613	-1.9940136375268334	0.6300174473777367	-0.47577173902944614	0.45625167213027246	0.6351202500795096	0.7272026184963772	0.17404415714420582	-0.36662021391900407	-1.0690119725532596	-1.1178076170201328	0.38595488393571453	0.53578008066773	-0.2668342354833374	-1.711324523884392	1.1056043113856446	-1.7627173173656334	-1.369911255189864	0.5802641847855449	-1.0331121008396973	-0.3889652576975159	-0.28969876929755534	-0.8057705317005303	-0.7724273888051014	-1.1722600530567782	-1.1021553540611149	-0.1447862447332092	-0.6656662970865226	-2.122651111040973	-2.25525794523101	-1.1491702935585038	-0.3252469697324085	-1.383724560861401	0.04965250146139551	-2.4792158982055192
0.10628614513189856	-1.469289256621305	2.3363610053717863	2.1050206230250326	-1.6750426864773202	0.7376939721113575	-0.35717231865362786	-2.0151446674904925	0.6211032074063046	-0.41956470724885087	0.3588129720980848	0.5906237501413568	0.7311327492263413	0.08891223707122689	-0.41285000826063467	-1.1049204845955738	-1.139619388465174	0.3442509418121382	0.46737292837057465	-0.10673525405940738	-1.7551641533659226	0.9558192978623259	-1.622125639873205	-1.3785402319000495	0.5723442148947067	-1.1261112602530265	-0.4114030077081032	-0.39110207709589306	-0.7805867342300393	-0.7628089708629602	-1.1387272192285254	-0.968649881209441	-0.13397413851078194	-0.6186629961342758	-2.272508717830898	-2.1781562949922444	-1.1846127936726674	-0.3424653521485518	-1.3710718388970058	0.051976124340321325	-2.4866721008174095
0.1666281940660059	-1.5386418606430223	2.284682454442871	2.256038875855372	-1.6979780308978978	0.673432107826088	-0.29369937217154296	-2.0083654292086357	0.5957046982813526	-0.3889157592628013	0.25255191158346874	0.5465257263220538	0.716217031234123	0.0015760505269666269	-0.47957199971406766	-1.1321091538344388	-1.161697348075732	0.29648769785826545	0.40898820069293346	0.049194630771197546	-1.7952977095050642	0.80336508626541	-1.459266526144133	-1.3789646699288334	0.5551617213255294	-1.2224477287738016	-0.43270328563624866	-0.4778980551032813	-0.7622521564262847	-0.7490977001104019	-1.106422250898883	-0.8286043380908934	-0.11864433968014021	-0.5825373688225403	-2.3728942568960996	-2.0846735180925466	-1.223016276614066	-0.3823233428426722	-1.3386604823957946	0.04502295949690562	-2.4932692052779726
0.22948985918541515	-1.5999009092533159	2.231699424443377	2.395932034663235	-1.7141734050655848	0.6114791094668914	-0.22517328078670346	-1.9803414339706678	0.5567367349776662	-0.3814675331176516	0.13872362218328066	0.5185240404615244	0.70441322562877	-0.08544838975921273	-0.5682700843653234	-1.1473586166524414	-1.194903016880075	0.2470916315164388	0.34964647761614537	0.17698311359686075	-1.8275415856996262	0.6528362613776055	-1.2887249354690988	-1.3821403758941986	0.5209211124672166	-1.3165254564700994	-0.4457538550091753	-0.5302465884850759	-0.7483704046443109	-0.714113858951347	-1.0702391299204603	-0.6922024427171826	-0.10754206545422136	-0.5540946595397179	-2.442260596673205	-1.9744755124430367	-1.2793713876491646	-0.4351540874119683	-1.3222699104987892	0.026553477070699133	-2.506758328489853
0.3140947085024317	-1.645931899737087	2.185864554664584	2.516566371216144	-1.730101402772957	0.5564150131156913	-0.16299236596538247	-1.9322515591373848	0.5139908318765632	-0.3988899619717611	0.019656170569112386	0.5065103350186788	0.6883573673223984	-0.17529429112863232	-0.6637100140247341	-1.1470566180617372	-1.240890937005046	0.20504645502663005	0.28840678040046436	0.2558733402050696	-1.8598442884551782	0.5131159453799847	-1.1217450068888897	-1.3866386610742558	0.4715283025521588	-1.405429182693028	-0.45544867934173106	-0.5522273881103236	-0.7425444017355736	-0.6609409864415021	-1.0383708320674376	-0.5915563839948325	-0.10237707499206312	-0.537647584354084	-2.4902138699840086	-1.8492024155709508	-1.3534423911125868	-0.4804819751945826	-1.3295906994710802	0.014660953878938083	-2.5296911201860963
0.420764590799849	-1.6795978344239575	2.156857946253851	2.591189408929328	-1.7399144661086958	0.5179464796045503	-0.1122581859746731	-1.8693466631652327	0.46950099214612867	-0.4429243159339441	-0.08243866280625718	0.5039586896962243	0.6514034077283684	-0.2650709155518115	-0.7506073452861899	-1.1411544514298129	-1.2832774878318411	0.1666783180159435	0.2307748357146205	0.28010444157868714	-1.882630929874066	0.3851881387234814	-0.9792644268079126	-1.4047341216764235	0.41715670325075827	-1.4827500234423403	-0.4519269686238512	-0.5487836777950061	-0.7407679374619143	-0.592782370726116	-1.0388723545950391	-0.5238215272885343	-0.09110516408717988	-0.527679783639992	-2.5031671548262855	-1.7162500328074461	-1.4337603897084965	-0.5112534222653113	-1.330725046977367	0.020813022072665728	-2.5575797542030547
0.5227400787082284	-1.7056196590589365	2.1374881168073205	2.625574875659461	-1.7312438294670325	0.4941227528245008	-0.06085832222431901	-1.7998261848271948	0.4311556106817173	-0.4898218756802663	-0.16665799295541098	0.5068878387102201	0.5903690140286455	-0.3508357749972583	-0.8172791415231824	-1.1435704401554494	-1.304953555506226	0.1300450547924577	0.17044808808473635	0.27213848915929906	-1.881146424305546	0.28355716301556894	-0.8629183646311797	-1.4381927230704634	0.3615925357348483	-1.5311527290685905	-0.4324523131483076	-0.5286384895240196	-0.739288106059466	-0.512884067482416	-1.0829328380328578	-0.482631661665432	-0.06147677886907639	-0.5157535120528901	-2.469695634621447	-1.5625630719218226	-1.5166250478409782	-0.5418900874775965	-1.3012869801952767	0.03600287677833071	-2.5861543845050274
0.6229913767087834	-1.728445821019445	2.1239764092386304	2.6426260960868637	-1.7062562839029933	0.4785402638091479	-0.010499345807227113	-1.7363720706963655	0.4038504446739877	-0.5391643472739736	-0.24301453097199105	0.50622021644092	0.5112499829341313	-0.42152660073124426	-0.8527797083506716	-1.1554451420229581	-1.3074536365117715	0.09953806463002522	0.09750822117739674	0.2553982900830418	-1.8600519116116154	0.2170247860693275	-0.7665185499379985	-1.47751387473708	0.3080989007631486	-1.5504223674864037	-0.38409962978614576	-0.5116215966595895	-0.751856674119448	-0.4473342712177666	-1.1518619212876067	-0.4755256237793093	0.00021293867333276316	-0.49879233826309044	-2.3871583483822354	-1.3887439291046393	-1.584895525235127	-0.563574990924933	-1.2298730585550037	0.04411121413869763	-2.614142391815609
0.7428340699019798	-1.756881202624512	2.116693468892556	2.6360903754889238	-1.6809249686042622	0.4691351691388589	0.02464573086672116	-1.6711815395588094	0.3797006366243993	-0.6070771241063715	-0.3080141524428107	0.4925077443861382	0.4190796985964259	-0.48163379845097937	-0.8552800575696103	-1.1685424983790464	-1.2965503604771489	0.07823483503719089	0.020968610069920245	0.23408484729471954	-1.8355073941349005	0.17980709972237593	-0.687438374402503	-1.519214911065092	0.2564343581449907	-1.5436305135885813	-0.28674254418184564	-0.4905301636623215	-0.7900789861088064	-0.4065383224627265	-1.2398272432408846	-0.49682894089861324	0.0757012608125717	-0.4893712773343807	-2.2676911406453444	-1.2211208613903544	-1.6352643790706547	-0.5652747399175246	-1.1336434112926193	0.04466445768129907	-2.641380291038838
0.8673113855674093	-1.795356556552364	2.1003513786910224	2.5923389294075796	-1.6505829489907864	0.46995034016990056	0.0435814079933309	-1.5990286974198369	0.3564033412069992	-0.6864589370186104	-0.3517089272598707	0.48030528709752185	0.3308831385889315	-0.5464675732755614	-0.8376113413825814	-1.1729698563592783	-1.27386173389864	0.06634903613112904	-0.036082730712675655	0.20121066982031505	-1.8172573186841472	0.18158139974807647	-0.633787902372539	-1.5614578638048546	0.22480569316753618	-1.5056891387359042	-0.15898135604651126	-0.45203403258493535	-0.8486923082787451	-0.38317441974244326	-1.3448875658332684	-0.542868372200376	0.1316724366246223	-0.5009629768140101	-2.1334616381591527	-1.0821343924155302	-1.6792183654059272	-0.562601566391731	-1.028873676416826	0.04826275368237933	-2.664793921252615
0.9769192874677597	-1.83829805255683	2.076326821343202	2.512821721173354	-1.6001633879027033	0.48827990844015323	0.04995986874483207	-1.541929425720977	0.3262258089862525	-0.774592496716117	-0.3703496558790095	0.47571931632620573	0.24770319596371185	-0.6016372140996267	-0.8104620036903671	-1.1667979434133264	-1.2630002128703723	0.060216384857623526	-0.07135942304104953	0.14819294911183684	-1.8001560913656753	0.22787203513474502	-0.6103034866074525	-1.6063649231002863	0.22418745995203837	-1.4482162991068663	-0.03437351578385395	-0.40080754896053455	-0.9276133167890357	-0.36891572458054983	-1.4418629994031107	-0.6030311000399927	0.18022870391666815	-0.5176589410064227	-2.001461958044989	-0.9694508697108539	-1.7288942992553473	-0.5637172606644012	-0.95187796550553	0.05744659648956357	-2.675840384795425
1.070370380471855	-1.8780863531648901	2.05352972585146	2.423611965270232	-1.5419274058773418	0.5134324111205144	0.047587613892282096	-1.5112980311438329	0.289772934817363	-0.8694900963521439	-0.3751394000050829	0.4724895625207973	0.17318831972605803	-0.645949268076581	-0.7810789788665542	-1.1531141820267439	-1.2745559108793025	0.05680085208907202	-0.08950629814118463	0.08413208564127832	-1.7821828467901704	0.30466668450037543	-0.6147861061832616	-1.6600980196192683	0.23434623888361267	-1.3796412403042315	0.08576944295946769	-0.338029640644813	-1.0291284178155335	-0.3530404167098392	-1.5248563307810288	-0.6665230491693085	0.22036563498431366	-0.5211882687254936	-1.8895161685044166	-0.8668714041184202	-1.7887318689835137	-0.567240308686491	-0.9381908385464153	0.06942763864814114	-2.675523031373852
1.146478421923111	-1.9188514011684705	2.019353336917472	2.342866860161509	-1.492605130003021	0.5387592567381505	0.03475504650750236	-1.4978116741363103	0.25135326801985575	-0.9521663793399039	-0.3841237129516229	0.47357663333625444	0.12477930332865159	-0.7038962846544603	-0.7526465259540819	-1.138770714980855	-1.2987842533171774	0.05323862043410234	-0.10289222123468691	0.04444058440074891	-1.7693102110911183	0.40017283850385077	-0.6494817696505282	-1.7230247470117284	0.23803734725306108	-1.2946297387546237	0.21050276946609553	-0.272159632075998	-1.1378893599882522	-0.3364722748210635	-1.6150957979887763	-0.7417190606992972	0.23326248670875227	-0.5208618569133251	-1.8071675223357235	-0.7702703410558256	-1.8400329502230324	-0.5795578729720114	-0.9694528561646054	0.0774430310933514	-2.6731861561786383
1.1923510691507544	-1.9634349652581577	1.9622787673977122	2.2722497271452644	-1.4530125793469382	0.5717006479405499	0.012197444561373538	-1.4971903364214427	0.20730206549436483	-1.0140544264475788	-0.4024405366425404	0.47054961299482134	0.0960947143660982	-0.771875862628771	-0.7297920164685515	-1.133076722134756	-1.316211749094873	0.05163768910841325	-0.11762754788263427	0.03945610326961461	-1.7695974231241884	0.5078395335131635	-0.7202169427052729	-1.780191244013551	0.2370240300891983	-1.2066521744268528	0.33022474210061276	-0.22148641722598	-1.2333151547708925	-0.3395643673831658	-1.712347933642813	-0.819667228495436	0.2397354652481901	-0.5228570491152043	-1.7517412000774535	-0.7007619201098273	-1.8568487610199171	-0.6060874354422852	-0.992014878150879	0.07591165296743048	-2.6683777710033008
1.2044066049862634	-2.0118936684713726	1.881112250467444	2.22190160104668	-1.418218915290285	0.6160827054052046	-0.011824661655973196	-1.5055811694012364	0.17538059664428662	-1.0580142008706508	-0.4169960143544874	0.46123086446103356	0.08993795666967004	-0.8335480895431153	-0.7173122307810513	-1.1366801810471427	-1.3090507655048764	0.056784906557939455	-0.11838033087443153	0.060450482543142336	-1.7847400720002775	0.6214877115785489	-0.8109218570568603	-1.8209751910293694	0.23215132805936117	-1.1242941071675905	0.44109791056353653	-0.20763401492157169	-1.3089098755792843	-0.366820115513564	-1.7964394264173755	-0.8665463633891562	0.2639354767394273	-0.52027023550377	-1.7178246827831873	-0.6625882253786515	-1.8336502284953275	-0.643466937517252	-0.992569559090076	0.06143437594463602	-2.657921136042
1.2080205070330639	-2.055504024105379	1.790308954572972	2.206896875410105	-1.3878664784121215	0.6680463246556776	-0.021165415137890862	-1.5223767045062446	0.1586097983488275	-1.0783711724593537	-0.4222797134960983	0.4562534083799708	0.11012850029178015	-0.8969333464008551	-0.7207160938959174	-1.130997916301654	-1.2753649141274432	0.08020889179137752	-0.11168136308040529	0.10355241824181674	-1.819042877829499	0.7349266926976732	-0.8808347466464415	-1.8489956801796161	0.22369360501658164	-1.0505411390354884	0.5497163745783468	-0.22330651637161308	-1.371022799038796	-0.40286459146570525	-1.8455108116611432	-0.8866696565180006	0.2884256562341557	-0.5167041864558306	-1.691864906924898	-0.6543065432966724	-1.7862495009920447	-0.6976267809684202	-0.9921997717972781	0.022503734338857807	-2.637568844389854
1.2240623699354645	-2.082223019888609	1.7030965863045224	2.2273705318068484	-1.3676187882809498	0.7112409653583517	-0.018923271201998007	-1.5441152030393495	0.14101478659569217	-1.086292816548427	-0.43552742506035136	0.4458475890307267	0.15165643455788452	-0.9669786369539664	-0.7444584312722382	-1.1107728067999076	-1.2227640448708936	0.1187938880254644	-0.10064588475384477	0.15422679469163142	-1.8770251046502842	0.8285616962373643	-0.9215025374521286	-1.8689707949092547	0.2178697749629027	-0.9929627872918128	0.6643217468135527	-0.24139892236755317	-1.4251632974652995	-0.4391314585841387	-1.864015263541613	-0.8983737189186736	0.30076449256726384	-0.5223103093298225	-1.659496205593862	-0.6599154086675971	-1.7345805292444378	-0.7735426627366595	-1.001344511605668	-0.03001899462155344	-2.611481752018589
1.2332672451233708	-2.091158842981676	1.6299109782267263	2.274796960023209	-1.3553576677436208	0.7270543409663125	-0.00561564767965427	-1.5631131584372358	0.11606552686612563	-1.0917079396056315	-0.459739318444897	0.4251932435370473	0.20079648209789558	-1.0452395435407522	-0.7830020830964283	-1.072762032723271	-1.1723709715753998	0.15620529316820908	-0.06833227441446024	0.2011291313665335	-1.9462847292515022	0.9040856678553315	-0.9594027570522068	-1.8908141948905937	0.221659654319442	-0.953618492100057	0.766487789122269	-0.2483277088878617	-1.4678451013836566	-0.4629016528582251	-1.8786502097134323	-0.8935833393962739	0.29740747197301765	-0.5346935574539603	-1.6203364617241562	-0.6533244856414749	-1.6915337680456166	-0.8727720620750924	-1.0230420308668857	-0.0640855190007809	-2.5871641453918484
1.2159517806090572	-2.081787730288432	1.5772071356297919	2.363331808069782	-1.3480725273054115	0.7194492193241051	0.024328018163255513	-1.588460408608923	0.07698790426120335	-1.0928720289334977	-0.49005681972641524	0.4073142492571063	0.2456576501059661	-1.1317097682570094	-0.8289652153507182	-1.0154497370679174	-1.135548275345497	0.1864380201951652	-0.017123010147993285	0.25032163504763255	-2.00559574427348	0.9636293171894262	-1.0084390441519355	-1.9095349436601663	0.23550222525105086	-0.9314570401699374	0.8334043407053503	-0.2585399129010033	-1.4900659030956425	-0.4780328056724965	-1.8837519043907585	-0.8798151597959875	0.29366653678953547	-0.5332328645945068	-1.5724460684368589	-0.6340984290721868	-1.6487155990071607	-0.9883250420472252	-1.036354373407624	-0.0795542084519176	-2.565128918928335
1.1742999502757687	-2.045184475535326	1.55815500219307	2.507335373436244	-1.3562848043008189	0.691554349360122	0.05195692002376569	-1.6265034744991271	0.02012778787200078	-1.0947689432978485	-0.5275366687332289	0.3873205352236242	0.2771624096691166	-1.2129338387716173	-0.8821250867621545	-0.9559091022966854	-1.106413719660831	0.21002146073992675	0.04092536768224939	0.3077388871101208	-2.0398985501027025	0.9919483852852121	-1.055483055884638	-1.915499813814682	0.2442562612551046	-0.9223087490451958	0.8701434745852152	-0.28075856639187324	-1.4742410393595535	-0.49215892148525436	-1.8807816804557387	-0.8788496856219747	0.3157818027787608	-0.5054674598219339	-1.502504134598427	-0.6087572918457884	-1.59961471731116	-1.1020809305734454	-1.0216828127095734	-0.09082709887596517	-2.5453440167268795
1.104311633537351	-1.9745401584724322	1.5851254679954834	2.6989830792308567	-1.3874706223539923	0.6388132548488281	0.07181245107279288	-1.6721385105928674	-0.04349936862249832	-1.0822752492023926	-0.5639111921724865	0.3631672897740851	0.29639389408579225	-1.2954237880311612	-0.9426354201810853	-0.903343755363182	-1.0911574842136302	0.23282675936542882	0.09541003879600479	0.3856045653208203	-2.052594706118783	0.9833713104884854	-1.0992661263326327	-1.9191340644361439	0.2388677551815693	-0.9029531377932326	0.8866671793557762	-0.3195132342797191	-1.4076019648988605	-0.5048181109511231	-1.8860909016962109	-0.8950001080117787	0.35738743035638976	-0.4610183312999049	-1.40685394499573	-0.5757014336579378	-1.5293762042863648	-1.2031111652983026	-0.962217018327148	-0.11878138859653127	-2.53434884262594
1.0171917658747884	-1.8825595731211826	1.6485395169837027	2.9046558057089884	-1.432059987638571	0.5682232131376078	0.08517151379474532	-1.7196209168567047	-0.10774203216264397	-1.044401813688527	-0.5960061217476192	0.3491542129278905	0.30689995174532897	-1.3820262687356952	-1.0049402325877608	-0.8487963594266082	-1.0808909720259308	0.2552493652437546	0.15392690391369498	0.47407378767321545	-2.0464248379866836	0.9504731536800846	-1.1529729835144933	-1.9205892805348312	0.2283907141804785	-0.8583097897329802	0.8916340058509942	-0.3791369935078378	-1.3063568331147013	-0.5107072001046704	-1.891175302493274	-0.9163774078264091	0.41070245290570534	-0.41332956554210476	-1.2930072439753162	-0.5368544725961372	-1.4273419504557359	-1.2885441438488499	-0.8532546950911148	-0.17283549568286363	-2.534791214062072
0.9129449451278342	-1.7793534706011367	1.7441034394494022	3.109819085611533	-1.4817607574632088	0.4743513213432725	0.09655168024939194	-1.7652226670014344	-0.17583692083330127	-1.0010257052237173	-0.6177198983732582	0.34438298571535536	0.3029765277230949	-1.4567886895373479	-1.0680920892718688	-0.7807645798138194	-1.060243121383054	0.27682685797206497	0.23623651657000044	0.5310124444635105	-2.0246417084905723	0.8973991136100073	-1.2087801876045168	-1.9057074221505979	0.22489348960050565	-0.8023023961405839	0.8918404509620423	-0.44074631544028353	-1.1911466257083405	-0.4980608408983967	-1.8770764666095796	-0.9311554512179032	0.4779455396226394	-0.3712877241348175	-1.1729741160268703	-0.5051400849166765	-1.3099777348705977	-1.3462345232031327	-0.706469128352512	-0.23346656200364171	-2.53233893762265
0.794909202958037	-1.669200429177451	1.873877445880432	3.303974836085967	-1.527905767607805	0.35345627427132864	0.11023450734535396	-1.8015182205685747	-0.2341049211544993	-0.9692029401438302	-0.6311579040828411	0.3441872430604821	0.2894356848155911	-1.5094738071530684	-1.1290133960254054	-0.6981752953190116	-1.0229663394590338	0.2966343967446832	0.3380504162105865	0.5526804022682728	-1.9984950323233577	0.834043431032924	-1.2491237637867967	-1.8815030856341484	0.23017590831753604	-0.7446263479944656	0.8915409031538548	-0.48656937972608566	-1.0764596920186107	-0.4742778163647163	-1.8414899845002008	-0.9426079724544657	0.5408003933021474	-0.328180964190331	-1.0595530643963442	-0.48108979667004925	-1.198664068030133	-1.3833070221560897	-0.5418937945549647	-0.29234052683311795	-2.521465575946153
0.678602248535819	-1.5529108660732196	2.036759227394275	3.4666798804452	-1.5605569475603704	0.21482536731012264	0.12029843545706768	-1.833666899654792	-0.27762905155469514	-0.9513784302962514	-0.6487216488156435	0.35515582254248723	0.25938963418378436	-1.5571394951184723	-1.1852006664284045	-0.6114987677616589	-0.9580999370855073	0.30111190188665027	0.43850690396702713	0.5495500346731148	-1.9691128953016768	0.778431909485044	-1.2763906834916379	-1.8673677834255435	0.24863876653419284	-0.6885486129923111	0.8874848639132618	-0.5015231488430503	-0.9686186450420081	-0.46134919144737835	-1.796456720297638	-0.9591948927466964	0.5779776107341743	-0.2792232725127263	-0.9651894968130816	-0.4679535099935605	-1.104959141042821	-1.4283016992331077	-0.3681037611909305	-0.34762062160985535	-2.51496143359898
0.556948006479468	-1.441444877969325	2.211949322500259	3.598900860909579	-1.58557227249691	0.07084637294872777	0.11557510659886419	-1.8725060544921703	-0.3063385640976069	-0.9596567591375955	-0.6721318775028412	0.3710703994645932	0.2083717084792859	-1.6153258320560908	-1.2380970129535285	-0.5441560140597008	-0.879449163238817	0.2866971417429963	0.5337900107372864	0.5232627462041505	-1.9339415326013634	0.7347368658390294	-1.3014162934085747	-1.8575905502624874	0.28168314899328883	-0.6300401914973798	0.8676701811959917	-0.4869416727331469	-0.8704431635318455	-0.47662575387037875	-1.7597158716807624	-0.9797213915650704	0.5945841487801806	-0.23128153760049602	-0.9002054109818689	-0.45937822304559406	-1.0267056153952123	-1.4794589023933988	-0.19019609635033147	-0.38124455115500155	-2.5167469472940884
0.43060856571358785	-1.3546099111437462	2.3702437661754976	3.6928088463431314	-1.6019308504780365	-0.06638979051427968	0.10475471966937284	-1.908729488503121	-0.31633171009732675	-0.987361436623081	-0.6927889143001582	0.39146608502147606	0.147910738290505	-1.6711473059652344	-1.2808727489638518	-0.49923152467353765	-0.8091859262938215	0.26602535518300374	0.6111224464850595	0.4852835524930227	-1.89723029815748	0.7023229612210486	-1.321409528518708	-1.824950507923959	0.31777114112867977	-0.565951351494917	0.8369098596498162	-0.45439705903253336	-0.7859761202159828	-0.517254909250699	-1.7296245200246716	-0.9950358094976833	0.6016731763116477	-0.18022256988205698	-0.8693941994638319	-0.46205103975664735	-0.9522310038986449	-1.5248616689862589	-0.01048446917594691	-0.37634945229006356	-2.520103200146474
0.318738526654172	-1.2939312486670216	2.495748130777733	3.7370915102212434	-1.6129905131547269	-0.1814749770008198	0.0968421604354191	-1.936722971621163	-0.32338174194774855	-1.0174948130126662	-0.7122920397906864	0.4137807476770271	0.08793265105830665	-1.7138943307475796	-1.3264311822855916	-0.46768586605810053	-0.743901973856739	0.24595312059358831	0.6499668496947708	0.44435479384512017	-1.8745094040714645	0.6751932165049357	-1.32581226912933	-1.7543801063881332	0.34443564945862043	-0.49608670018003725	0.8029638066841327	-0.4196548824430155	-0.7079883387162449	-0.5765264318207896	-1.6842540251569975	-1.0105573789772109	0.5874013746629699	-0.12402261612196623	-0.8698972396518811	-0.5064562446607543	-0.8814638715030044	-1.5574863666105838	0.1718806316805448	-0.34222096463406476	-2.5241775051850435
0.2226436757914138	-1.2510216031211052	2.5836343996730506	3.7526143909218788	-1.6274566213842696	-0.26683704866762936	0.08633646037412329	-1.9526808103427338	-0.33435828426177727	-1.0493175780925532	-0.7180696939478352	0.43174363166619933	0.03387994010584093	-1.7373351301936033	-1.3786185213784947	-0.45529805978890964	-0.6826578182845668	0.22090269118464984	0.6608101281085321	0.39121653803105333	-1.8723155193851206	0.658426468663819	-1.3226359055724672	-1.6613827025813896	0.3606231167874701	-0.42463936714558403	0.7593391211593082	-0.3990701815942473	-0.6381162992547074	-0.6398950839544961	-1.6261595578864678	-1.0379309762480644	0.5292650991325552	-0.08646077683669047	-0.9034606614295353	-0.5930443693626184	-0.8209369535412362	-1.572357298325504	0.3521519369197057	-0.2969656428492661	-2.5316689692882193
0.13269153884026458	-1.2329694710031904	2.628256248323482	3.747463319990925	-1.6378530515425151	-0.3367674143999719	0.08490524029088783	-1.9509166550451642	-0.33010987068809083	-1.0847850128229182	-0.6949266868264187	0.45216378505494087	-0.015622269651607212	-1.7480163757230112	-1.4163527753375826	-0.4629154611350296	-0.6430792916351906	0.190615749351844	0.6533423606633086	0.318023367737022	-1.8868145364762572	0.6645396683156861	-1.3223398835250084	-1.5671801979429207	0.3612413500029673	-0.3686163421287969	0.7122291564067884	-0.386112316654028	-0.5942113013618037	-0.6934956317841336	-1.5658255331219944	-1.0727065421863475	0.440161201444843	-0.0831844182720505	-0.980720862619112	-0.7082083469696002	-0.7647104255963431	-1.56510902949366	0.5214295658864853	-0.2339799720111763	-2.537115266896818
0.05742949990378141	-1.24622633963948	2.6198228633358274	3.7092330556005777	-1.644096465511962	-0.3907948770700773	0.09033358876725982	-1.9376411090480432	-0.30039573744998604	-1.1221493619176337	-0.6481791080608723	0.47988933395591654	-0.05337768081941001	-1.7613081025448367	-1.4334787557468496	-0.4843866813265758	-0.6140230265874422	0.15863858121900787	0.6239237615104637	0.2298058510462988	-1.9215187470745891	0.6916074287514256	-1.3310795820690384	-1.4674334715534632	0.35018997400286433	-0.34343020957904924	0.6765870151758265	-0.36785444709939397	-0.5824926364721468	-0.7349373702720602	-1.5008221606867473	-1.1014451201859772	0.3424906514694204	-0.1043726250294302	-1.1058472724715602	-0.8548943504472921	-0.7243603375393328	-1.5453297917670927	0.6592203065840492	-0.13321440613591815	-2.536291430236777
-0.019561326780280764	-1.2841814694110225	2.560914321395807	3.64674094232834	-1.6470549686832463	-0.41357725819775537	0.09525057108281465	-1.9197887450619429	-0.25655677873333915	-1.1618386470794249	-0.588511771470897	0.5005996059224171	-0.07756206889492237	-1.7702668712745435	-1.441688810835886	-0.5199198941493742	-0.5796534369809356	0.1351603811797196	0.5594046532826445	0.13677047528216693	-1.9782690765005189	0.7354535590808513	-1.3365019541764638	-1.3622410536696985	0.33773019689053396	-0.34804538763044623	0.6682846833570073	-0.34353130397138554	-0.5965443688881855	-0.7730731785379885	-1.4400125542150648	-1.111884078496565	0.24105238157173173	-0.1381766483271182	-1.2715893405841272	-1.035314540596321	-0.7100054642188833	-1.5267710786475408	0.7626757974327351	0.006167559012921031	-2.540292006702658
-0.10430411128992223	-1.3375203706619956	2.471487708210507	3.5536341378341754	-1.6424331755835049	-0.40809252363051274	0.08955897493785608	-1.8930795448098987	-0.20974286929606736	-1.2004903038709729	-0.5225161423457968	0.5200794954868571	-0.10099195235077352	-1.7669100883339925	-1.446416572784368	-0.5728957246042232	-0.5539636693206121	0.12981225003792607	0.4608781729838971	0.043891086125268944	-2.0483038275524326	0.7916151911170488	-1.3206671240187318	-1.2718281742882283	0.3109120448028956	-0.3733956501362984	0.6854398672907742	-0.3338103198981173	-0.64048269631718	-0.8169997106339117	-1.4109328945543083	-1.1129938189264643	0.14132387083308046	-0.1740574667797275	-1.4670204536413896	-1.2330219827685525	-0.7161274480136708	-1.5155692086346897	0.8339897765614414	0.17189719463461187	-2.558871607020162
-0.18889976492742938	-1.3933825360180605	2.3700801045946873	3.440528289564969	-1.6440617412963363	-0.3934524288706993	0.06473199653839426	-1.8622872681458695	-0.17068647107202936	-1.2298973404013884	-0.43327628580921224	0.5749188974923298	-0.1327247399767542	-1.7683176699235106	-1.4445342521678526	-0.6355061897100928	-0.5567873516254143	0.13253255764910682	0.3419424644447727	-0.043589039331261105	-2.1159232292178043	0.8483850439044147	-1.2940204409847567	-1.2051648763923677	0.2659419801987032	-0.4003012393690394	0.7137552310512033	-0.351882042949221	-0.7107146947685021	-0.8445206174625819	-1.4164626127681215	-1.1140591697391682	0.06663909085735815	-0.21869836224140543	-1.6713079761632552	-1.4313925669656848	-0.7314609815206855	-1.506520104416421	0.8906671748711444	0.35629105440950565	-2.583529006199293
-0.2854865846438874	-1.4411334512635077	2.25838107569142	3.3405417791782357	-1.6674485005200441	-0.37564588941227145	0.030954597406987593	-1.826477134668469	-0.148715699459902	-1.2445895096062964	-0.31606723872071474	0.6661174976405101	-0.16929977058402165	-1.7704337657359406	-1.442953102849979	-0.6955306086314827	-0.6038087081576886	0.1387768276405387	0.21750903756661777	-0.11776067107066465	-2.177677276713849	0.8870051245948231	-1.2862157962096852	-1.1489988404583928	0.20907549892707097	-0.41824220671363116	0.7600596550762994	-0.39130890654426087	-0.7916588061195271	-0.8281663132337037	-1.4409248063988918	-1.11532797296402	0.03659554218810424	-0.28877489816630403	-1.8589032709066686	-1.6117267005160627	-0.743565650762538	-1.489503894787943	0.9478043087340566	0.5472264658321193	-2.6079139302184884
-0.38393093162104275	-1.4799237708370159	2.125704482988955	3.2536180014989093	-1.6964814172044427	-0.350342603651023	0.0012560242210381601	-1.7811194814831517	-0.1415807700859429	-1.2456692916290801	-0.186019410039843	0.7721680717271979	-0.19896018552133535	-1.7514140950408859	-1.4435742686534294	-0.7433372787425252	-0.6858103212644211	0.14714504237880138	0.11550694217808262	-0.17599330767096247	-2.2411684379520778	0.8954582308308019	-1.313167898816435	-1.1023220261679425	0.13763115159770653	-0.43431912669961487	0.8260856591215262	-0.4476440775433378	-0.8821618284215014	-0.768946111701988	-1.4709210417135399	-1.1199814845000646	0.051894092156831474	-0.38629042705160677	-2.030323888834334	-1.7621536349586584	-0.7463159001919347	-1.4586201295018455	1.0092439677199327	0.7281459561594756	-2.629814521897093
-0.4813683516920282	-1.5002832917298528	1.97996865885298	3.182121311147033	-1.721323121062855	-0.3170242547464077	-0.03214919717202173	-1.734316663344951	-0.14808958022381377	-1.2342975332089494	-0.05000768186809483	0.8746428469578973	-0.22531084019373931	-1.7201103621965923	-1.4482204633751958	-0.7791519659799603	-0.785573470199694	0.1483728482759932	0.06633179365540902	-0.2098601271913966	-2.299652420734251	0.8864976282992625	-1.3664330723084364	-1.088198092835109	0.05309416120168546	-0.4453197416146718	0.8924800260119561	-0.5105926201539627	-0.9833169704582149	-0.6817473907494244	-1.4918206960103129	-1.1282305550289844	0.10062892437410373	-0.5093803214203027	-2.2000419092024464	-1.887917760658344	-0.7453443835103817	-1.420102469511135	1.075730723539948	0.8605260710331508	-2.6420374370128017
-0.5966086072912716	-1.5007787433072906	1.828461357205477	3.137938794886344	-1.7418034634387172	-0.28610901119341914	-0.08473821418392222	-1.6832754343660479	-0.15852136342847684	-1.2217746558155806	0.09437698869817471	0.9672850491857673	-0.24682260523872132	-1.6918863045078887	-1.4541780081264688	-0.805947743848394	-0.8913910950565389	0.14716417701616016	0.08415032723784502	-0.22141377157714937	-2.334529650629613	0.8629474757747365	-1.4303315456956736	-1.107748769535964	-0.031874494989770935	-0.44189645967307667	0.9579878933078853	-0.5501073862645586	-1.0821357120149366	-0.5776683249246368	-1.5002514626380967	-1.1429494122642174	0.17380036660853615	-0.647105705417098	-2.363878228910287	-1.9790061392543887	-0.7472195535758798	-1.3902033605797766	1.13207831156148	0.9156202759795745	-2.646352161310138
-0.7105844569581112	-1.4979617471955748	1.6764678843914482	3.086171185166888	-1.7535819173788532	-0.26648365082179915	-0.14934282305740276	-1.6240763740504267	-0.15921115580721862	-1.2130942459807668	0.24068889358736145	1.0545967594728929	-0.25904222672335353	-1.6668930716756616	-1.4592320389818139	-0.819446787650371	-0.9889046930244014	0.1554845551610259	0.15640147779098643	-0.21821959127903293	-2.356496180580577	0.8173115493495166	-1.4926935236937189	-1.1551418229999872	-0.11702606041658167	-0.42375228381140434	1.0335994272151128	-0.5487267996967065	-1.1756850539156438	-0.4710403141938834	-1.5027417813958421	-1.1541281975280717	0.2747877600700297	-0.779457534956071	-2.492119618388734	-2.0170077207882615	-0.755130985376028	-1.3823373415634	1.1592926574612012	0.9130842075802894	-2.6457783606792145
-0.7893822346655741	-1.4989420335309325	1.5293650046981142	3.004433312372403	-1.760637877993935	-0.2485027684260966	-0.2173787291283224	-1.560882999853515	-0.16720213521018032	-1.18793824317969	0.3709229676019602	1.13261418905809	-0.2647529883557157	-1.641789625519872	-1.4643017558422968	-0.8172272446099503	-1.0686463164121334	0.17322555309889057	0.26145474679521025	-0.2002208638944163	-2.3815735974921446	0.7508953929289764	-1.5546326130525365	-1.220027786650316	-0.20387136536277312	-0.39808548496163765	1.113570596114475	-0.5219475568693355	-1.2734739128071484	-0.3685564773119232	-1.4983577827493944	-1.1521010716761222	0.4003546154888654	-0.8944687369735991	-2.5722529529600555	-2.0007531479488763	-0.7631995742864277	-1.398046915953079	1.1401136894914743	0.8643589422962947	-2.6413097680562676
-0.8331306799267779	-1.5106913137958755	1.3878843816632167	2.929557728493543	-1.763863757625535	-0.23571447837841958	-0.2920896278073116	-1.4946439613221196	-0.18989099837556173	-1.1559663190215808	0.47461303274881955	1.1900366950269796	-0.27845143889488205	-1.603227558080859	-1.4627080577203135	-0.8037868413110228	-1.139160083395263	0.190676342370146	0.3769628902227472	-0.1799106986026163	-2.4023220715920157	0.6701802378297016	-1.60392733209846	-1.2789071942683012	-0.29624052921666244	-0.3719888219411226	1.183417858685769	-0.48060235014068764	-1.3717660476936298	-0.2711063789439251	-1.481461661733302	-1.1559703666417052	0.551322331521081	-0.9941753051480825	-2.6026723735623993	-1.9421081070443986	-0.7535701295310322	-1.4103045771904033	1.0950296225235545	0.7625665564059682	-2.635350576028965
-0.8427907412503497	-1.5325584230600582	1.2636748689797481	2.878099270114829	-1.7721559003168808	-0.24482743082949182	-0.37946364709589864	-1.4173040587956387	-0.21510910026299662	-1.145706768510804	0.5650148982153987	1.2244314758118513	-0.30702536717988477	-1.5496638828287275	-1.4488886871940596	-0.7817673324159641	-1.219084384935801	0.20600318689457103	0.4994222638298595	-0.16529758962499347	-2.4117966082973936	0.5796212042035608	-1.6420295984928353	-1.3252997866644771	-0.3951505273268193	-0.35200013800133007	1.2344664723216194	-0.4239310812880134	-1.451430304858754	-0.17499918108007628	-1.450051651707225	-1.1887373024018706	0.73094971805205	-1.0951385587994138	-2.5772543332912408	-1.8566488424307264	-0.7296286724852546	-1.4044041269429925	1.0494808228768477	0.6157534239929062	-2.6218293969159157
-0.8036447335830996	-1.5547192643308643	1.1511527185965227	2.85222635086569	-1.79088266980366	-0.27023437995884925	-0.4682325764444677	-1.3331127984311117	-0.23643606565496506	-1.1617478545970275	0.6506837029183429	1.2308525339726044	-0.32973427955472834	-1.5003922292913907	-1.425303209869116	-0.7492130571480766	-1.3058669462702572	0.21637416034305837	0.6363486850399693	-0.14956775834558747	-2.4113259958094715	0.48730336662181334	-1.6918364826684897	-1.3531232153013601	-0.4813849154269275	-0.34138249298384904	1.263615712412949	-0.34304008403151437	-1.5046075796922223	-0.08789882545106473	-1.3942313296911644	-1.2373735263095986	0.9188893018522839	-1.1918298978589918	-2.4843757016477017	-1.7445322808465757	-0.7023511985991446	-1.3808472532394984	1.0045066926716513	0.4459386380526459	-2.593450307611074
-0.7171225850885823	-1.5795661609393494	1.0441854348090465	2.8521523287136814	-1.804803607847883	-0.2767086284944085	-0.5376452375637426	-1.2539116565891135	-0.2550356981032933	-1.1959506797511594	0.7230157222017731	1.1780229895841337	-0.3308643598072861	-1.45930470226671	-1.3978087800638737	-0.7073378739204832	-1.3858486609445342	0.2202042769210512	0.7793614368220572	-0.1370462879649558	-2.4045401789799437	0.4050850927234739	-1.7450264759579617	-1.3519635899727187	-0.5517574146371161	-0.34392650730345886	1.2812040262855817	-0.2532916156486803	-1.5389070052836493	-0.0205870068688686	-1.321000393721214	-1.2815300980152986	1.0818789014753327	-1.2699116834773203	-2.3330283219931687	-1.601156925340531	-0.6864640434537448	-1.3384957981641752	0.9344719776910054	0.26788716225013526	-2.5557365398858427
-0.5969994236703793	-1.618763458594324	0.9439090215311818	2.8568810379537624	-1.8047723560538202	-0.26826006399349334	-0.5803881866034497	-1.1831928840866883	-0.2817218196685625	-1.2375433644546148	0.7820190536888955	1.062101393044551	-0.3130781709064935	-1.4261273429218269	-1.3722719636998082	-0.6638969892614701	-1.4698336368531602	0.22248448787297917	0.910361694054189	-0.12591097129860135	-2.3904598685876204	0.34271728461484835	-1.7793509371752403	-1.326122135345246	-0.6139758201352128	-0.35339915048431025	1.2976629639624804	-0.16289163450348948	-1.5636275222024731	0.030742585012669132	-1.237678478618316	-1.3221946865015821	1.215583853361338	-1.3229168816258132	-2.158149302772663	-1.450137719013099	-0.6854282352270887	-1.2777129239467184	0.8219666924199187	0.0941642639249381	-2.50964977077529
-0.4497076271446138	-1.6636159821117626	0.8704538532026389	2.8647143233339705	-1.8032236560369275	-0.25593825910230855	-0.6075571615027512	-1.117555766466571	-0.3289142305649385	-1.2776444583758457	0.834920826090648	0.9170910398289829	-0.28684488361937066	-1.4051080876421103	-1.355218138914174	-0.6177498453867262	-1.5715749292145333	0.21639329498041712	1.0047238429089513	-0.10754000314672381	-2.3653063231853593	0.30071131260902	-1.7827857326782972	-1.2832576840633358	-0.6650331040919947	-0.36445056752863736	1.3138952168115607	-0.07294667814470693	-1.5761061005150085	0.07167111311684474	-1.141476946190203	-1.3652785091250463	1.331807299067729	-1.3456473841956886	-1.9809533965321975	-1.3134393431318283	-0.7017368571681624	-1.2093860095969444	0.6785092113164998	-0.07933291103487725	-2.4649349942347674
-0.2743552145989721	-1.7160913820420602	0.8374519767897631	2.8685329955287693	-1.8160230019164505	-0.21762050867205313	-0.6277969736312092	-1.0576105461272918	-0.4035992895001897	-1.324937613938323	0.878919261777915	0.7751915966640791	-0.2519498832985466	-1.3904875030333121	-1.3477265028604408	-0.551946404889816	-1.6769854427594104	0.20855128276952195	1.052881933559729	-0.09718816466670013	-2.3304463952197	0.27045136173402945	-1.7776405875676986	-1.2308964318873876	-0.7086094003227881	-0.38678396512705643	1.3339811117335405	0.008223538867087937	-1.5709700190033582	0.10446097988536227	-1.0381849228546203	-1.4060540716543195	1.4342321401772906	-1.342313903563919	-1.8096295171022347	-1.1843291343904634	-0.7401260530995375	-1.1316543166802318	0.5140088344026275	-0.2413536019469686	-2.4318629209987956
-0.07068470700721914	-1.7832533823035366	0.8399550362609844	2.850963620037306	-1.8521222964806179	-0.1521853635386363	-0.6437703580274017	-1.0120836893678367	-0.49401161467075233	-1.3777755961042855	0.9079775826509726	0.6479518801873616	-0.21745057873381146	-1.3768336467197764	-1.3541263929565948	-0.466985112046659	-1.7692065936716914	0.2067303031142062	1.0579752312489115	-0.10451244490633312	-2.302420729486736	0.2556681108648754	-1.7897117088363075	-1.1877515483364598	-0.756571860017376	-0.4315367331580445	1.3579044569550036	0.0814153099081095	-1.5598979471138705	0.1381061972934657	-0.9362418221794833	-1.4324289025382637	1.5357641566607236	-1.3215214711287937	-1.6507655561762689	-1.0555783385022894	-0.7930487099766479	-1.0412456411888156	0.34551575415164953	-0.37689384393598385	-2.395944283739024
0.13497206735834774	-1.847839034362338	0.8835178982120537	2.83720420825217	-1.9082366289312673	-0.0662342954621143	-0.661386770975807	-0.9870637510280886	-0.5865852892947057	-1.428917704402633	0.9278289059393389	0.5332292074088777	-0.18674391739056856	-1.3683787103263627	-1.3750201517999212	-0.37531241362949574	-1.8568033776300825	0.20777632995648915	1.0199917234819473	-0.11343204271994264	-2.2849873051179657	0.26483791034267656	-1.8043013668896477	-1.1658702521025508	-0.800173763541119	-0.4930971902652882	1.3759501884266254	0.1449481457103727	-1.5494158080131961	0.17856000579267067	-0.8391453314478055	-1.4445805602456623	1.6428941835499877	-1.288109142005708	-1.5157282872342672	-0.9461700286992258	-0.8480679855746109	-0.9397062305542832	0.19857527652011783	-0.48655999192461385	-2.345029895912432
0.32736867187280555	-1.8868452292660163	0.9657482154175909	2.8507676790466947	-1.9692852724222862	0.032373127466309666	-0.6823346285577049	-0.9785897031757684	-0.6652959058043575	-1.4897065139555823	0.9396757286890345	0.4417579657056955	-0.14374386077766052	-1.36226659429671	-1.407418026811187	-0.2711668802137198	-1.9552773407441246	0.2179623352438414	0.9494543554845997	-0.1150840826965492	-2.266477700721667	0.2881943619910341	-1.8028353529403272	-1.15752549728664	-0.8307086312911555	-0.5520198445065769	1.3892031549672466	0.19464926215306474	-1.5306946075907837	0.22172955257256052	-0.7551100437840945	-1.43573962815413	1.734654234500434	-1.2388821605830649	-1.407419865207284	-0.8674079923217741	-0.8958794646160504	-0.8406677721819784	0.089822832558376	-0.5677894218235292	-2.2762539599545195
0.5098523338772099	-1.891944841573783	1.0872573120176836	2.85633240318005	-2.0235001902782264	0.14337303485508393	-0.7030767293411673	-0.980955779384616	-0.723967169362359	-1.5615687637722173	0.9407162732709458	0.3877225067470233	-0.07853454151581774	-1.363806431874505	-1.4533090034418448	-0.15611128120559833	-2.0508754277954204	0.2469194197802084	0.8685862421742889	-0.11651986851312761	-2.254117202141824	0.30653008692911293	-1.7950260094025967	-1.1765190990747167	-0.8495702316408844	-0.6047055604159185	1.4167089300568987	0.232261197338681	-1.513273259075927	0.27274694147064954	-0.688243255750604	-1.4024326187180802	1.7866389483568175	-1.1621631442805396	-1.3374634205941969	-0.8043487541217669	-0.954420488184644	-0.7770357592346493	0.016619939961051898	-0.6361083604122973	-2.189741493879846
0.6699858968364525	-1.872201096212903	1.2404686195359798	2.8336467907115193	-2.0635233212080646	0.27184021977029155	-0.708759247980313	-1.0020396542538426	-0.7644031523438801	-1.6256098897481461	0.9371654654953188	0.37542916894007317	0.002539494882083271	-1.3822718869996373	-1.510283711302753	-0.045996144579391204	-2.131671365093633	0.2832656634433114	0.7852755883054867	-0.11563358097202954	-2.2633598929891803	0.31211254618027967	-1.8043812458548352	-1.2205924408136095	-0.8629738204076428	-0.6608809918205157	1.454638159282806	0.2757108937044671	-1.504154298001382	0.32381992816031124	-0.6276627931923946	-1.3424955380992096	1.7989554640742724	-1.0513952958212003	-1.3106571828810165	-0.7429144669904116	-1.0276521298092247	-0.7572902169726925	-0.026290377380283468	-0.697084650703659	-2.1019980812002856
0.7994564664749421	-1.8375654920101911	1.4240920996296196	2.7932263414705645	-2.0859655817667617	0.4187924680079152	-0.6929855687120138	-1.0387318653800277	-0.7810041555922644	-1.6642258780644674	0.9330275800372914	0.3883411933526053	0.08175912659255236	-1.4016851767074203	-1.5715469729682894	0.05231172675781477	-2.189820430819691	0.3098628093720889	0.7004593684530902	-0.09385926866233574	-2.3002164636425695	0.3155759178461666	-1.8249336337212796	-1.274829557491772	-0.8814293622548852	-0.7075564250515775	1.5002868164845728	0.3134779509763584	-1.4907758222143848	0.3661384010538136	-0.5691619197357054	-1.251437636691191	1.7925137343967492	-0.9346296303132666	-1.3315285137601893	-0.6891898386676474	-1.0936866901347986	-0.775043982882097	-0.025705713687615685	-0.7601057291284756	-2.0322444402567212
0.8952248707151519	-1.7901578539291116	1.6282551081149947	2.7384455947399333	-2.103289492942275	0.5574516467967866	-0.6651085483592729	-1.078012059041798	-0.7737312677425571	-1.6777928690053927	0.9134070390102831	0.41639181487685273	0.15347395235279981	-1.4139220045751324	-1.6371772184641435	0.12931257131201263	-2.2242056785535818	0.32720197992541816	0.6248126861071613	-0.04563813612627967	-2.3529423642195755	0.3227312282118189	-1.8449268688314124	-1.338768114827851	-0.9081597179095533	-0.7332427631818332	1.5613176584311044	0.3446368073729103	-1.4699215314821366	0.39764524186295297	-0.5093121236185698	-1.130035732794954	1.7714787862051409	-0.8383463060188993	-1.3866452728258147	-0.661747908003584	-1.1411731396982183	-0.8112254239931227	0.03353521004378375	-0.8426673694779756	-1.9852761338640235
0.963102779006392	-1.7351379562546896	1.8363219266602946	2.676968020374637	-2.1200126751874695	0.6797508613094849	-0.6359455480163096	-1.114535066593845	-0.7451632510722079	-1.678558119928447	0.871607108023318	0.45797314741921424	0.2198737122367735	-1.4264170465151946	-1.6933864492743358	0.18368990978974292	-2.2397698571726563	0.3442892110868557	0.5601173946259428	0.008446674781680341	-2.406318817353415	0.3191787541428944	-1.8504385174293412	-1.402611931532505	-0.9459268168254965	-0.7607462543975243	1.6245424856754418	0.3730293198975481	-1.445520978109788	0.40229834934229924	-0.4586713187410142	-0.9810197878680519	1.7269446938538073	-0.7555764307483028	-1.446831129171016	-0.6639246337341775	-1.179358745736768	-0.8500912704514791	0.136271114809187	-0.9365505856832712	-1.9573522383557793
1.0060925807081522	-1.6900093954298214	2.028941980122613	2.6118981945148048	-2.1286624772997573	0.7912361017398619	-0.6140173198065717	-1.1457378699623402	-0.700040217312057	-1.6694983272207637	0.8090003342097332	0.4991420222245212	0.2770249221606444	-1.439249026330153	-1.7228730017320568	0.21332975205607405	-2.23048980701011	0.3726276090152874	0.5096569091864229	0.04483055091883226	-2.459923655959334	0.30117619471182466	-1.8399696742271376	-1.4645116704803185	-0.9910066269709015	-0.791938761769454	1.678023913266977	0.3963700231458121	-1.4156610467257056	0.37345592577546965	-0.4361763039900607	-0.8212726529840225	1.6645005395023194	-0.6847369072124605	-1.500758004714908	-0.6961199259355136	-1.2092686012195872	-0.8819072769251441	0.2516597415389851	-1.0312526023316173	-1.9332397894965194
1.0108191599754688	-1.65494557950661	2.194350888987208	2.5430750101237103	-2.1257977295106616	0.879971944841504	-0.6043467502801024	-1.1721280798696974	-0.6343118471100058	-1.6468164195649853	0.7412029839214022	0.5429778907024757	0.3170472005412933	-1.450471891621076	-1.72526668611606	0.2101602328662527	-2.2149465058942135	0.40542118834210045	0.46329668855328876	0.0635737598379711	-2.524362962945289	0.27104796043262774	-1.8140841907437717	-1.517630847707667	-1.0267983061450185	-0.8144284736117815	1.7268987813217904	0.41548623491117126	-1.3701762288220802	0.32942675160279566	-0.45082422057207755	-0.6673442570874324	1.6004314443312757	-0.6204541809535505	-1.5445079903005665	-0.7548560855915053	-1.2215804321067711	-0.900305000602667	0.36623883392508966	-1.1374753625110963	-1.9045625803108064
0.9834666112777393	-1.6153802321083959	2.35686683873218	2.4760196488923514	-2.1048798620179197	0.950882400599608	-0.5968154462903084	-1.1945766786483651	-0.552590905911589	-1.6160410106213123	0.6797703654726204	0.5860028253245269	0.34251256979329575	-1.462148206014662	-1.7020576729144188	0.18992632728904932	-2.205984837655129	0.43788947883381313	0.4092724963972813	0.07378379231141939	-2.6014119162988107	0.22005814179011982	-1.761801058647309	-1.5480539592708509	-1.057303908417398	-0.8291532753879574	1.7808173867955452	0.44000069527891955	-1.3025872625827881	0.2858338062563105	-0.4950706132227139	-0.5252161010954401	1.5449602503098574	-0.5551146964527451	-1.579498304919323	-0.8288495739730983	-1.2187444606172373	-0.9104098960454088	0.47981850119552344	-1.2400821228961323	-1.8818060960709917
0.9416216716747744	-1.5725095149007065	2.5170578313144594	2.3917214804872144	-2.055425634124222	1.0047590801888266	-0.580185455640285	-1.2125649602595918	-0.46323979978524427	-1.5837253720655595	0.6137625899127117	0.6122847721458128	0.3566939032890445	-1.4768538123302093	-1.668850400038051	0.17119361858991144	-2.1959427586265923	0.4721628034497093	0.3535465341800303	0.07673690239835763	-2.6766268651038114	0.15106576371654282	-1.7026154442061263	-1.5403382822476015	-1.0963660047196486	-0.8402594024176523	1.8366101900421494	0.48352278195163356	-1.2185934986794211	0.24413118582331025	-0.5573674933969388	-0.39700778922915386	1.4873105642006836	-0.4925007505835458	-1.6159493708533776	-0.9008333876685389	-1.2077398911471438	-0.9092230669030046	0.5840035723786492	-1.3332306316768539	-1.8809085308382616
0.8834314117456312	-1.5441201395135438	2.6575853663199305	2.2660275121323026	-1.9890572407993914	1.0675084016939551	-0.5526624580142638	-1.2273827552275445	-0.3706024520186378	-1.5513481243253238	0.5486253088473985	0.6168602567034752	0.352904613421417	-1.4962954426069088	-1.6489919175338088	0.14199064807129824	-2.1767511138303695	0.4984410387558394	0.30191683260431507	0.07785716985030523	-2.7416509773137285	0.0832937011628252	-1.6745403373240948	-1.5042117846726346	-1.1427883686525537	-0.8565317152085209	1.9008146195781273	0.5298060417600536	-1.1373360896891387	0.19949043594333277	-0.6290592740235612	-0.29847763559314566	1.420049620991227	-0.43909977811279877	-1.651998972021969	-0.9540163656350862	-1.2053182429482718	-0.8869840602598454	0.670423862130722	-1.4403120258344502	-1.9104865108468219
0.8014657224475255	-1.5371307333318376	2.7605910771366076	2.1253114011638727	-1.9261543241939763	1.135973344358933	-0.5114021682574011	-1.241787249661947	-0.2753403558159987	-1.513153672534414	0.4933509328464257	0.5946085113298485	0.3331600658633728	-1.5148459194387904	-1.6486217278125603	0.09445372427428321	-2.1513066568323866	0.5126229941449607	0.2542912958785855	0.0892158309770161	-2.7869889539075414	0.034883978190877324	-1.679990902007468	-1.449554019590946	-1.197306295342237	-0.8750393216872807	1.9796118849048618	0.5632865587145304	-1.0732233940641565	0.1465998291445511	-0.707845869027719	-0.23086115119937026	1.3582929416018577	-0.40383098180800553	-1.674026327948679	-0.986495138396686	-1.2139654557645967	-0.8406790040035164	0.7255571486367139	-1.5377094450223503	-1.965039243456085
0.713913657848068	-1.5416358037466789	2.8334926842359396	1.9985506429711897	-1.8730783606105494	1.1861793983228246	-0.46217788006697547	-1.2559171350170115	-0.18512966226383715	-1.467682851797176	0.4449757318165676	0.5471374221185326	0.3071011529772378	-1.528465137279206	-1.6657226106136072	0.04319899258393482	-2.121811964217903	0.5261288590140704	0.2001950287552791	0.10336452528310328	-2.811945257311188	0.006057413799530659	-1.6865973623047292	-1.385069756217859	-1.247339287581035	-0.8887207258853677	2.054685042346022	0.5733746650586509	-1.0350110809356252	0.08867548383180787	-0.7991272925212586	-0.18968238298056717	1.3069019561218507	-0.38964430842163733	-1.6739779586998282	-1.0067639984555146	-1.2259308266587268	-0.7697238434140967	0.7393891922376008	-1.6106800553173115	-2.0187649338151905
0.6315065759335594	-1.5545493952186002	2.8909186447968507	1.8864332081435102	-1.838555545435775	1.2160061765106644	-0.4188479189846729	-1.270901359730018	-0.11183126287969707	-1.4306784300433886	0.404062490570608	0.49103617907003727	0.28260825634613085	-1.5350086597468091	-1.6929597899345925	-0.011163685768033395	-2.1020566268358793	0.5539920801147573	0.12843238631383583	0.09639830521007339	-2.8225582609910247	-0.023156552344152377	-1.685413274114893	-1.3210743545029253	-1.287122046270581	-0.9091080111471262	2.115622781595414	0.5587931889487473	-1.0213659688598986	0.03292372914361227	-0.9025576668989382	-0.19011148261346172	1.2586537133258187	-0.38865283254217553	-1.6559749242775148	-1.0203761275010168	-1.2473720569505056	-0.6737366965593297	0.7049689912538909	-1.6695141866117207	-2.056946717697488
0.5574491710126765	-1.5824964031259072	2.9353527639869417	1.777524851317617	-1.8219052840433947	1.2349907087885172	-0.3904383516242161	-1.2800050667844587	-0.05806636870279697	-1.4152437080360256	0.3790732253583305	0.4341170113565359	0.2622232181998412	-1.5305056582411924	-1.7204259849305867	-0.06837629256820352	-2.109379411075504	0.5996473248529324	0.04386842884698806	0.06967850842105298	-2.822997730005481	-0.06977647922030636	-1.6901590243995546	-1.2676936931328442	-1.322215012165645	-0.9455565849704776	2.161117616949734	0.531331408941763	-1.0314681512491337	-0.016908999118650323	-1.026412113866183	-0.23483402193841116	1.2089769511279798	-0.3877715206493204	-1.6405644815936102	-1.0211253261245703	-1.282478812329133	-0.5653234111441843	0.6186436468878066	-1.701907702518121	-2.0784305826608964
0.5042981434541358	-1.6227907721309218	2.965596461405568	1.6662739110928626	-1.813168671392043	1.275452406150126	-0.370691750644949	-1.286157419693279	-0.02342110430589205	-1.417922086266715	0.38085875127515073	0.37395061281486885	0.24921220520303206	-1.5127865047641942	-1.7621005633802482	-0.11722089958322093	-2.129171284088089	0.6529691809595467	-0.03919396680111465	0.042653828717895026	-2.8195961706258656	-0.12275366885229946	-1.7183797929239866	-1.2423297312877526	-1.3455725215203809	-0.9733023632642268	2.189894446252506	0.5054208497975339	-1.0643677363247315	-0.05848759370891101	-1.1605520961193234	-0.31119896005456027	1.159170729359352	-0.3866902815215124	-1.649391869508904	-1.0045164025848563	-1.334501387574805	-0.4563373028306549	0.4938454326939654	-1.723369126022717	-2.0829280255948963
0.4655429521659927	-1.658696855735777	2.9866558559951732	1.558763266666662	-1.7990984192206299	1.350174846671889	-0.34188579886397713	-1.2971556520122483	0.005178748935783642	-1.4430067521173373	0.4141480802731001	0.3119945671429324	0.24176440626851892	-1.484650617734341	-1.8271159174747074	-0.15153438994259105	-2.1537858603347537	0.7051238241872723	-0.11462042008029467	0.021170218721681233	-2.8045088879248263	-0.16747920115952847	-1.764136343688375	-1.2295094290433266	-1.3595833689485155	-0.9829782149621599	2.2141982981492343	0.4844121485796126	-1.1129088726879173	-0.082599928238832	-1.2783709788750872	-0.39541346214486495	1.1090341624790567	-0.3878082419781891	-1.6872262959600952	-0.9700937631243086	-1.3992644040083462	-0.3552583968791372	0.35998742982656673	-1.7380632745142115	-2.0847167448801223
0.43469604525507155	-1.6896165731077086	3.003074963411207	1.4591599297726794	-1.7764894824269308	1.441558817631599	-0.30354241430846457	-1.3148637768859681	0.02771550403816071	-1.4994342799266094	0.47008241256532457	0.2396117296944444	0.2376699611991623	-1.4560423878892137	-1.9040087146593812	-0.17568254909834363	-2.1838338067834493	0.7561814148730909	-0.18005247789391077	0.004015237076189704	-2.7631295928470663	-0.19153684997961398	-1.8017405412409935	-1.2085149051195543	-1.3847589961026725	-0.9835214069597418	2.237255383492966	0.4760717510741966	-1.1876870198620755	-0.0974231548228522	-1.3675036377460583	-0.4782148947544317	1.0449338184460977	-0.4029292691768891	-1.731919481898346	-0.9246103196606285	-1.4666669455436072	-0.2706640610033488	0.23910696208615687	-1.7190538263904251	-2.093108979806144
0.412833317223855	-1.7284422820796053	2.994092830770246	1.36980212956554	-1.7571897633823326	1.5383662675319418	-0.2706304040645958	-1.3414731192909797	0.03323384306809425	-1.5845457469957833	0.5332600688148992	0.1585253349131992	0.23810925055549767	-1.4296069349943492	-1.9894064638296798	-0.20458058900110004	-2.201903285783864	0.8032302990322346	-0.2254316781387983	-0.00186616704653629	-2.687675877412164	-0.1871785802658303	-1.83274297725901	-1.1851859720374718	-1.4172875745180702	-0.9703323926299662	2.2440154488939554	0.4695359405057862	-1.2963179768440392	-0.11646326006002987	-1.4207212307826698	-0.5593850089320459	0.9584637534054676	-0.4445712561142702	-1.7738169252530138	-0.8768489074091178	-1.530172705095138	-0.2019402889592695	0.12524245865775724	-1.684770430542498	-2.105549875049801
0.40062605267645646	-1.7735673039646354	2.955892292378678	1.311842784542773	-1.7559396916198184	1.6465531280679293	-0.2378908664311799	-1.370406930468575	0.02542327090264952	-1.6857047853284954	0.5943120989730208	0.07680277650361592	0.23504428512274383	-1.4019024544024468	-2.079563346958735	-0.2506456361715748	-2.1945909402958277	0.8404599251200706	-0.25446988163089446	0.0005551705157433584	-2.5897227325914445	-0.16651069677868763	-1.865465160409883	-1.1743931193055401	-1.4512135794915744	-0.9491987068535448	2.243193716393117	0.43722400993458593	-1.4290461884199213	-0.12587639384867047	-1.437569793628041	-0.6417240496958209	0.874279319407729	-0.5093680809773453	-1.8178474524820072	-0.8301505472585948	-1.5821631345682587	-0.14883249279206193	0.009214199853929605	-1.6506463688348412	-2.121218799541168
0.3936833146476164	-1.8211660447970128	2.9005072880019935	1.2910773937822309	-1.774576178145972	1.7578498896471983	-0.21006225944277673	-1.3997318515470472	0.0029254271652271622	-1.7993964288205473	0.6668749005178086	-0.00146282680472401	0.218337876166532	-1.3730013720118497	-2.153105613446011	-0.31241754208383715	-2.1607171913897942	0.865893047276186	-0.27882321224850737	-0.002440481373167519	-2.4856481650417943	-0.13983808613033138	-1.8743599181216297	-1.1628688688990074	-1.4910292618434846	-0.9260798301794863	2.2268035937532344	0.39724387756516316	-1.5656872875329073	-0.11979485080121581	-1.4066613061295654	-0.7245920667311808	0.7969785632774473	-0.5897673904620694	-1.8645914945715378	-0.7885649614985353	-1.6214845579036243	-0.10509577972718179	-0.10076753700008771	-1.6063337740466355	-2.1438053875047878
0.39806505593336866	-1.8644225064471356	2.830676742330815	1.2742482398108543	-1.8018589943628498	1.8767046531558975	-0.19726600208125009	-1.4335115421347915	-0.04682452162771476	-1.9282439316954594	0.7795695226692214	-0.07084660714818997	0.18663191537147245	-1.3456905104326762	-2.2029149541600486	-0.38284478624619483	-2.095511529589628	0.8814271837053319	-0.294363376031302	-0.014359276225852138	-2.384051233825619	-0.11376982221561979	-1.8519985066318245	-1.1332870541428766	-1.5267477773234597	-0.8966732130442097	2.169824743103942	0.3658988746650798	-1.6839604793060474	-0.10601515199749008	-1.3342431825319339	-0.8006351801226594	0.6998035309695261	-0.6805261948354874	-1.908375338631392	-0.7680834910195091	-1.6469190074967888	-0.06295772926106132	-0.1809963881605788	-1.5740066473653478	-2.1612534145110294
0.40824007530941114	-1.9060829062299423	2.7358011612197015	1.2473869071201884	-1.824019988774981	2.022290429722988	-0.19343529462802422	-1.4703396708861038	-0.1189874166345414	-2.0712388488809017	0.9249542497013741	-0.12070156226349722	0.1406909674188213	-1.318121434781153	-2.238713555085153	-0.4594322152538943	-2.023390194861805	0.8879457168322407	-0.2875562957863262	-0.03405967568937638	-2.2811185936363687	-0.08000388548198481	-1.8116126415856217	-1.086924778748757	-1.5688864069643689	-0.849653888476549	2.092662846892176	0.3281938662276992	-1.7762166352064166	-0.07598806779483436	-1.251850813493124	-0.8773700317154424	0.5839416792367164	-0.7713951631955117	-1.9529137429733197	-0.7756463473951062	-1.6452188533040708	-0.015297366539273877	-0.2364494907035851	-1.564557247657715	-2.1635550282149576
0.41088843100782996	-1.9446431947139264	2.608174009642835	1.2327218125340054	-1.8360102604304323	2.1971705317235384	-0.19037920100420314	-1.5059778269602817	-0.19986291999439812	-2.22447386104518	1.0762866809779916	-0.14641725354747076	0.07176948542824944	-1.300902964688345	-2.2706502615453728	-0.5261592436738333	-1.9632629857096469	0.8816089627602413	-0.25979942504622544	-0.05913097765195423	-2.1668531894916354	-0.02551195499835627	-1.7645780273782354	-1.0338169703971798	-1.6226946458208782	-0.7836619225545014	2.011424671723048	0.2945892516042028	-1.8499582338081395	-0.03375085321209289	-1.1607639461525334	-0.9513305322334761	0.4689637238837755	-0.8587103229505537	-1.9993917541941706	-0.8000003648134438	-1.6144910664974446	0.03785910085459375	-0.28254297703833287	-1.5694036610909032	-2.162125335022824
0.4042629439220294	-1.970434988259381	2.4649845671612374	1.235099229886754	-1.838496514269211	2.3884105980002612	-0.18087807825291632	-1.5455243082141383	-0.2815980107800713	-2.378532490728337	1.2238901567684608	-0.15012238237185688	-0.01662156910342343	-1.2981161420782252	-2.3027187304487486	-0.5633549147580823	-1.8906405909055561	0.8588578789405888	-0.2222403587533599	-0.10789806331332681	-2.050120530171251	0.04424360452732312	-1.7193477380315518	-0.985612937128159	-1.6806658988740497	-0.6997993306976208	1.921762726434484	0.26929401006886766	-1.9011390694297465	0.005937416464683784	-1.0535937701681701	-1.0249507123530068	0.37721706530272103	-0.9496364133777082	-2.0421114747793045	-0.8242126419516497	-1.5680904296957607	0.08456475874574021	-0.29773923592211166	-1.573417996236019	-2.171476041393797
0.3860141179376135	-1.9805528172586204	2.325621917525066	1.239601518426574	-1.8396910272867248	2.566419448929204	-0.17423636983282884	-1.5839584840052194	-0.35479736305341747	-2.5218808500773937	1.350294055006842	-0.12099867165035731	-0.12617228652423756	-1.2895446944570437	-2.324726195656847	-0.5752794610531824	-1.7966396328473646	0.82184830118238	-0.17181591079749028	-0.18878066431392382	-1.9351768903821593	0.12423044433220556	-1.6761708079664495	-0.9338087598649899	-1.7414539541516763	-0.6134435266504003	1.8329346574768206	0.24138237601168439	-1.9253796410288573	0.046823177036880013	-0.9372535141748177	-1.110323043625174	0.3155273477603126	-1.0521868444657083	-2.066968431763793	-0.8514875215712723	-1.5107316562065571	0.1223411185150125	-0.2693305770091626	-1.556342687537168	-2.1916776703104484
0.3603305850706577	-1.9763981018878236	2.188791208815553	1.2460501541397977	-1.8502298267290347	2.7095314405755024	-0.18548945120608856	-1.6199988452966108	-0.42160463928375674	-2.6437794854603354	1.45926377048371	-0.05989200928438885	-0.26131244729006514	-1.2649702722543605	-2.3377926379364946	-0.5713652074746336	-1.6996584112105382	0.7711478903939257	-0.11581366120559053	-0.2718293520649641	-1.8280018170297265	0.2173966917515698	-1.6439466936573328	-0.8678617011427022	-1.8019127728056652	-0.5412771480939687	1.763314079733344	0.2100580560564381	-1.9400379710017561	0.08279067143145824	-0.8182500006210986	-1.2146460423052579	0.2770599987435286	-1.1629424524820915	-2.066325120754075	-0.8878540277307685	-1.4463472455386213	0.15512680558136682	-0.21712060896650823	-1.527489930303417	-2.2118087762445287
0.3419162368550904	-1.9503621214934896	2.052725858675125	1.2548326647634114	-1.8604456909660274	2.8307469016943303	-0.20337213765835163	-1.657492693028138	-0.48702525596298435	-2.7399222391406544	1.5575567697640809	0.023064426931806437	-0.4060566135257023	-1.2201480880369098	-2.344998788696723	-0.5523920727129924	-1.6038567685032583	0.7105070354975581	-0.05539882194900645	-0.3553956317400053	-1.7401564595415162	0.3122210186709332	-1.6203777001644006	-0.8061021783293973	-1.8557649098786595	-0.4741479960474865	1.712046877156384	0.16925060589354582	-1.9614788615692078	0.11094026098022403	-0.7022210344724641	-1.3342353701659913	0.25969902388844296	-1.2598745202531434	-2.0568689326037197	-0.9209098859186178	-1.3890920528720831	0.180226182775936	-0.16471575302629887	-1.5095515616781081	-2.2266186025845682
0.3363344593934924	-1.9027987700595006	1.9254982338984719	1.2597877947037541	-1.8641125681360702	2.9493142349550903	-0.2078776063770352	-1.6960932985642725	-0.5402206292528201	-2.8067844172481817	1.6346947284199942	0.1228337590397938	-0.5410257532444069	-1.1546845227919615	-2.3420811917411233	-0.5261592436738325	-1.5102159473748837	0.6460839006165943	0.012860176248699545	-0.4486330810635071	-1.6732879616252565	0.4068129045388954	-1.5918327170165614	-0.7568711566157298	-1.9048870141253933	-0.4144633098671445	1.6710816904150625	0.1180241222691446	-1.9876525462616066	0.13072452127384154	-0.6048824294171169	-1.4610639047644363	0.2603731064811709	-1.3279273029425982	-2.033496911558955	-0.9489289020089322	-1.3539817257409497	0.19892342169444377	-0.1271523600538038	-1.4987832293649135	-2.2323918703850905
0.33949777314438145	-1.8443779511999552	1.8047544958674653	1.2461677187341635	-1.8675537379045473	3.0624910730741624	-0.20280933229792533	-1.7419446933265827	-0.5825137455617229	-2.8511170893668094	1.6921109257588316	0.23742011104077618	-0.6454055990051486	-1.0602474492580738	-2.3247199212547915	-0.5015214363176171	-1.4245920874667972	0.5825600936914956	0.06578722723581011	-0.5340073873223883	-1.6292926147763989	0.50173020787882	-1.5495391543311778	-0.7093037803898848	-1.955615061458537	-0.37053119161667564	1.6343101729883667	0.0741607670066234	-2.0060504501839347	0.1300402407621726	-0.5329398875266944	-1.5822512588442255	0.26965848259291636	-1.3767870710765524	-1.9801311193017337	-0.980987516082999	-1.3373587895793737	0.21518709927994628	-0.1008624823860775	-1.4901216484619446	-2.2228199782960516
0.36701584407326215	-1.7728241265984803	1.6786051120937995	1.2147997432594426	-1.868060711452678	3.1613906382218024	-0.1855378645704265	-1.7888640122863209	-0.6219415704512372	-2.878516963518536	1.7277769071676048	0.35740686307352976	-0.7129656193264668	-0.9285488255032295	-2.2961180594868322	-0.47473445452464047	-1.3437022014042848	0.5274810400540952	0.08632058458653652	-0.603783032857946	-1.6126412376302053	0.5847620254570657	-1.5015084024402778	-0.6794036371121666	-2.005260286118384	-0.3300458024443883	1.608751458651934	0.04671966994447581	-2.0124930495103586	0.11322832394111552	-0.4892685163947733	-1.6815138411639676	0.2914969729480412	-1.4092854471255667	-1.9008587573599591	-1.020300195208089	-1.3245397698363788	0.2257375236436537	-0.08513153106541528	-1.4806589709092892	-2.200435342509796
0.4381306315514575	-1.6991186265749914	1.5588577842753744	1.1849209193133656	-1.8620673118357338	3.233276472034391	-0.15962158547336552	-1.8221166753480613	-0.6544290227915648	-2.886150017217135	1.7361862888665516	0.4736185781908698	-0.7595336444519021	-0.7818202533663501	-2.259626137134644	-0.43816623682301997	-1.2800832298456344	0.47869728210775087	0.09243894847731488	-0.6705063041019627	-1.6212852817098375	0.652212544556344	-1.4600935083719555	-0.6802563027949914	-2.0548945362241096	-0.2960161915455196	1.6024407149632272	0.03385487825602225	-2.007840246272031	0.10461494300048768	-0.47170225751852424	-1.764729576867363	0.333776683118398	-1.42643022755971	-1.8209624321080073	-1.040290636859516	-1.3118100439060265	0.23711161492007085	-0.0788651355901578	-1.4565287005551846	-2.1777782315636065
0.559131980362713	-1.6214955201499084	1.4714336186670511	1.15496807321528	-1.8566676963059838	3.269186405141741	-0.12942374946768273	-1.8388151264351216	-0.6801529724234101	-2.8682444426531313	1.7283842289080191	0.5740869912091183	-0.7984325492877233	-0.6313507261324963	-2.2123014596344075	-0.39088733123942243	-1.2424567497433854	0.4308957688791601	0.09302355654541249	-0.7315998768849253	-1.6531312135212293	0.6987782351871713	-1.429495165942535	-0.7141052355905022	-2.1037313020636903	-0.28529694226949803	1.599801455896494	0.03551985531538009	-1.9907488601644765	0.10391783222922542	-0.457668273685813	-1.8342252217224335	0.38932823135616834	-1.4225255262566463	-1.7583677871700303	-1.0259090605790133	-1.3123386632768714	0.24877398961593636	-0.05935635733225954	-1.420019052691829	-2.146055711766846
0.7061754935417512	-1.5432920275912565	1.414960746135566	1.11183492981542	-1.8473546616752508	3.260219523800278	-0.09487173650687139	-1.8488397447455263	-0.712452942732593	-2.8223909964543656	1.7256431834529458	0.6606576757313665	-0.833008980991357	-0.46175446383212587	-2.15105074677298	-0.34663134358802283	-1.233108847695511	0.3875334915178182	0.07959358763856059	-0.7728618796482809	-1.7093417227404246	0.7180824645060904	-1.3977785180004916	-0.7671107240601405	-2.1526997625527264	-0.29212787472829743	1.5973119707338546	0.030695558432209762	-1.9646651652195235	0.09553111920808802	-0.4362973611518969	-1.8877443035217194	0.4311034956127622	-1.367133441731672	-1.704494117799874	-0.9894716842794506	-1.3260184753737423	0.24686832389516775	-0.014891933936055951	-1.3770740759409335	-2.0835883771589763
0.8568834850048861	-1.479067347396016	1.36303188925953	1.0488420784560646	-1.821703883592767	3.218641089245856	-0.06837147120248539	-1.8618434554923933	-0.7561291811957933	-2.7560638454752455	1.7417493560087525	0.7441069639892961	-0.8770921709027111	-0.2792884342915754	-2.0848620794942265	-0.31464588119971487	-1.2511522298169533	0.34300400127758757	0.04913790978956972	-0.7911300384453914	-1.7808090735717492	0.7230373329184718	-1.3511949850082807	-0.8000274090424296	-2.192409357548131	-0.31941643385861407	1.601331578484262	0.006884318188909716	-1.9369716536813661	0.07625579254502399	-0.41024413053701203	-1.9249132096538193	0.45009833953366496	-1.2556719681714748	-1.65229402443996	-0.9425708380144533	-1.326357791861785	0.2335473835523462	0.02305124058039504	-1.3501908657188442	-1.984000308997501
1.0038028565105601	-1.4282517102501349	1.3123353078154785	0.9659938733814497	-1.7794792373922785	3.1580686984710256	-0.048567379353067444	-1.8905109790779027	-0.7953624492605338	-2.6862022728599855	1.7839582169675974	0.8234107024493745	-0.9225938294990265	-0.11460138831795796	-2.0205776932391815	-0.2972091276179687	-1.290475007052401	0.29590728052504667	0.00725434545871903	-0.8038181308837495	-1.8680973089235215	0.7250556960481439	-1.2894626412064176	-0.8120594692333996	-2.2197359973100546	-0.3620550517407404	1.6071565689705036	-0.03235639890259935	-1.9126944195925553	0.046827453790078175	-0.38879107207185076	-1.9507516659966453	0.4544330030935228	-1.1076360510578112	-1.6090712636667763	-0.8849281033766203	-1.304159350038795	0.213783121587828	0.04053118585348112	-1.3557719865766074	-1.849676466329387
1.1403632950500244	-1.3830417538089734	1.2819472031196661	0.8827015353947836	-1.7322195799261064	3.0796614964101012	-0.015413302287509967	-1.9325733233111553	-0.8214259889865287	-2.6265062156844485	1.8375968730810535	0.9098066167440573	-0.9467983376977299	0.020954701761628235	-1.954514514001529	-0.29329194201426717	-1.3435299620030678	0.26264490258294243	-0.04360255230094952	-0.8274430115792558	-1.9722203218763403	0.709989641899784	-1.2198645687149288	-0.8314926675512877	-2.2393475255247357	-0.4079293744717717	1.5985992167203897	-0.08157663687783591	-1.888250537823288	0.01476463506520843	-0.37855741842674084	-1.9692991277150316	0.435795289023072	-0.9391871552406672	-1.5716769973801292	-0.8124228879364097	-1.2634092257011451	0.18986682959515105	0.051090112200545566	-1.3744539145231731	-1.6950195655498281
1.2666153768605746	-1.341299958409874	1.2724596450085544	0.8255869137537619	-1.7011414069413717	2.9802483263931903	0.04647108067724189	-1.978322086397349	-0.8304428134655686	-2.570779087025091	1.8881746276228177	1.0094710867155055	-0.9470900794839985	0.13674796845012813	-1.8950582801278473	-0.29783658100059796	-1.403667609906815	0.2417371221621913	-0.10566710747572801	-0.8419214048506316	-2.0837520211279954	0.675166098382271	-1.161515334026885	-0.8448738343337496	-2.2519280227323994	-0.45737547767611086	1.5810068549044034	-0.1416399086837355	-1.8535311600771116	-0.006127304306672439	-0.37157501427090944	-1.9798786531467407	0.3961449473766667	-0.7766626338143796	-1.5353371807184322	-0.7317929171529378	-1.2067540874555671	0.1640673355247788	0.06777051738109537	-1.4025011491588963	-1.5366377690544413
1.3741542508715354	-1.2952335785277134	1.2665485737957465	0.7934743625147183	-1.693821542287537	2.8595888778851313	0.11995046440088963	-2.020168071962032	-0.8166257415098496	-2.519027372059226	1.9589680984971967	1.1064371043733436	-0.9380192572787488	0.23730975382207534	-1.8488661321985471	-0.3003669187071806	-1.4719318259225336	0.2179432006064827	-0.1786309993721674	-0.8458848827344218	-2.1943251934741026	0.6212436484745771	-1.112948923192964	-0.8423461542873314	-2.259218784853619	-0.4992090772021086	1.564381951549996	-0.21574172929757385	-1.816892001052084	-0.01632308393053373	-0.3640046181861657	-1.9807220558734637	0.3396916462665059	-0.633535134326198	-1.511466956410502	-0.6420814441353142	-1.1297113859073944	0.1346399630979723	0.11243482580043355	-1.4468845591205552	-1.3770891377565062
1.452188787179801	-1.235248548259401	1.2634197494567192	0.7757787139404175	-1.6984502802304031	2.734910117877195	0.1916264503029554	-2.056652245906899	-0.7781070276015487	-2.474843859018821	2.0607066364515227	1.18723338057683	-0.9491624521726656	0.3153659785222417	-1.820487011703543	-0.2880758692680213	-1.5394966455817953	0.2006422993278716	-0.24284979523623731	-0.857551971925435	-2.295084711292652	0.5523946090493643	-1.0643026333938561	-0.8278280999277701	-2.2570128994752467	-0.5214604098224762	1.553310826477119	-0.2911879413257997	-1.7868487572195	-0.024966402143546975	-0.35190754894281195	-1.972550667174637	0.26051149429822246	-0.4983108808401429	-1.5075248626291518	-0.5531748534227244	-1.045168004097229	0.10500667394298838	0.18692697679697307	-1.490227871222124	-1.2125494026465709
1.4847460904792844	-1.168029924960503	1.2922867641661735	0.7854320734111913	-1.7092807630839661	2.612167978064394	0.2722104952431704	-2.09307262178283	-0.7133620537138061	-2.4310916102697973	2.1726927165724517	1.249462067803768	-0.9825618566696296	0.370233319944531	-1.820214075214149	-0.25680288899176373	-1.5981467713841218	0.207310720447425	-0.27467089329907324	-0.8757102310674492	-2.3841135207725497	0.4803766232900403	-1.018362830885803	-0.7933273515880561	-2.241103454184135	-0.5272205897105023	1.5414705921670033	-0.35667531541513475	-1.761414988228325	-0.03418280528508265	-0.339581335785985	-1.9698465996604486	0.16618903667078475	-0.37584116891456676	-1.5170584415776678	-0.4852255755581756	-0.9700290466345995	0.07983241793817303	0.3027003821963037	-1.5258301996756125	-1.0405085866631087
1.458915426740194	-1.1057622784961407	1.3514504256292221	0.8282517112260731	-1.72709775812136	2.5155301591300487	0.3745109599241455	-2.1354733731643587	-0.6308487356290399	-2.394907563446233	2.2631958023290997	1.2878276281589263	-1.0228255765285694	0.41253004457631465	-1.843514067245588	-0.21121282989598997	-1.642725460044589	0.22962489671405056	-0.2817902984023479	-0.8885897616146841	-2.4709588267239253	0.4060574711218389	-0.9638806778653592	-0.7438689523589689	-2.2108831903189086	-0.5180605750174677	1.5219676010879826	-0.42308308054970506	-1.7528492974528938	-0.06046345368635313	-0.3255041172526186	-1.9789168781074935	0.06937113421331462	-0.26965940641619335	-1.5156557333609906	-0.45275186494943787	-0.901665703675303	0.05823736906313236	0.44911116451653	-1.56655335035942	-0.8654416936093006
1.3930513722612925	-1.0649512242746553	1.4027631447892674	0.898045892081752	-1.750682445374133	2.4527949735387535	0.4988758154020583	-2.1923757029982385	-0.5463191013602594	-2.377712115798114	2.3243004670380576	1.306692326522336	-1.0559533593624555	0.4438400753248127	-1.8704187032576545	-0.1597381963192062	-1.6560453070720462	0.24882012709118664	-0.2844851013463884	-0.8926205973515977	-2.557139738574704	0.33137803532396387	-0.8904108249436111	-0.679881129894549	-2.17021149274554	-0.49797810253133024	1.5019748088631426	-0.4930483121961949	-1.7674809637969193	-0.12090680663267601	-0.29793767211479805	-1.9964396794956065	-0.018817618232614915	-0.18722818340072106	-1.4965450431399916	-0.4456294158728221	-0.8418674232246997	0.02865649507532108	0.5945475073489769	-1.6156902288391108	-0.7109771282367559
1.3077062707438505	-1.049075540157626	1.4503982919569776	0.9808549089582446	-1.7854761094307854	2.415052083604378	0.6426302232972472	-2.2679680932016546	-0.45986512322463013	-2.3719013969247533	2.37129097449977	1.310261134569221	-1.0701279861504749	0.4557809016949529	-1.8960119892402154	-0.09873154897173861	-1.620057710969257	0.2562379881739608	-0.28362420590364124	-0.8973604631213888	-2.635728563671795	0.2630132480891718	-0.808497295525292	-0.6140212325531719	-2.1143217467907	-0.4703182970717304	1.485588734166614	-0.5492852392072968	-1.8002172341456706	-0.19978296586207106	-0.27015073000363554	-2.0107294370979454	-0.09182835203434495	-0.15053949571299574	-1.4831274135087464	-0.4467886488781848	-0.7993635684067458	-0.00983495733180371	0.7249425021905752	-1.6577942754052521	-0.5952328858861462
1.2184024291980438	-1.0441351801426073	1.5205032114548085	1.0819517516251076	-1.8343296083941631	2.3894755035090225	0.7976891517653046	-2.353005371436872	-0.36721716326758125	-2.364741761170078	2.4000537321258264	1.2865622917113517	-1.0699569651033518	0.44868001470532615	-1.9188006175041679	-0.03651104321114807	-1.547216102381799	0.2608749486272516	-0.26639828871900295	-0.9015827369671792	-2.712500686150068	0.19521794143031437	-0.7264568995152052	-0.5745409166257611	-2.0490158333998236	-0.4225017698601373	1.4742868763225658	-0.5902478114564652	-1.842752388105227	-0.27359972605831673	-0.25024547382193435	-2.0183607521208873	-0.16038835507481974	-0.14926240949788694	-1.4842544170069731	-0.46370636374247187	-0.7850872736414213	-0.047210715466257935	0.8330553140782883	-1.678304120016573	-0.5185551702900958
1.1300733296801275	-1.0419693489612383	1.6000812483360325	1.2186009984772976	-1.8854158744222542	2.349334220194298	0.9624489081125429	-2.432622587641505	-0.27871149497979725	-2.348402356927409	2.39923992099367	1.2247320806032624	-1.0664024100062854	0.4448068036200753	-1.940503774212596	0.02041129309892727	-1.4543634069983882	0.26257155313973474	-0.2568003055735873	-0.8889513669314513	-2.789826470378838	0.11830707153898282	-0.6513565759511035	-0.5543156866291599	-1.9888533277071083	-0.3548958593697349	1.462114710657432	-0.6189092022639813	-1.889573720406108	-0.3314342595539036	-0.2310146789704565	-2.019363217642563	-0.23224288098571208	-0.16093979207821052	-1.4928061002038167	-0.4884400426254486	-0.8007601236364786	-0.08646218779738295	0.9134990416386494	-1.6697443359254436	-0.476715808084425
1.035946354232166	-1.0530674642958355	1.6687324679101923	1.360466629923979	-1.9311094697637199	2.284379696131206	1.1345644700038509	-2.504916895063773	-0.19396254210854474	-2.320055646887836	2.3689021756541373	1.1230857162512229	-1.0695411492240718	0.45158019959111184	-1.9681770244764067	0.07331382292496466	-1.3343229831016443	0.2540725850461865	-0.2572087303882856	-0.861150299342291	-2.8582106173370825	0.0385952869782593	-0.5745130114408539	-0.5396953123876596	-1.9379862693550955	-0.27989237728636496	1.4503149557808555	-0.6254036469427181	-1.9387114554653262	-0.3797359101713078	-0.2099464093411274	-2.0093607572344028	-0.3009814489514131	-0.1814098928488201	-1.4925642539595618	-0.49701532957341465	-0.842228170227776	-0.12971593253617372	0.9693419199767679	-1.6432284794156415	-0.4564885344468383
0.9423113476379037	-1.0837253001196934	1.7273810767512778	1.4827686420192003	-1.9722090513779456	2.1987301942164565	1.2911181610958375	-2.5658801106769635	-0.11673055746716991	-2.292357454579664	2.3294748482663925	0.9934201890158973	-1.0894634245369696	0.4472535394031973	-1.9971961339810265	0.11428594240559661	-1.1885614752898104	0.2454396744911263	-0.2376563934258053	-0.8398084953526528	-2.9197362793610475	-0.04816333545746228	-0.4689881996656797	-0.5500523582150368	-1.8920284948799904	-0.20869905489826374	1.4529663586776504	-0.6113806103434068	-1.981889869471442	-0.44064970596940334	-0.19324916794804967	-1.9979008377283072	-0.350082339265398	-0.20320196145871142	-1.476621749538298	-0.5013232216588447	-0.8961473460539799	-0.1648191187796521	1.0158101907298913	-1.6020450301043891	-0.448359157910401
0.8760840638184216	-1.134498469987509	1.7741449666799671	1.6007425353440339	-2.0014260064051586	2.098214422920565	1.4309631898207518	-2.6133264571627057	-0.05582012172586892	-2.278997989312787	2.281451893845975	0.8619545284366479	-1.1223732393696202	0.43374138593424405	-2.024216846431112	0.1377861240026531	-1.030831938781285	0.24239407804484547	-0.19909628592044298	-0.8378161209602648	-2.9790334528392632	-0.13884633764435078	-0.33764368708435333	-0.5917950804208755	-1.8501093563215065	-0.15476673289375242	1.4782214772625417	-0.5853562950025757	-2.0130529857166897	-0.49529378157933596	-0.18490054725151092	-1.9968650799937344	-0.36161316931185866	-0.22978004326452123	-1.4537817902308932	-0.512399212120563	-0.9617925853564312	-0.17691579057494636	1.0567366492166195	-1.5354610632652193	-0.45760087421739987
0.8481751765104338	-1.2052312605463735	1.8047641230192775	1.7227049163888624	-2.0164789538787704	1.9883642365235499	1.55626908006798	-2.647100600092281	0.004453582588901095	-2.2795557145617926	2.2098850999554682	0.7551594331805317	-1.1498137340482	0.42100702363444303	-2.0421898711178113	0.14257412107663844	-0.8720585271138672	0.23847147738628469	-0.15869025841923748	-0.856981202748966	-3.031361409033099	-0.2208902807541387	-0.20339064041767552	-0.6563399777980737	-1.8178880654215046	-0.11813839768990624	1.5206520194979696	-0.5478787989583987	-2.0453959675395645	-0.5285284306804381	-0.19461970795882264	-2.007163471183202	-0.33426148689038554	-0.27096505366486595	-1.4228544925156144	-0.5121967260060891	-1.0378494832130283	-0.17794537421583376	1.0844607019253334	-1.4653451896500815	-0.48372002248983337
0.8364736743359973	-1.297611746099413	1.8069494864806903	1.8322315758962393	-2.032084016380826	1.865226291123421	1.6502696786002988	-2.6663260094750743	0.058547454669508295	-2.2953698194420262	2.125856063951644	0.6791973014715036	-1.171050524076239	0.394225186008377	-2.038422092683752	0.13029773176324166	-0.7299140467275926	0.22236330183637348	-0.1301045255551899	-0.8926631391535688	-3.0749034453237374	-0.2930361090917335	-0.061732343801862176	-0.7257431747547444	-1.7973656492147598	-0.09920874275259332	1.5841156754001866	-0.512495451078942	-2.09397709934606	-0.547731052539137	-0.2356364684705083	-2.023165928182352	-0.27775015217952703	-0.31630365437505437	-1.393963540176959	-0.49291498575532017	-1.1112561407103887	-0.19138612065504965	1.0783542144685836	-1.4074670631972879	-0.5111823130212445
0.815029349722413	-1.4029978355601833	1.7824868937254046	1.91904649746967	-2.0483905080385143	1.7014475934531312	1.7082446823947763	-2.672863924626603	0.10550639737615634	-2.3214823858969202	2.0551800086137457	0.637458675724334	-1.1934777547264097	0.35463341123206604	-2.021700811207036	0.10123549845194821	-0.6109592529960961	0.20462549300473568	-0.11739130215648544	-0.9419832682405863	-3.107057351483843	-0.35337780603564045	0.08705867452891722	-0.7828679858787394	-1.7796527188630553	-0.09645370420370716	1.663799440321423	-0.4713932689521262	-2.1488608464273957	-0.5440145540101373	-0.30796379919676353	-2.03927196095496	-0.19420855191260128	-0.36119751899116304	-1.3870322268166224	-0.45155719687404394	-1.180805305501581	-0.2204690505547234	1.0486912770354675	-1.3442999284772246	-0.5423694992684842
0.7609311671745078	-1.5105497562023231	1.759545390956476	1.9832541829708141	-2.0538144305192017	1.497758499060724	1.7369326266001752	-2.66329976194418	0.15727973714674034	-2.349838823702464	1.997743567216895	0.6432715334931597	-1.2259348667872643	0.3074589597945476	-2.0110186417083087	0.06639717559028614	-0.48934779698522063	0.20599999778834524	-0.11301875414030083	-1.0059909544586785	-3.1216740216969603	-0.41017865096319267	0.23050719971745864	-0.8265434169656471	-1.7611825442769842	-0.09042779010103696	1.746122464309392	-0.41787097845084675	-2.1923725557944236	-0.5114256946419223	-0.4052245817909309	-2.053029043150947	-0.09839061303639643	-0.4141619156631344	-1.3949309251539779	-0.4006876227653599	-1.242328742412442	-0.25454265315731506	1.0078347783068358	-1.265792456807908	-0.58314139996523
0.6893795849196633	-1.6163074343461716	1.7327819089180294	2.0294352973357364	-2.039053166456843	1.282647586291173	1.7534778938626077	-2.6338056372915704	0.21627644121163497	-2.3898361547866713	1.940177563848756	0.6907635951317832	-1.276077567132957	0.24879398213745124	-2.005161487389916	0.030614740629528358	-0.3720945197627178	0.2271150701138173	-0.10303637116928681	-1.0762274695156073	-3.1224387669898346	-0.46634803103443734	0.36370302478606775	-0.8556098426868253	-1.7539356803722495	-0.0795639501494005	1.8174391303181465	-0.3746281115334284	-2.2184829143682494	-0.45652073708691654	-0.5142452029633413	-2.071258379279429	0.006221648407182945	-0.4866742997363393	-1.4037728238439264	-0.35109371117786103	-1.2898187637283676	-0.28847398602043817	0.9602671399264734	-1.1934459052290012	-0.6244838957027825
0.6075472329744293	-1.715840117313503	1.6844536068198264	2.061090652930021	-2.0122564892587205	1.083302929416806	1.7791188219499978	-2.592103890839267	0.28869049139225983	-2.4521457384197576	1.8845590388615476	0.7660546091669598	-1.3345868853722165	0.18988968412061522	-2.004041506623089	0.0018193216071093411	-0.2815644466078402	0.2581323172724853	-0.08621887879934707	-1.1387568281151483	-3.1117565555911852	-0.5102522716267139	0.4917349096934471	-0.879723228197107	-1.7619727121737143	-0.08205325448364234	1.8777130068575019	-0.3283810468784725	-2.2339678168362083	-0.3906074168004432	-0.6267246001881753	-2.1026307412326877	0.1362258422178812	-0.5791794073048577	-1.408895127297239	-0.29041874697578296	-1.326061336403811	-0.3228770553881134	0.9286553235177986	-1.1544533003464514	-0.6600370956892287
0.5147582288949392	-1.8103793561682338	1.6263007962970781	2.0725466695144177	-1.9969743619619815	0.9254613155564181	1.7967624674158433	-2.5429460918085556	0.3623426304578058	-2.5342286276832846	1.8421801278153862	0.8646494853457073	-1.3874357422870909	0.1285953314584905	-2.0007945035595993	-0.004924336243574629	-0.2074649684539173	0.29478790423955603	-0.05969529083304157	-1.196659765750158	-3.0878591302853637	-0.5467416426792728	0.630573948714412	-0.9142012387852795	-1.7769639531033472	-0.10783338116024252	1.9409985532521474	-0.26701474954785775	-2.23339788176905	-0.3339104996555048	-0.7370163215598512	-2.1474050684443653	0.2984565409087195	-0.6743570115855049	-1.4154878559156192	-0.20826000602803293	-1.3517922414549486	-0.34662487005773607	0.9287152890247379	-1.1539974276673477	-0.6828705140918485
0.42979474807709506	-1.895529787630526	1.565293535261957	2.067539288643245	-2.001342668287658	0.8087929067205714	1.785312706749961	-2.4840771171539577	0.421307497951374	-2.629032192248258	1.8140125454949374	0.9960172745975194	-1.4231422542432828	0.06099677668850186	-1.9841202800982962	0.01775781033594235	-0.15052157853637865	0.3286147539837462	-0.030957399704693966	-1.2620146090307194	-3.0584423894042767	-0.5762267900495911	0.7707897251941936	-0.9585474335426764	-1.7873970958879528	-0.14869392451791033	2.0061947289098283	-0.2162949980719572	-2.2145266984342267	-0.28574142838723626	-0.8410087470460498	-2.202474087710743	0.47752144792522727	-0.7659236851940392	-1.444209515883296	-0.1306470783502204	-1.3732406152517396	-0.35907347226118796	0.9479642167525617	-1.1840097833663914	-0.7007609125342211
0.35997655140958373	-1.9703288200642153	1.4855662775276413	2.04356046563668	-2.002898313147676	0.7232423562026542	1.7475775150839419	-2.4131031523757835	0.47996461192211887	-2.718595733543506	1.7808973153959076	1.1715110509050453	-1.4408781428360982	-0.000980898579719941	-1.965908828133505	0.06476403758036056	-0.11499850687929673	0.35841057345767574	-0.019673663157434535	-1.3308756058238642	-3.0302783082336893	-0.5864115821185127	0.8888649320291007	-0.9993616975605504	-1.7842291079316173	-0.19250880708544732	2.0606921902831887	-0.16836744414901658	-2.1923858876088604	-0.2380171394515523	-0.9372924254054078	-2.264756419771468	0.6467786764237036	-0.8610972093270342	-1.4991182871788618	-0.05875944555915532	-1.4001894879073242	-0.37837722954269115	0.9670232537084085	-1.2349790044591775	-0.7257356651349245
0.28340412814315313	-2.034224378854444	1.4071242445602792	1.993120900409144	-1.9938804343497591	0.6593762975047109	1.6966466558006097	-2.3286261876155807	0.5464499850423785	-2.785350906225351	1.7357935541410847	1.3691132609995946	-1.4555691861193512	-0.06438819810217311	-1.947722473776934	0.12222586651849048	-0.10828117023182862	0.39534042356022314	-0.017439339171142834	-1.3783487116752335	-3.00954021529164	-0.5936792389923422	0.9782541928364253	-1.0228952704065113	-1.7631286985411532	-0.24309600427031786	2.1094982433009855	-0.10356777797550318	-2.1678586819993653	-0.21037648353334076	-1.020752691550403	-2.327708295224899	0.7837022610869047	-0.9542633008151938	-1.564489327000882	0.02690736732185306	-1.4276812669437773	-0.4127353716242187	0.969896600915963	-1.2953223841378032	-0.7545282755648464
0.1918933235153302	-2.0780010646608753	1.3316858829583829	1.9388713714752803	-1.9821332322036855	0.601400202903892	1.6517614153889562	-2.232782071268206	0.5817178312785576	-2.833610353207617	1.7026702264188487	1.5523563491973709	-1.4802230437359853	-0.13771154779328926	-1.9279361468963245	0.18577457967315042	-0.1282244051424529	0.4262970777005878	-0.011052696235415759	-1.403866702558525	-2.998259357125266	-0.6060257328393015	1.0446148178564976	-1.026734160791851	-1.7312037206024242	-0.29830228736268277	2.1472615068493837	-0.03980742978003611	-2.131216190020729	-0.19710999511336674	-1.086136529351417	-2.383073245272584	0.8880734598814289	-1.020357612631639	-1.6447290739196752	0.1093040294541084	-1.4536443359077866	-0.4534844201602696	0.9550001695668866	-1.357967256953651	-0.7901744376646826
0.11966585881661833	-2.0953489477508613	1.2370028448835173	1.8928644268797907	-1.9558226940243184	0.546345530495247	1.6099776561301913	-2.135692505662012	0.58280027470366	-2.863701575944661	1.6810293284020599	1.7113168619772092	-1.515584160244066	-0.20628627771484503	-1.9147316677714656	0.25328445880879913	-0.15587665810149237	0.4393437112730852	0.0012921439970897675	-1.4203410153724532	-2.9908783539139545	-0.6127975154701404	1.0811429987604158	-1.0319903710233078	-1.6975703704054876	-0.3532740990891853	2.1616802810759235	0.019795646503245036	-2.0782488912646353	-0.18692704574909885	-1.1218138043321726	-2.419054729144692	0.9630707284762968	-1.0537413807211595	-1.7391845430757544	0.18721562415076967	-1.4837542095309253	-0.49604179196376963	0.9250873758548531	-1.418571767584384	-0.8402425497004146
0.08836836360978566	-2.0894884633777453	1.1326060106299498	1.8463436814644762	-1.9232062382873785	0.5034854397532902	1.556184356680389	-2.039326909446803	0.5716539373425562	-2.871973419608691	1.6453471517468756	1.8459388728662893	-1.5445739044083477	-0.26345235417147045	-1.8951178869473697	0.328974688119842	-0.17861747843794706	0.43767899782286646	0.012716026314098927	-1.4156897783567712	-2.9874906360781024	-0.6183257384759797	1.091959550399317	-1.052223180270423	-1.6568767237238773	-0.4144164155939737	2.162376527332792	0.08900595066319371	-2.0097200321075723	-0.2010360545490652	-1.1231886678130112	-2.4377945458709283	1.0071093031601288	-1.045805493537816	-1.8335287629594759	0.2632238493713775	-1.5144034177824264	-0.5525415982351358	0.8671007306436206	-1.4839120429397858	-0.8944202282660019
0.09979859323872434	-2.059793219190052	1.0174219527705985	1.8039768850501179	-1.898440927703342	0.4666660961893445	1.4863995178227671	-1.9446089677076255	0.5501111907449301	-2.8628876861917516	1.6030775586139892	1.9341419113139982	-1.5514482798319196	-0.3191730616133558	-1.8639560691409496	0.40750898182878215	-0.21109243463106653	0.419386284507822	0.02401577952075863	-1.3918096468494288	-2.991220932122075	-0.6210840389526145	1.0937732727853364	-1.0853066087640197	-1.6013893780868158	-0.48915416346269885	2.1568672764281542	0.16530016342972634	-1.9352185200829717	-0.24499680067057192	-1.1071788581603526	-2.450153355125242	1.0361841371100322	-0.9739255323506871	-1.9334015879868585	0.3370654731671153	-1.5511246052936356	-0.6267464991892462	0.8014085177905645	-1.5577235834195013	-0.9399876917776181
0.14024578955641315	-1.99685317415631	0.8905216511555668	1.7698178390202468	-1.8816378797622104	0.4167851682436143	1.388023561488422	-1.8528728922339948	0.5191589686219044	-2.8411817977217324	1.5602087413638934	1.973098195038327	-1.538960390038075	-0.3704317039269479	-1.832053871892033	0.4756257901709925	-0.2553370832406882	0.3914018773705289	0.039900301480651996	-1.3642744655225982	-2.9997334815359644	-0.6111161918650005	1.1037158545698347	-1.1218006999889156	-1.531821679512186	-0.5795272435783662	2.1570696735958483	0.24920052915997135	-1.8698592998081793	-0.2948380824392303	-1.085453421081063	-2.4679055028688666	1.059192227725386	-0.8432710442349889	-2.0360943402222498	0.4096314344416677	-1.5971109188046568	-0.7035272312158302	0.7469048691074456	-1.6288618511013666	-0.9822822477798873
0.20677653079967312	-1.9050813862555516	0.7568967839995798	1.7361464683447856	-1.8621055084729214	0.3415396989100262	1.2658615140878777	-1.7641686119494266	0.4770780961218444	-2.8079095955121627	1.5147729775576433	1.9848916899944407	-1.5143031790675756	-0.415584528115091	-1.7969234947857913	0.527466926891835	-0.31231700878878793	0.36897289327975014	0.05200088765730861	-1.3360337993130538	-3.011246185560359	-0.5856135345086997	1.1249401654963844	-1.1586927018657962	-1.4547693350268607	-0.6745819352990914	2.158114042981151	0.33784245999403933	-1.8228179925690964	-0.33666900546816847	-1.0597720088918134	-2.482890697807276	1.0651205832428854	-0.6915303530532138	-2.1306465478760304	0.4731057691763457	-1.6429186446903927	-0.7730372307674958	0.6974633086352002	-1.6796230526221347	-1.0217622956595263
0.286921475555116	-1.7943444197584573	0.6135099849058291	1.7010817395138678	-1.830725234812246	0.2431537386316546	1.1565713699306372	-1.6876747272936357	0.4383542131983277	-2.7555385461128092	1.472406212946291	1.9752513642419331	-1.485829851398528	-0.45525187774184606	-1.762859766028909	0.5517528912297538	-0.39441779003561506	0.3592206064391984	0.07344319042898192	-1.3012346052993846	-3.032295713237062	-0.5318731634246039	1.1408313808060129	-1.202197599816139	-1.3753794105137076	-0.7565882955095594	2.1610326101393027	0.42703248886628054	-1.7955144366032063	-0.35947265351952334	-1.0420760459135976	-2.475107718258915	1.046746252437143	-0.5516098496195861	-2.214683280829621	0.5208874300393034	-1.6869226355607452	-0.8438501216174474	0.6382123906526437	-1.7048199765263754	-1.0529943601684022
0.35815120902716713	-1.667395569859644	0.46047677969606227	1.6731536169854309	-1.7915389574789795	0.14573844443648873	1.0641532832451088	-1.6249112966047796	0.4072109716473421	-2.681954481719303	1.4381370715404724	1.9314888992595556	-1.4600593269447963	-0.49211036209376846	-1.7365229634028243	0.5464195374774087	-0.49161300608001507	0.3584392754137126	0.12492073374039751	-1.2483480551469888	-3.062245353553002	-0.44655567550757364	1.1371569484073942	-1.2399877428789277	-1.3013304356728983	-0.8123377705995066	2.175929041681601	0.5423295648587001	-1.7807394532539889	-0.3626117903668026	-1.0372726706707933	-2.4435540987021063	1.0180374765839528	-0.4206126291011113	-2.2903279491075774	0.5560035844419248	-1.7289443037904277	-0.9220760146817859	0.5737594649430198	-1.716039755570333	-1.0626720367312985
0.4120240974271169	-1.5289663991236389	0.31934754770231705	1.647781435823409	-1.7620303190405129	0.060899401581503955	0.9733146825711009	-1.5838863644490289	0.36886205278611667	-2.602235439586735	1.4025966032913846	1.836997628024044	-1.4338998134427063	-0.5354556877754614	-1.712065344192228	0.5266107755473135	-0.5852068528262387	0.3559996091504611	0.1942688647772997	-1.1794657874528576	-3.0940843645925127	-0.346861708561342	1.1041246469210872	-1.2698613587798462	-1.2387206044111434	-0.8431277687933727	2.202503789799859	0.6990494086229052	-1.7776131427686366	-0.35735566068654834	-1.0358286316689065	-2.3889474712815195	0.9876769751724238	-0.28228338325180513	-2.365880715812717	0.5801500535929267	-1.7594720724567352	-0.9900322789208402	0.5192408248831655	-1.718119951290514	-1.03999248665429
0.4476665512016675	-1.3929330906585269	0.18981422006659632	1.604169325557611	-1.746755136586898	-0.031082989730473427	0.8817075197382307	-1.56642788419289	0.31612654108210864	-2.5250488591952913	1.3668172551577333	1.710079488766047	-1.4010101187332467	-0.5797960823213322	-1.6958899356943007	0.5037790956850203	-0.6590349234388491	0.34878266175995426	0.2631845460104035	-1.112792148311143	-3.129345697327283	-0.235045940784507	1.050272128096826	-1.3065904067706753	-1.189360718158449	-0.8464025522032547	2.235364993946702	0.8951444086200577	-1.7977041871243962	-0.34785271508075105	-1.0464470741498488	-2.3156787089647897	0.9643028264603561	-0.12487536698125676	-2.458348208841023	0.5955086253757654	-1.7772593999351727	-1.0368614868488932	0.4820971904592518	-1.7245641320747354	-1.0032628350949442
0.4653360493770541	-1.2826597252803205	0.0791645507108806	1.53710525583778	-1.7333620066201807	-0.1427425730981255	0.7868082481303922	-1.5606805103303671	0.2684990303776037	-2.45025530923272	1.3325440649403117	1.5759153758731883	-1.3490834341312903	-0.6206600337467829	-1.690484538323873	0.4813491032686166	-0.7213333929215018	0.34578171280084435	0.3385749618059338	-1.0514255989655228	-3.1640083832943278	-0.10742030749482603	0.9927122855353387	-1.3571326388232645	-1.1480561546307553	-0.8323147309710055	2.280584569152957	1.1280809041076574	-1.8385462006505207	-0.3426051389068929	-1.0711340882240263	-2.2329401616462508	0.9526157521043224	0.04931837673005035	-2.5610893303252653	0.6278051606343393	-1.7888997413512826	-1.0645366951159363	0.4630681362568748	-1.7344782563581536	-0.9612984548747147
0.4551564321612574	-1.1944587276769496	0.009796108326697296	1.4571482689357382	-1.7225905549331813	-0.25602778655658404	0.700665743797147	-1.5636429597923243	0.24022815503963496	-2.392556686669901	1.3039513574015715	1.4449320811220199	-1.2699576963290455	-0.670322157344747	-1.6960750305549248	0.46307379049326397	-0.7928858156877292	0.3519590115615211	0.42471255605882624	-0.996933095788658	-3.19248389919957	0.02987099951564638	0.9403962621002695	-1.4229394814110436	-1.099164516020568	-0.8129083175897719	2.3402026788689825	1.368427064583021	-1.877251790913201	-0.34879360078429605	-1.1065519550008498	-2.1538674568811467	0.9472543402244152	0.21915860289656214	-2.658417932863089	0.6832002994015132	-1.803611789922304	-1.084937426967548	0.46717577348228323	-1.745720165143815	-0.9174588044361034
0.4149299321517705	-1.1171859762959122	-0.030103622359757533	1.365064711836986	-1.7016032390091886	-0.35346664060813837	0.6374590708189192	-1.583772637456576	0.22371204931478844	-2.350043106787855	1.2887399722099764	1.3237743685645784	-1.183806682179297	-0.737423177682647	-1.7207334306312827	0.44422673281317915	-0.8862395711474077	0.3577759413186065	0.5241319651191207	-0.9608718283164654	-3.2197690423412437	0.16998646530064984	0.8932065887251671	-1.5054093062538452	-1.0566783588324855	-0.7767684643981394	2.407653558974776	1.580029102471522	-1.9039820788583228	-0.3483188811793257	-1.1624371290678934	-2.0847528229070074	0.9416384733260612	0.3609967757266796	-2.745888882485095	0.7472415952567186	-1.83348235612756	-1.1017664395704099	0.4853503192107606	-1.7620120809863422	-0.8790269845246883
0.35210504975039547	-1.0566594882322575	-0.05253488608262852	1.2654831461641822	-1.6696395985260069	-0.4260074384283268	0.5923166344092217	-1.620376086052066	0.2146987622325635	-2.3059698417617875	1.2695445564012586	1.2142388761402363	-1.1075279418085704	-0.8163012788813913	-1.7520709316952447	0.4245293878388775	-0.992224216029675	0.3613094710175374	0.6422588323585481	-0.9441812613425089	-3.2435142106656785	0.3060264646510754	0.8380995002711973	-1.5944351827912546	-1.0422907183795211	-0.7176894959129427	2.4844754279448145	1.7655240932398446	-1.9140675964795122	-0.3204430038352281	-1.234353730137923	-2.0138737016493278	0.9267595509316153	0.44960942243509017	-2.8145780527782884	0.8077697570258033	-1.8687248381014043	-1.095895940847098	0.49024750227754854	-1.7719394831147828	-0.8539079803687242
0.28233742932017936	-1.0200526945393125	-0.052549326810346644	1.1632629084844823	-1.6376863753075124	-0.45514155683834423	0.5618252923822414	-1.6723715122359437	0.20322698436456638	-2.253157800305081	1.2377532876963333	1.1207752538428088	-1.040631885552553	-0.903127335185155	-1.7882020759292672	0.41053189976098	-1.1002913918539314	0.36091402184545485	0.7683019335063971	-0.9408381847374878	-3.253435137157395	0.4156030502994069	0.7537614093213095	-1.6834572697034065	-1.05304578141835	-0.6449095839491706	2.5620461664353225	1.9386920488854689	-1.9074950119623324	-0.27601609161514723	-1.3151118274919618	-1.9327738710322742	0.8988855661038562	0.48983151798953806	-2.866584669142799	0.8587051391216912	-1.9051388548971215	-1.0624101369049403	0.4816324577804645	-1.7772771768138018	-0.8377710397202914
0.21572852480109814	-1.0078291963359642	-0.032390070915199326	1.0594925598568372	-1.6083548303687354	-0.4458872452489417	0.5429803903137652	-1.73223629153178	0.18171961173508094	-2.195063581926106	1.202779653071633	1.0518948117547318	-0.9769282221761653	-0.9958513787756468	-1.8289982380912218	0.4083446089972365	-1.2016621085338983	0.34006364533678013	0.8996305322562277	-0.9482369131305732	-3.2407528226850757	0.4836269239921432	0.6314338222808402	-1.76328572574208	-1.0745961475277859	-0.568303880865739	2.6349577221255083	2.092469743746647	-1.8868306995858046	-0.2318286775741501	-1.3899424473861592	-1.8574372923811655	0.8662974672501342	0.5160097453254416	-2.9064747886701547	0.9117311903495213	-1.944992469355838	-1.0206539683710762	0.47231781570241027	-1.7921085297038608	-0.823454874258253
0.18408619161270062	-1.0131623786730939	0.008664917988741814	0.9611867877451237	-1.5858604834866	-0.4245985590162946	0.5249494379332177	-1.7777881127529933	0.14723706759162317	-2.1451536573174232	1.1623036834787726	1.0053220415131028	-0.906165748913622	-1.0956700114515623	-1.8689944139911567	0.4290447065736833	-1.2840864910799819	0.2944849391480402	1.026826832880873	-0.9672672792130284	-3.206861802782786	0.5124883545411995	0.4881967414119123	-1.8140401768090608	-1.0975000419788432	-0.4980601675093812	2.692729969672162	2.220202440322158	-1.8540011065359985	-0.19138342258134058	-1.4427579577066765	-1.796079744012023	0.8227678026031964	0.5439669170376634	-2.9355834026286383	0.9616845147902111	-1.983974576203161	-0.9861198610854702	0.46988421554575144	-1.8280782118696368	-0.8339692098416578
0.19644518487198764	-1.0351993570495412	0.06944594095627173	0.8677229352236224	-1.570321396994233	-0.40104341459907306	0.5152274292071395	-1.8042365730711196	0.1038862696353164	-2.10929386935956	1.1118150027922695	0.9655303561010118	-0.8340351072740948	-1.2022525932422092	-1.916629674393119	0.47574307117709164	-1.3359827446042796	0.2394090746168664	1.1339062092991898	-0.9975534970674268	-3.160752160124218	0.5015248849500815	0.3501658895681374	-1.8453538503076394	-1.1288323939950244	-0.4452415844927172	2.7262995639059353	2.2970292389182365	-1.8178485587379023	-0.15586071051934716	-1.4799787115008263	-1.7328097429686877	0.7692072532816948	0.5783707220402106	-2.9509648237632318	1.0044192092499091	-2.0206386156742786	-0.9657678004605182	0.4775148263038999	-1.8801406422026037	-0.872234339066994
0.22349887398569518	-1.0794254882155054	0.1297359791813699	0.7762141383639962	-1.5646370428963547	-0.3726019559668774	0.5338121094423001	-1.812641275196334	0.06307178519469052	-2.082172857832336	1.0704401970235946	0.9175559286343077	-0.7765351485482476	-1.301491818731388	-1.9699275826497662	0.5420361598744645	-1.3564792333491171	0.18142155610092375	1.2254254011104624	-1.0419352319754467	-3.1018356290994697	0.4675071370774277	0.22752348542957662	-1.8724269331436372	-1.1687870873658037	-0.4098559475279429	2.7239719964774514	2.2998524608884514	-1.7777797904490924	-0.11997875118872788	-1.5177701633436258	-1.6543325989009627	0.7200527934901415	0.6244600699183859	-2.953862141769402	1.0421676831406905	-2.0609529862062312	-0.9620762751153744	0.48475066414135803	-1.937089319503827	-0.9255240691702022
0.2600700913905937	-1.134179965402014	0.181241241377662	0.6896561172004779	-1.5630813980363372	-0.3184614059861069	0.5660191000680004	-1.8161446213297154	0.032561737673422124	-2.060275656631554	1.0340332830915153	0.8607835679119613	-0.7285754815687719	-1.3914006991428436	-2.016922854042113	0.6163307452129314	-1.3473662032119935	0.11398152672971781	1.2965233521868085	-1.0932760966561672	-3.0297142653253704	0.4268570712047769	0.09669583674063933	-1.899886557755849	-1.208990537296665	-0.38895282526128605	2.683658528616106	2.2220018565229545	-1.718996487645089	-0.07956343346830377	-1.548540299800004	-1.5521329035767537	0.6656262042812952	0.6591005234847557	-2.9284102430240466	1.068440256493668	-2.1060177875707793	-0.9689950771821352	0.4813875986271249	-1.990028087608275	-0.978970873189138
0.3102325231089048	-1.180182644367075	0.21766075668393717	0.6181637810928364	-1.556973408507829	-0.23321713360123955	0.5976753886743582	-1.8321912225819816	0.015355839569833779	-2.03981167961717	0.9870954101806394	0.7980061021704677	-0.6845560053808563	-1.4842538497695108	-2.052837531405236	0.6920796150270239	-1.3142022894140062	0.04144211650238254	1.3395881451484044	-1.1393701390935878	-2.9570357794148334	0.3720823374419433	-0.058259958197541296	-1.924674496561876	-1.246362552264242	-0.3736340293582587	2.6184583050150723	2.0701580170040117	-1.638895613557171	-0.03700973914891529	-1.5727560556370386	-1.4443401164858514	0.6005660737752477	0.6514094451605384	-2.8647756592357743	1.0874840755599302	-2.152307700044786	-0.9809681989405231	0.4631580845172862	-2.041400070000075	-1.0227624397759958
0.3763172738960071	-1.2192879295862398	0.22911706734068274	0.5660304148575727	-1.547521477014595	-0.13306418409373047	0.6332713148037026	-1.8556716857799824	0.021595807549836147	-2.003611419850321	0.936477167522848	0.7174265410491619	-0.6517602045796207	-1.5723993170039416	-2.073176005666691	0.7691860124867104	-1.2600095105401463	-0.03376338653028337	1.3623638348151226	-1.1798238476194616	-2.8916102624358055	0.2998938949115913	-0.23424741479329086	-1.9401778534882568	-1.2872464245506212	-0.3523831078989059	2.538045910290137	1.883923610957775	-1.5570349399636387	0.010718826539966813	-1.604581118789406	-1.346827224910584	0.5345684774117644	0.6196169346553384	-2.7867270392899277	1.094434411439243	-2.2038945214847616	-0.9761235399175856	0.4257995736935033	-2.091515083063085	-1.0541034943488463
0.45288050148292847	-1.2345266045322776	0.22382213384386757	0.5224966809880194	-1.5465943404573967	-0.023553259628709532	0.6718355853340064	-1.878944111796666	0.05148681062864442	-1.9447714060802348	0.8920698018637012	0.626961975856757	-0.628182773553702	-1.6420415416880179	-2.0780323928573017	0.8527399332566814	-1.178065310567153	-0.11256301228018337	1.3662158414008092	-1.2318808326333894	-2.8242711520316237	0.22265760754829794	-0.43625192022683307	-1.9554841499012734	-1.3367233727139423	-0.3223746809245816	2.4515332649308954	1.6944988606704716	-1.4909658005701043	0.059354063906809404	-1.6317411577410663	-1.254641087398834	0.4710306128932674	0.5749066766835746	-2.7049104548585943	1.0733910419925519	-2.25351330729409	-0.9403913716680385	0.39090464577984957	-2.134114835843397	-1.0734973145560416
0.5300276547186334	-1.2134416009724782	0.21522027369949592	0.48111829801518813	-1.5570636914684548	0.09544757498959852	0.710206202406959	-1.8993733630020142	0.1020503606888197	-1.8855649797919063	0.8855876544876713	0.5514157972893349	-0.607465753374762	-1.6884224571958746	-2.080291177597121	0.9400849625487979	-1.0754419436965157	-0.18575300017771823	1.3387873121784073	-1.2950057764605478	-2.7491565544189007	0.14772248659388135	-0.6487064738119456	-1.9783318005757167	-1.3854284439040683	-0.28086543345469395	2.3577505133080767	1.5519933707453177	-1.4568830169632698	0.10635985830524142	-1.6419142828052593	-1.1846349619460093	0.4039214498702529	0.5186618412993107	-2.6092409175563573	1.018552740040181	-2.2873878080582473	-0.8967894404616024	0.37199052546577555	-2.1906740296906286	-1.0895509098614355
0.5951744461958789	-1.1757766642677205	0.20266165416023166	0.4402711328391244	-1.572991689175826	0.20697522316147454	0.7510912885902041	-1.905226142369738	0.1701664737403612	-1.8416214183121196	0.9367443890886304	0.48171743053625143	-0.5900652001684626	-1.7077885126221304	-2.0738442294855544	1.0245947235184747	-0.9653444306882154	-0.24544987963105008	1.2832895873576056	-1.3557909211792085	-2.6676125597285325	0.08546315097590942	-0.8545968559637194	-2.0021268575644102	-1.420126325850767	-0.2220092127670666	2.2584706546106808	1.4938691250178635	-1.4532667622973774	0.15026500663517578	-1.6399471039254432	-1.1424574273402963	0.3394818324793655	0.46148265210271483	-2.5024512899432927	0.9288058319525254	-2.304350060707866	-0.8739064760503249	0.35009811830700166	-2.2599179914826264	-1.1073259070595998
0.6431758932297164	-1.1349019091291364	0.17931581101518348	0.4092166629493799	-1.5978785345145512	0.30531406372706954	0.783053186558944	-1.8951959764011654	0.2492308299314193	-1.8167604910788306	1.0157205082122012	0.3939652992756614	-0.5825872210491625	-1.7004042199433385	-2.058475081651702	1.1027976983851855	-0.8490880542424547	-0.28853151564446217	1.2130885692076565	-1.4178877714586937	-2.591117268125508	0.03836284592685833	-1.0439287985084178	-2.0208324478329547	-1.4435899225620086	-0.15502855925229797	2.165177704133681	1.484401507018845	-1.4686916716003726	0.18912358619155428	-1.6435917891906855	-1.109749677736392	0.27550648389406474	0.40344255175152527	-2.3873663361522954	0.8132115713522877	-2.3162225660368483	-0.8770738497237444	0.32732121992085955	-2.3229877553391924	-1.1274570129936798
0.6587487764771882	-1.0983305048345797	0.14237642951103913	0.38950064504966575	-1.6313283714265008	0.4094156451652916	0.7954076719708882	-1.886943834875583	0.34187525249165407	-1.807960105463708	1.0914575780535583	0.28424455041009955	-0.5931469323705422	-1.6747591540260331	-2.036884864180265	1.1706242362373007	-0.722779160016567	-0.3196412468836978	1.1287368324778575	-1.488659604190445	-2.5309792208637254	-0.00039669939439139213	-1.1968641255036243	-2.050656798605533	-1.4670644938273714	-0.0873327680716483	2.085558706306107	1.4943344912766903	-1.5013479510625047	0.22187923893448874	-1.6563287320037379	-1.0832638728094581	0.21235699808793357	0.3378500980962896	-2.2577464230815965	0.7065317619417593	-2.323305351255672	-0.8901439460522408	0.326131904033211	-2.3849333283171914	-1.1384618038649692
0.6450977902469716	-1.0744214272833867	0.09542481012200876	0.3724581331107349	-1.6638094027225023	0.5091916369705841	0.7886146717872449	-1.8917342377040467	0.43844618551549563	-1.8036442199612286	1.1570766676996007	0.16558954751139443	-0.6213285182533219	-1.6380801599439152	-1.9980086690471563	1.2135314923185638	-0.5902226729647126	-0.33883009904838074	1.0254494001724772	-1.5696698305969607	-2.491977210927161	-0.027631042583635867	-1.3030702578642197	-2.103594073820546	-1.4794913472773383	-0.03417810943058164	2.013622704964208	1.5213360757610572	-1.5365739377572667	0.2458205033364927	-1.6724855396386247	-1.071741068012335	0.15788130352464957	0.2562349046112387	-2.1082080533340872	0.6308272658928622	-2.3241840023720766	-0.894187401805542	0.34458628879407593	-2.440390461027561	-1.1426771548686823
0.6261041142223746	-1.0616741659838906	0.04444904127539898	0.3596653635459474	-1.6854113372630646	0.6023708689870968	0.7545709991519806	-1.904690793356482	0.5279883110697997	-1.8007064346379777	1.2257202196129104	0.06111889628189804	-0.6490875815490914	-1.5985387684012333	-1.9495106783626244	1.2282180063072923	-0.4713513892459277	-0.34264427009524145	0.90164062301092	-1.639920526254547	-2.472979692113237	-0.04412273518059316	-1.3714090619633437	-2.1676273717880497	-1.4772415636824812	0.0015123403098141225	1.948920378395702	1.550400783992889	-1.5573482376028955	0.26359468962708343	-1.6965456505533	-1.0791800280274282	0.11038303341456737	0.1501551458041678	-1.9293047126091847	0.5804183476946061	-2.329138023097497	-0.8906418901403784	0.3750787490731989	-2.484008181926259	-1.145760932561132
0.6095518911072586	-1.055941083444973	0.0025420494360606145	0.3605623378585223	-1.6922971492215815	0.6942920046724638	0.6993252987720447	-1.9198137095237002	0.6201339606792516	-1.8051747218073366	1.3080851940479967	-0.029555393183585736	-0.6754315295137647	-1.561699177761922	-1.9007240651835609	1.231114847157934	-0.3843600528796936	-0.3329047396795956	0.767669275460099	-1.7007446676250155	-2.4632144829888487	-0.05127029751119845	-1.4067202633388187	-2.2247938687898725	-1.4660914166952865	0.031524675140235624	1.8951353550526249	1.578689881793343	-1.5732797558544769	0.27895678711404215	-1.7220757412902556	-1.120162742103616	0.07208085695361692	0.03828157733110733	-1.7458401517176398	0.5448921589101756	-2.348754087858859	-0.8892678639723581	0.4288628116730351	-2.521819058601813	-1.139359369097699
0.5979331500483984	-1.0636772059326738	-0.014892722496179418	0.3484401219060477	-1.701037234294495	0.7776279286898625	0.6205991166882919	-1.9431610289256582	0.717709514398286	-1.8145295900828073	1.3910453437886896	-0.10998115650463396	-0.715976931097378	-1.523360685922139	-1.850265323856825	1.2344925401335805	-0.3224373784542419	-0.30891309353784563	0.6329931948956805	-1.7590801135800813	-2.4563663792123895	-0.052610707574282004	-1.4148726165505887	-2.2747411296771123	-1.4415486554954555	0.04357259548947924	1.845774733795345	1.6156864993700655	-1.6071892258736373	0.297676135861375	-1.727367668650465	-1.1825819421506956	0.03684106896029004	-0.04674461959110298	-1.5912326846905551	0.5027345498767277	-2.383485809224387	-0.9038355365057814	0.49928230532321527	-2.561271962111808	-1.13092225591004
0.5862408435534701	-1.0876110560627388	-0.0020356612507312134	0.30923450680688225	-1.721979408738175	0.8500179434291649	0.5254819849409327	-1.9732959080967252	0.7966111503358968	-1.8280252440732787	1.4589317679322815	-0.1790783136748924	-0.7669378497861693	-1.4859952202818216	-1.79989442415886	1.2365977341930545	-0.26755564197551485	-0.26580913378084803	0.49548216561747294	-1.8013028520379861	-2.4506913462697972	-0.04705924046330244	-1.39650985208281	-2.3253553646095844	-1.4072239083888793	0.0332753946720105	1.7914270463260784	1.662605759732216	-1.6654025936104815	0.31633133331073904	-1.6936316317291324	-1.2486965778293402	-0.002264649664176438	-0.11220650852147145	-1.4596780016658197	0.4554692286056783	-2.4175960456539207	-0.9453483489063457	0.5704513678101487	-2.601902167880458	-1.1308068546658319
0.5868983346383205	-1.1419267047092316	0.03078811285361612	0.27177929789050903	-1.7505331312469423	0.9138274584717756	0.4380081130883992	-2.0052448714888786	0.8497817618480348	-1.866676900864827	1.5073312618317565	-0.24743444508027368	-0.8143341533162983	-1.4577207793594888	-1.7543830488525334	1.227540708497071	-0.2318707696688044	-0.19809803038039192	0.36400140860334285	-1.8203757599224137	-2.4510304640919762	-0.03871848073550195	-1.3473513971539708	-2.370046415265368	-1.362641611363638	0.001402920339078273	1.7251945971698042	1.7305802579381688	-1.7366178133764933	0.32991430146735967	-1.626155234416403	-1.3176521490085276	-0.0418167806017078	-0.16731298271079814	-1.3494880158585363	0.4369619977427714	-2.4468451269231837	-1.009575648395133	0.657066545459778	-2.6438778619447154	-1.1391253610191658
0.616839467117664	-1.2328633028080243	0.06419914321851881	0.22917301804318074	-1.777944427061635	0.9631241019790707	0.3581200102605395	-2.041432245721734	0.8836770981203586	-1.9296414874066286	1.5195829657417292	-0.31917412809132156	-0.851663688543226	-1.4387609387543692	-1.715688811379022	1.209227279394736	-0.23861942257103896	-0.11855534287972427	0.25755469023132344	-1.8224354921679258	-2.46448444462905	-0.02271878836401105	-1.2711891532291428	-2.4054149877889355	-1.3016596722965355	-0.06327209807804099	1.6530319110000875	1.7765222491567818	-1.811792582030136	0.340529202904618	-1.5323445809345284	-1.3772082187464658	-0.08822134054478302	-0.20587037802318764	-1.2693353335876743	0.4654619183549606	-2.485709365937819	-1.085697446891549	0.7819896877930768	-2.671062036653981	-1.150114123939871
0.6796321646407603	-1.338638675651067	0.09335497248234526	0.18230393308900253	-1.8002234838068933	0.986542599229239	0.2755268107003073	-2.0828177756584347	0.9047705953225995	-1.999824076298933	1.4942900396592453	-0.38794970804285994	-0.881652732159325	-1.4349790472800712	-1.6764737985349405	1.1898612532626638	-0.26554618229464844	-0.039691935005294866	0.16698048132464757	-1.8127997740211086	-2.4982647321812417	0.011678613225931663	-1.1656549439286537	-2.436618762155061	-1.2323041484349162	-0.15730293150116642	1.573684125377224	1.75571003591481	-1.881218005708051	0.34630709647501895	-1.4203407654169025	-1.4118580141026937	-0.1375990064928686	-0.23880124972332487	-1.2217254819437124	0.5359220240389856	-2.5390677766206258	-1.1629049881365376	0.9356862792065451	-2.676851177083762	-1.164372588779805
0.7675428607410455	-1.4447856371771874	0.12263595471973225	0.13730717315621946	-1.8191967952246126	0.9862080492685219	0.1913208409405733	-2.1303445631876192	0.9196771854970487	-2.0546432801343286	1.4544699775460328	-0.4389511558509966	-0.8956563379002201	-1.4646453250314138	-1.6370925140364008	1.1732044183714752	-0.29853263731562424	0.03762475634929584	0.061803083210073974	-1.7764194430341207	-2.5441494497536707	0.0566714527422729	-1.0335915206606408	-2.466784179200769	-1.1658166413836517	-0.25890328218555836	1.4823787150869823	1.7075911647521285	-1.9259495760960157	0.34756446191520973	-1.2979822390923315	-1.418042967432	-0.17600385778582378	-0.28549037930635945	-1.2101894160927675	0.6195538514695318	-2.6047308746856057	-1.2204343780487914	1.0823419206801108	-2.6638654446518206	-1.1880747221041028
0.8653297166333497	-1.5375518671726602	0.15974381138059357	0.07107911832966354	-1.82628748005532	0.9735139986463975	0.10564431523907958	-2.180148664394956	0.9219694186325599	-2.0867643633706603	1.4163828067988051	-0.4596858956493561	-0.8845902701452018	-1.5201078184009489	-1.606834210125908	1.1528532317881732	-0.3546670239850219	0.11015778836417815	-0.05376111852536225	-1.7022123597930736	-2.579189317788241	0.10684772770487405	-0.8949216370953674	-2.485823256491929	-1.0991937814982244	-0.3501829849158945	1.3868836834254694	1.6602427332846161	-1.9137842954227373	0.3456570299889334	-1.1686283382017324	-1.4200515976101182	-0.2073732510248793	-0.3350723335747364	-1.2285552198814627	0.6960632298234616	-2.6813556811906105	-1.247259711819538	1.1957816684343503	-2.614790529448902	-1.224871691055903
0.9512173632417866	-1.612053628659888	0.2113453450950094	-0.008947536480151341	-1.8173737739042788	0.9633597005429548	0.025859090810437933	-2.220993297660232	0.9083752026761269	-2.1046310268707806	1.3970416337723877	-0.44942338788671543	-0.8578573331321703	-1.5747200947029898	-1.5866400471117204	1.1299892996492027	-0.4499049741065003	0.16128553938697973	-0.14584890174533277	-1.6001191253589213	-2.5851619439217264	0.16877777183336024	-0.7932216181238715	-2.4776717725641246	-1.0319636629514208	-0.4077417973790819	1.2945824790701719	1.607889029166613	-1.8414492032440624	0.34487438415371263	-1.0325773821796271	-1.4369307495488892	-0.22884121916015993	-0.36726061840219104	-1.268822619549855	0.7585099475271859	-2.7631595288288957	-1.2494162215546325	1.268799667385275	-2.5417004185487384	-1.2699615216401017
1.0157802290702493	-1.6711362292692964	0.2652381409407741	-0.07407396751504958	-1.8022131813622284	0.94470971822582	-0.03284211344910594	-2.262578543290997	0.8733691238041874	-2.107260766271615	1.4088925053336863	-0.42012840234220217	-0.8328312532365041	-1.6221590581170617	-1.5757665083503134	1.1060111979522933	-0.5860210754501758	0.18728313334518037	-0.19883201104034326	-1.4900634836555446	-2.5709397577058377	0.23662344072002162	-0.7442934025652782	-2.4471198137422023	-0.9606985666727035	-0.4183399031160747	1.2070780875892289	1.5610628420562291	-1.7409739837436091	0.3503015839618841	-0.8802399144206697	-1.4750984220678984	-0.23829176782773964	-0.3808760711172644	-1.3152957938458205	0.8017761680373778	-2.8430703476391535	-1.2288395244989416	1.3041093567219317	-2.468787345582208	-1.3143813838898704
1.0616114957401053	-1.7169584223025764	0.2934312550233619	-0.12140024811398656	-1.7981921171928068	0.9073532099362162	-0.06277367595093092	-2.3151204138044683	0.8014326221934608	-2.093570556961723	1.45366021522548	-0.3840977722273183	-0.8113597284379038	-1.6624971345415063	-1.570282680954197	1.0786524712545846	-0.7456034903657341	0.19944638449294494	-0.217643577505576	-1.3784621564804935	-2.5549562350461814	0.3020052344618237	-0.7211566952368897	-2.411269958810996	-0.8859728276610843	-0.3833763146098533	1.1183674089888287	1.5222719790149193	-1.6174013957319722	0.350297307208686	-0.7255634493562606	-1.5249701569875804	-0.24138540515727777	-0.38804897068966426	-1.3418553483898619	0.8277956337472624	-2.9079548036578893	-1.1917894891890592	1.3057634052883673	-2.4016545611487774	-1.3671389860336747
1.0895847528046514	-1.7426369697731885	0.28857917050991677	-0.14616283508299527	-1.808463540174801	0.8688516926261313	-0.06666187427430813	-2.358372730714856	0.69817954658786	-2.0712810025334427	1.5399727809732644	-0.34322600680887294	-0.7950892554841619	-1.6899780395341786	-1.5710669812110785	1.0482356423228487	-0.9062976323255125	0.19715341711611162	-0.22013016387741682	-1.2759151428252984	-2.537329029064737	0.3556371330552647	-0.7038652486551532	-2.3718426976371836	-0.8217058387270196	-0.3036677737848394	1.0297457851422132	1.487369509602917	-1.4684017046363789	0.33681698112881564	-0.5988857764362253	-1.5789553297674233	-0.23730966073899706	-0.3980371721420168	-1.3482981323368048	0.8387450703874334	-2.9559663008396484	-1.1398310827591325	1.289692649428377	-2.3360841364796534	-1.4306705765603518
1.104164502665217	-1.752673403156134	0.2663645177028244	-0.1420829082340489	-1.8303467408619292	0.8315988477046368	-0.0567764704435903	-2.383073678709917	0.5874342645300799	-2.0414394591229885	1.6640567101632613	-0.28723661670601974	-0.7999784454195606	-1.7099612895723932	-1.5844189087842313	1.0166899837074113	-1.0706975310993558	0.1704191396195954	-0.2094510562225056	-1.1857442483939955	-2.509036913614347	0.3860288005260496	-0.7017132153577521	-2.3260905519094406	-0.7727593273462261	-0.1860530288120273	0.9572430717307701	1.4676690046459198	-1.3029672192942274	0.31878191289315116	-0.5117505607355299	-1.6420847636896383	-0.21852909472836615	-0.405850654895797	-1.3508810502254434	0.8419595374547052	-3.004938599445444	-1.0736644220849652	1.2649718691922536	-2.2760240174948407	-1.4959652416513194
1.1150337958441439	-1.762968179147315	0.23558651335861103	-0.11695021050499685	-1.8587476768219457	0.7759033472022254	-0.04680029155473893	-2.3972146593813175	0.4812380747751807	-1.9905989115697431	1.8100851982402542	-0.21806955144473514	-0.8301351567289178	-1.726238222986753	-1.6105047353281143	0.985909583656769	-1.2239070881698808	0.11736516843600486	-0.19025508993167412	-1.0910781035542443	-2.4642422176132093	0.40063772060665304	-0.7121115771200845	-2.2784473831784555	-0.7447705561523209	-0.03231015421587591	0.9054051091409123	1.460486852051361	-1.124887507959084	0.29679512470260083	-0.46102328645666324	-1.7184681974796192	-0.18338305332078314	-0.42317496182663367	-1.3487818248253132	0.8437616638735227	-3.060972252755028	-1.00302375249858	1.2004040095943274	-2.2242050143206185	-1.5561213457849097
1.1103118144165818	-1.7751244374937254	0.20167005752355785	-0.07456164286945918	-1.8812350788609558	0.7019913657402264	-0.032917759330884255	-2.398093963201018	0.3823112354731754	-1.928007222723497	1.9683329997343975	-0.14929397149319668	-0.8802610903052847	-1.7351655021954417	-1.6468837184433114	0.9569265150245915	-1.335920112094748	0.047424879783244826	-0.16933733275534907	-0.9966494837755067	-2.416371238510874	0.3899221881370299	-0.7200430884869241	-2.234859113472459	-0.7463252846528317	0.1561501139523409	0.8764218347270919	1.467700029063175	-0.9367922710285436	0.26214914704618253	-0.4540884404715527	-1.8077209211216676	-0.13089389355063624	-0.46541673046887394	-1.3345032225645213	0.8415545652257583	-3.1110803686576394	-0.9384183150180485	1.0789938465426123	-2.1897578583840813	-1.6089013870595317
1.071083045633756	-1.7820713763973655	0.16675237790001549	-0.018753294499178286	-1.8961734364230036	0.6332861125400859	-0.006816904282285358	-2.3894007828510437	0.2990833632319685	-1.865580905898759	2.1217789106676586	-0.07460067163629333	-0.9286030396253881	-1.7296453891609338	-1.701107101003079	0.9265214141934657	-1.4065069503390002	-0.03690784526958427	-0.13935815052350628	-0.907995913614563	-2.3701058784849787	0.34080739397583004	-0.732283365211224	-2.201067025055804	-0.7644552480611436	0.3611015348528991	0.8832304754483268	1.4970284448416762	-0.754962986883144	0.2148054891451147	-0.47244589436979406	-1.9077603217423398	-0.06896311335917178	-0.5148558795694269	-1.3060669411650647	0.8292585959243359	-3.151201864554284	-0.8727159029674081	0.9263066744959716	-2.178577912875191	-1.648105754189118
[truncated: 111 more rows]
