# Supplementary material for: Obesity dysregulates feeding-evoked response dynamics in hypothalamic satiety neurons
Source: Sci Rep. 2025 Oct 14;15:35837. doi: 10.1038/s41598-025-19800-2 (PMC12521569; doi:10.1038/s41598-025-19800-2)
Supplement: Supplementary file 8 — Supplementary Material 8. [file 41598_2025_19800_MOESM8_ESM.zip › Supp Fig 3/Supp Fig 3a/Supp Fig 3a/NCD_to_HFD_2nd_MPK119_matrix_5.csv]

-0.3205049898446774	0.6342738387426968	-0.30854376973767844	-0.07779841095050602	0.2987740257157689	0.32378843352780995	0.2917788991703694	-0.2611199726008368	-0.06642821992743554	0.10177421262747888	-0.9158313534894615	-0.22482687463127596	-0.23865291739301386	0.31806928731739276	0.8240572196743887	0.7832021382368249	-1.495297546157118	0.3092953548030026	0.5149986271746387	0.21403037107152403	-0.5264541831546726	0.0014550035247620598	0.8284799528226612	-0.6546460281282722	0.5934210399035414	-1.4305276822182171	-0.9118027734646983	0.056959910373117165	0.1854647324639348	-0.4570435994581383	0.632957126259692	-0.586235602923945	0.166437030210854	0.3954594060961713	0.08651683412153378	0.6679814970018866	1.0941872043190009	0.3587022051833365	0.39980366327090644	0.17624196749337853	-0.08621370451152356	-0.30154182796010703
-0.3962031881948893	0.6476935423445402	-0.34102677060396647	-0.09594857664310794	0.3374449546157895	0.3114352429795901	0.2759011075233745	-0.20601158426321373	-0.05173838909921771	0.0671005513851001	-0.8752264979206352	-0.11380800322822945	-0.19716659255552335	0.27252746652423787	0.7758897140099978	0.7512316307336898	-1.4510824546688874	0.296243834986036	0.5512302731153431	0.24275373000719602	-0.48710009905325946	0.03184145255759408	0.8078239389912261	-0.6753666491111149	0.5838140498963336	-1.3542925607655067	-0.955588174304713	0.078448332789786	0.1530054713488371	-0.38289647356247963	0.5990567542614847	-0.6791920911373976	0.3441578419058179	0.4187855175564865	0.10514028721239127	0.6309571221944763	0.9728211017171199	0.392048288543336	0.3080712586872002	0.25250057945730675	-0.06360057739106559	-0.16717669227083867
-0.5065682957070957	0.665655476385739	-0.36740185677744686	-0.1255953193072607	0.3363008442933036	0.288831224124338	0.23770046760170915	-0.14012910210820234	-0.06086084112039361	0.027999979789960428	-0.7976722117368683	-0.04606366580449009	-0.17624613815029277	0.21934775415605343	0.7359692905422747	0.7224436168334728	-1.4114818747129618	0.28285846334321646	0.5632154465049107	0.2954071230115682	-0.4604293880643775	0.06730802797539008	0.796743472512984	-0.7055280765458568	0.5713901306528747	-1.2785253786772126	-0.9785917455500917	0.08065517042318276	0.09702437210492569	-0.29634843462503685	0.5597614843538848	-0.7719925990031519	0.5953696396205979	0.40379499725934503	0.07677343813360205	0.596523771775061	0.9022048508020944	0.43468107683907437	0.24607896159817697	0.26936007376640797	0.003918302956004778	-0.10935160261368504
-0.6120717153316904	0.6739378598640839	-0.374164190901625	-0.1380781583237461	0.3098718958438831	0.2296062298850852	0.18390288748639544	-0.10592896009779723	-0.09384588363078589	-0.009888325761413408	-0.7319338397283615	-0.01273257660329273	-0.1525936432975893	0.13880190456752958	0.6916087549076444	0.678172319781519	-1.3844966323681627	0.25492184688447644	0.5463586255664306	0.3482251722136621	-0.4283361787953628	0.08753108059573031	0.7625165508193756	-0.7268504006329062	0.5660821110099412	-1.217829743617804	-0.985825223655298	0.07736374364572651	0.043863121011382775	-0.21914082698509046	0.5266193142240245	-0.8498150939807473	0.8292345566660975	0.3756885412361025	0.016391105402483085	0.6142654703475995	0.8640659547228541	0.42552883191688146	0.18924425431446856	0.272791198018073	0.07512294496759171	-0.08556973119611966
-0.6730832258750435	0.6565940141421651	-0.3868742061123819	-0.14744028758611058	0.2714773135909869	0.12988683907056925	0.14010749292339417	-0.08484866397641441	-0.12328256061235243	-0.0463880875243048	-0.6920165992319418	0.008883993355897634	-0.1268089943254544	0.08406427646453316	0.6544400645744382	0.6320146172154061	-1.3557462954980792	0.20912102788169787	0.5157402221051633	0.38784877143842744	-0.3880543558292008	0.0915618590925131	0.7194945088586627	-0.7594949127089473	0.5893007553490286	-1.1731220368425954	-0.9884836229920136	0.06786003127090927	0.014715448707284608	-0.12957205281952106	0.5029109250330199	-0.9180713142337323	0.9910771933497321	0.3476251791110452	-0.030543696410271763	0.6916607325140744	0.8335114837148037	0.39660917220289693	0.11892527923289031	0.2673448311679619	0.13255316560879535	-0.06280349308243044
-0.7190174870474898	0.6134715732622072	-0.414099640928808	-0.15263656373330312	0.21961919309702427	0.048248488482763384	0.12282738091623797	-0.07483935247576168	-0.15307474491533296	-0.08324325716732127	-0.6627705650603578	0.0244245065149052	-0.1049747595833258	0.07705335823219071	0.6212352769374646	0.5885279002109857	-1.3113399561934929	0.15949499725550592	0.47995695182280795	0.4251318133044844	-0.3460652653362049	0.08622018164614577	0.6922914309398441	-0.8167499292161465	0.6196983648685578	-1.1375001527264568	-1.0062097033008601	0.052877637344783755	-3.239359841553796e-05	-0.029682433291185084	0.4900069124659608	-0.9875730375631249	1.1051553310473439	0.32165802731911913	-0.056228713428810105	0.7692155472349679	0.8098350202444138	0.3737079426953373	0.04638223732536315	0.24352201035686274	0.18344635259895625	-0.03925490228340703
-0.7640123196234362	0.5537901150843448	-0.4331044344933806	-0.15763516689068013	0.16332142164618038	-0.011860429979569915	0.12790830191337013	-0.06821588500797097	-0.18648141335947785	-0.1117639042043695	-0.6354390891117252	0.0341512660557197	-0.09297122017048932	0.09134423747309407	0.5833750778842621	0.5576079454632085	-1.2553554790996528	0.12249184454844318	0.4276358140447356	0.4719708387766564	-0.31527296704935814	0.09565110934100411	0.6858512903098907	-0.847948901037819	0.633536754975848	-1.1142563789404551	-1.0426755640651337	0.04768279965875582	-0.019315339682301473	0.053267599588195304	0.4848578052721323	-1.0514826425983064	1.1952418687178128	0.3031839370074888	-0.0789681982786848	0.811117087121587	0.7792758130692997	0.34298959217154135	-0.006341252393385811	0.21562177527806073	0.2269412230535986	-0.013844781440605794
-0.8015742188041409	0.5052126854330719	-0.4333475045678901	-0.17314750219391217	0.09949200966033515	-0.053163303935909574	0.14163353319102145	-0.06251654823988068	-0.2151166417266322	-0.12244081004596202	-0.6178796414037121	0.04112257502051712	-0.08270427029740336	0.10922738164062618	0.5464122167256771	0.5330061870903551	-1.1985300630492197	0.10382781351179572	0.3728333011318592	0.5060984493446532	-0.2950057816951211	0.12532552333287442	0.6941459441094295	-0.836510791374326	0.6295208289404802	-1.0969210359685402	-1.083791212712747	0.05382476987857148	-0.051046839211374755	0.12388154410095702	0.4930743493516053	-1.1094170861711306	1.2591930319115159	0.2907735539307493	-0.09157250552075884	0.8345758420434656	0.7418518960563575	0.2999969632681154	-0.04666371934524811	0.1829936619356632	0.2638535283638952	0.012042455596066065
-0.8381466993154069	0.47509261875488484	-0.41692091581072305	-0.19655711877912277	0.022454759010258188	-0.07873902390162385	0.1495679902702852	-0.06493075304974093	-0.2271555394230831	-0.11404907663241534	-0.6268705597474928	0.04712422106832077	-0.06454637381273125	0.1282482498665733	0.5115483621922938	0.5133159720032137	-1.1437524774832477	0.0906050207529196	0.3367134203845856	0.503959443368711	-0.26244050867964297	0.15147800977114298	0.701933567634852	-0.808004047476148	0.61813807570619	-1.0820255077977963	-1.1121241155331765	0.07148135391301794	-0.08802770677198662	0.18756981589718624	0.49911505542289913	-1.1612883507996807	1.2930079217649153	0.282229162570418	-0.08883231814698406	0.8538443131007725	0.7129087540913972	0.2643590836771925	-0.08771203035747394	0.14368642875567686	0.2978296034822854	0.025216059657601698
-0.8605244489729454	0.4525972704177992	-0.38704554501804994	-0.22240356316565504	-0.05219325680996473	-0.11383204107286134	0.15148488214382122	-0.06568189727303689	-0.22167088873486138	-0.09059443845671444	-0.6439783876217569	0.042615422260620275	-0.044659444495928936	0.14834034626578307	0.4790694332333471	0.4972264756904151	-1.0789492953790325	0.07438364740193595	0.32672029720732765	0.4743115703747267	-0.22835928755759696	0.1711890678057383	0.7056585754160588	-0.7787816158716303	0.6074047811569242	-1.0588785405152268	-1.1268485659041356	0.0966920260171442	-0.12888012005314867	0.24244738913073424	0.49176098332677187	-1.19992624272913	1.309565365406503	0.27464012189103626	-0.08241391884897992	0.8637852100027159	0.6911007692476024	0.24805774923464724	-0.12253826060873059	0.10810434098494033	0.32804810096813963	0.02668175203261921
-0.9225506120114451	0.41069950685883194	-0.3500886949482026	-0.2627225443757424	-0.15922917790282592	-0.20132655793111956	0.1380330659817743	-0.04079027857730488	-0.22487716231289245	-0.07422627971426157	-0.6259186124441867	0.04723145139757656	0.000300640706262631	0.15302658534896538	0.4222684663244931	0.45247680065682394	-0.9525625618404783	0.03318528880463748	0.3112296413979495	0.45068523551515505	-0.17284031567916544	0.20185844466941635	0.6963813483142032	-0.7645949821189582	0.5992735257197499	-0.9800229586217887	-1.1561601744055852	0.1255285398848124	-0.2086209023151384	0.3617465573836553	0.46093570313691784	-1.2971129179722836	1.4298841095723458	0.24727303403522138	-0.09389221488202035	0.8824201301405894	0.627793517073006	0.22666785027937122	-0.20079927986687612	0.06452866815286422	0.3973582258729417	0.05900949511270741
-0.9610844098368121	0.3687810445282421	-0.2862268772743817	-0.29032757740359144	-0.27893128035046805	-0.2853934993837452	0.12448827830413658	-0.034615369501438654	-0.2328425386181474	-0.03694781529266853	-0.6112494908995171	0.012829438705856133	0.05313249010838763	0.17861709123352076	0.3926439080715845	0.41553678421537804	-0.8235123954098956	-0.003540498613177763	0.28918691548432374	0.40082002079218065	-0.12936912315953736	0.21829843782709307	0.6963733575931853	-0.7420539973786018	0.6001186044906245	-0.9026140892633355	-1.1729565412851979	0.1456838214785745	-0.27787754022504985	0.4500553669869671	0.43500519923945014	-1.3856567221492284	1.5050499028026183	0.19983403965916097	-0.10395627959866922	0.9049784066807071	0.5845872865564896	0.19242357402886978	-0.26764826901520966	-0.00212121656267521	0.46050404793593014	0.057123747604625005
-0.9680851993899386	0.3437700288178661	-0.19523639953640987	-0.3073428057280677	-0.3973695809341947	-0.36707679702636214	0.11709123209494195	-0.06558433245073736	-0.2426860668101154	0.015675370091370676	-0.6140552765397961	-0.03789366086518677	0.12473520124026174	0.22616831995038728	0.3749873596521064	0.3864094381896773	-0.6943622186533275	-0.035668520416814675	0.27368837036717336	0.33081186454807554	-0.10603456682868288	0.2259676682285514	0.7062698655739325	-0.7041212777388414	0.6215272666861216	-0.8318616573636944	-1.1831081915970518	0.16500758472855898	-0.31615013900176103	0.4961732496869051	0.41748636183908605	-1.4562456285021086	1.5172433162738703	0.14984265525632692	-0.09626023010946708	0.9375434921466734	0.5441557212980288	0.1454970293004853	-0.3384613789273761	-0.06848208137577286	0.5015424222565867	0.04409003690436944
-0.9387301051874684	0.34825476266938116	-0.0787211842679049	-0.32678247224359974	-0.5036943934573881	-0.4359936811974908	0.11881411049323447	-0.11555325772980471	-0.2452517564410714	0.071430480454361	-0.6346442106043781	-0.08990470707475047	0.20929127180437068	0.2966831909073143	0.3518078636670653	0.36713979080342596	-0.5593588059759361	-0.06034434349522385	0.27833911729848443	0.2514256230871384	-0.0974668770362622	0.22910250859432227	0.7380689398649156	-0.6582613315684661	0.6560325476441824	-0.7664515332077985	-1.1929675974302316	0.19935290762375982	-0.33229440804997207	0.5092578028066324	0.3978285203216739	-1.4967646434248525	1.4737558886950402	0.11058534526420909	-0.06763437936517526	0.9601999548741251	0.5001895181281104	0.10526121484626808	-0.39242973612302756	-0.1357384340833212	0.5307151368031694	0.034359759786291834
-0.874724116567062	0.3844810628038161	0.06662180187929533	-0.32832369069292233	-0.5990568689214399	-0.4861632937972006	0.1226259426324583	-0.16830120681824506	-0.24139819123065553	0.1355168535482435	-0.657718833637602	-0.14154320673598172	0.29724088537536353	0.377712654658648	0.3216053602838389	0.34399995009248985	-0.42002863077434005	-0.06749294571631544	0.2959204396673156	0.16527384141319995	-0.08638531419097535	0.2283970752027466	0.7861810711140705	-0.6012707254394524	0.671012725060238	-0.6976722456281098	-1.1936853908866252	0.25800658471018295	-0.33743360866347566	0.4835696294127085	0.37698525934471155	-1.5165070760335906	1.4053970170097048	0.07762959444094264	-0.03217992915423533	0.9521486875126906	0.45804418903379157	0.06194895528206331	-0.4170481406995402	-0.2039234409036331	0.5554649373523328	0.019575319299295797
-0.7663884051674477	0.44049193881397597	0.23055505929150769	-0.3168109213594396	-0.6791129084403597	-0.5473985813105264	0.12735586848814098	-0.20780237084026246	-0.2288045120617161	0.21118279189217232	-0.6736051128966463	-0.1912941372189955	0.3893618015529674	0.45471616434613554	0.2937568468976926	0.323152107140375	-0.26702335941959876	-0.05560573414201342	0.32385253383238055	0.07874883902442903	-0.07524817251968964	0.22391172599107217	0.8321676705724474	-0.5214086215973499	0.6677753586245485	-0.6211953555037845	-1.1648403481318321	0.33658958731868927	-0.32984300060230515	0.4281033661120416	0.34879764680839553	-1.5275036905466344	1.3341582939015117	0.04377625928119851	-0.0048531978750015635	0.9289112898435095	0.4175820208496902	0.003808445423743351	-0.4226133687356743	-0.2639116537694495	0.5751543829978472	-0.0028691265785270093
-0.6193933521949412	0.5056171739285239	0.40951854626206907	-0.30666272652693277	-0.7441406188309969	-0.6185686178422107	0.13443913583221695	-0.24119786533772286	-0.2141582811880113	0.28811861457182875	-0.6875352458290168	-0.24703419697424858	0.4893440187968762	0.5264017027968049	0.27715228849070306	0.3122703884772733	-0.09466345813602237	-0.031690467254377165	0.38025713974485953	-0.006367438117178737	-0.06804857690569964	0.1995761601672606	0.867370792017083	-0.44232449444491084	0.6749101778990496	-0.5413025080192249	-1.1079808521932164	0.414779426362474	-0.32644167276866615	0.3629031810038981	0.309040165377207	-1.5356599029280107	1.2722387031539415	0.004648230983635404	0.020915412273673235	0.9116427941460417	0.38909069707855853	-0.05601550380420134	-0.4150439960793829	-0.3224310769671198	0.5924934878717864	-0.032559523501726334
-0.45459924386411643	0.5643050910685116	0.5939696376280634	-0.28538596294859686	-0.7871028415252004	-0.6901866750170165	0.14400358049862264	-0.2677575277695456	-0.19638291511733724	0.3611489439170774	-0.6919059485306345	-0.3208764709160889	0.5845410962612946	0.5892037309062382	0.2750255802864446	0.3031505866195725	0.08085466396814128	-0.008676600296545784	0.4597734727740045	-0.0829947735096451	-0.06692844979710974	0.14961864998205923	0.8800041219464825	-0.3754896865434347	0.693548158950236	-0.47159124120540874	-1.0321152109485183	0.48823774526530217	-0.3319266969328226	0.28839436181118605	0.2598343222020028	-1.54149044832514	1.216892080837654	-0.03977295926525497	0.051041828222857785	0.8877917328060185	0.3646083565663072	-0.10733082337480479	-0.392573283671577	-0.3811779256617938	0.5951856963919543	-0.07356890606413183
-0.2834932305610387	0.6097009470316613	0.760482497453394	-0.24383047410008415	-0.7934781762760366	-0.763135744976243	0.15450936176038485	-0.2718080415211461	-0.17191998679290427	0.42992464730731383	-0.6597144980718851	-0.41822465802651887	0.650312354250817	0.6378720904936575	0.28759751031222985	0.29300676473821996	0.23753926257886668	0.019523446118531306	0.5384693177949118	-0.1351761520805534	-0.08229385753860695	0.09700539055798574	0.8689289826155863	-0.3050395752017613	0.7146751282221084	-0.4187725854469961	-0.949138287389405	0.5566346481625215	-0.3350566189418981	0.20486705810186936	0.2125750165157275	-1.5445695003887927	1.1689372628504437	-0.08843828285823152	0.07240329892045062	0.8546416213071838	0.31677088330288916	-0.1639438674792142	-0.3577685242074963	-0.43128260547033975	0.5801862489224469	-0.11888535393736155
-0.12645768482230196	0.6479695259661717	0.9046689459873332	-0.1888147163875682	-0.7783090335696021	-0.8219960881095247	0.166360324638352	-0.26219003839380334	-0.15051911681234373	0.4873124661019541	-0.5890600734767486	-0.5262099361074304	0.6958409363801635	0.6748980190914787	0.30617942031676726	0.2930127883854179	0.3676369055816114	0.05855281113473663	0.5941757199696109	-0.15969528943443156	-0.10084863483356954	0.046651781409599975	0.836830256286429	-0.23692847874404036	0.7454805618250953	-0.3935311562314767	-0.858624532538158	0.6192515947461934	-0.33355513188020186	0.11478555387784099	0.17556893301832968	-1.5392864460121	1.1495915684760007	-0.1500465509574535	0.08513960304307289	0.8297064208153415	0.25306579309496896	-0.23450848258940388	-0.31812731656915627	-0.4777674294515835	0.5530469352555152	-0.16736121649000427
0.014419211966321871	0.6924028890488806	1.0282756881848885	-0.1365104432821707	-0.7513361926745682	-0.8763849242415492	0.17965815672770147	-0.2439800363994291	-0.12621717293534307	0.526637806083561	-0.4844279799589096	-0.6283515554730705	0.7344498994697812	0.701277297891026	0.3100334701464692	0.3018404433540171	0.4791589464579323	0.09314403344099989	0.6290425156658415	-0.1635116541949298	-0.11014739995258967	-0.0015930723062155538	0.7889378698652681	-0.17159877607223809	0.7904084809572801	-0.3982963387591089	-0.7643218536563747	0.6799072426276919	-0.3298473781156044	0.023324845543075987	0.14633587675200493	-1.5212753952628633	1.157579396213678	-0.22411757441171926	0.08971941027115525	0.8146021123303736	0.19054911649941447	-0.30236776222699985	-0.27600715318852886	-0.5189693486586875	0.5148681422069419	-0.2249147705075692
0.1520884899252544	0.74988337784423	1.1198325361943742	-0.10052807100398894	-0.7111726398461373	-0.9322004668875923	0.19885968005706847	-0.19539590214655017	-0.08621924543367177	0.5513201132127599	-0.35220039189731306	-0.719937689302627	0.7518675292502284	0.7042717796814223	0.28920471727575336	0.3046203565358727	0.585506768889857	0.11534726643418029	0.6543908615357339	-0.1534932393202963	-0.1117036070805542	-0.04923057427848234	0.7256154011584203	-0.09214854224230976	0.8311025974911013	-0.4069064230643562	-0.6615953558542013	0.7336802685658502	-0.3368295118281574	-0.05919289665578768	0.11092201717813613	-1.4858522582995684	1.1727752079768459	-0.2920274016797927	0.07787933413392127	0.7962331131165309	0.12831806720983624	-0.3579965590322353	-0.218483233636457	-0.5492880102279443	0.4705179240717932	-0.28794554342092454
0.2925090006790497	0.802968827465094	1.1796250548585714	-0.07173510742351014	-0.6558153019350951	-0.9798385453679131	0.22394746246727895	-0.10271561546657453	-0.028989274371411113	0.5714500047987835	-0.20501124829473696	-0.8099200989431721	0.7423146882472957	0.6895206554386236	0.2550702388767142	0.3017259940572568	0.6776689161359754	0.13779149871414886	0.6722838115615406	-0.13670562520604557	-0.08668458479250699	-0.11244796880265384	0.6398989367987303	-0.004115140751267066	0.8489543609793341	-0.4066217599510031	-0.5413700790043721	0.7722464508800142	-0.35840627488093235	-0.12397176869263951	0.06148433920087957	-1.4438592290910333	1.1973291442862457	-0.35420081547235244	0.06051800027019233	0.7618556742760143	0.07137622356842495	-0.4137598158510188	-0.14336921832731747	-0.5766785685232831	0.43266675428228807	-0.3532851193692355
0.43423408660787377	0.8292735164018683	1.2017325331038318	-0.0458391045959144	-0.5826556074061744	-1.0322221628933417	0.2588408344124585	0.010267596008718705	0.0331741992361252	0.5936404634201391	-0.04469023753350234	-0.895449690315554	0.7096487850587361	0.6765754999514153	0.22633532649856392	0.30431917417597554	0.751160714631052	0.15725610344837368	0.6819087670427941	-0.11742987299290868	-0.0508960961436273	-0.19530055478751984	0.5309854093238953	0.07315879227359143	0.8483993838760728	-0.39497396927175765	-0.41069065317177944	0.7829703260418976	-0.39215252490605795	-0.16117848246960445	0.0028345085232065357	-1.4151978402006529	1.2442256029497745	-0.42440446937809123	0.04331700077082164	0.7165263844565547	0.011685217106992723	-0.47048042796626727	-0.07989911762949554	-0.6049314484947591	0.40267498158803494	-0.42248170155722864
0.5612988475499849	0.8255925848483553	1.1635287165538422	-0.04424489296208748	-0.49731553836709796	-1.086415261851186	0.31048651132315913	0.12453173918323582	0.08414925374710111	0.6040699447434884	0.1176422449050589	-0.9719388187817369	0.6735719003072449	0.6678882905618748	0.20313959609974983	0.31735434671234547	0.8122038593916454	0.15526864179758829	0.6848514788415709	-0.09903960522084616	-0.0378265214453091	-0.28720305898837173	0.41314225111148595	0.13724780009390486	0.8484035882480672	-0.37659175123963096	-0.28934254227230505	0.7657253586513597	-0.445807705416884	-0.1646205307690221	-0.07040779195911391	-1.3813610233734948	1.3011040611292854	-0.501109145638565	0.021544416318463527	0.6634240214731078	-0.060802912759697604	-0.5153900724914259	-0.03712194816126887	-0.636297214956469	0.3721632850261313	-0.4969484754682877
0.6512973125124727	0.8068291483726678	1.0889011043071957	-0.06634305090023374	-0.4097259724170411	-1.1336618659831472	0.3625767082927787	0.22312571299550066	0.1326625877494217	0.602344818853443	0.2651119670716634	-1.0398700208233709	0.6420325278393668	0.6548289236118625	0.17249876354465313	0.3300732777708228	0.8338639905195094	0.1331655643521639	0.6860112070839837	-0.09803337290144377	-0.04168283691076064	-0.376940222190484	0.29028092009979656	0.19388755399032404	0.8483110920641902	-0.3577493928324958	-0.19148165868525643	0.7254373910710025	-0.5147316523160403	-0.14746195974293988	-0.1496340548793121	-1.3314831875885862	1.3534371445291977	-0.5776291337639609	0.0015766212495240948	0.5990875222221305	-0.1419414696073832	-0.5439224873663918	-0.003923817029048417	-0.654965057835493	0.33274522138890916	-0.5747816912314851
0.716048157585948	0.7793515290439587	0.9968397584087973	-0.09239803328134229	-0.3291841260534965	-1.1809954644147438	0.39561355528600417	0.30592362735222367	0.19450744630474784	0.6014993702525679	0.39336403350773747	-1.0807969202044554	0.6096909817932938	0.6317689154500613	0.13335759193803137	0.32691086299189753	0.8001447195583676	0.09642725749087969	0.6662208785391267	-0.12821668345690446	-0.045941030041125444	-0.45696352986689276	0.16646070256595102	0.23298469625709664	0.828390777554711	-0.3285655744717752	-0.10204972111471715	0.6619482540506506	-0.5623896396066799	-0.12303375091127408	-0.22239081454978776	-1.2673939823244793	1.3884075647085108	-0.6489852416325844	-0.016680940599592787	0.5230832310428957	-0.23856510682906765	-0.5609020978772812	0.010922312126870202	-0.6440818001976452	0.2841216563963509	-0.6646269836034466
0.7803383110959644	0.742104089509486	0.8866640826500198	-0.12452956748557012	-0.26360724270806624	-1.231469557063177	0.3979523699750858	0.3831823776041941	0.2508016952663069	0.5974056191325399	0.5149098770824693	-1.0749639056762796	0.5847329203778198	0.6020989188784702	0.08818695905613019	0.3190981925761531	0.7270213801590255	0.05642137588405218	0.6162105565754645	-0.18310940075027554	-0.04969473844319352	-0.5277520731444961	0.06415150601246185	0.25369006279504613	0.788966381363199	-0.27411692992731507	-0.01401748078414584	0.5731610752451223	-0.575526557018199	-0.10592685035619927	-0.29743092830840084	-1.1848632205514753	1.411953274504299	-0.7037711300220358	-0.048464144980480475	0.4419650759399853	-0.3405697584758402	-0.5721483334104681	0.0010782629320007426	-0.6036948223548025	0.24085045834269833	-0.7648371363837949
0.857101581048421	0.6981605973551731	0.7639616291212701	-0.16964001579455562	-0.21447738529080063	-1.2700254306615668	0.382222751681064	0.44717231202341656	0.28026855683176766	0.5834368914395347	0.6317016923117702	-1.0256990597372801	0.5793095294469833	0.5782786906673796	0.03762000703609494	0.30706595729824226	0.6414178048169947	0.01598044361665934	0.556307042666316	-0.25284312999818015	-0.060844705997401306	-0.5955604432705244	-0.004948253990373115	0.250578156036396	0.73439783724785	-0.18741946418521155	0.06598572702705041	0.472127077354595	-0.5719501286525838	-0.09859361812476027	-0.38596557724307445	-1.0886171068049686	1.439047273190533	-0.7353343323068158	-0.09690978984199629	0.3566903722399116	-0.41331801321047257	-0.573665042363294	-0.014794783302014048	-0.5456539403070774	0.1998227673891854	-0.8653983352396335
0.9405039761490454	0.6455270709147312	0.6211458918326775	-0.22834321592880444	-0.1712616981559229	-1.2889075433974204	0.36063011718509574	0.5008675840638633	0.2982216765631484	0.5567590517827632	0.7216765197172224	-0.953077319249023	0.5872266338926411	0.559390970006143	-0.008995488671600462	0.2836279460510077	0.5351331468014819	-0.02428834630302753	0.48972128507469126	-0.3347467817709319	-0.07687278435657567	-0.6652059581115113	-0.03860916627854214	0.2345965826010384	0.6559064164843506	-0.0690659004403921	0.12284522296566643	0.36381277483457175	-0.5442273369274415	-0.09097421097697216	-0.49197532116263093	-1.0000124702924205	1.4403952887501688	-0.733849439700791	-0.14688888900878602	0.2626689156847832	-0.4527039785095567	-0.569211726714572	-0.029812065304281977	-0.48198427720851955	0.15772317859893875	-0.9501669612891195
1.0217493014058099	0.5873497234747618	0.453985751697044	-0.2887510301645976	-0.13825851577652554	-1.2824917137993124	0.334595187459804	0.5479001229169453	0.30833015832484867	0.5274866775532654	0.7624631585810521	-0.8611718598066099	0.5904597421838857	0.543101560123701	-0.03983113419197218	0.2592532576644921	0.39918753157928266	-0.056867068071566676	0.40764881632757355	-0.4219633401901288	-0.08672306244127473	-0.7307169542510722	-0.04657991049396028	0.2369152582251311	0.5588821239695251	0.06822750907914915	0.16092929292346989	0.24536660206046382	-0.48103355493720834	-0.0855209889598804	-0.6070922359854474	-0.9223763718303294	1.4078423840786325	-0.7020867742301264	-0.1905039472518116	0.16604961625642714	-0.4688368208096093	-0.5756227801605591	-0.06404815563371812	-0.42006294761817475	0.11654592050541646	-1.0042235563239155
1.0862418147614579	0.5133999120585385	0.292779638533385	-0.34173538247112856	-0.12497275467787525	-1.2488771164202113	0.2993589830508828	0.5802003736027845	0.3008577968898562	0.4992890841362162	0.7620995919910439	-0.7526046994978275	0.5864279480256565	0.5382047436559728	-0.06043585215262113	0.2343665592661496	0.261931254716539	-0.0761157124059422	0.32320166594122834	-0.4985065179704267	-0.09298636860190161	-0.7788712710610168	-0.04276034584737411	0.23525760854650288	0.45991961596528014	0.20861711739324082	0.1879542165566933	0.12956411532499942	-0.3909530862620204	-0.07620440557207939	-0.711282295420971	-0.8448525792185837	1.360472448875561	-0.6565168237810527	-0.22632428870449192	0.07969486449567277	-0.4507300898057568	-0.5859654444027004	-0.12060036870329012	-0.3678498439311596	0.07067866423588758	-1.0235400916573054
1.1214954831876573	0.41082714928383507	0.14873121300679007	-0.39184927061702923	-0.13478394073562258	-1.1955452610287571	0.254967989716128	0.5923141478295983	0.27349714851163764	0.4666828356668297	0.7369858346051676	-0.6436011275181412	0.5784794541791128	0.5380548411110422	-0.07420263503209648	0.2076396366488326	0.13104405650864734	-0.07816890113494232	0.2528053726959591	-0.5590414543056843	-0.10770193160864441	-0.8030936657524903	-0.028033447011267622	0.2230743918900866	0.36174332552398847	0.3552069222858389	0.19947992862792946	0.02157518954819357	-0.2944726931430997	-0.054876425000858944	-0.7986402733791905	-0.7639221758130104	1.2937456786735868	-0.5998581977019132	-0.2616636270640972	0.010706794619720402	-0.3933139008169208	-0.6015197787699765	-0.17965914281294595	-0.3112351092708926	0.013836028787578452	-1.012918697578368
1.1282207189084348	0.3040145881218141	0.006096333451958641	-0.4352286082322191	-0.17655980903389512	-1.1015348711278112	0.1977614540291515	0.5944228068922032	0.23307328299280122	0.4303319686980191	0.6941323987133576	-0.5393200265463638	0.5686929365251407	0.5217368783628987	-0.08150162746442213	0.19096618120489922	0.003136113274844288	-0.05922072344383529	0.19456255807271625	-0.6091664599183951	-0.12384116761981667	-0.7925310267342492	-0.002487111916839824	0.2212286040577494	0.2675738015933625	0.5135537037093796	0.2049300318004043	-0.08335881013951266	-0.18949992422333045	-0.028715268064635452	-0.868225707927253	-0.6829590165344189	1.2022365893607876	-0.5386894873641758	-0.2980841945987346	-0.052721482398411526	-0.3109614279188363	-0.6271747493550068	-0.2271568182046791	-0.23727444243293397	-0.06248594608575597	-0.9967615769243909
1.103782538401948	0.21942905788695782	-0.12023279358010441	-0.47344111035827485	-0.24708980999082533	-0.9603866199694476	0.11750669855523795	0.5864413749776277	0.1955135991012017	0.40172020815260623	0.6375661794810297	-0.4328462230329727	0.5508428305547108	0.4839435914993615	-0.08713821592639605	0.1891831816343053	-0.13887854962425122	-0.0146014269184922	0.14155035450199044	-0.6567703961926761	-0.12170352046601907	-0.7487526603747183	0.029204087640401714	0.23399148962018934	0.18024058652563485	0.6755153167230312	0.22850441974681993	-0.1850932718522445	-0.0661678645258499	-0.010197366185896539	-0.905384889878837	-0.6213826546718029	1.106650031495701	-0.4751309125585329	-0.3220151262636091	-0.11382192855848634	-0.21587303746677464	-0.6544163480999078	-0.2681341222564574	-0.1507958971974163	-0.14517164665424978	-0.9828547516261208
1.0487966322623536	0.16189337236728246	-0.23780459876689708	-0.5090481142462194	-0.32347061511997544	-0.7844406489569427	0.028068100556868536	0.5753536050111258	0.15315121252786562	0.3880629615230814	0.5770560531092672	-0.3178003008455723	0.5180060295168831	0.436028313744807	-0.08481020099135267	0.20222437781787325	-0.2896099019881697	0.04793945293345774	0.08630942148581126	-0.6948096368927088	-0.09930952888283584	-0.6795447405787731	0.06535011416515642	0.26281222084246403	0.10626886565611815	0.8391186170068407	0.2699877544302589	-0.27777141421208434	0.0676395844971111	-0.00808285152620806	-0.909711014769963	-0.5825856627876967	1.0075040441157077	-0.4087650780997092	-0.33208330211780546	-0.16204771090431597	-0.11456205213451529	-0.6804262931207057	-0.31874015418027846	-0.07317273225146576	-0.21781854323021207	-0.9645193450678192
0.9655535417210563	0.12553942980784225	-0.3514594061935502	-0.5450437348205265	-0.38352056552293695	-0.5868809442000329	-0.05169274374046919	0.5753473105064615	0.0998116989452242	0.38047103845935093	0.5265598152057683	-0.20359172137632822	0.4719961432406203	0.4033424207335436	-0.08141396163004852	0.22549673876716395	-0.4219972550858412	0.11391692001778911	0.04062638483482721	-0.7108508095772927	-0.06356379317703267	-0.5925274569238581	0.09959434908763645	0.31137728857428143	0.04257683431291555	1.0045819762642023	0.30458539902843573	-0.3581304315439881	0.1964260257656527	-0.015908940558025067	-0.8941474633416246	-0.5730864596125989	0.9032166585475176	-0.34601174356300524	-0.32672237875566895	-0.1920763198641388	-0.0010762028850176074	-0.7012191896158272	-0.369605675903403	-0.025697659752020558	-0.2820433853746966	-0.9235594690032387
0.853222299752377	0.10993255600456786	-0.4371145807855717	-0.5864888212013228	-0.4327806754999936	-0.39129601004484615	-0.11062215782573825	0.572228383445206	0.04899762888168048	0.36432878905964233	0.47310367104231316	-0.11298130469716569	0.42272175927222655	0.3956545616435389	-0.08181982197437238	0.25752748274227805	-0.5255132061819723	0.1720728647945427	0.006209279681572966	-0.7074442557977882	-0.01542397927351059	-0.5064645831516627	0.12443750073248346	0.3584016573716691	-0.01628857798071317	1.1568143499927124	0.3213356220429954	-0.4333466886844784	0.32623242763295524	-0.018333478043758285	-0.8538432017169171	-0.5800541017444809	0.7975366949218515	-0.29714326302144356	-0.30399189925470843	-0.2015267403950911	0.12375313080182301	-0.7237277958838262	-0.4004242303654113	-0.0050777480237189	-0.3427284718722935	-0.8593270383699363
0.7031014329941571	0.10951858057212058	-0.4855701751913822	-0.6245379276751584	-0.486758040345145	-0.21007383475945587	-0.15163131228087665	0.5540089396938347	0.007138318706570476	0.3381233053013361	0.40437773009852307	-0.03793268955120133	0.37293816946723995	0.39521913044159807	-0.07875801153679132	0.31377027662956364	-0.6083375472018858	0.21626024052018727	-0.03182901773880773	-0.6804442983982557	0.04756820705459629	-0.4273805958736621	0.12184451176215468	0.4052277183854162	-0.06176306547217034	1.2859929110343462	0.3259705169328515	-0.5199014215018185	0.4620010026140499	-0.0258217216882195	-0.7745600736565935	-0.5812005573000961	0.6871498174619205	-0.26760793645981634	-0.2665846587086348	-0.19871616078263918	0.23740729614234227	-0.751426558674792	-0.42251951072316096	-0.008313823324828811	-0.39426147385027127	-0.785769383782583
0.5273798929992274	0.11693564040347322	-0.5007146306868424	-0.6481993845561713	-0.5503705742753535	-0.03580685372991259	-0.1810567969653713	0.5177998016113461	-0.03777634212710237	0.30795756230735083	0.33447019773720665	0.03274116469863108	0.3210410266692715	0.3913644935719576	-0.07094925851199467	0.3733290882993222	-0.6823346610282562	0.2525447175557018	-0.06604100089000238	-0.6208570499565446	0.12370692337855864	-0.34310959836348953	0.09363726656874521	0.4580233521682092	-0.10156165077118388	1.3900080327545303	0.3414440930142532	-0.618531246789682	0.5693770263351939	-0.044081271211921604	-0.6451743829036927	-0.5727776185241468	0.5875749160402254	-0.2589165128230596	-0.22111958856916553	-0.18987940392252797	0.321866270422002	-0.7815563585107124	-0.4467459200709385	-0.019604551644806865	-0.4340356497256107	-0.7143585109645744
0.34993614155211317	0.12353854855101272	-0.47990171306218776	-0.6580428685777796	-0.607452878518759	0.1354153268123932	-0.19865746701065867	0.4656624194753614	-0.07498722638259811	0.26755401864446626	0.2701742366564478	0.08916245242797702	0.2672012287275885	0.37975418455627313	-0.07043949791952368	0.4164072012354815	-0.7557053943918772	0.2872830433227318	-0.08335408679460213	-0.5308632903357964	0.1892300839367625	-0.2610341208206798	0.05613281747093608	0.48954412013695936	-0.1537883596856517	1.4687622277856787	0.37211950908284985	-0.7168356953343282	0.628757994241644	-0.06827497559824613	-0.4868268388604526	-0.5520993038291928	0.5108494353855806	-0.25911966977164513	-0.16516289540809212	-0.17926711350811605	0.3818990095530852	-0.8063830554122848	-0.4550440725891035	-0.011583064844251959	-0.4575176907070763	-0.6693075979433176
0.18133164038333155	0.12467698099024356	-0.4554430842780345	-0.6571022395528345	-0.6549176153743763	0.28511511762491204	-0.19916881034640802	0.4042217594452581	-0.08488776989969872	0.21759724807857297	0.2065737942696179	0.13281426370543528	0.2118198624312888	0.3578327219143015	-0.07891386190901177	0.4626838708337543	-0.8292393024978952	0.31416541831264266	-0.08783521360882476	-0.4277189890571111	0.23891755437963336	-0.1975639774342856	0.012048009614834224	0.5130359652757923	-0.21892249062293473	1.5262992721352817	0.40708117750534056	-0.8130025994408913	0.6486537921874471	-0.09740519729158839	-0.33961173955726887	-0.5328154534427023	0.44897440713585024	-0.25740945764082557	-0.09998903186518551	-0.17558104039193095	0.4232486625807564	-0.8268209774716393	-0.4424947042100017	0.021076184131664545	-0.4683078915220359	-0.6652975716194471
0.0301559191106495	0.12653297084571674	-0.4442774989253153	-0.649418227799762	-0.6987564025925769	0.42019551638370983	-0.18238164106254032	0.34000522285811385	-0.07093578445554673	0.16711677858177248	0.15052921405773628	0.17470978411218396	0.16027846617669322	0.32582495946343754	-0.07849176715091452	0.5053764703492447	-0.87809171489102	0.3148039099295879	-0.10470255362433298	-0.3269493960522155	0.28304286692832303	-0.149326668460626	-0.03379875222572872	0.5417143216790427	-0.2832746083692587	1.541947944380281	0.44875421474511235	-0.902738793747471	0.643737844752213	-0.13460396176532136	-0.21392228291256035	-0.5178506988841001	0.39535458161083137	-0.24673448343333412	-0.03844530277685454	-0.17437007741480431	0.43115951885877735	-0.8322101348146586	-0.42625726804504893	0.06477978380580547	-0.4783253287802804	-0.6960681103133866
-0.12281951312956485	0.11497615668988737	-0.4178865480383477	-0.6448563978337138	-0.7282005217841797	0.5492080627429414	-0.15098051167174062	0.27911533198615357	-0.036438158907819734	0.1216063146253407	0.10997178021804252	0.2149199748955244	0.1148335891163756	0.2967617112879934	-0.062130724950519155	0.5166346669622184	-0.8942670691937975	0.28739258845309024	-0.1378218676491723	-0.23037304754926674	0.32538538175074555	-0.11053160429505834	-0.0739121717359034	0.5652570149675269	-0.3493042705413493	1.501771450450497	0.49028882038972305	-0.9787368588959706	0.6142903127871053	-0.182872130989492	-0.10293465211120352	-0.4975654546653572	0.35480827888938793	-0.2191420760527248	0.02122374758974743	-0.15647564477307932	0.4126498493339944	-0.8122562688040794	-0.4086119616923834	0.10541313927040097	-0.48536566772786244	-0.7260420444514051
-0.273676625283593	0.07915003280681844	-0.36909303523524667	-0.6457131209831942	-0.7419052032778319	0.6573550263346328	-0.11113931188121193	0.22142304948375507	0.017749876866496872	0.0783412526210314	0.09314496999789075	0.24479466000941535	0.06969214293128782	0.27139962832904635	-0.03258084500096605	0.5029911060588551	-0.8770652931243295	0.24153073716339885	-0.16969861569999672	-0.12318918088650714	0.36767231774716963	-0.0750637714202372	-0.10742525568524	0.5730876300138046	-0.42449525928924253	1.4242144002933117	0.5005173771433339	-1.0383259941191447	0.5503260884561767	-0.23255527618894284	-0.0018109360009375033	-0.46719140155720035	0.31511980425134917	-0.17853654267454022	0.08547260518443234	-0.12089951622885317	0.38826441808627177	-0.7801525959692688	-0.37509360910570244	0.13932796651102258	-0.49430764602699195	-0.7321178419118138
-0.3791405490866901	0.02842424315090584	-0.2905722222986925	-0.6489501213366442	-0.7546206693849663	0.7427094834218616	-0.06994711975475408	0.16632725015545943	0.08673506643398601	0.033429790709754215	0.1031588584661545	0.2534164515565362	0.017080019335363333	0.24523092691404433	-0.003517997464601652	0.48373651779059895	-0.830465744916556	0.188366920470114	-0.19989099654160183	-0.008467719394768458	0.40367457111142874	-0.050294382922462244	-0.13249214751858948	0.5616518811572597	-0.5053285152536245	1.3144943178219606	0.47367702897032693	-1.0802860366299265	0.4497570979156098	-0.27805708788840766	0.09461047044506116	-0.41577403974046473	0.28480059478400344	-0.11219656455462759	0.14882523479372978	-0.08123638763682588	0.3756917161357091	-0.7391476702375559	-0.31263938336685637	0.1622031810846077	-0.5058029490734235	-0.7167888299487364
-0.4363222748278187	-0.037235710230553595	-0.21738195309404168	-0.6542273592934956	-0.7784428064688463	0.8128877849377026	-0.024931474049623127	0.10461277917245107	0.14765091057392046	-0.009578556132346283	0.1356585501642583	0.23855007024689212	-0.04924927244768559	0.1997033825537389	0.022687593247720572	0.4775863740014891	-0.777555018768976	0.13069610412780405	-0.22780731209112348	0.10145309917676618	0.4294674216691507	-0.042632697263159366	-0.14593254027080324	0.5347786340666246	-0.5812426559845555	1.1856199173671969	0.42968141718950975	-1.1036001841057608	0.3293448395888328	-0.31866212879701494	0.18661389292742228	-0.3391767703940736	0.26295383021833485	-0.00895220328348747	0.19169206600308344	-0.03554708179713943	0.376829124872007	-0.6931569672034683	-0.2524432709879111	0.18205553176052397	-0.5098697508327248	-0.6876069997759273
-0.4580522778257465	-0.1269821341899225	-0.1834473309436209	-0.6634260929036391	-0.794048471267552	0.8809956221222226	0.02074949906395399	0.0360687706284694	0.18905074430531668	-0.03623928144496992	0.17677714113200801	0.22426911922748444	-0.13867418786031452	0.12636891610883477	0.04920488470448338	0.4690568895691877	-0.7275814379845424	0.06843065203218289	-0.24226052392854663	0.20850524088134983	0.4479666201381141	-0.036083861071849785	-0.15712354505646076	0.5072697851053505	-0.6444595932923912	1.0551935180204544	0.38476805520373125	-1.1056699417223395	0.18761846900724605	-0.3553402139090573	0.26159714154590874	-0.26201329238552173	0.24369169052733955	0.1319759250689087	0.21017985155486857	0.011197725556393895	0.3757733239374158	-0.6359845694426965	-0.22537903702646928	0.20949347036773877	-0.504161271655702	-0.6512422268277007
-0.4379282370069797	-0.23301504162083447	-0.16755088802883822	-0.6878162060715811	-0.7841492767234595	0.949851610283606	0.06307768689653731	-0.018835046307559222	0.22301846271357806	-0.04271534927029852	0.22040118012220433	0.21664078514258342	-0.24256961708132785	0.042912458772912526	0.06384507904494424	0.4286954415193048	-0.6689438047489634	0.01398359238327255	-0.23897462724170898	0.3048327755744098	0.46351159024053035	-0.028535346544885792	-0.1549580596605932	0.49738998962813136	-0.7021435770555926	0.9212107795041533	0.3623882806525991	-1.0849000596136105	0.023247222127828447	-0.3763343237445374	0.31503287629818016	-0.2032024620876754	0.23417759723866943	0.3064914376665371	0.22208159475531705	0.053679615943151404	0.3737943347460083	-0.571567466151939	-0.21881449721003582	0.24233276452878288	-0.4972099607676495	-0.6049851554957852
-0.37955818536384445	-0.3408383927970822	-0.1606021435211789	-0.7284354819938572	-0.7566307832130865	1.0144231291879477	0.08834560161820518	-0.06142681211984215	0.2560336898078637	-0.032997824663476186	0.2650487380994886	0.21627888278134644	-0.35226859775501734	-0.0492383461689757	0.06151706410990054	0.3766300469637994	-0.5723654120553906	-0.033624721270416505	-0.21730664344723066	0.3823199822216381	0.4666411056736896	-0.030576199298053226	-0.14987196573265957	0.5158173590617088	-0.7490559597691353	0.7907219882421551	0.35143167625036115	-1.0410148713721241	-0.13569590826032507	-0.37829780164282006	0.3415976452201305	-0.15674995473831904	0.22123776192861117	0.5086252139836858	0.23522901263270363	0.09717200584122712	0.37986391499800354	-0.4993947092797111	-0.22059779944780464	0.2662977262755094	-0.4937093774669548	-0.541963383763852
-0.3002159037617423	-0.45600980789927437	-0.1804964942348891	-0.7754581010436943	-0.7247928331928979	1.0748667685745927	0.09024280160823049	-0.10201377819648434	0.27778671326718274	-0.008575655565316174	0.30465378554579275	0.22733464511090506	-0.4734177343296295	-0.14040050813596594	0.05654283972986368	0.3363077526207031	-0.43943063401548477	-0.0726259175388154	-0.17701200400419476	0.448716679195742	0.4674234845319797	-0.04355692817725578	-0.15827420888304772	0.5588348936665848	-0.7640445459291794	0.6693814115544824	0.3297286783866859	-0.9799705790473379	-0.2683914689052368	-0.3621487921271907	0.34932693003572146	-0.12636654280929957	0.19818223960905404	0.7279128242868522	0.24078727059712754	0.151812619092915	0.379486478915106	-0.4128185957561811	-0.2151982031984594	0.2670226450472077	-0.49470649173368375	-0.4506463982292586
-0.20665676662186425	-0.5708776410176718	-0.21289382564834103	-0.8266097723861309	-0.6850446804200153	1.1402908316153617	0.07442602251834203	-0.13865408984849031	0.2718604732960734	0.026457406904153914	0.3393625394592714	0.24094501234331417	-0.5955469177541225	-0.222957550202306	0.05667920880555648	0.30597567715541146	-0.3143019251037981	-0.10122971600578434	-0.13307644902460253	0.4997564414624553	0.47656833905592605	-0.05625850159669028	-0.16950516727379467	0.6075830147371464	-0.7498421773320878	0.5506534963181302	0.29865847591707284	-0.9070816694451406	-0.36670166258330966	-0.33250584037539016	0.3599782082054809	-0.11580979287677666	0.17853017806196644	0.9461440184573743	0.23996504308759753	0.2214307170042642	0.3586458865540517	-0.32887789849819804	-0.19938588861960044	0.2587689947184616	-0.4908604795620152	-0.33031860496888915
-0.10012507171841294	-0.6707906116389003	-0.2436634374579437	-0.871026893197857	-0.6390514454560876	1.2013216825245447	0.046755375190623824	-0.16564492584983034	0.24509345506776184	0.064369102059196	0.3569283382917218	0.2588024102267123	-0.7158520282160256	-0.2947037634925893	0.05329595697527019	0.2893955882430463	-0.21514431874007797	-0.12212466715640084	-0.0985173363314612	0.5259440949532335	0.48225448048502784	-0.05950274072372126	-0.1851629851084934	0.6473513525793135	-0.7269199412186056	0.45593476997100274	0.2595643680242016	-0.8191983149263283	-0.44066412729008253	-0.30750130705941087	0.3906066475256683	-0.11386315813744607	0.168030139508605	1.1426411128919516	0.23704613542876535	0.3012029031224633	0.3279001472607502	-0.24356033070148056	-0.2015391018478673	0.25610148315986	-0.478058244601692	-0.19902737273551416
0.024670675635446095	-0.7513812789506361	-0.286231636688429	-0.8961765753436891	-0.5921182798579946	1.2434008252581665	0.013227522380683898	-0.18213023356613395	0.2080066629904948	0.09890927141722512	0.3483291980758814	0.2917355250992939	-0.8326101363778259	-0.36191007113640816	0.03411012677837848	0.2981539712688698	-0.15370113267554347	-0.13493518768657967	-0.07443522435889752	0.5407631527480706	0.4700570658254589	-0.06541404620285793	-0.224437378911781	0.689372263451027	-0.6967367546707902	0.40265207434287786	0.23174474449282828	-0.7111190067208506	-0.49633734143193553	-0.29514014053378756	0.4382990031252113	-0.117550533557139	0.15668341349629897	1.307962850125412	0.23029564757552262	0.38070916831663126	0.29906199033236114	-0.1608620439686855	-0.23431763245355372	0.26739694951102544	-0.46071201748299045	-0.06995043113215482
0.16011399529243114	-0.8155440211847435	-0.3342493650019761	-0.901515638682462	-0.5310931954263309	1.2723655773217577	-0.025788555208976195	-0.183005169714498	0.16106292735064154	0.13407582577104438	0.3024328678981355	0.3411884183436421	-0.9289546708301831	-0.43365271531847993	0.0022939226661193163	0.33598548749561297	-0.13263579980222318	-0.14112918234312163	-0.057433766111272655	0.5431890873944847	0.4238112073002016	-0.09163956993671843	-0.29158340762572454	0.7384254734194952	-0.6525908487295649	0.37390499938894484	0.22401308354824426	-0.594697400348986	-0.5265378056845418	-0.29786675154233333	0.4854883209467161	-0.12410170816065484	0.14807171078887332	1.4427704136813326	0.213472872730536	0.4579162402907147	0.28111847493192327	-0.09975265701121763	-0.2890092484515206	0.28767572299382355	-0.4320770324159654	0.053401759086284674
0.2734484254320075	-0.8664802483521502	-0.3981159420898426	-0.895103463357484	-0.44992824897946376	1.2953233729955285	-0.07173972678973908	-0.16220497905068515	0.10688159926163451	0.17469501017018488	0.21444975311620515	0.39392681733804535	-0.985936896571662	-0.5022438369487991	-0.024177912432079146	0.38215975509152	-0.12190311271359242	-0.15106023087531267	-0.042574254923616175	0.5334011911966601	0.34742879920070624	-0.13430885919933375	-0.374599008281342	0.7803446879919066	-0.6048502047331248	0.36116145069802624	0.22614082843683944	-0.49233026163555244	-0.523280935789783	-0.3117740575465636	0.5239422783965539	-0.1260670605417096	0.14137619548853309	1.5340211274605267	0.19113706243414955	0.5261883692173519	0.26043599768667824	-0.05282611228283289	-0.36145659199334645	0.3078028794786184	-0.3898136319961852	0.16241956788887038
0.3487090658924337	-0.8891730016408192	-0.46221097105193343	-0.8700465192845334	-0.3530661089080918	1.3252276634951816	-0.13255471942558458	-0.12286117764528044	0.0660418572535974	0.21277784876669958	0.09640916568644191	0.43698965026290215	-0.9953048888804894	-0.541918043840392	-0.04013309428815016	0.40542910421721157	-0.11271795382704955	-0.14792411028619987	-0.04211667507286843	0.5251866764437189	0.25282508676224014	-0.1798074267704064	-0.46917318688944276	0.8285843275659565	-0.5534307352415822	0.34245947410021543	0.2363283684215122	-0.40043392728372174	-0.4982284271772793	-0.32710031417769064	0.5443656121848934	-0.10403171682174144	0.13649660197514035	1.5746451296522197	0.17565862956724487	0.576128318750398	0.23306678118902419	-0.007819656547919608	-0.42021722888678126	0.33322715483111587	-0.3376894837029322	0.24795329435929786
0.40250664613002113	-0.8747735561821839	-0.5039653104804944	-0.8073335015228189	-0.24667088959582317	1.3651536973128278	-0.20011595766148896	-0.06804548377455469	0.05378356235014198	0.2380762722852002	-0.028614271357931643	0.4569368568793267	-0.9715152107202105	-0.5454978593776596	-0.05053935351662177	0.4108985758729526	-0.10873333189174113	-0.12504482734566552	-0.06491677453255995	0.5196761823600087	0.16569886406775852	-0.220281196065659	-0.5689013805541296	0.8763714186081101	-0.4918955467315077	0.30693897684636684	0.25740073346278497	-0.3088674887965428	-0.46429394408027963	-0.3251527348858723	0.5568803172541672	-0.05339113713656581	0.12414164944922293	1.5635786165983632	0.17152693633185628	0.6094338917125122	0.21832127151799977	0.03997281066771542	-0.4428646152004966	0.3583718863435469	-0.279764267050746	0.3213039217739266
0.4392715551055112	-0.8427663556634439	-0.5291759266839687	-0.7144232007912714	-0.1515759599302599	1.4053711620342526	-0.2581882905874052	-0.0003638223696079801	0.05671817467313062	0.24261499635305733	-0.14984397007178687	0.4573661724255006	-0.930353243025209	-0.5378492604779941	-0.041701338658618574	0.41539221668262566	-0.10653836842143256	-0.09889483979872118	-0.11401588144861148	0.5106017963523057	0.10333087070856042	-0.24594463650890627	-0.6631399488794762	0.8938784365330017	-0.4210729004857992	0.2712819972778968	0.260605168535971	-0.22024299836262337	-0.4128318977324558	-0.29875707350430797	0.5540501829725104	0.02311722341163419	0.08624124503698402	1.5031782089025492	0.1763205227124172	0.6214330620230244	0.20456525644267914	0.09121283263073121	-0.43117101105314176	0.3799157141534245	-0.21503374552813442	0.3880521826149103
0.45056926223183513	-0.8109212955224121	-0.528676188209103	-0.6099736341339895	-0.07404752413917051	1.4469065903951535	-0.29992959572782163	0.08292821060327814	0.07106255970789917	0.2303166286488257	-0.2689436427854869	0.4546199721549365	-0.8712923414028435	-0.5163203997394115	-0.01937252595528045	0.4233735492199133	-0.11134412777009398	-0.07024409341874141	-0.19578855650041097	0.4921566431810027	0.06092850176583162	-0.25994013320807535	-0.7402983510289269	0.8787816209015746	-0.34457435204764686	0.23657649441707213	0.2353080762942097	-0.12868559811831104	-0.34107569972858365	-0.25679270174304336	0.5298343817619198	0.11430021507170984	0.02905641968482906	1.3963582853363044	0.18578847248465719	0.6088284102239486	0.18314320849445942	0.1340087657429095	-0.39760296893042435	0.3969915785534243	-0.14978330013787206	0.4423293065945654
0.4352071360783566	-0.7767510733691338	-0.4947368066446365	-0.5076526270542822	-0.0012363432161762056	1.469381567705947	-0.32568270554647905	0.1833947995532296	0.09023983200829822	0.2068905143800369	-0.3739946282439872	0.4488437266246022	-0.7985003207485154	-0.4832240592836956	-0.008738984933987686	0.4321560268345285	-0.1215241262151218	-0.04850720969480014	-0.30214431456826507	0.45835089627569336	0.036824392459609626	-0.2631391038821711	-0.7927214762672734	0.8363539248326524	-0.2867894633565798	0.2085274290150596	0.2053350723936552	-0.025495979303965587	-0.273351191473464	-0.2178848370744495	0.4934844344967454	0.20706952686792257	-0.039658951983219115	1.250103751168267	0.20845728492240267	0.5728186260189954	0.17293713279341444	0.1567432648336697	-0.3648630857416556	0.4046719271084743	-0.09286231999717691	0.4995003104016602
0.40351413982954637	-0.7511880904154944	-0.431398524515914	-0.4083389831951739	0.06403075025732	1.4628178477984588	-0.3392914111410857	0.283395595158009	0.10416163286855655	0.17003990856212609	-0.46379162416519604	0.4321429970722172	-0.7216625550911202	-0.44697262716801484	-0.01055399239380522	0.43173135970707294	-0.13653093881428122	-0.04090790750880598	-0.40347852823954805	0.4233559657201805	0.02899205328809531	-0.24886445172323443	-0.8189989623348447	0.7747005433806285	-0.25962922027273955	0.1812699610378503	0.16319546940722743	0.09455900070049614	-0.22988686192365582	-0.1929558221391729	0.44213083872139586	0.30586123988893876	-0.12850543205012682	1.0790714567982047	0.23850558925818105	0.5214099747670701	0.1773745570112602	0.17133486550394003	-0.34144275108958877	0.390258836235888	-0.043626241955056703	0.5717392919105695
0.3664822880789669	-0.732748934695224	-0.3484276594460294	-0.31125105308523227	0.13912311114637804	1.4597078015864953	-0.3417842099028645	0.3719592757874064	0.11463568347963515	0.11971004529382231	-0.5348017117288189	0.4081971241703591	-0.6376470797644899	-0.40447525568023235	-0.027415054538408135	0.41125999470483066	-0.15354322163451462	-0.042385201838208555	-0.47968529665854137	0.40365210739297036	0.03762387249512994	-0.22111111770280653	-0.8256871958268797	0.7118268063369771	-0.2473734759090565	0.1356692699755487	0.10509521620827345	0.2131317088747442	-0.19888531273725873	-0.1645092405237752	0.3791023922540188	0.4028747769461429	-0.23420210661248247	0.8983873604889808	0.2677439994970726	0.4560384294579413	0.185265011338854	0.18054268723173356	-0.30978499557451306	0.34855468572290177	0.0032167618469141276	0.6619086268137528
0.32780572439155226	-0.7139716990384553	-0.2519638555547644	-0.22031474847645685	0.2200029100974875	1.4623263300055191	-0.3334167734996904	0.45241878166127114	0.1280409925710476	0.06874695129206909	-0.5738653611008718	0.36552457810566	-0.5536176535930213	-0.3582660116513149	-0.05812731851410528	0.3610920490166808	-0.1469793860290601	-0.04474511693221139	-0.529983578355864	0.38620952751445436	0.06063350645860714	-0.1975073918681164	-0.8079278183644572	0.6442902939703145	-0.24211380654405956	0.07063739680588864	0.031167617295838106	0.2988006938911024	-0.16174211239179412	-0.12494953299016483	0.3177405318164893	0.49949992293756706	-0.3384672109317538	0.7235541842990193	0.3011017695587107	0.3736479450108208	0.19857218350478378	0.17821921819761788	-0.2504832948442325	0.28045496346396637	0.05029479972604232	0.7680910634681473
0.2932839958325301	-0.705854330767212	-0.15585224830292868	-0.12177392189136463	0.27695848212055646	1.4514085454012824	-0.31755060329214446	0.5174504566024666	0.1440254066640348	0.00991810472022836	-0.5786905220399995	0.29704342639744036	-0.48953793554012714	-0.30414405471499667	-0.09726524323797212	0.2865976041195981	-0.1048224017755814	-0.041377386638912404	-0.5587913856835677	0.37009517429754984	0.09085983721330515	-0.18256125765730585	-0.772313174787396	0.5704435262319433	-0.23884700950440857	0.002341646569430375	-0.053619171192610594	0.35147557332089957	-0.12544814962641399	-0.08385163528117924	0.25883699512902336	0.5934437667519812	-0.4365604093002954	0.5605779863810463	0.33825000843928266	0.2711170188866957	0.21684723059965835	0.18684617266688117	-0.17316085571122974	0.19739253871468596	0.09084530028047769	0.8855249769010781
0.2649880616731529	-0.7201744309346284	-0.056004501024714506	-0.010616301295623942	0.30600480295387994	1.4043446292985549	-0.3029366431852127	0.5585032160242814	0.16506741548052697	-0.07466098405560068	-0.5574100210922498	0.22497163557576966	-0.45082434111422326	-0.24770931565689427	-0.141900140465366	0.20571206954548793	-0.04680062160001698	-0.022908077660514094	-0.5757021168918195	0.3453930856128716	0.12471161754084373	-0.16120209261399143	-0.7354839416156042	0.4975882974117698	-0.2231268626173375	-0.06295539224006523	-0.12852604546341145	0.38604233316634584	-0.10351243048308778	-0.03941503021479028	0.2009395339976324	0.6700971890235452	-0.5382018965592832	0.4095917421923184	0.3754845812083546	0.16217126185671288	0.24123266184738154	0.21780424618626065	-0.0856465406310987	0.1235408465940409	0.1147190647238722	1.0021082786895512
0.23839281132280637	-0.7576012598231621	0.06143404056878075	0.09069341917979894	0.31624547042499135	1.315392957921404	-0.29353199331122853	0.5789194419035606	0.19534926081111456	-0.16171822986395515	-0.5150426579240374	0.16572609020382773	-0.429514425623928	-0.2093306950464861	-0.18705453893349447	0.13017854550675864	0.014989968754782285	-0.005775219272485743	-0.5828024938861867	0.3001894707986933	0.1643136687120979	-0.1321020221187379	-0.7053029883307577	0.4182651839559696	-0.1986279870059546	-0.11287672343380475	-0.19330690490294344	0.40124013854747187	-0.0881867564218651	0.002926933449989999	0.14789748098469538	0.7273918903417202	-0.6425616961864622	0.271541054984433	0.40568499763339644	0.05453056290005154	0.25411139305434716	0.2704372738896388	-0.008771307322426772	0.057938066770954685	0.11611502469729289	1.1015263275046903
0.20377205560528405	-0.8095896745480395	0.1904141612246561	0.1604942753689159	0.31529145843301076	1.2274112729851878	-0.28430166502897725	0.5817582635072462	0.2307926699875072	-0.23825357689056567	-0.458010125021916	0.1268925476181345	-0.4156682121220509	-0.19049651100843867	-0.2259424536852575	0.06133729350495491	0.07593836689075846	0.0002935809493606334	-0.5666018003773717	0.25126096688941735	0.1908504204793411	-0.1086378740139313	-0.6810311732386956	0.34074209499782115	-0.18029692511035997	-0.13467489882616576	-0.2694340280496136	0.39085519749310715	-0.0740736535445782	0.02348383160771509	0.08738859764905646	0.7737133741990074	-0.7424875272786412	0.15400921958368124	0.43498096379795526	-0.04519796579389922	0.24174781109565963	0.3258455562726547	0.04872500693184614	0.00011513415785731618	0.0957632102888802	1.178598943437658
0.17607458992554004	-0.862430188704705	0.32014150988580703	0.20958362861440677	0.3290031806055708	1.14186107872378	-0.27121592420956947	0.5637182131388132	0.26388168162019987	-0.30395212120312187	-0.39993431407890306	0.10717951311780423	-0.40553292334712515	-0.17482812595499417	-0.26789217887460215	-0.004567430487847307	0.12738052035676503	-0.0017126598666286214	-0.5240153170267097	0.22077029809821225	0.16873004773184325	-0.09653610759588965	-0.6655251791033387	0.26368172420149866	-0.1773790909462441	-0.14121825093857726	-0.3474069057984389	0.3487912151893534	-0.0730186728394215	0.015403364872476778	0.026674124960653793	0.808467355470658	-0.8308772417426973	0.05219434447804224	0.4649676010705194	-0.11641977143171345	0.22105003238759385	0.3800329417326515	0.09257878301420494	-0.04132368660862483	0.06566816504557306	1.2475389919551005
0.15874483718794236	-0.9052559471914089	0.4490502393309873	0.25559496105996027	0.36321383941762253	1.0297080276338801	-0.2567268945767126	0.5185834674420757	0.2782260666549684	-0.3617233013066605	-0.34363681797832013	0.0962905097194035	-0.405592214437687	-0.16028400998852815	-0.308231450217669	-0.07536034418178836	0.1657844855351125	-0.013343222849805953	-0.46693617529976594	0.21154955102586936	0.1030529765785659	-0.07856075940949031	-0.6549374737545381	0.18628575561747765	-0.18285738765495077	-0.14232570743436063	-0.40865519601329153	0.2690739131010183	-0.08328831903982849	-0.022240560582243392	-0.030698427184957928	0.8421450723431588	-0.9044053631773787	-0.040411980212622337	0.48576995706163173	-0.16281274494729736	0.19551699142835918	0.44924757830681517	0.12137110861781808	-0.06598040090873526	0.03735368099285421	1.3023021797315886
0.14218577407519647	-0.9335304692275799	0.5720810924289348	0.30984231759716824	0.3899508175692515	0.9294079498692976	-0.2571917521546666	0.4428196620479219	0.2786821892560267	-0.40498836331096993	-0.28199252191816376	0.08549730400486019	-0.4006117628304625	-0.14571134115636059	-0.3181636645639698	-0.1612997187549811	0.1936663116795343	-0.02922100703001544	-0.4070918311989054	0.20781002582430785	0.011677111342334456	-0.052833188657917786	-0.6443257962426834	0.11995942921251224	-0.17643731161949822	-0.14138982870552988	-0.4498411591219392	0.15335728967279139	-0.08591482701947258	-0.07295711520184266	-0.07528507128530999	0.8842831632750574	-0.9628825009668699	-0.11345983139855735	0.4906457661931457	-0.2025781508177984	0.160425636694133	0.523700777008824	0.12838285425858287	-0.08166328413958986	0.01793488064830909	1.3133466293373992
0.12548032298901507	-0.9329612530079647	0.65847397619814	0.37694935357400156	0.41438197337864013	0.8697516088943535	-0.2767913097851561	0.3522858014585383	0.28345806119652467	-0.4196587791140135	-0.20829125122632947	0.08712941269279204	-0.38365799864088396	-0.1347470407271621	-0.29369190924260047	-0.25596434629440906	0.21394208934770725	-0.04442274126287116	-0.3647854182741314	0.2021897609421175	-0.10040400422558071	-0.040105208640937556	-0.6488165814547788	0.05822469072104619	-0.15230842074362277	-0.13619570176051662	-0.4747485920588009	0.0060068162095119225	-0.0706942132774365	-0.11314084303915858	-0.08553391923263857	0.938044909717765	-0.9955133900096248	-0.1570536188022999	0.48534239875667645	-0.24758015334614272	0.12033070361771454	0.5888439643727426	0.12322066357030337	-0.09178371875623771	0.009106858265377637	1.2829946455796217
0.10492142377857246	-0.9092059627760131	0.7026365791341499	0.4567085123511535	0.43349389627333335	0.815227931597895	-0.316864938364662	0.2537642144499149	0.30302773308754005	-0.4139631253818011	-0.12225242733879035	0.10516421369444325	-0.36693442339113536	-0.12911855707584477	-0.25133957059168577	-0.3452769632984559	0.21403157227095743	-0.04915196103347956	-0.3386836435120587	0.19942719584703078	-0.2289065252289691	-0.04381344941055596	-0.6664521027414232	-0.014752573658289431	-0.12863360204314284	-0.12755442149764196	-0.49833836129356834	-0.149595572991483	-0.04094463289466958	-0.1336460707258758	-0.07198689315799975	1.0089707336216838	-1.0167084280443945	-0.17183975089662132	0.4806022571642351	-0.2994101869853791	0.07124361089065087	0.6406756103953714	0.13392047699691992	-0.10183782093626034	0.011895217089837493	1.2306437744244523
0.08721709005012412	-0.875567009094375	0.7208365784473626	0.5367635497417853	0.44483995033293783	0.7521483649322992	-0.3769797392737143	0.15432992426494024	0.325360971326147	-0.4074014858357361	-0.03482651787415519	0.13530500348571453	-0.3425936868597496	-0.11806502894133034	-0.19461977575169628	-0.41215149449012844	0.19521910358298977	-0.041649684534374495	-0.324908912142986	0.197476934660698	-0.35891822512293836	-0.03934696205427106	-0.6715941317164822	-0.10447413371774987	-0.11638206205145392	-0.11931088969452039	-0.5201644094640542	-0.2927206679143656	-0.016299233019011	-0.13413892752625417	-0.047902319193854404	1.0971635820162977	-1.042944598647224	-0.1705469339510773	0.4661762755095289	-0.35909920670252005	-0.0028103686713018884	0.6934538549133811	0.1558004360318424	-0.11000144867244252	0.02766742811606037	1.1509158099717502
0.07260843140697634	-0.8150024033272911	0.7249677498395876	0.5877562415307099	0.46550786326621163	0.6924746250974274	-0.42669335187604335	0.0656057337665981	0.3350368073853722	-0.39009888390284153	0.05146127009132482	0.1797941574813296	-0.30850828520890644	-0.09639697298245484	-0.13256859942866517	-0.4605093341952936	0.17467487714506638	-0.02972804449053098	-0.32804096732827925	0.18660230755791815	-0.4785666116152969	-0.019187411013742155	-0.6391757765466063	-0.19965678504974418	-0.10398757341195566	-0.12567876454527624	-0.5285061948465726	-0.4216195685643414	-0.006633683653921786	-0.10885616859715772	-0.028117624671545972	1.2038728574867053	-1.0753749564497026	-0.15637766022791527	0.4414765611232435	-0.42094014035874316	-0.09865363128915852	0.7458663681945399	0.18681774863799822	-0.11784289028787027	0.04722511223347203	1.0298859245603995
0.046964702883960964	-0.7238174147401667	0.7221406578960605	0.6169687344885113	0.4970043403593817	0.6625833837427195	-0.45305077654604087	-0.024081515945411698	0.3204844841060037	-0.34765188754877147	0.1429377855859403	0.23107430284368924	-0.271287431180686	-0.06800114804277224	-0.07936517861190026	-0.5126168942811844	0.1505565974785112	-0.022056755504586977	-0.3415869087719784	0.17526298407490512	-0.5727598958002335	-1.1317113228069553e-06	-0.5700999887068262	-0.2764273213930556	-0.10672461958031229	-0.14835042675121285	-0.5279883581387455	-0.5297440679841546	-0.008651717284948198	-0.05881927940388705	-0.020852009460058597	1.3212371505086875	-1.1150132982776726	-0.12966067460757408	0.42050153735513013	-0.4776672100912912	-0.20724811292381223	0.7718225292099189	0.2316763575602157	-0.14264648355479617	0.06008788627427507	0.8987702153647705
0.010337570824645429	-0.6167219703659726	0.6927560355739438	0.6524653359087392	0.5465390368138345	0.6504302800836606	-0.4652794362060967	-0.10921154428032939	0.2852825516007594	-0.3099900618182801	0.23133979230853158	0.28319888704893553	-0.22262339667396183	-0.04844600414577366	-0.039691518233525305	-0.5734195890973203	0.11832695400441351	-0.018260234272457328	-0.3577363217802789	0.16656547780865089	-0.625465724024267	0.02255010259262114	-0.4731525659563906	-0.34083667255617234	-0.13035739456084847	-0.1841165921713797	-0.5219742743933888	-0.613826841377327	-0.018212206330852354	0.0037814835474210386	-0.015576674152982528	1.4382926024422182	-1.1496383590987316	-0.09660888595406757	0.42007809018772224	-0.5131696989950165	-0.31590380040974675	0.7514814183603198	0.2981167883011333	-0.18889914400784907	0.06882688059767714	0.7933123738149133
-0.02077848458768261	-0.5039136650240019	0.6164055154425214	0.7085762861010034	0.6112182335985457	0.5948409226166682	-0.46482329470772943	-0.18303978949015248	0.24033099849788359	-0.2879878609825445	0.3083210659319593	0.3357811712992754	-0.16825695433963864	-0.04928831368395427	-0.022544730406518436	-0.6360685317796289	0.08903971959482901	-0.011640578537952731	-0.3763905900060368	0.15609334363363248	-0.6529515911277965	0.06251082942127335	-0.3572831158354175	-0.4101630397905556	-0.15444424171677967	-0.23862372913639165	-0.5065006983119871	-0.6739401946867962	-0.030565548861777325	0.06885447980385391	-0.006088944235032668	1.5423018580938908	-1.1702318034126724	-0.07282105415605891	0.43522763205081477	-0.5255125209611995	-0.4117623644904225	0.7055875265359879	0.37901687402879414	-0.24677893299519726	0.08175019371895997	0.7112441021922755
-0.05296231110036448	-0.38947360651913376	0.5031504987957609	0.7909541914123912	0.6687828243471223	0.5232794117366247	-0.45932054312869763	-0.2478668930297522	0.1819473055623569	-0.2680393814444817	0.38268624083163394	0.375097250366618	-0.12025209725151823	-0.07372242850761769	-0.023853224156619834	-0.6891940882419736	0.06646370442899435	-0.003562407639249909	-0.38552640840545643	0.13752744258400143	-0.6630797633424893	0.11412441050969177	-0.22462915621621332	-0.47274694238119636	-0.17255247189667117	-0.3049658325264157	-0.48485409850559974	-0.6932955917868154	-0.04529588111427994	0.13345449251798752	0.011766709764539387	1.6255158137898325	-1.1725824751736904	-0.06393016733341805	0.44580970009846743	-0.5297836201102528	-0.48306208074474777	0.6516851963047143	0.4490735987812881	-0.30655393445757306	0.08666810372736239	0.6352246244857777
-0.09063568661688218	-0.2638010146138541	0.3606250857639955	0.9015023903863361	0.7141952033011728	0.4791950503964082	-0.44968346446573665	-0.29483963408852143	0.12292638252240969	-0.24586603716727312	0.4511829767512883	0.3961195198796587	-0.07081030314506705	-0.11165134148323437	-0.03260032629749371	-0.732522182536848	0.0508410387698201	0.0021433287219806926	-0.3640122661125231	0.10028952871287489	-0.6544051911923787	0.15357586724282155	-0.08617792849847719	-0.51983741377313	-0.19065649770456763	-0.376030224002334	-0.45667557824602956	-0.672132546113364	-0.06777441190673314	0.20463652830814452	0.052259063775817474	1.6833439678971511	-1.1509083902871489	-0.059785765582274386	0.4453286970053922	-0.5251811425789448	-0.524646356202328	0.5667817653497262	0.5149453603875619	-0.3541806239550217	0.07755519155393645	0.5671711923384837
-0.12829614554750884	-0.1329606293935203	0.2022413051298176	1.0142277260236519	0.7492577842610444	0.43154827248612415	-0.4209639822277597	-0.3235583116202644	0.07365172623743974	-0.2463247015904202	0.4902268670695361	0.4051280502245721	-0.019478169563044673	-0.15192158944633613	-0.05607204173044818	-0.7687092430785497	0.05031993233442329	0.012781725810198962	-0.3198794784386424	0.060856198872142754	-0.6356109974161909	0.17839052419353157	0.039200479633871396	-0.5476360971874157	-0.21957837265406172	-0.4463498119898901	-0.4353366042066682	-0.620709463320667	-0.08225522590117003	0.27603319528556336	0.09790864857237128	1.7334136595097356	-1.114523110801441	-0.06870620250652851	0.42929937170710214	-0.5027701453198288	-0.5624358688805093	0.4632206629147639	0.5814906912601138	-0.3682478385509156	0.056822337050737824	0.5181462577190488
-0.16410522716703774	-0.007909000636911917	0.06240496103423556	1.0912135748117628	0.7612551011196026	0.3541581435305121	-0.37765959348147293	-0.3374125163868108	0.02855595790040518	-0.2830110097045172	0.5103929573826959	0.4029708283066095	0.03450113682701948	-0.1962927427457494	-0.10290183169994671	-0.7996858487940217	0.07868601900466868	0.030377803606598947	-0.26792444210930055	0.03260119534331942	-0.615157989448656	0.20406150937893516	0.1578706774716403	-0.5455665774966139	-0.2501483614253617	-0.5130428699032263	-0.42154471565167506	-0.5408837023179259	-0.06954730479299272	0.3388167922112055	0.13052299355542085	1.781003263593845	-1.0860086824965822	-0.09449974745148129	0.3908520133614728	-0.4753966545091788	-0.6010312586005517	0.36884586860542734	0.6331512455598285	-0.3490872404283852	0.02646020762884265	0.48191650249216467
-0.2028463737839093	0.10751079972474939	-0.06269147775982452	1.1144245896244924	0.7493915571602886	0.24500204606305043	-0.3186255864411639	-0.3357916814357041	-0.027714814162569934	-0.3220899031304025	0.5311518193099994	0.3868058561713502	0.08912218207963943	-0.24641729848392205	-0.15617668393731313	-0.8206330819249026	0.1538464108332896	0.04598328989134666	-0.2189397301559363	-0.0011057578433580344	-0.587877336471891	0.23164131432977825	0.27818696383910946	-0.5083965801016204	-0.2652588743732435	-0.5660136059550738	-0.39424292882812834	-0.4372195757530556	-0.040988408027663924	0.37274044375339044	0.1615407403733932	1.8088083203753382	-1.0500356061158875	-0.13324731819078467	0.33208330211780623	-0.45323112271839994	-0.6097989967965017	0.28026899008029693	0.6627109984422347	-0.307032475607519	-0.014599533426100967	0.4470009197530131
-0.2551154913576831	0.203142574415415	-0.1796873938470096	1.1039142746978756	0.7316490463131253	0.12086118048339853	-0.24472775834577237	-0.3277032429418322	-0.09398003733698021	-0.3565342321612066	0.5430428178897172	0.3515558565743778	0.12848797850172736	-0.30496494960390047	-0.20436042401547722	-0.8255303070968383	0.26301031349690474	0.05644328491012426	-0.17567476633692297	-0.03962433103008763	-0.5506951018787357	0.25511300717674057	0.38700460266172937	-0.44562962417223667	-0.26734844725446155	-0.5964647600944197	-0.34553551571569796	-0.31780631099216244	-0.0055699479221650635	0.3667029479487536	0.1829089103361346	1.8128045368834826	-1.0020028037574584	-0.18071955643115903	0.2673246634672125	-0.4275227060012986	-0.5804099872065869	0.19720497211065022	0.67359852789388	-0.25435504486412197	-0.07331531924690808	0.42280124349773923
-0.3218684072443221	0.275105303755889	-0.2790734779627286	1.0960492028977478	0.728139267877684	0.00809046986608757	-0.17576613665628094	-0.31909865506547214	-0.16154655146147043	-0.40190778136446026	0.5304879151021586	0.29981091504219426	0.1539447826201665	-0.3776212854884048	-0.2463036554393127	-0.822530530792258	0.36884755689616794	0.06399876904397472	-0.14057129140754668	-0.07313735580611573	-0.4955352547221429	0.27586482047650585	0.4592047624195336	-0.36567090884579756	-0.2791206888387881	-0.5962073934439915	-0.2904346137452461	-0.20175527257785167	0.05097001385297043	0.32929352693937536	0.19061194970243717	1.7964967915311594	-0.9636679149912849	-0.22674383969252404	0.1937435236393602	-0.40365528029672015	-0.525569544459145	0.12806025474353136	0.6610160331574205	-0.1812472236399253	-0.1315966481372127	0.4097630322067724
-0.37593293025699737	0.33365177928979045	-0.3691453887897554	1.091818580334849	0.743685086905675	-0.0973857687267988	-0.11283313668088202	-0.30428139108525826	-0.21541932602623265	-0.4506528563647273	0.4975811868956753	0.2345159233378075	0.1740793394328462	-0.4646147290630431	-0.2798082385839602	-0.8166484393034572	0.4660628574552269	0.07008321857015758	-0.10700228683973098	-0.09964700363910299	-0.42360770329116215	0.30193190462509295	0.49213052837405097	-0.2880054450686252	-0.29077520800727114	-0.5725959530145202	-0.23666675676524013	-0.09497295222381093	0.14109425766115286	0.26327853824996106	0.18416869190200363	1.7600254666313013	-0.9360670178921296	-0.2747147358976081	0.10486895213424763	-0.3911815434140905	-0.45464726428771823	0.07539495663690157	0.6179407264729722	-0.0638625009678924	-0.17784138337914662	0.3798701087015589
-0.39531642015132495	0.3838945976078473	-0.44968895269600573	1.076600704184799	0.7453889312013151	-0.1884774998749793	-0.04313064822652644	-0.29628107565668926	-0.24525846412638064	-0.48107189165209235	0.45010018060278584	0.16249735345161262	0.16983479489083506	-0.5495951956057583	-0.3009324577853436	-0.811194026765711	0.5590461421146974	0.0696982456834698	-0.07154773771452247	-0.11298781468107313	-0.35692593797560007	0.32411721893447726	0.5024825074528222	-0.2266215588097525	-0.2823160115545336	-0.5438059836188492	-0.17268059722385795	0.025646917959848435	0.25065028300540115	0.18138481635480214	0.16779590578725617	1.6962217054034898	-0.9280179167199242	-0.3355436200668023	0.0031881871682028716	-0.40327071772965917	-0.3804300691223505	0.0532735952079217	0.5505175471304349	0.08611513824343064	-0.22574916277308846	0.3273437145086442
-0.40109013404477095	0.42484366746745594	-0.5181198078543153	1.04761343226114	0.7213133296767605	-0.2529881227695768	0.025752528746684888	-0.29739520298230415	-0.2629734610292675	-0.48858508873274564	0.39262899670619894	0.08723940262610932	0.1520335168773386	-0.6207382296081079	-0.30954643773327944	-0.7996135650276462	0.6377911145746853	0.0575449959354409	-0.05113415385571567	-0.11883493921345598	-0.27856834390599544	0.32975314132492395	0.4994779963500676	-0.17988193965041205	-0.26054997773951255	-0.5089016065281478	-0.09410272213321488	0.17685672112740525	0.36804205715558713	0.10852150293109523	0.14570598596906956	1.6137049818617797	-0.9357662210317155	-0.4067445899019605	-0.11332967320731294	-0.44165742588633733	-0.3149704111777192	0.0679351150852366	0.4730460393893211	0.23194700016563052	-0.27175174169310246	0.26521756032828303
-0.4052966355167296	0.4592450259038515	-0.5779741989011159	1.006088856103588	0.6942665616531968	-0.3266244476959226	0.08237508710135702	-0.3132510602321585	-0.2658041042299565	-0.49029652314747285	0.3281670595734813	0.015795618843056337	0.14366998539685968	-0.6691603207288559	-0.30498781434583033	-0.7709138979529999	0.7085563157613214	0.04778608975095596	-0.057015632799383285	-0.12944611639988318	-0.17607243817570867	0.32690500116107685	0.47902974126510023	-0.14624588865617388	-0.23315428982398628	-0.46324632253999737	-0.011418043052775995	0.32447834187669977	0.49383865684063355	0.04956549551161884	0.11816138694033262	1.5262374420839842	-0.9569946809398647	-0.47179175107632954	-0.23414778345767123	-0.49910452765933877	-0.25650352174189933	0.10396502031566021	0.40272982483752295	0.35389918490248023	-0.28967843175993585	0.198158758728212
-0.40247651426377884	0.4802818774627303	-0.6310178684476002	0.9434509120199206	0.6599045282446323	-0.4349497496018662	0.13260294839929795	-0.34911714781043174	-0.25175821119146924	-0.49383234664829967	0.26279620596574366	-0.051780776962069994	0.12942617281709506	-0.6965425189361513	-0.2898216249991253	-0.7280676954339617	0.7693152206480621	0.043557647719127617	-0.08944463239421396	-0.14500795659777063	-0.0665693250752731	0.32456990346382986	0.44117370044250037	-0.14068818589930254	-0.212569684539392	-0.4045784247263894	0.06704190882717409	0.45996160245540063	0.6156779845030169	-0.004203591549034555	0.08232760017784074	1.4329440363194905	-1.0080298815902102	-0.5203795056525728	-0.34580216811431636	-0.5815113764710158	-0.20968104551221947	0.16494532566012113	0.3476959031468572	0.44848923953111636	-0.26878888787196537	0.1268694018594114
-0.4023430428762344	0.48157555068912944	-0.6837141007687013	0.8648885159928174	0.626806296699983	-0.571413357724866	0.1794547815373473	-0.39025803029754924	-0.2322858007374443	-0.47790231511601655	0.22208860331713307	-0.10576099778424823	0.11706223657927302	-0.7120324485789644	-0.2731196601094978	-0.6908355321034149	0.8005868704732488	0.02891302872066482	-0.13498171685142482	-0.16924534890221585	0.043139002151927126	0.3319411165501308	0.3862814424096036	-0.1805836441155976	-0.19699669067212583	-0.3406423095684026	0.1556330026345091	0.5831076615204303	0.6988988898380345	-0.04146197579700678	0.035886277661070706	1.341831235815881	-1.0844601356966703	-0.5561462098917211	-0.4320003890759083	-0.6900766620250783	-0.16823958370762782	0.24830515565957442	0.32480559021251676	0.5072834685376655	-0.22504406054161624	0.05928853173681594
-0.4070532911979564	0.4548085891861219	-0.7370195380877349	0.8058364440605843	0.617132403880934	-0.7155281145007951	0.227079440398745	-0.4399657336330399	-0.21200511420360169	-0.42754164602824735	0.18892105560042716	-0.13960951274701755	0.11812250078697333	-0.7077816406977226	-0.2555118149313385	-0.6642863070784379	0.79582322073553	0.01213071474978349	-0.1791302831408486	-0.2064539905604143	0.15269769407836148	0.3526665232523505	0.30969837217344587	-0.26041523906790853	-0.1853716021076033	-0.2734969102694652	0.2661680678230236	0.669287307258783	0.7223448510696564	-0.059018011984684905	-0.02600924024533412	1.2579715214804497	-1.1623999444174327	-0.5926738292473908	-0.4803720334615663	-0.7967191347438377	-0.14705215818931733	0.34155048585510484	0.34036945711119077	0.5338638234999302	-0.17033453739963034	-0.00047481232005306686
-0.40450011272009406	0.4028167246659734	-0.773343386089419	0.7837206217276024	0.6258452440290946	-0.8374158277198915	0.27020369683357476	-0.49478142750376575	-0.19505143958336418	-0.37260117844666785	0.13558346575980057	-0.15296087142677678	0.12174274502247658	-0.6880908706886443	-0.23604025905204237	-0.6413783767846237	0.7655832563784024	-0.00031048219804488133	-0.2049125409381741	-0.23955354532883416	0.25421028211790164	0.3836301450601074	0.2132104158815423	-0.3596962512617861	-0.18698187658145976	-0.22001534041146403	0.39588359958560115	0.7153190781812201	0.7146623152291978	-0.06780596670756396	-0.10374388679761101	1.1644535040152642	-1.2409859093568634	-0.6361309474311756	-0.5058980864949296	-0.8877336393118448	-0.165010975052575	0.43745812431889297	0.37045371065176497	0.5305661537933822	-0.10662249687803511	-0.053356753179169714
-0.3955747518691525	0.34470147354087105	-0.780125551105457	0.7755508391165771	0.6422359445259982	-0.9294775453090061	0.302976156079339	-0.5495939741221594	-0.18049576246134053	-0.3277376366990031	0.06791265828918526	-0.13623175737547089	0.11924205608523601	-0.6508793484637667	-0.22429303724592375	-0.6392219110877566	0.7211997264464095	-0.02159040623534869	-0.21655321455505133	-0.2640873187891765	0.3452526743981406	0.4174871754846473	0.0975447291465284	-0.4455330126878986	-0.19787540441895637	-0.19010231654119597	0.5441182025231368	0.7332102799367604	0.7059116661436844	-0.0620069499998843	-0.18276018612349748	1.0637806680009532	-1.3312249674812455	-0.6777448780268847	-0.5179889420225703	-0.9735401848599811	-0.20356046038415682	0.5241095354500107	0.3971645968013879	0.5094250586344471	-0.0396377848881409	-0.11041524221847894
-0.3737844714703986	0.28706574395835427	-0.7518498722561378	0.7546406117310606	0.6408524511206539	-1.011230438391331	0.32495520343698103	-0.6061847183082717	-0.16880091312389883	-0.29070561883313095	0.007359061999052776	-0.09570933710400466	0.10290212906853682	-0.5841263175629519	-0.2171921046616283	-0.6546966607392971	0.6761582338434609	-0.0509297220061513	-0.22286466077226716	-0.28822591737499026	0.41398230568704103	0.448975156872239	-0.02403808650228715	-0.5029405736440506	-0.20062926807529027	-0.17452383520085935	0.7238639381963562	0.7443227995419311	0.6928097688385609	-0.037161402748542884	-0.25532447916585366	0.9573287601042558	-1.4242269004716588	-0.717031738120615	-0.5168789348847046	-1.052089134727637	-0.26603123259125033	0.591807463071349	0.42760219815377914	0.4774907284302291	0.013818223175671579	-0.16079035405133843
-0.3396114907304445	0.23292120718947915	-0.6875882638024245	0.7156376279361546	0.6115632268650186	-1.0892991228840987	0.33850870719420517	-0.6517286068082014	-0.16923691266902827	-0.27231112174364036	-0.04971298901067685	-0.03498070166346325	0.07321473125292456	-0.5057237174561132	-0.20215903750786152	-0.6659096799982861	0.6358803909782316	-0.08627837064232009	-0.21549210265978203	-0.3145452958239447	0.4395998691781517	0.4789692793129653	-0.1269945314582317	-0.5429987459392296	-0.20158366051801976	-0.15787299281707076	0.9399095143786287	0.755015040853779	0.6623466537879905	0.006806193427163143	-0.32176920828234035	0.8412559843612533	-1.5035370060009772	-0.7309165921157575	-0.5215162980384548	-1.115251490821739	-0.35566720179172917	0.6420632377351916	0.45916609565634126	0.4248701540610833	0.0523175172385507	-0.17868920331063282
-0.3042975449034187	0.18385131926335715	-0.5843184978248902	0.6758220819788546	0.5957885857725302	-1.1582508047750817	0.34392429797737056	-0.6730953028918184	-0.19285467264444092	-0.2743545744348249	-0.10356431425022779	0.038765774594520706	0.044786397183956474	-0.4304262414942627	-0.17937241433612622	-0.6593348690817209	0.6092671168634123	-0.12535468357153634	-0.18448712311770998	-0.3471472229725868	0.43426857717658063	0.5149350651700756	-0.20953068885277149	-0.5772042962095602	-0.21344419391422917	-0.1217090789371508	1.1591338901535022	0.7507309137347462	0.6169299533066477	0.06732423893171025	-0.38191065532793467	0.7235875296612503	-1.5730990651279702	-0.6972073137013736	-0.5436876628329348	-1.1621231220005792	-0.459701847505976	0.6696813245180296	0.4826802883209232	0.3566993613343338	0.09539641468361987	-0.1740941001942792
-0.2683291587245628	0.13016560526544424	-0.44102681913166375	0.6357371540003257	0.6021216764499209	-1.2112303332530128	0.33423201747702763	-0.6716160942956629	-0.23497222870397358	-0.2929681351294007	-0.14570642420506533	0.11127397708709438	0.0223220492833035	-0.35488606617395313	-0.15271875380367023	-0.6580909859353439	0.596492113644135	-0.1659176804127574	-0.13254392075002558	-0.37898807258509987	0.41318710094582867	0.5627347790986938	-0.2809637393928516	-0.6013164887741371	-0.23235545914505132	-0.07466557483456789	1.3599878805408137	0.7240816546409297	0.5611560563589083	0.1270950499324573	-0.42821200211516386	0.6134997198596012	-1.638260577593342	-0.6260654440694402	-0.5768563205673806	-1.1953345998664975	-0.5784769024036416	0.656708622410882	0.5111579135296365	0.2902484739286724	0.14218956277225434	-0.16100188181477532
-0.2399686416357285	0.06366390183800774	-0.2810058000655447	0.5834770418820148	0.6111689488461931	-1.2495426228124233	0.31334538542757745	-0.643552045249027	-0.2914777697527876	-0.32260675632365016	-0.17748688634467594	0.19041705620234994	0.007028435629467031	-0.2858666515581187	-0.13145816552659378	-0.6816976593041211	0.5820116711817401	-0.22010496160967538	-0.07290075399733817	-0.4014471779541641	0.39306756593428555	0.6177472665283392	-0.3483614758188606	-0.6091369341904848	-0.24235766011973442	-0.02273990336324838	1.550521026444407	0.6926376077060858	0.49637761455428986	0.18204460852305016	-0.46520496288791763	0.5052462389469368	-1.6750803414329822	-0.5277079308524557	-0.6097906434616102	-1.2106884649109413	-0.7115945284514004	0.600692580766627	0.542462321232895	0.2344202524455417	0.17624101498104647	-0.13620812758559492
-0.2175454485282975	-0.022494735040148962	-0.12743378703221891	0.5256217326998296	0.6454992991996733	-1.274740521701804	0.2879728777508699	-0.5869235340349278	-0.36474581639051273	-0.3573317605984696	-0.18955571640863644	0.29240256082392735	0.011088131477372353	-0.2399572126190618	-0.11679524300685092	-0.7112496724572777	0.5562826988966852	-0.28968176869149137	-0.011088027607482797	-0.4003201977564334	0.3727257156187481	0.6814060284686302	-0.4074049134205894	-0.5972689760619057	-0.22751622697949386	0.027103437936421736	1.7327328953499503	0.6515723512391528	0.44944191695805225	0.23472066638931582	-0.5055004760295289	0.3960194406646066	-1.6740776852316004	-0.4162338662822527	-0.6410311776862079	-1.20277629464823	-0.8375255674612918	0.5216300928001801	0.5514119587790993	0.1796343978236765	0.19259012783301904	-0.09150376004911778
-0.19648710799672142	-0.11668449530778893	0.020341259692662417	0.4751413083611101	0.7100130400300552	-1.2645143417796674	0.262443480641603	-0.5123525372746954	-0.44546945524995635	-0.3934327581427298	-0.18250963782185128	0.4131253827954403	0.017121871869877875	-0.22217591550374022	-0.10657080921263691	-0.728507421679413	0.5305747814171007	-0.3623853067798179	0.04383733309783631	-0.3548531330259023	0.35048990992494555	0.7436501512546926	-0.4498875817125896	-0.5670194118344338	-0.19019401678518272	0.06632455566385731	1.893446850236502	0.6071629449113708	0.43547327201964625	0.2792288151847918	-0.5425065595269272	0.2792026386630603	-1.6321443747649116	-0.3024881376505938	-0.6803048746789153	-1.174461852875623	-0.9453753779053645	0.44499326347814605	0.5380399525256097	0.12705172770403084	0.19447396157266067	-0.030948312027039626
-0.18366954926384468	-0.19553646580324552	0.17235694433283455	0.44035128273426805	0.7677994121642212	-1.2369762962300963	0.2358739647016638	-0.4237479423649783	-0.5338633322610288	-0.4453371410725831	-0.1517526946693286	0.5343875102464437	0.006679664508512611	-0.23146273507300288	-0.09469046521358027	-0.7402053445378374	0.5273428687773656	-0.4294582251677318	0.09196999981187745	-0.2787563564927572	0.34632577326934755	0.7962105974836748	-0.4722496144813588	-0.5191204548630469	-0.13223674884234493	0.1006050136020052	2.019358076680193	0.5901710483211133	0.4443464914775433	0.31600229193561746	-0.5662761880996058	0.14797325253377996	-1.5387915121040157	-0.1760210902747818	-0.7296960811763904	-1.1286579964840464	-1.0177410960694928	0.37967796729688513	0.5439254020162045	0.08575504787317591	0.18979820788617802	0.04386950795950967
-0.17564834942529933	-0.26410804639291985	0.3210457985546131	0.41261376674516004	0.8053227104023011	-1.2249362851605627	0.20004506688085097	-0.33354139601814775	-0.6313259998107998	-0.5067365621353443	-0.10159236068051092	0.6428624209337348	-0.014093143455512791	-0.25981216160592097	-0.07306297918523483	-0.7617700015065083	0.5229634692394839	-0.4872010283099913	0.12772434263240395	-0.19318636005076456	0.3526104559015119	0.8368163997666551	-0.4634318538380363	-0.47230964829419547	-0.05337113897134378	0.1448291830339851	2.1001764927740085	0.6078182175192393	0.4578160998998171	0.3712420000941751	-0.5848754631623647	0.02733805162047062	-1.408117557502789	-0.025496566423747334	-0.772123020668145	-1.0547892548793385	-1.0470842012709467	0.33309564020318455	0.6033099186398807	0.06861758906773736	0.18549281092733755	0.13877346429110066
-0.16684354337601043	-0.323617014807262	0.44596613902895854	0.3898178652110449	0.8342106159602036	-1.2209562959522449	0.161865732931508	-0.24507842746338215	-0.7199848303916048	-0.552435283877396	-0.033593552916736345	0.745131770544518	-0.02579441456352255	-0.29926151468011747	-0.040480510742891704	-0.782208236449162	0.49926102198097333	-0.5314791700007904	0.1597786001080877	-0.08491576248305026	0.35782203966247067	0.8752078202268828	-0.41479633036220476	-0.4441448582024212	0.053701602610103774	0.19712920599683686	2.126934807409143	0.6584097819681567	0.46980610882689183	0.45741642177971853	-0.5886591821015197	-0.06829037994913364	-1.2429020967639508	0.1440988542554103	-0.7976984073520801	-0.9427015398546491	-1.0430446150864259	0.31873531075621747	0.7052507623493962	0.08078485315741557	0.1899905084947612	0.2648620136620805
-0.16277912434885705	-0.3739012306685636	0.5306837090538512	0.40564516298289066	0.8717268735193755	-1.2008910607413497	0.13523810979432477	-0.15521493162076694	-0.7758598490213086	-0.5825736439207462	0.06497646289379529	0.8481142806906801	-0.01104837156958388	-0.3553928795401459	0.002868620913682929	-0.7880300914659836	0.45747776052459727	-0.5654694590205172	0.20779292720555534	0.0619575658835617	0.3753421957349955	0.9236224306412056	-0.3319924838135634	-0.4282446418065054	0.1868498593008352	0.2553798578771743	2.1122610583220083	0.737498926177224	0.4974938804456383	0.5598789657874498	-0.5622606343583991	-0.13197247650573718	-1.0394408722546178	0.32875374546880476	-0.8126958371259099	-0.792808051615011	-0.9978899983041429	0.33124009201621657	0.8283648694701986	0.1102269789569722	0.2159368461639996	0.4158298284857581
-0.16823853465227917	-0.41504693885858474	0.5942028489163349	0.463571129744415	0.9297420677180389	-1.1495383256665999	0.11916275367669957	-0.06558118519840582	-0.801278622502372	-0.5962206219437828	0.19734236433202465	0.9574229860337624	0.02803840795574089	-0.40695221677979576	0.052623852245070005	-0.7903040182832111	0.40708834733211907	-0.5907180466376566	0.25957834341780966	0.237078579725765	0.43154521470264173	0.9819508322483628	-0.23046637791983451	-0.4120698454024739	0.3444717653709832	0.32470507471534826	2.0748486379555446	0.8328885413972115	0.5431031915121558	0.6666460574952617	-0.5089561268525726	-0.14373651432947912	-0.8160880627723117	0.5087175580512255	-0.8071786905369628	-0.6195421596986057	-0.9154304151663173	0.36941597906287216	0.9852568189769848	0.14767163943233325	0.26565367572757853	0.5665141060946169
-0.1610095520817377	-0.43935764612907013	0.644633600151377	0.5463729805318344	0.9876305296963647	-1.0774200512688903	0.10908406031468225	0.030586257065697807	-0.8093177833460334	-0.5917811610719796	0.3565687235124742	1.0791570057793207	0.082129321104511	-0.4402305817543559	0.10714226057744543	-0.7919575094390489	0.36357859182715496	-0.5961671344077619	0.29604272393777303	0.42301201721827597	0.5205611174810807	1.0469601030345574	-0.11891591250907094	-0.3785507451524338	0.5156107274031353	0.3942369647728052	2.0465419402930465	0.9349303033674264	0.6047911089273927	0.7668947205529055	-0.4289468746952546	-0.09402713732008826	-0.558511254949499	0.6712394231569071	-0.7722997995826941	-0.43400708545651917	-0.7811957823326875	0.43881348125546166	1.1841309053754074	0.1921428001588604	0.32678746364520334	0.7152046220183191
-0.10772002422254427	-0.44086175686696316	0.6801959419056464	0.6511846672832271	1.030860298189058	-0.9890686405592237	0.10753840886798482	0.12974988355009953	-0.8069197858478198	-0.5750433324959452	0.5325507603193784	1.2132063499940375	0.1365934193527017	-0.45276172068889925	0.1697421600860034	-0.7727752049371679	0.31939508254713256	-0.572727606371967	0.3251739928841091	0.6007309399578464	0.6034462482224285	1.108204547484965	0.0022713624493558736	-0.33074331485041947	0.6800773510801705	0.4589802753344091	2.0401740869156106	1.0321592010108809	0.6940442275889934	0.8667379691457224	-0.3310513488475282	-0.003868936544419699	-0.2694900345889001	0.8241981366282651	-0.7066572663593557	-0.2382401922759425	-0.5841690465727389	0.5381095120606691	1.406524705497971	0.2531117854805036	0.3869419429080051	0.8643091922874705
-0.018423360426820957	-0.413394486924065	0.7165673840477945	0.7735812590925135	1.0604945157111665	-0.8717481280709839	0.11371520393504972	0.22517772151612533	-0.7907173719822677	-0.5475303128447873	0.7122830655384298	1.3559590911902712	0.18521908903612033	-0.4337240974827319	0.24338146096017832	-0.7414311567426204	0.26886354941772866	-0.5252350975703707	0.3556819460365752	0.7581642191382606	0.6586616742050206	1.1532277963002167	0.13606000445311084	-0.27236455423592937	0.8245816165277831	0.5213565926110107	2.044070679964605	1.1215745376956767	0.8084198950758887	0.9680518388364417	-0.2286853481375859	0.11220851860901478	0.010072795605328522	0.9643948999657533	-0.6191928150330872	-0.03618120092367494	-0.3540605481956114	0.6672449090725332	1.6391987185206165	0.33967561527739737	0.4386173897812299	1.0066133699916757
0.08151657014339728	-0.353378398604974	0.7754698922853263	0.9128561801663077	1.063335429650385	-0.732500702359653	0.12216980113409026	0.31483664595714467	-0.7610459260148617	-0.5087320946629168	0.8758603683666916	1.4918250433359037	0.22318282555197272	-0.3826430207435742	0.3223099338415859	-0.7142133068786704	0.23390204493382197	-0.46043445817217377	0.3779337386061458	0.8913784011473098	0.6992812454214823	1.1751150932944434	0.2799808807076424	-0.2015991843664192	0.945600260014664	0.5790106218017177	2.0571396479670883	1.2186091131174863	0.92031351252202	1.0649975664012266	-0.12967439069507938	0.266727330453793	0.28121888402017775	1.0996752651474733	-0.5209325165066876	0.17491910184565065	-0.12336549374371156	0.8178831514510536	1.8932171478008981	0.44881142565187193	0.4781778983136989	1.1308341742174188
0.20610565212299434	-0.27692058602717295	0.8690732883347388	1.0657547657563247	1.0428963387816088	-0.5999822857251168	0.12453476406193172	0.40230193552258864	-0.7283493139727862	-0.46509736282502645	1.0142883475122284	1.5999274074748624	0.24565763658625422	-0.3038835098154726	0.40598859619296385	-0.6893296203039271	0.22003745553144166	-0.38429120299059827	0.3910418234685257	0.9866192049354154	0.7311792162504496	1.181275375264725	0.4305740090121729	-0.12526085729514252	1.0514663468337173	0.6320125538111931	2.0827853827448117	1.3160910815612208	1.0211232662940541	1.156346984490745	-0.045391504545213054	0.4554666707810787	0.5362054966560865	1.245165190436289	-0.41673573536148095	0.4011605329201947	0.1032440701352064	0.9693442891124902	2.1524032888290185	0.5643577922231284	0.5119266551200911	1.2299641852270273
0.3503236391288547	-0.19174514080107902	0.968302311786928	1.2215370638030982	1.0435828049751	-0.4501041565983449	0.12336680939732189	0.4911142490862339	-0.6846588057081312	-0.42430703498441347	1.12996575210694	1.6875290672684453	0.26447732627293724	-0.2026564626888665	0.483339084055639	-0.6632442161131923	0.20101443878876837	-0.3134843605879024	0.39669845714070495	1.0583800349285897	0.7452406592281302	1.1849572094367975	0.585398224095715	-0.051388665481946615	1.1404644932112284	0.6794070124370879	2.133369313036101	1.4041326053302092	1.1263543084984886	1.2373384604690814	0.03491957027892791	0.6682113866198179	0.7418391429350815	1.3943451846639572	-0.30574735498755545	0.6279624434807733	0.32996584474147206	1.1133025580179263	2.366675610339326	0.6827896197876141	0.5376237142226478	1.2995568193976255
0.49726702575779563	-0.08297309592547203	1.0613583752210123	1.3843321265992277	1.0737028293418325	-0.26353183188538093	0.1355606047390305	0.5858748695578234	-0.6214355178216644	-0.3888598053865787	1.2305274805409936	1.7665869928869387	0.28782057739839473	-0.08461891588077441	0.5360132629834053	-0.6330928500638391	0.17002176513606745	-0.26161630629371185	0.3881109456314062	1.11526326270107	0.750016162969714	1.190446009355205	0.7314725996645876	0.016834296905006773	1.2128932095587999	0.7139253395521454	2.2143364149173115	1.4661033175488791	1.2215345801674855	1.2974351929023367	0.11844133839941576	0.9003428998745322	0.8936301511998609	1.5299469072007124	-0.18783581898338628	0.8375858623489414	0.556208173512706	1.2593530247341758	2.5308387952861806	0.8026239045836201	0.5522421215973699	1.3410612669382869
0.6617769691990097	0.03262609379024945	1.1700062790709136	1.5529608557895003	1.1001335379609807	-0.07335359345253124	0.15927124657455188	0.6901590755867892	-0.5711211703136929	-0.36212377695970677	1.322166020276808	1.8275604446306701	0.30608920871397	0.0370127228974356	0.5708165992298901	-0.6024806750038427	0.1287754012191914	-0.2251753362148278	0.3601788514663413	1.137155218944653	0.7470576593088578	1.1903026592542432	0.8485206811357093	0.07072316590529988	1.2570054805240702	0.7390614824106712	2.3130740319403826	1.4899687978396101	1.289210935776311	1.3272729025833194	0.17527585883460456	1.1209817811105078	1.0092586924681282	1.645306810132951	-0.08469148905037802	1.0291962069323548	0.7738612811542255	1.3889724777948138	2.6575857595972376	0.9034065659744102	0.5541580054384417	1.3462729509821043
0.8458210960366177	0.13618204821701627	1.299086347421762	1.696082198838539	1.1091385662838071	0.09334053379375426	0.17789750865120021	0.8011626653451	-0.5584738296622759	-0.3370136112268256	1.3909117202744032	1.8627040023566903	0.31378309964221685	0.15713105979349076	0.5888465391661464	-0.5847289867114756	0.08486034070891901	-0.19470301081003388	0.305210099568279	1.120623736693523	0.7368824588567817	1.1736099172343448	0.9349762871895602	0.1104508252277456	1.2545291054193675	0.7509276447933102	2.3947794356624557	1.4823540782240299	1.3288799612955335	1.331831827986821	0.19569044413984743	1.3220186120506785	1.1135237967873988	1.7396861409203617	-0.002624961324175068	1.2038039767423316	0.9721070334521793	1.499391040920743	2.745050385141332	0.981593556631681	0.5350062892724845	1.3174376662940739
1.0484564955005478	0.21387488750161965	1.4136835188295904	1.8163678954650841	1.0972785426639466	0.23295768527853586	0.1797540336031545	0.9093777895370408	-0.5660904063314269	-0.320905590515411	1.4291020194682842	1.8655069716250954	0.30103551517134475	0.269490155435289	0.5822488734088124	-0.5759103672136726	0.02536472415041362	-0.16398655625758474	0.22050260202547384	1.0765288069439953	0.701735264354042	1.1285527170793916	0.9906796034057802	0.13473081668617196	1.2139737331613616	0.73854284961511	2.43628840582648	1.4552664643511566	1.3432031848111912	1.3160365624650114	0.19540611843921715	1.5048338187722128	1.2179504401613364	1.8139123024080923	0.07661310376924431	1.3632788004293679	1.145753134022927	1.6079863262629561	2.7891139614869584	1.0355407797333471	0.4961188328700573	1.2779269804385687
1.248719548689095	0.2676261476096702	1.5058305341808238	1.9183930239313107	1.065715179121155	0.34937780676555014	0.1697828385560391	0.9994490040335844	-0.5869814922284509	-0.3262281515452132	1.4363496404038776	1.8262583057426887	0.2649725812646916	0.3664628255724402	0.548906634401894	-0.5671399368934537	-0.0667816319916015	-0.144966391766528	0.12664745212159154	1.0152803604186158	0.6205132230983482	1.0516038918315065	1.0169570894733517	0.13963766312750833	1.156975062033247	0.7060717572193698	2.4342990925330468	1.4117021337314544	1.3238020458682214	1.286985833803989	0.16294049766880497	1.6657774611388674	1.301583107981057	1.8676934873427211	0.15522627595542096	1.5087907300592007	1.2782536010702734	1.703339989470925	2.7993886533274805	1.069441392880406	0.4442688910001548	1.2321739752663319
1.4058325939431806	0.30926517652335794	1.5964735746934127	1.9952110609684925	1.0248440380625095	0.43244431377236897	0.16346949157544985	1.0719396670022028	-0.6282035722991404	-0.351317780065117	1.4190565165139328	1.7498898113969186	0.2169293593532658	0.4391405761062205	0.49075171738437434	-0.5608090836884053	-0.16583922802933598	-0.14909780811146753	0.03477646312224637	0.9447635994748846	0.5172306632154642	0.9512814553846856	1.0149594092188612	0.13574269486423016	1.0895537527310093	0.6589502632227175	2.403028933314867	1.3553125364832543	1.2668199552498458	1.2416907039885532	0.09268142992232696	1.8119575635954557	1.3618705972452656	1.9043171445286309	0.2158943327461021	1.6365145954169207	1.3672214063942727	1.7812192293181457	2.7851001511870868	1.080078272896499	0.382494101053919	1.1799086153346798
1.5373707991323387	0.33601488905001375	1.6827093977990881	2.048592862158803	0.9818606933315823	0.47321419229647804	0.16509649309828917	1.1347934433294846	-0.6858158814240536	-0.39650307148275044	1.389844731368944	1.6432137683287185	0.15558749459986074	0.4857566984713782	0.4128979626947378	-0.5561196743447989	-0.2596068041925855	-0.16812736218512678	-0.05371001284311627	0.8755128617402933	0.4205619836264292	0.8463491814806181	0.9885820391385648	0.12385439747579045	1.0157123673933193	0.5899721014131524	2.3574746843144516	1.2975988366550157	1.1817035866561842	1.1787640196047373	0.0031144599822885534	1.9406647475023822	1.4186432194924075	1.931573419503399	0.25581347833379	1.7463276637683596	1.4252241514578807	1.8460128206468387	2.739711520547142	1.0544360481093729	0.3248146018460337	1.1285028682289073
1.6691587249820639	0.3485272964957422	1.7472994058219986	2.0782469649874704	0.9365961686345919	0.48170483594088864	0.17556741004170515	1.1855932432242642	-0.7475768939130084	-0.4609111942466023	1.35428633814186	1.5119496530705816	0.08203864061306239	0.5161904842004722	0.3221540834693655	-0.5635739377522653	-0.37079723188274494	-0.20015209858014002	-0.12799967947362947	0.8062950552452461	0.335988111633581	0.7493652934377769	0.9442934678965054	0.0943217921584006	0.9407400059891344	0.5102430327061386	2.288776723441457	1.2293103926722022	1.0690176393028603	1.104501628812214	-0.09715627902608695	2.0434620358524045	1.4704749747916286	1.9514384753123575	0.2909719266412984	1.8429469631967152	1.4618966573501904	1.8913419804142677	2.6584912133650205	1.002999981537119	0.27487698269482197	1.0770161104903289
1.801329842879899	0.36251966611247083	1.789582040209703	2.0845575700421497	0.8845021853972244	0.46778574799923184	0.19731402861037048	1.2236120513977942	-0.8151299926668791	-0.5434639446753943	1.313792133274341	1.37436998680262	0.0060693150468429545	0.5322907313476452	0.2197214263274573	-0.581629820228129	-0.49805773984832824	-0.2444897076274187	-0.190100365597146	0.7279735905295673	0.25850267760272644	0.6529283992012377	0.8807232868381009	0.05010932603672218	0.8662595561082952	0.43467472484772	2.1971862784056198	1.1557571722192697	0.9442497552431742	1.0174368851646958	-0.19444378529862003	2.110550743202835	1.527431417342357	1.9563991986205445	0.3190345515415624	1.929489905149861	1.4792842196014955	1.9186319847640465	2.5575607235549223	0.9312804034508799	0.22665226340895459	1.0193635434771138
1.9492850287369972	0.3737590991034226	1.8379138898503082	2.064080120330082	0.8143347794040355	0.4136926924859676	0.21940347964277715	1.2456679957421728	-0.8915204668162648	-0.6275638318150996	1.2591781085579254	1.2419243667769149	-0.07510018793280268	0.5366414742588406	0.11090539769001877	-0.5954089131934464	-0.6148224272868255	-0.2924329163939173	-0.24751480290437936	0.6332340733878552	0.1851728296388541	0.5344193617876527	0.7989941922663755	-0.010496583532488201	0.7927334986701853	0.35053922712579244	2.093736860050934	1.0760534274952354	0.8066863998093222	0.9197796949606551	-0.29146883707826365	2.1479017972637364	1.607738608760826	1.9479958884745088	0.33175441111399395	2.008513421589634	1.4761576206985767	1.9349554304088206	2.4513521008057926	0.8359701680817322	0.17826017137117256	0.9633941973899669
2.1182554998393686	0.3730277425060982	1.8952600696946864	2.0237081459354904	0.7258580879116213	0.3125270214400132	0.2270445760803977	1.2459732792184006	-0.9738573039926883	-0.7003614060799455	1.1924399284268965	1.1232629690395075	-0.1669699889033195	0.5385687926936602	0.0030471994651851573	-0.6043690884004012	-0.710127004249429	-0.34115859037725993	-0.2910637818031675	0.5282895310140931	0.11746926898377738	0.39878753205128364	0.7045678419971068	-0.07470254209699953	0.7202711473466588	0.26588899610300787	1.9723015885174688	0.9924090088811199	0.6684051321943686	0.8167964715912343	-0.3966868432776042	2.168729853092485	1.715819376957579	1.9418051421867042	0.33078829379029634	2.0722076195317976	1.4521088216328963	1.9382739035431946	2.3171406639700787	0.7139706030330071	0.12532764829739318	0.9042429336698504
2.285620008762578	0.3648517277152582	1.9359149844785417	1.981865610670915	0.6312172820355982	0.19325783663994106	0.21378451366925683	1.2191586893476665	-1.0426781552700897	-0.7661968651456801	1.128361316937991	1.0160263321176257	-0.26271114931642636	0.5410207700357368	-0.09988547762092974	-0.6088175518560893	-0.7919249235026516	-0.38688272778878696	-0.3198321425920132	0.42206432932472826	0.05947917699555644	0.25925129824924326	0.6070810455779584	-0.12756427847433977	0.6499151863923279	0.18367984876459106	1.840212211252675	0.912388925656735	0.5476689378834363	0.7181456184832046	-0.4891058187070404	2.1888934326400196	1.8340102618515999	1.9454361109223317	0.3364863304313397	2.113801743141405	1.4046538849399828	1.9383330659491556	2.1692314783668545	0.575193669549098	0.07008395679823161	0.8505508864826796
2.4247488609272354	0.34807882311058996	1.9552857996471549	1.9444480063124185	0.5395194799429535	0.07960848359631285	0.18954800169867497	1.1667160237354541	-1.0945889318817672	-0.8338259074780489	1.067325599735021	0.9107837062449139	-0.3636873642550535	0.5259698407030768	-0.1949671922064385	-0.6039986340977274	-0.8656430611565371	-0.43176806248785704	-0.33686910272460924	0.31635505038822115	0.012066163124325922	0.12400802273390199	0.5035452733482119	-0.19242109335438595	0.5929123108922197	0.10134201810096037	1.7305743878846527	0.8317768375245513	0.4386469691617159	0.6232945323200287	-0.5627767948610809	2.2055334161329494	1.9442690221302434	1.9587964506138533	0.3665099679418329	2.1393015142104206	1.331915831180563	1.9419365943122517	2.034583877825928	0.4364783304706272	0.019505335618408504	0.8115532679682753
2.523039774031988	0.32820800235310515	1.9654328703939565	1.8983527679914018	0.45532352122636244	-0.03444104322563762	0.1633126021428904	1.0996795490586178	-1.1506182272735939	-0.9022867069359751	1.0082183661833988	0.80696740144296	-0.46757930576485746	0.4832618918307491	-0.2822856101257144	-0.5904153096663436	-0.9232753274308954	-0.48117917600115606	-0.3406520258010533	0.21529273525404538	-0.02042607361339758	0.004680380796403411	0.39303360166978346	-0.27376796316630186	0.5424514382154009	0.026284544048695603	1.641870497962742	0.745226623828645	0.33989464664040325	0.5301883182162579	-0.6367408451988478	2.203095443298355	2.0416547908455884	1.9822555375314237	0.4094507996270444	2.15698730120406	1.250206019720925	1.9242362781287436	1.9059100637285507	0.3041735475889378	-0.030909473931880593	0.7642115542749094
2.5896764406456043	0.3000852713088315	1.9637052030951339	1.8388635022870108	0.37723183112266434	-0.1539407629197434	0.13275112175227033	1.027950521154403	-1.2075597678675378	-0.9645076165178056	0.9544065590514579	0.7182516500667449	-0.5723989784563993	0.426837860097285	-0.3625225767572227	-0.586412596103304	-0.9644216810217857	-0.5248689038488876	-0.33958302459801243	0.12008486270548464	-0.025783017380813983	-0.10331505842295337	0.2785425509244094	-0.36146576686964693	0.4834725078779236	-0.04710394627048708	1.558857684730809	0.6584052628467238	0.2528390396551045	0.44080237802502165	-0.7096463290819609	2.1715936522763073	2.127827521042144	2.009002073253378	0.45823355776746766	2.178510531686025	1.173836418785521	1.882661241939585	1.7718587376200667	0.16994038601390843	-0.08123881654502144	0.7086202578075211
2.6385183574295334	0.2620892262006828	1.9310365850810407	1.779122518956226	0.2960985677308811	-0.27045657813635643	0.09740160830872313	0.9479725448873717	-1.2515588296564386	-1.015357755848187	0.9016538372034526	0.6577713789917583	-0.6741355144387068	0.3673765172748728	-0.4382658576563741	-0.5982249682584894	-0.9957880774715899	-0.5666149880979772	-0.3406401918393957	0.030896088940259026	-0.010682677886388329	-0.20322630642227807	0.1662649299010114	-0.46041118127582703	0.4269321132971995	-0.11662023834913042	1.478777570477856	0.575461308054813	0.17069062507844118	0.3534236368998436	-0.7747350433185194	2.1271018178975747	2.2068981031455768	2.0307989669552495	0.5096227771131014	2.2113660846228553	1.0960284803450224	1.838332464672955	1.6330979477071943	0.030031063076170948	-0.12375149553148426	0.6580201164390911
2.661880155778405	0.21672096859969642	1.8673889410393052	1.7179418874464172	0.21455342462300311	-0.37738562153315264	0.0551344330332463	0.8526454189959776	-1.2847518104114308	-1.0497438961088903	0.8512287318936507	0.6173908812148946	-0.765733273934879	0.3039177732543153	-0.5094537620508317	-0.6149466128800066	-1.0158585707864254	-0.6084518383122208	-0.3524978214199897	-0.04984765139521717	0.008825490039168528	-0.2918242135588508	0.06247345459869038	-0.5761720787716434	0.3768916778198213	-0.17372053929194622	1.400825201113499	0.49721723955382435	0.0880344189590464	0.2697214485194249	-0.833966648122097	2.0859978766709455	2.2795349746234743	2.0445028265780154	0.5601363241610856	2.2496791531390326	1.0295691268294738	1.7905453758578609	1.501658082770429	-0.10363353475635066	-0.16594011238126022	0.6043595733868992
2.660132111154438	0.1622659502564853	1.7951029605034592	1.6420247345458026	0.1468537765869294	-0.4757761744207391	-0.0003957100132333802	0.749081933751096	-1.3212516800240994	-1.0724032877598813	0.8015426151961478	0.5880306651439392	-0.8433313606359538	0.23637596943850955	-0.5707873772850982	-0.6275872365249107	-1.0118897399552198	-0.6381886464131805	-0.37772388301942345	-0.11710421962408313	0.02600789786139369	-0.36487617948322004	-0.03034276538545901	-0.6974398308746798	0.32364330651071377	-0.2273034960122379	1.327600014369106	0.42172983512731943	0.02006039244586143	0.19749010470265543	-0.8738466083166333	2.0397559427909875	2.344295424608293	2.048233526906585	0.6028880435191051	2.2846457091035557	0.9769269942405268	1.7469265474627669	1.3822154802567996	-0.22542936446401124	-0.20845635249010414	0.5450417878104601
2.6421436125363793	0.09787207173926123	1.7132791142187433	1.5576860814077687	0.0911655267672297	-0.5714177074398487	-0.06659723983362192	0.636243495883086	-1.360377608435511	-1.0857661676700727	0.7444310460788077	0.5689633779940518	-0.9033444074185241	0.1714788748082618	-0.607866778342553	-0.6349330742828138	-0.9802548947356661	-0.6509960370824921	-0.4027527119245688	-0.17080409424063497	0.038645667834645056	-0.41638036181037874	-0.11576357306748346	-0.7992174872164289	0.25560395452529905	-0.28168194965203575	1.2519240756807406	0.3399608519081397	-0.041132865966543294	0.13814855607643148	-0.8941474633416245	1.9992182102265192	2.3873093756475825	2.050952136254929	0.636981707201772	2.3126164992204905	0.9333739305667532	1.7125047839943814	1.2655444496421169	-0.3334469994782191	-0.24533533586954856	0.48696166467966
2.5915622621857457	0.022483695695283544	1.6114752477674827	1.471174707705073	0.04208495410231704	-0.660443323971689	-0.1393823151017857	0.5134565933928472	-1.3969412010586217	-1.0941864249905315	0.6921841560082052	0.5537067098242501	-0.9494903144319593	0.10385498150356547	-0.6202374016375529	-0.645582882528794	-0.9427036491788776	-0.6598378940328354	-0.42645219247021365	-0.2067137814501498	0.04560157167310285	-0.44497493458118803	-0.19132383101334177	-0.8686608051950093	0.17725968678160378	-0.32503263227043944	1.1764429666448248	0.2589556002112342	-0.09940632300824334	0.08839386714789385	-0.8991297244649745	1.9738838821526385	2.4003773281389287	2.04655655864008	0.672016821382851	2.337617157170556	0.8958445427565147	1.6775129100685509	1.1511922640424903	-0.43820486903537903	-0.27477869571710023	0.4310958321788754
2.4911788621665893	-0.07457629423732634	1.5023989966534113	1.3744930586763275	0.004734152497473718	-0.7335054865204418	-0.21806236553037978	0.40229249376559206	-1.4328239636227988	-1.106204117450747	0.6592221024510689	0.5325815465026223	-0.9818213973444033	0.020898199317411846	-0.6171171473103886	-0.660136014159048	-0.9132532400268965	-0.6653214102724823	-0.4578240248236609	-0.22582853649218215	0.05273276257817189	-0.45348163136194974	-0.26071525233333265	-0.921441184532908	0.10200983682578865	-0.3627524445370412	1.1119799871645522	0.18519450017235647	-0.15618704801484626	0.05022131302825149	-0.8986791775855142	1.9569350575712576	2.390824242664649	2.0317445702068477	0.7098968427469046	2.362810096404151	0.8542653677865415	1.6348514369699205	1.0465571432678613	-0.5464167633282779	-0.2971069330470649	0.3832860570515227
2.3545687442507504	-0.187595037090791	1.3898769297697877	1.2570601618155774	-0.013131570230572981	-0.8008347247232243	-0.28981022732773326	0.3086208226009592	-1.4790600384624806	-1.1202892226839538	0.6329109464046223	0.5110731924455674	-1.0050356031551078	-0.08244889808749596	-0.6022301898805791	-0.6748638315580429	-0.8896244845875317	-0.6692337363567056	-0.49455664180785586	-0.23652387129077698	0.06545176314326763	-0.4442204603655989	-0.32405769784272553	-0.9661163688164113	0.03368458754475454	-0.39604633031521186	1.0457584137161153	0.12720513393666982	-0.217691109871509	0.017386716028838605	-0.912624259641035	1.9309596502683182	2.373116220085796	2.011698520025513	0.7454129600210594	2.376871176648689	0.8090342436901576	1.5791688561592658	0.9492319053502193	-0.6527618733332736	-0.31560696381726744	0.34634070790152344
2.213455043387451	-0.2946525337170106	1.269087760687667	1.1238441281700684	-0.01640548592260907	-0.8726572185021734	-0.3558606784352868	0.222993528397547	-1.530444261777348	-1.1253071483879347	0.6069198870298138	0.4942092520243892	-1.022910123104005	-0.1815773095850754	-0.5864211177484644	-0.6956092725077923	-0.8624164122181686	-0.6817907381566268	-0.5374468635077223	-0.24603002243916924	0.07611434714640995	-0.43149625271969666	-0.3661368347233185	-0.9903607665700811	-0.04452514029512022	-0.4293870100298249	0.9634992836133964	0.08188286507930506	-0.28083673921544927	-0.012419196439215616	-0.9403307056070538	1.8930611051869803	2.346729651052759	1.974506023383564	0.7594237167834531	2.3750097301804702	0.76472630785059	1.511384874129257	0.8589957079071777	-0.7570032974909884	-0.33150025300445	0.3162722613585657
2.0769439526301126	-0.39320283520643223	1.1491076919934249	0.9924651915873627	-0.02484725993282736	-0.9455627913115828	-0.4177216006215286	0.1381310165108705	-1.5700028358912346	-1.1142273219869896	0.58214993718014	0.482067782611119	-1.033516252892219	-0.251485432145855	-0.5684691029983182	-0.7269382615843449	-0.832413314422585	-0.6955527363904881	-0.5882263929791076	-0.2542262420590301	0.08341227452947474	-0.42530579178079203	-0.3910159446127465	-1.0011304046661953	-0.13001684042929898	-0.4709244276111173	0.8812452806067945	0.04854982538522532	-0.34003822907662334	-0.03873139013684509	-0.9663968109925136	1.8532346430080373	2.301348317315762	1.9167983686971835	0.7453800709206788	2.3605149942752046	0.7200664383661582	1.4396800381041774	0.7808395887806662	-0.8564545721180711	-0.3438502254223635	0.3057813844102591
1.935550392405834	-0.4869130739314871	1.0400837944338628	0.8700774319754941	-0.04387469468062949	-1.0179029011733622	-0.4734405920590524	0.04717542410896615	-1.602092402412783	-1.0936524574531366	0.5609129061507606	0.4857719597202525	-1.0343498158712996	-0.30271284232173057	-0.5431077018021899	-0.7587551660839316	-0.8043104128207217	-0.7076496486429044	-0.64644159502515	-0.2553385861502973	0.08960717598118015	-0.417149925510279	-0.4092747421387924	-0.9991727509046259	-0.20382879516302813	-0.5177846554626373	0.8086661079731552	0.02984066265020823	-0.38965296481209677	-0.06576697042857842	-0.9750665577409583	1.8091545967472389	2.241851812388199	1.8512747121343136	0.7200225745267692	2.3313905164570876	0.6672049848101225	1.377134618202013	0.7129139930181995	-0.9459796714071962	-0.35907402360188484	0.31426949849198565
1.7941266934811413	-0.5767905901111314	0.9537956177736773	0.7621877244241642	-0.06578880778054969	-1.082631009817048	-0.5287731706349017	-0.03697266149829076	-1.626380930919164	-1.0690933736017978	0.5433352518860269	0.4973457391551114	-1.0310539287782838	-0.3481475898685079	-0.5052263207043504	-0.792785760928766	-0.7707016795883003	-0.7108827949189059	-0.7113982105619561	-0.255971597754867	0.09694358101301351	-0.40055903750948507	-0.4201061644786416	-0.9719283123215374	-0.2663604198357761	-0.5636388136806639	0.7398194613127644	0.02585931666722525	-0.4272382940008018	-0.09097421097697203	-0.9654650975427563	1.7587667052253415	2.1887277446516418	1.7883403832252338	0.6915159467713592	2.288920899343748	0.6135427546998321	1.3293529077874615	0.6434204163407913	-1.0174102295909928	-0.3756296815519659	0.32422930573634556
1.6589589276565058	-0.6549422521666974	0.8948550342237749	0.6768907778663507	-0.09194845026175533	-1.1479941768480724	-0.5730915299731005	-0.09381518587098243	-1.6372876272327173	-1.0483507884953014	0.5257417903782502	0.4957100824048136	-1.029254269794161	-0.3916728645215285	-0.44874679518820065	-0.8329062630907311	-0.7251496079526902	-0.7024008719683114	-0.7731912136823832	-0.26424831596027987	0.10737957441785322	-0.37931304359850976	-0.4225912787152285	-0.9221937371477443	-0.3240317904829953	-0.6016549875447293	0.6795555735523953	0.04045155977625282	-0.4440698326370203	-0.11853841993362738	-0.9527360546376228	1.7234231182393747	2.1445161764829246	1.7309356170803807	0.6539360384482843	2.232901588378236	0.5520002712371616	1.3033913683715406	0.5763671479887507	-1.0710826468837786	-0.3973026723637947	0.33276242572518655
1.532496940722659	-0.7206987998157278	0.8602636129349598	0.6179005313160383	-0.12860574499419944	-1.2177027091458825	-0.5993588884873695	-0.13080484253186703	-1.6450718960346105	-1.0323112251604758	0.5069074602915326	0.4866234946878684	-1.033627859650925	-0.4319502507010558	-0.3919555689276103	-0.8656026200812192	-0.6801081153497412	-0.696297643276924	-0.8208663005456757	-0.28160307920001204	0.12445509988238852	-0.3682675410822925	-0.41963870729909125	-0.8598691601203259	-0.3604963087904481	-0.6328548446671407	0.6453988592202888	0.08122759247143709	-0.446998389034324	-0.15625388911743482	-0.9529153985410973	1.7250889883528409	2.1050282330851635	1.6801759300356232	0.6087011920114839	2.16527994294269	0.48689764742500047	1.2844002360579674	0.5185782175778153	-1.1217748425595835	-0.428590693604795	0.34275823769523767
1.405811066300028	-0.7901845761520571	0.8313692102596155	0.586943679368316	-0.1647385091480268	-1.2668501387248765	-0.6171048265257673	-0.1661831059986424	-1.6530607492384495	-1.016343542071069	0.49559737789367564	0.47768237752789194	-1.0478193565625467	-0.47582172885070123	-0.3590354246787895	-0.8864685339749281	-0.660611365483979	-0.6991145180575643	-0.8579381577640459	-0.3019545852382556	0.16050865677833875	-0.3602437077995071	-0.4105332806991225	-0.7984395105267669	-0.3613834312812669	-0.6576790279493892	0.6465422016544015	0.13889158196390577	-0.44319870749043905	-0.1933811098620802	-0.9651763976005785	1.7550933680369418	2.074129711145908	1.6260696939832573	0.5642885730842139	2.0873937498395425	0.42766568484817313	1.2537003257646018	0.4724994544929138	-1.1725475847655775	-0.46236437826785515	0.3607380975873375
1.2849376555285175	-0.8614400974621	0.8008708850506542	0.5624784925223265	-0.19671023206745986	-1.3013477282452768	-0.6263932620052628	-0.19066872914351526	-1.660643787481052	-1.0080020107336876	0.49269674879513364	0.4592856741650033	-1.0667680915639828	-0.5191542716602395	-0.34622647221191943	-0.9007475896576752	-0.655300290804024	-0.6947514920084389	-0.8855152330793924	-0.3307730788659451	0.2183704899373316	-0.3409706639622954	-0.40019728306238783	-0.7450845470978112	-0.33756145956098227	-0.6716704149454158	0.6648972057536118	0.20688176393210328	-0.43280211340434827	-0.22288892345893824	-0.9880186869650485	1.7889208260432372	2.0550012589484306	1.5726578853187836	0.5211051842836911	2.002818622724227	0.37401365571309647	1.2185793702257657	0.44148214188675816	-1.2149624399566996	-0.5080144060721332	0.3814543166319765
1.1779237414184547	-0.9148084302951363	0.7808194736734133	0.5408881859356766	-0.2270802005354129	-1.336654364752286	-0.624870853437463	-0.20941376403437145	-1.6701888236767388	-1.008936453924129	0.47747832555469116	0.4367803145833632	-1.0773777090634062	-0.5482389344849598	-0.3385378538490425	-0.9081054747099744	-0.663116887334979	-0.6781726189939368	-0.9079800369587945	-0.36196628076742415	0.292371559107496	-0.3229613644361948	-0.39595820556235867	-0.6894922650842046	-0.29983983402720343	-0.6738424334952452	0.6977977815370293	0.2910323241467795	-0.41282752021915614	-0.25973394393885096	-1.0095049614495895	1.8226500164304802	2.042105986136212	1.5149908620221197	0.47414777121442475	1.9218313825377624	0.325196888829189	1.1809305664322198	0.43256563069791154	-1.2461623753268443	-0.5663171016967248	0.3917336658168462
1.0815401774969953	-0.9457392946895128	0.7746893483817242	0.5348469629022271	-0.2601502693644323	-1.3576634881142244	-0.6226046727449367	-0.23197641600424174	-1.6746393728797173	-1.0100009661300895	0.4474089974745749	0.4131644114814555	-1.0827173949252131	-0.5551630044174612	-0.3315408215128937	-0.9166620655546664	-0.6823188699241532	-0.6478004491368987	-0.9351113663850503	-0.3827129616801968	0.3783306264560043	-0.30618563025258155	-0.3950272865637654	-0.6344033797521448	-0.24759210325276443	-0.6673263778457578	0.7538010524240899	0.37312668410917726	-0.3974361834584427	-0.3048939355993442	-1.0152089724283844	1.8875487596991642	2.0305754398203186	1.4388771877938944	0.40695945027316893	1.8542915589249955	0.2867443127621339	1.146524938165461	0.44217227433171563	-1.2588650369407182	-0.624377640999396	0.3909595642144831
0.9852255020336237	-0.9749590606297727	0.7862214086160114	0.5275471517368083	-0.29307952461529957	-1.367389450813457	-0.61902526939469	-0.24553163179922483	-1.6769837088954531	-1.0115789086604683	0.41908241794004014	0.3912622225018767	-1.0869689148896433	-0.5464793641361327	-0.31612137531133044	-0.9354769275774724	-0.6967098294632986	-0.5968275350507779	-0.960436044331628	-0.3948426349122676	0.47342172244553604	-0.29127344738147204	-0.3967572776641544	-0.6007978376476978	-0.17116502913851653	-0.6547817033847156	0.8342964614625273	0.4464494293689979	-0.39397794795191104	-0.3528282340877748	-1.0018456644987679	1.9882543515864928	2.0200586903302677	1.3521143956970885	0.33008117813210125	1.8003996153517334	0.26728595254250037	1.1160294070926882	0.4471909174714434	-1.2567708271558122	-0.6824666692811162	0.39405147003322444
0.8808035161590979	-1.0075009794154242	0.8128503302052963	0.5098209315202376	-0.30554152628176	-1.3717696138000968	-0.6088361723579089	-0.24920132801862388	-1.6842850243550487	-1.0251060862744736	0.3971063982983619	0.3760232946439007	-1.0834288880119591	-0.5339232414441015	-0.29424387931088103	-0.9753745547931125	-0.7061265912100178	-0.5357170016152197	-0.981129698616324	-0.39374858595408074	0.5735234633635697	-0.28734640908933284	-0.4006567495209204	-0.5771432784299811	-0.08030855033947963	-0.6376317256788833	0.9338851764410372	0.5089127258239279	-0.38681633619408223	-0.40103678353770567	-0.9647914643443405	2.10499160361071	2.0044785270232373	1.260483224359634	0.2637027512877327	1.750668311466774	0.26392473120967364	1.0864912313163801	0.44302251750390165	-1.2513363053836695	-0.7380201784274404	0.4006538366068696
0.7782070744238866	-1.030231680452068	0.8323734466233923	0.4879435785175235	-0.3040735447295243	-1.3655799693810415	-0.5927985859184923	-0.23763202844528855	-1.687974251275378	-1.0506235733980593	0.3785565985864337	0.3531453885139283	-1.0640965047774735	-0.5100030782030568	-0.2731066725784792	-1.0350869694664184	-0.7072214410944876	-0.4836110778951082	-0.9944744627118494	-0.3827532109729729	0.6729454324866954	-0.295015639490791	-0.40303398902376425	-0.5547446685086477	0.008744252873958247	-0.6042754479854573	1.0299361950987502	0.5591969900153623	-0.3708865652975417	-0.4459900933141684	-0.9189450386781195	2.2327488672001268	1.9879458403248935	1.1671418408913605	0.19886188988618575	1.6987605470958975	0.2777215501858489	1.055737537017595	0.4393510128967305	-1.2441866163216269	-0.7841830078546075	0.40424080740386686
0.6811475425074459	-1.0598999197774794	0.8404168563617109	0.45243372880116944	-0.29853253042923905	-1.3594555706867126	-0.5721647201770544	-0.21077652429423477	-1.6899999722389036	-1.0846400438251815	0.3749999689015733	0.3180160230373682	-1.0216754733358278	-0.4724881817801048	-0.2598593909397391	-1.0989105233523275	-0.7266023895301611	-0.4411732943943275	-0.9985650687913823	-0.3602465382579001	0.760217015187636	-0.31096522440833485	-0.40710925674292503	-0.5393071702745574	0.09098597345646507	-0.5655378676012511	1.1142820533211286	0.5980523961012754	-0.36002157728841455	-0.48603073369330974	-0.8730679933210619	2.369752645801363	1.9542565919584576	1.0741144272527188	0.13398402824671063	1.651782547547445	0.30038811711010793	1.0062293600290813	0.43867744363045275	-1.242845753495545	-0.8213860533707387	0.41048762731130956
0.6025372007725223	-1.1084557882083124	0.840102735034652	0.407985695298483	-0.2843737251460457	-1.352252442676905	-0.557733797741442	-0.19440451766189232	-1.7055584483147257	-1.1244856598688657	0.38705694353325026	0.2859096066958485	-0.9658407045822873	-0.42889152496283184	-0.26417774500334795	-1.1620353341632739	-0.7885719457314597	-0.4034490813598186	-0.9950898287180276	-0.32390508590769607	0.8330808560719808	-0.3427587678532401	-0.41395330929481045	-0.5396122591724637	0.17611609759912628	-0.541786045362455	1.186122924113905	0.6180766231734643	-0.3763890995148958	-0.5174145828528992	-0.8152973851945682	2.51255421392671	1.9009487039183128	0.9922052393457544	0.07090684485310626	1.6190579095270607	0.3241257864317778	0.9362509905779625	0.44835033997897267	-1.2613714554389417	-0.8495545314058294	0.4180306173436403
0.5303636243401353	-1.1614929406953909	0.8197657588146313	0.361718229127828	-0.26723319234548204	-1.338255059865576	-0.5519753744945357	-0.18849712503426738	-1.7205836634084277	-1.1548636207302776	0.40819122748284437	0.25721642634952646	-0.9149759243023435	-0.37929162813191564	-0.273148882054289	-1.2266961750096983	-0.8715594614937701	-0.3721348233817001	-0.9997760775343105	-0.2794186403102556	0.9054060098735681	-0.3838964744582107	-0.42895988336654484	-0.5582277667597506	0.2566087994319619	-0.5267183978282719	1.2411007757775465	0.6189714092173129	-0.41023165483260743	-0.539903161695979	-0.738958121696153	2.6488280045006976	1.836756425780943	0.9189505374485318	0.015661378487776455	1.593300399716292	0.3420948042702489	0.8741035723159019	0.46952360339025817	-1.2946134822509285	-0.8743719932802353	0.4352453768147996
0.4570361662347856	-1.2009241006360245	0.7930559271865586	0.3058104194761617	-0.2576402673338707	-1.3447274357584456	-0.5554792384883653	-0.17514962789321287	-1.7253360584503414	-1.1695751109592742	0.42659876200737895	0.23307541001758883	-0.8762309404755539	-0.31917356939837976	-0.2784964979511041	-1.2947121873453828	-0.9577788898958157	-0.34149974521180276	-1.0253611026373481	-0.23475656143524654	0.9668633655452487	-0.4315377488015553	-0.4457683650278299	-0.5833416678724557	0.31781184255447836	-0.5224172551703514	1.283435208416424	0.6185420926811227	-0.4378187436454673	-0.5592159938979097	-0.6402577354035653	2.770352293395913	1.7646431636526554	0.850036006725636	-0.026321558148832726	1.5736877087962118	0.34972513372990016	0.8253752634059696	0.4732006290569906	-1.3385255552973228	-0.9027648220253404	0.4606242078364641
0.38556869649779385	-1.229202072467466	0.7621768488538899	0.25259643003678034	-0.257636746994417	-1.371882706389621	-0.5715110142080573	-0.16520116327098383	-1.7311885138830447	-1.1769068959919664	0.44008629213452294	0.2268698489410812	-0.8525947216084951	-0.24726317713031487	-0.28843520606291384	-1.361960184663328	-1.054062515312801	-0.3173184401504391	-1.0737304485845343	-0.1943352944081921	1.0025748988965906	-0.49073002338556126	-0.4579182563356422	-0.6053894255611958	0.3566602397827564	-0.5341040407966314	1.3055740094500528	0.6157989859709407	-0.45506614604512885	-0.5760804407044113	-0.5131860184296387	2.902531599842703	1.6925020499632182	0.7882430504913366	-0.06938161282292638	1.5625640319894332	0.3381011224741873	0.7762059256515979	0.4409355569903525	-1.3723171937270677	-0.9252639932296015	0.4982716491374445
0.3215282636483442	-1.2586357257144904	0.7130739741377772	0.20408558572212412	-0.2699262520276413	-1.3997817782826794	-0.5902302478002965	-0.16244731748026867	-1.738094075909369	-1.1781973175406708	0.4626590352011052	0.23013406631694572	-0.8507950626243723	-0.16603741242728617	-0.30445857245683133	-1.4295786362839478	-1.1341339405174355	-0.30704310692283665	-1.1382847094249926	-0.16972102236229808	1.0120831534366825	-0.5532419845181571	-0.46577713045680846	-0.6214065927013089	0.3710938488395403	-0.5593142740545226	1.3017338144583472	0.6005198364040101	-0.45613425929018375	-0.5792999085133357	-0.37154807710035376	3.0411123397592137	1.62436599076708	0.7339447387784903	-0.10386172343507263	1.5609521420806907	0.3072482729411442	0.7325709620548777	0.37623426001072635	-1.3870808989075338	-0.9373183924898771	0.5643268190088705
0.27058524889275093	-1.283425954527561	0.6581931707694044	0.15594127760028612	-0.29210791092604993	-1.4445403454450692	-0.603812805156143	-0.15453197786467054	-1.7449023764987026	-1.1737030907675965	0.5024853840500223	0.23487072957431449	-0.8548024428041346	-0.074743193456429	-0.3255568165961784	-1.5027960679750643	-1.1857182139203686	-0.30564092925425157	-1.2018922533328686	-0.16838913667407077	0.9994240069918939	-0.6252452312828588	-0.4737478746722264	-0.6320643648681903	0.3609697210770196	-0.6029067253445406	1.280415348803454	0.5998238917032388	-0.43344123034605986	-0.5758260630009898	-0.23666396472142154	3.1488791619870455	1.5663678998293609	0.6896602177495571	-0.12001849399733952	1.5660946436423386	0.26247109224175896	0.7035168423273436	0.28488832959619304	-1.404303642274349	-0.9464740381318769	0.6456704955269703
0.2313532720120067	-1.2931233290326465	0.6100183817923285	0.1234697037954916	-0.3184646924166686	-1.5026612370314503	-0.6206464601978061	-0.14692192172529986	-1.7545547356593438	-1.1655258571340288	0.5551314070074813	0.24143109688732972	-0.8619871278957891	0.024681454022798525	-0.3476291255619034	-1.5797059953985257	-1.2248538335888182	-0.31084275801583383	-1.2613657999684686	-0.1872770320659106	0.9648881795751401	-0.6967807040338954	-0.4867687545709972	-0.6177150170366342	0.3222894987285168	-0.6545126382501757	1.2383167625859628	0.6314893755883271	-0.4087826979305033	-0.5659132818707953	-0.1199154578011431	3.2359161960051823	1.5159008710264648	0.6489364839649225	-0.13242590711614952	1.5686188468750648	0.20424902621106228	0.6895975417248159	0.19228359760205843	-1.434546495344605	-0.9543761686957035	0.7125897788149876
0.2152333728195673	-1.2880072826466482	0.558792808411547	0.10874201460210282	-0.3557169245168051	-1.5633441107420922	-0.6535206070387478	-0.14177616416207764	-1.762164604643185	-1.1493083046200718	0.6259004341146863	0.24618550045652304	-0.8879252361611443	0.12937767433208058	-0.36661040214525553	-1.638448602872962	-1.2492037161155498	-0.32207582866885415	-1.3204409365616065	-0.23206351784586401	0.9166628597854661	-0.7560823773791621	-0.4862253855417754	-0.5898756551026276	0.264950273468856	-0.7072026106833749	1.1801293487530191	0.6891533650807966	-0.4071849055762199	-0.5418070198200216	-0.0315514042868476	3.324151159093676	1.4857376303015553	0.6162356027680633	-0.15118091660853167	1.5830726718689418	0.1364941488434067	0.6864296638056164	0.11029034208158559	-1.4799131439655828	-0.9498464210268496	0.7482299566586765
0.22030528554624795	-1.2833259104647199	0.5204557282682598	0.10191030989980202	-0.3917898428999176	-1.6242792679216767	-0.6999395415573272	-0.14178245866674216	-1.767624660485271	-1.1308316586786744	0.7121645112156003	0.2461535678952374	-0.9417894480812935	0.23877441015739595	-0.3826337685391733	-1.6711118298038614	-1.2712533611446204	-0.32412901739785427	-1.3867939595739716	-0.29846753287320027	0.8737645567030569	-0.8123322025223729	-0.47448701636638785	-0.5817907993080943	0.20074110437034182	-0.774952431661349	1.1397380855425219	0.7599951126735823	-0.43052580648865624	-0.5123349780877078	0.0342546855636079	3.4052500212747683	1.4785519275249839	0.5918789315140148	-0.19391208027881318	1.6184156082182486	0.06475069016729751	0.6859025805525063	0.02617147863064364	-1.535570796325961	-0.9261898850487063	0.758248271582285
0.22101139224164293	-1.2732249099129984	0.4990478838878124	0.11118853328670189	-0.41129604381343654	-1.6785289131742842	-0.7522418297968885	-0.16011205624974198	-1.7769952968629057	-1.1185880568757145	0.797037550928658	0.24286451408281753	-1.0248806799373953	0.347211055873514	-0.3990142920360963	-1.6889358018626037	-1.2743115716392226	-0.3140007876310187	-1.458866730720688	-0.3826763714140375	0.8428413529762209	-0.8657225703885029	-0.45769052078662986	-0.5985096709133936	0.13395465523925834	-0.8412126456626001	1.1349698861536206	0.8329879620687517	-0.4634753490932898	-0.4906413295678198	0.09189844068520552	3.4663397244525513	1.4915363253328808	0.5682942566645914	-0.24934665897133526	1.6575059840508242	-0.0029633832995037052	0.6912110618873964	-0.057743105616590795	-1.5972741764816776	-0.8931960861871232	0.7470102965758844
0.21073409540073737	-1.2508702365608284	0.48597853291655657	0.12396430685086193	-0.4209171315406783	-1.718459296706912	-0.8070311060785038	-0.19124782357264986	-1.772464255436211	-1.108541936861264	0.877658442262927	0.22965507789766137	-1.12443739641374	0.44940890043395515	-0.4225769201861797	-1.6920952048179294	-1.2331388995414938	-0.3019915114828887	-1.534903879022593	-0.47877338743028874	0.8123414033858365	-0.9112249103306531	-0.4413534916654044	-0.6231049208996573	0.06166468316750244	-0.8880572755353068	1.1401585074241234	0.8937068776503203	-0.4834324322252842	-0.4873940391975834	0.13732931340435145	3.5006959558375597	1.5054676762198609	0.538116215392894	-0.2866716767664559	1.6944567192177342	-0.07000929288982502	0.6927976900472672	-0.1256963066768548	-1.6469003151402801	-0.8523464513526697	0.7219645092668642
0.22626413717080401	-1.2292469198059823	0.485721524558054	0.1243617557346411	-0.41803749386746797	-1.7465149583393145	-0.8647925654991632	-0.22671735735706006	-1.7493764026002636	-1.1137481203508646	0.9520038581087971	0.20312976365639654	-1.2155608271854146	0.5405853388337956	-0.4627311192122344	-1.6842795225785856	-1.1617315267880057	-0.28205429775769025	-1.60622322127713	-0.5797442268990648	0.7612003328783833	-0.9446632075655413	-0.4251323279989392	-0.6384305532045149	-0.02108997079832084	-0.9261748362616616	1.1240748069047868	0.9430782793121717	-0.5042212428841657	-0.4929943233244652	0.1711640717793364	3.5057918337970078	1.5097345353879648	0.5016181461388377	-0.3265291552909294	1.7358912902729227	-0.1374122366126167	0.6659971201468039	-0.18288896265534577	-1.6737175716619237	-0.8091393535018783	0.6811756556493173
0.27820603456866316	-1.2111354946364004	0.4997808336509495	0.11817921754251366	-0.4012384339939234	-1.7610169080885292	-0.9199392010438304	-0.2611703286381549	-1.719560741398699	-1.1365752325744993	1.0179161097907865	0.16769526481644081	-1.281663417739843	0.6172533523492962	-0.5113694228760415	-1.667648232665038	-1.0600157615596095	-0.26045199805104635	-1.6564978350511381	-0.6897272489230712	0.6953436993641876	-0.9703945506881915	-0.3969450596080747	-0.6512544565465358	-0.1051942281743474	-0.962229564289885	1.0875545012626984	0.9771343784356239	-0.5337913452216572	-0.5003990992849915	0.19091814661080772	3.4816507553830527	1.5065260355435424	0.4679864367411869	-0.37250400648630677	1.7805987342392637	-0.1933033798070434	0.625981820114806	-0.2154080034617288	-1.6933709250279612	-0.7695539171127408	0.6223979409582475
0.3572254015234809	-1.1966015071622196	0.5184805714390283	0.100422084634982	-0.37236460979383623	-1.7550621482784898	-0.9651059254617961	-0.2842617189998425	-1.6775102621922635	-1.1573246634186547	1.0705265664513968	0.1223510277908439	-1.3243041749876896	0.6719213828421466	-0.5584037664590794	-1.640388217270702	-0.9301444577156733	-0.2432283736978645	-1.6806272828703304	-0.805359808042196	0.6263532751225241	-0.9989589444903778	-0.35927680072939705	-0.6766124287775669	-0.1779971336294201	-1.0010451345681604	1.0442561745538066	0.994392903190462	-0.571954506165884	-0.5165282355425416	0.17702992969541304	3.4328304663555684	1.4967222860189182	0.4311891727083041	-0.40922468706192305	1.8296427348128812	-0.2355303167030703	0.5856707080530017	-0.20676754525086558	-1.7278401019175291	-0.7287576991140046	0.5448257594563124
0.4541428509951169	-1.188021866324743	0.5384034786370171	0.06809182598886482	-0.3267621325092804	-1.7344575484098557	-1.004005788656968	-0.2937349485199027	-1.619954968392483	-1.1795151220400109	1.107606406821449	0.07470055022795138	-1.3502597218090928	0.700774053633046	-0.6137890924869315	-1.6077581203993918	-0.7933566502746502	-0.21813940898496104	-1.6717557562812568	-0.9133559786137093	0.5522624247718996	-1.0266406034603246	-0.30489994420215877	-0.717326542203246	-0.23479399490180325	-1.04137370879138	0.9980661656348706	1.0018449344344342	-0.6316156349234966	-0.5513541330015487	0.13527779411826568	3.3760083854909326	1.4852474428253235	0.3908274276684218	-0.45550376243582696	1.8809368355129166	-0.2652559584750288	0.5353235005799467	-0.17556251661968075	-1.7751019630135345	-0.6865227876732737	0.44746448059628924
0.5463931074313353	-1.192675640144508	0.5633094923415262	0.03169434043206985	-0.27705845976104493	-1.702039122650741	-1.0450439967107283	-0.3003504729222836	-1.5554739895104492	-1.2106426911750732	1.115170172617919	0.039759232056740215	-1.3792774790724736	0.7036721695017015	-0.6782819246414171	-1.574540717926281	-0.676118229713065	-0.19497530870549518	-1.6328220224288086	-1.0016190186450848	0.47853924973172834	-1.038444352563209	-0.2298151341568701	-0.7504083483662866	-0.27651818257425365	-1.073579635547285	0.947466854055231	0.9774010066002052	-0.6949538748526103	-0.6033028296220946	0.08570014041146815	3.3205199365991556	1.4669712483990207	0.35246031448737897	-0.49096232378431415	1.942495483880553	-0.27780825847516444	0.46920682271793757	-0.1258785016423229	-1.8223969903278525	-0.643297884210576	0.3308451740821245
0.6267859380192695	-1.2142334107892163	0.5789679645539926	-0.003214919859906057	-0.23624364413365978	-1.6693510145627566	-1.085425593435629	-0.3143935128287647	-1.4878571677461365	-1.2499954141073153	1.089886487369321	0.02737294634027978	-1.4138372094478142	0.6808619989147846	-0.7491354001121509	-1.534420215764316	-0.603621270776473	-0.18458417062579996	-1.5736482694885263	-1.0575911487901786	0.42024561184766823	-1.0314767831822482	-0.1484975617175695	-0.7735086627528055	-0.2832115427893421	-1.0997218480393045	0.8939194622082602	0.9144857980019172	-0.742922665587507	-0.670490340538216	0.02841069885527132	3.2517372826726727	1.4413366715170208	0.3183668847520338	-0.48970020455718544	2.0246650494061718	-0.27696157753244915	0.3916126380994382	-0.0635402181542303	-1.8579511763593737	-0.6003222593145605	0.20357746994475406
0.6904948451641737	-1.253850859674451	0.592617964038902	-0.03448973091465306	-0.19881891540028698	-1.6465063114785123	-1.1108881672680653	-0.3413402872974537	-1.4240972650348949	-1.3022249695759665	1.0301232532313795	0.033752362472676475	-1.4348053292395744	0.6386251723265236	-0.8226935289174611	-1.497802464447961	-0.5726759704360809	-0.18628994479852107	-1.5002619285978516	-1.07949408211361	0.36647523534104415	-1.005481374084142	-0.08397248949751798	-0.7983225597825683	-0.2476761906926528	-1.1266361604826085	0.8378290306872087	0.8175777579802478	-0.7815892405611654	-0.7482186275398531	-0.04002431016562657	3.1675968037113766	1.3921006817169335	0.2853926651152602	-0.4613991336791579	2.1081519462785283	-0.26844376322922864	0.3157933256597778	-0.012122590475140083	-1.8686212225937797	-0.5675421277958475	0.0799642454650513
0.7318106979020599	-1.3021755918221674	0.5953593865295954	-0.06462960460127369	-0.16396755480764372	-1.6315911388060307	-1.1245811282986757	-0.3824969060462323	-1.372599011069763	-1.36260437572755	0.9404290043899554	0.04832070654365507	-1.4375222562718066	0.5751664283059665	-0.8880695131811963	-1.4746325055010356	-0.5657542031376261	-0.20802995838332966	-1.4273213335962678	-1.0710783208967887	0.30112736184945194	-0.9536565402153585	-0.04134199286668554	-0.8114668064673914	-0.20787760539363903	-1.1522168457373287	0.7827947809662794	0.697708061954562	-0.8068562473253402	-0.828904055343761	-0.11259297744953098	3.092122592868445	1.312707021504166	0.2496850610793358	-0.4110253653077936	2.172398441524448	-0.24635865189213546	0.24035587965859523	0.023532412161128124	-1.8606471161051008	-0.5541238186635816	-0.029544127725079146
0.7725108600457904	-1.340865045779666	0.5785681737741002	-0.10590687923114095	-0.1435355046177746	-1.619781662630531	-1.1397383906998415	-0.4285065878913339	-1.330112532318197	-1.4171785963443784	0.8323627873208455	0.06865820002023718	-1.428963412963593	0.49499711963387616	-0.9453932282135401	-1.455471283764348	-0.5844561340968737	-0.24991688637145187	-1.3664474348312232	-1.0217729372460633	0.2318547681834875	-0.902786116229295	-0.019735083234113736	-0.8076989585782413	-0.18162130228859538	-1.1779535107801877	0.728011758955088	0.5720132184009932	-0.8099905468477149	-0.9104360839418671	-0.1858221552072071	3.033363236085341	1.2189586666749475	0.21667759757824762	-0.35144264882969223	2.2224979436119123	-0.21222108834036463	0.15835678499625183	0.043408226575894625	-1.8508251774532696	-0.5579164139995332	-0.1229313849869244
0.8077559174147284	-1.3676354570779439	0.5553660302981813	-0.14577541837294516	-0.14999884785495607	-1.6153014561993104	-1.157710946807492	-0.4721621249919159	-1.3061795111332295	-1.4530057643822825	0.7171833108820145	0.10317729877000512	-1.4094984967031456	0.4112551336409435	-0.9996356515117746	-1.4383942439581525	-0.6309082986663513	-0.31036388930312625	-1.3185356687347851	-0.9373665112679614	0.1749548762437032	-0.8616484096243248	-0.01794116636558118	-0.7931055396283595	-0.16631318385697624	-1.2120233960043478	0.6800836644524566	0.45184526036069217	-0.7977904172822688	-0.980564837053796	-0.2541521824309489	2.9898026043823926	1.1300564834857416	0.19310769777963038	-0.3048799049650004	2.2639038770291284	-0.15413673547504853	0.08193509169589488	0.023731170305275724	-1.8468641833804618	-0.5771001802669206	-0.2135237754169809
0.8119925575870999	-1.389634801517263	0.5300840228840111	-0.1717597431747147	-0.18152700800320992	-1.6191161562383205	-1.1727316572951336	-0.5122612669570603	-1.3069240642026048	-1.4629560440695077	0.604240559333885	0.15183542604457748	-1.3833197363643317	0.3244008852865976	-1.0426016510033072	-1.4333494394298665	-0.7088584522198237	-0.3800596310979024	-1.2855701962114905	-0.8383825232516783	0.1446900678402367	-0.8217140893932182	-0.0326361023176152	-0.7819443707799311	-0.15893871537879461	-1.2502345446035872	0.6524229809007137	0.3349039550239663	-0.7638428016453715	-1.0491395013838858	-0.31794174692770455	2.9674537401635415	1.050217198294583	0.18450861821041237	-0.27629105445863755	2.2997663819530807	-0.06629613791213394	0.022767307334065488	-0.030651266357350593	-1.8383025610245234	-0.6011520008293737	-0.3052953206134273
0.7834339861812647	-1.4184129936629117	0.49967136712788385	-0.19214887091260852	-0.23038579928253272	-1.623518067799869	-1.184539039775168	-0.5500534729626685	-1.3249040146752247	-1.4540257792934597	0.49374002683602586	0.1999010269041832	-1.3651731749410903	0.23333152013313635	-1.0654369774163617	-1.4453816747077772	-0.821033192065733	-0.4445472844093617	-1.2723634950019669	-0.7206423648017324	0.1372510557450206	-0.7861557196125257	-0.07244187906859778	-0.7829308248831629	-0.159703911081776	-1.288500286128674	0.6326016273120132	0.22176774993431367	-0.7238979927882866	-1.125428964500546	-0.37636411704487327	2.96921787789606	0.9797694595230351	0.1846378999049668	-0.2554640316422393	2.341192770825991	0.03502504839533903	-0.03492141687873078	-0.10223180354830949	-1.815787436821194	-0.6194205586447998	-0.39127910615499517
0.7377178831830485	-1.4520346983681978	0.4780303114591657	-0.1975762562255546	-0.29156577865016403	-1.6290944024064953	-1.2001960240726344	-0.5894318941437284	-1.3552898291281132	-1.4411523696258801	0.3935616240457847	0.24489400575563805	-1.3560318838608836	0.1463773367488373	-1.0582159101701465	-1.4700123681002064	-0.9542785284863301	-0.5075701628348881	-1.274154367866102	-0.5907176477204753	0.14354856426010842	-0.7423848979951512	-0.13309145159493735	-0.7857528971888017	-0.17516759127718826	-1.3222153173348192	0.6158052604324008	0.11354834896439547	-0.6792473571343394	-1.1952397454831984	-0.4222674078512201	2.982816244608786	0.9079904161285418	0.20048414189463432	-0.22835519065303006	2.3915254651083746	0.14323699345948934	-0.09700967273483019	-0.18657703044119672	-1.8035348881701392	-0.6401712187599043	-0.46243344530245334
0.6838987753023089	-1.4841695413119427	0.4686971005142886	-0.19114200040703372	-0.3551290278280196	-1.647980864857331	-1.2203534107966691	-0.6392056897781958	-1.3959551713180982	-1.4296070330641286	0.3041835200652371	0.2865234214850062	-1.3532347394708315	0.0704873888236898	-1.008782120231464	-1.4954562538643588	-1.1054046584528212	-0.5821203188349688	-1.299735448315254	-0.47145533419826924	0.15660531307550435	-0.6951472673571472	-0.21798886705028533	-0.7926326518366033	-0.19482303035101975	-1.34792078642005	0.6089298245393727	0.009265102763124011	-0.6291817375290263	-1.2482059529174294	-0.4581974279277718	2.9985437430676543	0.8375593882936846	0.23957892632788344	-0.20299358312157317	2.448362994301673	0.25936999577687436	-0.15129386940458237	-0.27057443058182606	-1.8183744018496069	-0.6641874280985461	-0.5170436129947529
0.6334207576388055	-1.5184225585517106	0.45275782287308813	-0.19888342144331872	-0.4057831922287818	-1.687041305393605	-1.2362951203606332	-0.6999224817718822	-1.4420537386089312	-1.4292715919188423	0.23855975056879788	0.31606458873658083	-1.355233197993898	0.006436172839835741	-0.9322563405884555	-1.509021507354149	-1.2441558265039767	-0.6632212736304718	-1.3654376034364684	-0.38238730831137163	0.16985017484043405	-0.6623427284633532	-0.335116855731587	-0.8243924061087142	-0.2114513215888814	-1.3842679765510326	0.6184149523560039	-0.08041686208625323	-0.6031486659374556	-1.2773321999591551	-0.4916166333556825	3.014977832501616	0.7669556807797003	0.29494473546147876	-0.2020726883108992	2.4984297676600256	0.3721825806622851	-0.1960152699107734	-0.3588451308216297	-1.8538433033197517	-0.6845463647517218	-0.5517836726961587
0.5957258544791348	-1.5587541150579183	0.42902738443802513	-0.2255478254462223	-0.43752961342317176	-1.7388203125365684	-1.241710711143798	-0.7549899558291873	-1.4942294687903412	-1.4440207337049629	0.20819403668161013	0.3240228926214337	-1.3549262794074581	-0.0480855242162964	-0.8515290946610037	-1.51375609405174	-1.3436029364429172	-0.7431735694876467	-1.4613794752459168	-0.3333600106834635	0.18231265774707378	-0.6444805514092916	-0.4739236705346224	-0.8833508356292274	-0.25463022197139507	-1.4387088221060864	0.6456295785455592	-0.1519952264727124	-0.6011612748995255	-1.2910209001245079	-0.5088686420216091	3.031968771776877	0.6871720987108401	0.364261886318845	-0.22990097837094664	2.5327335668600406	0.4700558373476156	-0.23087268382305504	-0.4461441245789338	-1.899622160654048	-0.7106565140504942	-0.5628146205298347
0.5638864702568898	-1.610525192680761	0.393441245613524	-0.2700135233437432	-0.4575181008418617	-1.7952448152800602	-1.2417107111437977	-0.7909850807530827	-1.546110060818125	-1.4567914573076592	0.20630111932711187	0.3102244780836757	-1.3607228554377153	-0.09796381148779736	-0.7755520382035216	-1.513135658390351	-1.4249692321839924	-0.8261555706644433	-1.5728593387113736	-0.3089213719151378	0.20310768925921674	-0.6422058116492916	-0.6190831085469386	-0.9476584904930417	-0.3323312207999469	-1.4986167592353958	0.6983976517827304	-0.21116408340256382	-0.6082747340110612	-1.3110451949656947	-0.5040044854200596	3.0602932431162193	0.6161951802774527	0.43213108219720153	-0.28113808562731724	2.559002463063177	0.5423297467348236	-0.25491413424550535	-0.504937887829726	-1.952091118025192	-0.7480304934409222	-0.5453838327045271
0.5335798542270874	-1.6766646676048058	0.35672236624599357	-0.32352339139660463	-0.4749367404592758	-1.8633004558847985	-1.237733273492428	-0.8120055790801525	-1.5891700466636691	-1.45929699729082	0.2224877362039889	0.28868773952769966	-1.383745237131895	-0.13069253379761295	-0.7178484378888903	-1.5090395782957429	-1.5074303778095388	-0.9156570720279893	-1.6829940752017865	-0.3065539816945799	0.23250033762393332	-0.6534587945747963	-0.7543180710549441	-1.0044101103186946	-0.4099733584205774	-1.5601312881825316	0.769577127176401	-0.26363560236785016	-0.6166095193331311	-1.3400005319879345	-0.4892195489872931	3.0943078775397597	0.564920456201222	0.4945335092772577	-0.3421925893474781	2.58142573359571	0.5757328400712259	-0.26681653464480753	-0.5312015681550173	-2.0124631114172016	-0.7907995732388295	-0.5020251417907622
0.5075141838982876	-1.7523807741994712	0.33423889429107295	-0.3860597652099728	-0.49238354279232055	-1.9385418256394176	-1.2251850242475295	-0.8236818852327847	-1.6251735475634213	-1.4647701645491182	0.242827706190631	0.27489642111467194	-1.4093275988538776	-0.14174249282391466	-0.6778371017040377	-1.5118194914775978	-1.5875386489237469	-1.007412073216047	-1.7742891447338103	-0.3341137701663617	0.26769028506974896	-0.6610374880703836	-0.8708707278229524	-1.0653261936007765	-0.4809011139661468	-1.6215795257197088	0.8466168734319149	-0.3115925190209916	-0.637227606973336	-1.3612529941784521	-0.46911990907351786	3.114419983572552	0.5199346146325483	0.5591558877409478	-0.4027085340488964	2.5967100500907914	0.5891981273529634	-0.273232966491336	-0.5367391908933532	-2.064472479763151	-0.8362394948226178	-0.43568193411380507
0.4848154369585071	-1.8295319956266216	0.30223183482942184	-0.4598925195200989	-0.49614326532898145	-2.0062581884755777	-1.2147170126639755	-0.8307789392419987	-1.655556008173654	-1.4858516136697306	0.25483725909317656	0.26889309959297286	-1.4339403768596075	-0.1399151094190479	-0.6415986432800225	-1.5333480065630811	-1.6609357007942063	-1.0905317882710084	-1.8421648041460787	-0.3872391776042006	0.29993883003193983	-0.6731996124256725	-0.9668552686907237	-1.125454130563266	-0.5449210863249131	-1.6825676228818771	0.9321778534340457	-0.35734862353598035	-0.6714772710278927	-1.3644565633809127	-0.44715246801867947	3.1111116403977777	0.46707235157079585	0.611880656542932	-0.46336014628938715	2.609772904097428	0.5795888087019047	-0.29103009388459944	-0.5295618134657989	-2.1157569293374023	-0.8736953800278127	-0.34638121321792437
0.45987781513088777	-1.9090532264045355	0.24853612555858845	-0.5343788564391068	-0.48052351917246006	-2.062926275258048	-1.213014471784719	-0.8393520545950365	-1.683684686519832	-1.5195018371321005	0.26741587274530043	0.27118159981844336	-1.4648624244433972	-0.11979961553266658	-0.6108993668353435	-1.5639300633870878	-1.7243580385729758	-1.1704277466325703	-1.8932796291977538	-0.4507781747912019	0.320374736822245	-0.6994326809016893	-1.0507378625767907	-1.1749446346187338	-0.5981358226580648	-1.7438949760832467	1.0251423602292646	-0.39915049679658704	-0.7096973396450111	-1.340708019975575	-0.4273415280470818	3.088861043797981	0.3932434332756994	0.63942135124572	-0.504549633379299	2.6232244117622643	0.537494484483653	-0.3190838311113326	-0.5137494988869399	-2.1923898457651507	-0.9013118840938217	-0.2427461109061902
0.4341479760352637	-1.987211788050642	0.1928842971147082	-0.6095717691515008	-0.4534873121672581	-2.110834036067238	-1.2085779872751194	-0.8511825761119484	-1.7143689929690005	-1.5620309823380774	0.2895460130066558	0.2870059579666563	-1.4920805227226546	-0.07935448126714621	-0.5941324642906238	-1.5956746841202993	-1.771841888610512	-1.2586866932317669	-1.9342409151474833	-0.5196593508375764	0.3272622359517809	-0.7318411208322992	-1.1291787754496245	-1.2076705037342168	-0.6424877428270164	-1.7952981152643026	1.1256949692777893	-0.4367134341524962	-0.7478823881557349	-1.289339622490959	-0.42503192850965527	3.050363534181464	0.3037507969901245	0.6494462232177379	-0.5370892870689543	2.6169773155931026	0.476880289765404	-0.3414848693684929	-0.49323876262281213	-2.281758590025085	-0.9246977747709954	-0.13675719965238653
0.4030362261515659	-2.066526031112331	0.1356666214495817	-0.681055158948619	-0.4251873032981406	-2.152256371838612	-1.1922992559671393	-0.8740347752963853	-1.7497587406629163	-1.6057889374538281	0.31328849205848086	0.3047249814178169	-1.513348585678435	-0.03266340762952345	-0.5996456712079229	-1.6275578487390638	-1.8197942080697693	-1.3458095003361055	-1.96368775640468	-0.5881160797964934	0.3202208262271714	-0.7741746690689773	-1.2027373577804827	-1.2189587929567725	-0.6750043558317249	-1.837810406521461	1.2227150091016334	-0.4716914340483983	-0.7926906142884612	-1.2317230726660597	-0.44455854278062346	2.9984501548590345	0.21917117609132072	0.6481534062721939	-0.5813333493567712	2.579838390233802	0.41051274502677665	-0.35923359115687914	-0.46451268973391374	-2.3524073730629325	-0.9364281118945845	-0.035844954721057955
0.36780839089714906	-2.1484483193984407	0.06707394621369693	-0.7402971231253248	-0.40817702305736736	-2.1810949821677323	-1.1689546894742564	-0.9052240459089415	-1.7870568248274377	-1.64891366183613	0.3302931337628755	0.3111043975502132	-1.5253358491056268	0.008955963237952969	-0.6311534214584961	-1.658058586325898	-1.8607931780223659	-1.4213424326485418	-1.9836634836821674	-0.6395107676449594	0.30892122337219774	-0.8268709206567655	-1.2628994963247266	-1.2221317174950037	-0.7056037752069861	-1.8787161059607929	1.2989190386900595	-0.5113693202352227	-0.8413860722310604	-1.1830455143254452	-0.4778858891360224	2.938193386737984	0.12024800120052363	0.6294999046293456	-0.6266668630947155	2.5279756278654544	0.342441637427505	-0.3808977885397936	-0.42312682727472134	-2.3960162121133215	-0.9364815287303021	0.05267266339103638
0.32494685338092777	-2.220197161432151	-0.0028132896427922826	-0.7721901879992848	-0.40467780564028805	-2.199611718845118	-1.1485096721238626	-0.9354061957751789	-1.8261458609696462	-1.6784016768018837	0.32945139807079166	0.30556587219833825	-1.5192707193122355	0.03975379800473496	-0.678876104185508	-1.7002964004779428	-1.890601518867347	-1.4880272482889005	-1.9993592614936055	-0.6648422089075913	0.30003716180101486	-0.8854822500947688	-1.3127096557901994	-1.2184757355350853	-0.7359971803545211	-1.8985606345067185	1.3372081924925474	-0.5540930942682791	-0.8666662115351335	-1.1502904103583516	-0.5195067974667251	2.8644411989336915	-0.0009452819854142924	0.5907117025003252	-0.6703846997764329	2.47076990046965	0.281312293460978	-0.4132058405951981	-0.3707871826491685	-2.4190383056537224	-0.931510201886182	0.12067658904050475
0.27673784930567624	-2.2708850033400894	-0.060092837690521275	-0.7665022528625274	-0.41366171192639156	-2.2023868370034854	-1.1346452948613812	-0.9662901829115075	-1.861156624443564	-1.6924012103143542	0.3105656944441817	0.2924983585077846	-1.4985397638827243	0.060165527872764565	-0.7278098741799828	-1.755262181159262	-1.9279001067584887	-1.5418295565991311	-2.016609232936033	-0.6657167162688176	0.2958131710251108	-0.9419584175026563	-1.3620883163207016	-1.2093434078577379	-0.7453729299020385	-1.8916234334292572	1.331978554453108	-0.592284189503456	-0.8486045916617815	-1.1225990125499856	-0.5726975746922995	2.785602491990812	-0.11330404997473005	0.53629888414373	-0.7173708908085327	2.411903190071437	0.24330345981570836	-0.4599495197051565	-0.32243374302568845	-2.4474428026232005	-0.9171446342005233	0.16616855995147906
0.23812586854771803	-2.283352563447303	-0.10394131929947256	-0.7346003557911507	-0.43052765824955863	-2.180842698698789	-1.1238228293746375	-1.0023891671623673	-1.9003697527640018	-1.7060208053867547	0.27643785671256366	0.2736758876610875	-1.4607678514833962	0.07866064663061212	-0.7697758337831007	-1.810288198312561	-1.9737837915802607	-1.5703519786835485	-2.0289993907912036	-0.6609124143219969	0.2875704036000673	-0.9789917843748246	-1.4082267394784203	-1.199565308679821	-0.7286100987603553	-1.8765986803368122	1.275462573954338	-0.6202349555701425	-0.7896132224389784	-1.087431295052006	-0.6360890832081741	2.7103201369755547	-0.21272298265398773	0.48063757399400975	-0.7737921425124912	2.3544806348452694	0.23001158911259872	-0.5059886283441216	-0.30083535802830896	-2.48802877777592	-0.8905822223593416	0.18528706929356636
0.2079570294340903	-2.2648685603885177	-0.13107949819171616	-0.6909957971418187	-0.45105827794413395	-2.138724408530332	-1.11412473815457	-1.0450344362642987	-1.9585421536122738	-1.7162380688426775	0.22924928441598497	0.2502231954279734	-1.3985924237509106	0.08144098192825058	-0.8050694493255293	-1.8584231630714019	-2.0132299696294016	-1.5528247578262306	-2.021323094329515	-0.6591853537592403	0.2736243935686915	-1.0079522771401943	-1.4574415902280542	-1.1996059871995417	-0.6936717674868706	-1.8529053505185686	1.1650659403609853	-0.6388401785121878	-0.7163073847271157	-1.0457332249490106	-0.709501979110873	2.6420568976069214	-0.32190110236003006	0.42828587522488276	-0.8333173030649252	2.3081531187879074	0.23356662897448183	-0.540023146973488	-0.3028395026484645	-2.521341875055721	-0.8604088324236493	0.1702956016338454
0.17720694395535094	-2.246139621865534	-0.14337782408746497	-0.6377243984192239	-0.47704894413155674	-2.0864930310292644	-1.1080234824439223	-1.0968350624007328	-2.025478145317653	-1.717631176456266	0.18393387042010004	0.21312465533879937	-1.3270943439553224	0.06818174491833082	-0.8309795737071832	-1.8940560480708917	-2.0379219927450296	-1.4902807481134133	-2.0072840711500968	-0.6571106856679633	0.2568994422373795	-1.044834749169245	-1.5114149153438854	-1.2083010207898888	-0.65177520056265	-1.8198259369490883	1.0271265464265826	-0.6632027621606122	-0.6409747583576281	-0.9988720823968891	-0.7940210743043391	2.593105585087367	-0.43279487823288204	0.3666295882105406	-0.8898660000328601	2.2823915178859995	0.23650961032355866	-0.5573254615168942	-0.3017794592130107	-2.5472020492774745	-0.8267241758201178	0.1260502943499322
0.15956288762772966	-2.2365043436753167	-0.1296421551497214	-0.5920928504626153	-0.5015575474089291	-2.040781876285867	-1.0969279131301302	-1.1471722162026734	-2.0857835900944055	-1.708009492176668	0.14114761531122713	0.17009730303759313	-1.258752642804369	0.05141050542718304	-0.850233588441921	-1.9181325659211095	-2.0518497465638212	-1.4028449549223372	-1.990913757524193	-0.6507220251964108	0.2430303875035406	-1.0734481837954437	-1.5679612526275009	-1.2106959686384577	-0.6134985979256096	-1.7735623317871976	0.8887667306105771	-0.6874342912874628	-0.5674544224940952	-0.9603418096318113	-0.8732079690506038	2.5554784458110316	-0.5277129986303811	0.2975377568779699	-0.9382088664556848	2.2648980121758906	0.23593325522399952	-0.5453477635100045	-0.2773211653637274	-2.559819426329972	-0.7969994873044531	0.06881628227287706
0.15715609712330306	-2.2276452694209383	-0.08959168594975114	-0.5717169710208474	-0.5161493544449403	-2.011817124222275	-1.080050677690534	-1.184142989349565	-2.1364735679797198	-1.689786138528651	0.09120858272502252	0.12981260294458613	-1.1946345599281691	0.032669118202664243	-0.8664939772769241	-1.9369173097079255	-2.05120757499697	-1.30183808501031	-1.9697151875421202	-0.648555881439733	0.22532211848148168	-1.0919177125930535	-1.6258819939262057	-1.2131010861169575	-0.5791572874753305	-1.7150387152776176	0.753231944755093	-0.7096683687406721	-0.5065150598530562	-0.9351107211737224	-0.9390359301088012	2.515029622044754	-0.6052963073684308	0.22805808046173576	-0.9831148218886738	2.24293294385092	0.24319124908836068	-0.5055637347013101	-0.24057299293464665	-2.5469840998428466	-0.7798847331405281	0.005182430204191996
0.1513178003004007	-2.2243507149377093	-0.07000669714905221	-0.575598721785762	-0.5151178949849763	-1.9990637598957322	-1.0660032627567337	-1.2138404623566366	-2.178403308850582	-1.674657058302461	0.030674745488694106	0.09011333314181605	-1.1376069939409659	0.01935277546134236	-0.8796600868467997	-1.9418657358810436	-2.0402853946591044	-1.1942146892246446	-1.9572974171097486	-0.6547652496071004	0.20554888230885404	-1.117437802935339	-1.6750289235471871	-1.2270538183812338	-0.5635128192841593	-1.6610619095922765	0.6247981870217894	-0.7333440459311933	-0.46031916200441875	-0.9163702388044896	-0.997029624554251	2.480954155285611	-0.6698395151762838	0.1635243523028828	-1.0368885010119449	2.2244084831737974	0.257493016337601	-0.4491819618202039	-0.2090808692063603	-2.515642023537075	-0.77640551657412	-0.05425687132145466
0.12715086809763315	-2.218365320143571	-0.08156255445357129	-0.5983769589250418	-0.49256660044391865	-1.9956013867702453	-1.054896072003493	-1.2371490131292493	-2.217478929622171	-1.6724527307762915	-0.03764020713595648	0.055874531318888795	-1.086846844997308	0.01243227463705306	-0.8919560318384443	-1.93289953702689	-2.025520712322857	-1.0831046284327204	-1.9609146647229898	-0.6647763464285016	0.20962323778399247	-1.145523105610626	-1.7097326249282006	-1.262271246829623	-0.5663759966123476	-1.6200353258171376	0.5192876760280308	-0.7584748802233267	-0.42657728949259227	-0.8951058526591243	-1.0513095879253163	2.4449226949662743	-0.7281885357844874	0.0948388348674828	-1.0954187662778474	2.210085573096367	0.27130003628898913	-0.3852435361776795	-0.2072754827303525	-2.477064973607885	-0.7866579879095215	-0.1098256648352857
0.08437974668265141	-2.1966695576880464	-0.09882018978560826	-0.631056089369143	-0.4529275781941041	-1.9977457962562568	-1.0432223360771204	-1.250166048775418	-2.2595361165139165	-1.6716346651260516	-0.10802590859934762	0.024481275512747595	-1.040927639212493	0.0019319582754960562	-0.901797333467616	-1.9272674268968042	-2.023341539956651	-0.9758411666468042	-1.9705514541659006	-0.6768804064742602	0.23220106702240223	-1.1642831069812372	-1.7356145703053822	-1.3083905185632199	-0.5804017815856739	-1.5878878914817849	0.43793091484192137	-0.7810659682697881	-0.4078634201376287	-0.867485998579846	-1.1068318358960576	2.4001079812677966	-0.7648968933795287	0.016619715899371806	-1.1472437662035326	2.1880755027688683	0.28978930386334584	-0.3252582349334765	-0.24109749359281443	-2.4394592200721457	-0.808071016787524	-0.1785811891335604
0.04699053605574442	-2.167939662676183	-0.11493556574652368	-0.6777386688184128	-0.4052375396134432	-1.9958275719492975	-1.025002824381182	-1.2545124042462494	-2.2939163575687243	-1.6743318857636615	-0.16992707235896626	-0.0031474861240537735	-0.9969196991705067	-0.012283799735408238	-0.9041253484026595	-1.9259151181008645	-2.0365797488962807	-0.8812692906781063	-1.9715573409067695	-0.6895186844059563	0.26682240032530774	-1.171224269764652	-1.7473968884463684	-1.361348866424897	-0.6065151360429074	-1.5704844466202275	0.37796439865634424	-0.7981708428958848	-0.41155366384902825	-0.8322546866560115	-1.162970851925089	2.3591678194062546	-0.7683839088354457	-0.05489153000271668	-1.1807495372168861	2.161810697656871	0.31504691849181765	-0.2616209997212987	-0.3055061744157789	-2.4051511362429543	-0.8358905048292602	-0.24852036878893724
0.01513392971897754	-2.13826107396496	-0.12287426837582238	-0.7383054626077175	-0.3564737974993727	-1.9977936431210566	-1.001925550995623	-1.2513651519140034	-2.3218672822541953	-1.6788192667990773	-0.22528008568768088	-0.015207350102927364	-0.9605603098110433	-0.01876530024954402	-0.9043331488989537	-1.9246621994836903	-2.0443331810108236	-0.8047942702445885	-1.9674588455194653	-0.7093359725582624	0.30363695960800996	-1.1704999745176874	-1.7409403858638544	-1.4243395542127457	-0.642971245606371	-1.5689012517706211	0.33466607194745157	-0.8192435061406643	-0.4411150111599208	-0.7930288498581413	-1.2199672192975592	2.3222051564111323	-0.7540682064046023	-0.11676574901645029	-1.1953810757489751	2.130599763357895	0.3400291067895271	-0.2012914808424119	-0.3931585159849014	-2.362243525808326	-0.8606296220112807	-0.30164984213718127
-0.03713518785479639	-2.1190595134899324	-0.1273338393372446	-0.8019105323085818	-0.314514871549502	-2.0162538335036793	-0.9897549985328119	-1.2397045820230326	-2.3509853441835524	-1.6773919304971947	-0.26961940242561006	-0.019074738080853974	-0.935752219977579	-0.029997283794689807	-0.9162751836703477	-1.9264150808182943	-2.0342058195794723	-0.7491829023530134	-1.9746144476682335	-0.7394461025814028	0.3369500528527912	-1.1784672222343036	-1.7146269415517021	-1.5014304338988602	-0.6958538365519654	-1.5695914623331342	0.3000120292919869	-0.8402709781711074	-0.49909517481056087	-0.752733831775579	-1.2746277416833136	2.2790375951843957	-0.7225012469977579	-0.17834816077676147	-1.1928239481943366	2.0877333104040767	0.3584112641241425	-0.1676603422536916	-0.4686203580462992	-2.317777103112987	-0.8883280318920572	-0.32753723990923583
-0.10004757220306537	-2.1115527589815484	-0.147194874152631	-0.8711284634681562	-0.2786637345519788	-2.0498771303127445	-0.9897143234947405	-1.217566809118015	-2.375615964640728	-1.677775291806094	-0.3054465187844397	-0.023637546282334616	-0.9157222945011853	-0.05318577985214527	-0.928843866813378	-1.9307762013896124	-1.996991450910214	-0.7226103835889728	-2.0050277291274408	-0.7783049652434211	0.37388432037610575	-1.1899503197955623	-1.65469653391698	-1.5898248572524252	-0.7707589280042396	-1.5743176499137326	0.2774169167039358	-0.8694283496605596	-0.5805869623923137	-0.7083290239221176	-1.3242141438732076	2.2307928736399347	-0.6641243748284047	-0.2485518146824998	-1.1754996145685368	2.0342259293978753	0.36727081109701387	-0.1701128929008139	-0.5237481377494787	-2.2911446298076594	-0.9134802392702934	-0.31983672920200606
-0.16770895463073127	-2.1006859038798	-0.18581751913869865	-0.9463567049702203	-0.24214373305823306	-2.1033612257285603	-0.9912628803012998	-1.1757555618841289	-2.4082220229311226	-1.6799214305621617	-0.3565039138159949	-0.01415712364286723	-0.8988068951349117	-0.08296998788654049	-0.9340810886965372	-1.937826880434816	-1.9430753578014133	-0.7321658488170784	-2.048983007376462	-0.8223815998598685	0.4162524869643738	-1.1817190061034901	-1.562435669043579	-1.6550732028847865	-0.8553550969036117	-1.5898922317593653	0.2571289973685792	-0.9027975423261079	-0.6736003649781045	-0.6669250780387028	-1.3675147609584024	2.187845244703459	-0.5957877843919904	-0.32155164695331484	-1.152880135781363	1.9773884002045758	0.37112167924008643	-0.2042926283448112	-0.5846675089307392	-2.2857053700043304	-0.9355057811978584	-0.2985939410441307
-0.24810609074729556	-2.092834169844377	-0.24355397093487646	-1.0140554981740142	-0.20454650769162336	-2.167180243941057	-0.9980817598979144	-1.1159231477958034	-2.455920373168316	-1.6769161517299007	-0.405640728817725	-0.0037719451003067734	-0.8797953813317042	-0.11928566395004814	-0.9352856821984916	-1.9413025248680342	-1.8891592646926127	-0.7759087842995557	-2.116448422784611	-0.8715881897919611	0.46278479020823954	-1.1587037701569591	-1.4508772129117973	-1.704716251389208	-0.9328038334124995	-1.6177697193944258	0.2176759927475108	-0.9294965117556936	-0.7747340547342946	-0.6209979786163302	-1.4279449079461748	2.1587346324116936	-0.536720193506129	-0.3901559016092805	-1.1307005487117874	1.9188203394595043	0.37438599130838635	-0.26074969883350463	-0.6448967476670429	-2.293082484563376	-0.9633145858724517	-0.2798984872289152
-0.33730372738451847	-2.0962667161384214	-0.3167585183816668	-1.0622042223945596	-0.1677519197204809	-2.2303033077564707	-1.0153105438808383	-1.0497175477346805	-2.512083822266337	-1.6631870248549565	-0.43648065999622754	-0.005726927463460413	-0.8414340457379639	-0.1653378672176102	-0.9289088044684701	-1.9387153683965135	-1.8290741135809303	-0.8383964565167604	-2.2006155027450673	-0.9211350691993427	0.5104543217379257	-1.1416828318532795	-1.3239366188204365	-1.7538355639522227	-1.0055058339397065	-1.6502408117901666	0.15524847042572693	-0.951938468794847	-0.8836028104905358	-0.580778478914471	-1.5144105406285704	2.1547243776722556	-0.47022737641781065	-0.4521778711310763	-1.1095364126164813	1.866708020531681	0.37302416111739245	-0.33112069152418444	-0.6833674906787361	-2.316360431787904	-0.9915329196208793	-0.2625082047200105
-0.4271041380300056	-2.0988195646385153	-0.3722723238182032	-1.08574202851173	-0.13838876833631503	-2.2934002732819936	-1.0329112139261252	-0.9693965209634345	-2.576715724067838	-1.638538946414052	-0.45410968780085303	-0.01856026903791943	-0.7781669643968921	-0.2197025235123872	-0.9109048395942505	-1.9361824247497743	-1.763183099860734	-0.9087557288154212	-2.277374522708066	-0.970070891161851	0.568102390181539	-1.1208140750500986	-1.1987100343874297	-1.799863309016447	-1.0733728066733508	-1.6747335380226205	0.07126150893154555	-0.9681937485914307	-0.9883873463384308	-0.5616325820804104	-1.5965325514536475	2.1780886739546506	-0.3887838413044409	-0.5126336852674134	-1.0848038091298147	1.8199304844490363	0.36349645026804167	-0.39555393001656797	-0.7071025257257042	-2.353790878169703	-1.0174329626991627	-0.2516752828776368
-0.5002163197038327	-2.09878161689054	-0.38301908073484386	-1.1004741338038282	-0.1217833271327294	-2.3613036738623703	-1.047435107877329	-0.8734525336149203	-2.640324703859612	-1.59962435069198	-0.4662852167553594	-0.0377127096845684	-0.6974787655641637	-0.2689990461452295	-0.8747605407701184	-1.935387303319645	-1.6929705873177003	-0.9832902355111642	-2.3577586795920795	-1.0171589046832745	0.6278710046017195	-1.0867797431848953	-1.0876629844007977	-1.8419655769276027	-1.1313805270801214	-1.6944064888015937	-0.021969606861763608	-0.9702635062080102	-1.082280629097402	-0.5544702598684578	-1.675710697716816	2.219398509240248	-0.31194695440519876	-0.5706700848342328	-1.0573619659992464	1.7604337460154258	0.34578245680990644	-0.4331166794014429	-0.7083337220075077	-2.391552986734631	-1.0464169377595431	-0.2553162607631709
-0.5631717593384066	-2.1034112421434132	-0.35700888297158373	-1.113775423114319	-0.11699566547555787	-2.4372235991541444	-1.0709162262837353	-0.7768192980056442	-2.693452925354999	-1.5461694081823838	-0.4741018984405313	-0.040402140957291464	-0.6248576427591028	-0.3004214748492224	-0.8266807009401017	-1.9292582422957278	-1.610714726045493	-1.0501409337774938	-2.4470459202962522	-1.0708185300070503	0.6781270891875012	-1.0560349188996585	-0.9864644980688053	-1.8574132447916227	-1.1730374448006606	-1.72277531276929	-0.10454148982762594	-0.9512606005798103	-1.1601565906938447	-0.5511275778594386	-1.7537690381436561	2.270586579945861	-0.25077935580866534	-0.6173296952802654	-1.0280207773216625	1.680808839178228	0.3099923352735593	-0.4280878748947334	-0.6846759817943744	-2.417327876395009	-1.0858599292534339	-0.2610455127388016
-0.6292487072300633	-2.11121122924978	-0.3179531313072984	-1.1181341125397686	-0.1211848694255826	-2.522377969352212	-1.1008908239821882	-0.6861721363323	-2.745132286823492	-1.4791051392068748	-0.47787192590648353	-0.020525895588168475	-0.5740800552593963	-0.30528616934303676	-0.7785131952757108	-1.9095729632528176	-1.5372860919668283	-1.0889073904808393	-2.5301913349002962	-1.1340465099316905	0.7147877378751303	-1.0389196713190305	-0.9037964937774692	-1.8378977249555102	-1.2028464422409744	-1.7506528004043502	-0.1842063092950942	-0.9089480665972095	-1.2215774797978185	-0.5516522318727446	-1.8254759798425748	2.3364960758676587	-0.2065900688888675	-0.6571373759149146	-1.007440422758123	1.5859528000307557	0.24981168200188253	-0.38095157254521383	-0.6400216520758643	-2.431357186741402	-1.1372291196018778	-0.2658701459814371
-0.7036999083079634	-2.127380419682129	-0.3060545961914428	-1.120350994091517	-0.1206462574891513	-2.609037340933971	-1.1372688348169588	-0.6061469512802853	-2.8004103214606335	-1.4000539835906154	-0.48902788768466265	0.007855055270028041	-0.5400225552982294	-0.28674108307021234	-0.7285339290342567	-1.8743014970852052	-1.4874756859247922	-1.110412664500594	-2.5965049113738035	-1.1949583260083967	0.7424061391021948	-1.037659699378997	-0.8341493693849037	-1.7746985597540916	-1.2334542703602247	-1.7697213295042868	-0.24745929409173112	-0.840817791864571	-1.2823548744467792	-0.546838928765822	-1.8946283644773696	2.40811913192581	-0.1845483433951522	-0.6955968331634967	-1.0065524170478304	1.4875784225037942	0.17664518728349884	-0.3001787532064312	-0.5795991762549723	-2.4466041711029995	-1.1932064023115616	-0.27485782563213157
-0.7740823848300797	-2.1583526816197507	-0.32152745125610194	-1.1190659093672959	-0.11342956160885669	-2.6855792754681382	-1.1728071966515503	-0.5410145642644576	-2.850560330678518	-1.3165530984960643	-0.514193018610432	0.05091434013251974	-0.5299012173681421	-0.24802339717960464	-0.6683659447088889	-1.8310456865567062	-1.4613361449330609	-1.1309101233210535	-2.6374306954385607	-1.2389690981457564	0.7732352863542634	-1.045098815144701	-0.7767080713472765	-1.653964713222392	-1.260063740712798	-1.786528151676214	-0.2721667702800264	-0.7447729040367149	-1.3458375723147733	-0.5331740765101645	-1.9681593649018687	2.473616839729673	-0.18476558557211872	-0.7280428447339484	-1.0270669934106071	1.3934587797613311	0.12120288699846285	-0.19204063191028256	-0.532178795697074	-2.4554311232054418	-1.2471645286311195	-0.3049352733565125
-0.8411280766635898	-2.1910601905783818	-0.3316316872764866	-1.110277872937058	-0.09949957839016081	-2.7512643214078127	-1.196392908012997	-0.4885750459045776	-2.8854470019742067	-1.2276783093392694	-0.5382397870908505	0.11441756034254605	-0.5428127242658627	-0.19023953521712816	-0.6003242697036333	-1.7907324276844072	-1.4594991131557526	-1.1411791968269216	-2.6533947097142305	-1.249400983027999	0.7886391717445291	-1.0583285205150474	-0.751085824403178	-1.4756453372107616	-1.283322326585832	-1.8058111529848406	-0.28448718224941294	-0.6184589408467456	-1.3976979723728424	-0.5192429225962385	-2.04555282061339	2.530780517555778	-0.18558999178214391	-0.7526654669025086	-1.070731385304205	1.3074517707473867	0.09579735822939528	-0.06454026866316777	-0.49715871491016655	-2.4472059010638203	-1.3090817634726029	-0.3701398315834814
-0.9057196171777381	-2.227007057295914	-0.32412133191135817	-1.0911164206401722	-0.07557887180157347	-2.805044197442389	-1.2174393348548693	-0.45536209204238753	-2.8933251783704357	-1.1266865645262043	-0.5421086098258268	0.17610772068402172	-0.5602477926023575	-0.12256924350566753	-0.5240387593844649	-1.7582649692874415	-1.4633574062582373	-1.1382277380289838	-2.6547911171897898	-1.2415596889898919	0.7768521853384888	-1.0853764211439	-0.7615137153316197	-1.268845912579519	-1.3064842119029954	-1.8278783935117402	-0.30387785976427756	-0.4626215573312044	-1.4326305285021068	-0.4946358544418545	-2.1200723996277717	2.5747856932496784	-0.17287853927351085	-0.7786917188976592	-1.1352186888766536	1.2255726726926337	0.09278297005382452	0.07911143141137891	-0.4495727025654791	-2.4197584863942305	-1.3871985440260497	-0.4445345960431585
-0.9611532982948994	-2.270177795309658	-0.29469387486282395	-1.0584637867883233	-0.05934658658009125	-2.8410424386315	-1.236742545779413	-0.4422128717982644	-2.8858595246207526	-1.0264444279867897	-0.5495498694887078	0.24125369376907546	-0.5787187111680862	-0.05269324291880173	-0.4440972590836242	-1.73461311856468	-1.4711371568796185	-1.1141904065675192	-2.6414779103253507	-1.2330524521076707	0.7473911322648509	-1.1213837030828677	-0.7903682089274844	-1.0582176222795452	-1.3313951159698298	-1.8492788204443482	-0.32308396181892657	-0.2947045622237061	-1.4567462492685381	-0.4655215313549764	-2.1705074046780073	2.6041957878090325	-0.16013923520372889	-0.8137344456473039	-1.2138688613007589	1.1519453054651225	0.1129911019516449	0.2279855584121444	-0.4016057371111752	-2.377751101885239	-1.4689547916530565	-0.5046759897197864
-0.9914469977388098	-2.3092087789989257	-0.2555857696440293	-1.0119975961757783	-0.056632404861209684	-2.855235558617008	-1.2511298878170922	-0.44549860323312895	-2.8716962470893455	-0.9413108344605892	-0.5831916344967281	0.31896335568884243	-0.622165129705337	0.01923856399853886	-0.3671428909170095	-1.7157801856002806	-1.5015718781873488	-1.075126613081772	-2.622401564133816	-1.2233670086550938	0.7184131874479706	-1.1436293753294986	-0.8248681469225397	-0.8432163911095722	-1.3619861266011024	-1.8855051262395233	-0.3168596671327697	-0.12807099760334437	-1.4794699208057578	-0.4331082474268543	-2.188791734349299	2.60625940780914	-0.1707506800016886	-0.8590790765715832	-1.2975757329084747	1.0851664248041983	0.145384298741917	0.36040715815512997	-0.36066708047631535	-2.324452989056271	-1.541477048945678	-0.5431110343952639
-1.0011947145581692	-2.338152561317554	-0.21960459945368158	-0.9498410068513546	-0.06502489411907471	-2.857410416107892	-1.2703808022641172	-0.4692194440612661	-2.8419141243143295	-0.8700569740378279	-0.6329804982740159	0.4027685887518001	-0.6943119237858996	0.09132741167723579	-0.2998999490693829	-1.701172841145245	-1.5630413827587222	-1.0226388463358407	-2.6059444681224266	-1.2175235431493263	0.6891701743840196	-1.1549955293873406	-0.859120372566038	-0.6308796029813191	-1.3942925210060908	-1.9423168645742823	-0.2604154659796386	0.03506024790599362	-1.5119510694873541	-0.3961598860049268	-2.1946925861977613	2.568777330256169	-0.21883918548241646	-0.9061782447791004	-1.3768343536896326	1.0292616643905776	0.1742122546950924	0.4534803795333186	-0.311281202715179	-2.272187767026193	-1.606734616580703	-0.5639127646634202
-1.0171553091912813	-2.3668652073530656	-0.20711113758203342	-0.8715921538325662	-0.08698829197134735	-2.8532912360201577	-1.2936585454801688	-0.5066654523103269	-2.811830155700378	-0.8111767844335459	-0.6875391976397778	0.49246360534077455	-0.7801689106311677	0.15961159000126907	-0.2565735455920908	-1.6968056969267291	-1.6483765093310037	-0.9597098637363363	-2.5800793725935	-1.2182370533394482	0.6474090995874302	-1.1801874234458447	-0.8891614882330698	-0.43055823261563414	-1.4331114876304085	-1.993595219924827	-0.16212903341487112	0.18528940172246355	-1.5488359965481542	-0.36711710664713565	-2.179164028701808	2.511178467259972	-0.2960771348622115	-0.9474006365284444	-1.4490917072271419	0.9994007901674516	0.19854668106674894	0.49942805536307144	-0.24784422837471518	-2.2374864266084344	-1.6610417328936162	-0.5661900635633957
-1.0356906099454077	-2.4097599617451775	-0.221384620307014	-0.7839944198475396	-0.10637128100398338	-2.840124648770347	-1.3078105533690092	-0.5520236529226541	-2.7958356800794264	-0.7590636065050963	-0.7417698967123803	0.574725431274927	-0.8577146816641005	0.21759889113186529	-0.23259531644942003	-1.6984591880825672	-1.743444219732062	-0.8964991936587671	-2.5486878169706237	-1.218752976092306	0.6020610528667683	-1.2138558353164874	-0.917608455057018	-0.2715814927313024	-1.489479502959362	-2.0298722191511476	-0.0441391704720973	0.31219085069879754	-1.5758277435522947	-0.3470649892446373	-2.1372281749796382	2.443458039501345	-0.39352417701208464	-0.99525702608978	-1.5204651661919057	0.9928386799805914	0.21806114665005566	0.4958675542043102	-0.176247128005078	-2.2132134928345164	-1.6913468843574122	-0.5438491312719359
-1.0605851764867231	-2.4671852538162	-0.23369722444490174	-0.701899144853506	-0.12819738561755836	-2.813417398782293	-1.313871134041586	-0.5988893874021268	-2.7905768547966305	-0.7188483206278315	-0.7948387634212616	0.6326901261330787	-0.9193704404263643	0.2547818604910425	-0.21121459351042343	-1.6990585409787637	-1.8250947553469907	-0.8417860958361297	-2.528605584038221	-1.2249294130201298	0.5634081170318004	-1.234630282842721	-0.9254433570151305	-0.1556172026368811	-1.5604072585049316	-2.0649208775458776	0.09028303552597669	0.4053525390520306	-1.5879359453384532	-0.33701309530788476	-2.0866400714752165	2.3538520091565447	-0.4990036093974739	-1.0588303759462292	-1.5886977160702642	1.0010945018989732	0.24335956517938145	0.4399429453692679	-0.10504754392373597	-2.197601680071475	-1.6998722113379443	-0.5053195741915194
-1.0868316790180026	-2.531758521687485	-0.22971359488811344	-0.6365143873730509	-0.16791385533535658	-2.7757749653300743	-1.3167910207031104	-0.6452043527234566	-2.7871425199180697	-0.6970446461842043	-0.8443707594990872	0.6696396476029193	-0.9554891777123693	0.26462546094147527	-0.18197316742255656	-1.7109191023115327	-1.8881538977313923	-0.7905064553850066	-2.527102670907747	-1.247425108655355	0.5340111933727758	-1.2372784873394373	-0.9199137780707003	-0.07444321653377882	-1.629422024793048	-2.094670122638601	0.22274156371120196	0.4554379619003873	-1.5861017672660016	-0.35569395790287817	-2.0379678857688868	2.250128197541168	-0.5947294250683086	-1.1304561284920658	-1.6505538916122167	1.0145173719258365	0.26983109585825255	0.34271759877270613	-0.03724341147158275	-2.188424113661153	-1.7003351572474972	-0.4725912785381151
-1.10696863642266	-2.59207819199037	-0.21311275869447188	-0.5924019773722224	-0.2214863811433209	-2.7430085623724176	-1.3213814892854068	-0.6917301839510468	-2.7863610745794913	-0.686036700028677	-0.8971392885901359	0.7017318716949792	-0.9482556646637812	0.2555028203499938	-0.143117721498339	-1.7314266091969628	-1.9246787215214893	-0.7366947574921741	-2.547583313882612	-1.2869023468154788	0.5069443051113908	-1.2316350202068342	-0.9157466170598327	-0.04169700815843577	-1.6931308736242285	-2.1117538089344743	0.32795983022628555	0.4632876758305137	-1.5674579381238292	-0.39566305455293255	-1.9934731007410462	2.1389734821612323	-0.6910067016499026	-1.2063223206192863	-1.7066955859629345	1.0277970537628374	0.26731145498053394	0.21444812424809476	0.036413044113807747	-2.179549781246836	-1.6905919264126026	-0.45184805594920674
-1.1304725172163363	-2.6497173713681574	-0.2127415243988573	-0.5577753473976006	-0.29173827528340096	-2.699576658279466	-1.3335781899869774	-0.7282729307807531	-2.798964815276396	-0.6850132622486699	-0.962830238869512	0.7297438240672086	-0.9175114903516786	0.23725397005881738	-0.09304754253975633	-1.744344320612973	-1.9349060932788262	-0.691449488793355	-2.590714159469509	-1.3406497887780386	0.494905076341203	-1.216798284757284	-0.9061857193618399	-0.06405493956004796	-1.7429148424099483	-2.116495594493886	0.4294199352875365	0.4399825665975463	-1.5319300401858458	-0.43571561888692223	-1.9463668935089569	2.018473984150424	-0.8128739926156575	-1.283137809760807	-1.7546191163558986	1.03917437822023	0.23460202795864538	0.0796492714655738	0.11290180325330264	-2.175948877544284	-1.6681248053097715	-0.4389718659238507
-1.153985009067274	-2.697369393438147	-0.24194052957316745	-0.5277944532644909	-0.3715549317194625	-2.6284544686125817	-1.3480352606613502	-0.7466937986813876	-2.8247055576523246	-0.7064951870223284	-1.0313269747891667	0.7592885393811478	-0.8924557730223366	0.20930071453750093	-0.034071164185324465	-1.752129884616327	-1.9347850281473704	-0.6511806988736677	-2.6536511122168056	-1.4013237681247044	0.5008990389604516	-1.1870418216944685	-0.8909194468570215	-0.12881005814079197	-1.7624988071598753	-2.1152633541675914	0.533864010288939	0.3868738515101246	-1.4902604910887942	-0.49250544117570216	-1.8997768467795488	1.8928177758445623	-0.9617461572719691	-1.3553139329491755	-1.7845564199778916	1.0328986444130956	0.18395928651153307	-0.052992842699632	0.166599628530532	-2.180757979199667	-1.6401593112504074	-0.436370524492653
-1.1703546289202802	-2.720834900867385	-0.2887541261329899	-0.5087743161262813	-0.440300120573315	-2.546310101181897	-1.3575851785284452	-0.7564880479393368	-2.8599443824267725	-0.7506775778729315	-1.081341091779829	0.7958690623650215	-0.8770296263425369	0.1775963262847104	0.03226914425652474	-1.7582830402290355	-1.9114984132969035	-0.6127366178396623	-2.729132064320819	-1.4626929625284117	0.5138446301238494	-1.1485862709259156	-0.8804675837655257	-0.21127050243006776	-1.7634111558826604	-2.1218729976899615	0.6331553536926575	0.3104238742182668	-1.4452684093974935	-0.5647646075537834	-1.8795022372038475	1.7725101336614295	-1.1113201812692481	-1.4128849184155985	-1.8064441162815839	1.015609693259934	0.10948196647822268	-0.17664764955926374	0.19058863231724393	-2.1965214089607112	-1.6166167311884618	-0.44124466423311504
-1.2056169084037411	-2.7313153788988505	-0.34019863255990374	-0.5053650879231937	-0.5068662193052635	-2.4618038385161136	-1.3637474467961992	-0.7628895591831248	-2.907709809517063	-0.8067578607747196	-1.1027915205903	0.8428347638914555	-0.8590783767470302	0.15125987678371539	0.10439215088430456	-1.763707334530792	-1.8443388475471056	-0.5817979431656296	-2.8063131622495945	-1.5202714053579334	0.5234212893728627	-1.1118848727086061	-0.8804196394394183	-0.297224214600378	-1.7569952842192027	-2.1204652801020116	0.7187214607909047	0.21964376286053025	-1.3946643556563534	-0.6369522302027775	-1.889164936783723	1.665501375923433	-1.2420609796172344	-1.4484854033331778	-1.8355509701189505	1.0053942386859998	0.018106731003852055	-0.26979079014449625	0.18579083155990134	-2.227247541212099	-1.6008801313860512	-0.45389132413218924
-1.2587083819459333	-2.729721573483927	-0.3961312664325184	-0.5233209452726151	-0.5732809434406987	-2.3744876599721074	-1.373486213054337	-0.7675726706535067	-2.965073934285517	-0.8662541667683037	-1.1023370623527904	0.9077430167980497	-0.8412282707766001	0.11519046918687856	0.17622943182967998	-1.7764563838252592	-1.74423377493721	-0.5583709345733038	-2.8708555891283956	-1.5647541919287584	0.5130622512655596	-1.085897008352656	-0.882469259380526	-0.3796033018502126	-1.7492508310055133	-2.1108023322268297	0.7663316753342764	0.12095066987259626	-1.3440909445083093	-0.7054950973199396	-1.915576607251488	1.5779121714744289	-1.3398979436232004	-1.4702453594080331	-1.8635560390935466	0.9925768501476988	-0.07561982925721585	-0.3309862315106348	0.16429182563459493	-2.2603995454315218	-1.5842318842540597	-0.46614643263937017
-1.3135263724689392	-2.70000158722946	-0.4412933463182601	-0.5516590506861018	-0.6274730489925328	-2.284996623937217	-1.3909212775874782	-0.7745343928124344	-3.009274226633708	-0.9220229686066114	-1.0934850062482482	0.9841292514556453	-0.8291084743234451	0.06649355673375756	0.24997587983475683	-1.7929190116172644	-1.6209210429973613	-0.5368875695796198	-2.914530796951527	-1.5911943182560415	0.47989024273292796	-1.0649301699014482	-0.8862248982589683	-0.45495517481825737	-1.7344514415852168	-2.1094336095859134	0.7759654889383036	0.013034050038727374	-1.3016115554508683	-0.7628811173511136	-1.9693185389121308	1.5153718510630103	-1.3816919962841412	-1.4874952312242913	-1.8946156832660481	0.9764047668754667	-0.17490592100960706	-0.37315827015994907	0.13458852520363845	-2.2809483866920104	-1.5648558173780889	-0.460201152309592
-1.3704540720208702	-2.636463257939294	-0.4684410440385965	-0.5732802699637125	-0.6802640594417532	-2.1918561770326246	-1.4168690465169036	-0.7809075787852322	-3.021086460464069	-0.983206748933117	-1.0754449901244831	1.07180896862126	-0.8239885142678387	0.020894630209199395	0.31206601875084383	-1.8151703643665023	-1.4718161743560467	-0.5173854065149867	-2.945831625535031	-1.6006382659519613	0.4328021512290741	-1.0408058568580016	-0.8860810652806446	-0.5119356113173399	-1.703624986122259	-2.1093712176706583	0.7548213445513923	-0.09823575789885654	-1.2713235409322745	-0.8034265384854816	-2.0556310731403413	1.4630560424435075	-1.3586921770868838	-1.4951228512030006	-1.9338770468461124	0.9631209939473273	-0.2651845516485327	-0.4115492932282826	0.1056857784088318	-2.294238564173143	-1.5477232576022577	-0.43847680094559527
-1.4103620168965962	-2.5445365633690344	-0.5141409377115752	-0.5835786121523137	-0.7213675429043495	-2.105901459277912	-1.4488861121984922	-0.7862767912640436	-3.0057661072167408	-1.0409060487912372	-1.0520858367164714	1.1773886604186536	-0.8270681632658636	-0.021085220587752466	0.3526098437074503	-1.8413943124427896	-1.3203689586061294	-0.5038331089592389	-2.970142527432968	-1.5988782741496608	0.36697544477503097	-1.02232123857608	-0.8881586527453151	-0.5490140820429609	-1.672348662855899	-2.103459583700207	0.719536669073524	-0.19084159431575937	-1.2639693185892718	-0.830958950229209	-2.1551844365348187	1.4279089906956461	-1.3030726094713312	-1.4842964327247454	-1.9767027666799895	0.9544806094618851	-0.3520509560785642	-0.44639595033948076	0.08883550463275729	-2.298635457115208	-1.5355264134467344	-0.41013658123581964
-1.4302923089269914	-2.436299236760339	-0.5820244602545553	-0.594013853400883	-0.7412821031945094	-2.0366887944880228	-1.4735003209511617	-0.7846339255466114	-2.9748503856243866	-1.091437861320479	-1.028588369931825	1.2890887597957932	-0.8402272976594617	-0.05891776764162808	0.37566920503057155	-1.8603657892927417	-1.191566186139826	-0.49432459164414394	-2.9819528211669324	-1.5985270075945235	0.270588934610298	-1.0165683726822166	-0.8893252980139372	-0.5832399715731527	-1.6564939760650066	-2.106232124434369	0.6862207985046214	-0.25420871505740467	-1.2798990894858122	-0.8530778864720044	-2.2446551731607975	1.4203236663868612	-1.2440885732689182	-1.4565451935479694	-2.023709513399827	0.9586003382387982	-0.43856032637612463	-0.4716744328865765	0.08198386971922228	-2.296730768577805	-1.5285359302124886	-0.36740797302165384
-1.4379690664751004	-2.3220144190426386	-0.6371146778409665	-0.6086134757317208	-0.7419439270118244	-1.9750837812012467	-1.494694921146007	-0.7729733556556407	-2.9337591054172365	-1.1415931582784808	-0.9862131031420915	1.3805081346941912	-0.8700646670570842	-0.08996900909150726	0.3737178284950607	-1.872470308337028	-1.0941613923315323	-0.4890319969174075	-2.987487170568653	-1.6073781929786501	0.15242407524267548	-1.0268367667563782	-0.8842312133649857	-0.6153658325227521	-1.6550981245628649	-2.126720069606366	0.6546840302883528	-0.3041404877770198	-1.3156502406020658	-0.8772954387680245	-2.3117079218524776	1.4226165774980912	-1.1733511782614163	-1.4182039367058379	-2.0572769514763953	0.9801644796321527	-0.5023929287742128	-0.49128408126247275	0.07924542417763202	-2.2991092602339647	-1.5314845395441017	-0.2977073246739829
-1.429517313773509	-2.1922676189230206	-0.6638197500549932	-0.6314226255619622	-0.7292319812441438	-1.9259798487720707	-1.520482895283011	-0.761964266997445	-2.8885124141607337	-1.1859056181446035	-0.9187596452633293	1.4493369965141876	-0.9085410971207393	-0.11337522074993342	0.3442783425591639	-1.8785722629485542	-1.0272650116501159	-0.4851979173548696	-2.988516725232837	-1.6277040858305818	0.03544774769256383	-1.0588906038056614	-0.8743986311523824	-0.6329491226721213	-1.6621866957454277	-2.1523202523346034	0.6225730273069688	-0.3455989078086746	-1.3737004444654966	-0.9035718606011102	-2.3585166806592923	1.4252932002646714	-1.0898633385596737	-1.3700926775180946	-2.065199113530718	1.0031932316532486	-0.5494959318222625	-0.5255337359135159	0.06259390854570474	-2.304212119822976	-1.5408645358961155	-0.20596728361251632
-1.4223055533174898	-2.0454753803723724	-0.6677462666432257	-0.6665659390854974	-0.7204557749858139	-1.9101990828182174	-1.545134873713889	-0.7596258585145863	-2.840954925315044	-1.2168962725264874	-0.8419048295842522	1.4974700105587297	-0.9568772867737672	-0.12753744213764856	0.29031839806057896	-1.8697476198035528	-0.9910560099420769	-0.47796480889035864	-2.989869741515652	-1.6615208098157392	-0.05851467059976286	-1.1108851943729519	-0.8646699283130124	-0.6362796764742723	-1.69203353253369	-2.1773199128785077	0.6015775687074527	-0.3700473547643373	-1.448428973999666	-0.9201262845815676	-2.405001745591545	1.4312220132808533	-0.9968669758814908	-1.310072727380541	-2.0594106318636256	1.0285457234412623	-0.5925542481981846	-0.575827159381151	0.04394929041274132	-2.3122572967794692	-1.544336630217761	-0.10484801150846217
-1.431536606701194	-1.9061864465348368	-0.6583559427297928	-0.7015237764632689	-0.7178718458267229	-1.9187984693371725	-1.564028428897861	-0.7584015773573426	-2.781833386995451	-1.2288420847412849	-0.7863384184744464	1.5113180979695984	-1.0196316745670362	-0.13415099965565142	0.2200818303132177	-1.8369970499882835	-0.995056422981488	-0.4649320682385959	-2.991561998032643	-1.696632829222964	-0.1338923845369735	-1.1684817559909884	-0.8620090182140305	-0.6256117346774603	-1.7460344864297952	-2.200069564978514	0.5984295316915549	-0.37691190022194365	-1.5361149429000789	-0.9302616462022556	-2.4485735656527248	1.4299117783601496	-0.8917607544155046	-1.2481357144008807	-2.0405569550700995	1.0546550670899795	-0.6233356909047337	-0.6369580599407866	0.04341374763545442	-2.31691478143685	-1.5383895558411995	-0.007707261593297918
-1.4394630849098695	-1.778268037908528	-0.6457720519912642	-0.7338716995042207	-0.7071876155844332	-1.9306296940875805	-1.5768381605303587	-0.7542346152694492	-2.6996575342664593	-1.2229615960922817	-0.7509460012993221	1.4954369708235442	-1.0862853234925718	-0.1378842868460622	0.1420430033065689	-1.795849515979068	-1.0499305097391995	-0.4403595305688099	-2.9901695352109696	-1.7172368080977123	-0.20207050286019385	-1.2218117659198708	-0.8680539986641188	-0.6145675165732296	-1.8016667366597283	-2.2187559435975106	0.6129597220874106	-0.36120343411882366	-1.6222337620393046	-0.9435846784189404	-2.4847879114299065	1.4214467248903209	-0.7910773608600601	-1.192396835234428	-2.012120216653	1.0660487559119285	-0.642498222843177	-0.7073667014352598	0.06011495280341812	-2.300255863781356	-1.5253166755799072	0.07686333846488634
-1.4356311644287612	-1.662579153515776	-0.6159019694364201	-0.7639939087960073	-0.6831331360966019	-1.9330785836223154	-1.586585642868084	-0.748342958903485	-2.5993675773586546	-1.1952911244749687	-0.7173674652634767	1.4609249681985066	-1.1561860315541903	-0.1273090192120402	0.061325498027380354	-1.7454436362265988	-1.138071189140435	-0.4089044288516597	-2.989992025786111	-1.7207384965692334	-0.24339977293171663	-1.2612292713132995	-0.8865605085417213	-0.6070928385745099	-1.840620243187867	-2.2308872716199852	0.6467472854990858	-0.3152304117750234	-1.6966427331026175	-0.9611844357743944	-2.5202236422115165	1.4075909906038853	-0.7162680676125022	-1.1369534570840998	-1.9804891243613754	1.0715185447646924	-0.6513118654275878	-0.7824653082023001	0.09326891545916143	-2.2656208558002238	-1.5148612202687788	0.15200970157336918
-1.41339310905244	-1.5798289143647717	-0.5773459562470009	-0.7991990477014635	-0.6605677601977286	-1.9268323929084972	-1.5848249947915827	-0.7414095620155476	-2.494751163426101	-1.1501195245326532	-0.6887326444895884	1.4189230059208056	-1.2318798279348566	-0.09898100732839796	-0.016635403793158317	-1.6789395593376006	-1.2328651870703762	-0.37811598749926095	-2.9932069187030055	-1.7077196798694723	-0.24206588110774674	-1.2807776982392012	-0.9165456891616278	-0.6031266829017194	-1.881570826413347	-2.2396221397557428	0.6940550013715484	-0.22706687172732845	-1.7651333061851322	-0.9771665099221538	-2.5351091861998905	1.3750503704661372	-0.6879931627335288	-1.0827659582522997	-1.929634352896936	1.0862955659585454	-0.6323992573818741	-0.8424237174437927	0.1321758221760673	-2.2231254540789136	-1.514740142107819	0.20882065812355027
-1.3688567208989706	-1.5386280094504243	-0.5499507689962548	-0.8500239277394586	-0.642145823835981	-1.9181982086696887	-1.5690982818574228	-0.7323234445323541	-2.400867045989049	-1.0933991651597568	-0.6740793301879626	1.3692927095582035	-1.2966326742511924	-0.05894988961554213	-0.07286816621995887	-1.5961324813073428	-1.334975729901346	-0.35374063106411985	-2.987270214604937	-1.6856959986677122	-0.20006111453562436	-1.2892278094537937	-0.9510855807617732	-0.5994707009418018	-1.9487650996278867	-2.2417902588108687	0.7465154488416949	-0.12253507384721049	-1.8389688230062227	-0.9937686297220022	-2.5205254648783386	1.3427109649769249	-0.7121738881235247	-1.0272856424749566	-1.8654266066777272	1.118995657432096	-0.5943343183729308	-0.8740056854260352	0.156021278414228	-2.1762805397274145	-1.5291876156082442	0.23800698888707122
-1.3312866780695838	-1.533484364702263	-0.5215656236238695	-0.9059096568975805	-0.624561728264238	-1.8971673367328417	-1.544835621648081	-0.7239958148612315	-2.3150992277767197	-1.03441971235942	-0.6750514756351574	1.3062471893932712	-1.343071549006229	0.00951988233554773	-0.09980430555206503	-1.5031213449237537	-1.4315172766853452	-0.345612382391539	-2.9652432673068554	-1.6542503239297282	-0.11284938595499047	-1.2985493383873912	-0.9807551279014699	-0.5811297733626307	-2.0229302216091454	-2.2369041919474295	0.7903880103157027	-0.042975941009050875	-1.9133821715828354	-1.0103151043992276	-2.487438701808089	1.308981774589682	-0.774160322617853	-0.9835662671393616	-1.8041377681173512	1.161620736008716	-0.5395142775759149	-0.878652623494267	0.16221590724016438	-2.1405984268538285	-1.5525877507749424	0.25455566093294063
-1.3270371213113203	-1.5399630802200677	-0.48333325058960197	-0.9478625946298728	-0.6207879243697623	-1.8483896329272986	-1.5160580322128598	-0.7259911728398754	-2.2320346067441945	-0.9741429922727208	-0.6877881617177197	1.2438509646411475	-1.387194583518131	0.11689293380430196	-0.11092163210379229	-1.4016409605798423	-1.4954870394063497	-0.34931500779764735	-2.937973874994598	-1.597089010134432	0.02094594940120049	-1.306369463631967	-1.021863392178381	-0.548658144995404	-2.093471174931231	-2.2184946774523784	0.8214889753620186	0.003824080557094106	-1.9774120586132553	-1.0156928080356162	-2.4611101419297396	1.2600023856075409	-0.8427921396024527	-0.9576249716863462	-1.7318598588921048	1.2051908566384315	-0.46963759736386423	-0.8367279912698825	0.16235393372915585	-2.1134447701178685	-1.5679717994616165	0.2720989635260336
-1.3394930156392386	-1.5426263221688141	-0.45612843990070984	-0.9751761651429497	-0.64233944250594	-1.7738833650045982	-1.4802029861532873	-0.7387595755517967	-2.1492785392359157	-0.9018143510375106	-0.7165375850036761	1.1991560230283582	-1.4320081848495219	0.24946388925422247	-0.1057006446344062	-1.2937664747353046	-1.519594791670169	-0.3488204897806016	-2.9025232705232744	-1.5171429376012455	0.18920443217091582	-1.2965160303763794	-1.0939157235973536	-0.49012175511699513	-2.164289616804946	-2.1718606202936583	0.842325493981904	0.026397092117822298	-2.0316844684992974	-1.010172016941053	-2.4506163364557136	1.2107141555369478	-0.8989464571920754	-0.9311665494551133	-1.6562067057402365	1.241286553757303	-0.40600391398243774	-0.7379267733145335	0.16015103096485214	-2.07704721453496	-1.566882096012977	0.2915910218971685
-1.3505410021049973	-1.5547730513158808	-0.4413552187008631	-0.9971771689095054	-0.6624159384109749	-1.6867672733497536	-1.4384907346114932	-0.7555249887256699	-2.0532915624542762	-0.82936248652444	-0.755692126023231	1.166928972566426	-1.4778646118325653	0.39023665537676644	-0.09501190660628532	-1.1839885163762132	-1.5004191275878338	-0.34456074914010004	-2.8688122584155717	-1.4326669901174394	0.3592927409042824	-1.2660994023749232	-1.1913945292954842	-0.4025663262326734	-2.2196023347633043	-2.104785411899383	0.8510979554382583	0.028331276091394398	-2.078261210004983	-1.0018530711088567	-2.456792765521709	1.168173635307975	-0.9435089550312771	-0.9011067085898652	-1.592109960234815	1.2840466383415081	-0.34109510869933274	-0.5990080657168905	0.17259549921232048	-2.0231189435580452	-1.5522957387396858	0.31093906136553856
-1.3637374473573547	-1.5771139254869693	-0.43584857664924515	-1.009829291709823	-0.6487042162384149	-1.5872675431418162	-1.393724949854513	-0.7764951310154242	-1.9544538194160193	-0.77549337688648	-0.80172676957761	1.1385586658953253	-1.5075903744714825	0.5322407638326673	-0.08495306383255548	-1.071912536611103	-1.4328489931313597	-0.34916477447601324	-2.839124793271344	-1.3480959079416173	0.5050033214957411	-1.219499302449091	-1.2950581530615182	-0.3045971962997953	-2.2490917999320437	-2.028870049012357	0.8548099730270365	0.009536250049139378	-2.1159078243798795	-0.9985064144482217	-2.4740928908446658	1.1303920754874144	-0.9727809457994026	-0.8727386110419291	-1.5404617392236788	1.3535829144300784	-0.2675052735095909	-0.43456346914722294	0.1966452346541881	-1.9452446629591535	-1.5309895435331182	0.32151094894665044
-1.390479085681136	-1.589712577814458	-0.45768952770791016	-1.0107920012283114	-0.6137965302145109	-1.488328926166527	-1.3500748232846225	-0.7998099762927012	-1.8667541878344995	-0.7420759085045123	-0.8343529192200645	1.1172631955801746	-1.5032098091922996	0.6702046417918713	-0.07157590688363122	-0.9745673860685866	-1.31812662182351	-0.37210665463389514	-2.8129244021621274	-1.2720503577810967	0.6235914349998165	-1.163920959357754	-1.3873989251450989	-0.21589768404832324	-2.266720731704573	-1.9374970891208008	0.8640284918455791	-0.03129853122468126	-2.1425143502136725	-1.006217238583177	-2.4941750337922484	1.1008415986151279	-0.9952125931492102	-0.8507348666287715	-1.499806700014961	1.4406413338667308	-0.20659015002254577	-0.26566017852829027	0.21197721705135625	-1.8587045233181967	-1.5101178052570534	0.326893655437502
-1.4325268782862	-1.5836754360912642	-0.4912338779065296	-1.0014431202620728	-0.579825254485318	-1.4040053515299777	-1.3081853447912335	-0.8189924792577392	-1.7918293429252814	-0.7296645861289086	-0.8510493196851044	1.092703507889159	-1.471084501241219	0.8044245252360268	-0.06009492946338968	-0.8901791006488663	-1.185076042353516	-0.41153038211939047	-2.789911291392605	-1.2113763784344311	0.729165552631572	-1.103932714476302	-1.465464274130089	-0.13101686783565203	-2.2847532831885653	-1.83550190565701	0.8788099099511726	-0.09450296359471796	-2.1719005969925895	-1.021905188511355	-2.5228963037974395	1.0780435109948934	-1.0132938266474656	-0.8335440950157389	-1.4635629113948727	1.5380093029735127	-0.1514130750930595	-0.11187557183273836	0.22993722379892273	-1.7819673702043226	-1.4912581011263528	0.33476068800105385
-1.4953919018195345	-1.5776796919113147	-0.5150023916539627	-0.9929597946427327	-0.5536092865728517	-1.3321480600311744	-1.2627106522278737	-0.8370136461121784	-1.7263019651349363	-0.7331764495479296	-0.8657223930405348	1.054292184724909	-1.41121445061824	0.9343936007989402	-0.04896461538064376	-0.8109952464081779	-1.0564259172268746	-0.45364578995083066	-2.769509541495455	-1.1682291365784496	0.8171682106591114	-1.0342570206666908	-1.524407827719093	-0.03229010047297183	-2.311404797261082	-1.7365951219983629	0.9077831301088933	-0.18381887960797477	-2.1988617014036347	-1.0331176807199671	-2.5589969192943696	1.0573417992477845	-1.0302108648896713	-0.8201098800701867	-1.4399074259456905	1.6386992380851146	-0.09061526282096885	0.03656828312467198	0.256979373522125	-1.7104941697398377	-1.4678437214701296	0.33821264107670884
-1.5834141291406416	-1.577796984950508	-0.5311320458570167	-0.9861369221378491	-0.5232674808205289	-1.2735530495117806	-1.2185346555229226	-0.8572756566271771	-1.6587589279090302	-0.7478502882198023	-0.865844899174124	1.0026004641282014	-1.3323049845023773	1.0565713131336831	-0.040558435929001733	-0.7499094401737384	-0.9433826666553035	-0.4854076180329838	-2.758208108112753	-1.1567105207912527	0.8758466250308551	-0.9613823561829845	-1.5527948641354061	0.08441657260635567	-2.333860348083186	-1.631242473594891	0.9443598338082703	-0.3099611161834681	-2.2152817537897085	-1.049437600255082	-2.6014183138283844	1.036345284643517	-1.052904316914285	-0.8093905807102768	-1.4453793500216139	1.7363454013893445	-0.04532803336091115	0.15266643722288417	0.28369578073130775	-1.6428208702877831	-1.4373427082753687	0.3406969671494098
-1.6916809520821683	-1.5644807752067769	-0.5528349739083372	-0.9646967629072929	-0.4908275527537399	-1.2322916531947314	-1.179071152514482	-0.8793819570088713	-1.5898273998240189	-0.7702495418397546	-0.8546138529914862	0.93907240748162	-1.2535489776797348	1.165247089100047	-0.04222408678210806	-0.6997143880731975	-0.8533996917753907	-0.5017986993954432	-2.7543502366124795	-1.1696305437723813	0.9199291846364697	-0.8931929765780838	-1.5742859083132177	0.20385887613691572	-2.325308655446571	-1.5248369616214834	0.9789164616375103	-0.44998157468148314	-2.2214671800817696	-1.077816612793008	-2.6448851520924084	1.0250959819671939	-1.076054534541751	-0.8054197858061058	-1.4738571998141898	1.8335129070303182	-0.01492402673725916	0.23702664972313645	0.31993601568089935	-1.5738872545398352	-1.401254294064545	0.3544192682285119
-1.8097988245301846	-1.5337327499617315	-0.5836141045460327	-0.9345392248258376	-0.4637631830329075	-1.2065630890775751	-1.1563802919905974	-0.90722569839225	-1.5354113027491727	-0.8001927983598256	-0.8355068479622627	0.8661561778170626	-1.1672943917565797	1.244331388875498	-0.06021831100806365	-0.6490073259608307	-0.7911143134920324	-0.492427895958513	-2.7512102921194144	-1.187267052061546	0.9370816653985414	-0.8230759153523541	-1.6068480964614171	0.29728218149098035	-2.283046308158838	-1.4285740353717844	1.012939871470572	-0.5813931068485292	-2.2187925194558322	-1.1179884166754759	-2.6850844319199596	1.0373560372966297	-1.0700943004557577	-0.7903344589329586	-1.5061830743513671	1.923009616785779	0.010593712759155913	0.3024118651114422	0.37010588389950694	-1.474464408099878	-1.3674770482791039	0.3746764270205877
-1.9192324457305652	-1.497268413953639	-0.5993296897270548	-0.9011579346870592	-0.4117466472635235	-1.1924439142467569	-1.1649888732623355	-0.9388209645556659	-1.4882998749765768	-0.8323574967502125	-0.7981464290281823	0.7797715034146984	-1.0562770562456836	1.2824316190453207	-0.09525217593012489	-0.6181481813657184	-0.7634325079995808	-0.45672244318346317	-2.743210534039094	-1.20847111130132	0.9129604549150898	-0.7591191360969056	-1.6297654843409344	0.3749984934178033	-2.2189758833361384	-1.3361521114049972	1.0471273483793808	-0.7144270036102307	-2.2122612696131174	-1.1728584822337491	-2.7079310955259768	1.074805358976584	-1.027910325938724	-0.7600714611191254	-1.5511506968475703	2.001051271352207	0.035162761560720845	0.31077527795415133	0.4305449228990774	-1.330456688184893	-1.344625325959107	0.39178317231467286
-2.0335743695696697	-1.4590239835860213	-0.5783644708529175	-0.8590636817960894	-0.31143457452742507	-1.1911259506072813	-1.1927670189049555	-0.9683484859367963	-1.438146511916037	-0.8700432825625105	-0.7454806470169189	0.6688768141944302	-0.9248845118486493	1.288445566383602	-0.1349388238395183	-0.6111185850857074	-0.7664907184941842	-0.4106477613547896	-2.7242367488485897	-1.2400668061305602	0.8625761115000807	-0.7177701767115707	-1.6329857449111735	0.43959598273462835	-2.147413267619414	-1.263781389203419	1.0799202551443392	-0.8425305388878976	-2.1947599714420902	-1.231727047317675	-2.7081541818449333	1.137687276349472	-0.975961594082675	-0.7405942503938302	-1.6198519164063612	2.0782378878705954	0.07348782543760728	0.25262401129474854	0.510550596978074	-1.1605745799545903	-1.3365843116224143	0.3960272293555369
-2.1671189511006217	-1.4169157825155598	-0.5318031232375511	-0.806472362274629	-0.18527616952150933	-1.211469567577009	-1.2245748986764653	-0.9944297660141181	-1.3972866468520706	-0.9194523941156909	-0.6963003620968181	0.5399082952864938	-0.7834857239914423	1.2776240302829085	-0.1645763696234454	-0.6212262650838722	-0.7998362666582228	-0.36815364035839615	-2.6783762027727467	-1.2824822426633398	0.8101781044661942	-0.7001984722305113	-1.6205681644492587	0.48507456778262037	-2.0757371338588415	-1.2276603697652368	1.1099394029099474	-0.9498235199639327	-2.1702152543723177	-1.2887871459163405	-2.691978236599853	1.2126561108658467	-0.9149945267264179	-0.7321613901461828	-1.7130020709610299	2.146808666450376	0.12314617277662418	0.15538252949656078	0.6075887397986133	-0.9917680048038658	-1.3407365803188636	0.39142312505775995
-2.306962521017936	-1.38013061554732	-0.48307624223109913	-0.7506793711893887	-0.06589793830361737	-1.2381681181350994	-1.2694946675061431	-1.018411828785831	-1.363560405114958	-0.9603419851523585	-0.6485545844829449	0.4123199726385698	-0.651329370839519	1.2596250175666166	-0.1896358107233962	-0.6459924905382548	-0.869417135037138	-0.3256532596402684	-2.600516624375621	-1.33004958867146	0.7661468483922715	-0.6950340962248073	-1.5947940938058192	0.5166258446411615	-1.9982043099100655	-1.2131230535107256	1.1345853539448378	-1.0360754716452234	-2.1412886464898393	-1.3455531202954252	-2.6458606079576463	1.2827209232504457	-0.8470979909561647	-0.7258709122654361	-1.8139716091313312	2.1927884397609274	0.16725518959952967	0.04165625003734178	0.7084971453704731	-0.8488216038748965	-1.349454207907979	0.3947445610027839
-2.429764808615892	-1.3574654606208136	-0.4366671958652158	-0.7022524327501971	0.04118374720214311	-1.2511041704908772	-1.3325322604365817	-1.0475270601114375	-1.3314171771109318	-0.9864139770263158	-0.5952960308575376	0.2943327067505258	-0.5334307811121988	1.2408871994503101	-0.20847422446554614	-0.6693521943719158	-0.9894611084276779	-0.2815597797406451	-2.504215789062567	-1.3752714986187182	0.7343685858039167	-0.6932309028495508	-1.5558513149247764	0.5322209721391705	-1.897736636731824	-1.2134818070234445	1.1467827156074129	-1.1044407406924077	-2.1072534805869525	-1.3951607471141725	-2.5712447956292057	1.3517515859297762	-0.7841534627582933	-0.7156465771075339	-1.8999560509404454	2.2227965932650555	0.20580467493111126	-0.079018922922058	0.8115422009919213	-0.7203309360992007	-1.3512525747104724	0.4004828141598361
-2.5308715374449653	-1.3348348036470117	-0.4004052202461338	-0.6618098007762674	0.14784299197344736	-1.267411251957524	-1.4002823470635295	-1.080409552478742	-1.3092348617917933	-1.007515963359905	-0.546261962935592	0.18427890831077892	-0.42771825435101407	1.216556588764813	-0.21336727677671802	-0.6846462346075178	-1.1392713130522578	-0.23952574829175627	-2.406980070778589	-1.4202409357294719	0.7168142273769307	-0.6960149127050732	-1.5119223261285248	0.536446453375181	-1.7624315372079642	-1.2272119278743394	1.152545571643031	-1.1469837498681208	-2.0555025183613678	-1.4339811694472158	-2.475930072294891	1.4221345982236895	-0.7312911996965412	-0.7039188805300987	-1.9731548549763662	2.244381190114105	0.24551197094941807	-0.20924613524393432	0.9044505912618371	-0.5856618756549138	-1.3470184001992558	0.4040247790497193
-2.6167366949222126	-1.2887351894487014	-0.4037463289066663	-0.6135109291996269	0.257089686243296	-1.300403840094233	-1.4698105139261524	-1.1049990349505787	-1.3030034221390927	-1.0363502103792324	-0.5125016436047426	0.07710258844910382	-0.3482263404631583	1.1873148851787372	-0.20894826934771613	-0.6970429005409049	-1.2521934984923724	-0.20762620633143816	-2.3128330164871613	-1.470226898330775	0.7052324550976554	-0.7131150708013898	-1.4821209320920319	0.5368125600526691	-1.6015218122381936	-1.2417921385705895	1.1440140837041803	-1.1615172443985113	-1.989406445053628	-1.4765178910411776	-2.3665302911755144	1.5004866464817361	-0.6556630705511868	-0.6979091286146699	-2.0341024691202874	2.270065060284373	0.2765331365734827	-0.355301980360726	0.9768372031485063	-0.4496851186028586	-1.3438846125038217	0.41366504435356866
-2.696905638021362	-1.212736199641863	-0.44322090900702954	-0.5553950701936305	0.3542827382233257	-1.3451754564015685	-1.552067062345131	-1.1157122818895437	-1.318511590575092	-1.0778627635428606	-0.491564950193196	-0.03097493925329935	-0.2835432483710132	1.1620277534922552	-0.20371754123006686	-0.7031990679772129	-1.3252694645794048	-0.19809577999027184	-2.220969916795588	-1.5133082777076683	0.7002602878179222	-0.7376279380658647	-1.4671982605909861	0.5445923269492956	-1.437891858588044	-1.2630521836938722	1.119445039111047	-1.1574048438939546	-1.9292331472399855	-1.5240944708841722	-2.2622921150829614	1.5900178062596393	-0.5331217718056132	-0.6891918486390022	-2.0807433245983846	2.286449880295829	0.30531008765059103	-0.4970013210385499	1.0423059274069248	-0.323132305582879	-1.3371861413048323	0.4156047989501882
-2.7879460409124213	-1.1180048215167706	-0.4968785429654921	-0.5095383012028811	0.438158346049621	-1.3894207571961104	-1.6419095053643482	-1.119385125361275	-1.3496822042092131	-1.1255501720748258	-0.4661903732970961	-0.12923497839155304	-0.2277503321519876	1.1440465863170262	-0.20608776564091982	-0.7067078424700208	-1.3931817396247765	-0.20731947996643546	-2.136337367676613	-1.5494521426206074	0.6866306495653082	-0.76448722014082	-1.4598348111729333	0.5563687584085028	-1.288703922738667	-1.2899937926001008	1.1115441839945988	-1.1397576746958282	-1.8705088063284472	-1.5595404139952687	-2.1737837115975767	1.6696754100279587	-0.3913796068035735	-0.6814571095419477	-2.1146972096044316	2.276496255554787	0.3343318621328222	-0.6254321475794195	1.1015303333033706	-0.2186492418345977	-1.3278702451556794	0.4049879054619619
-2.8852768211325817	-1.0088050020276347	-0.5576277038530049	-0.472889098019692	0.5224951183443642	-1.4285420937421298	-1.727048170766642	-1.1124611702303342	-1.3841664143863204	-1.1695477280086384	-0.4367454313172113	-0.20851643193904632	-0.19650043971450115	1.1384930539381741	-0.20888008480986991	-0.7161740040416038	-1.4525720821559296	-0.23286540436597586	-2.059223328863895	-1.5912674987883615	0.6727017407111633	-0.8007774299106334	-1.4654003483619449	0.5654044746015126	-1.14419545291906	-1.3082629252858269	1.141404391780577	-1.1060088758298596	-1.8064001240586378	-1.5767109089761988	-2.1000471218203147	1.7286546991013239	-0.25554754307745875	-0.6883164268787337	-2.142369276437668	2.2584218149029485	0.3494140039858907	-0.7452360196510253	1.1483213130714673	-0.15427835012027882	-1.3212714853833631	0.39128810733641695
-2.975580978627833	-0.895430930261319	-0.6413648345843506	-0.4372732619343293	0.5943558076148319	-1.4690553390823142	-1.7942723872585291	-1.0851493144911046	-1.432253810371476	-1.2137232731215823	-0.4163303769261115	-0.2702456209665374	-0.19092707720165472	1.1488470368630133	-0.20832811474158897	-0.7189027162222761	-1.4976241021616132	-0.27265532557295435	-1.986696922520316	-1.63023613224886	0.670803510038591	-0.8286967482584912	-1.4812699203036201	0.5585552288435027	-0.9884529011304097	-1.3339917913392785	1.1926856071437906	-1.0443906550830087	-1.7481923297164286	-1.5800933375013773	-2.0435537922258833	1.7676996997382772	-0.1400471189904797	-0.6959440468574432	-2.158830271178461	2.2313837935656915	0.3540605481956117	-0.8533364921433803	1.1753027311395134	-0.15029840392272026	-1.3155380783496722	0.37117946803781854
-3.0461098431233844	-0.7834022786504579	-0.775823040807565	-0.412768330199962	0.6339631468095622	-1.5065716308000616	-1.8382101444547783	-1.0455379966374587	-1.4931394699275171	-1.2582616423304487	-0.4132440127218042	-0.30195110626080485	-0.20687986827409457	1.1647652594913418	-0.22266634898587276	-0.707168651480664	-1.53108545175574	-0.32735277409125485	-1.926998530613228	-1.647451852477183	0.673655131341756	-0.8288627325859205	-1.492420971484187	0.5315396069338447	-0.8390715641692905	-1.3647588045496055	1.2629883491014373	-0.9589521452597619	-1.7147087304892676	-1.5875776064942224	-2.0012548764552167	1.7880223792404693	-0.03562604592877253	-0.6989840135608223	-2.151520668618738	2.1949608091557047	0.3490518693658133	-0.9549667487837871	1.174220603465821	-0.20364863509475217	-1.3035157291908266	0.3524975159947385
-3.101504774482872	-0.6756686221512401	-0.9544295717246511	-0.40410836063227507	0.6404124086889279	-1.53218275261271	-1.8728798036905672	-1.0066127797922424	-1.5580732175679544	-1.2878283832792792	-0.4265102414463337	-0.30111731160501287	-0.22514849958967034	1.1820575887815332	-0.2573333161566652	-0.6867996884807865	-1.5687314439371465	-0.3849234348858086	-1.8888024470374158	-1.6291969686899126	0.6819919552415665	-0.8008717391875824	-1.490742920070415	0.49556962587061826	-0.7049184625718967	-1.3823182291993013	1.3518255435223936	-0.8710190804051801	-1.70664972850506	-1.6098595034532726	-1.9597520726463145	1.8063703475407435	0.06660032411435543	-0.699253658238035	-2.122454926156848	2.1592660389684495	0.33163370418886773	-1.0447107402265174	1.148034217974366	-0.28057530945612974	-1.2844708466963048	0.3402829128039605
-3.1379726019828613	-0.5845767780364166	-1.1379906526639796	-0.41006126169155205	0.6255389744966133	-1.560782128617833	-1.9065790727323777	-0.9621389570852766	-1.6342087996755712	-1.3071744379033579	-0.4510233235965453	-0.2847642921644044	-0.21520503493126916	1.2093112990931743	-0.2979680538303998	-0.6552026471039255	-1.6102515203251397	-0.4388102494394583	-1.8698720530396546	-1.5831956860734442	0.6851257459690338	-0.7569839740667916	-1.4838229556688591	0.4586742084837412	-0.5885036064188875	-1.3826886811961296	1.4433031924436548	-0.7812874052200333	-1.7232799015295055	-1.6445423134541048	-1.9310614223319604	1.8408388847760986	0.15444414797988054	-0.6925457851720125	-2.09032227508441	2.121292531016805	0.31507752141745743	-1.1191693173290678	1.1064054288945484	-0.3536783926491383	-1.2549989978697034	0.31970171148066306
-3.146816157789824	-0.510609717643842	-1.303223230110844	-0.4325436202173522	0.6012627136231924	-1.5909604511613373	-1.9346593758006676	-0.9068259973460563	-1.7146406542240438	-1.3212766574807122	-0.4875815249461516	-0.26475322042540905	-0.17744358566556992	1.2504452712437326	-0.349509070676813	-0.6101156478272485	-1.639701929477121	-0.48973621561256825	-1.854953372043712	-1.5225473199130908	0.6739501266489795	-0.7129641759582724	-1.4732432410410758	0.4430485720959414	-0.5099028719835337	-1.3677107220401266	1.5199891690670888	-0.6875382310804359	-1.75843133332374	-1.675918213310462	-1.9202657941911112	1.8857659043249224	0.229002777177094	-0.6871085664753246	-2.076031960968776	2.07621279775682	0.3048714457164129	-1.1824085509011413	1.059100990587403	-0.42907468293693113	-1.219594319156065	0.29328324400466227
-3.1478580957183953	-0.46503447232663186	-1.4516074818336575	-0.468097630920793	0.5620813355023719	-1.5862932069859006	-1.960845384238795	-0.8608981440615929	-1.776348005230521	-1.3203901344538835	-0.5289925499102124	-0.24033190716663128	-0.12836800123612047	1.3106240048168833	-0.416420830483471	-0.5602940618529808	-1.6471132210027666	-0.5319455192700303	-1.8353523868853714	-1.4578740244751276	0.6445574782842629	-0.6753385468268668	-1.442794598602128	0.4531470146166609	-0.47608710803255433	-1.3440914826212482	1.5724752520178202	-0.6173653134598196	-1.8092061100835568	-1.6984624372761647	-1.9204845062685192	1.924216619837128	0.3207681008524683	-0.6779554225008735	-2.071341153026906	2.0204266789862286	0.28739207468818745	-1.2184330777310233	1.0122106317472324	-0.5255220457910951	-1.1883953259745939	0.2699836858916713
-3.1448786699061175	-0.4555992822620968	-1.5829339936143796	-0.5093528250571169	0.5138562053247335	-1.5378373820890074	-1.985552564507055	-0.8327868862299732	-1.8158495640192753	-1.301940871463122	-0.5578091539791057	-0.20701205349625704	-0.07285410191385806	1.3899295893015169	-0.4814688795889926	-0.5125235277496156	-1.6621358247060294	-0.5587559074599917	-1.8153687703001122	-1.3954546894326252	0.6067125730734305	-0.6429414240094908	-1.380351109207256	0.45541484209110317	-0.4723410125855416	-1.3125757664278568	1.6063345947751344	-0.5782116453592908	-1.8649055893052062	-1.7152275177922671	-1.931267011684723	1.939616559565821	0.4259021738796033	-0.6605762689900609	-2.070876594484022	1.956380647206117	0.268856902725371	-1.2215686852469712	0.958965533353896	-0.6381734753067458	-1.1546928637591571	0.24611255275833027
-3.115799129535996	-0.4701884664606043	-1.6977453386542938	-0.5597625918164976	0.4795082532739839	-1.4623132808605739	-1.9974006220251603	-0.8133494558260228	-1.8577457664635886	-1.2636389692615217	-0.5757187603477597	-0.16566648275609389	-0.01762968262198743	1.4786754650085565	-0.5308831882311471	-0.4643313383423937	-1.6869910225640545	-0.5769435289603259	-1.7984856516690595	-1.3324718642912576	0.5650070771028393	-0.6076999333993457	-1.3042554729531939	0.4194702851027026	-0.48140984297746814	-1.286328267578844	1.631149739981888	-0.5455564738802485	-1.8967519985583887	-1.7281848820602839	-1.9473860917896768	1.9488771128089333	0.5212770598799533	-0.6523391781655952	-2.0769199666790685	1.9009299979089183	0.2625220971178259	-1.205965945274817	0.8951310427251358	-0.742988201238157	-1.1180631589463952	0.222223417262144
-3.038252253372796	-0.49520638176152093	-1.7970124374188543	-0.6150786442412023	0.476941925812162	-1.36304408554667	-2.004321189216952	-0.7975376601088195	-1.9146437071030196	-1.2128846702583655	-0.5942685600596885	-0.12002066042946576	0.043342484743206455	1.5659437299155676	-0.5618584497099668	-0.42163873882690295	-1.6861330392411282	-0.5946710609131556	-1.7971799712328724	-1.2610879140395332	0.5238958470410042	-0.5561542549903303	-1.2237409679761984	0.3571762169650744	-0.4969828368447359	-1.272882809841302	1.6356615845649345	-0.5214424419106701	-1.9010944917514003	-1.7476765735849327	-1.9633433249573493	1.9807953713593474	0.6014784153660555	-0.6496094875291464	-2.081446329119033	1.8469603236040162	0.26231297712595036	-1.1893305523986117	0.8283869537084371	-0.8339347098835523	-1.081458381990301	0.20154770353390744
-2.9021028270204163	-0.5260406518883262	-1.8759378005493477	-0.6727661416724586	0.4981730930580442	-1.2474417104762279	-2.012139512606167	-0.7881871734297172	-1.9711827865783822	-1.1589779090632812	-0.6026582543051988	-0.07054293074856197	0.11157955455787424	1.644742501034008	-0.5765570879400105	-0.38767741592484495	-1.6612515228762645	-0.6088962785553893	-1.821005680702862	-1.18169801355198	0.489394221978711	-0.4878781108506368	-1.1287752440382168	0.29878728672065474	-0.5310046150234405	-1.277456917128465	1.6169323024491757	-0.5185999145289488	-1.886745003155945	-1.7711627899836173	-1.9743707879002497	2.0296998897745917	0.6476173115663186	-0.6462481634707322	-2.089076600407473	1.7809955700797402	0.26380231950711197	-1.1697424176248838	0.7719341197109394	-0.9181247860554738	-1.0368446407989447	0.18054794727444867
-2.725713930087765	-0.561525246039626	-1.9361158317512999	-0.7321715015013855	0.5198126196805678	-1.1376331557615014	-2.020079861109596	-0.7849517980321683	-2.0151684329966635	-1.0924852591822918	-0.5878508193838952	-0.020295271534438004	0.17638471654235338	1.7102392058439768	-0.5732972176543988	-0.3590440089693768	-1.6249372471408734	-0.6248210106486092	-1.859154428432045	-1.1093773524865571	0.4613611172038092	-0.4197226825854371	-1.02374920233862	0.2511985034621392	-0.5822769314951787	-1.297496420409564	1.5924247830094473	-0.5363148705485791	-1.86111466278792	-1.789668767907509	-1.985148919074905	2.0931854510930883	0.6747558727503923	-0.6595013840439086	-2.1145862088906457	1.713251191910026	0.2597882357606241	-1.1324163178638538	0.7369747705791884	-0.984291391589881	-0.9916824867608881	0.1729104448371788
-2.5250762959083675	-0.5967890532936209	-1.9624972638101752	-0.7800199310097422	0.5324471179802649	-1.048542293504934	-2.036285958421021	-0.7872933537673591	-2.055847190557268	-1.019403586804601	-0.5473803253809423	0.025109282551365086	0.23803349988219763	1.7620126895763843	-0.5478838663341975	-0.34024721788816525	-1.5884545329617177	-0.6373686228659281	-1.9003366149993766	-1.0522196977178762	0.45319102978199555	-0.3617413391174507	-0.9276567867371064	0.2000503497280436	-0.6269441795637105	-1.3182378327372857	1.56609714444815	-0.5666291371250282	-1.8319735567537705	-1.7971212396874265	-2.0053097983703547	2.1722674873783836	0.6928482468731085	-0.6868167592219013	-2.1568363694678516	1.6406711440140842	0.24995959614247662	-1.0739423471719347	0.724673849880271	-1.0338606738742326	-0.9564736697782148	0.18222216701909436
-2.3011629739527075	-0.6363582050450706	-1.9617452763908532	-0.8133570601614343	0.5388541357861854	-0.9714696937429913	-2.053084749144337	-0.7954510318125401	-2.0914281072825096	-0.9471262886018332	-0.49154519113939166	0.06508884928097543	0.29257781548820805	1.7961690551712515	-0.515061128568014	-0.3344012682825517	-1.5557301015590608	-0.6482261102148629	-1.942994102119983	-1.018348088333479	0.4665427739046157	-0.32253508650438706	-0.8394432220593038	0.13992749758051995	-0.6745544880283235	-1.335107046824469	1.5595806052833185	-0.6079565026351089	-1.800564898830529	-1.795388291582869	-2.037582952512648	2.2348312048419574	0.6838633332462793	-0.7200052170953658	-2.1982560802604323	1.5616680830300056	0.2483172391331132	-1.0081214813397315	0.7341093406677255	-1.0750625930813367	-0.924936369970532	0.19998599855704632
-2.0783174230974013	-0.6749510647349979	-1.9683037489467121	-0.8369920204501957	0.5392589748233722	-0.898738109532853	-2.059778698266876	-0.809771029924258	-2.1051822160100255	-0.8691772967486584	-0.4375476489016856	0.09860384638142852	0.3295824314214367	1.8133971405136162	-0.48290075488376794	-0.3449757809385577	-1.521895029167831	-0.6600976724848282	-1.982535312670839	-1.0058598304930393	0.5008733871946053	-0.30091940022777264	-0.7441578692806036	0.08915053533887776	-0.7195454727404244	-1.3615417214192482	1.591404490882145	-0.6690640626599652	-1.7585451486695256	-1.7846726308262515	-2.0725068970331235	2.259898806521267	0.657359787656415	-0.7642380254464768	-2.237521554978044	1.4893171362378441	0.2450733290152401	-0.9510727867914255	0.7620679862778308	-1.1021167511623584	-0.8991609661755902	0.23948318264041718
-1.8807022700165863	-0.7014696409785368	-1.9754476294302727	-0.8461598413693784	0.5278178715985142	-0.8471852875689411	-2.0631169567485594	-0.8301337525138885	-2.096968655348312	-0.7928267846388384	-0.3873003750761269	0.13219335279154829	0.34420291681183224	1.8085038931541004	-0.4389477030348389	-0.3744645457961357	-1.475174415828603	-0.6602166071977883	-2.009489132672235	-0.9975209088351544	0.5689788255145964	-0.28246496091447426	-0.6639350256207639	0.0462448666632346	-0.7313555536727008	-1.4100397370462232	1.669274826708629	-0.7479905184974235	-1.7051963940896582	-1.7764768991941502	-2.100047121820313	2.2836468144590114	0.6376520229870277	-0.8110823240275868	-2.2732966739177014	1.4287239853789973	0.2402227653012506	-0.8990959239541636	0.7960445868079629	-1.1238121959702387	-0.8807464023425364	0.2912939829102171
-1.6881116688475166	-0.7169178241993728	-1.968703539726605	-0.832823223269218	0.5114236507621566	-0.8252148771960321	-2.068486061773929	-0.8398430259588668	-2.0798338732247132	-0.7267619933615302	-0.3430559017964602	0.1666131057950943	0.34542710344638117	1.7779701723950523	-0.38465008272977586	-0.4107720792817964	-1.4315646499976538	-0.6495625608052327	-2.0186604529566265	-0.9904150791468643	0.6867503578059206	-0.2598835476419061	-0.6215482459809791	0.0004408534574752151	-0.716699112900214	-1.4770330560517255	1.7769284638793343	-0.8318066637260151	-1.6535504921832591	-1.7688137708785867	-2.1145039901369684	2.3355508349605794	0.6156604303033824	-0.8576902217957972	-2.3069463347452226	1.377646712509326	0.2453742577840365	-0.8551328779243855	0.827233052260468	-1.1423142077576967	-0.8638025820529078	0.33179029813152167
-1.4947546835822259	-0.7266841946098657	-1.9457964799215595	-0.8096563694435744	0.4840354098115743	-0.8244797753641135	-2.0742183367820757	-0.8353959584134033	-2.0639701974672997	-0.6748096902680646	-0.3197599773606231	0.19939365398597744	0.35126901972236213	1.7243014922017383	-0.33439807833693613	-0.4502028738395956	-1.4209214458322734	-0.633428128033898	-2.005662818403048	-0.9846045448806414	0.846586510789674	-0.22517396135375098	-0.6034572535963106	-0.04175802593801767	-0.6895472785603635	-1.5601039917196076	1.8914011388857805	-0.9136615102524328	-1.6127258031529936	-1.744488902988936	-2.111638861922926	2.4011514897939263	0.5571053081426719	-0.9076114247073022	-2.3542655279186815	1.3232433825436964	0.24803671231474342	-0.8191782703015491	0.8636278768777297	-1.1614226875371638	-0.8521862008455166	0.35318160578287305
-1.329280301727788	-0.7442160541740215	-1.9097248808643315	-0.7878982511059951	0.42782967009216566	-0.828520660582176	-2.084840332438327	-0.8281006275072572	-2.046295446676271	-0.6401291832880288	-0.3193687480952885	0.22591896822724178	0.3655442217030126	1.6410913033324879	-0.29505884688228423	-0.49816315282969603	-1.4383548247619182	-0.6055379378446915	-1.971979418872546	-0.9745349036333838	1.033562232038042	-0.18444367082519844	-0.5941840218549647	-0.07337032057614004	-0.6520484847422877	-1.634779315290933	2.0152615268826324	-1.0005732536630252	-1.5949793642371997	-1.709814042291335	-2.0849297430298863	2.459054514468142	0.46347392987028047	-0.950817367027381	-2.4201958407703557	1.2626706871405444	0.23159784075828838	-0.7790607806592549	0.9083153329535978	-1.20585594401419	-0.8463708879970582	0.364856138088281
-1.2066932905613545	-0.7792659741212516	-1.8572142656910373	-0.7772245405271583	0.3416728822998064	-0.832230967461624	-2.103466594514976	-0.8155934467389125	-2.0228923326307684	-0.6118802468385378	-0.32947352821105325	0.2370208553675462	0.37961016101109096	1.5386578976300131	-0.26324588965277973	-0.5499273650253034	-1.4659366199283843	-0.5658763409332757	-1.9210578818612731	-0.9669607185382443	1.2343386033113266	-0.15292551046898295	-0.5821020516758049	-0.10439786149327379	-0.6063890048830763	-1.6858314999486765	2.1356765062887946	-1.0851757260210597	-1.6109704203199313	-1.6823889461412382	-2.0382872054019012	2.498113553336389	0.35876877088484793	-0.9909464050170655	-2.5024514808237504	1.2181882531868453	0.21087455961218926	-0.7385506677773986	0.9592636705701167	-1.2710180869368326	-0.8374716431665028	0.3661883129388592
-1.137529278641658	-0.8242168064945204	-1.785123421131091	-0.7827049190246085	0.23856566003738888	-0.8405389230768001	-2.1215205006987685	-0.7895058721569265	-2.00253115387321	-0.5869857218419128	-0.3489836179378941	0.23596708084512014	0.3989913722025096	1.4336154738241058	-0.23590064309359557	-0.609513283107453	-1.4828594198253668	-0.5220927172595228	-1.8511586150056096	-0.9579521950096292	1.4274194448309399	-0.12716021600663127	-0.5573308165201197	-0.14768997610626627	-0.5492179545031917	-1.7257662252068457	2.2349524684041624	-1.15162940670184	-1.6352787516715366	-1.6641532445272318	-1.9949690913505151	2.5232560255825964	0.2680283846597744	-1.0335576515421945	-2.5849044554794323	1.2042376324030586	0.1959352314121093	-0.6988311797752077	1.0052264914042657	-1.3389472400730162	-0.821275658576921	0.3522724864591664
-1.1075111330300964	-0.8734867825463258	-1.6933381212473801	-0.8058276118631647	0.13561685305039253	-0.8476507070719903	-2.1351030580546153	-0.7565289622196547	-1.9881163381426894	-0.5837442650604189	-0.3829889495359227	0.23669088556759493	0.4299517846096038	1.3311963445544817	-0.2127666034671188	-0.6660150938242502	-1.4724057089092213	-0.4788036116028155	-1.774143192540036	-0.9399424660056315	1.61079964356662	-0.10153827164524147	-0.5158709605184189	-0.19220753112585073	-0.4805143117426612	-1.7586155685888223	2.2989898989067155	-1.1961517910654604	-1.6442438989087207	-1.6459056189583774	-1.9561433233690841	2.5195780089837654	0.17486491261469497	-1.0658078936894637	-2.655476242622404	1.2254213023204923	0.18533641816534752	-0.6620698120710812	1.041013999469965	-1.406682133930509	-0.803121056677693	0.3188330974733588
-1.0983360515185887	-0.9344619139505863	-1.5981831562188593	-0.8502094038852211	0.045098364674771775	-0.8437098652985086	-2.142860368886724	-0.7189853891482946	-1.968090543650615	-0.5923562030353274	-0.43094812493088774	0.24204136361412054	0.4654497093003112	1.2376250345439666	-0.18927540673763654	-0.7020124094792162	-1.4473189081910192	-0.435511376085241	-1.702815960977728	-0.9127998065680748	1.7729145284163217	-0.08895364172922302	-0.4363033559820523	-0.2258842606398101	-0.3998912743779993	-1.7872651561751685	2.329952432357869	-1.2343248098149027	-1.6309450135051233	-1.6230394482117823	-1.9094307978763285	2.479573729208441	0.07674386268500386	-1.0809486270031345	-2.709537701374011	1.2842593750807334	0.1810928124765574	-0.6347152669147988	1.0722963229349851	-1.4700627771266248	-0.7886700220548859	0.2725940285042895
-1.1064907227446787	-0.9952887041582199	-1.5057791325091239	-0.9004248623014208	-0.015944321454161588	-0.8234271443385252	-2.150937269303677	-0.6771489638957505	-1.9553459415622068	-0.6074031344096109	-0.48038132573968984	0.2428219373344362	0.49975134904614615	1.1641906330691085	-0.1606119257800874	-0.7222398167699418	-1.4205371956324349	-0.39531457296550326	-1.6372873706274866	-0.8735274738984469	1.899617150516212	-0.0771989334503519	-0.3215605975246129	-0.2507642602641199	-0.32083226339525567	-1.8087708694647695	2.316052874784417	-1.2729858936791716	-1.5816454587272062	-1.5919497232717734	-1.8561481615782434	2.4508187521094382	-0.0065378754642333725	-1.091187737211843	-2.7494979583371757	1.386262550447935	0.17290142938016634	-0.6124325534695619	1.0946952615685155	-1.5388921561884463	-0.7736420856063294	0.23890710702935425
-1.1116702736871211	-1.0419092374423604	-1.404608268126027	-0.9491741759463446	-0.04163223844855731	-0.7733314768935057	-2.166085815625256	-0.6349852244006535	-1.966772483487261	-0.6438156130173516	-0.5213971696276546	0.2416830093152483	0.528277339028981	1.1072847717269392	-0.12983472414929786	-0.7330251570778762	-1.4023563711085845	-0.3671614744634368	-1.5753089687744295	-0.8229011816393426	1.9958839524403327	-0.06025721493930888	-0.19122794236112767	-0.28176129229146324	-0.2717041766406626	-1.8051599373693616	2.247893259003717	-1.2979947116925983	-1.5069650818393299	-1.5485187050642217	-1.7962079296438644	2.440701866757438	-0.06862457557870083	-1.1008912518288256	-2.77463756444106	1.5203112427064567	0.17007575924604457	-0.5933015827418988	1.1188278129037788	-1.6173207864362833	-0.7442841926959255	0.21719625743749216
-1.1092893163544773	-1.0809471207221695	-1.3111381356699108	-0.9859867747817541	-0.03265889318081461	-0.6798995990851349	-2.1878208127544725	-0.5916979158229443	-2.0037586602848827	-0.6932726447341445	-0.5600577343020893	0.24293902339248324	0.5558721101188682	1.067532044454669	-0.1126359861982175	-0.7369435395801449	-1.3889760422320279	-0.35504578304581613	-1.5220679752783304	-0.7796697821711933	2.056862475149563	-0.04552233350886323	-0.040730702708812405	-0.323665252418979	-0.26516637818936706	-1.7673699341980975	2.139255219378529	-1.305455781179437	-1.4190821248404433	-1.4969515749988078	-1.7359527523180176	2.3977635966418243	-0.12688447119122617	-1.1083341836724565	-2.778123809081467	1.6641499160604631	0.181536554898342	-0.5872777741349314	1.1571384451882416	-1.6807345958507127	-0.7060626661787786	0.20348745813052477
-1.1154246946528816	-1.1148896563876027	-1.2253782539688696	-1.0153935760827368	0.007913019024257562	-0.5544886167308072	-2.2125134662234216	-0.5551236964699151	-2.065885241623216	-0.7402309822054355	-0.5987341062195684	0.2506489629117806	0.5897831262092346	1.052930822756801	-0.11119437025517823	-0.7388982130958809	-1.3631839055305617	-0.34935256612805526	-1.479102805154635	-0.7427172723761156	2.0591497576041258	-0.03294902070607916	0.1266828933385304	-0.37428967021166787	-0.29549671775698627	-1.7036287937752843	2.001541417673278	-1.2930191589942273	-1.3094823243632008	-1.4521532766353673	-1.695097336258242	2.3167630020797843	-0.20113673321579512	-1.1239218622730152	-2.7656423954867995	1.8023101549136193	0.19382873003053464	-0.603047244523885	1.2001254149197342	-1.716933154123744	-0.661983093344599	0.20482413357181492
-1.1272433707434923	-1.140252551215559	-1.1344401297854074	-1.0504088227437212	0.07143402412866742	-0.4029662953409276	-2.2281588290814396	-0.5312643765391598	-2.1382477507441338	-0.7719883592051177	-0.6283015543330431	0.2633510261787321	0.6233244449113897	1.0644661805000206	-0.11317172185272535	-0.7429039384825199	-1.3185056083219802	-0.3489707231022355	-1.4437350384149135	-0.7001737699117762	1.9969014724855394	-0.02753944058030871	0.2926621549631486	-0.44757202348891106	-0.35048990344377023	-1.6165101826052068	1.8557165499107782	-1.2713544908416488	-1.1863472527641932	-1.4224467304577115	-1.6786151941047915	2.249196994865383	-0.26451574576759873	-1.1491059363722118	-2.7349239757307537	1.9260247509551767	0.20484068277344103	-0.6314290641836767	1.2394629642822939	-1.733165648972357	-0.5969249485629196	0.21335275296994496
-1.1236611709229507	-1.1461620505137486	-1.0476998087908196	-1.08421847445724	0.17042244923013633	-0.2331055755879151	-2.2337429307366135	-0.5134761063573067	-2.2042178357649176	-0.7900131864610269	-0.6426821936921627	0.2805910612106087	0.6526944610069337	1.1017169629152372	-0.11120411090344148	-0.747623466062116	-1.255872825748358	-0.3517469096916002	-1.4047303007925218	-0.6632615094094747	1.8942559314544873	-0.022510869933410612	0.44405435536947574	-0.5367037450124188	-0.41807518325378956	-1.5230470935525944	1.6918699392966796	-1.240457257600269	-1.0552757495533613	-1.3977641439226245	-1.6754526174654754	2.208130488922202	-0.3131334309101671	-1.1846436273238645	-2.677335160963263	2.033477259719448	0.23114899784889734	-0.667937647062333	1.267371920356362	-1.7206951508866741	-0.510140396133694	0.21908200494557514
-1.0938195519852383	-1.1367027118823212	-0.9751330228262397	-1.1120884734076082	0.29696809157597037	-0.07135707427589974	-2.2224468915923286	-0.495351080175903	-2.258150979497467	-0.8104887877988258	-0.6478037404383624	0.3039266673856755	0.6780849986123912	1.1580017994284089	-0.10080434544047907	-0.7455663905440151	-1.198403734216396	-0.3522101290999724	-1.3405862839561826	-0.6383618332875318	1.7705973189016047	-0.021756395717822157	0.5782705009476916	-0.6129098668946026	-0.49079820564096854	-1.4400736452522989	1.5289615872720097	-1.2030344130088004	-0.9167493411936409	-1.3577553007564105	-1.669722361037391	2.1650799129562417	-0.33245127372346134	-1.2229516403016827	-2.591971500923844	2.1205356791560996	0.2646081965489743	-0.7036663618624088	1.2741959499720987	-1.6812368271565963	-0.4173909637160011	0.21925752798332035
-1.048671778766244	-1.12216872440814	-0.9222416545292381	-1.126361304434005	0.43494075578884644	0.07279248021988369	-2.1858829377263764	-0.48132377653108344	-2.2997453361028435	-0.8358864745133803	-0.6525419615407488	0.3246721880342411	0.6989205853781884	1.2247798140867125	-0.08909933311017028	-0.7225650937186321	-1.1693902122779298	-0.3543853824028004	-1.2546362204393628	-0.623615956025015	1.6339161598877865	-0.02681891770442163	0.6901685627227367	-0.668919103735348	-0.5722999567524601	-1.361608012829207	1.3975951305597263	-1.1731675394542764	-0.8017301792517332	-1.2985011944657368	-1.6500513967953334	2.1268865650177453	-0.3233549538520345	-1.2461595513555475	-2.4957092152456033	2.185023548779217	0.2993935220267978	-0.7428964154152832	1.2606803961700574	-1.623608153822189	-0.3280281586828051	0.215558042418538
-1.0047812199073434	-1.106665344462977	-0.8891732457352519	-1.1178514822224126	0.5781657664667955	0.2197823985987614	-2.1373576173076922	-0.4686592331461261	-2.3274313072185824	-0.85296658997236	-0.6559168079306057	0.3319244275084441	0.7137084809066417	1.3151353575976479	-0.08375171721335514	-0.6852184810913242	-1.1656371932027978	-0.3548799004198461	-1.1595030026764952	-0.6148379511732088	1.4903817040988938	-0.0353105250008717	0.7729524324688335	-0.7197926774613272	-0.6731628408981749	-1.283801395011	1.3024772433953253	-1.1436441191287046	-0.7180408799936786	-1.231345480762543	-1.625468159294698	2.118884773180594	-0.31135093099659966	-1.259948367520449	-2.395615349372952	2.220497400044969	0.3317510154038231	-0.7905759362195381	1.2379557150225076	-1.5571383142917774	-0.23451308495315937	0.20350095990265968
-0.9797704040930059	-1.0939631982773768	-0.8728198990720195	-1.0866649931418393	0.7082071058902553	0.3856544297134926	-2.093384995793097	-0.4461343482042427	-2.3487114388635684	-0.8578612923984806	-0.6451165091209125	0.32770932941874137	0.7281022650684168	1.4305139187873315	-0.07466369238324808	-0.6473779293937845	-1.1765909557488698	-0.35289243876906096	-1.0530999087620116	-0.61134358075492	1.343067888142087	-0.04314196735868174	0.8115596010671219	-0.7725272934645387	-0.792436670007379	-1.210795055172757	1.240644464223125	-1.0997453735229172	-0.6518485013933525	-1.15835100383551	-1.606549564598924	2.1186741997111955	-0.3034410876301416	-1.274239535412762	-2.302863975160405	2.2321201899706993	0.35221927216958654	-0.8457744609814191	1.2161475297618605	-1.4817372859727977	-0.13128326936766946	0.17190681310853193
-0.9689204719442486	-1.0829687007506223	-0.8548769081173095	-1.041651699004444	0.8153275151300077	0.5674072702266579	-2.0523700306182335	-0.40570159749188067	-2.3534269416362794	-0.8429786587280109	-0.609000910576533	0.32529664701049393	0.7521604969918292	1.5559645033530558	-0.0491431939321454	-0.6124708938816479	-1.189013290976515	-0.35104582085730796	-0.9400816302811086	-0.6144061860325198	1.2080540939082312	-0.0518712340330425	0.7963093100043396	-0.8242805401794829	-0.9149016174603342	-1.148621511620736	1.2159831318998835	-1.0422937827378265	-0.6101789522963008	-1.0821330844479364	-1.5983916041116135	2.105436147601663	-0.29938033001454434	-1.2795068410251782	-2.230438064983443	2.2163326692655274	0.34902126644017384	-0.9007793633237897	1.1935443119246227	-1.3835510656727956	-0.031176558110469203	0.11334512677161032
-0.9634266174117831	-1.0811334096667715	-0.825535120521609	-0.9867021827725575	0.9101056142447284	0.750317134924974	-2.0045739555249646	-0.348339776484368	-2.333582254647566	-0.7954931994569837	-0.5512293890621139	0.3163377895386916	0.7905636851200841	1.689345646367243	-0.021142077056533575	-0.5868643696431506	-1.1928768477803675	-0.3399348147781156	-0.8353747375375014	-0.6213985858957135	1.09728121839844	-0.06259985737871314	0.7397390005576704	-0.883127103770763	-1.016142895085545	-1.1103674685797593	1.220623153885857	-0.9860487973755012	-0.586719858524781	-1.0124971881363858	-1.6102283017409231	2.110106199211883	-0.3147098292712295	-1.2647133214054542	-2.177749726172751	2.169722867919579	0.3144042570533715	-0.9331680913873235	1.1567133236021474	-1.2755618588457132	0.04216475732982221	0.03187093312287921
-0.9722658676901161	-1.090113226755614	-0.7983112721765309	-0.941158956790123	0.9855148056846286	0.9229268745464638	-1.9492762412674618	-0.27437305217192665	-2.293433404226427	-0.7173764870311653	-0.4667199159390649	0.287264966519306	0.8275369116524273	1.8206138773195542	0.0024270448590588663	-0.573515967452487	-1.1923662687477057	-0.31642017008150336	-0.7475982992715753	-0.6248453889679941	1.0094666733204354	-0.07395846669439986	0.6587650291221423	-0.9612552857097605	-1.0927465528235576	-1.0926208681842975	1.2337536470417452	-0.9399492396315614	-0.5747736247307013	-0.9522732668514193	-1.628897564668452	2.1550566158128626	-0.33605526573620687	-1.2362270234510686	-2.148852540350315	2.1116907401137097	0.2575338202384549	-0.9301669438849238	1.111512408987232	-1.1747744594237357	0.09399689358781935	-0.05864044667437181
-0.9968418251127774	-1.1063341641170186	-0.7858558856172534	-0.9259896577258679	1.0389641196117103	1.0759715961799623	-1.8971424638999097	-0.18383604433021103	-2.24031859810166	-0.6297750050789279	-0.3569504684319832	0.24085276272182324	0.8453381896659234	1.931209833504313	0.022892146861260322	-0.5655918595635796	-1.1879710781057207	-0.296245086930384	-0.6704211459966858	-0.6217791246637783	0.9566539627387127	-0.08631675434574157	0.5642387948401488	-1.0464716997101295	-1.1509098349941216	-1.0853951044987795	1.259573703087451	-0.8953726258107372	-0.5831390526458674	-0.8991798705654779	-1.6261286697684691	2.214700381167442	-0.35356275707478263	-1.193442170078967	-2.13057442281346	2.0577742499936145	0.19090615063188504	-0.887107469146191	1.0701762360640763	-1.0902669351622467	0.13073343207201685	-0.14376011879934847
-1.0296843975059198	-1.1225689006595052	-0.7984588140119678	-0.9271201789952854	1.0836935527117233	1.1925439576913384	-1.857556935777256	-0.08267705986716516	-2.1796542921608384	-0.5508778785599937	-0.24026140028246679	0.18522978902461798	0.8505976581699108	2.0238638827041817	0.02797027148944416	-0.551574832533943	-1.19901958727641	-0.27924368269878563	-0.6091803944202652	-0.6146257276294798	0.9429986727202543	-0.09461597071721664	0.4737398839512088	-1.0999690379581077	-1.1882404539324205	-1.081168052240225	1.2912540299949995	-0.8425802492236661	-0.6056263384649189	-0.8532726444011853	-1.6049004755352692	2.267016189786946	-0.36194607698078224	-1.1329678871291218	-2.103066801482129	2.0126658790956573	0.12930246131793285	-0.8224698514332138	1.0376240689003358	-1.0121462769416019	0.13329387906408138	-0.21625113338809682
-1.0587854655191928	-1.1366854629059682	-0.8273151413749409	-0.9241525606630644	1.1066461659505147	1.2749710565958376	-1.8266787711616541	0.02675919822968681	-2.109552272989286	-0.479723281333286	-0.12243025882303427	0.12635679020100807	0.8509673555581223	2.107962779518378	0.016505528482975096	-0.5162852954247363	-1.2376341005094629	-0.2639950005529189	-0.5843685214788354	-0.6031693152947548	0.9564017203745647	-0.10243232359071444	0.40509559504639725	-1.1064216681488381	-1.2023629394616187	-1.0697347337696699	1.3318247415695956	-0.7930823121616744	-0.6330558367990002	-0.8172503768057757	-1.5857981626944728	2.3174461960027233	-0.342048921695579	-1.0587417256413911	-2.0765129640618527	1.9732727625187998	0.07603296875336016	-0.7364369563644187	1.026289333624359	-0.9367026063419333	0.10679556742576109	-0.2806770894219908
-1.094138161103893	-1.147093495236755	-0.8704973050174043	-0.9080338003764465	1.1069031507306422	1.3394990783503626	-1.8044091878177901	0.1453319298470485	-2.034332289926442	-0.4136105698923657	-0.007867264862912227	0.06383993132847146	0.8514033194593151	2.1776246336124863	-0.010800755483154128	-0.46092195402835234	-1.2897236892436905	-0.26244571942356676	-0.5985022163515124	-0.5840984685721147	0.9922714396152887	-0.09351066599137844	0.3567597236087389	-1.084440013054645	-1.1973891673922405	-1.0597949217705418	1.3689961884185557	-0.7438103311713613	-0.6630855780329291	-0.8011212405482258	-1.5867298761442303	2.3719285716518175	-0.3183583837818139	-0.9769765944797882	-2.059895746094249	1.9267611473601864	0.02964913445785734	-0.631230063363625	1.032439793973817	-0.8725449260310552	0.07382669642084642	-0.3340991011664772
-1.1382483019229466	-1.1620794058913577	-0.9192384642659954	-0.8942423241092936	1.0787404351002232	1.4044794704629913	-1.8084737862650262	0.27263199218172796	-1.9542861272832766	-0.36198686220652804	0.09355200650626883	0.004473751836117007	0.8506883386613595	2.229958467334277	-0.055750600337743	-0.40284495956929023	-1.350029915812813	-0.26721875724631844	-0.6378225262847657	-0.5607465607087431	1.0482521432789398	-0.05858605455178043	0.3183483276753907	-1.0499141194415116	-1.1812023352137908	-1.0476012018328116	1.370042116026444	-0.6888126233247039	-0.6931722269397504	-0.8134188126479944	-1.604620524076188	2.4252972476183148	-0.30171986115110205	-0.898650356393332	-2.0371817111434782	1.8672521356531597	-0.013460186794131263	-0.5184557608003287	1.0546289323440798	-0.8246007884440397	0.030562620611956005	-0.37702123478123445
-1.174698907308414	-1.1838165658901276	-0.9665803557849622	-0.899691789915783	1.0255903500267152	1.4703211061420098	-1.8411852329536837	0.39952605896554755	-1.8698196000210263	-0.3298118952096527	0.1794050952880435	-0.04935745036672782	0.8369362933621396	2.2528864184922104	-0.10641171195766179	-0.3557099202453097	-1.4222742170837577	-0.25936593633006677	-0.6905428254679448	-0.5375519909898605	1.1148740544741955	-0.0061274623419026565	0.29000124486416723	-0.9965388167526956	-1.1368209844408788	-1.0343975127668843	1.360198091481616	-0.64320113069559	-0.7200414035715079	-0.8459513361245949	-1.6275502982716206	2.475558795058573	-0.2741969484231649	-0.8184476868544867	-2.0098549798642447	1.8024983451060108	-0.04875556103262673	-0.393440218603588	1.087280478579894	-0.7875825507755594	-0.030364622207560754	-0.410456123176331
-1.190327976236981	-1.1991785042292042	-1.017234799480183	-0.9136245813416126	0.987637570375272	1.5192901974067512	-1.8846000253747341	0.5088867830064255	-1.7853128266469187	-0.3157233671076165	0.24260640478801698	-0.09154391188741293	0.8122363225761712	2.249763448806159	-0.16540432472586675	-0.3274620267105101	-1.492876243527997	-0.2443519937492539	-0.7594638181599395	-0.5153087681911404	1.1835395563484818	0.07789455867712587	0.2889664464923409	-0.9076054030128274	-1.0545035851624731	-1.0333056542499148	1.3688423755350432	-0.6168998439521596	-0.7358179615025687	-0.8885476774927966	-1.6519979342842632	2.541519764495113	-0.22744531787761316	-0.7333286191598728	-1.9892335139252286	1.7311456245517511	-0.07053464311331692	-0.24582463732963555	1.1099223438340489	-0.7512939699099651	-0.10177937043963677	-0.43033973293935884
-1.1967905747113003	-1.2118634014384528	-1.081943792854252	-0.9326667989733648	0.9790409014290866	1.5362932332704815	-1.9328435258867838	0.5860699992024225	-1.7000480848328163	-0.3217236561656508	0.27363602288304584	-0.11165078131026598	0.7766407419715972	2.2320249809893884	-0.24088785500465013	-0.30876462580806485	-1.5526613636617237	-0.22153217816519977	-0.8426999598033564	-0.4856267442820731	1.2342103444821	0.19907820718497266	0.32876023716179686	-0.7878478409544306	-0.9421039042641176	-1.0357857328813176	1.3666633596852766	-0.611034024331374	-0.7399590890838077	-0.9371497174527077	-1.678615194104791	2.6123566796008406	-0.1732517501929139	-0.6581088355054237	-1.9699399454141044	1.6535826276485799	-0.07000419240221811	-0.07334471035031646	1.1249948364319144	-0.7321949661928725	-0.17639556769238873	-0.4339807108248929
-1.2155497629542105	-1.2216090730773235	-1.1556671164320933	-0.9547163798257163	0.9850853242712658	1.5156407865370478	-1.9862266079950885	0.632296841458449	-1.6171075559785204	-0.3407068866938071	0.273272456293038	-0.10790757551511658	0.7328839171366971	2.195927020526851	-0.3178324825230008	-0.2824111693170209	-1.60779337178645	-0.19126642357765286	-0.9337110142556053	-0.4427539294222922	1.256121227808525	0.35263257191264985	0.3890542226028365	-0.6513358135859784	-0.8229688194307296	-1.0390028160116747	1.3526663872855995	-0.6317451578614672	-0.7444110201093044	-0.9877867790399876	-1.704156390504473	2.64948312196105	-0.11954279967221686	-0.6096134249967189	-1.9391927476952244	1.5830276698664136	-0.04444564900494878	0.09515520022797126	1.138836132747976	-0.7379137698362692	-0.2374937443862021	-0.417544553546808
-1.2257581713370285	-1.221177848668524	-1.2274533584930742	-0.9720407350597986	1.0090975596856522	1.4694424637156926	-2.043912528059331	0.6543464912981637	-1.5490211962425298	-0.3635921876875422	0.24335724883259946	-0.08268794822419749	0.7049473503482745	2.1550107639772627	-0.3782959331790366	-0.24672407149274908	-1.6579880280283246	-0.1674106240464966	-1.024591895129624	-0.3974917701822579	1.2584982914435476	0.5375202508137227	0.45660777808869557	-0.5107762735052943	-0.7129908568011503	-1.0533061625839788	1.3435914271583356	-0.6775283771050572	-0.757394724555344	-1.032406218080711	-1.7286871371065307	2.647101302051629	-0.0830294030052218	-0.5828225641223463	-1.8962354714598224	1.5248400805972637	-0.0027746652580550647	0.2267323910858731	1.1390680172494814	-0.758211495443817	-0.2743940944999338	-0.38788116016787694
-1.2101247968798314	-1.2106283747316513	-1.3058075919380066	-0.9640343481009939	1.0422485963221089	1.4098905159003101	-2.0979231678978727	0.6532292167202167	-1.4973921424138585	-0.38561834860508404	0.19982410148990587	-0.04301351485798302	0.69814631348967	2.123220717127369	-0.4153655935882278	-0.20737158434852324	-1.6991659638274215	-0.1445188216624927	-1.1218670599524594	-0.35119410640989257	1.2460016061824468	0.7562574153971794	0.5305019707023086	-0.37662360028065484	-0.6082263154446298	-1.0708538887495644	1.3240264283754901	-0.747439185682526	-0.7702952562486953	-1.0696208811609078	-1.762434410650553	2.6410508243642394	-0.05832506826561484	-0.5795240340298587	-1.853816754243163	1.476487474426127	0.058369980171292524	0.3130395845823066	1.123752598030992	-0.7828587336815533	-0.288040315464595	-0.3626778521839577
-1.1758829276817897	-1.2011069397853562	-1.3869651202562354	-0.9262237109574268	1.0733507953964527	1.3394381823406176	-2.1477152252164817	0.639560699841273	-1.4591952284178384	-0.3956815829636812	0.16096199446666187	0.011144109082448644	0.6978359071920208	2.087072789149855	-0.42970058094975705	-0.16758238278244605	-1.7145464992236839	-0.13035307137673918	-1.2116947182389803	-0.2992615416488733	1.2224703863134425	1.0108283328500185	0.5868245677974213	-0.26518479550518637	-0.5060012147727286	-1.0893491921280913	1.288587940014109	-0.8370036533746303	-0.7805999225554983	-1.104732953536264	-1.803661637241921	2.654504129353602	-0.04365843616428757	-0.599695672143046	-1.8302558249575764	1.4441351256993866	0.12803243990386087	0.3568466569963681	1.0951645516310855	-0.8068142193659045	-0.28281614893141194	-0.33702898571960815
-1.149589064335576	-1.1955424200142062	-1.469807481146869	-0.8870926602999694	1.109223054430699	1.2497296605566397	-2.1988292212723977	0.6162080875360092	-1.432411440976253	-0.38825395760376413	0.11561891779544956	0.08175409820971057	0.6955933088842858	2.0463920937423006	-0.426356291712526	-0.14083437739993657	-1.6968762537324953	-0.1275894042308445	-1.2748407376422228	-0.24521040047718418	1.1771693678301645	1.290662819411843	0.6209009975785247	-0.19418552414728057	-0.42642506603467367	-1.1130776173986667	1.243372079357422	-0.9362525982988942	-0.7976547143699865	-1.1239901406155712	-1.8435765913688429	2.674784694161913	-0.057584216739037374	-0.6276943934208263	-1.8188803073632271	1.4232255588882627	0.18123052564193964	0.35082284838940103	1.0451382309610286	-0.817631144567126	-0.26905597205055315	-0.3041656723448615
-1.1417788353999232	-1.1890878530632938	-1.553930124415968	-0.8638728132898222	1.1528435806027642	1.1426179291306082	-2.2515498813321178	0.5829951336738192	-1.4149815206990275	-0.3656253717722383	0.07258369860863581	0.16849712691094662	0.686438066959241	2.026205217691666	-0.40889130937556895	-0.13153687794989613	-1.6574090208778838	-0.11011226114740458	-1.3311427825536721	-0.19689661303939773	1.1020951997887924	1.5645520491548293	0.6418207052035522	-0.1650190255073792	-0.386163999816276	-1.1208688078161868	1.188614692826816	-1.0478794168297314	-0.8173447691907173	-1.1149756307505831	-1.8659727080954003	2.6991784607391462	-0.09029309015301082	-0.6589510134013774	-1.8028797600277702	1.4114759451372259	0.22321263913284345	0.31796619947871957	0.9824521207206782	-0.8089510714314991	-0.25034227393748043	-0.27756718124040347
-1.1460886695590131	-1.1748091504391225	-1.6344974853924499	-0.8479483613463861	1.2090493203221726	1.0204779324425692	-2.302968940173566	0.5372812935479485	-1.4161151195163648	-0.31216016065615343	0.05602165970946825	0.2597603870652818	0.679689345768779	2.029817155202847	-0.375204900796664	-0.12653725077559483	-1.612393846781773	-0.08165243628033474	-1.3837447421202784	-0.15239187230887707	0.9981371434053086	1.8197076841247497	0.6576103699350468	-0.16608175183508853	-0.3731304466336286	-1.1011724600689932	1.143937177262424	-1.1747221172274294	-0.8308712852858842	-1.0849391884888029	-1.8572067280328959	2.724283497701905	-0.1305553069507294	-0.7008752200640173	-1.7850662010337999	1.401710510588575	0.26587311747544107	0.28857324051704414	0.9253146753377827	-0.7844696642853279	-0.21507647899670818	-0.25200832659028183
-1.164137445577898	-1.152602818283579	-1.7185011433103905	-0.8321608084629177	1.2687437164402993	0.8807346392233164	-2.3468427794528464	0.4772411608056951	-1.4399005716245195	-0.22825195417089744	0.0588551080250735	0.35484491038679805	0.7063912627890241	2.043643880418575	-0.34001193861962736	-0.1113486243659568	-1.5617991492359573	-0.064234760553375	-1.4302916579722438	-0.09958845921324737	0.8745725873271919	2.053647504152318	0.6696124329040264	-0.1948872286124672	-0.3943499120893776	-1.0587498571900136	1.1044380287763014	-1.303489963355832	-0.8506445128593038	-1.043491521437613	-1.8195576310279187	2.7154300531662963	-0.19113245245089433	-0.7664468955420067	-1.7684119828282672	1.384965674556892	0.29993417371311015	0.24840734526987246	0.8756085761221867	-0.7555392458540292	-0.15659572725305834	-0.22080573118804728
-1.1904614476245248	-1.1378031965735773	-1.7950277617615285	-0.818700539598915	1.3131915223840074	0.7461849056922947	-2.380896502397847	0.41495703715055027	-1.4792713305497351	-0.14029107099156682	0.08602775881740884	0.448818890188047	0.7636176283151712	2.0606578192681804	-0.31609540024929383	-0.08752208787445422	-1.506009178440275	-0.05355254541301341	-1.4716552986183205	-0.026096909630701232	0.7399649460525575	2.248694178366292	0.666260325436991	-0.2524066554978518	-0.4530597626192133	-0.9860983713697855	1.0409953414233315	-1.4167978950599607	-0.8855201613156766	-1.0013244424439345	-1.7629768166025233	2.677592340420563	-0.2688160268090815	-0.8400746674720857	-1.747683627313012	1.3624728554749974	0.32499796981252677	0.17773516214884463	0.8461702865500929	-0.7383070264248388	-0.07693341958618186	-0.17938679487090262
-1.214344214937682	-1.136364631945822	-1.8524786487149263	-0.8041936553409593	1.3263857546568587	0.6412567311871114	-2.40296852127108	0.36067322892397374	-1.5373598853316355	-0.054045045095793186	0.14222645964896732	0.5278023064968744	0.8348506420588342	2.0866694799218273	-0.29609135559824507	-0.058963976508959716	-1.4658102910955602	-0.054156608560417284	-1.5020015209614705	0.0647676983246567	0.5977558314990193	2.4000266165290602	0.6422362226964851	-0.31984655638017623	-0.5424741418241703	-0.8855226039780562	0.9572698618311224	-1.502362940283347	-0.9154404647171199	-0.9537478626009405	-1.6946949060358107	2.660942998106772	-0.34369773411562965	-0.9017272607237263	-1.7329780883050652	1.326872180383938	0.34384937200696025	0.07384597728082468	0.8405664110970399	-0.7273763884751165	0.02231862229953569	-0.131842554595523
-1.230808556420558	-1.1453444490346645	-1.9031045359258691	-0.7933786296034453	1.3206370403287995	0.574479906787013	-2.4125765463354187	0.3207881001174227	-1.6110270392452872	0.02180572816492591	0.2216143860258176	0.5996292810153554	0.900008062875477	2.121100666849067	-0.26841168011533767	-0.027601857372818416	-1.4521404586437832	-0.0640000209883215	-1.5095121419599575	0.16797786208242962	0.4568763334751436	2.508738806253226	0.6016233831226883	-0.3742439068769808	-0.6491558768101384	-0.7623921592214943	0.8597576207800369	-1.550274665722152	-0.9270802725802421	-0.8833051120113516	-1.6037019333510734	2.6739424002843193	-0.41213459017218235	-0.9505735786890785	-1.7454759464499232	1.272215202767694	0.35556519203959375	-0.05625753182858713	0.8498583543359437	-0.7085379764733399	0.12359694282014204	-0.1010450123573156
-1.2561982587543763	-1.1638284520934494	-1.933974095430445	-0.7909718558072247	1.3021658192146983	0.529434258435826	-2.4068820410054803	0.29541809906718886	-1.6891782807884657	0.07501422411880132	0.31580579551321003	0.6745430697914475	0.9356838608378701	2.153661641072888	-0.24319963552592103	-0.0008327692251162879	-1.4713266501288538	-0.07538332496297565	-1.496321219365977	0.284858149277614	0.32457735112661085	2.577101714927713	0.54901247594042	-0.4046155066636145	-0.7481225891863776	-0.618980442512218	0.746177060497966	-1.5558828954212238	-0.9205840428439227	-0.7901074809204135	-1.4785373856921433	2.7015134865442585	-0.45163924450663373	-0.9902445901037702	-1.7861967638594032	1.19566679646698	0.3558406183703571	-0.17754046404922513	0.877132388560652	-0.6903534127754486	0.20961229281503418	-0.09856968746603775
-1.2863843199825247	-1.1809359868393468	-1.940756260446483	-0.7960282888286427	1.263287190286905	0.4850584661918316	-2.386338241419771	0.277551147577029	-1.764971770945289	0.11558206548549983	0.4104042415089803	0.7514366773672491	0.9504020021421328	2.180487058399014	-0.2305465334312712	0.01733455072390941	-1.5332435693164763	-0.09042543629159513	-1.464720597087156	0.41196907489116014	0.2201874900180593	2.5989663776954712	0.49370869577509763	-0.4070104545121838	-0.8304862365567217	-0.47279618506877963	0.6247366618683833	-1.5161236650485947	-0.9039801348992731	-0.6770723636142386	-1.3100109815663443	2.7180037289033927	-0.453711400656157	-1.011432012959885	-1.84484214097664	1.099440241787963	0.3331281470576367	-0.261357458094743	0.9294554700075262	-0.6784799066193994	0.27533280635961194	-0.10859250298035679
-1.301182421885413	-1.1885255364342195	-1.9298714805224986	-0.8078236884794802	1.2108517341225187	0.4473464372999051	-2.3497423285953345	0.2609871585524195	-1.8460006094863235	0.13451053011238498	0.5042439398386478	0.8188569584283124	0.9623648515908576	2.2063416782913037	-0.2288289324540914	0.03207441541730015	-1.6231107427663019	-0.1040184220386186	-1.429352830347434	0.5414364136454163	0.14342458072518782	2.5697757702943482	0.4611385169058801	-0.37293710943094555	-0.9024188370089533	-0.3460977026585485	0.5184724677454113	-1.4412147081655875	-0.8853100406773043	-0.5506665182719871	-1.0873227185912808	2.689183240058355	-0.442353534019391	-1.0108373171649343	-1.9111465673451509	0.9811299771409445	0.2934616549401831	-0.320240187227849	0.9902257725806761	-0.672187801202307	0.3263601289594631	-0.12536170397108587
-1.2929717787871269	-1.200903401864403	-1.8872414089094112	-0.8177819910675138	1.1519106906475058	0.437868408354633	-2.2973209206014227	0.24451443984544485	-1.9354039931365041	0.1197887712768992	0.6046001741131319	0.8736177529708055	0.9788198730774713	2.227802725973847	-0.2324037503668988	0.043603676154181606	-1.722173602505404	-0.11323273243217953	-1.4113691532822552	0.669334029981404	0.09061187014346445	2.5044194413689826	0.45566886836908455	-0.3082379238148177	-0.9555074421822726	-0.23770344838637483	0.4272511736300048	-1.3374601991720452	-0.8615532760014248	-0.4323808861811343	-0.8200128175834795	2.6321505857243204	-0.4227683162190625	-0.9976579718457893	-1.9835354772841842	0.8437184079662128	0.2572838963457251	-0.36361698759855654	1.0472804020701774	-0.6846819894439274	0.36530456331998884	-0.1410507631910764
-1.270539974622434	-1.2169173515095848	-1.800267876626553	-0.8121912101023476	1.0951945017072957	0.46970397230619126	-2.2357766826401613	0.21985257056996624	-2.024394854140139	0.08735708911781467	0.6976890283982172	0.9255578379330679	0.9972454513974756	2.228330953989316	-0.23276090746990433	0.04640467210122947	-1.8212575170499765	-0.13277558368808853	-1.3983123489203901	0.8082014081121877	0.07239484109880183	2.4407003214914442	0.46808644883099876	-0.21329934360114805	-0.9692935779519181	-0.14691931219504165	0.3345942926018113	-1.2039563137812517	-0.8404405293583871	-0.3356259418939159	-0.5474582009594392	2.5658620575576045	-0.39494460663071196	-0.9668963160672467	-2.070646370781355	0.7042203823106222	0.2242684400674327	-0.39765688462846416	1.102927161371965	-0.713427624658911	0.38626889077796406	-0.152239231699652
-1.2462654042039052	-1.234732094285913	-1.698178445332512	-0.7955601823655257	1.0461174493818368	0.5298518310740754	-2.161829463427113	0.1904257612634674	-2.106168245750549	0.04315073818540536	0.7816057299071234	0.9777817678845363	1.0007087486285495	2.2083796390807153	-0.2320693214431758	0.03661925722815478	-1.9094245149580513	-0.1634795187970683	-1.3862022614911076	0.9541490027449493	0.08498130754036196	2.3809912320697597	0.4980836155324326	-0.09126886925334372	-0.9467118959699825	-0.08797065076278392	0.233826345516369	-1.0473461605005683	-0.8362731366973518	-0.2581679312021642	-0.3039397997320575	2.4835137927914124	-0.3608264442225733	-0.9108619358846699	-2.173877034602864	0.5815121946892432	0.18265866217181884	-0.4409583873915842	1.1359872660151935	-0.7508343808847716	0.3871983437194505	-0.1725593987616871
-1.2262791403013138	-1.2554032675461295	-1.6144460740152127	-0.769739253215977	1.0183490117702443	0.6066329999322397	-2.0836810938533037	0.1733172975853788	-2.17340272945221	-0.002698589785142061	0.8741452824964362	1.0126450286837154	0.9755135228508264	2.193432213886223	-0.2262866232572452	0.01752128378704572	-1.999744366725493	-0.19487202329687153	-1.376924435551801	1.0897086208148608	0.11856374432652265	2.326506876591026	0.5373500186147037	0.04368720473578326	-0.9047648765818289	-0.05447789075473621	0.12689050180205777	-0.8749281204452254	-0.8312302413764353	-0.1940647499400247	-0.08561702982205358	2.405405073875781	-0.3067888452803117	-0.8305816973290915	-2.276589695093368	0.48304372206608637	0.137585653191243	-0.48030676575638154	1.1493537512091243	-0.7825744518102993	0.3619036914459671	-0.20979278571721682
-1.2218358347546798	-1.2669359331350651	-1.5543489528520484	-0.741290745334774	1.0172049014477587	0.6939013316114458	-2.00867632365041	0.1688513465259222	-2.219689111931714	-0.03701627266925607	0.9553312827695214	1.0216642032157242	0.9299430881869648	2.1992677058138725	-0.20828915214853477	0.011301868055159491	-2.1085029643838	-0.22354780856379008	-1.3715715402288253	1.193065145637275	0.18320619425736195	2.2937815574898686	0.5701239608698789	0.1907197142670589	-0.8610394078400431	-0.04476034995370559	0.023364177005616337	-0.6955913054750728	-0.816928905427274	-0.14529974926386036	0.10580415456679253	2.3371277962758548	-0.2498101214806637	-0.7310606488611178	-2.365838380115317	0.4074403578184674	0.08612683372705533	-0.49767899950683214	1.130388911621701	-0.8017871682758931	0.30710157912207087	-0.2712798560165576
-1.2282510724140638	-1.2633929933923675	-1.5106337348363943	-0.7218422466218247	1.038499434803809	0.7784641405719931	-1.9397437555595407	0.1801153626230298	-2.245661269450827	-0.07042347244473536	1.008502896558188	1.0153557483306297	0.8697835575335944	2.20524953117824	-0.1745994966868751	0.01924103506206129	-2.2186038058908566	-0.2359451874594752	-1.3753386846897253	1.2497032186264825	0.28545840821211554	2.2787448863731874	0.5963175443667613	0.32888430649917366	-0.8175998363938769	-0.07170195885993468	-0.05733118878138803	-0.516778708591216	-0.8140441241629652	-0.12282706902724465	0.2634561942038755	2.264241299401312	-0.21292351389426495	-0.6194351400201505	-2.4418697579215696	0.3555653221767029	0.03464761231244087	-0.49957757489813537	1.0722466333989484	-0.8141297395195115	0.23065140384301422	-0.36041855564682723
-1.2180383585026149	-1.2399895822779965	-1.4745240604667955	-0.7018682321625447	1.0729107529647273	0.8592426974984017	-1.8843211108279625	0.2067820316341485	-2.25399221460546	-0.10274219993244796	1.0377304889462202	0.9911827994374061	0.8166168878553531	2.2062060521792244	-0.1334939610137243	0.023370245216257704	-2.294711663965653	-0.22623009932713348	-1.3957522685485324	1.2664139931817973	0.4052094017678563	2.2814119527252927	0.6409696934151388	0.4275602257122032	-0.7728274790254852	-0.12416966009503541	-0.09221082366600533	-0.3467467646528033	-0.8301271080249852	-0.13793869447110949	0.385878092412112	2.192009919987121	-0.17169206276854415	-0.4943310910812125	-2.5034422649727337	0.32607673724722025	-0.010399894230101136	-0.479387059263711	0.9929586970627067	-0.8233689003352721	0.15161941483760588	-0.4704805014944612
-1.1845456512862729	-1.1954837734946095	-1.4469242184120563	-0.674567909945594	1.1136727635003048	0.9387902850849701	-1.8395785689498805	0.23320636221568442	-2.242988256854916	-0.12946111401517202	1.0601530632038858	0.9468036353751078	0.7787961474990923	2.210028567074951	-0.08931687425472822	0.029643873772925516	-2.329078370195016	-0.18810839396246776	-1.4325519446487855	1.2515217548546391	0.5242934494116125	2.296229826319453	0.7115037878406979	0.5046511053983169	-0.7272983346981012	-0.17866899807064085	-0.08784253777423746	-0.19509860670618992	-0.8620260474377612	-0.19297172074563715	0.45459305289209223	2.1401292965377077	-0.13951236901641156	-0.3535802633384912	-2.5398134988567995	0.31039149382052256	-0.04876066152023496	-0.45382889988843444	0.9051020762898772	-0.8298647410934299	0.0765687606543504	-0.5823471842173727
-1.1608221885324432	-1.1413978832453306	-1.4244645435273675	-0.6489412891392263	1.1634081193036248	1.018437916116119	-1.804664859485665	0.26503452505168673	-2.2119585046122983	-0.14745171258278642	1.0954071670023766	0.8978119902382182	0.7425448771871245	2.2051210432825847	-0.03979541848167191	0.04484153565336017	-2.3396952558535578	-0.12651273209246555	-1.4889486612534926	1.199398920709587	0.6224456561253822	2.320256057714874	0.8014872972239793	0.5792707650113849	-0.684880425646575	-0.22915185650167866	-0.06269925841598831	-0.07686483263946045	-0.8973875998703678	-0.2857361148104358	0.44365744902170273	2.126540288645844	-0.13065000225863976	-0.20694527161219356	-2.5456102027989873	0.304361225481724	-0.07332460983419324	-0.4466218431622407	0.8047236924357442	-0.8319684269407105	0.01077702466214916	-0.6927961808661888
-1.1718228141832665	-1.0849971803696155	-1.4041799208618562	-0.6280178134575836	1.2251337512865959	1.1047580099293	-1.788438424655204	0.3058480932962501	-2.1665709519642924	-0.13963730304514102	1.1491636487836645	0.8580594994999717	0.7078909786091264	2.190637602155733	0.02929175277056296	0.05647621021620623	-2.3354316577457634	-0.051881199709833646	-1.5594120136148188	1.114169213742883	0.7024577890920262	2.3481565142073406	0.8966328123848646	0.6371613833892231	-0.6481930756234194	-0.2658071067142353	-0.038145595111206694	-0.00036966413326754795	-0.9242567765021249	-0.39749536894788917	0.34925694217095204	2.1359880183062	-0.11703058885653424	-0.06455810699268333	-2.531899559077572	0.3145889533290753	-0.08399482990744944	-0.45130643003426635	0.6958152715619406	-0.833726236511299	-0.032860968996764925	-0.8019355056179837
-1.2022327629001999	-1.0213415580402563	-1.3914770447721687	-0.6067366337805394	1.2996241341290535	1.1897383915280964	-1.7953037900096143	0.3498718589197046	-2.115699866575617	-0.09898046708887623	1.2194426513565106	0.8304236417384396	0.666198878810275	2.1865259894947835	0.12256495366176354	0.06555987019071935	-2.3269097252315443	0.023382564568008645	-1.620629097267925	1.0072780692094043	0.7724871098504353	2.365996057034934	0.9784857631323686	0.6830213295595986	-0.6166686944093899	-0.281268603213468	-0.010033727101159174	0.043705327208429644	-0.9468928977733562	-0.5089843467754569	0.19321024918204185	2.1380797147688937	-0.0978965663468271	0.06836194382274315	-2.504132936080739	0.3393400547196654	-0.09283907541750001	-0.44940785464296307	0.5958620092939018	-0.8379478222994233	-0.058465438917410996	-0.9094816212579369
-1.2307482790197317	-0.966507062217301	-1.401552724308275	-0.5932675327191187	1.377902402223803	1.2478418842545502	-1.8156674572838665	0.4002404852449672	-2.0595531866908705	-0.03983329371589657	1.3003401694440468	0.7992184332376473	0.6279386868416118	2.2029224726236043	0.2287704885645089	0.08501323881650788	-2.325135857870648	0.09161666133771935	-1.6784261660020774	0.8779607505464048	0.8303745947752738	2.3552938402868095	1.0456477732883471	0.7169319605619531	-0.6062796912112218	-0.28686437811293797	0.04125261535817214	0.06306072430844863	-0.9664691372483023	-0.6160535120060813	0.0016622117882989507	2.137143832682678	-0.08686734813162433	0.18432023631263364	-2.4656773554600147	0.367527672666965	-0.10322366818477949	-0.43713972300680926	0.5181475749321631	-0.8539434155886572	-0.07511012492702136	-1.0066943806244832
-1.245821934754969	-0.931170809262628	-1.4239029326698982	-0.5843381811302027	1.4513718866246588	1.283626989409554	-1.8483266074950033	0.45096160383144107	-1.9960582375493607	0.021295720709337253	1.3743536331859967	0.7613783481141736	0.6134507344771791	2.22760285591394	0.33858006332485235	0.11665244572375492	-2.331873395621236	0.1523954295213354	-1.740897649590855	0.7403886678376879	0.8896387244671582	2.325884435363164	1.0938318210266638	0.7271168449370788	-0.6267213478480068	-0.2854917559773193	0.11333445966845183	0.06687938191982286	-0.9708422730344097	-0.7002326585804146	-0.19333272794539086	2.146610279984759	-0.08423259044688178	0.28257063041127284	-2.4305970187659107	0.3862566879010343	-0.10399384181339347	-0.4287601749624746	0.4813773182648444	-0.8881235725757838	-0.08560831370672424	-1.086863402966904
-1.243944724272089	-0.9051421039474856	-1.433445557832814	-0.5784117766631774	1.5137100576725908	1.2996556891173685	-1.8814099402460251	0.49723880212478405	-1.9414878637123916	0.07186860766453244	1.427671463972818	0.7316313932454253	0.6058300854843321	2.2373715050919065	0.44309072542969946	0.15827885968520752	-2.338210892067882	0.20236991799076254	-1.8069745468312166	0.6098163030453969	0.9515150589809833	2.2887303526165015	1.133226075645221	0.7236540859458354	-0.670383751009876	-0.2726468204241111	0.20434554284305712	0.05421228454150094	-0.9571275238673689	-0.7525947189690201	-0.37939546643774663	2.1648740188972746	-0.09658754297280057	0.3693112599318694	-2.4061439726324845	0.39371065595618326	-0.09451713584010912	-0.43755385984853873	0.4738521140850314	-0.9352338166737864	-0.07647759592139244	-1.1463837151253566
-1.2327417387756348	-0.8811315288655251	-1.4299616667508919	-0.5839937254309268	1.5611712741887542	1.2699993323716756	-1.9085372852795093	0.5401673239366174	-1.9127253091044483	0.11921715218238113	1.4711453341540977	0.7127237689019662	0.5994301354148243	2.2128553007793537	0.5363444450243722	0.19919749510090087	-2.3283519794062806	0.24728029157677187	-1.8635053816680398	0.4966682229985418	0.9971538257145618	2.239210437476342	1.1807668703415923	0.6957282821574214	-0.7311369263289915	-0.24891059616412875	0.31070715179225383	0.028344833455694062	-0.9410795601117442	-0.7867926214727061	-0.5547106934462831	2.1881868416649284	-0.11459079209983727	0.4329621788050507	-2.396848690637247	0.3946270603713059	-0.07870562425928014	-0.4593794092477116	0.48648429835752766	-0.9853290204199592	-0.043565702874576534	-1.1769697296001274
-1.2169103100014367	-0.8546922979132058	-1.4153455062145752	-0.5937974645641575	1.5971315417093457	1.2109563012091598	-1.933738376724346	0.5728861591826453	-1.8929476989688325	0.17672477138605194	1.509351440591023	0.6987089225599389	0.6082470693525435	2.1684234726403253	0.614733935368517	0.23104752966007616	-2.3020334725680494	0.2851422184894454	-1.8909128368662984	0.4142266943132369	1.015417882996608	2.1822249999729317	1.2259024580115572	0.6390834434460362	-0.8085898672098738	-0.21932902934365467	0.425846349293922	0.00488155497255161	-0.9321844530873502	-0.8045950860605732	-0.6959505787946855	2.2011675262007513	-0.10863055801384394	0.46377554726141507	-2.398904259411072	0.39063006432856107	-0.06828532807875345	-0.4812318506495942	0.5167452258040102	-1.0309136184755647	-0.005062847689316774	-1.1795980745755934
-1.2123981159967148	-0.82750791118248	-1.3948229128467473	-0.6068691167417976	1.618274700468883	1.1323134543387987	-1.952091534973946	0.5940482838646666	-1.872586520211274	0.24245412151807325	1.5412978787825933	0.6893136534172334	0.6221874510570787	2.122478342619142	0.6775221540768415	0.26170187025045805	-2.2789521420709207	0.30067884783511073	-1.8938161021262174	0.3623160837119133	1.0252467846097688	2.11000295568571	1.251173113230865	0.5938082509966485	-0.8916262140993219	-0.18511486281546638	0.5247993043539123	-0.020619847277134767	-0.9268964170216668	-0.8069639784236827	-0.7987715006256362	2.1962307481959598	-0.09525623834985403	0.46458078753035387	-2.40258372751622	0.37241652657799834	-0.052611529663306254	-0.49798556833772245	0.5604057648017816	-1.062558928777341	0.026638263747899526	-1.1477023882038015
-1.2201265398883891	-0.8081580095108247	-1.3717968676905437	-0.6270727683339274	1.6276493644343588	1.0252582692075312	-1.9691140384066528	0.6067820668009329	-1.8703595686884575	0.3159260009423212	1.5545443484533192	0.6892462402322973	0.6401561392086327	2.078560466062732	0.7279072806626192	0.2942355887666014	-2.259465919607894	0.2851797768198541	-1.8890391262705624	0.3416535604113088	1.0378118745797908	2.022570711212221	1.249790718494758	0.5524839597751559	-0.9839584274683943	-0.14715718137195305	0.6121547679970266	-0.05416076655715846	-0.923188663257069	-0.8012007335805468	-0.8781727332077608	2.16286187241191	-0.08820979337902994	0.44686180785099905	-2.414703361006694	0.33955688255002897	-0.013929431653949526	-0.5016052319024452	0.590777113439457	-1.0815868620266198	0.05581097829448237	-1.0886501374793356
-1.2142796320082259	-0.8021001690160079	-1.358675163164778	-0.6449226393143405	1.6394037778706045	0.9213566274380453	-1.9920460437991014	0.6151065492197227	-1.903257411289824	0.39587394819189814	1.5360498740920436	0.6898990837074703	0.6618950431777011	2.0460922886524395	0.7653763076506255	0.3304407202498968	-2.2290575168070013	0.24020367615562982	-1.88043583614572	0.3527879784038252	1.052228166985002	1.9409064221169072	1.2235771581953307	0.49255941541127124	-1.0885379764571608	-0.10138491254269907	0.7100412870646596	-0.08571779152784118	-0.9105858024680774	-0.788334786299697	-0.9275972884603731	2.112984036627001	-0.0789575047651663	0.4141018264509152	-2.4467661227408213	0.3064558641448622	0.044914893864767456	-0.5007124174124844	0.5981201226538015	-1.0984826812414923	0.08555703354443438	-1.0149799681241967
-1.1835812128730514	-0.8142813961157789	-1.379278666571394	-0.654072795838689	1.6494578673506637	0.8274027838318624	-2.018740490213116	0.6274783981377814	-1.965400761841431	0.4627670737259342	1.48628076936856	0.6870251531917633	0.6881017052061915	2.0323869131159418	0.7669770208486402	0.37116057530805774	-2.19122203137636	0.17021998716105463	-1.8760691042941844	0.3898246458110708	1.0681023347491028	1.8756783538081918	1.1923654018991674	0.43151112694009564	-1.1976330209679158	-0.04965031631184923	0.829287288556124	-0.10612162480045091	-0.8740948516042242	-0.7796422232156008	-0.9551943783876874	2.0870179881449236	-0.08344160611023563	0.36321285771160305	-2.4915692997351186	0.28077199397459374	0.11712759740069482	-0.49403244393940093	0.5935652485170839	-1.1044810287249551	0.09982288980342015	-0.9277270160020097
-1.139785375644021	-0.8447879356918968	-1.4279055998828725	-0.6631390464875732	1.6412942001572965	0.7277812616044357	-2.0425063338860197	0.6448827035351008	-2.0427940349446145	0.5063265024495764	1.4108090874558177	0.6806918618701134	0.7451048572149277	2.0171825121301383	0.7312515698998507	0.41449770507372924	-2.1426275403502495	0.09636466027353248	-1.8832917655590105	0.43835065679258517	1.089153883919701	1.8436358338721426	1.1655365560813566	0.37756124016022186	-1.3046637188294188	-0.002462530905237836	0.9727178024319384	-0.11453622890977519	-0.8151997876740085	-0.7843044895611176	-0.9805693536085396	2.086578123564402	-0.10557802691185861	0.3040350854700037	-2.536249142602987	0.2651767545529533	0.21484273897021727	-0.4953609088732588	0.577460317781562	-1.0854483574444884	0.0918602201591141	-0.8347538130856151
-1.0858586295475197	-0.8818180381243346	-1.4637535064799223	-0.6595355099413049	1.6135046405089806	0.6318352485366026	-2.0576984606055317	0.6638354570798852	-2.129510990628265	0.5393229579655209	1.3198700182246919	0.6800567587067661	0.8267800783199558	1.9827977236096632	0.6712719047742498	0.45502480342155616	-2.0801842510258615	0.03505381574246184	-1.8817099593508204	0.4839750596676053	1.1152759321391081	1.8569523037772822	1.1379525871273484	0.332367404750276	-1.403025001638464	0.03921136899067611	1.131334775006597	-0.11484804828869222	-0.7480487336611116	-0.8007555725995594	-0.9981406819074816	2.096114762022948	-0.1324937756067365	0.24852152582834558	-2.583005109932418	0.2651399347327028	0.3298638349893374	-0.5248560574452312	0.5379626576917731	-1.047174541511303	0.07362015132273785	-0.7367399485724369
-1.0246942898232168	-0.914180567555926	-1.4738053889457972	-0.62769543825185	1.581121037873452	0.5429009760193788	-2.0593922854052025	0.6814065668508139	-2.220299511294896	0.5735824520795345	1.2206281945847972	0.6861913585359721	0.9062301396732974	1.941817223112248	0.5957656463161833	0.48526953600247735	-2.0072082952648147	-0.005193065151153554	-1.8722230667555677	0.5212641999113565	1.1419794203843476	1.8977731312117059	1.1155226332299264	0.2965092896162822	-1.4921871185237567	0.06944025193192506	1.3059123977937814	-0.11814248781377153	-0.6919815433223119	-0.8372190265243405	-1.017247368989826	2.102052933859991	-0.1581784852988062	0.21043144484991894	-2.6320304251881526	0.2963795066696515	0.43049645546990273	-0.553797230761385	0.4689825395534129	-0.9965676303968729	0.054240523324385725	-0.630652024322982
-0.9682617260637875	-0.950017040824806	-1.477655754909288	-0.575907848695367	1.5461218230237486	0.4685251995461324	-2.057413735339035	0.6890449482611744	-2.303270224733086	0.6092692824954307	1.1123209170592696	0.6897003922150262	0.9841909483401649	1.9086495004922799	0.5120350338407328	0.4966000163818265	-1.9187096841705784	-0.021402614583304884	-1.8642154193674751	0.5529111211132205	1.1719449581862817	1.942196573025564	1.0906475187010074	0.26512581165159077	-1.5735248991274668	0.08496024085170992	1.4696821019661233	-0.1280122490247087	-0.6660973071829209	-0.8988579237845868	-1.046012381410498	2.088641743564508	-0.1815737966643865	0.19878501105191845	-2.685960327538234	0.35826953341954254	0.5154042726589537	-0.5572232719065981	0.3921680378998979	-0.9502249473512563	0.030957905196265616	-0.5211166475885831
-0.9029038014534168	-0.9987384994286183	-1.4818583175122082	-0.5159460604291495	1.504029124174634	0.43060003462010005	-2.060011127055853	0.6834837533900958	-2.3649675142115987	0.6281258668768973	0.9995915632922318	0.6881250525249354	1.0627307170678164	1.8936806606485106	0.42537898000339347	0.49296474529786166	-1.8203311056092697	-0.02639474266677303	-1.862002468537564	0.5778217743150121	1.2052580514310636	1.972805591951995	1.0670429288139442	0.2465204736942336	-1.6322683846332577	0.08681640033055853	1.6055911658381554	-0.14504481770786812	-0.6563792276582386	-0.9703102358846284	-1.0695982918381541	2.051028642519466	-0.21270070140506853	0.22072596149915058	-2.7450291518228793	0.4276462569536942	0.6010363590881584	-0.5426478064379542	0.3237013783005856	-0.9164664751398236	0.008718695925829753	-0.4017474801497447
-0.8283751008601687	-1.0693834069758008	-1.5008674172132992	-0.455706057944286	1.456772087346791	0.42122204911940875	-2.065066453216104	0.6617740068022644	-2.420735209876347	0.6242854080502486	0.9065461789255165	0.6805676796873359	1.12772770316882	1.8935521727528557	0.3417360333623165	0.4813391062058128	-1.7211366533359762	-0.02589396492799262	-1.8808973606503532	0.5810892850831083	1.2443342414024836	1.9928670613444972	1.060091001528316	0.25948675185527736	-1.6505868334128693	0.08069419364612081	1.7199151550572052	-0.17683231787166317	-0.6444373713774577	-1.042307075256057	-1.101521506656595	2.0067052669162515	-0.2587616132341128	0.2875202724313549	-2.7996291695932274	0.49531699548290764	0.7114109108975575	-0.5259640079568711	0.2694624891865108	-0.8894312691835523	-0.0025914287567806197	-0.27187393399046533
-0.7608041345337428	-1.1655188517759445	-1.5303757843006218	-0.39197733747957975	1.3987674541664892	0.4231315739964051	-2.0821935496038506	0.6211744517162929	-2.4843307742975016	0.6111039401880178	0.8457831366650531	0.6824197682419023	1.1730365594919654	1.9000729334573303	0.26390825373471627	0.45880765386187033	-1.6315905656695775	-0.01137454036422555	-1.920852759859213	0.5669873965050085	1.282747760756227	2.013279361247248	1.0540739886017898	0.2837209799790173	-1.634463066814336	0.06233147308751141	1.8168429071509409	-0.20145701056323556	-0.6197744614486009	-1.123688067092758	-1.1626865262244575	1.9837200028787734	-0.3091283764168694	0.39850306656225126	-2.84636458123492	0.5653687490549842	0.8377958933044475	-0.5187730864323038	0.22480263840844147	-0.8760463310786685	-0.01286170570408828	-0.14425068318689313
-0.7038419907527678	-1.2615266541510837	-1.5456963381157975	-0.3262702047933928	1.3282233718517433	0.4555413003255563	-2.1097014967792846	0.5748846644136214	-2.539303609253052	0.587048018054609	0.8128843120800922	0.7034136532560228	1.2000593459434887	1.9145171143938433	0.19965569090407023	0.43052964209108097	-1.5579461198348392	0.02569240188813394	-1.9598298849044054	0.5458711539040197	1.3102208019768335	2.0298061189397165	1.0400982175413724	0.3108637222628035	-1.5891777760626273	0.021004628220205795	1.8977946277438005	-0.20703360641227203	-0.5710220958331101	-1.2087933074936088	-1.239310115423503	1.9897283658722835	-0.35800229592201305	0.5404543671829776	-2.899501034038305	0.6394215897609441	0.946507686154056	-0.5270504448663419	0.20627396252623145	-0.8721232412553613	-0.026393970752551822	-0.01931428503803473
-0.6545479934626408	-1.3496033771995808	-1.5187961299258705	-0.2730915441436809	1.250480195353972	0.5131315266841614	-2.127752497603215	0.5261746400674531	-2.570829730208587	0.545333515630043	0.7985352872070602	0.7367122185522066	1.2192487330183823	1.9446974934398404	0.16365100803838567	0.40451652166672164	-1.4992084762732754	0.08131941908404598	-1.978062075164387	0.5233754582687942	1.3246071673218913	2.033536993935802	1.031564127494188	0.3672238113361427	-1.5231985663544698	-0.042050201134798335	1.9711069751221846	-0.21444948468477548	-0.5147710499357357	-1.2803767830969777	-1.3116775675961927	2.0029664179818165	-0.4118783558096073	0.7167133357757394	-2.9569829592295576	0.7139489970390216	1.0301862858298878	-0.5431479976883541	0.22264942518017583	-0.8703796457783358	-0.04252941626165409	0.1026472226505789
-0.6094303589440593	-1.4330090774519608	-1.4427502122934137	-0.2327195697490895	1.1723251391401055	0.5839144385824679	-2.1337433496390985	0.4713211791687405	-2.5720974827321177	0.4948975434280262	0.7803095359775304	0.7661221074962737	1.2281214703354544	1.9953431389770568	0.17144027976665466	0.38442163461435086	-1.4575462799483556	0.15058636993999175	-1.9729143018434705	0.5016371811430834	1.3310158334889766	2.019692392079751	1.0198577212028725	0.44820457447057055	-1.4489199263293617	-0.11587153536606556	2.02613097065088	-0.21957868751188808	-0.47986038137296855	-1.3307157458130612	-1.3741373626623097	1.9994287836959181	-0.4694029702077861	0.9239186482821224	-3.0039814836743	0.7771686284090681	1.0942280082198512	-0.556438025427476	0.27648527694639646	-0.8812392132602451	-0.05788853709166042	0.21285768799169008
-0.5636109232587123	-1.4967819928205128	-1.343430759974344	-0.1885629987611747	1.1113986242131475	0.6748756782811958	-2.1349984650995744	0.4199234013308336	-2.549720644538998	0.4444855313078153	0.7509159675375376	0.7828760579841354	1.2035644957090765	2.0706941515620967	0.21242892766063975	0.3742868482037952	-1.4347912989360219	0.21443240177363862	-1.9533172613390157	0.4944728070289376	1.3297246946080825	1.970089484775876	1.0051867574138922	0.5280819327575673	-1.369411047543217	-0.18947839738864156	2.046767532522199	-0.2234741701876335	-0.46657900602256913	-1.3612927406946107	-1.4291959410289465	1.9856292023346551	-0.517591741308652	1.134101133525958	-3.0386753734389247	0.8281599883648209	1.1187052482444957	-0.5502098375999153	0.3733412248014677	-0.9224695606544753	-0.06437690207016085	0.3024419461023892
-0.5199227242454431	-1.5353507039435472	-1.2540108888716655	-0.15474451485023835	1.0705415645123169	0.7764458728204547	-2.1397806874327774	0.3789556177219896	-2.5247613475016477	0.3905034669984831	0.7180606128709472	0.7858067574976831	1.1365027845720248	2.1655788933948594	0.2682980392189259	0.36754036334208806	-1.4313593656443167	0.25544922844062945	-1.9273219922318596	0.5072537869986575	1.317133952872214	1.8769534152325367	0.9897047354415891	0.5828301354869645	-1.296200318004687	-0.24629793471280753	2.042655601436287	-0.23284682804087606	-0.4659530216207542	-1.376877349680775	-1.4708037266350042	1.9765792225609413	-0.5540939973511874	1.323617016454598	-3.058400611392553	0.860778258015593	1.1021133620598387	-0.5138518499364337	0.5040964783528353	-0.9725410742447096	-0.0662001967293222	0.36250682973692283
-0.485159886083116	-1.5456000456918957	-1.163424961327633	-0.14363802659795216	1.0278856113505945	0.880256170575324	-2.1532121660757886	0.3501016083399596	-2.5046852453697506	0.33120911026583705	0.687548681985604	0.7813752276037109	1.045006168700929	2.2538857687917457	0.3312843177752808	0.36013127728860617	-1.436802032858462	0.2772455795210509	-1.8875362131400866	0.5250476334323102	1.2975488296491204	1.7557395877560662	0.9634232540135089	0.6174831494742257	-1.2368009504677693	-0.26854455199606686	2.0110931977394317	-0.22982353580181147	-0.4622014927231627	-1.3856056846294145	-1.492329369293479	1.972873129499525	-0.5795781758029803	1.4772258321614298	-3.0658006589783247	0.8729328897893854	1.076656828414704	-0.46711354922701637	0.6517682583949937	-1.0151264985585833	-0.06788816873799912	0.3907615382231813
-0.4579446396099841	-1.5174773146476221	-1.0439160746239793	-0.15080093870340253	0.9814840170100256	0.975149552617569	-2.1664489856080325	0.3277907365566685	-2.4833648676129068	0.2812352253557961	0.6580523664658265	0.7750667727186163	0.9528224737215538	2.332299076223222	0.4010273593439438	0.36439903132835566	-1.4462924864243285	0.276826178164822	-1.8169505765083016	0.5404448174324774	1.2833249254877512	1.6217940078915383	0.9331583981579739	0.6532497379388469	-1.1824131943481793	-0.2586320364598628	1.9686203335053922	-0.2065455412974456	-0.435095930373237	-1.3974501464449638	-1.504393527483293	1.9831725118583379	-0.5933201360741441	1.5883822331392994	-3.0582937218163138	0.8763325865258447	1.0496395455619134	-0.43248740653803724	0.7992854487694827	-1.0477715334409372	-0.06877844933329258	0.39201720303166643
-0.4376957384609351	-1.4624841282422287	-0.9016524293647625	-0.17128722061288687	0.9403734928685215	1.043535771560921	-2.1787648060639535	0.3106224750842674	-2.465408394038871	0.25088122457619044	0.6341992367126943	0.769503410930186	0.8660900713626912	2.4135319791426753	0.4804168895765035	0.378322691826424	-1.4586516572355621	0.2568357568048778	-1.7153402370650155	0.5593034406113888	1.2739876827199637	1.4907154300462468	0.8995534209169301	0.699536808566293	-1.14399364306333	-0.2171804077620461	1.9371861072114651	-0.16832733133366745	-0.39373280720714415	-1.4064765802648003	-1.5161164948323502	2.007327628503586	-0.5970021124581082	1.6516120630645035	-3.037326920323295	0.8754407286575556	1.013625002570871	-0.41848205152683804	0.9373671483565162	-1.0703387759873306	-0.08022389666638739	0.3544147676378008
-0.4176879469151914	-1.3866231302462064	-0.7298518605339456	-0.19917046785938153	0.9037619625489766	1.081460936486954	-2.190662254699716	0.31050287949564187	-2.4552932045918614	0.2285401597263394	0.6206484776133758	0.7682757813518719	0.786252874065091	2.4885010971489647	0.5571244946537691	0.3997969940871259	-1.4625836421571947	0.22329303788918597	-1.599813158712769	0.5947996578132948	1.2622177974911544	1.3771331092604557	0.8517009881008584	0.7486001881646913	-1.1378552599515022	-0.14148341657841348	1.90792064257507	-0.11139543951343837	-0.35809547143667503	-1.4118304359914928	-1.5236139448458894	2.0188576958057736	-0.5960384484423361	1.6712370242978607	-3.0134371000338973	0.8646279747773361	0.9472472568570298	-0.41289927176430935	1.0576213466254158	-1.0918494375788956	-0.09733508970793155	0.2763385199761875
-0.38702827753769153	-1.2946791866995946	-0.5300849747668213	-0.24574264484093464	0.874011573824893	1.1090468289013249	-2.1906709707793035	0.32725885091251894	-2.441572634290894	0.20290629506255214	0.595301563392603	0.7536187357217667	0.7205722965670173	2.5416022891364705	0.6274844439458048	0.4289363874072226	-1.4438764474965802	0.16863940742302863	-1.4795998315442411	0.6457150131750635	1.2403624929907273	1.2846458875425224	0.7915028913120341	0.8037348368314371	-1.1663482889575676	-0.03908268566546238	1.8751379900023462	-0.03927478055495008	-0.3312744474512111	-1.4170332549567792	-1.5223847829708577	2.0052733673243406	-0.5984893858234923	1.6584861554520962	-2.984013688605361	0.8433993028573745	0.848287596311468	-0.39453741231414263	1.158557357495074	-1.1101950943371652	-0.10434693967646405	0.1788017180784195
-0.341729810816631	-1.2104282866059677	-0.3292091455268994	-0.3156715678926036	0.8544103237461218	1.1279376410671422	-2.182143739583707	0.359524481822703	-2.414057709150552	0.18760607139488863	0.544809277299865	0.7138768891706155	0.6720198688189984	2.5689487962616395	0.6943117848008433	0.46381330468336934	-1.4004877571230725	0.08869337128758845	-1.3702540258309805	0.707230568643411	1.2110596258064699	1.206154162523759	0.7359913524002452	0.871942544773494	-1.2147742455890946	0.06960793020417481	1.8369308697377318	0.06078760622735768	-0.3108270828296831	-1.4197439673588612	-1.51132670033712	1.9746559848737664	-0.6030960340376198	1.602876557980198	-2.945040104653633	0.8250303036435322	0.7555709325965303	-0.36048675848315104	1.2418811883694245	-1.1274652180158555	-0.10645868524850066	0.0784925523024196
-0.2803846388898488	-1.126894943928583	-0.1470854076295665	-0.38867851174421003	0.8446096987067362	1.1245144153764912	-2.180879908043645	0.4117783122949805	-2.3720877221678323	0.18666135959795885	0.484919585217573	0.6622312933846537	0.6302126745502321	2.5748877923274556	0.7447813303382407	0.5043524503255916	-1.3387340126778469	-0.0072838122105628065	-1.2827339900676287	0.7855630104389381	1.1830949257404901	1.1373498864331542	0.682221790670372	0.9373841133745285	-1.2595718291894522	0.16537172113183027	1.79787265151768	0.2013006489616321	-0.2944814481696993	-1.4282377978621592	-1.4913320422205003	1.9263270339415453	-0.5992358076622991	1.4971943133260315	-2.907702753445869	0.8166231113530096	0.6808130857448499	-0.31641614444253413	1.3146101059487925	-1.1441667779520384	-0.10547225434891554	-0.020466436260155697
-0.2096146647909912	-1.0353028794995516	0.010313174297018201	-0.4582144020108082	0.8455109056069097	1.1092686643653948	-2.1884280329656756	0.4796425143351975	-2.323752141826218	0.19979833016540632	0.4387861463941697	0.6190442782770192	0.5982931415605139	2.5670643071253716	0.7606520932426929	0.559869394725524	-1.2564623603015364	-0.1122311769546197	-1.219134335467524	0.8896147503183934	1.147464622980992	1.078018034119264	0.6193507977010393	0.9901136445627751	-1.301560892297549	0.2451748802382104	1.7674433360627038	0.367319613067027	-0.28046027307170024	-1.4381664775988174	-1.4582715245995383	1.8760280512178382	-0.5835609490473601	1.3575811644953883	-2.873103419844841	0.8225715578690288	0.6239783523431803	-0.2805099424245751	1.3713169086860337	-1.1560639742640253	-0.09592132412260487	-0.11675657453086248
-0.15097767037276785	-0.9547570595263304	0.1539284931453965	-0.5406894614937865	0.8556459628944071	1.0968502280924481	-2.1913624464265107	0.5473367647494733	-2.277284651843353	0.23998623309203548	0.39775449526316087	0.592600569470151	0.5839342345108341	2.5488225950506207	0.7417519887282056	0.6238887171453669	-1.1622736880288742	-0.21686868547280627	-1.1759403754184543	1.0072268428367792	1.1001371149959134	1.0307087284307788	0.5500672511147913	1.0450601550758123	-1.348809624770644	0.3146014839386738	1.747857828895389	0.5477862083955743	-0.267892432389104	-1.4485442929680792	-1.4071016469692117	1.8370017682226099	-0.5676242857576158	1.206081487291144	-2.8438608984684017	0.8421597022422759	0.603826325809034	-0.26434247039551717	1.4008821826279998	-1.1585087983568108	-0.07182677009157712	-0.19714612581814267
-0.10836154798848333	-0.8928815315564963	0.2946738853238303	-0.6336704198046725	0.8797919712080375	1.0905300922239394	-2.182872984909124	0.6069866382025284	-2.2288451023794384	0.3026110411957417	0.34200234904759036	0.5714008968388563	0.5886182306652472	2.5201662252114163	0.6957891164541837	0.6841673546552806	-1.0637319347251684	-0.31219172804967527	-1.1444265355251195	1.1347695335910142	1.0509541292813387	1.0006240690841817	0.48203824772836307	1.1194204891256596	-1.382894468529265	0.37004060013781365	1.7463812252136646	0.7375893086058956	-0.24618872145064627	-1.4591963592988413	-1.3484824359823757	1.788111288038659	-0.5467523258321798	1.058020703162047	-2.8263638970656	0.8790490710421015	0.624621013781627	-0.2674673211103811	1.408142375948949	-1.1569073438154125	-0.04108716169727809	-0.2521568460837583
-0.07072261670100878	-0.8508423263914423	0.40998496883861124	-0.7396523727138604	0.9109258533374653	1.0856149142945413	-2.161169946738392	0.6582742622088064	-2.1818242283585234	0.37441256063121586	0.2700398750905771	0.5458477516856205	0.6096351784139401	2.4953716304582767	0.635449047342823	0.7463524765033466	-0.9498780741429809	-0.40170887871755784	-1.1274329665852663	1.2797657813036134	1.0120275746106846	0.9859834969306845	0.42389776160166404	1.207296261352784	-1.3951039648010095	0.40074132193818157	1.760321799556054	0.9318437434282927	-0.21804568844876196	-1.458707477150078	-1.2972338220041824	1.7378076259045205	-0.5110911869363592	0.9237561227232544	-2.8160243861332597	0.919497689132805	0.6691584715634973	-0.28731361911012265	1.4042224236615923	-1.1429206757497075	-0.015792509423794503	-0.2841695478140479
-0.026939696057869767	-0.8338865826374431	0.48867236126678815	-0.8512913480688447	0.9428166084494614	1.0888815502458487	-2.1274416240979592	0.7077427743670468	-2.145079528232051	0.4499381613531372	0.18897638095108124	0.5282777468537929	0.6270981484401117	2.468025123333107	0.5694074521143965	0.8024416673870846	-0.8150273088052513	-0.48691621097106025	-1.1401150288279835	1.4274843448185237	0.9812283544187691	0.9915288824152612	0.38504288065181985	1.286060045162421	-1.4005822615097163	0.40907064262477955	1.7708015840194027	1.121000609273613	-0.19442024917186446	-1.4481984982774903	-1.2499089026946848	1.7018884714355298	-0.44957822898157207	0.81030589510772	-2.8188898490039724	0.9457011278777185	0.7303439208936982	-0.3102040918165988	1.3918662923670793	-1.1138907586634696	-0.006857653369426902	-0.30568687200531924
0.024619009291878918	-0.8287463876845521	0.5344864808768787	-0.9484631840542518	0.9754466348467556	1.1086249065480929	-2.092963718613076	0.761170529959252	-2.1158172510685356	0.5355441107778031	0.08612260227567316	0.5209935748183038	0.6347013588769105	2.4222120503157916	0.497479258451892	0.8513115171040756	-0.6758708357487873	-0.5648497465687765	-1.1806581814658232	1.5640428771546058	0.957115694523932	1.0194746073606642	0.3608789402935001	1.343737101311724	-1.3965754949990512	0.4007686184011061	1.7736881391333283	1.2922617542419592	-0.18020208597539167	-1.433106746091705	-1.1993164249487145	1.6729229208671292	-0.35978479583558204	0.7270521775773912	-2.835124731179645	0.9629696235751861	0.8164248502322945	-0.3145874882582754	1.366999440110382	-1.0805587092589186	-0.007356210502791644	-0.3190221222832395
0.06785082227032027	-0.8279218866149268	0.5491549949677053	-1.0348774035853565	1.0041866861475977	1.137981132960044	-2.06177758585208	0.8143465053648777	-2.0925415830439174	0.6371964692749523	-0.052443690246497185	0.5138584214021473	0.6406130293770822	2.3812386880348013	0.4284018278479209	0.8980700784781848	-0.5486261188873063	-0.6331996481905804	-1.2360687345990906	1.6855591510722738	0.9473124446766163	1.0491933467127006	0.3532278249188008	1.3830376361771006	-1.3698062585106907	0.3739205973677602	1.7701401886202963	1.437230650709743	-0.1708385850279611	-1.4171723677633374	-1.1406884654787826	1.6759551788264713	-0.2667048784739502	0.6686500955031182	-2.855832531007161	0.977758918042456	0.9268045025293006	-0.2989524778828696	1.3402554276034016	-1.045250900849151	-0.019072303136855775	-0.3204848142644493
0.09127289802001813	-0.8391337212437161	0.5497023275830342	-1.1129142838661292	1.0276462282677366	1.1622873402781624	-2.0266169207995763	0.8723094515678493	-2.070379390780707	0.7594681896007381	-0.1953846372810463	0.5045341135067429	0.6325738550390904	2.3561728410575027	0.3613439583173062	0.9484789700542532	-0.446962990672587	-0.6883759654215901	-1.292276107817281	1.7766469596512091	0.9666581514184849	1.0708957975241078	0.3800406892945761	1.389347891548809	-1.3162215374420312	0.327528308880655	1.7644747474109033	1.563860952400063	-0.16330488463968235	-1.3947593073009612	-1.0662694940200073	1.6953092203694289	-0.18049315609178626	0.6253111777257828	-2.880408911267017	0.9887312244770943	1.0434475536073573	-0.2778852829601096	1.3290531977568563	-1.0232095797645777	-0.05219786352654204	-0.3161687477722032
0.09496704158495237	-0.8693470282218501	0.5248867427454051	-1.1746027667274335	1.033275251054366	1.177346053545042	-1.984968587174751	0.930936468012925	-2.0501355965160677	0.8922583858394392	-0.31139794579043917	0.501145713948101	0.6053034410916903	2.3356361924020304	0.29691281693515803	1.0039507371002006	-0.39831059893143267	-0.735220593023639	-1.3425586108990608	1.8348657321385329	1.026067641116828	1.0947824511896438	0.4319763805508261	1.3619102299970467	-1.254509765308192	0.2792876599041082	1.7617420051804902	1.6605249598643197	-0.15974158881396544	-1.369154601590972	-0.9711209918645218	1.6980373166507505	-0.09757348823749215	0.6129259913874721	-2.89452655760565	0.988350753001173	1.1457378325601062	-0.24827180957621503	1.3200925180915322	-1.0148043124378294	-0.09549755055924444	-0.31717688009156003
0.0728064857239791	-0.9206351345068373	0.4620101237791772	-1.231976721150375	1.0176308625216683	1.1980724454331653	-1.9448252299585511	0.9781641365106054	-2.037411117483589	1.0214922213643363	-0.4046685833705289	0.5099732931123953	0.5686266700121589	2.312736794109798	0.23706952088524985	1.0517453657923572	-0.4012898539055204	-0.7747131774482163	-1.398268957727646	1.8626523802605068	1.115134847426958	1.1199253044241346	0.490903952697794	1.298039869220233	-1.207837031798331	0.25006094710164956	1.7474732966866058	1.7241135175562115	-0.17171846520114178	-1.3456683851922873	-0.875902501844266	1.704246894292797	-0.019845351381465315	0.6247460320324459	-2.891402093069435	0.9768016027159441	1.2383167831096626	-0.20352351706731414	1.2898978433597657	-1.0003533173157426	-0.14394662055512578	-0.32131742354606146
0.02610872219801887	-0.9784951007819298	0.3818853883090051	-1.2973614786308298	0.9937770423827035	1.2233181911873454	-1.9146734053085033	1.006649917369763	-2.0298817407234644	1.1495725500937068	-0.4859770897772043	0.5198759351733064	0.5122931585556546	2.2741511652230573	0.18592787061765131	1.0768579509606222	-0.4339563845931327	-0.7895205492117826	-1.4560108013073974	1.8525937160930976	1.2292253513194424	1.1411977049326563	0.5500712464753008	1.2004978637444248	-1.1749167990821603	0.2351336813767917	1.7200740950368345	1.7715191013944565	-0.1970598896914067	-1.3279175910754275	-0.8031588648984354	1.71584247334102	0.05346552787625033	0.6452242524498619	-2.888622964087223	0.9546360709251648	1.3231735954226465	-0.1489381299672139	1.256511996202518	-0.9733607536401596	-0.19838905951852343	-0.32425630928061444
-0.025919285772449573	-1.0306422060892457	0.2912090318980924	-1.362176559377867	0.9618405228578079	1.2542055172728777	-1.8999432308070823	1.0223043504703535	-2.0277822352215322	1.262708633513678	-0.5487634591472774	0.5236971983404869	0.43507523237641915	2.2196651592490513	0.1531278610307504	1.0761682433564566	-0.49465738876482923	-0.7734549733795302	-1.5052124692244788	1.8138592603360237	1.3667059903687808	1.1590938333264187	0.6054789060138558	1.0878539578222237	-1.1494256916800978	0.22355218210750505	1.6764937780415028	1.8080200452134747	-0.2271596711381262	-1.3163950760407708	-0.7454057537381343	1.7181447432731125	0.11524586081807178	0.6733263990832861	-2.8845282710897626	0.9237933348286929	1.3893881255330722	-0.08691979331816058	1.2469660842238708	-0.9337081706313908	-0.26610380159655883	-0.3329604517164895
-0.058697275236134994	-1.0763692423983533	0.17606928728898025	-1.4225313804291562	0.8990623093781502	1.2939880104961257	-1.9092520038056127	1.0301882175626296	-2.032353522760085	1.351682685866527	-0.5835314902221709	0.5388864533253528	0.3493403154234854	2.1695084815369645	0.14224755692010832	1.0652955601641518	-0.5750077901419494	-0.7419529237493692	-1.547802897229027	1.7603130648373444	1.5021430387390886	1.1729950207486395	0.6602313264289381	0.962126822994781	-1.130644761981102	0.22322072505771073	1.6091186079667192	1.8346421895786893	-0.2571675248055579	-1.3035966978373925	-0.7004210536569002	1.7122580449508102	0.15737970252503664	0.7093368916607375	-2.8677219407949672	0.8858361912416035	1.4312427268338084	-0.018022482375971337	1.2593001312801453	-0.8895165537449303	-0.33704135942955743	-0.35003119228488344
-0.06279613849233216	-1.1226585953365358	0.0398929325950347	-1.4718680352023321	0.818967546125239	1.3422915953686574	-1.939214980064617	1.029662626423145	-2.0460103700506105	1.4213894095783746	-0.5985562747353265	0.5814135288330843	0.25529418265821613	2.1314260969082053	0.14387099829740438	1.0519772762094788	-0.6752970922997127	-0.7107231720146701	-1.583782085321042	1.698314517855684	1.6058189256982718	1.1853683978842933	0.7023304401120761	0.8241605385463056	-1.1177625661902533	0.2485908375984439	1.5256802457570673	1.8506127647249577	-0.2738633605294942	-1.298246816762316	-0.655055794560976	1.7081963166966312	0.16843677230138915	0.750300720020973	-2.8356221788229097	0.8494213890138947	1.453725676204226	0.059905163076127976	1.2755762148620151	-0.8568667808313893	-0.3989977666172335	-0.376364148537368
-0.05132190469215829	-1.1759303339020009	-0.10723007440549766	-1.5062341153531436	0.7335781923338086	1.3889379388331349	-1.9773739764949245	1.0195158849039843	-2.0669853020140057	1.4687824513910062	-0.6020457236372503	0.6418654154091504	0.16446720733935194	2.1054893875270237	0.15828391084504348	1.02996385752456	-0.8133271332635001	-0.6736530999014436	-1.6086531280707579	1.636857506813192	1.6760791123492909	1.1950558468124517	0.7245806027865938	0.6809263857939709	-1.1074618548039665	0.290857460689284	1.4585306679114354	1.8508477590395038	-0.28067039371007146	-1.2966490068127015	-0.5987024406960846	1.7177235963343147	0.14953113259310805	0.7859750801925832	-2.793454240996657	0.8230420333500067	1.464069465070652	0.1428777482365616	1.2782704919271277	-0.8338304731974266	-0.4489140190341585	-0.40451084284655253
-0.033019102484075954	-1.243018502525405	-0.24676181600211375	-1.5438195314625687	0.6421760987552838	1.4231571465947017	-2.0107275077131317	0.9959461121877954	-2.0915689686740135	1.48953872797282	-0.5824328868306244	0.7091260336637862	0.08405453769217724	2.0939183387016786	0.18475249906048788	0.9957314704985942	-0.9796390416756509	-0.6248992571702943	-1.636778510276224	1.570479104972168	1.7270705475559782	1.1988659416011744	0.7364308420562331	0.5411448224029494	-1.1000789775817956	0.33423933926531474	1.4220923958072205	1.8448734805043123	-0.27156516604730563	-1.2983541323559469	-0.5342654884502018	1.7610970516200184	0.10716333777248781	0.8098293997192197	-2.7542422110671643	0.8044234775766883	1.4484364705560577	0.2106940006698224	1.2671786832717753	-0.8108415458753397	-0.4832788500124935	-0.41983985480962893
-0.003724285682431877	-1.3255307058027523	-0.3710253573380637	-1.5851851280666085	0.5507352814427676	1.4537182440566014	-2.0408822377230416	0.9661542216107559	-2.11821524856675	1.4863794200432334	-0.544088467017066	0.7818648602100899	0.018823874940134336	2.091312889706459	0.21312700745287802	0.9523581988497346	-1.1580364084279178	-0.5701454711563806	-1.666734211884684	1.4962374549333401	1.765501168086951	1.1977719539885707	0.7249641573954563	0.3963547162712895	-1.1065326885932039	0.36879666132740796	1.4194468142107988	1.8422433518299695	-0.2329686312864375	-1.3063233088459385	-0.4722168720896115	1.8222850224168543	0.04534401264505626	0.83153025559085	-2.724313129720268	0.795108063053321	1.413151297292775	0.2493485653647111	1.2371220350289989	-0.7816268455727865	-0.5074196986344763	-0.4226347216414175
0.0445536068509065	-1.413369392977592	-0.4949081455503057	-1.6069520786016056	0.4604984202234516	1.4946142643151814	-2.079886693873253	0.9260267543746215	-2.1498889385990987	1.4493576707838496	-0.4901581055622958	0.8668977228513619	-0.018599266338239336	2.1065279980169	0.24470294224129777	0.9029401972377296	-1.3393656568419627	-0.5025342166992777	-1.6986622404360237	1.437608871465024	1.7766682368183893	1.1958291828834304	0.6854380558801022	0.26639701539287114	-1.1341343907364563	0.3966273550260269	1.4455591147351792	1.8259971102762527	-0.17831537774334655	-1.307789955292226	-0.43585817634134044	1.8986576800625532	-0.01743897649814814	0.865198902615516	-2.701471649505521	0.7967854104202866	1.3893626230950382	0.2532532841581562	1.1854062701336878	-0.7376152738714548	-0.5278961523262302	-0.4245879780101712
0.10771140633111224	-1.4932045551251112	-0.6091626391467976	-1.5904623660234605	0.39630503028336567	1.5483723917748493	-2.123382836370446	0.8707389726540591	-2.177360263784926	1.3811193577998377	-0.42945829227400784	0.9573591209111916	-0.029759942208770575	2.143718105592503	0.2642361888929306	0.8511247840409393	-1.5037299957480843	-0.41490124227355646	-1.739229060997177	1.3930711994949587	1.7512345109825056	1.1916644852133813	0.632611399230349	0.16654141910793552	-1.1713599003748953	0.414471442789076	1.4805669270227237	1.798959206739149	-0.12028706144641321	-1.2972770017680226	-0.4316501559720146	1.9920399946252374	-0.06981105208366986	0.9046926134205331	-2.694754050752659	0.7978859139366614	1.3798808166341479	0.22256413066587438	1.1286994673964459	-0.686089184706637	-0.5465599947259665	-0.4186697012246614
0.17783124560676997	-1.567099169817007	-0.6951224162377851	-1.524061905840013	0.37015594882052105	1.6093814941091238	-2.1690376612452633	0.7997495490479218	-2.201058515984055	1.294390707399111	-0.3728209404479828	1.030772079306859	-0.012265582781713752	2.188349803791438	0.26430112654802274	0.8052607342757266	-1.6342961081725487	-0.3173998165329922	-1.7808846060308	1.3423863628099983	1.703864250054351	1.182901267199319	0.5764406258345787	0.10034729789206318	-1.2100443270953922	0.41702171232514146	1.5148108019888213	1.760040532953166	-0.04280945356021622	-1.2714457409159245	-0.4415884327694243	2.0631810714089864	-0.112507495325854	0.9575503576797727	-2.7060309010458647	0.7892618938157756	1.3662574142366015	0.16842515081075504	1.0790596208955658	-0.6355012257169579	-0.5662316347595746	-0.39123410024788086
0.24817927789984234	-1.6479071742307787	-0.7501364831994547	-1.399580915440238	0.36109459506643343	1.6716650629330565	-2.217647237099951	0.7205930056396068	-2.233845681777811	1.1829420983120615	-0.3133027185772202	1.082846990638994	0.029660193668177025	2.2387491808619826	0.25776839844578114	0.7640138100877445	-1.7129305429038162	-0.22718157703081654	-1.8132899377023164	1.2805744261857537	1.6458143039458235	1.1741493662984905	0.5328991870076984	0.05913995741476805	-1.2403578491750338	0.4064969761204932	1.5300998026100072	1.7006683155588036	0.06465849794021504	-1.2313136835496163	-0.44459353671300744	2.1012761517284297	-0.15065856378843986	1.0258406425061062	-2.7241815733187424	0.7749226193737899	1.3412293215504314	0.1200679515382159	1.0112499673838518	-0.5886657874278336	-0.5829012486258531	-0.3446799899290125
0.3137051181268005	-1.7345177342893572	-0.7890446930283026	-1.2139369579254897	0.3471540508293764	1.7072152834790444	-2.2634792889263644	0.6471550197189827	-2.2705903819042836	1.0555155375291165	-0.25152406095119095	1.122507231755749	0.080361051521273	2.291011632419521	0.23407589498551432	0.722845193313336	-1.7306744802141512	-0.1519553710833826	-1.8277076476547685	1.211301734291466	1.5743613101829856	1.1696828789422056	0.5009163261333013	0.008957918524043942	-1.257452825704274	0.38472219769635335	1.522209201685793	1.6354528741508236	0.19951655015503328	-1.185008992223728	-0.447121848327842	2.1242848128180634	-0.1752793438445982	1.0965503419019578	-2.7545916577587146	0.767963673346452	1.3190115975355634	0.08210720051323789	0.9009944079774911	-0.552059758472672	-0.5893646857476852	-0.28773851624819946
0.3564719340131516	-1.8260822003562254	-0.8234838130676362	-0.985072642349062	0.3407892770969014	1.7058973198395684	-2.2936107760573767	0.5779689716992226	-2.302619579258045	0.9312688218887354	-0.17814288693099464	1.1452645037653089	0.12726379186717862	2.3304681237101432	0.19136315234884024	0.6681836068155131	-1.7168362093186094	-0.08122677520237138	-1.8359914208148642	1.1282052398418951	1.5128740274511518	1.168045669894378	0.4626847214228573	-0.03842238732090118	-1.2657438472772353	0.34951755951348523	1.494071698195159	1.5764964159283508	0.3519897158866633	-1.1342646150428166	-0.45672330852604404	2.146175094814667	-0.18593535114039753	1.1593036764386615	-2.8023096312742957	0.7769640738521213	1.308300573561453	0.045345832809110934	0.7567291216836415	-0.5236268333160676	-0.5823955692477261	-0.22830371531326343
0.3665253433652734	-1.9186436572562382	-0.8418265948022391	-0.7420370660165372	0.35764466240170706	1.6954667033132889	-2.304656954253511	0.5205567946543941	-2.316266365020606	0.822199106638157	-0.079841594252208	1.1425750724925856	0.1614852142551932	2.3567117763976104	0.14251380130598548	0.5931891992010003	-1.7011187970348178	-0.00646065880244186	-1.8490087786378715	1.0317752524035861	1.4865168380448275	1.1768503839902968	0.42156447106442013	-0.06396849770564063	-1.2732360381712604	0.2869930614381524	1.4517936636135695	1.5129937215436975	0.50640212000993	-1.0799589500140088	-0.48492404378700515	2.157588176856078	-0.18603561676053615	1.2118437571055682	-2.8671258258505565	0.7910333362789377	1.312365662184008	0.006390077683874523	0.5996328929731474	-0.4938056650215059	-0.5655621437519136	-0.15958419574067975
0.35143446551551405	-2.000828129982897	-0.8464670234974223	-0.5064337838106909	0.3911336516257289	1.696101761700627	-2.3097209964933487	0.4866168255034548	-2.306691144241026	0.7360968412332204	0.02969864823073821	1.1212157370548632	0.17614406446889336	2.3753175375100497	0.0826445301940405	0.5148667265096185	-1.6846065658445113	0.05953871730796122	-1.8690357864158738	0.9289566044937259	1.499124680957926	1.2022950269110233	0.3800047310499945	-0.08525353314961374	-1.284987257895616	0.1971292059968374	1.3991127510103878	1.4600070227349826	0.6698015589368783	-1.0260149782822527	-0.5373537029832004	2.146217209508548	-0.17243291429511948	1.2664154072583294	-2.9347540385094106	0.7957258178153028	1.3525626050125603	-0.035593716946471586	0.45044834261164235	-0.4578724364949787	-0.5524785801234778	-0.08392476529109574
0.30963208804238584	-2.0686235066367322	-0.8454532683055517	-0.27389085800994784	0.42706927677014334	1.7125132363268367	-2.3124287918849316	0.48076608341780974	-2.286272950158335	0.6720070452705078	0.1287863512509553	1.1010272621976134	0.17052187399911362	2.3788545237487653	0.01578147362870152	0.43970666859716234	-1.6705472194915285	0.10509384223265046	-1.8921277902631117	0.8385896241581445	1.549064393764946	1.2272228549940716	0.3313492307716177	-0.11181660652737646	-1.2913106333751974	0.0945802942851553	1.3228984672297273	1.4196105962402192	0.8643032298561109	-0.9710693943432762	-0.6072584571642783	2.1018704368531784	-0.1515999465552932	1.3150400994615885	-2.988400272368705	0.7863858567451019	1.4300084088329819	-0.0637119949797093	0.3160823161082589	-0.41780290674170406	-0.5578523137966706	-0.02278874106724545
0.2515332847029694	-2.1228059911535824	-0.8542248683929607	-0.03864086370079546	0.4646700224762064	1.7439529762150539	-2.308878442133307	0.49483115409061673	-2.2621621753126604	0.6250281705862403	0.22692957149930343	1.0849013187483698	0.14393156373757401	2.360573551483675	-0.04914644081489965	0.3680945388843004	-1.6605935602053095	0.12949736741559797	-1.9164268581993915	0.7659359916706641	1.618114672126915	1.2411693108692274	0.30004957654425685	-0.13273553529386106	-1.291394720815085	-0.0018269132685717615	1.2191106605313133	1.3729009571027455	1.0856127922209091	-0.9094384463862617	-0.6848662507116585	2.018389754762665	-0.1190971746938259	1.3387134246158492	-3.0353905745383516	0.7681068615363161	1.5200422160667855	-0.08011611663261271	0.20131605104165945	-0.374260400127941	-0.5739379035924366	0.022365685540373326
0.18535730965281216	-2.1638102577375173	-0.8830431204435636	0.18560421262637086	0.5124797525982966	1.77497079375004	-2.298070503445874	0.521636302204354	-2.2467982221108196	0.5944790662833561	0.320176498214827	1.0717202670621344	0.09608365365388247	2.314867551712738	-0.11580494376669934	0.3020663301239403	-1.653729693621899	0.12442699281044542	-1.9360554559349317	0.6907320176318257	1.7049501748084808	1.2456056192568887	0.3067817590018905	-0.1630512021158795	-1.2864924230696118	-0.08739352554667078	1.097767676727956	1.3309454337133975	1.311273602805318	-0.8422827326830677	-0.7512234949971821	1.9122654055961434	-0.08674480126256562	1.3271371723091785	-3.0811968690942755	0.7406270023560537	1.6018081328900968	-0.0985855440936182	0.10237866373259655	-0.32897429803715195	-0.5805829579557086	0.06684502354128
0.11477677881369472	-2.201364729051055	-0.9172918639210424	0.3759557313645533	0.562827647466578	1.7932656949633556	-2.2812688073626957	0.5486302854580265	-2.2647915879540585	0.5782135936057868	0.399596039077765	1.0756373279131721	0.03520216678013668	2.24657623517228	-0.1765346388086116	0.22818629724104889	-1.6519295077541638	0.08603924927205228	-1.9317715618149969	0.6215873916690982	1.8067406569780142	1.232549442956127	0.3391002301590415	-0.21133152020965018	-1.2836502676013963	-0.159947523999312	0.9763118968100233	1.2872636059364215	1.5222522337835172	-0.7773448745815774	-0.8050441630056915	1.8072126414183387	-0.062046036835188334	1.2855380167642756	-3.108511266960867	0.7115270710847705	1.670363786812007	-0.11672151072102425	0.011225970402651341	-0.27990724705868253	-0.5756045088668262	0.11549640913166734
0.04539318493384519	-2.2358592319597514	-0.9503269568167043	0.5109779493819057	0.6068002075840241	1.7926915325857622	-2.249803760054927	0.5752938072168136	-2.305678283759263	0.5760640319808894	0.46412515699341944	1.089879250246564	-0.03684697138655909	2.171806987225899	-0.22328325670924568	0.1426113533233321	-1.657687997050369	0.03104133411048336	-1.901780358321566	0.5666361299498716	1.9007928564508005	1.209968029683559	0.3794453805787363	-0.27454085504099923	-1.2813000236565255	-0.22572810015203731	0.8707193522783916	1.2431614998661238	1.6987491925022904	-0.7250543579220589	-0.8559384634184848	1.7104705101661366	-0.03076873366429873	1.2146510167587499	-3.10621314107173	0.6844645032006795	1.7250410139560348	-0.134776801340301	-0.05629106695240001	-0.23078333970596282	-0.5512001371886369	0.1549035814008104
-0.0030138734584073345	-2.257361805880134	-0.9856465684546105	0.5865506465832446	0.6473369163945588	1.7650534435916092	-2.203474891692076	0.6167682984511491	-2.3475510093049925	0.5829063467709699	0.5100847161433407	1.1035854151628302	-0.1047457332139006	2.089510490059082	-0.2546026877600528	0.06144571915451712	-1.698950152071348	-0.03342754003577178	-1.8650201287601704	0.526807625234611	1.9778037328135123	1.1800833060040934	0.4140531933075337	-0.3485045735235676	-1.2663871161923799	-0.28627945390741816	0.8072356481564846	1.204283498173043	1.8250448287034697	-0.6892030003461351	-0.9149644788692992	1.6433864822261366	0.013041772023866019	1.124397618908975	-3.0854971189691183	0.6530531054358952	1.7611830691372456	-0.16535838682174378	-0.07798883102185358	-0.19105021016700513	-0.48624526495601195	0.17994036752840725
-0.009304250787508527	-2.2650238011756856	-1.0155975610482428	0.6165977821969837	0.7095624365799694	1.7270021369311053	-2.156242456412077	0.6633507802207191	-2.389759119116206	0.591798959989893	0.5397746703904047	1.109102652140514	-0.15620342439946688	2.004158836262253	-0.2627913260671373	-0.0031789798087199076	-1.7827798600524822	-0.10658490794986877	-1.8379874156810587	0.5024275308921415	2.0396202132070314	1.1353392126486097	0.443055515242231	-0.4132698617342413	-1.2458067152797805	-0.337300442607534	0.7964636192144617	1.155888226740845	1.9042252892631364	-0.6613883883376751	-0.9801931688353982	1.612207570523833	0.07146320669105895	1.0385324111486467	-3.0577222736971907	0.6099370959226021	1.7656357948179113	-0.21595837912026994	-0.06988943664783608	-0.1595565168632309	-0.38030899636082927	0.20551272395066222
0.02539400444536184	-2.2652687366398836	-1.0255590146472369	0.6214334102829687	0.798014485696208	1.7003949303876318	-2.116659833649285	0.7064964624434773	-2.4330203355210407	0.6046107580185419	0.5492945825135489	1.1087230094674516	-0.1958831148304136	1.9261809600327175	-0.26621029360772436	-0.03840828044594706	-1.8789476840393795	-0.18153568614097326	-1.816867738776701	0.4948240735840743	2.0829460457202003	1.075350967767157	0.47648469662087917	-0.4761741076676834	-1.2301664514606034	-0.390306274111713	0.8174129339489239	1.0929323460496552	1.948893434970281	-0.6441463496276575	-1.0346699730761304	1.5968216690264332	0.14583801558468598	0.9696695931035725	-3.032697779444641	0.5488652874004993	1.7356602291532233	-0.28151570332591735	-0.04211850706275899	-0.13284823505890236	-0.25912400172945665	0.2462700734332289
0.08413433155071649	-2.263609385114823	-1.0236838055129778	0.6084809927704617	0.894355615528417	1.6621783345578205	-2.0953693565789866	0.743388554282063	-2.482918806539812	0.6077153000468576	0.5477217618306887	1.1104899445252565	-0.2119649512176065	1.8476320264891612	-0.2732397947714192	-0.04429338375834693	-1.9761577208970702	-0.25489962487231743	-1.7938309600838636	0.5037264853408252	2.102039510097921	0.9935093772311803	0.517313285662161	-0.5475699945928687	-1.2112593906017752	-0.43918254072492424	0.867684111377069	1.0220454072425336	1.9575258911967102	-0.639074694165698	-1.0586189455522836	1.5978792157838588	0.23958637041390562	0.9116590498756644	-3.0041377069011115	0.4725500732947047	1.68201840099336	-0.36025010885930575	0.0012715000165893942	-0.11293902800873568	-0.13339857606208666	0.2953535157319121
0.15402597780896046	-2.260746055040394	-1.0114616302419708	0.5842012820702358	1.0036727165873423	1.6062323004623238	-2.0927022362254752	0.7734133415316884	-2.544481942312131	0.5923466190026052	0.5566489023396887	1.110131590226384	-0.19880581682400825	1.7649429274189543	-0.26707396442044673	-0.029866748719249863	-2.066693384420586	-0.3179976199586605	-1.7558912790106258	0.5254793985730003	2.0778712713770853	0.8936811213955702	0.5629562841167658	-0.6123149435436831	-1.1882236364444438	-0.4712909801132425	0.9350233917790337	0.9369006403124699	1.9216215271149781	-0.6417456600516207	-1.0500848002918317	1.6044537874395288	0.3433668575691752	0.8512032357393272	-2.963618335231466	0.38298790608102085	1.5781214684444946	-0.4477297936738812	0.042458604331634286	-0.10709703555446286	0.001724651569203206	0.34880253102066705
0.23896114110202865	-2.254170745255018	-0.9934567669046578	0.5623548417584826	1.1207380847840864	1.5443663042766413	-2.1041203004839724	0.790528099714441	-2.613752208505282	0.5729013011824727	0.5870027607945933	1.1090600753921331	-0.17288514711470038	1.687760962320835	-0.24973561051091867	0.0036006351125758562	-2.1474227722961756	-0.3693273381836623	-1.6837948399405946	0.555728571607549	2.0017753079961986	0.7967010057238071	0.613153993551609	-0.6589325271438609	-1.1740506984513128	-0.49493751599504526	1.012288730263699	0.8458222669401169	1.8285687269094926	-0.6543095338096577	-1.0301732527646266	1.600658785579921	0.4508794539184782	0.7944855094569634	-2.920328056854704	0.28596358862990984	1.4245508870937929	-0.5548998028724814	0.08408187235189199	-0.11230886986078892	0.1404731017845288	0.4102400948221822
0.3278229465060754	-2.2350623292522913	-0.9763561922361502	0.5341801319972169	1.2274325329499287	1.4686377664440653	-2.1291325435377653	0.7895839240147672	-2.678065495254573	0.5623177907617986	0.627354700474718	1.1211767083688478	-0.14925241595885164	1.6154972283397204	-0.23067965562421094	0.0512085307415958	-2.2190196382989003	-0.40036616840545153	-1.5881527618264637	0.5929957576916037	1.8810965755757099	0.707574966636322	0.6529917331866631	-0.6801819688830786	-1.1631109225218776	-0.5190012978101182	1.1015771091429596	0.7690966232408114	1.677553273106564	-0.675800475097132	-1.0129081213740556	1.5905185031757652	0.5618345032258591	0.742455168042871	-2.879335904367079	0.19141029022671904	1.255714546336181	-0.6735688324297385	0.12621859891119824	-0.12485517644547288	0.27048611879883316	0.46763162757413657
0.40387580423450603	-2.203886529393716	-0.9602503351033279	0.48034788873862294	1.3282304125306514	1.3861193235249487	-2.158395328069976	0.7747572182775573	-2.722024310931615	0.5662506670468422	0.6624270209782048	1.1496499088485357	-0.12835753810249217	1.5462386834736397	-0.2168674163861714	0.10487922727535522	-2.2743148211660236	-0.39309237174966477	-1.498269878385542	0.6403655162624595	1.733261173713376	0.6185620986811747	0.6663881769732777	-0.6688733404006618	-1.1404115181240984	-0.5365724209439247	1.1952337739139873	0.7089742316884754	1.4993359516611233	-0.7125977997576534	-0.994663159876698	1.570331526576075	0.6807272474608477	0.6905319457471246	-2.8424836673899376	0.1116790150199091	1.084613589081186	-0.7634257702838498	0.16083564235025122	-0.13315146905490718	0.39167823567496785	0.5179437311370357
0.47626465709841603	-2.1684674813525544	-0.9572852201524567	0.41495871515945987	1.4232760574438617	1.295158083826221	-2.1929139085929306	0.764295751525172	-2.7425062280247485	0.5731511706070231	0.687145597287986	1.1671950772438078	-0.10997032460579259	1.492091742779833	-0.2127958254119114	0.1651187110784827	-2.3114870802243415	-0.35189088329149854	-1.4344769357450347	0.6843616522933551	1.5823261834780364	0.5422545765165402	0.654541933064148	-0.6269897195330065	-1.1015042596878977	-0.5448081537576392	1.3004520404290707	0.6695087442090293	1.3158349716632995	-0.7679567474646898	-0.9811773731837334	1.550224099953713	0.8086438975082746	0.6298877497130081	-2.823050320202193	0.03928715731635874	0.920551304723463	-0.821388792924284	0.1920737973387932	-0.12519631469097836	0.5038464684372063	0.5585030546283007
0.5484597611739553	-2.1342006649317047	-0.9561048854689638	0.3694154891770245	1.4950240958518075	1.1891903274403952	-2.2390684553640483	0.766152630401197	-2.7434587193387245	0.5790864251572976	0.7151007066109903	1.1658042367966999	-0.09939907192967415	1.4560294733994212	-0.21651350616592024	0.22913200985112764	-2.332115525884147	-0.2915909838205908	-1.3938509453755947	0.7216507925371053	1.4323616850505205	0.48455238850832194	0.635132471711516	-0.5666227962671567	-1.0590485112884216	-0.5394229515721559	1.4089003774979265	0.6657307586905569	1.1413910666819482	-0.8331251353599057	-0.9795982719848488	1.5522222082077854	0.9368891959772647	0.5636401156606339	-2.825389557466807	-0.04432247229016652	0.778553729752406	-0.8663791134575716	0.21543892139526366	-0.1122567515177261	0.5972653918625606	0.5805829526584987
0.599945272536986	-2.097329253081705	-0.948527898307187	0.3428659037405461	1.5488958505133448	1.082591862382213	-2.284702942719831	0.7625364374714464	-2.715229425712901	0.594787124478007	0.7465492166466803	1.1552877799466317	-0.1017218875952284	1.4256063949949649	-0.23705978023698612	0.2880583385651011	-2.343432483824586	-0.21419891415293124	-1.3663527631379637	0.750494899351106	1.2804048994756654	0.444304961477746	0.6207651553212187	-0.49324891632054185	-1.0415373019317355	-0.5181980019012042	1.4918106488075171	0.7016396976017759	0.9929889883187661	-0.8980629934613956	-0.9754908591711304	1.5428259520621717	1.0701366348287062	0.5086584578480007	-2.8400580962368247	-0.13243230214952656	0.6677405360088289	-0.8988108687254414	0.22220774041540375	-0.09811846645401945	0.6612302720732195	0.5959884746636696
0.6172836363318452	-2.0622827829297457	-0.946943013429755	0.314770683756036	1.5898057153059815	0.9814174919062948	-2.32321929841319	0.7552820208456201	-2.657848531731173	0.6292588364594471	0.789169495703594	1.1477552435455876	-0.11741658803816231	1.4008474913239521	-0.27576586955449206	0.3457076540731088	-2.349327829356349	-0.13125447130654277	-1.3465348220159072	0.7646224011155176	1.1334886858894648	0.4163366023058753	0.6000092574770592	-0.40479856000236036	-1.0486595080902532	-0.49335822064014234	1.5529307616194419	0.7663851503806633	0.8654807809336514	-0.952110306135166	-0.9632429828362945	1.5109919228995168	1.2082079640712418	0.46062476767699073	-2.8634792468457904	-0.21662695778892002	0.5826184983402956	-0.910831593936666	0.23981439935115137	-0.06662477315024593	0.6990529528836753	0.6021902886639979
0.6089222997314939	-2.0397038728849988	-0.9442158691812003	0.29022159103458167	1.6089000365034054	0.8778551279053864	-2.3547279261188914	0.7607802706700534	-2.5830712558987674	0.6794586307122319	0.8649415152341693	1.1486954800723308	-0.13772553041131885	1.3938770229846864	-0.30816975944533287	0.41141962135557614	-2.355965356780951	-0.060863900399208457	-1.324448704909538	0.7717794571764317	0.9892787335999724	0.4020091369518476	0.5626326599155372	-0.31436004103281834	-1.0657923239674432	-0.4672667015792683	1.612076942426284	0.8449500765034355	0.7517573629283685	-1.0070519154225264	-0.9544726285322422	1.4667153414006133	1.355358902248514	0.40725728416493573	-2.88687573062947	-0.3054322731418994	0.533521204638019	-0.9108799995415431	0.2774183360119787	-0.01904546396467325	0.7295931384246284	0.573264992161739
0.5956483549637882	-2.030737854977238	-0.9406653463026288	0.28912198245612475	1.6071750701710426	0.7789687075098788	-2.3776483100718915	0.7798494725511308	-2.49758180662679	0.7430794936453095	0.9552601501758236	1.1489651328120762	-0.1652679858330632	1.404106087122083	-0.3204689513197321	0.4877874205312217	-2.3665085506203463	-0.0042854054996132734	-1.2945166712243925	0.7799903129027566	0.8504684780209717	0.3972785836201069	0.5138852663454541	-0.23185383340885632	-1.0833413726720793	-0.4466578720714642	1.652498968213484	0.9343382984596295	0.6492009813498718	-1.0629156438847889	-0.9529766379227723	1.4010117395377821	1.5182236912263343	0.34071045533373584	-2.905815741311497	-0.3958944804061503	0.5135935995585676	-0.9049637589454151	0.31850054019539	0.037190228200588746	0.7605606586513229	0.5106257706402759
0.5921350436013333	-2.0296856674197663	-0.9520260676312479	0.31177656883156285	1.577741511997801	0.6919570090145966	-2.3932007014143184	0.8028873596231703	-2.4181661664027354	0.807703257145417	1.0512812480455394	1.157374040617293	-0.20690428225256258	1.4197423502016142	-0.3294433352534279	0.5667664707671805	-2.3733355712941835	0.03660935659354965	-1.269006594545184	0.7975646177394489	0.747002080482861	0.39017898125141787	0.4536871695566296	-0.148635751689778	-1.0937513977302205	-0.4321400532904699	1.6636914190371095	1.0388249051254115	0.5628195114126819	-1.116919235390784	-0.9586893973846637	1.335869666926682	1.6810829098919242	0.2668019574383383	-2.928685999489078	-0.4767794433141412	0.5134354844427591	-0.8898020478177001	0.3734406038735417	0.11415954484265436	0.7952175016649141	0.43439476517034237
0.596785014522229	-2.0219270778566445	-0.9892922796141075	0.35640566238130483	1.5290446563333526	0.6120048979347232	-2.3958271467297596	0.8226646932790033	-2.349341961282679	0.8544836054375763	1.1685472805661554	1.1714988768926369	-0.2515469857346861	1.4415210485150811	-0.35836981371409954	0.6401073872258551	-2.3631029358354794	0.0668093841028817	-1.2652236714687404	0.8097894256635361	0.6963569441150883	0.38277381682541545	0.3883869973978357	-0.07079231938882669	-1.0997174015902775	-0.39677943531946314	1.6569595418353598	1.1480294745678505	0.4962856867750016	-1.1731088852855547	-0.9645771265084815	1.2799928269691248	1.8270083793786178	0.1938353690318368	-2.9402465182730717	-0.5390049395374246	0.5309505588842325	-0.8648408909025791	0.45611847077941226	0.20685438699626232	0.8366262327132128	0.3620477694843588
0.613869352127891	-2.010829086471778	-1.0427880934949951	0.4441844564133873	1.475517894938288	0.5196691483017573	-2.3927794242342983	0.843461736690484	-2.289002978079378	0.8801859274779524	1.3076391639195324	1.175557860238277	-0.28138435513230853	1.4808347754771976	-0.4112485462554053	0.7146048439465369	-2.348833041427791	0.08120987395368867	-1.278347534946663	0.795618015579732	0.6830436776412372	0.3781941583367921	0.33393023366041835	-0.02028993715530055	-1.1118764453980894	-0.34015487273046985	1.6313496967304553	1.2397043719694358	0.44903043070790793	-1.2354115493656663	-0.9630111480342414	1.234003581252445	1.9568969199554296	0.1300108433116825	-2.9209488386244	-0.5823868699747488	0.5614973791608722	-0.844209346423716	0.5771235331484249	0.30636725602878323	0.8873010041973277	0.30065521158995717
0.6512542572261676	-2.002577176184989	-1.085979775965551	0.5813705627979834	1.4151194309294008	0.4017048779962158	-2.405624020185143	0.8722055922408855	-2.2368775555377907	0.8818117901719431	1.4709437918052886	1.1674895664201075	-0.29893103022750844	1.5333434955014071	-0.47383545823294443	0.7926472170432141	-2.335405339238925	0.06177969768900519	-1.2936606813311824	0.7555809463473583	0.6732660795597672	0.3760250449669747	0.288339174892431	0.003415470212067712	-1.136303846685568	-0.2933453383100941	1.600059029127807	1.2973999953119395	0.4067305196957428	-1.3023844290945266	-0.9645202613683546	1.2045186161261932	2.0740962892725285	0.07952080094413806	-2.8827111482937013	-0.5947337830320707	0.6007048273937214	-0.8484529044513025	0.7255793036480549	0.4024355763879418	0.9420247718288385	0.24614855748401981
0.6727345395635282	-1.9865114796107513	-1.098530350805756	0.745026764842302	1.349746727272291	0.2749498337125218	-2.4309122724258456	0.9046537637863403	-2.178443554962441	0.8626094960387014	1.6570582714032849	1.1646120878420354	-0.3060529365173907	1.5811338544685203	-0.5392633926207531	0.8622715431807517	-2.321646023863898	0.015852119321097778	-1.3040982355129025	0.7010248595026599	0.658661674205022	0.38006902676252974	0.25415087501707617	-0.002411727737954533	-1.171460805302761	-0.26764376871956647	1.5646000323819576	1.3332637430088232	0.35799128662015	-1.3558395186775194	-0.9743010654700306	1.1775043797075533	2.182862205873559	0.042801105927988345	-2.833911945603087	-0.5533769427085222	0.6296449940742447	-0.8762968840569014	0.8664546593722753	0.4813996041599739	0.991474517213829	0.18557060650838425
0.6734191186157722	-1.9622525192693214	-1.0974499638172361	0.9079189818100225	1.2949209606187728	0.1552152294094009	-2.4516274882434255	0.9371082298364597	-2.122454505682473	0.8355140663847367	1.846239356151783	1.1771509402401934	-0.28673101641653403	1.6146442114769015	-0.6139709179211892	0.923498905124343	-2.3142610508450905	-0.04521772592318513	-1.3030331789637475	0.6476433202017006	0.656605257643068	0.3906693894915498	0.2258357550899241	-0.03234094862262346	-1.2038134477996882	-0.2537225726282025	1.5335759737773973	1.345076726436199	0.2996696769321559	-1.395800666024342	-0.9805955990578271	1.145160294807911	2.2692131860614713	0.020180503143670737	-2.7752583462107547	-0.4441939023924806	0.6452014812747373	-0.9109929459529255	0.9903472358909893	0.5328119805762902	1.0250274122892564	0.11089230483388887
0.6815565677273399	-1.9433441913922773	-1.112770517632412	1.047538358583092	1.2584924879508261	0.047420592731232634	-2.4623598875744412	0.9719451659020886	-2.0900698010072984	0.809863087376802	2.0293227968961247	1.2055460833478497	-0.2445366862035085	1.6412269294445678	-0.6977469867552039	0.9837414007510692	-2.2939747457741824	-0.12002766037525796	-1.286686533261159	0.60544010721265	0.6643007873967393	0.4093690329249139	0.19523528895163494	-0.06610411999098945	-1.2055624665493592	-0.24850894820967184	1.5263826579251092	1.313564892679852	0.22639010430008946	-1.4325423455622401	-0.9786534358104462	1.1101957400668618	2.3102385356346846	-0.004250043364408827	-2.7123743862818896	-0.2682688012357651	0.6519443258908202	-0.9461676854971811	1.1054061171142513	0.5573265539407746	1.018393041293128	0.02116402782042376
0.6763770167848976	-1.9368516766933912	-1.137357650595816	1.1600296409888489	1.2300657468613723	-0.04451933283839199	-2.459617227864512	0.9972899889336642	-2.075168678091825	0.7780064471810657	2.1867510821803386	1.2515005871002391	-0.1880671540098319	1.6590974542652048	-0.788409693911711	1.0319787675122751	-2.263940065770393	-0.1907468666736676	-1.2622020665922475	0.5820113597903428	0.6792258398245542	0.4490921003756556	0.1852069340740915	-0.10393514333144749	-1.1691105613578898	-0.24664888923611908	1.539841285232491	1.2394151481976865	0.15190671551068635	-1.4718993458634373	-0.9772930466889692	1.072807250722513	2.314316004186971	-0.032296783557310076	-2.64479139613606	-0.05204645236048633	0.6675773204054142	-0.9857957406901596	1.1886747373930056	0.5521099816032604	0.9692032578419628	-0.06534632683437949
0.6568471389171349	-1.9419746226699304	-1.176560944095538	1.2486474937755772	1.2089753931936422	-0.11553712934571403	-2.4459271721937634	1.0086012138157563	-2.0739747101067008	0.7268687868690102	2.28705594291493	1.308734381111186	-0.11723871476647534	1.6530442467365851	-0.8839881815586723	1.057175683741312	-2.229225955250766	-0.24562271726140866	-1.2365973182197814	0.5670276457977851	0.7077762552106746	0.4948773681486518	0.21009003932402875	-0.1393864732682321	-1.1131251438804266	-0.23770734788107722	1.5698758142864506	1.1400261105089808	0.0831009614706141	-1.5080249544008621	-0.9841387347118328	1.058642675347626	2.289539255388375	-0.0587995309409613	-2.574688278673521	0.19541955954288076	0.686367516748567	-1.0313669284819769	1.236244186559014	0.5212606605409953	0.889206204671256	-0.11420924018820347
0.6359394918876251	-1.9498263567053526	-1.2279911722803125	1.3074610963775422	1.2003857649263643	-0.17402774670554527	-2.435247069340268	1.0124471561657606	-2.0923571216979013	0.6591130983899512	2.3469416831864622	1.369406247553886	-0.03835017491786992	1.6254336256036812	-0.9985382051407219	1.0663256038350022	-2.179936655644126	-0.28687115363258575	-1.2164243582480065	0.5379310661472791	0.7378486753702992	0.5405230581917638	0.2671278059502484	-0.16264950173363485	-1.0623153083280727	-0.2178823168086687	1.6098722910959324	1.0233649907011373	0.03175710798187477	-1.545422451455393	-1.0048507684423504	1.082049086323901	2.2208238837203265	-0.07226329598812646	-2.509317080528327	0.4612136597487009	0.7170469497029816	-1.0753084609095869	1.2779447494131067	0.4792769661879423	0.7864500183624624	-0.10770588661021023
0.598903334608415	-1.9613279741368554	-1.2608596856843524	1.3351367869847297	1.2056169893547148	-0.2341103597487031	-2.4356944947590486	1.0115848090267257	-2.1132783921788194	0.5847101986440912	2.377548457530068	1.4215166395096717	0.05409509840222093	1.587079988750761	-1.119237824659971	1.0724305702701273	-2.1201146896008263	-0.31531532919531885	-1.2019001426406395	0.4851276530516494	0.758378638635371	0.5957543431439296	0.3571272967755654	-0.1827141815859799	-1.0155080349143897	-0.2063047170340858	1.658533560343308	0.8789429079268167	5.953418087202289e-05	-1.5813890739281793	-1.0502029048136297	1.1287074877322256	2.1276269898018674	-0.07549533835198623	-2.457352301926022	0.7223766447852408	0.7802368906626229	-1.1104240380478814	1.315554207133493	0.41769203681191475	0.6722875570667666	-0.04683989782904503
0.5417904973253739	-2.00015886970044	-1.2772606264880482	1.3287996853377992	1.2257850140855486	-0.2880381260926596	-2.4469004677476045	1.0117547606526671	-2.127877669255356	0.5121214193778418	2.359856200753266	1.4525302526427504	0.16067606525458106	1.5398214269073303	-1.2170274394628098	1.0823003162039733	-2.0528130039141015	-0.34108347371644343	-1.1825516153309878	0.427845591378024	0.7685452884988322	0.6524568528164935	0.4620174962178571	-0.20827046160064958	-0.9764746453183575	-0.2256891052050022	1.7123116715155482	0.7154094606098902	-0.031160890670495524	-1.6033331254998728	-1.106998057074885	1.1907517906379497	2.0549956886362	-0.08174149108031406	-2.4249565380505347	0.96288371066127	0.8550967472664368	-1.1308135545023572	1.325503156459996	0.3438261305977076	0.560482558787408	0.04399102390871647
0.4656687511388561	-2.0701241675793547	-1.288611828988574	1.2748526235127784	1.2675327196681907	-0.31901679619280937	-2.461067002435756	1.0112889673074945	-2.147286356698939	0.44702872284809914	2.292078694392106	1.4541517171435874	0.263340332418627	1.479981758614379	-1.2907284311093217	1.0771139559665357	-1.971151940896437	-0.3587765771997322	-1.1518582634458916	0.39036252272362526	0.7894771294288176	0.7118113393568514	0.5673471853161359	-0.23833697248937705	-0.9403002286785188	-0.2682832858509342	1.7582965965897994	0.5625682546048119	-0.06913144102954799	-1.6050541496495818	-1.1580192104925746	1.248018415493538	2.0079822534158422	-0.08542417249376369	-2.4133713524412546	1.1698111004688758	0.9121406006599824	-1.1289472495143063	1.291885424801241	0.26649198555419945	0.4497138471209715	0.16004325599324337
0.37614389432571876	-2.162164705393538	-1.297916483449173	1.1884913971661768	1.335179562612457	-0.3197127505898921	-2.46368473167161	1.0165574677116735	-2.171464208397711	0.383277790899503	2.1784680868253745	1.4325156328413895	0.36035450742321584	1.4079428784506591	-1.3428668743825805	1.0538867723712297	-1.8920121908338756	-0.3489081258848892	-1.101796660981714	0.3720930028298911	0.8415502140953264	0.773033149580791	0.6774753023857019	-0.25830504085738537	-0.8962510232931645	-0.31240996791532705	1.7862546517163345	0.436209100200507	-0.09651716423063544	-1.582231700070762	-1.2085110806829373	1.3094871509162391	1.969675216210819	-0.0788160310206833	-2.4071224233688255	1.3266553525535731	0.9536126653902149	-1.1067828608809915	1.2194712076167733	0.18452878404043543	0.32909863207058687	0.3079956750402737
0.3128267902861865	-2.258658928901803	-1.3149837422193562	1.0882327081834149	1.42932048028604	-0.28997809897452853	-2.4553114845487114	1.0256844994751861	-2.195504552547633	0.32909377732923306	2.035278175712885	1.399983449016061	0.45211618934623654	1.3289478063805242	-1.3743681308676439	1.0353640572375247	-1.8218996886168282	-0.30827001238285107	-1.03549886312375	0.3662349012176601	0.9051794192752652	0.8223003158587288	0.782617209540059	-0.24636081050432895	-0.8547328498484408	-0.34681131018928196	1.808578028210179	0.32476756564844717	-0.10375757122785387	-1.5527994048546072	-1.2581980904284393	1.3984053079276708	1.934972171018541	-0.06544461004105735	-2.38760274229258	1.423135554883205	1.003566841010421	-1.0698009787546447	1.1316090657843842	0.09859985042267622	0.20987937699362308	0.4845403468769186
0.2779175641504229	-2.351503269013989	-1.3386285112015845	0.9725000093255	1.5395458289240462	-0.2452108323821749	-2.446726146155872	1.0278655453414323	-2.2252497830534455	0.29123000233780344	1.8896025756317545	1.3728230316114491	0.5218180978689109	1.267166543219903	-1.3890765097459512	1.0328672554739733	-1.7580562547286465	-0.25232061951759915	-0.9684042451808619	0.3666776434381971	0.9641186265997724	0.8542975673418427	0.8757530583649272	-0.20813825641155675	-0.8137023835550672	-0.3811034666115395	1.8117363194183116	0.2109670497080583	-0.0966441121163184	-1.5295397435980322	-1.3042194857565865	1.4929668339189874	1.9148967657419813	-0.05803861582444121	-2.357069323726178	1.4683707496064695	1.0588102222787945	-1.028957405039189	1.036183072355264	0.030722815629556345	0.10736178588436737	0.6881335688891623
0.2389094747584628	-2.452910000987299	-1.3498559689369058	0.8511323685153318	1.642670652883733	-0.20294030218935596	-2.4457179862836838	1.0275319365942142	-2.26528460282432	0.2548277923365512	1.753221634460394	1.3639386834493137	0.5709111208544085	1.2238911061417674	-1.385693257915665	1.0554348497011032	-1.7072457454267576	-0.19990796943248446	-0.902382573094901	0.3629234821301711	1.0230450080413571	0.8773731612256215	0.958293211119976	-0.1675868570647612	-0.7780072653225905	-0.4252184501918216	1.782773353452825	0.10325830946013441	-0.08182622959782672	-1.5026353268096253	-1.3539371151929254	1.590130112109986	1.9172864296886096	-0.05831564802705809	-2.3194894154031025	1.457112066792106	1.1352410290654784	-0.9994730132683001	0.9251269593127531	-0.016368476343695797	0.026634702625519712	0.9083699753522163
0.19539780241904273	-2.5409073787445764	-1.3384048187414064	0.7285193878693208	1.7262012674435556	-0.162566247728588	-2.4540854226868576	1.0422484884997956	-2.3116145852583374	0.20427886546316204	1.6315453811305507	1.3670148535198288	0.6120696008382005	1.1825679712559392	-1.3591597320451292	1.1122920556025802	-1.6576511511407943	-0.15695688874945393	-0.8286017668156507	0.33969232214512834	1.0773839986908922	0.8875321565385222	1.0175763703522438	-0.14526960418287016	-0.7569685878626005	-0.4738256516704942	1.723391326224597	0.029361635778249164	-0.07838988165779157	-1.474494793368656	-1.4056275275674834	1.6816079066272192	1.9358968428487056	-0.06702923424002435	-2.276223803851627	1.3958929789890013	1.2388013294323006	-0.9716182768616178	0.8045691027680724	-0.05429167796900092	-0.0317285320795515	1.1214189384491413
0.1375013589252579	-2.5839746229002087	-1.3119186795735114	0.6072179885397828	1.787046814563076	-0.13695077620095789	-2.4750650262518987	1.0646915448810403	-2.359058043453763	0.14369408718181179	1.5268026369114045	1.3729578579813215	0.6397271507298595	1.1535261377297703	-1.3235284406962229	1.1972796939184969	-1.614483536224728	-0.11077579165128901	-0.7521346512401974	0.29604013461613765	1.1200129582319234	0.8952277935375262	1.048828080253497	-0.13889833103158017	-0.7400754211890914	-0.5346421710657105	1.6298115678953256	-0.017275697416286234	-0.09110655779256818	-1.4460323131467947	-1.4503978898128582	1.751284327946039	1.955275959096528	-0.08181906009704702	-2.2246290276286107	1.2949780338647585	1.3524758967232469	-0.9186894371284335	0.6741782391476416	-0.0773374616653386	-0.07074062776531943	1.3099756868945507
0.0640145962605811	-2.5912674901018273	-1.2739718713820245	0.48857066453415116	1.8226233650832029	-0.12061324672943856	-2.501219075731542	1.086051946459993	-2.3955344361678477	0.09308697153832209	1.4229885682210832	1.3865008120287947	0.6523945178429121	1.1474943448504262	-1.2852184710747774	1.286670618336117	-1.5710158903307059	-0.050801397710588794	-0.683888194362668	0.24736776256998247	1.1579476446232153	0.9126297413200788	1.0537743365636163	-0.14181701482155623	-0.7028877508986014	-0.6112867394622852	1.5296229826711143	-0.04594500379091182	-0.12078172044924576	-1.410999733803758	-1.496406162416361	1.7783687555211447	1.9760198018406758	-0.1088610968351251	-2.1627728520866585	1.1627866969833156	1.4608051530023523	-0.8447579432789931	0.538304963384472	-0.09518088711772568	-0.09105326982753961	1.4716999135185085
-0.001928880243530945	-2.5804385827480525	-1.234816172022766	0.38081785604278945	1.837546084027871	-0.08336663734056136	-2.5163443791742233	1.1052061241540407	-2.419340011331932	0.0656732150832182	1.3261296864700454	1.4155487986116242	0.6517074387346321	1.1644904381589694	-1.2478825662797097	1.359680234198904	-1.5234267662658163	0.02242169728172335	-0.6227381698256197	0.1976562269648806	1.1796191114684151	0.9250257526822008	1.0245402837193986	-0.15387819591880963	-0.6450734316035733	-0.680666549226307	1.4401449012355214	-0.039478141019460344	-0.16864545086495714	-1.3795165183537703	-1.5274457804420751	1.7459872353380532	1.994446394697185	-0.14333498412872997	-2.0912226142073456	1.0231086633176114	1.5373124671031373	-0.774994709849552	0.4013550810071685	-0.11171661596234346	-0.1041154667216885	1.5905020065277093
-0.07142872339640274	-2.5502908218800564	-1.1756043018722218	0.2832264906800598	1.8430061305207186	-0.03500650617326743	-2.522596713597706	1.122352354860116	-2.4295323391600028	0.05303940623370078	1.2484766050172549	1.4588280633407504	0.6411606000369804	1.1941854184880492	-1.2171118584144296	1.4109173772646904	-1.4876441243685579	0.12774777519073305	-0.5645032445101483	0.14138039761065832	1.1608890471068407	0.9339134589418346	0.9634711983396169	-0.16414443733337766	-0.5703995806109908	-0.7356962184815841	1.354840276039246	0.002418633791251312	-0.23193991566107677	-1.3666068499051447	-1.5382151631336347	1.6902928923873088	1.9973429570567334	-0.17787905291366432	-2.0109362090392753	0.8905327638691078	1.5880011129387115	-0.7170693360129099	0.26935206799531725	-0.13526463096456337	-0.12271520891856373	1.6786190720664877
-0.15526597688870425	-2.50318386746279	-1.0826767426173893	0.18443836256728352	1.848054297297471	0.0071944285798430955	-2.5231109622933174	1.1473950416677958	-2.414168385958162	0.04446169694708689	1.1917523133544887	1.5173249675536629	0.6219467989836197	1.2325890228559462	-1.1881529111262121	1.4497187006903034	-1.457535752545621	0.2683411253533598	-0.5107888925477577	0.0767949188114787	1.0931341829200727	0.9487200154227615	0.8798363168051075	-0.16194271245348263	-0.48328919725896624	-0.7825369488595869	1.2727144504355719	0.06864183927891912	-0.30659402746915604	-1.3731093799488483	-1.5459750676400632	1.646821169482552	1.9877898715824553	-0.22707997209836545	-1.9245817648508723	0.7728566183486258	1.6436015283395544	-0.6606445359274679	0.15730768529162875	-0.16972906982294333	-0.1389539269767205	1.7562542618383823
-0.2454237464105192	-2.441718865130132	-0.982947980690333	0.07937937428820654	1.8470228378375069	0.045345778684928104	-2.516980652984048	1.1625238836289018	-2.378117931261242	0.05704758563299249	1.1627183596937436	1.583581484158983	0.5877149134619761	1.2867431017661781	-1.1634506271292673	1.4829873041645967	-1.4314804307757723	0.4205212204470207	-0.4660131262904986	0.01338032852942193	0.9940969902846308	0.9722596109491274	0.7800561834538036	-0.15186969400758876	-0.39991229623797075	-0.8270847763519533	1.1851744113322413	0.1534431529800301	-0.39187236405489567	-1.3937974416098993	-1.5479740960275707	1.5860730632662379	1.9767160908694144	-0.2995515963028582	-1.8421000122323559	0.6680060435487221	1.6966772023750718	-0.60801150822409	0.07937792960706344	-0.2032174742566844	-0.14234767660597977	1.8085241223607462
-0.3629087061498587	-2.3922798491100776	-0.8922811431075128	-0.025198259231627097	1.8335645801056202	0.07851235542090748	-2.5075760031100645	1.162678098993182	-2.3313720723380245	0.07890602597789087	1.1613194186843656	1.6410849309096762	0.5431384764928343	1.3620405777280284	-1.146777884184431	1.5147710786045943	-1.4155998437495836	0.5676278110746613	-0.43397859208424394	-0.04434447536473983	0.8878858538010442	1.0065466916765533	0.6820619762500143	-0.14267634855066083	-0.30408204536955535	-0.877150388849721	1.0660924769165248	0.25240287413254425	-0.4772119858268268	-1.4193981726682725	-1.539352465936156	1.4816941341905097	1.954379138827515	-0.3778741406266126	-1.7810043971367187	0.5683061524927441	1.7277697748256304	-0.5633654053254867	0.03915701071495826	-0.22033598093737275	-0.13908212738244283	1.8324177584476442
-0.5122072169396612	-2.3723331328566433	-0.8130940122044704	-0.10704181659926662	1.8155157997259757	0.13238792518508294	-2.4951468736195164	1.1632068373849995	-2.2807558789911164	0.08823334353815564	1.178276638659629	1.6830975373744717	0.5016102991208314	1.4253529883118679	-1.1269069617263203	1.5308301220343363	-1.4052514068607904	0.7082900181763702	-0.4153874383206584	-0.09550132648316481	0.7714824156881506	1.0529355388220205	0.6069851569257424	-0.12470152764897784	-0.19542845991821264	-0.9269547352023559	0.9303731156008249	0.35810060534252564	-0.5399942815669155	-1.439172064457654	-1.5164358144653673	1.372364388878696	1.9026643600851219	-0.4394971837766408	-1.7407234714448372	0.4653620261635858	1.7484522520708758	-0.5112164336708835	0.014477874483288845	-0.23556401317422085	-0.13606229560320648	1.8501635876227502
-0.6755374455361297	-2.356174291810105	-0.7280765990946586	-0.16142165609773457	1.7971853921900265	0.21989549118828675	-2.481334792834555	1.1685508718451527	-2.233610912791972	0.09570204332402629	1.2078836048807133	1.6891079550209007	0.4682259274231059	1.464716682788962	-1.0990714358711924	1.5134127461614562	-1.4027774672179965	0.8443888881334416	-0.4033956905079483	-0.13201475308432123	0.6430055464506079	1.104669835784933	0.556323985671857	-0.09790455278282037	-0.10011534680510899	-0.9651502858227807	0.8032877841463186	0.4592611386331934	-0.5439821961826751	-1.4584014289756497	-1.475838478656933	1.2784626597581619	1.832060652571137	-0.4842766690075819	-1.7104942770569616	0.35963595785994806	1.733533325821223	-0.4465680591568228	-0.00020262288584006473	-0.26055712768864975	-0.13412148390546608	1.872085964978049
-0.8310014733247495	-2.342975375105568	-0.6446916650027414	-0.19243591732867013	1.7797139474808048	0.31877756186881295	-2.464483705633719	1.1746345106033835	-2.1925900632805733	0.1113856283005881	1.2504287995331689	1.6539750414819765	0.43265476079699816	1.5167150203387654	-1.0792914261302102	1.4684070661219515	-1.4096518612041424	0.973029299643551	-0.396058634280435	-0.15075262838490527	0.5169313926139332	1.1551215265813455	0.5215204002781191	-0.06037353352530341	-0.024033031194402164	-0.9878297470181241	0.6847288135345463	0.5384632608781004	-0.4745767228205848	-1.486084877480784	-1.42157601225206	1.2042706073733478	1.7504165862174912	-0.5244648072004912	-1.6810955324537116	0.2545726463208192	1.6651714904283685	-0.380004974049833	0.01850272690227962	-0.2896628532738895	-0.1423547988507415	1.8958580851157383
-0.9714865670080017	-2.3445415821583278	-0.5641147851981674	-0.19510324094870263	1.7541633237251073	0.44133078148011967	-2.4327397437791776	1.1863611727933319	-2.155228256105609	0.13319614848187397	1.3037901002383614	1.598231433664359	0.38605893903753197	1.5873226881092202	-1.0575535460882082	1.4067791316396958	-1.3916236840199538	1.082505573062704	-0.4089773757562981	-0.15085142210353739	0.4040721734820359	1.200416386114209	0.5025943775470738	-0.016033947029497474	0.038940052537758084	-0.9941196319748101	0.577926274319279	0.5954584203983997	-0.35374422321706495	-1.518029152518223	-1.3621738120281042	1.144851453719461	1.6653133559690765	-0.5655320609163704	-1.6543238047434108	0.15684875228494904	1.5686855663720656	-0.33808034182544827	0.06900937975402625	-0.34124106078177047	-0.1624288457134228	1.9157326936973433
-1.1021894996428512	-2.352807291626198	-0.4788498825579458	-0.1676262747834057	1.7195513462153227	0.5887339227822657	-2.378856939774573	1.2095312444633255	-2.1206065383796533	0.15479787366456357	1.3587123661941314	1.5364951485121374	0.34004556505005884	1.6470659904804301	-1.018688359515727	1.3457957274076215	-1.3463295337513579	1.1594563323480636	-0.4438717840297291	-0.13752890619464783	0.30851507041297577	1.2475144390223294	0.49309341025671605	0.02658697200809902	0.08496110838848717	-0.9797772904554712	0.4819726704877911	0.6325378117609157	-0.19881527252446757	-1.539110704689254	-1.3038214297757056	1.1073225820621788	1.5916905392264868	-0.5957950587302034	-1.6374023625972811	0.07529285043017196	1.4555873541806779	-0.3390645891246223	0.11082036379931201	-0.42191077978132674	-0.19321830982105848	1.9143375105768048
-1.2282037115991304	-2.3516136624626407	-0.3920381703526633	-0.13148492295171357	1.6874634520939136	0.7286425051708255	-2.3192360500420968	1.2491425623169712	-2.0873330654009443	0.16786296398659278	1.401779199867033	1.4612584860608242	0.30167376632269016	1.685990684647371	-0.9816609085823457	1.3039343912054482	-1.290086884638058	1.2024042831702266	-0.49413061918819395	-0.11026183985214659	0.236638822513686	1.3048129833252078	0.4914153588429439	0.07042316182235826	0.10317865224023312	-0.9466003895184043	0.39277145224252114	0.6492043316079551	-0.026209923128867118	-1.5380852445723374	-1.2676420779309086	1.1054508178897455	1.5327176436485344	-0.6212303086931055	-1.6281605253901623	0.004075135883497133	1.3489769622250374	-0.3588947519227378	0.12372307999023142	-0.5169225191856561	-0.2274478181489088	1.8924106326307946
-1.3486121252785515	-2.330131787313881	-0.30300857120178465	-0.09267183140127966	1.6589839059126525	0.8674636588139435	-2.2621050537115375	1.3102810861231788	-2.055937744308948	0.17593751155527676	1.4208071686810377	1.3721169672008007	0.25856914348397464	1.715824860196743	-0.9566793926685054	1.2818004995765704	-1.2014987906205716	1.208898744470036	-0.5598682761943801	-0.054739769980821903	0.1938174747288132	1.3689017955683846	0.5055589350447376	0.10897114407289787	0.09965118413692912	-0.9131037300156528	0.3155984014879636	0.6523993504614959	0.15693210077840541	-1.5171507545110974	-1.2582899495009516	1.110649642878678	1.4776606775682015	-0.644582276492331	-1.6258829551887637	-0.06607480387591376	1.2587901403630326	-0.3760894984553045	0.11034555267718138	-0.6140189923125172	-0.25588694148496927	1.842751114721051
-1.456538811458271	-2.2876096108109714	-0.22385951561111223	-0.03808001916479524	1.6275683966269203	1.0207171667665669	-2.201493436266047	1.3792185012086915	-2.0390310234858786	0.1828140550336516	1.4058139986539697	1.2805556698077996	0.21438333017030073	1.7297657968752749	-0.9376721410231168	1.2790386573363088	-1.080465241372914	1.1786830676563673	-0.6358462546879988	0.033047596590472524	0.18631005792467586	1.4369704592987915	0.5159908213336875	0.13880375347323035	0.08616776315088093	-0.8900889122758112	0.2682035249815105	0.632903860597036	0.34057753871510926	-1.4896262920706018	-1.2615225140050386	1.10015840469219	1.421461797480738	-0.6585779433685202	-1.6199135834695748	-0.14070448843246486	1.1771823386555293	-0.4022984442961544	0.06903698505182455	-0.7130154159455934	-0.27822942330445855	1.7531308518846604
-1.5522334907988562	-2.234086037190768	-0.1631865053483411	0.023436235846871187	1.5857186012001174	1.1740315707289348	-2.1437465036446985	1.448659476667363	-2.0472647072035217	0.17979166185724277	1.349721996712956	1.1969846088609364	0.1785645360483155	1.7219387425649775	-0.9205286000788642	1.2921280426974608	-0.9247070542028941	1.116408225978144	-0.7175005901232266	0.13169495415808258	0.20062801856081194	1.512131180655731	0.5046879464537786	0.1511598538384599	0.07495049866981471	-0.8773921575213341	0.26001042538638847	0.5798990853025875	0.5177880321016859	-1.461994514036475	-1.276679260969398	1.094805159159031	1.3677361360233506	-0.6663643951433962	-1.6069141665439033	-0.2162710328598331	1.1249992499511878	-0.43443976593475975	0.002960944241843544	-0.8074443775138522	-0.2979936525199777	1.6454362167512309
-1.620118760715306	-2.17792337018871	-0.12085627682017304	0.07821794032782818	1.535194689359146	1.3208214022186513	-2.0910810454223605	1.5230731108109836	-2.076033969496774	0.17811103326198044	1.2410472007866589	1.1283437943462884	0.14601023961846077	1.6914764039701822	-0.8952418771860924	1.3078738564729093	-0.7162855348495735	1.033056901218996	-0.798338382204101	0.22705284679790022	0.22060219356589644	1.6003367612001984	0.47169825473111804	0.14357839472547326	0.059205125550777504	-0.8680255712436148	0.30349845465161307	0.5032773813962544	0.6836169909098054	-1.430761701638292	-1.298056179415235	1.1119318013367934	1.3206280054950847	-0.679034001209727	-1.58452080032185	-0.28889608275830336	1.0962988061881798	-0.4544635511523844	-0.0920620118394216	-0.8987699286542531	-0.32131544299429027	1.5292264639918056
-1.6593808762964621	-2.100903240981835	-0.084080284484087	0.11556930320569447	1.4810342668623961	1.4479287734158688	-2.0410536539549122	1.6002185599789935	-2.1057154769921453	0.18399152191098372	1.0850810854839985	1.0671006898628117	0.1214288510136166	1.6491753334340942	-0.8622080920408607	1.3312004302469818	-0.4624172178879956	0.938848089110914	-0.8768961643390065	0.3152902736429636	0.26012301414530603	1.689425076576904	0.4175611198344188	0.11472715461340896	0.019885838659125556	-0.8560697204827961	0.3945197920184528	0.4237589206509974	0.8159929930838601	-1.3956098827467762	-1.3253470724341794	1.1341122067801248	1.2933223349441145	-0.7037600487339304	-1.5443303196560174	-0.3606783678821516	1.058993839832637	-0.4659464363094152	-0.19857981392389318	-0.9777908128005363	-0.3493236705222288	1.3947038076276346
-1.6799699142073177	-2.0111223190697616	-0.05657087129622864	0.15062871085376514	1.4324641434182852	1.5395685686517517	-1.9885712334038943	1.6813610196089557	-2.1208849073200056	0.18834883393087995	0.9098380372893928	1.0207878318115509	0.11674485485920286	1.612781136989908	-0.8265540725126723	1.3684988536967058	-0.18106711608593642	0.8464952844971867	-0.9559943640562617	0.3874535965638981	0.33015233490371454	1.7597232116143746	0.346495642461165	0.07648934607574161	-0.026156239051576068	-0.8398088275693532	0.5128582974971897	0.35009724128365816	0.8824305124289535	-1.3612291462687565	-1.3708785527089336	1.1569758061463937	1.281368444898749	-0.7354562264759664	-1.4873211752827458	-0.42611946174064225	1.0262232069594677	-0.4697758574952732	-0.30294440278009876	-1.0255217389841111	-0.3848244995401584	1.2467423873991819
-1.6932395534463933	-1.939156139934017	-0.04675695953267085	0.18587801074630803	1.3926033397828814	1.607911290445287	-1.941271974847064	1.7609298530727955	-2.1172292188262256	0.1837450753552633	0.7264977288455883	0.9934748477252402	0.1443710153499765	1.5662185512479403	-0.7783930606137905	1.4195251691105635	0.11661625105992904	0.7588716996540683	-1.0300670747230587	0.4497997510740803	0.41685102816743685	1.8152487415106204	0.2655416478281817	0.045766894056513865	-0.05675986279883135	-0.8164196583379791	0.64839821044879	0.27666151798799843	0.8915576276582164	-1.3255804959252466	-1.4310899876192977	1.1778646943107458	1.288849374223505	-0.7690768545855123	-1.4193969607204608	-0.47472162447125427	1.0033220176052993	-0.45355460146079735	-0.4228673374754187	-1.0491076582358312	-0.4322622107797855	1.10276398995033
-1.696683976350761	-1.880078395928474	-0.06438106974627644	0.1904972499955691	1.3822465011097942	1.6633875553227528	-1.9140196993395047	1.829558837429748	-2.103461694728091	0.16881109865235205	0.5387551032140788	0.9793535595122608	0.21360208285936322	1.4998045856273259	-0.7245175350668248	1.4841619153681964	0.38896015982194554	0.6738865875221494	-1.0717265644105674	0.5030093161240871	0.5081584886947474	1.866205930031477	0.17312096853442105	0.020637738498913285	-0.07377495626017835	-0.7942081365070514	0.7927721100101507	0.20278292079184737	0.8613615409189099	-1.2857783346430627	-1.489923536441993	1.1839806837441709	1.31926327899876	-0.8064983645149576	-1.3431230257988973	-0.5127524076988437	0.9766821708354056	-0.4176268858406704	-0.5700367010976486	-1.0491550385477066	-0.4940476840931655	0.9705906419375179
-1.6909102624573151	-1.821314583292537	-0.11387421641418982	0.17222784963783325	1.4115850101177831	1.7023610015593924	-1.9090050482173246	1.882303639265856	-2.0932794284279845	0.14490578274743945	0.36693432313846164	0.9687129204794154	0.3068286034903913	1.4439516112078823	-0.6804281141422029	1.55965327387654	0.6073721843710592	0.6028763041630738	-1.0628629271292644	0.5445721994553365	0.606511634240975	1.8971959584367801	0.06733580833811767	0.000695094205731001	-0.09599085787860111	-0.7916929624233175	0.9273378746995029	0.13843966982054837	0.7947532985551395	-1.2554914893294775	-1.531010787303821	1.183250695716922	1.3601883629518365	-0.8589387135889224	-1.2658377510406116	-0.5494249486683053	0.942651717523377	-0.3555655219872808	-0.7302799337571477	-1.0317854162140776	-0.5614454862792766	0.8543583862245356
-1.6764738249593858	-1.76741498198786	-0.1938276129786933	0.15867484270094873	1.447833945473586	1.7164801763902102	-1.9156263633433084	1.91197593425427	-2.0875812497574033	0.11125555928506899	0.21268724551681709	0.9617480740567828	0.40786759723079075	1.4153808999657809	-0.6393225784690523	1.6332291125759348	0.7717417869785486	0.5683382894915555	-1.0032355389921204	0.5737565957446262	0.7141079660802223	1.9132738039709736	-0.04977619890114804	-0.021184864589160808	-0.11346002351534319	-0.8200422889174966	1.019358995809177	0.08195517102224342	0.7129944826621235	-1.2453521530571738	-1.5350263410450282	1.194743327735661	1.408310290305944	-0.9244734514398966	-1.193827065755962	-0.5832173614759535	0.8861332143533236	-0.26943581570873	-0.8767702070535398	-1.0072945330055307	-0.6256062282208995	0.7717095384001251
-1.64069488204027	-1.7221640174260675	-0.3111138533227057	0.15262037137137258	1.468966543214761	1.7087202848627363	-1.935217204894212	1.918657550955628	-2.085572298007152	0.06580670696756759	0.08601985519588654	0.9658212496518838	0.5211484573166785	1.418271877618011	-0.6000937410280567	1.7007511858413875	0.8735049255192537	0.5662631917364837	-0.9167174453157516	0.5843677729310534	0.8267063922593563	1.9353346300347851	-0.17300110771915528	-0.052100539577062656	-0.11746258565401443	-0.8636698356598457	1.0528030437810068	0.020942512547491583	0.6298304849999974	-1.2485318743499385	-1.5152372722811713	1.22741497136548	1.4533295537479967	-0.9916297511168526	-1.1239952833715674	-0.6074366210184811	0.8059280467376677	-0.18136988523508313	-1.0059077901539282	-0.9679309698992036	-0.6947098080275931	0.7312672302673561
-1.586505498697311	-1.6809769116928017	-0.4530681366689103	0.14586815644582743	1.4761938001134174	1.7025306404436804	-1.9686317486695253	1.9162561974261247	-2.0827181779078794	0.015528186731705302	0.0034862874533152536	0.9695715515717629	0.654504583124684	1.4609227207589366	-0.5691574421422917	1.766680004422981	0.9173515579117467	0.5747419848262112	-0.8192016566058842	0.5843238646116609	0.9387704066500413	1.9615639261397244	-0.2829853918103975	-0.08503488610611529	-0.12105311933723484	-0.9080421858905569	1.0403031834475218	-0.03537025963633741	0.5535742033243352	-1.2486312406403373	-1.498077122687756	1.2738440816626815	1.4854368334411419	-1.0575375590006835	-1.0640548979268203	-0.6182330105341448	0.713706130320581	-0.10483524552334542	-1.1198403752270205	-0.9128181911253958	-0.7748030115025916	0.7258170149158334
-1.527067675953822	-1.6393620313460062	-0.5826860188069958	0.1486238020400327	1.4742857761294565	1.7159495111624345	-2.004826721832976	1.9182137883767816	-2.0722743118806948	-0.033901462034452344	-0.035320494219274884	0.9591721807797425	0.8075872035338527	1.5408136389904417	-0.5515171281365863	1.8250130038879564	0.9150250019072471	0.5905352627630015	-0.7122818130323654	0.5963401080186352	1.0499665362962844	1.9855750680508326	-0.37144267347924736	-0.11266068581158675	-0.13070215306438798	-0.9414530565098318	0.9947591886393402	-0.07295127347798123	0.4899558025440598	-1.2495334865571595	-1.4817524532300386	1.3405443979473328	1.4972013328706915	-1.12376672423955	-1.016965928456029	-0.617758443962028	0.6021992702624901	-0.03981038297134857	-1.2192415315390939	-0.8541566269920982	-0.8479911986804929	0.7463577109227275
-1.472654405122079	-1.5962326908755073	-0.672524718345752	0.17360567243493558	1.4561454669240128	1.741147410051815	-2.042715519796098	1.9175182456113553	-2.060566047172633	-0.08726740995448265	-0.018857250589131562	0.9295387639066763	0.9721827586457156	1.6504887652563425	-0.5546763450568051	1.8719221564420145	0.8653040787884606	0.6083723398461894	-0.6069082737820651	0.6273723127490095	1.1506197901799973	2.0018603939943125	-0.4328713413048376	-0.14840185020138258	-0.15463343845652675	-0.9719510045856193	0.9188012596645345	-0.09593100596773041	0.4443202263977465	-1.2575622828213908	-1.4682098013969482	1.4167813526905304	1.4930570205716458	-1.1821725000765244	-0.9831806000894361	-0.6074366210184812	0.4755082585991972	0.010838014932055223	-1.2968676289478778	-0.8054117621343837	-0.9015362348038348	0.7820473952642419
-1.4087689713033265	-1.5627144800283337	-0.7325266512279882	0.22100807597371724	1.4179885075842489	1.7628655369557813	-2.0860053817430737	1.9073935348585203	-2.050917041854647	-0.14583611849528438	0.04456931212421581	0.8955838070729545	1.132048977357441	1.7757073577882463	-0.5735115119162006	1.9110728514051085	0.7700731936450049	0.6267947009115777	-0.49706544167919897	0.6612329450535591	1.2260231558830534	2.0103293670642954	-0.4798248180063882	-0.18213959749492328	-0.1795065031754112	-1.0154342700239403	0.8220939727038331	-0.1098770147117559	0.4120316883013235	-1.261350125811397	-1.4622695813745523	1.4913992314245736	1.4702633029268943	-1.2346719493537142	-0.9655561534226574	-0.5875130071718416	0.3457365524214461	0.040516029122452946	-1.356572367026014	-0.7732547444643499	-0.9390740258237964	0.8216525935246869
-1.3227875645530567	-1.534684893456361	-0.7713967857444652	0.2767922348615402	1.3652010174744822	1.786836816220303	-2.138107200152142	1.8794522286528423	-2.0422104663226714	-0.20382293933507908	0.11678075015917011	0.8707047937690822	1.25178210318098	1.8983811761645444	-0.6006035016205269	1.940519450732301	0.643581186079098	0.6396114811634916	-0.3825836966066788	0.7016871433201575	1.270541795508042	2.0222311978152065	-0.5271139049906932	-0.2055297463344541	-0.21327601903445176	-1.0667282233532989	0.7068829958565263	-0.11820575551384246	0.3831401005252403	-1.260304792436401	-1.4557388387431558	1.5571823832647333	1.4257620785222218	-1.2894763065566734	-0.9741032083842232	-0.5726541641552101	0.20994117038015953	0.05225169910495545	-1.4229299818735366	-0.755084394860021	-0.9525315073022554	0.8501953398164751
-1.2123765883535618	-1.485728848774162	-0.7628155622189102	0.3427245885818692	1.3108786593628579	1.8110342806638773	-2.1982859189781627	1.8393940009680176	-2.0365357645506754	-0.2482894282985268	0.18621011341841034	0.8582617390547812	1.304708120785763	2.0177285856866716	-0.6440857554700401	1.9453474039614604	0.48954422925629837	0.6406568546931953	-0.27991618992200984	0.7620976727504706	1.283884989042047	2.043092409876233	-0.5656731292628736	-0.2232960898225668	-0.2674535565543218	-1.1333120954149378	0.5653238720634529	-0.11581514027547926	0.3490217618696655	-1.2579160268152108	-1.4474277798016602	1.5988852890265413	1.3663268470291876	-1.3442658887088268	-1.0116132273689882	-0.5800958589369427	0.07625739020805486	0.03612187587969253	-1.4880674425583753	-0.7505406229511423	-0.937980761252776	0.8558570829314341
-1.096575090308732	-1.4251745923928891	-0.69782100400206	0.4398213508892287	1.2609496848895794	1.812643675207131	-2.267105178034406	1.8056586032186743	-2.027671558413922	-0.2758024479496849	0.26657808886397727	0.8575627707688623	1.3043663250872277	2.134502668187493	-0.7120235302271495	1.9270837056572674	0.34907709455929065	0.6378055514430139	-0.20309011084295273	0.8386225553976882	1.2785280452746297	2.069593316698783	-0.5879312826584094	-0.22500967246580988	-0.3286776215368104	-1.207632564968248	0.4105522215766178	-0.0935901010651374	0.3133494059928016	-1.2568150483175908	-1.4477733448839647	1.6354314844932962	1.292180420936987	-1.3944013298570215	-1.0632203370046471	-0.5984607670596466	-0.04929111223133278	-0.0019464431561249773	-1.5384802373976079	-0.7663419569616863	-0.8924340059975521	0.847909039735077
-0.9993131985466599	-1.373703646958571	-0.6100478901594167	0.5540437439887809	1.2069793607233354	1.7848228981837448	-2.3423075127079307	1.7875713440652572	-2.020487627447245	-0.3012206718772168	0.3482106437530506	0.86149402386936	1.269743815910115	2.2450236730997863	-0.787007040561726	1.8961974546497646	0.23213870497566141	0.6360340501920776	-0.15419218127507509	0.9180746593377134	1.2584555385004703	2.1097351173391767	-0.5960498552126596	-0.22701817437702995	-0.3843981635786259	-1.2627714200752211	0.26903924164859766	-0.049971540988232144	0.2909978230860321	-1.25344454374726	-1.4518720092145865	1.6743641792799036	1.2020973315550416	-1.4327019553094362	-1.112048317658095	-0.6178607212405023	-0.16423570093635148	-0.04444656423849619	-1.579076588339769	-0.7801533178734509	-0.8208554461359423	0.8419772611774331
-0.9181023175189393	-1.3327649264847738	-0.5233028097507829	0.6587317799763307	1.1634468430376155	1.7471630658715995	-2.4123557389858896	1.780565560373678	-2.0203467660557424	-0.33060257790925723	0.4196870449864661	0.866418734432077	1.2142613059887388	2.3509333902013623	-0.8436099476225503	1.85857676607495	0.12011134876804645	0.624722733017373	-0.1429301944312309	1.0007210935135151	1.214766305971155	2.15567127995529	-0.5962016789120009	-0.2303894066989005	-0.42767376451701083	-1.2836142192652333	0.16031916848553587	0.01861516500919801	0.28599432538481073	-1.2377088979996897	-1.4613597391325366	1.696624134700564	1.0953033054833956	-1.4519944778996539	-1.1568556057899397	-0.6430577515652357	-0.25862022409868585	-0.09866622010174496	-1.6118054294094182	-0.781650535728723	-0.73747532670312	0.8286825162159157
-0.8327581290059778	-1.297866797529441	-0.4243545917273269	0.7494119508600037	1.1443806845558222	1.7095380312793083	-2.4697801766625322	1.7722505197118845	-2.0209638731042334	-0.3666522324210758	0.4764469029460803	0.8699561526100515	1.1456789527643267	2.4405465592040714	-0.8692408400873092	1.813504825916268	0.02233283216264954	0.597458515001642	-0.15702838741893643	1.092738294852916	1.1650403578795154	2.1848845215828825	-0.5875437326890378	-0.2203875756625188	-0.44579460781288544	-1.2747311703307438	0.09682008307527823	0.12525739259879748	0.29050316408319965	-1.2055937129427643	-1.4852124782946299	1.6953045409589982	0.994168716637328	-1.458746676118095	-1.2053423620269321	-0.6733850101782008	-0.32556922442447983	-0.16313172899738052	-1.6244652189797126	-0.7903827272074138	-0.6439424473615685	0.7988210968456833
-0.7366974797318032	-1.2652696820194629	-0.3081059036454171	0.8448791727438669	1.1483234647440808	1.6635267462021694	-2.5188778529740725	1.7634319186769318	-2.0233585167597923	-0.4129670705524295	0.519201543568866	0.8806961373891191	1.0561145289033171	2.5033700019627814	-0.8651367802855037	1.7581173899310918	-0.06780279005692502	0.5626325531303253	-0.18032551326823396	1.1771227666713215	1.1196324570385472	2.1863972423851377	-0.5676028883887113	-0.20338395441917295	-0.4280017055325741	-1.2517085536014956	0.07215875075203718	0.25450878472059285	0.30104859362147046	-1.159575196533225	-1.5100887899789917	1.678435266354946	0.915671876693575	-1.4522641225768673	-1.2627749535676125	-0.7029922367507131	-0.3740187562007031	-0.21376937009970048	-1.622317526811005	-0.8003562828572474	-0.5471582632860045	0.7607641017899646
-0.6335240971601103	-1.2301197180093912	-0.19311370087174176	0.952097633291481	1.1719731051947249	1.6078503944355422	-2.5529315759190725	1.7611407189790569	-2.023546331948464	-0.4596652699926815	0.5485358348474445	0.9210198661681419	0.9471305290275837	2.5285108002125454	-0.827076820636162	1.7116479636224837	-0.14842164020379484	0.5258003504430191	-0.20786314204472328	1.2441780884363074	1.0586282825634714	2.167848493794891	-0.5284483554006923	-0.19292957485089585	-0.39416491972162365	-1.2190190895023616	0.07153324502575129	0.39183132772276064	0.30989992551287016	-1.0925228237720472	-1.5267065336204366	1.6369008193686565	0.8531451219129453	-1.4228100587946748	-1.3251820215409502	-0.7292120398601825	-0.4134863293014945	-0.2470347774515705	-1.6212961307924683	-0.8068852898337182	-0.4638636107903297	0.7043041913152737
-0.5211325777906045	-1.1793870287629378	-0.09410361046568462	1.0536325748010464	1.220581952372828	1.548563779234048	-2.571409664642748	1.76995932001401	-2.0225032868828077	-0.5056686270605546	0.5530646099795007	1.0011954314316331	0.8283739623427164	2.5135847896673273	-0.7674153500205115	1.6798912955948768	-0.20371155936955088	0.48701198471360163	-0.22646612976996633	1.3085110943989826	0.9892830088942779	2.1426528273653087	-0.47879401499507035	-0.19060072959687377	-0.35542583616519924	-1.167218201861553	0.08670432243624376	0.536999065533621	0.30568000269224205	-1.0105257609348735	-1.53549875913223	1.5740235814061998	0.7963836402902624	-1.3719838840212895	-1.383255950539064	-0.7544458900051669	-0.43810128249152	-0.2787888542511557	-1.6257129784401942	-0.7926711962710099	-0.398609604277686	0.6321462204391699
-0.40509858119972986	-1.1145412270652915	-0.019990014936043007	1.1490556356978228	1.297346474502443	1.4873458905806487	-2.5784696891079264	1.7919649083210725	-2.0219532566874134	-0.553705168213124	0.531230855525218	1.092036472164525	0.6974487712477615	2.470655556085816	-0.7117637796067834	1.6418369044218095	-0.2215712981099749	0.4489653960097525	-0.24278910754923996	1.3838175211830692	0.9329944840404798	2.117592966294532	-0.42674245828405954	-0.2053517778106737	-0.313899253976486	-1.0948786756176028	0.10728961334639261	0.6755869625371907	0.3013199994460338	-0.9304206322668946	-1.5307920752264141	1.5032942927403865	0.7562662516105221	-1.3068259099658739	-1.4447914573522995	-0.7789556170185589	-0.42849196384046156	-0.3093435477298895	-1.6328020189147943	-0.7504221721714535	-0.34636793894585416	0.5605778269462616
-0.30723822095802367	-1.0510925924521561	0.027551771972869864	1.2464085317302844	1.3888013731727749	1.4271806329528367	-2.576258710252782	1.8350759707681756	-2.018384768102659	-0.605962106632411	0.5062593633267352	1.1685433409425334	0.5639670878362125	2.416380127496355	-0.6666970469730288	1.5896660960403404	-0.21060700816116787	0.41638980410208026	-0.26406262595514235	1.4531085082104371	0.8984073530920351	2.0999533591340698	-0.3703799075838574	-0.2384386687886793	-0.2650066120535795	-1.0105910976022403	0.1327507726639004	0.8050597916092315	0.30878365962152177	-0.8490952855528169	-1.4972066486196742	1.428189755321511	0.7274176045718694	-1.232632992342457	-1.5089786478837701	-0.7957577283261872	-0.3772116614425084	-0.33397124381141063	-1.6325646133537295	-0.7040605370010866	-0.3077546889667779	0.4979116018805307
-0.24482958345951794	-1.0006324370320638	0.04739376913207065	1.3441279639555657	1.4809462583760518	1.3827439446990972	-2.5708344033900308	1.892705308223929	-2.0161376935239135	-0.667785963430024	0.4955104380569343	1.2230273866205512	0.44814368627856904	2.358246492929041	-0.6230849178133318	1.544012873927056	-0.18285677455093693	0.38858412015629284	-0.28132048670534104	1.4920112791918476	0.8829820912302322	2.094732397562196	-0.32187623100482193	-0.2781002255165798	-0.2093743618236462	-0.922002376928957	0.16800981266118312	0.9203199837726656	0.31670258118014794	-0.7631990894803902	-1.4186102764824102	1.3563046522792206	0.6808108021442938	-1.1520166213810374	-1.5685613643618714	-0.8015548044700653	-0.3082989733881282	-0.35574838760570665	-1.6435404797583288	-0.6543964940929834	-0.28004203459647714	0.44827908751505524
-0.18700633395245128	-0.9557023034304184	0.04980203263952045	1.4323395356610966	1.561009338573879	1.3574808000849905	-2.56005551830122	1.9468380483385577	-2.017968891613458	-0.7253586171414546	0.4841845484160337	1.2499962086574496	0.3497274513677441	2.291721884953834	-0.5725731628001246	1.4915499186564862	-0.14645301589229537	0.3603058272195311	-0.29682692113026293	1.5195783857168614	0.8624692291423907	2.1019187644656783	-0.29023697113419705	-0.3293246514751524	-0.16691020468018128	-0.8406511184253018	0.2199267879429167	1.0129077437038343	0.31966178017054653	-0.6751923533998911	-1.2975618901202945	1.2870259808470426	0.6152092350127596	-1.0720392713669864	-1.6261830682297433	-0.803833542234455	-0.2383610873247976	-0.3767617985230477	-1.6612299545874714	-0.5926646857501412	-0.2682119860462149	0.4010813927244546
-0.0969820358181801	-0.9012300361108545	0.07114800463736601	1.5025643373262454	1.6316308683566085	1.35204365635778	-2.5444595465608595	1.9841550192419966	-2.0177575995262034	-0.763215546395225	0.4718114289234795	1.2666366211496292	0.26459242074285155	2.2090934607232424	-0.5234738017851656	1.4083693744999555	-0.09051039775695077	0.3245690758358074	-0.31261737063495915	1.5651881524854168	0.824649975697404	2.1051139627686957	-0.2690216068315054	-0.3807117915126085	-0.14344560457942152	-0.7790702980682072	0.2902808008617343	1.0754388269802684	0.3261623874201649	-0.5886204665527518	-1.1626034156350433	1.2125016903216204	0.5306908875484848	-1.001521647631616	-1.6890300279206787	-0.8023157474219081	-0.16658702572304843	-0.3968985301520528	-1.6521478116118349	-0.53933340670286	-0.2690488498057909	0.34193012900433783
0.026526358475171884	-0.8329930856624088	0.13798445609015036	1.5652596906931255	1.6965424075452706	1.3482681037536055	-2.530368551229126	2.004558656111946	-2.0179219378162907	-0.7946032535613262	0.4638722411047188	1.2849694593899472	0.19245608979591772	2.107998470600504	-0.4880243358705165	1.310129712348543	-0.013544556359227322	0.27784025308585203	-0.3204830104831638	1.6140947022349963	0.7805203878544067	2.1090749524005368	-0.2470231518690535	-0.42508188689820603	-0.14997919865872275	-0.7432183437645643	0.3770363942591481	1.0962539003033336	0.31763936902622	-0.5148270846509112	-1.0296745892281365	1.1517301870531509	0.4394157513493413	-0.9540198592896294	-1.754783561857804	-0.784883608078883	-0.09937790052931231	-0.4092043105920008	-1.6158413239475276	-0.4972928559755566	-0.281128176922735	0.2743177547467627
0.15124030078505185	-0.7416183583354127	0.2247009800145061	1.6274251122149654	1.7545435203861186	1.319098915085871	-2.5159376287935133	2.0154072349011973	-2.0196525206261904	-0.8269254039178678	0.46023262339387844	1.3025607525959648	0.1349855844851032	1.996724383855345	-0.4713808148704716	1.219458762901358	0.06922188394564233	0.22985009640634294	-0.32882989810543145	1.6385040687903942	0.7302514773857023	2.1245039501093244	-0.2227273646139373	-0.47555884505690554	-0.19147214587148054	-0.718444853913461	0.48303397938402987	1.0648188916113575	0.29091465033334263	-0.45102995156320064	-0.8938018982593208	1.1090913992051266	0.34412999034466996	-0.9329654118907709	-1.806016557976627	-0.7559023184506293	-0.027909868183965913	-0.4006526537303238	-1.5858840547768267	-0.4441558362069656	-0.3116826069532129	0.2085641244530013
0.25025454269972114	-0.6171531947747717	0.31760950161315316	1.671051751357841	1.8000685502026907	1.2713346948710793	-2.499048771914468	2.0136856878754585	-2.007588748596716	-0.8549586996311028	0.4539373888516753	1.3121972899794958	0.09195420358178724	1.8805963099410097	-0.4680657475780324	1.1378293078983006	0.16695302723873023	0.19137158690279593	-0.34745655375398904	1.6428729465699097	0.6814703693360411	2.1484132380013277	-0.19716904343798253	-0.5360732279567442	-0.26914791846806574	-0.687861116954197	0.6053100946806985	1.0010540881835561	0.2630605332092177	-0.3957942180562588	-0.7622378352154388	1.086274593943168	0.24101794065698817	-0.9390157951959172	-1.8336187354715534	-0.7273669577565192	0.052310600894510104	-0.38384515203677677	-1.5763436638577393	-0.3971640428886524	-0.3507445583523176	0.1430850301926367
0.3327269436161665	-0.47550115117701475	0.4193419768537188	1.6813191808554806	1.830523006817535	1.2106083240106194	-2.4844696761258827	1.9942891717518278	-1.9880827997161419	-0.8787955581594264	0.4354903362195316	1.287868226342209	0.04854614986784178	1.7766174803824661	-0.4781083559379894	1.0508990433610443	0.2755484501546396	0.16167233713224496	-0.37596851204026027	1.6311201530792878	0.6606154837035914	2.1815384284367467	-0.17353249066684828	-0.5861891642529213	-0.3757077266661956	-0.6476417285826749	0.7398348426011145	0.9308856896843732	0.2277121133165097	-0.35165571186106587	-0.6402096187465358	1.092025589362969	0.14140404704968382	-0.9794033965747101	-1.846461929170415	-0.6917785559388763	0.13016954421107535	-0.3824897951002088	-1.5787121984088324	-0.376250373226721	-0.39305425336305305	0.08346120444782133
0.40812536099276786	-0.33252438619542546	0.5178761258551433	1.670464410229588	1.8561898017752079	1.1367588630501668	-2.4717529160089757	1.9629079187470044	-1.973235338283147	-0.8945167946931125	0.4090092523103636	1.2208311360165731	0.0008447236549510906	1.6985789293133162	-0.49241412135472695	0.9666312308852832	0.3789643909247853	0.1390027548698253	-0.41719408980033557	1.5943176633754668	0.6709317688678185	2.2142373409403584	-0.1627849708976879	-0.6061521478059637	-0.4919628166834179	-0.603058805637977	0.8649462420505385	0.8609432472568701	0.18229979034846622	-0.31599513756270814	-0.5220832257385887	1.1104765046927274	0.0570193870789273	-1.05241431013363	-1.866881949369596	-0.6409099287172914	0.19860278643042356	-0.39069723432720194	-1.59083644520184	-0.3957710617195069	-0.43651062978052657	0.03107432856695965
0.47124441071529954	-0.17738709288568785	0.6308931717995869	1.6437867579305585	1.8724432090334129	1.067498351395479	-2.461502806415088	1.9211564693074312	-1.9585689843535128	-0.9066782476441657	0.3824886502935857	1.1357521485645559	-0.04061369949286145	1.6467090796591677	-0.4968493631975012	0.8974135009336079	0.4673314094848304	0.12337848941987373	-0.468663933701729	1.533918111025002	0.6972889582741428	2.2422057001122293	-0.16049562932604158	-0.5926723033334425	-0.6109002960330691	-0.5558905177048826	0.9771732489576946	0.8051863270093715	0.13075457124795364	-0.2975209568517442	-0.40995829213471113	1.1342385508617645	-0.0034519224888691657	-1.1481935769849292	-1.8926012258676983	-0.5782630501066965	0.24450717489089477	-0.4117805644515876	-1.6115017711336386	-0.4515945451714497	-0.4815410222904798	-0.0224241932196213
0.5303205690538301	0.006138565704144195	0.7515776337726876	1.5975325400560294	1.8693206679378904	0.9949712037894839	-2.4496634649765694	1.8637600285242637	-1.9517439145509052	-0.9182509671565523	0.34526654473613866	1.0577409013437578	-0.06559268717559356	1.6208615979833028	-0.49055690441909966	0.8502453315500386	0.545918470903789	0.11735037738930343	-0.5240153170267099	1.4706608588874335	0.722209648793115	2.269574252282707	-0.15658417138774874	-0.5443563915349164	-0.7164384418365601	-0.5069011657452706	1.0833810450233785	0.765128834622127	0.06154170847103644	-0.3061419762067528	-0.32719764204360263	1.1636580042419802	-0.030272975875838704	-1.258086711118867	-1.9069737627342846	-0.5078430983321154	0.2616193108114365	-0.449483152250553	-1.636523213058006	-0.5083466827361566	-0.5232987433321334	-0.07685883787417594
0.6014091522713412	0.21056308404203888	0.849721510822312	1.5364490627178111	1.8521695741189657	0.8947624700395179	-2.426696595265774	1.7967361428567563	-1.9598132599784601	-0.9228478799945103	0.2800300526942731	1.0021853408314887	-0.07633832541218899	1.6207366791958606	-0.472754246275665	0.8069051899607681	0.6188207348456898	0.1223863235249146	-0.5894295124142641	1.4201077471606494	0.7414228214114476	2.2884511971567347	-0.14387892496918747	-0.45237717363094443	-0.803548825188585	-0.46199458474018557	1.1869637678771077	0.7275026295661482	-0.02537819560198018	-0.33534374162918235	-0.2885205982748088	1.190807943563121	-0.020619624781420754	-1.372002352834798	-1.918452058767325	-0.4364494668664663	0.2588905499418419	-0.48140933786748014	-1.6598441686379997	-0.5484114744582438	-0.5562070752565681	-0.12303939916399723
0.6703449711736231	0.4095955723723036	0.9132882448252587	1.4773925746868692	1.8314418154149774	0.7805085066134242	-2.3869599884302852	1.7201446100992221	-1.9784673328247038	-0.9265959213627634	0.18432114787467366	0.9751349133601931	-0.08579351050125414	1.641505319885153	-0.44215887007913224	0.77129639955007	0.6583090225057721	0.13713735779286815	-0.6573840649042476	1.3746040921639584	0.7643212977229277	2.2869158421280114	-0.12382621057460937	-0.33769425690773264	-0.8839069871175991	-0.42333889374475253	1.2799026391917419	0.7025570792527918	-0.12127637945208022	-0.364358698425662	-0.2844131854610903	1.2032364576680763	0.005115217720718157	-1.4733296512638319	-1.9425679916218446	-0.3741012379090143	0.26237418297723114	-0.4971250242510147	-1.6878801090819404	-0.5650514399889877	-0.5875129021094747	-0.1552546274763002
0.7152473292606815	0.5911168999100347	0.9433487039419564	1.4323836966481824	1.807204278275547	0.6688121755966104	-2.339652013793869	1.6390241812355852	-1.9939386089914997	-0.9266369957887166	0.06568778883076729	0.9575649085283651	-0.08954977547392973	1.6797161924095672	-0.4065275787302259	0.7626705367626017	0.6537138112118168	0.16441096539120156	-0.717796439164658	1.3240034130911662	0.7906528353634065	2.278771292970732	-0.10504402082188694	-0.22290964388521778	-0.9513156833038533	-0.38850080806400983	1.3533534181652875	0.703058701731919	-0.22877935105890637	-0.3896374827031425	-0.30315243625339006	1.224719630957177	0.0441853877012383	-1.5561216484564668	-1.9688463828264282	-0.32642775286694165	0.27681366339185226	-0.5012233654639697	-1.7363384488370541	-0.5549499574970899	-0.6203215226072366	-0.17623188078220198
0.7294943234988713	0.7586665566026596	0.9529436826593829	1.3980926901754194	1.7799638915820246	0.5752976532035858	-2.302498271875887	1.5631156022341481	-1.9970207903913018	-0.8980526181939391	-0.06562297913428741	0.934264782976949	-0.09901542369662393	1.73328850668114	-0.36184073137875894	0.7698145823393736	0.6348644966142756	0.2026109172775515	-0.7738657494968477	1.2767836746115666	0.8055565113196833	2.2712378679280794	-0.09124404562386487	-0.10867927569390097	-0.9954405673851063	-0.34888584137152434	1.4230409085888824	0.7323019365286095	-0.33232942815636873	-0.4082785987819765	-0.3339252255446661	1.2657580604377714	0.09684711952271383	-1.621423679257243	-1.9848140410615038	-0.30188120603329965	0.3146847838717401	-0.5129160082421365	-1.803717459703114	-0.5260337531593535	-0.6430201166648436	-0.20211477796354532
0.7238153312352958	0.8967342629144743	0.9504640279412385	1.3704655766540275	1.7558460459840248	0.5141450102749128	-2.2737933164372217	1.484975621329149	-1.9981845737925323	-0.8367079630324499	-0.20704247902586803	0.9126393428618466	-0.12460476084102554	1.7938812568069555	-0.3027312308313885	0.779509642504479	0.62179472611841	0.23549949527196096	-0.8189452541033104	1.2447086472956292	0.8013624476039324	2.2556013898100042	-0.07928193625997432	0.014556299800635253	-1.0388927519472555	-0.30291469831239365	1.4890522710965188	0.7880678950189755	-0.4195995332933376	-0.42435208991690276	-0.36704260830575336	1.3158745461546657	0.1477263514306213	-1.66830860922807	-2.0042350548366055	-0.28728419284955997	0.38064939008943616	-0.5495859431370509	-1.8631571869223866	-0.5079818543347133	-0.6474394695398813	-0.2345640369928418
0.728460996627561	0.9894130128536807	0.9388796141524416	1.3473340516180536	1.732999042928847	0.46223116196751446	-2.2440395260882973	1.3975638350533526	-2.010503237863775	-0.7577355333992676	-0.3548204424318272	0.9034037365255688	-0.15686957724048817	1.866287755116576	-0.24062810438428262	0.7834370604775442	0.6233422543204985	0.24963707680990826	-0.8486800550941676	1.2183417015006668	0.7706957615355522	2.2302472837951486	-0.05610884530788133	0.1491360974823445	-1.0899043973553408	-0.24954621380079267	1.5371700681554832	0.8602834555275696	-0.5003208785343942	-0.4358825542547914	-0.3925181910822123	1.352888682664529	0.1868188026600601	-1.7025571769968804	-2.0406186221333145	-0.2705107191799043	0.4668986355190542	-0.5961682702307511	-1.9043222069991927	-0.5028837327768885	-0.6422259863738414	-0.2688495370323955
0.750036000594792	1.060078619172486	0.9246965602943418	1.3273909498497343	1.7102787720940071	0.41076968401822056	-2.227917684212876	1.306967029417324	-2.0286475266264823	-0.6629117982168798	-0.5011638985315591	0.9201825234499859	-0.18183112636717244	1.9595521218208052	-0.1869863543956475	0.7818588649116809	0.6431811447751579	0.25675751028319327	-0.8717720589414053	1.1870387288007074	0.7038087820932263	2.1935081618670598	-0.02406205866534069	0.26662074725133567	-1.1426482440251196	-0.1933505956291806	1.5659023147956999	0.9289921778037057	-0.5723222172830332	-0.43906227554755645	-0.40678696701229644	1.367965743073477	0.22640701167796085	-1.7277966575365995	-2.0843282365399363	-0.2674996761016441	0.5867090894008827	-0.6220383768374591	-1.9247777326677238	-0.4852345666031919	-0.6377532166630864	-0.30176235690496706
0.771912391566155	1.1298645276973402	0.9100708809299322	1.3027535351541069	1.6810634749669013	0.36681146441247525	-2.232679569027044	1.2133488615423398	-2.042874527168331	-0.5576688503176319	-0.6367228630646415	0.9613684313837199	-0.1895110664505814	2.059697729158984	-0.14449764666904036	0.7796240918012403	0.682985254517299	0.2675555302756477	-0.8902843196272763	1.153306162427718	0.602043951689538	2.150646481679469	0.016650664921180884	0.3499659493445416	-1.2056717802212125	-0.1433746715095927	1.5957420141972098	0.9858517636809971	-0.6402480911499252	-0.44092638715544	-0.4219218427689153	1.3794817721443713	0.27725839202471897	-1.7432218105782895	-2.1146190979910267	-0.28174485544743455	0.7615487040716028	-0.6210487511377432	-1.913846034739602	-0.4527316726564658	-0.6415386897542757	-0.3199627457419255
0.7844285632948996	1.1791862506782014	0.8845604216415369	1.2694738152856275	1.6516369574725676	0.3150585555594022	-2.2453353165868437	1.123321708578448	-2.0469930459484798	-0.44905437662137093	-0.7657455325991013	1.0253045152022837	-0.18756492359565757	2.159011734283621	-0.1078468341351915	0.7882680255303021	0.7487815216128769	0.27310477359350915	-0.9017356498576365	1.128260125241135	0.4735200542146119	2.098010588028928	0.06839857423350977	0.38963767570237157	-1.2705872838147865	-0.10499584463810503	1.630662665850764	1.0249692788100577	-0.7170384294481157	-0.4389867571668541	-0.4596759215710479	1.3946571001723724	0.315532007356363	-1.7526963119077763	-2.138813142458951	-0.2983833231095054	0.9931006404414309	-0.5869389349007907	-1.8759108345051954	-0.4250568324898726	-0.6573963677176466	-0.3283428456465785
0.803536499356877	1.1896977768670998	0.8590690000093273	1.2265802485283899	1.6414631764510788	0.2665983809475275	-2.2610823670400384	1.0434475916383812	-2.0285972189866595	-0.3424080525020461	-0.888883955910498	1.1059235882614085	-0.19501118702802703	2.2579831050198447	-0.0711148495324781	0.8007128806412723	0.8392592844213482	0.2642253583127575	-0.9138812391718906	1.1144875490584765	0.33623180340911535	2.0259394385848237	0.12310305032248428	0.3730306700263052	-1.3405816687775984	-0.09103955309440935	1.6636042584031183	1.0471762415346657	-0.787209967637603	-0.42424874897488873	-0.5205391184720884	1.4068469643453425	0.33209811592808586	-1.7551452765789068	-2.1581437112080053	-0.30652868556713575	1.2597235295950597	-0.5201822273742913	-1.8200377117614615	-0.42593810629076045	-0.6918288600212239	-0.33816313457888403
0.83778697961218	1.1799659044093107	0.8429298269781805	1.1700674333536374	1.6437267547198737	0.22807730506899276	-2.2850457751835727	0.9696791442228712	-1.9887401528764914	-0.24016696056623021	-0.9998903201857591	1.180149052938677	-0.21396689745188163	2.347735469242846	-0.03944475514417567	0.8184645689336388	0.9550554508081974	0.24791878319371746	-0.9301647704123065	1.1080622983207644	0.20131206565002638	1.9351912799338227	0.16086320249286817	0.288861727908751	-1.4266830028509667	-0.09407725946840736	1.7027034933921072	1.0727951409416248	-0.8324384350470716	-0.3938863852806	-0.5995860374888122	1.421086410287127	0.3410774592426841	-1.7548386942746774	-2.15691036994371	-0.296440054818509	1.5505023280541093	-0.4494562602478435	-1.7438912583146657	-0.4576734391851006	-0.7444230764687917	-0.3489240469698749
0.8604082270366122	1.1712862195089928	0.8334395553697739	1.1010482266359534	1.641206191670951	0.18348402707590916	-2.3194423305923144	0.9036183177690311	-1.929863445070702	-0.14146169213124088	-1.0945717542075102	1.2387382067730812	-0.23280053798340247	2.4301925762792322	-0.023470091991577097	0.8525313056616607	1.0868637967554267	0.23487039323761766	-0.9510951039301474	1.0984353992940439	0.07893176609511393	1.8444016252009643	0.16708797416586138	0.1756584923403875	-1.5137765687150135	-0.09662752900447194	1.7562508852390781	1.0882957274588008	-0.8457460754772672	-0.36239919517899555	-0.6849668582672661	1.4617130516497867	0.34329444351018423	-1.7587910203653405	-2.134726671736587	-0.26495501741322375	1.8513953934372824	-0.3752128191669703	-1.653329318357604	-0.5151694476462565	-0.8049692791935227	-0.35486932729965304
0.8631250156024322	1.1598087506443828	0.8316452562743031	1.0208474579879356	1.6361369028574757	0.13325786818143687	-2.362627599584251	0.8372522078389633	-1.85619629115705	-0.05876518121161204	-1.1856491368152693	1.289780631956981	-0.24871496423253783	2.5109365113735556	-0.01850236137704949	0.9003741235314011	1.239042666995447	0.223483959402096	-0.9697454275020201	1.0839676080543434	-0.024406372613769312	1.757263625671555	0.1530003330111926	0.06782990619015024	-1.5839139023256357	-0.09110974399907117	1.8127258489689122	1.0829360494385758	-0.8320050612304304	-0.3275852216748367	-0.7694553337698953	1.5020495695657181	0.3415676467189144	-1.7658904322777276	-2.110433959967519	-0.2190161550140616	2.171165363452923	-0.2910139586829752	-1.5511952375635	-0.5917170795126279	-0.8808746027482597	-0.369662768968072
0.8549531222618201	1.1262870900019388	0.8277425367563016	0.9218738537293941	1.6350209552506203	0.07097864907248633	-2.3986714940348666	0.7721512933464583	-1.777347450341664	0.003055252717171837	-1.2738614566213344	1.351005996128632	-0.2528653405718916	2.5852738972262093	-0.03259383253198395	0.9638181876438392	1.4018489502967453	0.21174072142769323	-0.9569963061432443	1.0687058080389686	-0.11264417182822603	1.6614152213231743	0.13357489021652477	-0.03421724534475001	-1.642821358339209	-0.07819071804649706	1.8601309796675995	1.0686827404370673	-0.7927212568815556	-0.2886376104900833	-0.8595122187633271	1.515568386301116	0.3284996942275689	-1.763574443063853	-2.0922298429065216	-0.16813934561019844	2.508751336678833	-0.18656004175805224	-1.442419322119128	-0.6784372643387109	-0.9757927586960882	-0.38817369856411843
0.8438491639238658	1.0706625910620635	0.8264908108621137	0.8053860019922983	1.636879694482228	-0.011357105817394903	-2.4225884164206053	0.7173891027653808	-1.6999810079797197	0.06389332329190267	-1.3492817649941846	1.4147256481429271	-0.24284165855567105	2.645388386851532	-0.07686183200810878	1.0395926575704864	1.5490325679388692	0.20248572284285613	-0.8926234993815308	1.0543880368905247	-0.18722668102422335	1.5673511484946618	0.11128077857640772	-0.13271519603400042	-1.6822793895066765	-0.0766114226915942	1.905859549935996	1.0401580459483164	-0.724961728520042	-0.2569715610657615	-0.9528672818840687	1.5316983140570577	0.30841871863877923	-1.7450428355901555	-2.0752631782473676	-0.12727752731446168	2.8475512259551423	-0.05164286416360777	-1.3460713117435454	-0.7516351081554713	-1.074791960892743	-0.3988626015037268
0.8366072647674339	1.005999628513749	0.836152421376189	0.6813687019569331	1.6510103370497906	-0.10242708839066646	-2.444151997317951	0.6746179435701604	-1.630372003678429	0.12226008257176657	-1.4208213951997757	1.4575649531387846	-0.22123179990135533	2.686618724923831	-0.136562265216815	1.1300738621309356	1.657191103641264	0.2044825740762434	-0.778492828504844	1.0496093481300164	-0.24798288842945845	1.4890254078033278	0.07449149900970584	-0.22458763282370509	-1.696338809455958	-0.09198323081264732	1.9597504572228122	0.9833978807425631	-0.6336205360146246	-0.249451520208373	-1.0619958600274597	1.5596484325619138	0.3018568908319571	-1.7111008501255742	-2.0526930331107645	-0.09740028872677947	3.1806130666738923	0.09772069728647471	-1.2650442416460124	-0.8004794716681248	-1.1653050084550582	-0.40702667305423185
0.8406630727373259	0.9311045731934376	0.8323829654514862	0.5537169526843391	1.6895650947478338	-0.1932447874949956	-2.4545008891471545	0.6413829589416441	-1.571156557764501	0.15418518014409158	-1.4945898466745464	1.4746453253642322	-0.1914293076158286	2.7008701740168615	-0.20497408485609422	1.2238560253558632	1.723592696394121	0.2164323828678934	-0.6143991715111234	1.0615341158715903	-0.29448953990747856	1.4243405609298363	0.0215050279395931	-0.30387006775978403	-1.6900658864403098	-0.1164837560345087	2.012246794365778	0.9131571763004441	-0.5229526222923273	-0.2766103147002008	-1.1826330676840489	1.5729660346487746	0.2956794145689975	-1.663547349105766	-2.0228872858902966	-0.07347558774625637	3.488162268383834	0.25592097082695586	-1.2087349551970656	-0.8386916931958727	-1.2331230230821475	-0.4178235901709149
[truncated: 123 more rows]
