# Supplementary material for: Obesity dysregulates feeding-evoked response dynamics in hypothalamic satiety neurons
Source: Sci Rep. 2025 Oct 14;15:35837. doi: 10.1038/s41598-025-19800-2 (PMC12521569; doi:10.1038/s41598-025-19800-2)
Supplement: Supplementary file 8 — Supplementary Material 8. [file 41598_2025_19800_MOESM8_ESM.zip › Supp Fig 3/Supp Fig 3a/Supp Fig 3a/NCD_to_HFD_2nd_MPK119_matrix_6.csv]

-0.18933550484332234	0.4412765096758978	0.7365047358545785	0.3432385818267281	0.5312046350249829	-0.44255472414123964	0.20022753563241813	0.3119504749532935	0.6281721863336176	0.5181080140065415	0.04353602939849496	0.18236676961254034	-1.2333202417794313	0.0310795789226726	0.7340966196909738	0.5142764577570119	0.28909838762194917	-0.3727361329336028	0.21322478528637503	-0.17257562784577826	0.9625819486761216	-0.06872487884278776	0.4692619945382802	1.692743828237802	-0.19690313213522725	0.40822215559465735	-0.92157116477119	-0.08704753119145323	0.8658839792244656	0.34604965993485604	0.6283089284898573	0.10231476347590691	0.14841233491790873	0.6447400851692802	0.4764236021521741	-1.2660597151201947	0.22442430869885452	0.44681778781820636	-0.5157530695839555	-0.9072823784701566	-0.05139555495368986	-0.7552756571474826	0.17187741443803323	-0.20383355727630006	0.20416580244186516	-0.00529604411008372	-0.2849296926148067	-0.9631854092497925	0.30640303869980706	-0.9519642493628423
-0.2317879965702897	0.48775712239390323	0.7839033918088965	0.33564753875736064	0.48781682485386657	-0.39284193637173637	0.1444634843710182	0.29167830645082315	0.6568684623761791	0.5226959036629488	-0.028666224465700607	0.1685138734572385	-1.1961092075869866	0.06545971337607015	0.7472649354288643	0.49263358396279544	0.4648108669935469	-0.41021487115657257	0.23106841541868045	-0.2005949664235772	0.9804845639563258	-0.06965285047658214	0.5157649570179879	1.6901591686595565	-0.18908235626164419	0.34202055533092623	-0.894558436412152	-0.08861033826005965	0.7694083908571114	0.35730076959128454	0.513711123938219	0.008282573079884857	0.18600076269346416	0.6284122839538943	0.5346676358265907	-1.21868143704411	0.2057405552975486	0.4781792159764262	-0.49034151101884327	-0.8513200018404379	-0.04862258449444708	-0.7024095107682993	0.16294253264950734	-0.20107779599829062	0.14234046844561193	-0.0009620899373479006	-0.24226588403045474	-0.9090658095742827	0.2828728290381993	-0.9715399999813946
-0.25306291163640166	0.5457783760018133	0.8445431272043638	0.3555677547061576	0.46949056568411557	-0.325186477968585	0.09075703714011935	0.2623027111430912	0.6712137687144099	0.5527300266713918	-0.08481459931554952	0.15003790634315864	-1.1570130820340747	0.08652198153847306	0.7421533800445125	0.4525372179422133	0.5857238128851373	-0.4056387488471749	0.21415433729608505	-0.23217457673934327	1.008404817513542	-0.07302039533632221	0.5161832472553893	1.669426562929451	-0.19616751460256285	0.25676544709061383	-0.8716645878143661	-0.06933571774722315	0.6621458743704174	0.3175241192907735	0.43395194814079435	-0.027924002266329562	0.1944376962310257	0.6416455780817886	0.5775448395096876	-1.2008220613795437	0.19426892432317278	0.5050928889537094	-0.45956935115157654	-0.7680174271845134	-0.04773347333132553	-0.666955904015548	0.13916641749658934	-0.2150709393766249	0.09155750055983652	-0.04229827531600092	-0.20369983181671972	-0.866503110605286	0.23392534234949847	-0.9541717088371947
-0.2571715709899478	0.6235442349511389	0.8590634429173247	0.3769359316559102	0.49938168640970454	-0.28669336098164594	0.06199531123550916	0.22682390981365957	0.646963235062495	0.5990976674943984	-0.06209393832320743	0.13198073506887345	-1.1205912207040765	0.10291621231949159	0.7270637178074597	0.407847693255257	0.6746882834019517	-0.39103815126281827	0.19310124042755777	-0.2669317295812458	1.0257400275007134	-0.07099228123101872	0.4838566865171502	1.6053870769876604	-0.20030052363476536	0.16817597495439826	-0.8445744369034259	-0.03814812054473	0.5863980425673854	0.24257354536738543	0.37338342375319655	-0.03868036054508388	0.15328560846870998	0.6641118550398112	0.5662745815136141	-1.1896388823626665	0.20791871307749485	0.5163786715476182	-0.45031013072058423	-0.6764081416450282	-0.0689444965743104	-0.6410233249462336	0.09853602934740899	-0.21554554270783727	0.021589414575640398	-0.07869790331741944	-0.1547080720228728	-0.8401086865163347	0.1797906562675158	-0.9327858414496744
-0.2599469631126919	0.6803245288964292	0.8545975306896413	0.39408351733158903	0.5535094154161999	-0.2773295755916832	0.033680890554920795	0.19854062546455592	0.601817145837926	0.6302227938163225	-0.007745259593248765	0.1317066141555517	-1.0643245899101168	0.11796300067247815	0.707667144625973	0.3745222495406152	0.7848943962052204	-0.38373661701645234	0.18758422363480204	-0.2800602316149991	1.0023159717482975	-0.0835234000669797	0.4570406449933614	1.5116374429641612	-0.19991529234792327	0.10223028945466554	-0.8073790945180772	-0.010766095642638824	0.5294693552345584	0.1844579651521375	0.2834989214074722	-0.05280645373370405	0.10765816820005178	0.67897248668884	0.5229828482214809	-1.1669588676697245	0.2440374094196051	0.5091286193079083	-0.43792945010551476	-0.5985788391681284	-0.0804774127605046	-0.5998757246204522	0.07057523180823733	-0.1963654442128959	-0.04462108927168094	-0.10733791760477704	-0.09554807429697942	-0.8078504162560998	0.14005492022551097	-0.945182933857635
-0.2628451857123662	0.6966529455098533	0.8425042213926771	0.4054077192588677	0.5987373931747325	-0.2937317879943117	0.004133895479249629	0.1841014676617592	0.5694147630177339	0.6545570025964259	0.025271056863804753	0.162204741325258	-1.0031438940341786	0.14737085338525555	0.677095813886266	0.36489660612711483	0.9042243914919098	-0.37987211631888335	0.19296306377746486	-0.2745121414900002	0.9705060570788363	-0.10737869098501178	0.4502691928893552	1.433226617434693	-0.19375417287259553	0.06367744632139617	-0.7652937437545203	0.00871552826261906	0.4932428055117679	0.16789446286668464	0.17875339145047556	-0.08237562948042942	0.07662914143899884	0.6954806712319357	0.49260749773815027	-1.1400327625951463	0.26984293203622745	0.4872913034908146	-0.4228146063382463	-0.533820506005959	-0.07505823620587483	-0.532276428068045	0.04325099974267287	-0.17723280605107536	-0.09648710937308946	-0.13351883192782335	-0.04209229849230898	-0.7682267566909138	0.11797354901513314	-0.9811468636137736
-0.2591605407217568	0.710253603780205	0.8255463279925499	0.4107745959250702	0.6146685504134657	-0.32901352113842813	-0.019113906028924904	0.17894820623234825	0.5544885571278232	0.6813305782676436	0.05731372642523537	0.2223893553413878	-0.9547824568029549	0.1845556123900802	0.6487910456897718	0.3639391499300868	0.9898074583430834	-0.3829148634885068	0.2047026955294169	-0.26048382315866264	0.9372527527870954	-0.13332771269080865	0.4449232184887887	1.3759790613151661	-0.17309235410426851	0.03853606679524755	-0.71897404302373	0.02320086971996537	0.470013348430484	0.18274892213650507	0.10099459626594813	-0.10507005186155059	0.04866403476348461	0.7136167486635527	0.4938293481228263	-1.1134441839121652	0.2804548245429653	0.4583816494389502	-0.4079621132567155	-0.48057346141534346	-0.06666009710074648	-0.4436557133554747	0.017803759252372882	-0.15434795832691178	-0.1375006663372114	-0.15308148695062324	0.005943663513447915	-0.7353554664512608	0.10898538454918417	-1.0177793382392877
-0.2490508490753703	0.7206415193084449	0.8080986698483584	0.41555778251309405	0.6150738116052538	-0.3617686931975247	-0.037727660916647046	0.17838049528207534	0.5327982694804954	0.6984546455517224	0.09389870953678381	0.28750764075592095	-0.9106349875368694	0.2145655423989061	0.631535401464496	0.3599766481522054	1.0264109758012359	-0.38725024872485503	0.20960235878908262	-0.24211218522794292	0.8934416571499756	-0.15879065401699924	0.4259507684352629	1.3263564767845493	-0.13531936171979173	0.019469883165599805	-0.6619597992930787	0.03502106697995165	0.4465691159053953	0.19739863538323654	0.07122518203239342	-0.11887459347837345	0.030721834233218344	0.7198829589054974	0.518195143677357	-1.0751780191452123	0.2897387899058185	0.4275120476192395	-0.39058046429766524	-0.43547755207700417	-0.04959972646579915	-0.3571209450677859	-0.003553068774843779	-0.11228487115311224	-0.16140900616801013	-0.16703514327196567	0.04542471726822025	-0.7073982480615465	0.09993014422901099	-1.0433000925736222
-0.24486260612631405	0.7205426022338882	0.7943865690517419	0.41607627679891507	0.6076965109053915	-0.38710800851184285	-0.056581990280675135	0.18513412510773053	0.5050015247539179	0.7104630394404869	0.13120700419387546	0.3554509203711743	-0.871129867803186	0.2413160841730574	0.6211953765464038	0.35383708863409746	1.0231662303084315	-0.3964865042283798	0.20127878581025957	-0.2305922337446908	0.8433268346735817	-0.17991027677687527	0.3992802191679616	1.2722953312991496	-0.09774533021768753	-0.0010505166151702	-0.6102963755959868	0.048222102858098054	0.4291796888663415	0.21285891438363563	0.06931790246718905	-0.14555993109283413	0.017698629796911496	0.7209468576989759	0.5591296302355374	-1.0326639842358725	0.311319358700268	0.39712829802959226	-0.3712775973280693	-0.39682300336044624	-0.017045933582397407	-0.2816995849813204	-0.029345213814581977	-0.06234562869704557	-0.181937457673655	-0.183198344676462	0.08049186172547987	-0.6920252217368886	0.0949799461873156	-1.0515177283768091
-0.25284675993875055	0.7098008705394454	0.7859863820705668	0.41572551660924484	0.6020174396877358	-0.41159591500704973	-0.07344274652867798	0.19599908505141267	0.4873684456141801	0.7184868537903191	0.16390796064580598	0.4266770336094107	-0.8413695921457386	0.26497408379828935	0.6253458288497418	0.3491545374420903	0.9936503491756705	-0.41144241843697654	0.19801153611127173	-0.2296111810880066	0.784076243487684	-0.1953562381682085	0.3720149703022687	1.221501105940202	-0.07814348899350262	-0.019077044662905197	-0.5692025496471376	0.06604175912928302	0.42043778253629227	0.23393632987356164	0.06109180395212702	-0.1528437754205103	0.009852701354916638	0.7161019066526209	0.6170053597244736	-0.9948053323347048	0.3445956935937341	0.36352538438232507	-0.3524996760043299	-0.367508380826063	0.018747393043863202	-0.2163203096352956	-0.06352980839504026	-0.006442969867984044	-0.21319591579278754	-0.2068033630940175	0.12198114132061462	-0.6914046787925485	0.10707506422089837	-1.0449424424225395
-0.2805604427835636	0.7121044551580209	0.794686763163527	0.43417196631152366	0.6106601940122353	-0.437752895769704	-0.09880793476554818	0.19046183546490722	0.4630284307778426	0.7395911462097946	0.19477080601971625	0.516125298301246	-0.7777126224116699	0.3064055900903974	0.6301798850618647	0.32762755948512895	1.0175285883944256	-0.42466672005679007	0.20572933009457905	-0.2506915500485087	0.70375904597376	-0.21373357829706766	0.328767397061462	1.1206329874635836	-0.061019087167334965	-0.07313670356901096	-0.5031967272475588	0.09690719873429851	0.37506796286634536	0.24203940177763655	-0.006141988637643555	-0.16591301653706297	-0.011933475829165712	0.6991723093352988	0.7007553327786329	-0.9205874246181184	0.38817337024450094	0.3210392859021891	-0.32473740399738793	-0.2856369151003132	0.05759538871570028	-0.09353397071338818	-0.12587160045974133	0.0850666763037655	-0.2803199966924147	-0.26863763522483497	0.20326177078170163	-0.6609525300836145	0.1168520407325162	-1.0372233981326264
-0.3086703381276445	0.7058377508480203	0.810320998460865	0.4489454693955353	0.6289307608464264	-0.4799042342795367	-0.09116497950442692	0.18786615572935395	0.42665942633929443	0.7526106626299376	0.22812615681655526	0.6042453819011595	-0.7265206798688654	0.341393169542333	0.631102131381463	0.3047421745054672	0.9922460387644257	-0.40640769553328926	0.22170003854245746	-0.2863939550368412	0.6131737692258995	-0.20964349954887623	0.27595734526303634	1.0128503118033216	-0.053922313812741984	-0.1170531714640541	-0.4510015396564778	0.1309558295790582	0.35056275891123323	0.23839510295962793	-0.05229196960554183	-0.15240572405864733	-0.049673012862109095	0.6714896886461328	0.7762701841603701	-0.8402048444316783	0.4329272520964375	0.2766895674365015	-0.3118873501582543	-0.20535876809207104	0.09702438772185343	0.030139290347245974	-0.18197835212454683	0.17896005598099282	-0.3142971188899063	-0.35055176353939654	0.2730396717404878	-0.6338607068140989	0.14150912474507651	-1.0235230216510094
-0.34041517832888035	0.6932293734978285	0.8181570094452407	0.4442747199488868	0.6538147925282006	-0.5355191777284509	-0.062295900346051925	0.19415834808946741	0.37941336096383144	0.7475561010359707	0.26543333475974773	0.6922838818959178	-0.695891849296615	0.37313686745567853	0.6260204922647497	0.282573726565564	0.9393735036696963	-0.36081054075537583	0.24874246511677942	-0.3179059201895867	0.5065211398353024	-0.18499447188747398	0.23004726372851408	0.9121576656283447	-0.05404233562070284	-0.14679158783534704	-0.40514725906627175	0.16987795088776783	0.35189764126600165	0.24613071437997477	-0.08604539187725743	-0.13313996998836342	-0.08217661412651811	0.6471332743188435	0.8516815905402149	-0.7462045819063401	0.4814904898879668	0.22705642292334036	-0.3143496359238366	-0.13365942580420462	0.1369815715773867	0.15742309271277302	-0.2344508675341642	0.27503048706784716	-0.3195998378674202	-0.423596849723671	0.3381577347025981	-0.6067389950082729	0.17571781039906428	-1.0122490846236
-0.37974306566124433	0.6575647039445564	0.8414855557091544	0.45451080068831917	0.668757742312766	-0.5960107718058392	-0.03164654639606933	0.20390944160356272	0.33882401610552443	0.7276090288940908	0.28154617626797174	0.7729896474593535	-0.6850966338015769	0.40512479583235395	0.6190665074320735	0.26941281090713914	0.8761745729361003	-0.2966252364584908	0.27913504738014483	-0.3383917237698482	0.38963956261028915	-0.15039338617610662	0.19841724716820652	0.8421631872515327	-0.06120492738611265	-0.15819380476564665	-0.37485491140861454	0.20859443968744965	0.3733690216875492	0.2776413979227977	-0.09824031220766084	-0.10486226605606315	-0.08579568084098883	0.6211814005585083	0.9396188373666432	-0.6354251537997182	0.5258184208851594	0.17746765031459683	-0.32131713517613314	-0.08230040596176871	0.18690560354070468	0.28719307052228793	-0.29044997002079437	0.3700812864818387	-0.29781698328113976	-0.48239495948375266	0.3912436245339917	-0.5681144665140196	0.21070457596204437	-0.998241429783153
-0.41842960074868685	0.6015937315183665	0.8720266328791204	0.4808880625265279	0.6627464508434104	-0.6604371363361661	0.005843595446622052	0.21065279498376038	0.31310100726689905	0.7082736753730661	0.2697630578895775	0.8403842320057159	-0.7084639586006624	0.4496968553901045	0.6188684411084016	0.2621383256804158	0.7857627860354945	-0.22296943454418722	0.3128024162506854	-0.3601093813714463	0.2788859625500405	-0.09975064742923902	0.1753203514508706	0.7948046357866067	-0.07214239859545493	-0.16336440379301703	-0.3570167554501106	0.26153247281146813	0.4028213805513934	0.3135767602800008	-0.071792079896184	-0.040506992194795	-0.06435705494890129	0.5741993188327597	1.0328137888544924	-0.5227198151782637	0.5507559072902188	0.14119995729645482	-0.3412231766622635	-0.05158781413118091	0.24191605560354373	0.3988405054184624	-0.3570977292124952	0.4593449872120113	-0.26153605808218117	-0.5303079003657866	0.4328666755268692	-0.5278161799864092	0.24119457625788093	-0.9649176215583376
-0.45312549964550863	0.5483454870659078	0.8787243203871637	0.5050331706236593	0.6394287660992211	-0.7214304796659426	0.0505234232567592	0.20747962914249857	0.29108183985946245	0.6867657747913775	0.2544502302187134	0.8840118806983519	-0.7625236939764639	0.4961945782164194	0.6333767993173857	0.23446886834898145	0.6672151686339861	-0.15001339388151555	0.3475890159869691	-0.3823432783750501	0.17131765841068547	-0.03305925208737105	0.14348664573148093	0.7363439043718116	-0.09133040118430465	-0.1699882998013463	-0.3458400358573604	0.32163062989982105	0.43586983157702264	0.3362608157085193	-0.008305400270492053	0.06028309736628075	-0.03702139028720182	0.4925929683582764	1.125410558374874	-0.41103459354183414	0.5692847694716184	0.11391123607944864	-0.36876999866471766	-0.03358252773727106	0.2979406225771906	0.4779686258344945	-0.4251492336875972	0.5508775980610784	-0.21313236260654028	-0.5696534997947513	0.4651881821917517	-0.4908526001528082	0.2658355620654277	-0.8958647572654549
-0.4942181536125908	0.49877411806232963	0.8736609064177545	0.5218366863585168	0.6198250639825957	-0.7677014436164361	0.09951229139164094	0.19578553550190536	0.25751280362210693	0.6604303422069673	0.23876754690444707	0.8844100086915079	-0.8279107090951987	0.5395141738596565	0.6460066222377916	0.19827702410131948	0.5449012204828863	-0.0712724625326879	0.38254896461154947	-0.40449528912868093	0.06945471232128478	0.05174684990209415	0.11384259847222256	0.6779543103766009	-0.12027114358778575	-0.16841171541583327	-0.348868806087815	0.36808301368911456	0.4816765218358019	0.3411211435500008	0.07391264337630483	0.17001283705003561	-0.006557763997546426	0.39784973553450265	1.2012807208500687	-0.2991471073307875	0.5940480032542823	0.09497394115823928	-0.39328897863980716	-0.026212447561211077	0.35335777697405185	0.522925801173465	-0.4919907614000126	0.637523325577143	-0.1452178389529618	-0.6035780648330646	0.48980373108002945	-0.44531528018915384	0.29144780624213057	-0.7939331085777861
-0.5508248249551881	0.4522151289445806	0.8810151373416077	0.5190497198378646	0.6156481388157011	-0.8121370616174046	0.16472044694955773	0.17982646635144567	0.2338014224231731	0.6349462705897254	0.22099437517095008	0.8516558228939173	-0.8958074612323091	0.5838545275932221	0.6456723853165951	0.16238165757686585	0.4324323318933013	0.014525383133439752	0.424122550170068	-0.42494548999156273	-0.0171743799351462	0.1574025485240337	0.10215593296989148	0.6372399939008957	-0.15829095501282708	-0.1554067622263267	-0.3626004698933718	0.40179851986925	0.5418311748593203	0.33547285920732867	0.14913215541082087	0.28584127239312557	0.0326286441748983	0.31318308860365035	1.2425822622579599	-0.2033000812980752	0.6112893321702024	0.08928165970577245	-0.42137057833197333	-0.033923953176736875	0.3931142505868203	0.5447357054194619	-0.5525671069426437	0.6952794890287467	-0.06710700098082287	-0.6394373453252854	0.5143322479745951	-0.3949402871341895	0.33338363030266577	-0.6760070915227545
-0.6136815368022154	0.40495415989868544	0.894056262313194	0.4958077953353902	0.6273992216185644	-0.8729675565056161	0.2435415914918751	0.1566879215013728	0.2345387926897493	0.6046031350820892	0.20034678186101065	0.799324835203357	-0.9262622833712857	0.6203137521447113	0.6345156806785008	0.12309296874769024	0.32766978276895475	0.10866699219825748	0.4758860355971718	-0.4371750234114794	-0.08899615061337081	0.28564122475477893	0.09952979774029835	0.6034354921141956	-0.19487437641356192	-0.13436197586709447	-0.3746644519309329	0.42523651324819484	0.6142829259388864	0.30628816264398323	0.21345059329535468	0.4254180456453698	0.07525656568438101	0.2225824522025217	1.245402262961732	-0.12427179435037636	0.5966956750445702	0.08638797765337661	-0.4525107986235731	-0.04263618852862862	0.41199157710363093	0.5468692070996257	-0.5958808302731329	0.7240312650293063	0.018344230002884848	-0.6665233616799866	0.5340051048866327	-0.3433612130450254	0.3817211738902925	-0.5561473399681913
-0.6761064886412228	0.3616051955009046	0.8959125325463825	0.4398620229578564	0.6489904439604368	-0.93672932334199	0.3226042808551643	0.12750682672229993	0.2361256678717361	0.5688333617059457	0.1844188681744881	0.7333661221077219	-0.8900819145143892	0.6471477915131635	0.5924389660434015	0.08670167584987001	0.23813134792622473	0.20749640863099583	0.5314594281127143	-0.43989863129102413	-0.13400508634078412	0.4250750908467976	0.10016632636242942	0.5596290691338708	-0.21392299883832838	-0.111437990583897	-0.38910220940984686	0.4415061573624442	0.6840285064265131	0.2557263577334211	0.2868763640342858	0.5557829815209614	0.10791505393761343	0.12936003743480903	1.2086253159844564	-0.04756075589883476	0.5540521860638687	0.09281556495048326	-0.4859055493192847	-0.03713806162412388	0.4192963735705453	0.5361877314210306	-0.6156409134189341	0.7373737425503328	0.12211069484825161	-0.6721215853572582	0.5388861492006604	-0.289126329015177	0.4220257131761116	-0.44191396112185527
-0.7249750145973838	0.3315631807119075	0.8766507767933474	0.34062795115075073	0.6717894938297363	-0.9822168542492815	0.38350041405350976	0.09836483256496804	0.2241850267807278	0.526612164111926	0.18154444659804572	0.6622415351336775	-0.8021641536026938	0.6681171686019061	0.5244496056566337	0.059005265998144096	0.1713893866851074	0.2984890920634717	0.5796278083347025	-0.4215276291231147	-0.16258666054988002	0.5481101223687995	0.11065995536156534	0.5269532810712482	-0.2195369221139206	-0.08892869929783687	-0.39798876991729987	0.45954424105432956	0.7377716790490982	0.20808529543063986	0.3601088980060111	0.6648194942922538	0.14056220899654198	0.055437083703679536	1.1431446297863197	0.0165834965906234	0.5132431899689428	0.1098702233556762	-0.5128367998803423	-0.029877865497547305	0.4301083174373366	0.5231562612567559	-0.6154471448982192	0.7387332514474843	0.2242843579632942	-0.6519267955821918	0.5333233542692198	-0.2444088089045957	0.4534601414994153	-0.3362366951981063
-0.7581031635621758	0.29999793763222404	0.8506346535251487	0.23606509613517607	0.693307619981188	-1.0118948823971157	0.42852913993838404	0.06173657321436532	0.21104488474916044	0.4830319421592041	0.19052148629062615	0.5954800393633174	-0.6784541964929438	0.6770190558743108	0.46283550506306287	0.045534396356364915	0.10959476636275563	0.36574326456136735	0.6123719059523572	-0.3829912478313603	-0.1768109242752444	0.6381373779657586	0.12291404066419673	0.5089128314645404	-0.21983116912698616	-0.0489238045109273	-0.3992615966705892	0.47152439103026716	0.7879956163727486	0.1792453298365663	0.4311024059577207	0.7550410631326546	0.19243423932680703	-0.0086845242121592	1.063725853985324	0.051667606174759795	0.4794865847304175	0.1227824475412845	-0.5319656824217108	-0.026188900979178985	0.4424519973673279	0.5126773111059013	-0.6080322695055254	0.7393578906704995	0.2995114701094588	-0.61295951922466	0.5326633616502358	-0.2113350085821891	0.48813030903046134	-0.23859634772857782
-0.7811960362240813	0.25932399383441596	0.8279484806752648	0.13523539997751147	0.7069557229640162	-1.032695469825065	0.46887308911033554	0.011768986369927532	0.20419447711129135	0.44820181903571343	0.2128615711861345	0.5416315966168755	-0.5245270056819562	0.6776014515945594	0.4240609274179348	0.044488638569047854	0.04420253102926536	0.40529163563873843	0.639501006970828	-0.34749889887556784	-0.1759656860456215	0.7030288585160424	0.1417916609434055	0.4821272217435407	-0.21219623347218136	0.0014970079698472193	-0.38878168004496866	0.4718328397938086	0.8316624497658541	0.15511795024000025	0.49160231729029646	0.8325123602947523	0.25900542266960275	-0.07599705099408985	0.9675130070074729	0.05960868925646802	0.4469787899523935	0.13999874645542837	-0.5497095292199395	-0.024870292385379543	0.4501740598652507	0.5037941224408651	-0.5893314542729657	0.7310354916109131	0.35643923669052613	-0.5641127429131412	0.535270695128532	-0.18483241645706983	0.5340048272510006	-0.14619562606737072
-0.8020001616590127	0.21953945179022946	0.8035713542796264	0.012626076565861843	0.7142305342963575	-1.0357983928332548	0.49934948504036303	-0.03776548589522906	0.19470380819632688	0.40629594031842264	0.23445390445476438	0.49247910618315	-0.35014713132922387	0.6645883515227635	0.4052477214553888	0.042852620587342946	-0.03290552367153148	0.4126035477002768	0.6645046998806148	-0.3218400204600399	-0.16663676040015568	0.7434674110709332	0.1778992016971051	0.44352805787682376	-0.1908865550522806	0.04373228398460381	-0.3523992744546035	0.4638707490442672	0.8613049282378016	0.12330420650441132	0.5217892609672783	0.894213808429782	0.32919189499543433	-0.124639903357746	0.8674187236542531	0.04114545123869796	0.41265102334045994	0.1643969550417831	-0.5617824241143106	-0.022350808107940382	0.45535555323766025	0.49877637790011936	-0.5465344469977166	0.7049292464372414	0.4190709017372936	-0.5260553574869018	0.5328700626353028	-0.16014448546505372	0.5945555423756429	-0.06009411076217419
-0.8216724890146713	0.1982858167812711	0.7911867727238502	-0.11271000112679568	0.7246763279845659	-1.0154379363284523	0.5259701099393213	-0.07901363409149835	0.1771054643686855	0.3512570303853671	0.2509727831367237	0.44275226716913363	-0.15797154835819865	0.6276938957609813	0.38528944455911385	0.03562934514917375	-0.12775354204794137	0.38978717977102384	0.6707414914052114	-0.3029705802488154	-0.14581885585574234	0.7612389433030144	0.2295089423795112	0.4136171441887309	-0.1551742596770682	0.08552671412852961	-0.29879654486992235	0.43853271128190896	0.8804422870875268	0.0906797767531738	0.5088423975644873	0.91296070554718	0.3923102318068875	-0.1570575863993722	0.7692898953369961	0.008123560904462923	0.3870552492507954	0.17910624135631542	-0.5564154106096431	-0.014588284898011514	0.4430171551561635	0.499331577191684	-0.4904664490370541	0.6620496009514227	0.49009158736871095	-0.5096246428276059	0.5197862529138961	-0.1334454829584684	0.6741504340314227	0.013875207271985148
-0.8404100349937444	0.1891123703416179	0.791677999452226	-0.22351772556827648	0.7425187599891515	-0.9716581134029738	0.5587247804770339	-0.1104986578131367	0.1528096237879489	0.3106250399300616	0.2618714641069816	0.3979693946275039	0.045879331222308015	0.5785002443586763	0.3516057903896213	0.036219605343561403	-0.24064918221126144	0.362179226322126	0.6583319720756062	-0.2892920162315464	-0.11969473353647535	0.7648247657671821	0.2985959403724375	0.4029892137027605	-0.10736299172514993	0.12688029840162512	-0.23029616784802248	0.40552458093282795	0.890737061611423	0.05909711641456959	0.4623983606464928	0.8905818097595775	0.45426880506787926	-0.17246170057457008	0.6536518760471897	-0.02822250374304571	0.37310535875790285	0.189178663659178	-0.5378559316515651	-0.0072339024433069775	0.4017923276621206	0.48950210545737677	-0.4376709860929119	0.6034161868263187	0.5584787878450043	-0.5062867797796521	0.5046535650071805	-0.10454753813765165	0.7680941924226948	0.07462096007098758
-0.8582253751304474	0.1710278680179775	0.7782353910968706	-0.31433498644804303	0.7669920606961813	-0.9103610797362256	0.5847281241668418	-0.14100917373139238	0.12626769221086753	0.28778649368857645	0.25596583432265496	0.37343557288532114	0.24938554025229118	0.518886093187618	0.31523276691901814	0.04321108910722196	-0.3618218180140006	0.3454353628138106	0.6303587373402116	-0.2732316304215775	-0.08345514444139865	0.7452183009460154	0.38315240253636085	0.3940922937600204	-0.057453277969527525	0.15771335748608178	-0.12764315473056953	0.37246709878158	0.8871733302339969	0.02470736104047202	0.39757162604822166	0.8527222639022545	0.5145047327946339	-0.16817448648401728	0.5228973936547023	-0.0639749658346136	0.36338109435810384	0.19203748207238827	-0.5214778839889327	0.0041351722478775495	0.34798085520737165	0.46921463448887807	-0.39062398926331365	0.5305630445066891	0.6122090347430016	-0.5107500342426263	0.4786092408887937	-0.07443697270083158	0.8604871570643189	0.13197605511738497
-0.8700044588443617	0.14613143425567926	0.752658537883854	-0.38588433064182015	0.782091645174505	-0.8311639214250697	0.590164373656122	-0.17711107855856356	0.10553977227485453	0.26997413034215234	0.23275337252912093	0.3735791600303939	0.4439503928648101	0.454584595816493	0.2836411882933125	0.06704789805317983	-0.468127619922436	0.32642913559788994	0.5939931553387888	-0.2476154752669057	-0.03110515816411353	0.7015090861044722	0.4884160501048185	0.3751887101290178	-0.019688996845306166	0.18263982909779847	0.005432275931737729	0.33549437365845075	0.8704792106033018	-0.00798146900172769	0.32212107005291574	0.8085683877968032	0.5641819011613216	-0.15406260114786546	0.3951428163171057	-0.08516877560971511	0.3592571156280747	0.1810174026680289	-0.5086739980079041	0.028631466421980258	0.29319752262976573	0.4556244732135945	-0.35619778208295166	0.45854122350592563	0.6464959787234487	-0.5135323849325273	0.44439116202759876	-0.047285372358696315	0.9438329304882768	0.18488620976622808
-0.8753742119538002	0.12588646943473616	0.7296086683216153	-0.43358102618816485	0.7813954909800227	-0.7258714006805007	0.5783167492891944	-0.21378746175130864	0.07658184871834615	0.2563334357348534	0.20337799006889376	0.3855262631692775	0.5951302582196825	0.3881852213885583	0.26157536192171327	0.11017193051986088	-0.5339912668780753	0.2962178330857187	0.5740693385469207	-0.21556946935346502	0.0228883468929941	0.6311408220249324	0.6064502804864358	0.36136433825636993	-0.001770902418107403	0.20605322801725703	0.15937927813611705	0.29700408061869915	0.8293931497627485	-0.02257381728340018	0.23666421015577752	0.7445278304479411	0.6197712192233595	-0.10898387453522415	0.27520058542680403	-0.09240193268026381	0.3733134938346533	0.1695916372804208	-0.49667804954370737	0.0476688779949654	0.2415674536029539	0.4522548674503241	-0.3266976012958768	0.405786766773908	0.6721635218190984	-0.5213382913430935	0.4228870069145333	-0.01503991147116523	1.0212599305355532	0.2185172963498732
-0.8730477381241837	0.10921955764560405	0.7107531192862753	-0.43691850461413084	0.7652969252326164	-0.6126389180823513	0.5585279661784643	-0.24756137571484288	0.03107896742930501	0.24391617836926324	0.1683663292168182	0.4029721012956018	0.6780753935189705	0.31679790942107344	0.25488133913885636	0.15698845826650126	-0.5698235123890124	0.26649280534163033	0.5634724456362471	-0.1733517670846529	0.05253038202907083	0.5375242421840555	0.7209963340187742	0.3653527762477582	0.005995670058331902	0.22735579713146628	0.3496622323997199	0.24144628932967102	0.7750674830217194	-0.021793437287028046	0.13356399325288887	0.6534131471804409	0.6817486811415248	-0.046579018290031346	0.1765950105790842	-0.10259870547455097	0.40390935011694784	0.15475557409612264	-0.4780339295124377	0.0460049195313613	0.2062266053309943	0.4508651233116902	-0.29451910895580896	0.36037182091232134	0.6879644327498466	-0.5481896516155134	0.4060173054666446	0.025407817737995286	1.0854542060616168	0.23657254888249107
-0.8757724372039147	0.09472333136243714	0.7068469221289041	-0.40506622984260493	0.7360062374997681	-0.5153611814482975	0.5381397940675445	-0.2790494071766152	-0.015555454407062625	0.24425356956736316	0.12883599724317482	0.4330046580252248	0.7054014101750392	0.2576440387385992	0.26746164547834445	0.1999076515789653	-0.6037502625009468	0.24065501065215605	0.5474339050146867	-0.12176698987324994	0.06644550769823018	0.4425174557823638	0.8260126447512033	0.372675187970355	0.018114000991160475	0.24682773508714165	0.5716868844926086	0.1564994998504444	0.735401251594874	-0.023460268347239854	0.02824155352713272	0.547983115524292	0.7197677703006382	0.004900206399039431	0.10488963383226768	-0.11699906377609888	0.4367753308410077	0.1269565759783104	-0.45750077462038574	0.043477586393245116	0.18708518638949348	0.43803268685571217	-0.27438440666995884	0.3124353534813561	0.6978112045440461	-0.5871138278763001	0.3894485896636773	0.06676928220005993	1.131827768637578	0.2559840645161508
-0.888452767536509	0.08292938703567701	0.7066154787664967	-0.35738673779330155	0.7003109311776821	-0.4244785471275758	0.5089933856702756	-0.3097403875029046	-0.06637963448623388	0.26107267845209087	0.08376587095857005	0.46831077899206014	0.6944254936146785	0.21683876440374833	0.2813912786478488	0.23236926701825925	-0.6187510765404922	0.2156889524371711	0.5330949371892554	-0.06892899701008279	0.08675861718884066	0.3586358236469421	0.9124350451045735	0.3754542898288019	0.03552877815916826	0.2522635888334019	0.7966288183412102	0.048604122363757496	0.7133231064666131	-0.03315440626333594	-0.08085740475771128	0.43918476660022615	0.719012224013692	0.05316985187777269	0.0631428291553594	-0.11356496306357741	0.4759240866725528	0.08868897783961843	-0.4174463103930754	0.03430226826138791	0.1720688911216436	0.4062571299171001	-0.2809122528344906	0.26398447727849617	0.7107641383160851	-0.6199704682952539	0.3664866486559318	0.10779343318091217	1.146648849386803	0.28521789182688645
-0.9057902373730743	0.07794737414757383	0.7131053395817661	-0.28280527724603693	0.6620920659005967	-0.3425305705467481	0.4652618449350648	-0.33401886586372465	-0.12235521237245361	0.27921297343031304	0.025911603956363483	0.49788646753281485	0.6647804799536312	0.17955291366868054	0.2801471745522831	0.25599854155797097	-0.6132876639511632	0.17403240233475809	0.5263833204488894	-0.017379822516059528	0.12053684125413651	0.28142858371533247	0.9674929522657255	0.38047184915685134	0.055851180416810156	0.25073183623136286	0.9938751569229891	-0.07861248567114551	0.704330853513128	-0.05336852112081404	-0.20082383079824018	0.33470313740714047	0.6998100151309643	0.08366551946204613	0.049672490865406614	-0.08521714322538591	0.5280062593663499	0.03729046541497373	-0.347201914286819	0.007620066388634841	0.15599622615503622	0.35385539552394035	-0.31483035589386726	0.21975910170191576	0.7102080479364207	-0.6553843811211053	0.3390679443035051	0.14773732706370482	1.1429838247120316	0.3130000937872884
-0.9101665232795965	0.08237052922880292	0.7109278826415627	-0.1880484155438676	0.6276742025253854	-0.2869332323347594	0.42978755863529905	-0.3544714987742272	-0.16911875895596334	0.30588579721282383	-0.02913658436003034	0.5332023785322689	0.6305208964947976	0.15660464359500662	0.2698848631570211	0.27749317649058236	-0.5924165346589599	0.1265049739347601	0.529838992852548	0.033354049749969035	0.1579855905943683	0.21709388614532457	0.9923794027378537	0.37835669654786314	0.06969240504456221	0.2589659404628113	1.1653397857209928	-0.2254711109683471	0.6920458907512146	-0.08470873330520567	-0.3191183387225099	0.2395098982558878	0.6782202799814877	0.07764755844266222	0.04644320776284027	-0.04982963677932402	0.5991303714074878	-0.024316754447530942	-0.27683825121379224	-0.022590198358600936	0.13108174680982154	0.2803316453152128	-0.3621357107510851	0.1883342372616875	0.6843736777268711	-0.688705544804983	0.31649039460132206	0.1779119393640455	1.1409178884019475	0.3399876103369232
-0.8890480094893114	0.08183893277836232	0.6832255291615362	-0.10122666685188801	0.5998906886235916	-0.2582499000732389	0.39797222906803265	-0.37374208981210794	-0.202704785291627	0.3451745292532633	-0.07265090484032324	0.5698236272142014	0.5919546043124322	0.15094663786119128	0.2561532963111889	0.30269647821532814	-0.5445806605798253	0.10204594611820336	0.5528265628223596	0.08118274027781709	0.19547738447407104	0.16326452782580755	0.9879818992855297	0.35084548514709857	0.07651816141343673	0.25879408529282666	1.3135869396542563	-0.3884143111216739	0.6762416926903658	-0.12404215807379507	-0.4058984503950792	0.15210801924961462	0.6442320302632307	0.0646412985030933	0.05435000399447197	-0.019388818299442407	0.683483161698825	-0.09044356971717246	-0.2243107706552026	-0.06087301631252182	0.10052625327323739	0.19298029010902323	-0.40444183777385634	0.15867765297484782	0.6443113379461956	-0.7022485529823334	0.29433349953541516	0.1916948243938319	1.1263007182495612	0.37189158062783456
-0.8457169104321111	0.07022900260752353	0.670363890879164	-0.008155747859742535	0.5795142553510906	-0.24529244569577774	0.3492189416844691	-0.3871566108092903	-0.2232628042445576	0.3678837947552897	-0.11431594710360385	0.5959434342405954	0.5502193508548647	0.145629928544081	0.2461230938889795	0.3333819225674005	-0.470583922585213	0.09167109603575259	0.5935447093016735	0.1227809552642231	0.21985624637476525	0.10689988096717236	0.9509723065416095	0.2893827546258247	0.09081624324568534	0.24948028227603808	1.4129928509448875	-0.5500291252666833	0.6567321848205232	-0.16330739429901234	-0.4695825675872641	0.07829423831278093	0.5931193239513461	0.05483995268780151	0.08246455646542132	0.004157416419576176	0.7629375171605968	-0.15935313727816527	-0.17924709382353513	-0.10824089050050964	0.0807087577245317	0.11228434276272344	-0.4317072216220178	0.11965607327824182	0.5973177287904179	-0.6974883867417794	0.2617400178901824	0.19513627586037738	1.0863557055423794	0.394550710640161
-0.7905941521267826	0.054863820588059775	0.6945757005873688	0.06654613716680961	0.5552846086121298	-0.24591743160664697	0.29912672066366675	-0.3869039606380428	-0.2282918733437871	0.36742973557280006	-0.14789642742251424	0.6093982024027425	0.514631279934304	0.14177233968737962	0.25642563750623765	0.36445817846370254	-0.3886575448832915	0.0739517179012218	0.6369196159168419	0.15089642117894814	0.21457742057957488	0.05561631652602482	0.8786590177610808	0.2026520126680277	0.11047271805270535	0.24384268550414342	1.4510382929501338	-0.7006755013801701	0.6262766416415799	-0.20177709751821943	-0.5315317546738836	0.013245737539049845	0.5299518766312412	0.030049685356789285	0.13013021429410826	0.027382666052789432	0.837067486938059	-0.22257359280843522	-0.13483361432684174	-0.15473754115330793	0.07093205616252392	0.04591882241379357	-0.4615820215491412	0.08899363612492879	0.5525246487084547	-0.6849893586855968	0.22883104526774267	0.18783066362804657	1.0289548725320727	0.38710715729264694
-0.7250043575105491	0.038152609094724774	0.7318805919403528	0.12053931263018303	0.5237731889988827	-0.2591741750118491	0.2532153124700558	-0.3714652305307471	-0.2463149696291334	0.36216075714265744	-0.16519119892160988	0.6038896773826832	0.48228578924148424	0.13593585784574666	0.2765912650851069	0.39030834067544845	-0.28883737445010843	0.05681646250640056	0.6743667442430739	0.15908148590453403	0.19587261160921893	0.007999115483298607	0.7632618345282929	0.09681850230438929	0.12594004459476674	0.23536574244554212	1.4389417934407738	-0.8355334134505321	0.5947693729710013	-0.2364585483278538	-0.5900698927393906	-0.04962101227705264	0.45071395978779866	-0.008614547921236563	0.1922781723877855	0.042468965085646536	0.914827719682096	-0.28151849840586635	-0.08645739367616403	-0.20631632909470993	0.07267506616547527	-0.021169504560003875	-0.4893339796826541	0.06600140119540797	0.5158862368368549	-0.6696936132405976	0.20050575764748063	0.17026474385960066	0.9605589654974498	0.3574389019573593
-0.64922838018086	0.02115856102839897	0.7618454223712627	0.16680381704785874	0.49047961464776024	-0.270974085061433	0.2147977577962258	-0.339303465278982	-0.2742432932281643	0.3554160863694231	-0.16962946664243753	0.5805143428337005	0.4414540411105314	0.13742942106380387	0.28543925913789847	0.4049812927222366	-0.16733723162566547	0.049178390539441154	0.6884494571901532	0.15627599177501578	0.18001265538393577	-0.03967761581518044	0.62934348704469	-0.03276542121129722	0.1420849136011237	0.2162263068839676	1.388047304721668	-0.9388431859859077	0.5745196121589692	-0.25954037025937793	-0.6355183402263462	-0.09987783696768196	0.3490174295648925	-0.06409641645110731	0.26824728225609523	0.053285722771695146	0.9860292773331876	-0.3384001104478654	-0.04295957669854706	-0.2520123959584161	0.08129504290734278	-0.09327906789399074	-0.5064415870782241	0.033074646858664576	0.4888125794954824	-0.6423681519039777	0.16496769354831722	0.15335210209907252	0.8871511506352456	0.3205760947032639
-0.5739009302381409	0.005626403200784341	0.7956692166202785	0.19549494923808997	0.45669177081855566	-0.25877365587178525	0.18969498862411524	-0.291119468333945	-0.284906278926395	0.3476623951906556	-0.1547266963153456	0.5552984821524232	0.3965866358540318	0.15025465154842252	0.29442032900190707	0.40816169011665415	-0.056292502357731075	0.0471739896661241	0.6747059051114808	0.13984889797603642	0.1832488221242045	-0.07213911409919774	0.5064643645220496	-0.17937490048094767	0.15939902731729325	0.1903546318373345	1.292227606035195	-0.9944009772749359	0.5637030199873004	-0.2811712915180361	-0.6577111628600077	-0.13922165394432687	0.23836767584167834	-0.13258454492054544	0.3410545731535083	0.060778306144470065	1.0416207042280068	-0.39084453204807434	-0.013877673414113242	-0.27177582714405946	0.08424759621537255	-0.17164597167127355	-0.5274848484278709	-0.0009360402474296814	0.4797363900845327	-0.5814629263030077	0.1311448849918992	0.14126005426624827	0.8066708577037154	0.2683334757994647
-0.5101387799276963	-0.012734120356738151	0.8209107131245006	0.22468498284251237	0.4232728887124269	-0.21450088631238126	0.1622513221129565	-0.23891111508975368	-0.2889091460878082	0.33647488144430915	-0.1256166450775594	0.5390405013171542	0.36053677332209083	0.1528441206916795	0.2953363857488908	0.40029424944351444	0.04289746517005323	0.05287585783089992	0.6514243957223836	0.09117998331802811	0.2013275287022477	-0.0840976919460064	0.39738518252721694	-0.35400303807773414	0.1660466868098389	0.1668030015854967	1.1588873902453785	-0.9928176069554249	0.5441894670194127	-0.30457132665196474	-0.6734767625844317	-0.16331022592094763	0.1484803340837348	-0.19712601058192267	0.39604683568147175	0.06462133306219611	1.0823377336611124	-0.4326460354314764	0.010021887798071335	-0.2719406532182845	0.07113804825378274	-0.2594687225023762	-0.5459057757971757	-0.0312631931119184	0.4815873766339872	-0.4939984633075589	0.10320036234412826	0.13050872077647024	0.725745181100142	0.18814971785311058
-0.4559885296015951	-0.02877061327836054	0.8134903555256731	0.25088590883605005	0.39318162365592374	-0.15264048506400454	0.14017531829006097	-0.1870125590793537	-0.28449172052767435	0.3150710360919405	-0.09610859700611193	0.5323930691691331	0.3406161540282407	0.1464502924080883	0.29012167082096035	0.38892567638448583	0.13759165449081404	0.06733363691121656	0.6269068333906467	0.028084847577778217	0.20731071968879036	-0.09598973597756229	0.30366634551101546	-0.5641287480473405	0.16420377130695538	0.13901103181338037	1.017970603526312	-0.9460526617524089	0.4995073140170744	-0.32831988100757337	-0.67376661773524	-0.1671931472159081	0.08213581462702285	-0.2551596811874549	0.4163760273577945	0.07702542795339183	1.1005713344545636	-0.45734533908352387	0.014527101284785262	-0.25233027481585063	0.05709361310879182	-0.35275617076303156	-0.5396319816931374	-0.05670346264340478	0.48841537208143715	-0.4066441450037924	0.07912876341655206	0.1262560090386548	0.6636061097474871	0.08272145335806969
-0.4030203794916233	-0.03596761137663196	0.7810930081225179	0.254386820483906	0.36719418757589495	-0.08685851729038387	0.1425907664997793	-0.12920980918611286	-0.2613546046515577	0.2892684924092021	-0.06630707652196512	0.5286924368393067	0.3336658556453532	0.14717359031871982	0.27353671099972654	0.38065933841102906	0.211365092243356	0.10315488979663565	0.5871383373428729	-0.018401620504856105	0.18255619635270778	-0.11516548188945888	0.21932812173182334	-0.7825158836780627	0.1551440606415178	0.10273091103679455	0.8859543133740411	-0.8830386356860462	0.4382807100116968	-0.3396088731880986	-0.638790762870983	-0.1677970626856609	0.014480422362459833	-0.3019831499871112	0.3997708557496128	0.0896493756430841	1.098199562649734	-0.47201659233712673	-0.0017778472691805645	-0.20610833428676067	0.05869401320241069	-0.43709757760866247	-0.5053435654608387	-0.06520498618606224	0.5042401154570284	-0.31380653661407637	0.05654758738129798	0.131512121638304	0.6094517480815977	-0.03666148695003403
-0.3645015181937023	-0.04458560767896565	0.7562388250002842	0.22865038891047784	0.3410535975730799	-0.019813373767330306	0.1430619280024158	-0.06735262559237826	-0.22868264560487545	0.2560496487457965	-0.03912670690193003	0.5243913491755403	0.34357764370992305	0.14483148279857955	0.23817568265163516	0.37509094771876883	0.26036212758125904	0.15357921117478607	0.5243973451416613	-0.05360558744987284	0.14367915093001243	-0.1357104236836695	0.12583479771317668	-0.986651822918628	0.1491816869557168	0.0596214152442889	0.7590014581162416	-0.8094180848040503	0.38066637856028335	-0.32402021452270835	-0.5731490732110174	-0.1800837654470417	-0.0573040303602619	-0.3353011946386154	0.3644376411900577	0.10967356853018313	1.0819795477150769	-0.4829447585109056	-0.015024175223712567	-0.14999682930417144	0.06530160566814339	-0.5039275099436183	-0.4637866767181655	-0.05838447702299003	0.5177729720535745	-0.20969106957596512	0.02348630876986177	0.13840783394409972	0.5480263638178803	-0.1775645081816986
-0.35538425588844846	-0.054259981543072454	0.7413886631347761	0.1884114093314339	0.31113985183616993	0.060264046390120174	0.1360899305773272	-0.012545584872499443	-0.18902775615352	0.21119553853108916	-0.013080025232323943	0.5210170512663341	0.38332518544893707	0.11974463059087392	0.20512645967515503	0.3707327251876052	0.29289449173715243	0.19361978720033862	0.4486514178640858	-0.09076058330729607	0.10180855344406936	-0.15354498795125332	0.03407646885313965	-1.1634899630171824	0.15807491575849877	0.017008805051956802	0.6393743247195257	-0.7159252082496438	0.33124741574753885	-0.2931989929184279	-0.48722592459301317	-0.19356979329624052	-0.11391711364111157	-0.3526879703899673	0.31755006967995564	0.15034633625211075	1.0487941038499589	-0.4775504027023875	0.00043436259833446453	-0.08834795311369062	0.07921927644928439	-0.5543458908926976	-0.42336225732989313	-0.036572626507549014	0.5166568192201055	-0.10911459937062058	-0.011333741381176146	0.14507297754121812	0.4866761045108937	-0.3384565164455139
-0.3660441170573042	-0.05333309542435596	0.7207760338787083	0.12921417601313898	0.28098941367313557	0.14662653613011706	0.13991886329495512	0.03168323379646197	-0.13765649490882464	0.16652116007611725	0.015720472912614827	0.5147122702599631	0.4512989028546109	0.08424040977420205	0.16907838876682646	0.36165781160539845	0.3126193464533931	0.2201514129613466	0.3654138038488078	-0.1231732972097472	0.07704229068813095	-0.17049710372179577	-0.03395934758666695	-1.2964552852104667	0.16477290697696242	-0.026769431510707254	0.554076350836701	-0.610423393168036	0.27774694900763913	-0.26543110275626275	-0.38646555289302964	-0.2155233964995094	-0.16392672237405487	-0.3613417050341197	0.264851587628746	0.2071167258799819	1.0070896428899445	-0.44958976407562457	0.03672614639011462	-0.017692509295916307	0.0929626462301304	-0.5904932057749518	-0.3893192812238338	0.008442733968726999	0.49824625557907537	-0.02408289739147096	-0.030426385001798183	0.14286976543608437	0.43411009907301734	-0.502961694376948
-0.3732457063172707	-0.04001251513735607	0.6948213139515557	0.07654566982192725	0.2402017394184103	0.2293315378987577	0.1427011017883714	0.060004114897239925	-0.07334897281226035	0.1251481702604985	0.046253664343492366	0.5077874538544147	0.5260857196861675	0.05644510435136052	0.11558191265750554	0.3404946926723747	0.33457224136273883	0.2402576885855523	0.2798435167497081	-0.1492807698642588	0.0844772565968501	-0.1957904588572282	-0.08263741930085784	-1.3904467864605548	0.1693801957341718	-0.06921018653305415	0.49770499079596037	-0.4818578358739135	0.22726412540912508	-0.24346681528556258	-0.28946909735427323	-0.24586376946582517	-0.2201922543629095	-0.3706858724153802	0.20776793701903723	0.2539805484075831	0.9550897561567238	-0.40346833885496525	0.07249469445670823	0.05361831438841913	0.09182176695547174	-0.6197895709084638	-0.350229711644931	0.05763307278118653	0.45204308917724906	0.04912980028014672	-0.04218658315216407	0.12742166195474322	0.3927323461196217	-0.6493851302620718
-0.36664774269958345	-0.026429544294690067	0.6429591074365179	0.03541210839674816	0.1894346947857795	0.30749878984974843	0.14225976063400325	0.07027253971436538	0.004207427945044117	0.0835292317210313	0.06460574056231443	0.503362359110813	0.5999121438186921	0.028659192407877798	0.06799957318158237	0.31010033553945215	0.3370732040739308	0.25645597552479943	0.19475182332047133	-0.17854264327860875	0.10044678074078806	-0.22732748728720265	-0.11274704178087494	-1.4441697657310018	0.1975311172078456	-0.10853139662198052	0.4413057586365345	-0.3454823558869294	0.18427686848753755	-0.22075245383776737	-0.21298514473434568	-0.2642364091090107	-0.2700771979585069	-0.3677935190572268	0.14898868790004222	0.27727175388034586	0.8893190719036287	-0.34149029664839664	0.10829017377386312	0.13038802067387212	0.0887213218896161	-0.645098278237152	-0.29995323947008296	0.09485881471162358	0.3825874007571726	0.11302329925546857	-0.06346227928173459	0.11544062868535643	0.3677050033917476	-0.7702514833369403
-0.3521816865085799	-0.009881900939951916	0.5686610647697113	-0.002998999621682566	0.1447938070645939	0.37263816647557424	0.1389467199414139	0.05343821818494141	0.08378565040102531	0.04676305069442409	0.07001688943209197	0.49204508140372516	0.6752042543699486	0.0017907102817766225	0.03820916018677022	0.2795766063091296	0.3022482907661117	0.26972178840530325	0.1027525535380113	-0.2141952044626095	0.11220185315646751	-0.2687430363923888	-0.12796553180943138	-1.4453174494336365	0.2504529911761643	-0.1452486272874405	0.3821286053148204	-0.23604884723271766	0.13907694293547043	-0.2046523810970849	-0.14754089264087317	-0.27705472760080674	-0.31075581004766956	-0.36194350113605805	0.09255719056313597	0.28191504498459985	0.8167573757277266	-0.27961684535938447	0.1463555727811646	0.2094338965557653	0.08601173361230156	-0.6565060523600584	-0.24320059273622782	0.1354603642076217	0.29930095018001557	0.16634290782923816	-0.096418394234102	0.1074390405360937	0.3494389067696036	-0.8612111754532906
-0.32845165344649135	0.005551434470593366	0.48208707722744154	-0.028137609672934598	0.11222423307573434	0.40127308433554865	0.12349381546886966	0.011281732468234783	0.16091390068096323	0.013960427948300968	0.05621162552509601	0.47537591919847555	0.7382354630074353	-0.006394141399569611	0.007799789930482674	0.24139566606394217	0.2622031140214413	0.27413384239864014	0.019006198220122943	-0.2555904839599511	0.12119033562611363	-0.33380260237068043	-0.15586003468443108	-1.4115129476469355	0.30486933023715845	-0.18021741839740207	0.3169264290039965	-0.15288283528166846	0.07878880167647548	-0.1892644998094017	-0.09177108130555378	-0.27520895778480176	-0.3461607090539506	-0.364364680801996	0.03861287088043432	0.28045522240258036	0.7414269989959836	-0.2306144157733064	0.18255886817824385	0.26677767266470337	0.07613467692891072	-0.6412293422934182	-0.1753256329133326	0.17185478481919328	0.20193349677492903	0.19166660911701394	-0.1395898894484435	0.09094483828390502	0.34360062441798955	-0.9152762728991146
-0.27388641049132273	0.02124034509769691	0.39270270599879253	-0.04304013898475461	0.08991945268451752	0.38857530720274414	0.10392868497015084	-0.02841442181894339	0.2460003130084651	-0.02434135600797656	0.029119699645874846	0.45154371646062524	0.7833237251215517	0.004874902671265646	-0.01633335369444413	0.19066832762297964	0.23097085349715898	0.26120308469370584	-0.04232539215015275	-0.2823067630816546	0.13156798277870418	-0.4166757219380554	-0.20099900725957145	-1.3375727137304863	0.3533000655850046	-0.2281762187690453	0.24100277770561424	-0.09793371621936191	0.0042133741234144095	-0.1694595162121578	-0.03968957174429357	-0.262918002097578	-0.369095316594191	-0.3695895771909184	-0.0119852278714743	0.26843806843673956	0.6665467748720962	-0.19480945832980842	0.21205628218562	0.29399359706351824	0.0672241985198836	-0.6039087760780457	-0.09592790505858564	0.19633972377430303	0.10186503295432998	0.19339061298683252	-0.17940702657179242	0.07272564050754211	0.3452802038077457	-0.931964666525214
-0.18428572921555147	0.040885560077117654	0.3270625344196051	-0.054058978839554586	0.07539767618761445	0.35481286408810175	0.08935249873668963	-0.0553457269778607	0.34147447144160514	-0.06929006188570211	0.007519326037171062	0.4100698749440788	0.8157461810829352	0.021632869847456403	-0.0335032281277722	0.13604634999986992	0.19941108595117313	0.22571095680375733	-0.08941222604733197	-0.29093330150274876	0.15220979602527918	-0.5000355888907028	-0.2482912652307217	-1.222135651722899	0.4078402981251836	-0.2837638942952339	0.1574235844750418	-0.06911226375407879	-0.056968733803470804	-0.15144258775223204	0.007876078583352548	-0.24080704063810532	-0.3702626356075226	-0.37118503662396446	-0.04739040417147666	0.23180619515118503	0.5825860529811486	-0.16930512155475044	0.24446227125359074	0.29886773954417095	0.05025890115782485	-0.55601847240628	-0.01293900061992157	0.21678287952166628	0.010098204087292012	0.19991788319395037	-0.21427421905275792	0.05702561936301791	0.3329489787672968	-0.9155411680360375
-0.07780029733492376	0.053177024158777605	0.2723049242075076	-0.0661616390079419	0.06308967002916516	0.32103721704576516	0.0710100025169639	-0.08303498265052067	0.42858610348744575	-0.11593833650899774	-0.010684003890283154	0.3564922897667511	0.8251459827957562	0.026799283494824598	-0.04426689490482967	0.08859643802637536	0.18162646222714648	0.1747262334062917	-0.1187684834350093	-0.30283885019451	0.19131771670514133	-0.5792493486191559	-0.298537016008561	-1.0900903734895782	0.47787495890599585	-0.3283789908160849	0.06623065749030513	-0.03702536704544025	-0.09684935542668761	-0.14391911846682165	0.04935897154330132	-0.20138241807043725	-0.35651547091654334	-0.36776086345479553	-0.05479796582875586	0.1849291814556739	0.48230366879248016	-0.1499938348677333	0.28130806934262625	0.28388426451105314	0.011437314728457042	-0.5061657662070969	0.06417225869038798	0.2228914836879193	-0.07823675272238953	0.20585611874554707	-0.2519699513293712	0.0287083661047944	0.306204494171301	-0.8830756200548511
0.019894836130018335	0.06706668526131336	0.20259796211744163	-0.0674777065315834	0.03546279082113025	0.2925827528642814	0.054775804919794537	-0.1149350745106366	0.5043041756078025	-0.15978027312940468	-0.026567695706398796	0.2922174622815128	0.7910202519779028	0.013141164507054395	-0.050666912988485135	0.041324412686805555	0.1732899198565086	0.13114237477184265	-0.12648250896422336	-0.313106673886807	0.24016152958547235	-0.6573040192503048	-0.3516053165622514	-0.9591074140553904	0.5412077567971192	-0.36226061117679487	-0.027322108876442614	0.012017986357599026	-0.13161697312133752	-0.15051825416429682	0.08896410722192385	-0.16091157574530945	-0.3390850180767034	-0.3635203002248571	-0.0460995904522057	0.13691333026394908	0.36902494318347256	-0.1392970364812764	0.32379788808495846	0.26074974766447595	-0.030659017767062043	-0.46422901468701666	0.1290244295901297	0.1992608307289923	-0.16820820407794046	0.20323180174371264	-0.27427552605120326	-0.011606999586422088	0.2688673906763302	-0.819378935430535
0.10685884706555733	0.07689099658580059	0.12000102174144367	-0.06173173851986898	-0.007201018987725349	0.26845917696656846	0.04182780970177299	-0.13890977111793293	0.5638986444336704	-0.1950802213792216	-0.041780019126338386	0.2232793159256199	0.7121408906483829	-0.002680585893037854	-0.058360551748624825	-0.012321883701745326	0.1444693019465901	0.1052393481012838	-0.12742462248757652	-0.30309518975964406	0.2886766387098392	-0.7277178064665966	-0.41152266509007474	-0.821613009481873	0.5839277770887598	-0.38825930960993815	-0.12377357558644672	0.057508010004644096	-0.16653425944364308	-0.16529243856162895	0.11793701990493866	-0.12581217876030734	-0.3279407103442529	-0.3536256526883347	-0.04087786666100881	0.08052548450546242	0.2591199419580687	-0.13810216448373708	0.35337224852250826	0.24657078085078918	-0.06863022658892995	-0.42419879658325266	0.17093440763721732	0.15130139862070982	-0.25300404282847266	0.1917144981133998	-0.28785976973645455	-0.03911726236427673	0.22823015515356207	-0.716642005526623
0.19909619868156056	0.06783000324143322	0.035613937807230725	-0.06824326214991074	-0.05315415736551001	0.24893496921574654	0.03343338166429456	-0.15527789292660282	0.5946982946467889	-0.2226958486031516	-0.05402143688894863	0.1604501499237266	0.6076655580474608	-0.026374071995847636	-0.05489748587067016	-0.05729755431246436	0.08792471842669988	0.08768898009956214	-0.12859284325653453	-0.28446784802660113	0.33002678858217244	-0.7817992929281249	-0.4885135299166657	-0.6633037959378416	0.6160123165265728	-0.4029678705714681	-0.23241909422120877	0.08176853341969843	-0.1999346339991666	-0.18063486082039656	0.13642053676810567	-0.0808587525963104	-0.32074413196109375	-0.33459210155725977	-0.044529924988702604	0.001818182643569663	0.16050263838340334	-0.14637435523593073	0.36891927473925584	0.23723848550538462	-0.10980751744652936	-0.3757567854393662	0.19354934698821938	0.08989844441120699	-0.31893252941182154	0.17598296280130793	-0.31065489942291824	-0.03954424145441864	0.2065619712052011	-0.5873519870976285
0.29977592559999294	0.04793602838456297	-0.05044992967095654	-0.08284473026351209	-0.0796010552138977	0.23059471364819145	0.0374024700187827	-0.1703045626355542	0.5985754350807218	-0.24393888132838767	-0.06027280129645542	0.10655928370260412	0.49750148820488754	-0.05841209892910311	-0.04826535881396082	-0.09092082337632983	0.0024999702656715696	0.061293748480821766	-0.11812784623913024	-0.2564342683618493	0.34669285163755836	-0.8149016169064227	-0.5768964384262006	-0.4978998104138843	0.6349176871160315	-0.4173551370847653	-0.33706496382465023	0.07838793497128779	-0.2382295771888409	-0.1897910668943324	0.15404288977742062	-0.030627445460740595	-0.3026525761201765	-0.31990641063553843	-0.05947547895782244	-0.08457957010974512	0.07029786418994641	-0.17573270885185757	0.39320741542382104	0.22318117603219711	-0.1363223968853629	-0.31787987815832264	0.2160221894240307	0.03261994624779104	-0.35526111950046513	0.17057629510957165	-0.33849788474469156	-0.020795589606279134	0.20409357976977627	-0.45038530760062745
0.408994440249828	0.02791937742374518	-0.11519266780407329	-0.08468980532116607	-0.08184963326207603	0.21568307797195524	0.039439199805495886	-0.17816980308569566	0.5851566554368995	-0.26689724874302995	-0.04749268074888958	0.06783644135188097	0.39219961554591337	-0.08268171843258879	-0.061328451817399786	-0.12856271321568355	-0.11726835512582348	0.02438727263736383	-0.09581482955203943	-0.20531588674812004	0.3383422109800815	-0.8200597384784141	-0.6702406328819475	-0.34887640137298914	0.6375117068364773	-0.4247523813580264	-0.41899041134657056	0.062402063719496616	-0.27729713410506285	-0.19110937873286324	0.17212733070831518	-0.0029834274790954533	-0.265804583705829	-0.3177231503587386	-0.08827816557179743	-0.14898324890142944	-0.009993871929449597	-0.22115369186706263	0.41587968107472334	0.21054451034161564	-0.15246900773088345	-0.25499919361430823	0.2451133033340406	0.004768385598047512	-0.36944142418190634	0.17111265186907004	-0.3618949857209981	0.004186956957934659	0.1971445212722211	-0.3172913950054296
0.5101813803815629	0.0020517578385270243	-0.1565029463268892	-0.07618267603436088	-0.08104557516744887	0.2029192812006785	0.040429235367998174	-0.162093432070014	0.5556176705182505	-0.3035625277290836	-0.021719370641798387	0.04950297360147114	0.2974051752038702	-0.11540546935904135	-0.08946624892407266	-0.17220692932399356	-0.2682987144072095	-0.010597824854157167	-0.05688293031300299	-0.14070051497575778	0.3167847229847489	-0.7950325186039942	-0.7735546842134771	-0.22824156524107195	0.6257302113001845	-0.40423063247266117	-0.47407500857467977	0.04400617946190375	-0.30544292630045244	-0.18308207187697972	0.18255791533814342	0.008899247327168337	-0.2223153394292278	-0.31687410469553845	-0.13423023445608623	-0.1919776621754848	-0.08067267171335428	-0.2569491410453282	0.44502698882480524	0.1980412752825496	-0.1606083362598163	-0.19637154515284622	0.26452029717542824	-0.010080574754957597	-0.3725277257890436	0.17511138306712143	-0.37669042465207825	0.03038639392905317	0.18793098193608007	-0.1842451635348776
0.5834506345579	-0.01609067486753228	-0.18976466383862833	-0.06457891728016427	-0.09537242848989783	0.20992616549718654	0.05393188906380726	-0.12766383075729	0.49886734414917633	-0.34168773311439293	0.01279780929572837	0.02712295903537821	0.22330769947336088	-0.1693240408788485	-0.11333014614025752	-0.20324814694391632	-0.43844357440984344	-0.039664602607303645	-0.005786461260433917	-0.06590276603281067	0.2813395012999197	-0.7444563136723796	-0.8747118128425846	-0.12428608275447273	0.6162059000878013	-0.3592606176659721	-0.49738539050170294	0.012112577311751499	-0.3106206517977358	-0.171050582224178	0.21280787100443135	0.005433112764854572	-0.18288337871352578	-0.30927001441523183	-0.199818863264893	-0.21612629356238502	-0.14450237536698815	-0.2666665881128477	0.48925194956757156	0.193190679383929	-0.15591805479732962	-0.14998272384191577	0.2731236194951735	-0.031805159496595195	-0.37290507283238783	0.19076629598499936	-0.37076137008043175	0.06325097449728938	0.17298648161508362	-0.05434058838822327
0.6254906454357808	-0.020002679515645737	-0.22477401490324284	-0.04780550766512883	-0.1264905209832624	0.2373023089169589	0.0662775132468125	-0.09388390131348764	0.4179435059071852	-0.36395870537776587	0.05074017410476408	-0.00979199062511222	0.1677354292544848	-0.2240598451028757	-0.13970391505172536	-0.2032481469439164	-0.625856986465941	-0.058819084325688574	0.03024372832667535	0.009058755410083236	0.2391402000580122	-0.6835673673765328	-0.9667429396835349	-0.03910139404898501	0.6206312202974577	-0.2951212794420591	-0.4852610188736567	-0.011860060590664457	-0.2950146635410798	-0.1556475479268566	0.26261674815137936	-0.02400989284851851	-0.16141830870139487	-0.30044833667286375	-0.27123189544114173	-0.21293842798418	-0.19430958326839792	-0.24751694193478121	0.5378166889721763	0.20911209326799413	-0.13382408254779912	-0.10302473596164574	0.2716552847048661	-0.05586754838907676	-0.3761343691085815	0.2210273527999485	-0.3422475131404596	0.10377129015177382	0.14522244403489112	0.07077998058561542
0.6242708186170092	-0.018220468338848737	-0.26275906634167034	-0.011888906717651693	-0.1658789253070783	0.2618396078824305	0.056621684477592374	-0.060636341873385645	0.31748105461075526	-0.3692655220731161	0.07929544187744707	-0.04558434987867131	0.12524390837538044	-0.2681904111307599	-0.17805760175905033	-0.17801250219482057	-0.8256759675259637	-0.06522071374209602	0.04651968155612054	0.06170093332766249	0.19124336704605438	-0.6135037581352574	-1.052219640369739	0.030399864885373117	0.6242202595226121	-0.22314011509209797	-0.4531476927952359	-0.015010350628965125	-0.27896775959754605	-0.13268695007243897	0.29614752806087896	-0.07562340088316999	-0.1694799875831065	-0.2870455444180651	-0.3368295194675045	-0.1995493925557188	-0.22150267306335603	-0.2031386986733965	0.5792869675146968	0.24231277393331113	-0.09042841532280782	-0.04265816141717054	0.2586340401128195	-0.08770577702100676	-0.38866626302173174	0.25380737082468807	-0.29809690799685556	0.1397101201690333	0.12505139315279845	0.19939186746408932
0.6039236042585252	-0.01268641298298035	-0.2991901409182167	0.044512758331469934	-0.2114352557940081	0.2802370804699945	0.029792317140757273	-0.03356066518804111	0.20771822350041252	-0.3731754761445562	0.11181057713655704	-0.07915763507201654	0.10258934888951363	-0.29788006822430296	-0.2075911474903503	-0.14070482360708345	-1.0055517558552767	-0.06577222049126298	0.051772906562337	0.1022275065209404	0.13702289987173316	-0.5321644180984546	-1.1126680356337397	0.09590320083906415	0.6201937214490841	-0.169760404902019	-0.42043047081196977	-0.02081330003371921	-0.27767737332127	-0.09643716276524147	0.30867431153496183	-0.15747521166389694	-0.2093539428766718	-0.2691969251466212	-0.4123983421545773	-0.1881126499779091	-0.2323402181062384	-0.1383462099580354	0.6120469101614697	0.28422961438085836	-0.03482111438017051	0.021469102668281715	0.2485796068712754	-0.1161268616682056	-0.40982550196796047	0.2734801705391699	-0.24310356696993535	0.17990166192410895	0.12195517172184123	0.3344618977807272
0.6156314266118923	-0.004136570071728868	-0.32452610410097266	0.10153805014833028	-0.25553314324349785	0.3155531857433477	-0.003233718566194968	-0.02142443374776521	0.09707530529770507	-0.382994505965899	0.1422874861869174	-0.11479988049209047	0.10334226999502605	-0.3109182175743886	-0.22619700277030153	-0.08811776126599544	-1.1509003645328648	-0.06822731505207139	0.048788290920355366	0.1511420799288684	0.09052697096257618	-0.45365101432003413	-1.1408644349409507	0.15337275087431074	0.6152341106104406	-0.13741427312530424	-0.3921727878183294	-0.028520406472067005	-0.275169412533523	-0.04582232232094572	0.3219992468735909	-0.25063555226203815	-0.27638223172306925	-0.2618447495136374	-0.4987119522121666	-0.17613946657176754	-0.22512809567930908	-0.055209108187618594	0.6325377445169262	0.33580055346158333	0.023992268598199133	0.08462214912891287	0.24740838381273145	-0.1267411355240034	-0.4286372450971774	0.27891557162873515	-0.18846198025093575	0.2233852124641796	0.11692179962090907	0.4451880650142138
0.6463199219391405	0.02144480527094418	-0.329258884695515	0.1505164062242343	-0.2917122767307495	0.3580214185178472	-0.03261570771478202	-0.025981160050619845	-0.01606175933664718	-0.4059087287377995	0.17359657043493254	-0.1602647919728149	0.11533881294285948	-0.31242430543159144	-0.2530968853540231	-0.029797897858868057	-1.2668676235815572	-0.07824931941865679	0.03975530645844736	0.19279725926308205	0.05536349535428785	-0.38632229506363636	-1.1487246540976688	0.19314805341149616	0.6002623579851212	-0.11367584377565725	-0.3684118066392287	-0.024531135796934823	-0.26300580271295126	0.021483558239925503	0.3401340973959301	-0.3354856757623133	-0.3445627286570596	-0.26615528903449837	-0.5729764683536347	-0.1698560735907258	-0.19913057248800975	0.033189233678062965	0.6434179697435941	0.3863472162239098	0.07746042090085123	0.13883264599396283	0.2616740529044818	-0.11869890552768023	-0.4385396259293427	0.2831298033105129	-0.13717112528985748	0.25713363974901027	0.09894547068901016	0.5259281027481049
0.6713578105594998	0.06557412599661577	-0.33020355148085245	0.2242807006620479	-0.3243340622841961	0.40177483358793686	-0.061290954609414486	-0.0424725992047793	-0.13441818217128104	-0.44979165681218136	0.21710687074518784	-0.21992851409469855	0.12610391159367657	-0.3006417511558052	-0.28583662969976553	0.023996637391287122	-1.345905984819365	-0.10053493622908738	0.024952818779526414	0.22236531604689733	0.023584885804442724	-0.332696039969629	-1.1336225578743022	0.19372663775745289	0.573652361658817	-0.10206814783776721	-0.34350342324092237	-0.0034373530209020954	-0.23533733208684232	0.0952749269259845	0.3472208457932398	-0.41035843523413645	-0.3923850308892952	-0.2620220227839759	-0.6415245237383311	-0.14399698743151923	-0.17919800862620205	0.1118511119457605	0.6442990063690919	0.4199717353658051	0.12773833671325324	0.17425366243190582	0.3020209648844682	-0.0932310783834143	-0.44238459369730715	0.3062170884671628	-0.0857424696720682	0.27839292864718523	0.057106235858557564	0.5804859051486044
0.6709847363778135	0.11341780653626299	-0.3425881330366294	0.31973430399438024	-0.3660267369917485	0.4546829718594947	-0.09047612945943188	-0.05758047789734583	-0.2541745891065107	-0.5123414623889229	0.24859284247483066	-0.30696190407394874	0.12848983491914567	-0.2976295754414008	-0.3145717205637621	0.07413910614192072	-1.3804927112023082	-0.11862495061977885	-0.001373601517047482	0.24251645408378986	-0.004292323213301384	-0.29822101832926723	-1.0923282181768348	0.16326559469123744	0.5420672678089707	-0.10948407202080968	-0.3163977878196026	0.04231176758751809	-0.18677997515763106	0.15861829546644274	0.34707381781819185	-0.4741225524031815	-0.4222593310751324	-0.2283680919360412	-0.7067128653659005	-0.08179623368077464	-0.17453191062649714	0.19044009351334318	0.6306487096561441	0.449032142023804	0.16882583614645796	0.19212479434529314	0.3603409836525508	-0.05723624315715388	-0.4475681504506069	0.36425376318474106	-0.02601313765397411	0.29601862548825075	-0.01157407279797305	0.6090151113951269
0.634800732598985	0.16379338555461048	-0.3675745695088102	0.3900191911556397	-0.42121087998837037	0.5116535185517035	-0.11105813383409421	-0.07716086616901811	-0.36700583197131503	-0.5803746632319827	0.2497506514454811	-0.42534297849791847	0.1227509029371278	-0.3117604995568998	-0.334663073271254	0.12245419401677844	-1.3710793654421296	-0.12270194943754656	-0.0388885620169613	0.24378035055076824	-0.02962207812232115	-0.29071670432466656	-1.0422388715747188	0.11811230323343982	0.5056387132572178	-0.13154130949017037	-0.28983565871264305	0.10618122489143397	-0.15570148687979607	0.2033727094331302	0.34614964197503295	-0.5251278920422378	-0.44718858081290946	-0.18251496103718537	-0.7530292405612032	-9.453670335400899e-05	-0.1749385000787532	0.26957738504266093	0.6070607814861655	0.47471753859052945	0.19895878180353893	0.20165047778798906	0.4109274854605422	-0.023400087598667192	-0.44983223271066874	0.4610901027725083	0.028004719776754346	0.31355465672038635	-0.10072593216351793	0.6296451446586291
0.5931044529896239	0.21647595686108806	-0.39285857601837276	0.43222367027162506	-0.4867155089181942	0.5586815076900112	-0.1372284714742039	-0.10866995181172741	-0.45996885387450215	-0.6381820729027194	0.22786886593418815	-0.5549075335165223	0.11374262019917296	-0.3300402103892248	-0.34594047457533617	0.1724592049139241	-1.3165941063768902	-0.12660697303245563	-0.09024882285606986	0.23808747604175862	-0.046495537595161354	-0.2980144133240076	-0.9863953062285361	0.0665424165290934	0.4683545193648396	-0.16877784164754117	-0.2769540945269832	0.1816113418528713	-0.15322993197445178	0.24759297981006823	0.33933594553138363	-0.5648374606414095	-0.46197462164843905	-0.14372477043549745	-0.7783147971108237	0.09316262336306422	-0.17580008248948686	0.33466779940197044	0.565775174376064	0.4925972432136009	0.2144662889813107	0.21033114092528446	0.46724522951457026	-0.00011849773495447025	-0.4486167780236879	0.5667523843938164	0.06523990775330649	0.3227603259038502	-0.20420519399120346	0.6399495654849032
0.5677940944612914	0.26094945221172383	-0.415133818816635	0.45826116304327186	-0.5535741577562864	0.5903709341566288	-0.17416097280428167	-0.13798037941655797	-0.5171065544850028	-0.6837109655136271	0.1947507051695313	-0.6839205833642793	0.10455698271192009	-0.3522338709544049	-0.3600960271452794	0.21812755529613917	-1.1911341059263945	-0.13957331181798147	-0.15518682379374069	0.2297956031640334	-0.06073936702028628	-0.31000100540881814	-0.9077640162100524	0.012971197087094034	0.4306483133089862	-0.21947138081111764	-0.29706847351144167	0.27153443805056143	-0.14282593980334773	0.30283327644645164	0.3009994512374603	-0.6059419889171929	-0.46330060538202894	-0.09702259387344099	-0.7855244639818738	0.18221619792222127	-0.17617278948738818	0.3828842123955033	0.5100428750007088	0.5054458281424715	0.22854769706575961	0.21035907548083466	0.5388879105735904	0.02712220249816385	-0.44311942741329113	0.6627937666416114	0.08733152882392956	0.32579187744385946	-0.30624634950433716	0.6506248395028681
0.5491403853769788	0.2888787118771754	-0.4404131019922704	0.4575902266586704	-0.6183339016980142	0.6248904024590851	-0.19966631667801205	-0.1659222852604652	-0.5408417218215688	-0.722703297809941	0.16558437155122713	-0.8074642683224514	0.08403068021763585	-0.38150708379637255	-0.383167659066776	0.2439480697355644	-0.9804131108257221	-0.16136968877027974	-0.20675811806207967	0.22349748245957	-0.0914614287831036	-0.3238855621182172	-0.8075125768775777	-0.03140906774454775	0.3975610110240161	-0.2664775057839319	-0.36229387658783574	0.34010876716102456	-0.11245534368334445	0.35998285229725957	0.23555519914398776	-0.6525455503084021	-0.4492814440277493	-0.03219655796230984	-0.7848903011441838	0.25610872349703195	-0.1868651240116077	0.4070827474119776	0.45365268364736194	0.5054732991548424	0.23843003559764372	0.1942757551226752	0.6034343578073158	0.06464648523371917	-0.43123100951089566	0.7330708688348996	0.0871212015057922	0.32097128351615506	-0.39728706492481586	0.662921271758797
0.5446383441283151	0.2859617467388608	-0.4822571172488018	0.41809959920091205	-0.6873401862260848	0.6637231538083861	-0.21055968990035928	-0.1997533462865437	-0.5382184506427814	-0.7560734945341763	0.14426943001514886	-0.9156637088230891	0.04310523523799777	-0.42338321477813246	-0.40668803500284173	0.24252767191619312	-0.7217024125902658	-0.18862776159336203	-0.2380287501292102	0.24023431989975252	-0.1268792584882695	-0.3445670733226838	-0.7040202975318517	-0.055353923176794405	0.36680832648744693	-0.2914824330167284	-0.45786272620614293	0.3725987035873569	-0.07985589854068181	0.4217654608449745	0.17483264544919666	-0.7011394809942899	-0.41882915093239814	0.01938063353405367	-0.7902694412426088	0.3267606188219986	-0.2069090159377241	0.40101013535021385	0.4011636763038598	0.47910505170918477	0.2292765921579027	0.17428159698745616	0.6603463253248703	0.10805891123328715	-0.4234457441955947	0.7638203934129644	0.06636044467235255	0.30800392854853964	-0.4821085071416908	0.6636417865312256
0.5430370594383811	0.25300958215065644	-0.5397353678026715	0.35214139154548063	-0.7560993360151145	0.7062750114582834	-0.22104750638626053	-0.22470255069722272	-0.5171371366619577	-0.7717826809728173	0.10003951926827359	-1.0061954037913814	-0.00990041059008594	-0.4694112636365048	-0.43326296502428907	0.22020289935859833	-0.45725537924739507	-0.22024155169884468	-0.2613441756051492	0.2631161863596659	-0.14720019425878347	-0.37017208685588066	-0.6139424042342413	-0.07181986456335818	0.3261131902462438	-0.29236412475839	-0.5531389185782556	0.40365332510067803	-0.05896701223757883	0.483567010654738	0.1214026793167822	-0.7245986199460979	-0.36359116189378987	0.04850010073017378	-0.7994760464110668	0.39460719243814457	-0.22547176057347765	0.369800839435712	0.35154861812737354	0.43978618414585025	0.20332158865941122	0.15456678440774146	0.709705626501667	0.14183535863074997	-0.4169911237173475	0.7818984895478651	0.035144969594230184	0.2843535567455688	-0.557721776090763	0.6618828828220628
0.5254690381412227	0.21503110497014624	-0.610500356692316	0.2734827021994847	-0.8085441122564478	0.7493066118144109	-0.23468435164927595	-0.22700948737992185	-0.48718359334458805	-0.7697930188606568	0.04052894221082916	-1.0715112380783964	-0.06515812710265853	-0.5099566517090943	-0.4562015211345686	0.18159341404077317	-0.20037078076931686	-0.2609047966347474	-0.272883182039176	0.26934310162937003	-0.16297797454507543	-0.38418270763628537	-0.5400868975349485	-0.07560437528527042	0.2867692672624073	-0.27439405154910357	-0.6377168627283804	0.4273298521900947	-0.0591369063554585	0.5299011258762172	0.04895569481174083	-0.7193972916397058	-0.2848632387940365	0.07977017260066252	-0.8001147068575352	0.4507136266145553	-0.25293591000327353	0.32046878998824396	0.30834704490592807	0.3944864847463518	0.16448943853305575	0.1334412767727303	0.7472493538819768	0.16577833120118463	-0.40083669818809786	0.8018059453446285	-0.004984032173253802	0.26622829436903694	-0.6072827832594259	0.6663119295114016
0.5130653695613392	0.16594362504325058	-0.6962383141295616	0.18771896857552997	-0.8487400554458631	0.7770040508080813	-0.2634430955190587	-0.2056575401693841	-0.44653308413237147	-0.7476103358827679	-0.016058971229728238	-1.1037759222450567	-0.11492119270300157	-0.5422451714252532	-0.4735044713791142	0.13811630355827137	0.05126378090630079	-0.30674508879670254	-0.2802881943327301	0.26880550059693664	-0.1797105609796452	-0.38625576124838223	-0.48441428559013844	-0.07436658418449503	0.25440983916765203	-0.23356724073183197	-0.6972424175336586	0.427177684133414	-0.07523639657357387	0.5493689550090098	-0.03979039092718402	-0.7066682845906196	-0.21469565512537891	0.1075087743225674	-0.7965166198351773	0.5103948672945255	-0.3072446439832359	0.2657075210930718	0.27372499864893357	0.33979562354636844	0.13027362399027434	0.1153606356927153	0.782015732465371	0.18127948838998492	-0.3788870164879182	0.8135100160608392	-0.04470325830367626	0.2560277639055423	-0.6329916166662113	0.6792758975123749
0.500586247776171	0.10911391988942613	-0.7868696455148568	0.07949606956446957	-0.8897261336460159	0.7541568545874964	-0.3055613554129635	-0.16461391830221955	-0.3829493402237363	-0.69810211904754	-0.08617475684473028	-1.1034071643497563	-0.16027381378305341	-0.5618744121254665	-0.49718577620316406	0.09159894878686878	0.28793226413558265	-0.3388955602011061	-0.2887822898592801	0.27245833940009095	-0.18523591459180905	-0.3752251550353666	-0.4514966625599195	-0.07161593729388253	0.2152594997450426	-0.16591607946909778	-0.7345538937468621	0.41331805302496594	-0.10838597505032235	0.5472664749216972	-0.12602859949171993	-0.6896608341431432	-0.15135443215927674	0.1176879921088431	-0.7794436969140888	0.5641137000792598	-0.36146625165200086	0.21836269907917635	0.2417576042329581	0.2973607582941139	0.1058978931914262	0.09489159011313916	0.8061506782122045	0.1771550323438984	-0.35823620303166925	0.8001154637722786	-0.07225976331281288	0.2381330702376872	-0.6448076991462242	0.6972887668230855
0.4908402087602094	0.057344604023449375	-0.8668829222329567	-0.04248102533092005	-0.9238550930305172	0.689228740804781	-0.34974914747667657	-0.1136236998122567	-0.30197792970648185	-0.6279342094090249	-0.1656695991560112	-1.0714133377522097	-0.1970230563641154	-0.5660920843575907	-0.5126504233811274	0.04107375424809373	0.5045086878061074	-0.35962746982571103	-0.287825102519554	0.28565626673273425	-0.1679124440244937	-0.3435900767723875	-0.44322906508503673	-0.06696829254767467	0.17943879757554265	-0.07718277202756871	-0.7656731142588455	0.3800549383646904	-0.16265096532067988	0.5356554812863583	-0.19918551907627796	-0.6749286990218486	-0.08048419044375925	0.10672503986422884	-0.7421989986239061	0.5921361377756765	-0.38577933282680954	0.1796165182571205	0.21774647069702077	0.2594546856527078	0.08751706043303095	0.0757948295749771	0.8176734462440558	0.1461113815471272	-0.33268782216023307	0.741461021001349	-0.09395974041173023	0.2107210126505646	-0.6473780458800692	0.7048859593500151
0.4808720019731322	-0.012294530984258884	-0.9341526440168515	-0.14106996599898727	-0.9454741615401691	0.6270382413640433	-0.3970442198299288	-0.0538929884931875	-0.22266815080377	-0.550242791371754	-0.2358215663013457	-1.014350500962665	-0.23526810220812838	-0.5525717364004172	-0.5131579683355377	-0.01428402717897898	0.7085207511894567	-0.38607014288523955	-0.27114969315620696	0.31152520118080207	-0.13199373240547754	-0.2989248760590494	-0.4440256351893043	-0.07287744086785282	0.14800469890345352	0.012779673477547271	-0.7960676596850147	0.3193522216997964	-0.21372841833177253	0.5253438582275018	-0.2470830325476027	-0.665806173087906	-0.02983236736691165	0.07874385366712473	-0.6994987008860736	0.5957109442792365	-0.39551811827847505	0.14584316015161347	0.20520420257858535	0.21444539409827215	0.0719937077097769	0.06769380846535278	0.820579974054781	0.07971131355350135	-0.3113617561001048	0.641736974931637	-0.10615509853065716	0.18039268787777196	-0.6402626392640397	0.6930822320487603
0.4559389094712242	-0.08899776497762912	-0.9943184715750071	-0.21825345547371228	-0.9490280287030016	0.5926684175754569	-0.4437935798098739	0.006703951984444165	-0.15611793573052218	-0.4780536877334053	-0.284895781942784	-0.9415452917224302	-0.27631066824862394	-0.5243725113651452	-0.5194187210353618	-0.08209117772877633	0.8800004504169128	-0.41258397810595093	-0.2370188044321769	0.3393166823673723	-0.10522785513408936	-0.259859021166223	-0.44164683679573924	-0.09515768068181467	0.10878466939880231	0.09315558928307348	-0.8113229993120272	0.23863323660617378	-0.2525289987770409	0.4977426511713576	-0.26966232871567597	-0.6462427142085881	-0.006077992105335347	0.04111526949475948	-0.6576349583809391	0.5753789574742423	-0.41007305259912996	0.11693169500161023	0.21606134387619985	0.1758250751352243	0.05676085665368221	0.06806394132639587	0.7789541898380759	-0.0023322926282879465	-0.2936741099526384	0.5264154827397075	-0.10888935366645006	0.15436404254270983	-0.6286129049025011	0.6682456640109329
0.42354852518032926	-0.15437390537315102	-1.043082171034137	-0.29109306194556844	-0.921930226682773	0.5600239070056092	-0.4864963185298339	0.05805509929047483	-0.11432908993165602	-0.4240332577721843	-0.3270472647805402	-0.8591295337949474	-0.3007990089159168	-0.486663954058929	-0.5339765958252638	-0.16026426758275178	0.9877105627365923	-0.4283819778885446	-0.19699028505195754	0.3656092891522584	-0.07643497136758703	-0.218065279848019	-0.4463025890033284	-0.1285116454778117	0.05751212737213993	0.16788643635279232	-0.782108373576863	0.14349529997954852	-0.3117654145444001	0.44445709277831363	-0.2760601460299042	-0.5963303765112677	0.01316199409173972	-0.006412627300189188	-0.609204707060001	0.5664573309112381	-0.430993047987846	0.08593475034396535	0.2531610651848112	0.14579140975323052	0.012071136547711669	0.07575641956109519	0.6972872173074008	-0.08821099992197298	-0.27472731630264646	0.4132298397864969	-0.11897418593785558	0.1331090234354364	-0.6148328414108243	0.6254968868144265
0.3911665245789101	-0.2139229308311515	-1.0708223111855775	-0.350264490018301	-0.8625239084966155	0.512687826221099	-0.5230172990538112	0.10410961622071205	-0.09878994601896936	-0.39196532800884043	-0.38718498836375315	-0.7744294349231274	-0.3098374084980918	-0.44567707245647387	-0.5437344570524234	-0.2328851382566423	1.0158662421479006	-0.4337903021384416	-0.17544226454582962	0.39445817104500414	-0.030076002356748212	-0.157680589836196	-0.44401472327006825	-0.1746276633473236	-0.009266457908829523	0.23052764581227217	-0.7162512024769389	0.04184292546693453	-0.3999525970180541	0.37264319185005107	-0.27064951654814035	-0.5140405143686773	0.02684493734832835	-0.059016137730090866	-0.5466339737411962	0.5796748811568724	-0.4572809922164712	0.04827885060189173	0.28960674183694	0.11058534518484268	-0.069602086711788	0.0941233898355019	0.6121281054367286	-0.18435951091170533	-0.2669301347649241	0.3053071975358711	-0.14053636238006312	0.12637983297479685	-0.5973018961509686	0.5846341629928062
0.3664178732454763	-0.25628026338868787	-1.0797683056427252	-0.39244746476298487	-0.7819301374013852	0.457055277535258	-0.5451708357822042	0.1430718819152197	-0.0911579938589227	-0.38004312127971523	-0.45937920188787507	-0.6985827888827172	-0.3132774213712783	-0.3986376589871319	-0.542719367143604	-0.29038564504690284	0.9837755162485466	-0.4227572020650503	-0.17471872135989444	0.41611530402705715	0.013308980290603184	-0.08525327926355988	-0.4104241985535963	-0.23913507542682738	-0.08319601994153501	0.2834889260232576	-0.6259734100556983	-0.04805960747985296	-0.4926702893018316	0.27974766626251835	-0.24606223832084112	-0.41814128952743157	0.028042478213137483	-0.09858539770405594	-0.47487912329782356	0.5982656337977708	-0.48697654328305495	0.004398206554336509	0.3110324753190162	0.07906432070448467	-0.16934451366854708	0.1101787756381107	0.5331738921960628	-0.2799614625812989	-0.25671793214980265	0.21250311144362394	-0.16435411799264582	0.12751132756367337	-0.592907086182245	0.5496627070163354
0.356089167810926	-0.286111002665331	-1.072258204699291	-0.4269103702104923	-0.6920984001453723	0.386801579582459	-0.5429432557665749	0.167314267394433	-0.09047499190693262	-0.38000212982574066	-0.511263516385164	-0.6312502078762734	-0.31584404576207015	-0.34211083136535003	-0.5359789225661367	-0.3420455406899572	0.9179664537965249	-0.3992232823438707	-0.1836687998317474	0.42991135701167876	0.031540299326772006	-0.018421812731685926	-0.3484917822734262	-0.3122406302868149	-0.152173714478046	0.33099567257820184	-0.5109823390669475	-0.12586272359546732	-0.5645961776355798	0.1749002043227848	-0.20679316658518493	-0.32933594499286006	0.016629951548821242	-0.1106633055173776	-0.3969805392637746	0.6198507815541966	-0.5233905010131134	-0.03969161932833185	0.3176729522430715	0.05752704700575397	-0.2655216928919971	0.11733002185902028	0.45756541541307644	-0.35924471454961593	-0.2348198874134487	0.13053630523304025	-0.18274325299742716	0.1288947398157339	-0.6055227128446022	0.5082913845318231
0.34629282665810857	-0.32291724151922857	-1.0450895879529796	-0.45147696398512843	-0.6029802209387043	0.31433402308622854	-0.5173961634052688	0.17995880691733762	-0.10762139911957531	-0.38604679269263653	-0.536144348744045	-0.5701701943689008	-0.316583581603485	-0.27759328396897165	-0.5367804722197473	-0.3892879182572058	0.8315591845703858	-0.3630877299132273	-0.21453620731088288	0.4399904863018631	0.028143693848472744	0.03638804391787598	-0.28005586212828015	-0.3962207253539998	-0.221023643864147	0.3663828936672569	-0.3932458643877082	-0.1978176511543412	-0.6108033326007904	0.07754969390159543	-0.1565600087102412	-0.24259752241814642	0.0016776905301636822	-0.10739308018823976	-0.32675937341368144	0.6380106227100416	-0.5726168668398707	-0.08425368905087634	0.31438733967462207	0.041601708691350436	-0.3466614494536231	0.1193692444142012	0.3863490250996295	-0.42596169509021253	-0.21485227070935836	0.0586357660623404	-0.18862153890607442	0.1303251197677098	-0.6278294589251705	0.4818230624505556
0.3179349970052153	-0.35216526930211944	-1.0089041267406214	-0.457124011888857	-0.5144920612780431	0.24574402002292675	-0.482545122384307	0.1881669297427439	-0.1339696435759434	-0.39408742404922725	-0.5467977993420475	-0.5131367276772121	-0.3141575024857227	-0.21571530427243016	-0.5380091023837761	-0.4315898988549905	0.7355599293904109	-0.314741936659626	-0.2631341912995202	0.4489588108098018	0.009681499555138046	0.08219482482976731	-0.20696418977554484	-0.4796791460108965	-0.28520046608222127	0.3841063920674344	-0.29095518881316296	-0.2594416014596779	-0.6460968130412587	-0.008636836668584596	-0.09732453796307781	-0.15609301076481635	-0.002893364505858178	-0.10727645303670179	-0.2754911309538585	0.6422801640568518	-0.6196118310298402	-0.13696117265584873	0.3010756072544417	0.03492232825489982	-0.41288526586878255	0.1209126286083625	0.3134188598696369	-0.48185312674369685	-0.20506110795312557	0.003951321091630785	-0.1834866512770521	0.12737896404572946	-0.6613888503102741	0.45288061979043437
0.28496194629573174	-0.38688260671935015	-0.9693084184331935	-0.44958457931061196	-0.43193513535437233	0.20511113319795235	-0.4361744808273672	0.19677207426582444	-0.16648189569852884	-0.4121520424970345	-0.5402167809915082	-0.46425509481260113	-0.30270975536590733	-0.16739524645049805	-0.5335433257422304	-0.47235828104817906	0.6415356407958615	-0.27430403856746877	-0.31445299914360103	0.45389690771036195	-0.030428184952424282	0.12450332777124502	-0.12587771792884028	-0.5434656989052744	-0.33728993073726315	0.3817900832545952	-0.17933664418531664	-0.31126099373458704	-0.6728632268033878	-0.08405336563835028	-0.03704726899271746	-0.08048874804794053	-0.01225080526968172	-0.09963504206790214	-0.2340771493265187	0.6325758615311986	-0.6644770409460861	-0.1936050780670373	0.2819159461410033	0.034647618131191625	-0.45116282190328977	0.13444342895310135	0.24539319119729602	-0.5273920818627948	-0.20117641944375603	-0.03882313047841658	-0.18086481246647101	0.12529103629493443	-0.7062599137516301	0.42213689019924255
0.26040611982024753	-0.4391460346706729	-0.9356593875394659	-0.4459847475547697	-0.3622535812576536	0.1862735296872411	-0.38163306384496	0.20823757965624146	-0.20442078522075544	-0.43605321335309644	-0.49939597443599393	-0.4211658979139877	-0.2787066305221671	-0.1247738994396026	-0.5319247525034723	-0.5115661123164794	0.547466692152898	-0.23162453239805184	-0.3746050633826389	0.4456762402673964	-0.09321842862153147	0.16580681992442597	-0.04151403300476312	-0.5887470377183242	-0.4001426413965422	0.3671973377337071	-0.050544229094295776	-0.35435745497655324	-0.690119615062303	-0.14297584361683832	0.012391937816967239	-0.005998751902017274	-0.033742319401855556	-0.0780077030866122	-0.2090254684333516	0.6075873924540398	-0.7180403609302458	-0.24855334284511352	0.25366506430245356	0.0461854433269403	-0.46749957929458696	0.15422458610224862	0.18223757134559218	-0.566886733912126	-0.21339849157395013	-0.07123919213063915	-0.18644936539633994	0.13229776316416633	-0.7533739937582202	0.4040763397638859
0.26126963983628554	-0.4672047857791812	-0.9061432738315908	-0.4464406402263571	-0.30126003150807584	0.1666744996794842	-0.3369830563830907	0.22210025393337457	-0.23366414242884198	-0.44217039956164006	-0.4369225320612946	-0.37721844148914413	-0.2424760669249031	-0.09099807882495888	-0.5330419703604351	-0.546690636760591	0.43649143407138524	-0.16881206479398583	-0.4555288465845625	0.4184615231023769	-0.16835854197901615	0.20514931541751555	0.04397721690708964	-0.6065456200984427	-0.47754896418889	0.3468511800002827	0.07490817710761924	-0.3645979539261187	-0.7061988797901949	-0.19662507424120118	0.048779261241683955	0.07376912521547832	-0.043080871508506244	-0.049611324230030854	-0.21333867525140277	0.5643863175493968	-0.7767538139763195	-0.2961200243810986	0.21586897780076303	0.06402982807696414	-0.47668471382529043	0.1589839360041531	0.12412854496673176	-0.5857085834409268	-0.23805315576378336	-0.09555722449435446	-0.19510179610456513	0.14947940175148405	-0.7996777974457896	0.37806893522086354
0.2991219978208569	-0.4829652574669209	-0.8803019139186791	-0.449292119860913	-0.24988733272624528	0.1472163115671346	-0.29988952517236606	0.2373254344911632	-0.25455176928895185	-0.4343473382299923	-0.3837115614518019	-0.3444577290031414	-0.1984318554104307	-0.06830343269397395	-0.5248222179280415	-0.571575898745895	0.3137110365257378	-0.09857501170650904	-0.5634008450084729	0.38069416050602334	-0.23910028603050087	0.24982502147010396	0.1260857718556164	-0.5907294004774208	-0.5505570684701535	0.32477899860309706	0.1869819663406566	-0.3416534785688391	-0.7266589857005544	-0.2515395811703614	0.06370050030940434	0.14406148355403503	-0.03753893949375874	-0.015159663665573277	-0.23452691020431313	0.510561955421384	-0.8311980777737012	-0.33285996123911665	0.15909790161805323	0.06826821284274912	-0.4928630157617738	0.14408434243744342	0.09171753040180534	-0.586356187341259	-0.2616393320098327	-0.1082430196364339	-0.19603739003697185	0.16698127465640847	-0.848782688805733	0.3521304034134406
0.36363448833941187	-0.5104515200903391	-0.8702459359887597	-0.4594765901092215	-0.2210212990520315	0.14019182203370073	-0.2657750467536273	0.24348829402551947	-0.2673283232167235	-0.4115813153301547	-0.3298774644865765	-0.3278309902725721	-0.1715241282574242	-0.04979827835703639	-0.5045358936831843	-0.5784191436479517	0.1959226399472698	-0.04215824333875229	-0.6840441343549557	0.34315465530089995	-0.30601106606901946	0.28926206501644797	0.1995011644790355	-0.5467285352168972	-0.6111642098191965	0.3061102967680032	0.2760844844240054	-0.3190051140245597	-0.7403192817976848	-0.30330605034716734	0.05844530040126289	0.20333451103252376	-0.029964587967126928	0.02682611088826825	-0.26343304182018135	0.42772142094774895	-0.89206548684661	-0.35169900408625787	0.07391820341493568	0.05495654513391233	-0.5038809517198233	0.12491076187151826	0.07236220816594179	-0.5841745429961687	-0.28053051662185857	-0.09420675479632948	-0.18972394415976349	0.17446194831569753	-0.9059205844674837	0.33872141158243785
0.4441640176020475	-0.5448178675434973	-0.8747756132244537	-0.4817508179031368	-0.22564028213242207	0.13730896448708496	-0.24373482734865318	0.24648099545874774	-0.2674948261801443	-0.37653992855925533	-0.26153457385788353	-0.3248450303239025	-0.15673006511310875	-0.04440642120505554	-0.4749775896614256	-0.5671880284424106	0.08678340607833848	0.0005242279207136422	-0.7998751078241523	0.3041162756940925	-0.38006332651985997	0.30871445152860744	0.25034343350847255	-0.4801107130230437	-0.6618288994636055	0.2948126873324772	0.35122771639920314	-0.2772946158934385	-0.7475842778860609	-0.3413060102675874	0.04949339712048797	0.24937243328656997	-0.021600690570637023	0.06556965062934075	-0.3069159234853774	0.3183050801918078	-0.9698257195906471	-0.3385015319436776	-0.008506812587936563	0.040259553515518555	-0.4940514316728769	0.09288379393295222	0.05945291871919704	-0.5847486599290868	-0.28789077000413066	-0.04016402237716406	-0.18631519107270073	0.16454749384259856	-0.976532677725652	0.3251375889610661
0.5242743623908785	-0.5869332555626924	-0.8780772236392089	-0.5016509631053853	-0.24419627218635126	0.14239247664943894	-0.2296387487223086	0.258839799668932	-0.28002332467261626	-0.3376075068495196	-0.18135228247027887	-0.34054824264411854	-0.13490204568529335	-0.055337300018972226	-0.44108039523672404	-0.5476043271984793	-0.015522840383231129	0.03667164071155439	-0.9084894917044647	0.2646328621200391	-0.46870377271159774	0.31354340580408274	0.26387057605536657	-0.39309067889226795	-0.7101241263185921	0.27269567415181717	0.40821690840413183	-0.2108054004245128	-0.7556866092697001	-0.35672419757454643	0.04248646390963316	0.3035079263463169	-0.004582010457182792	0.09296303598269122	-0.3533852173791301	0.20264052290258502	-1.0432344771254167	-0.29122643720815306	-0.07187989247961458	0.02196385927654619	-0.45857853718857344	0.04363866431699078	0.04470498130922314	-0.5896952514231133	-0.2816387253070472	0.03256020753133858	-0.19403928051466152	0.1433736007624526	-1.0364931253331273	0.314589464608824
0.6025696384081357	-0.6215688089106248	-0.8818133807752193	-0.5039820369544494	-0.2663200524870032	0.17905098123839147	-0.2213636020779029	0.27584255464585394	-0.30769339877736307	-0.29601379382019083	-0.10135089873433838	-0.3750189474941677	-0.10876062490189713	-0.0838371163937276	-0.41026251318786233	-0.5285974098887898	-0.11500557933950777	0.07508734739009841	-1.0103432689411962	0.2291227118055567	-0.5692205986575255	0.3244269372675919	0.256479569425819	-0.2942049231747459	-0.7568048662729433	0.23668080809412112	0.44991359795713437	-0.14127282382198106	-0.7687077798757591	-0.3580576624227161	0.020310444473119735	0.37511443877046247	0.023365646696942778	0.09769809833515176	-0.39657125686498107	0.0837441294754575	-1.0972673111199198	-0.22946708510192976	-0.114211971040089	-0.01133493214723771	-0.40607696316028596	-0.003165683507751746	0.031593311407509	-0.5970852845836407	-0.26533733303460144	0.10846905569936656	-0.2152206919843774	0.11594873380262609	-1.0824159381687077	0.3066743979175882
0.6770377601795546	-0.6521492354891716	-0.8950812257752874	-0.49391369031116794	-0.31777628977217115	0.21543220334576083	-0.22549372031303888	0.2853349825084342	-0.31778891519210006	-0.2455028629569643	-0.03582212713153256	-0.42296726391580686	-0.08697276126637603	-0.12715044971739164	-0.3768790532901855	-0.515183140539623	-0.21994180642990938	0.11074255523275792	-1.0940783188968046	0.20186171110794415	-0.6682699971214692	0.3553896738185399	0.2687700277925714	-0.1988143860061579	-0.7903296674062873	0.2064940738880856	0.49102961837086323	-0.07211449838587947	-0.7940098681456874	-0.3541519741884475	-0.013056504264183774	0.43353688108028504	0.04421872421664732	0.09009400805484516	-0.4328354764415708	-0.02302518358658124	-1.1418566210507053	-0.1604244018276833	-0.13453352324916154	-0.05314973740597963	-0.36527996539424007	-0.038960324626181986	0.03244158693152762	-0.6039103866821763	-0.2391732806713942	0.1835350575310385	-0.2496309664983533	0.07667092730045502	-1.1273835908401462	0.28207093760025304
0.7361553465202424	-0.6858272336924002	-0.9234779093425368	-0.48016809617535944	-0.40159325478785524	0.24063850131441683	-0.231070125439179	0.2864027302559676	-0.30599778696620394	-0.19422570722328616	0.01107717651989838	-0.4834076619587645	-0.07162655597801779	-0.17624077284674974	-0.34126734725119684	-0.5092616718315418	-0.31322672311182437	0.1329688702422028	-1.1457174453388252	0.17679027752918125	-0.7587730979303382	0.408739288312284	0.30382638699315156	-0.10404037314063738	-0.8124949851668131	0.17708442392893825	0.520230308046685	-0.003383888568555432	-0.8278673387802679	-0.34543141714161235	-0.03870238391182787	0.46623337496380585	0.05471703987375913	0.09385406742044408	-0.4524900268012006	-0.10458177771699455	-1.1816443031643677	-0.08759742899093878	-0.14614858688399468	-0.10393186598862751	-0.34568958933076666	-0.07248179128669589	0.04059708867006473	-0.6013521216290917	-0.20126777714898814	0.25730326756070954	-0.2906592988675306	0.041620213790690294	-1.1545680930398479	0.26925001297321854
0.7816494374622747	-0.7082905913930667	-0.9642497277977103	-0.44936953559759807	-0.47926317826625986	0.2623325545163559	-0.243368037064955	0.27872096195399376	-0.2905266034467505	-0.14212872241011237	0.044159155754223064	-0.5462629347143078	-0.05844207084148675	-0.2221842803908926	-0.3111334129762659	-0.5045800190568778	-0.38648905142140483	0.15485716498602897	-1.1596117355812343	0.1513450154179317	-0.8313422783393867	0.46766723794803894	0.3426328091046883	-0.016901776643886646	-0.8213223955587775	0.14329246713517702	0.5202721162247128	0.06609111093144812	-0.8659762074598835	-0.3369305787345323	-0.05808487182243098	0.476257521176535	0.06231028005756463	0.08895106196976678	-0.4793947225108822	-0.16236788727392218	-1.2248976763234531	-0.020266233458525545	-0.1551089986778098	-0.1762630415610224	-0.3565913246219531	-0.11155175904341404	0.04579008502522624	-0.591247663609725	-0.16039910631779902	0.330195108956555	-0.32718372556209957	0.023857883640779693	-1.1558452173042633	0.2763650963509487
0.8116378947182687	-0.7239658713419537	-1.0012901124508002	-0.3961978271179357	-0.5409111129586509	0.293766705047548	-0.26161212613539603	0.26026246075226533	-0.27561269515180614	-0.0945029592689564	0.05705988140289832	-0.6009729003311852	-0.04236971497581198	-0.2624447329229302	-0.28998054856534344	-0.4973729151308837	-0.4403937298572602	0.17860457119075684	-1.142567017716733	0.12479250879617446	-0.8721719805981094	0.509569534438498	0.3818975318241594	0.05773560398449394	-0.7982007750057891	0.10994882817615874	0.4871089403424831	0.13430763947620378	-0.9108929761488176	-0.33116107031475345	-0.06264273904891646	0.47157079689718573	0.05988875420790316	0.07874385366712182	-0.5010147279064758	-0.1940354843694167	-1.2885289256015802	0.039810155701561746	-0.16075686665261452	-0.27134413980680283	-0.38714153631004344	-0.153160279535777	0.044851384191540306	-0.5813223300734289	-0.10715742453907846	0.4088288410188238	-0.36125675110044064	0.017214088998168807	-1.1531514509986465	0.29135816110074586
0.8139182582557665	-0.7477718508469375	-1.0478716316358003	-0.3443163809163534	-0.6154309387070221	0.32142013094890365	-0.26603448378355965	0.2322604001056805	-0.2621497412523826	-0.06747697834450944	0.050708012744467054	-0.6524227850860731	-0.011814503356100108	-0.29200288130544927	-0.2743085507047859	-0.4928853205023195	-0.46392957537150703	0.19394001692566154	-1.1017094384359627	0.10301432657503036	-0.8821583137555049	0.5472101649730081	0.42120590222057697	0.1226698405815065	-0.7525421562547188	0.07643707002911196	0.4339939728347922	0.1910868878688549	-0.9498796311041448	-0.322038958512503	-0.06161354322358144	0.4518712443908816	0.04298340603749059	0.07980749328915282	-0.5017883166162834	-0.20078936233924116	-1.3586317236614551	0.09156364336154953	-0.1713523900876363	-0.36981202143487285	-0.40670022128255334	-0.18635700698801716	0.04401602656890251	-0.5799765999826677	-0.034722680513656984	0.4983094307620323	-0.3943724247079471	0.014746149857147482	-1.1541871021878574	0.31331796795159733
0.7947112256660313	-0.7605097196401854	-1.1025489451711432	-0.2920951656482097	-0.7067176382295032	0.32686895177746955	-0.2600555039557995	0.19770748144746703	-0.24816689034472844	-0.047293417045082956	0.04370889671008191	-0.7013207346717152	0.02455660551419301	-0.30904578402219196	-0.2657081395565847	-0.4988067892104005	-0.4531516170208968	0.21196479933526896	-1.0349248949925203	0.09329122445864271	-0.8692801701736131	0.5872845324338819	0.4577317332116772	0.18388596138155328	-0.7083083125142806	0.039906638461461405	0.3700692686303727	0.2346768671324874	-0.9847564664460029	-0.3016695253062329	-0.054556200421281065	0.41378204053801915	0.013524656309473337	0.08348824619170665	-0.5098390363288094	-0.186995797761545	-1.4149056399939897	0.1341606716027301	-0.18289820193531317	-0.45840603633079857	-0.4032828653070702	-0.20681906892870577	0.05519001126346675	-0.5846200577361127	0.03368835240747894	0.5842701792710285	-0.4313102533726494	0.014434455121343701	-1.1407290027964536	0.3297944454681593
0.7659258278498571	-0.7718368132380331	-1.1521817380727846	-0.22913896822644367	-0.7933227007940898	0.3179518992745026	-0.2483778555740001	0.16799401666469416	-0.23068407918558337	-0.03184594527412706	0.031198127554994293	-0.7499315099672124	0.06301246926774998	-0.31476015063216023	-0.2629475901704043	-0.5185980248605777	-0.4219243187242169	0.26592350805216824	-0.9446478087307492	0.0859463838632171	-0.8451947937693159	0.6219591555200026	0.4854952930558392	0.23095996316813983	-0.6713996707306833	-0.00224270996830265	0.2999662447840757	0.29015240541790494	-1.0164943057051328	-0.2703671956459368	-0.02824239368699034	0.3515830000793192	-0.028736825250840797	0.08394542462573666	-0.5239120541950067	-0.15653739105778305	-1.4418712333097088	0.1599090538520866	-0.17861613309610486	-0.5357447850153618	-0.38547247218600444	-0.2189007642042659	0.09483935656888007	-0.5851528382498614	0.09273323450541156	0.6443277696360047	-0.466311620177254	0.026304473827294207	-1.1108131718127705	0.33672410225004434
0.7364278164282151	-0.7851914702205742	-1.2078226117291726	-0.16269046090534195	-0.8738747026376515	0.3094661750762191	-0.22131588952067333	0.14380276276775697	-0.20554213170909796	-0.00920920311374894	0.011503314543819625	-0.7979744633708316	0.10424912163766623	-0.3043991428993472	-0.27066908200731044	-0.5452918009574532	-0.3667294611119537	0.34095511174933996	-0.8372054140734875	0.07579604913827323	-0.8104930686753583	0.6484326104312401	0.5082648311960789	0.25634179447599925	-0.6329926921831872	-0.05117660163051193	0.21929504260298688	0.3510401913409243	-1.0267203135622682	-0.2282418288514922	0.00536820140896391	0.28126937711154587	-0.07304583724877793	0.08172017857438296	-0.5356912915844505	-0.12861168859270605	-1.4351092634906353	0.165005484016656	-0.15829458088703222	-0.598724043090658	-0.3782204942040283	-0.2164529987741599	0.16239136885725033	-0.5817494730715206	0.14446155603661787	0.6803977617123146	-0.48451943852846807	0.05644492780042416	-1.0613970484892299	0.32391907133122455
0.7069717234539535	-0.790916355071472	-1.2788237673151506	-0.10281799032818602	-0.9577891292405631	0.30015740605165	-0.19844964646867255	0.13548936903766468	-0.15957372172641218	0.018718589798143125	-0.0017511860681097007	-0.8311430938826085	0.13788963663196707	-0.2725802971511314	-0.2855333406416426	-0.5738776439788043	-0.27751357106332575	0.4158651467544911	-0.7142520623677433	0.07890060609378027	-0.7548090871590055	0.6754558447632539	0.5375342358948821	0.27944248586250586	-0.5846471336022814	-0.09313915096246597	0.15013502543887042	0.41072297076104214	-1.0185734861001365	-0.17732392821443074	0.03435371648983939	0.20423613131131138	-0.10369457237873472	0.09356949717068985	-0.5441737817396594	-0.09875128150085656	-1.4031387476316644	0.15990588443034187	-0.13028608030353203	-0.6415121070733948	-0.3778402011124748	-0.20435384440138044	0.2579278615039914	-0.5711903144412827	0.18544144494373987	0.7267782547100656	-0.47561679083832065	0.1054663971396371	-0.9905864107025609	0.2979116667882011
0.6464205262128534	-0.798750587376361	-1.3494517795209204	-0.056312636951934926	-1.0254796823410615	0.2546742764535907	-0.20147044774823417	0.15503967990799827	-0.10137583898147831	0.02748130138244357	-0.01388405923972107	-0.8469050463985355	0.16570421542761293	-0.21620376519909118	-0.29612679417179466	-0.5987413439478748	-0.16462785535520802	0.49627542380106693	-0.5851109090406174	0.09443407168653041	-0.6773015241305862	0.697685142617293	0.5739327611615564	0.29998697263859825	-0.5298281407339349	-0.11102703256871563	0.10528414112133053	0.4750859460866236	-1.0065029135345944	-0.11728391577511879	0.08280573546705941	0.11947531925374677	-0.1330173237751015	0.12952798053302406	-0.5446055521823425	-0.055295177349958057	-1.349986857450384	0.16125922751508787	-0.10970675755337518	-0.6601413778911567	-0.35766882171468445	-0.19759717377762095	0.3598501034000733	-0.5566812313125654	0.22553158924339917	0.7917157338065546	-0.43938247078945913	0.1871474970838188	-0.903902942772441	0.27603132847842626
0.5805456861544325	-0.8033236799179713	-1.3938511184317908	-0.015110261538591416	-1.0440809224176324	0.17880010661219875	-0.20754783472527868	0.19775861302974346	-0.059420490219191144	0.016637485211731286	-0.031335617370259757	-0.8511278138013534	0.19954216306735967	-0.14396790892952308	-0.3047303001063029	-0.6228854116251578	-0.017001584208499797	0.572243995953813	-0.4514966007046112	0.11725541352689832	-0.5840827041950589	0.7023144954470093	0.6110114627273082	0.3239128580922892	-0.4738708765255716	-0.10912915373496997	0.07009559128131373	0.5476166446707746	-0.9893597880209326	-0.05460727965874455	0.15399248018597522	0.04601878408775286	-0.15612570696133948	0.1841701335718176	-0.5299118643047886	-0.016860511116728403	-1.2658131601320644	0.17503353441510092	-0.09944210376810361	-0.6488664895281006	-0.2939010648491388	-0.18441555537726256	0.4536297614589991	-0.5338681208661146	0.27807418597339933	0.8657233888181441	-0.37724162727892174	0.31334970675711693	-0.7944780772263849	0.27317575890240453
0.5499158766535175	-0.7937822051664754	-1.3944651518422604	0.03374767005802491	-1.0237392968548562	0.11543005629742606	-0.20363838706732712	0.2503278950900029	-0.03891683958084673	0.0039175217244810726	-0.041128751580347477	-0.8418370728463132	0.23758308363387853	-0.06267047623844971	-0.3069152192393115	-0.647921607724095	0.15204166126658591	0.6406575186609796	-0.3172868766218462	0.1547130324820478	-0.4649393320778138	0.6972684308270237	0.647017158901467	0.36924162185172865	-0.407251029764809	-0.09123380016480788	0.06158065902299722	0.6435154215808022	-0.9548429664050577	0.01163789022744674	0.229380024191975	0.0005932831551460349	-0.15200797969748456	0.2521544327466104	-0.4964226693441926	0.014121145247456075	-1.147892538276463	0.2037484954169677	-0.08932749552167221	-0.5978488951251311	-0.20044403759999124	-0.13730043562202146	0.5670963012225672	-0.4881913776831164	0.35772221663789583	0.9558169577150659	-0.29350959666160686	0.4661868720734792	-0.6657246335272836	0.28976349237647325
0.5423412132118651	-0.7637367827079236	-1.3495084595280407	0.07860578859259443	-0.9889768371533758	0.08328289367073459	-0.19573003070661957	0.3090359747635464	-0.009537561586294869	8.009099468834768e-05	-0.023994786882730913	-0.8108940430831615	0.27818393595914015	0.030046296193200595	-0.2945453583687255	-0.6727475741647575	0.32784346073501036	0.7103964366201765	-0.192200579899231	0.21092972322454565	-0.3263046098598701	0.6995515912241308	0.6942475826636099	0.44297318600406266	-0.3282611934416217	-0.05512553455820708	0.09235147805141639	0.7514930520710994	-0.8881109839607715	0.10283249048308152	0.31207275815821295	0.0028856101847005654	-0.12143479919622231	0.33849584557355544	-0.44157433029712373	0.05033090115989698	-0.9953876112259566	0.24170232080298976	-0.06373511284564991	-0.5082463016321619	-0.08833680331926527	-0.0640455555104669	0.7063728079453708	-0.4112964521557404	0.46062276932064244	1.0731737322533088	-0.19693672063866569	0.6199121538973361	-0.5272317757949283	0.32538659038977275
0.5694121465301782	-0.7057484699057036	-1.2687630660513038	0.12684009342147218	-0.9358881182821461	0.0843172013401314	-0.171342949892944	0.37753124083279266	0.03791238496886634	0.015830268887304107	0.0076117899480211805	-0.7680430703116008	0.32777968575825805	0.12209613159037232	-0.2658412153678027	-0.7004736317888041	0.5096743667393415	0.7719072296926061	-0.08847764943216677	0.2878743160254869	-0.19574660850276565	0.7252091314535807	0.748919935345071	0.5304247871469872	-0.2545600600111646	-0.010943811944274767	0.1528990105418177	0.8493371125165255	-0.7913886446126888	0.21048704745830776	0.3881030244551359	0.035816014989603795	-0.07929798277325414	0.4251824747690535	-0.3791340276328796	0.08149723387481866	-0.8108637648102579	0.2770096790326589	-0.020168044080875847	-0.39063504881196265	0.048225389487715806	0.014900990294487177	0.8544636293771427	-0.3086076010662013	0.5663236342724133	1.1965980426333849	-0.08692465425332595	0.7592567799652074	-0.3668399931756838	0.38567672355326843
0.6296699146396145	-0.6232385669921372	-1.1585251755363255	0.19722390069071727	-0.8353216833472145	0.11068984625512776	-0.13634280713064167	0.4531939516411164	0.08553223250710958	0.038113853905745745	0.0409309592145276	-0.7269184066251178	0.3742198595462722	0.1924000622718029	-0.2361931625431298	-0.7299785557521012	0.6968744030085714	0.8174658382998793	-0.004885800732107992	0.3658157849130593	-0.09430628152817548	0.7586021031511414	0.8008242978468638	0.6149882090547679	-0.1856481838854705	0.03443716087759533	0.23030917483674132	0.9332639647509762	-0.6848407621139013	0.3145920119257644	0.44974975399308564	0.07733307707219046	-0.035155190958444986	0.4872234543014464	-0.30990233571393444	0.1030384110715458	-0.6168915539802208	0.3115215124045499	0.0405696205773272	-0.2646215906366285	0.18154980916800217	0.08815936222548551	0.997219357538562	-0.18401504075195446	0.6708328769820466	1.3081410930106294	0.03324114473177495	0.8826793557616804	-0.18498930327325588	0.4805144804741599
0.6967142793799507	-0.5361112718327572	-1.030442529446319	0.26707870042595	-0.6810852407886602	0.14556141929610142	-0.09618076208312623	0.5317531161983833	0.13483409977786548	0.05301897720872791	0.07509838435883709	-0.6794073783271088	0.4148106729234603	0.24928071094943488	-0.2026363946122398	-0.7571952107426353	0.8803378818938192	0.8479143480159926	0.07685573700808512	0.42995764054427194	-0.015526948015370362	0.7837168675193152	0.8544454689752052	0.6911147329997902	-0.11050678875948203	0.0824557369605381	0.30941953837145947	1.0142626100568757	-0.5612872874349735	0.4122948298210445	0.5076199649719466	0.1381541695576513	0.020188574560335914	0.5294891340189797	-0.22460518524016143	0.1174739458208531	-0.4348943705892596	0.34691761444305413	0.11436894175764367	-0.13863952790400344	0.30417848564836	0.15085148851953428	1.1240645371657174	-0.04670004920423282	0.7741266650046992	1.4072952600233744	0.17083872679082288	1.0076219771190593	-0.006653388132138838	0.5956643964942465
0.7671037362212487	-0.4352306223530065	-0.894264089005968	0.33521745133133635	-0.5127273103950298	0.19383938025614672	-0.05796002170786574	0.608937743514459	0.18949124603536827	0.06690877372864282	0.09531179930478192	-0.619485852012936	0.4469419993907116	0.29044293749992206	-0.1568087989725992	-0.7804309784860887	1.0376355346359885	0.8522077984073582	0.14883321019224913	0.48770524813409555	0.056658744678386164	0.8079106638131963	0.9126496461828918	0.7506282982244408	-0.03107558191669672	0.13124018934450016	0.3850505324236472	1.0856582171911953	-0.4317389774537226	0.5016786454249033	0.5599787272861548	0.2213243873498106	0.08762485840168469	0.562191387310361	-0.14249234178117523	0.12923167348446754	-0.271271158159789	0.38864622112634156	0.18287819586346607	-0.016707477280905984	0.4338848391103992	0.20692312514813146	1.2179518444028168	0.09211223930454127	0.8679947210920403	1.4982220974573752	0.3323809861199495	1.1336363159926948	0.16888143933660466	0.7098130088967676
0.8283633552230791	-0.328168460302107	-0.7518130611109756	0.40936452357831393	-0.3244001969326712	0.24136471733761064	-0.04056879459789334	0.6820980145313803	0.23300968384201015	0.06983808609345624	0.10812408121264368	-0.5523686517241009	0.4669395839531253	0.3156299868207895	-0.10136570227593814	-0.8099035594250358	1.1696655244309626	0.8408959798693338	0.20715003728779574	0.5420385551272087	0.12392562045253286	0.8303185524344942	0.966001656636732	0.7928554704899822	0.04528151797379925	0.17162989027289707	0.46994436058553746	1.137872423883437	-0.3313194184927357	0.569397445498418	0.6089138381813898	0.31280907516568046	0.16551034739149392	0.5897527157619271	-0.07501021967685176	0.15157311486772324	-0.11304009632333804	0.4341464396851503	0.2291537789703812	0.09753268987835814	0.588938783494144	0.2547156578754705	1.2696535916967013	0.2400369117725975	0.9557020901875285	1.5783978552032027	0.5186693423279223	1.2454109022100912	0.34238252690529086	0.8350183443144221
0.8739370912151345	-0.22323268405296942	-0.5964673315961245	0.47482813069381546	-0.11631622743090127	0.28404421295522086	-0.03187914511256071	0.7360027332110906	0.2593137540427765	0.06866825306079165	0.11584280768364859	-0.4862598247949802	0.4909326698487922	0.32214593033604644	-0.049936543419945446	-0.8507258466588077	1.2808591205269442	0.8149603372082328	0.24649269802301363	0.5832059772333202	0.19407648037127193	0.8417448597592783	1.009776639307305	0.8050247117336233	0.11267182730824651	0.2007518696214174	0.55508439246248	1.1675369696357323	-0.25610486544860317	0.6087687527911037	0.6417766910042435	0.3935168488945521	0.24676935055251606	0.6047229769334025	-0.029894706025261307	0.17563820219119536	0.018593238844672788	0.4715519551094368	0.262775521635108	0.21104291299462688	0.7444839397878108	0.29999408060327093	1.2836307609909423	0.39122256841963104	1.0360849545680098	1.6349834933303498	0.7206524680686686	1.3409859017474968	0.4874219880098599	0.9592276740172488
0.9317300546185996	-0.1239331932463236	-0.44341714236964397	0.5288815183968322	0.07241117469328463	0.3378810274746192	-0.020210442835241628	0.7685314427591907	0.2800076937821726	0.07646608888230103	0.12465904057474993	-0.4228791536222397	0.5284616040635628	0.3085253852657117	-0.01024900381414113	-0.9014235373274493	1.366318604281183	0.7646220034415117	0.26671799114235417	0.6121153837456113	0.272155361832676	0.8460905684292314	1.0353505406913348	0.7974746602683565	0.17194711375604585	0.20957625900194404	0.61148826997502	1.1708641036317962	-0.18356816731009695	0.621629869721602	0.6499724504133436	0.45656222159607457	0.3253234980062723	0.5961532138383575	-0.013181591806409038	0.1886315025823628	0.11114074273922583	0.4959913661784655	0.3020951474542521	0.32241824600664865	0.8724208740044297	0.35002137777464426	1.282024635252571	0.5412416194589744	1.0946809922880703	1.6756077289627633	0.9112344026331121	1.414110340725232	0.5952048366445254	1.0725286219816186
0.9924782685623879	-0.04130402189836356	-0.3153817296189038	0.5755331014979322	0.23647731447793058	0.4021137343987612	-0.014198660624386706	0.7871012303458736	0.2981429247163532	0.08972524764875772	0.13415468220210153	-0.36935051860800533	0.5668806583408506	0.27664704748155555	0.020476034645498846	-0.9529271083528122	1.4213199350169856	0.6969497532466666	0.2719335316076357	0.6237396709700731	0.3361899840065057	0.8451590950156879	1.022947325825805	0.7840818554078565	0.21958415650285934	0.19304827482774845	0.6483770190548321	1.1528177946395501	-0.10981389466011997	0.6153981945078555	0.6291070803544003	0.5073506620171203	0.3990572601493142	0.5632503618463305	-0.02273901045954757	0.1984325403393546	0.16862958707790782	0.5070399703785216	0.341106987552699	0.4019546756808783	0.9681490961059074	0.3898595458089992	1.2786186152551144	0.6781570256213858	1.1244556600449556	1.7002466176022497	1.0706733887808604	1.4477904513556399	0.6713171499490218	1.1776866934370003
1.0373351991042368	0.018112104447027672	-0.21936107422325762	0.6081423301392654	0.38831550583649277	0.4618967176898818	-0.017049485918819673	0.7933603375645143	0.311469957829311	0.09314645746126823	0.12920183271653946	-0.33565975302323686	0.6025222703178028	0.22930078035315787	0.03859600847519177	-1.0039401435088666	1.4592313538929806	0.6259981134573118	0.26403485182784436	0.612834558636681	0.3551921916132102	0.8248312635659873	0.9800198355492699	0.7471235946862294	0.25214491150129154	0.15953651668070162	0.6655741162835767	1.101825045050931	-0.04662541810303741	0.6002944321508911	0.5781639873999388	0.5367851617788063	0.4544992466853978	0.508183685975937	-0.05353413776215334	0.2032121401786772	0.18530459497104254	0.5121522476518124	0.37253960427896265	0.43619533038594804	1.0308552014242003	0.39036935144779444	1.2501001949729953	0.7794312525882139	1.1185253533532489	1.6964681757875635	1.1977364732676556	1.4481790023276686	0.710843609325849	1.2564294218384982
1.0646115328147139	0.05610421230575484	-0.1634415238651951	0.6197073810251192	0.5239820352572279	0.5063367370000817	-0.031631636221934614	0.7912519117306525	0.295111891178169	0.07646924207106914	0.09429067611538862	-0.3296551996838363	0.6290150542837714	0.16826508263912748	0.043331031525479	-1.0556916777209129	1.481209059940334	0.5523215559126633	0.24256220040358442	0.5803470790277331	0.333822534335571	0.7790244826540954	0.9105909307535992	0.671471320205106	0.2671282791402847	0.10395257713646941	0.6513593357541441	1.0257369040606057	-0.011445200407822747	0.5641772336780286	0.5129717832636902	0.5259359479524717	0.48871038255830423	0.4244174006549616	-0.1080766394123219	0.19014848689199054	0.16521713988932668	0.5213974508794559	0.37704097044416823	0.44672457698465334	1.0734057728901862	0.3560622254124246	1.18886934242706	0.8431582321421702	1.0836187658068899	1.662754322333339	1.2966193234570431	1.4270648863201427	0.7139881253718466	1.287967836840457
1.0544630767039007	0.07328227452800315	-0.13530934699783959	0.5978546389087096	0.6386525541723731	0.5159491963616224	-0.07210679492626575	0.7797082050967539	0.24423674080407326	0.03282595634300167	0.03765050046434996	-0.3465071091646328	0.6250463234787144	0.1040293396235148	0.025786687948958227	-1.1061845292353376	1.4779488764061026	0.4757570006600112	0.22446608384702116	0.5234290147528554	0.2965968339726007	0.7103510799736344	0.8244813387516757	0.5711106486548577	0.2682626788090772	0.03582321018334253	0.6243140899233082	0.9544441131808001	0.0014060760803564244	0.514524609345764	0.44722087282226053	0.47900491127132644	0.5150147265383225	0.32562487312977234	-0.19375158902344203	0.16158521131127207	0.12241875968871782	0.5351749272012125	0.3585276593441954	0.43787106214056937	1.0956951735339868	0.31270779519816017	1.1112887326999075	0.892817050371891	1.0370501685841411	1.6108426502532538	1.3726453962977536	1.3924198029460135	0.6905867013503504	1.2853453749849273
1.0197378348939128	0.06534240446693616	-0.1143566376990505	0.5517105589703208	0.7298209074817917	0.48466469034430054	-0.12623370906774584	0.756241816572086	0.18672865605045302	-0.0226449404511726	-0.020742469322812918	-0.3700521376123374	0.599323192198381	0.053968356960409115	-0.004994056664214435	-1.1510119609844525	1.4561101127315932	0.40430426065232716	0.21705730309937352	0.4588385648826597	0.2551332030416609	0.6211712550762155	0.7373169278902209	0.463792737469216	0.2640193271469753	-0.03379307758834874	0.5963537095289768	0.8866059484526545	0.007574850598603622	0.4656637297671007	0.3983487739163319	0.4241974559283335	0.541836619724899	0.236115866867044	-0.30363266907747544	0.12895026190239084	0.07386520259843253	0.5434693039056147	0.3326121016614404	0.42073699928184977	1.0989223829636932	0.2777407152879115	1.0372304040826408	0.9229145564632125	0.9724523268378459	1.5476291750265827	1.4341262471893064	1.3511650832564839	0.6580361308127682	1.2569804037232963
0.9800536407588144	0.035665010320227994	-0.10317650629457913	0.5120607991649325	0.7882143213149782	0.43691928780126305	-0.18215580817496715	0.7262215622956558	0.1259686664806421	-0.07497841442189289	-0.07905503570923618	-0.4038244868022611	0.5668204246524098	0.007858897947593469	-0.04440925507496914	-1.188543345490611	1.4251656614082022	0.33397528977332264	0.19871623702673905	0.4022302442489852	0.21250736954498978	0.5260629170617696	0.6508545171663161	0.3505467079848414	0.259090689678128	-0.10896850651085446	0.5685698525529842	0.8163001936161803	0.004079885887937162	0.41063557526565314	0.3545680437463486	0.3713676111024893	0.5618397076717893	0.16387700920412948	-0.4231656175689835	0.1010289564932831	0.030790922412364936	0.5425913740824894	0.293027010658194	0.4012011850558512	1.0990755565700137	0.2576068843749399	0.9664833641860369	0.9288899655010286	0.8940197508603303	1.4819542053857815	1.4721991181053387	1.3058455226288022	0.6348225191830982	1.210337668014033
0.9289802044704405	-0.004003670959118949	-0.09569002202077789	0.46952515273090667	0.8288732070437245	0.3794469918566669	-0.23413267520631548	0.6979818901784932	0.059666506842694256	-0.13711830545888676	-0.12483673209038652	-0.4442214247307625	0.5325340706653804	-0.0363468159151612	-0.10060129005801548	-1.2244333215110061	1.3930203510052315	0.2555872041403594	0.17262722933804991	0.34995121404867924	0.16574534711909983	0.4304923441203017	0.5695134338707597	0.25163249729948556	0.2549828465088845	-0.1891090554531401	0.538811720503459	0.7543677945473024	-0.008787570992420625	0.35032280865285254	0.3014447359618916	0.31651337357522025	0.5751977660249911	0.10052980557450622	-0.5498587592349853	0.07238653390510633	-0.0029995652805157244	0.5252736536725332	0.24120743725720994	0.37702669416952134	1.1019858550900925	0.24039919815587604	0.8950516755162401	0.9233279206549136	0.8132833718813484	1.4156614676916288	1.4749950209033442	1.2602270766380212	0.6170769311897277	1.162995609143295
0.8758192295025184	-0.04061567264843322	-0.07832232317234492	0.42092097271564655	0.8489259286157906	0.31748095918673463	-0.277023282120365	0.670030961114184	-0.005225474635672389	-0.20919704749038032	-0.15512871331904593	-0.48316617448750676	0.49851207564428623	-0.08426921644423521	-0.1678633756625496	-1.2582533439730006	1.352687365059671	0.1734067683343602	0.14388522996759845	0.30038511091270415	0.10657867104550474	0.33606335137738674	0.4962471708102402	0.1717736300735812	0.24124615700419527	-0.2676207162625259	0.5101916999669117	0.7073725409341763	-0.012019604330178004	0.29580606822669725	0.24091121823501926	0.2627138616570971	0.5694593919756378	0.0412458919044819	-0.678787212463626	0.03635705728743306	-0.04239517899378845	0.49156051458016436	0.19077674692087418	0.3494732687615795	1.0906774174648846	0.22828258468587775	0.8282101478038248	0.9085983766239563	0.7332262175803848	1.3513417566484907	1.4391994871561153	1.2165556552982881	0.5971902819295433	1.1020962171648776
0.8339636597931115	-0.0779262465963393	-0.05713817051114768	0.3781702825686075	0.8400290780103052	0.256989365109346	-0.3173791594316234	0.6458667768784515	-0.07243490552327887	-0.28754117560247994	-0.18376438449246735	-0.5276945061810525	0.4576937127774322	-0.13521005500728667	-0.23676260322368603	-1.2881733367487893	1.30701502221482	0.09320404759123435	0.11105068945170209	0.24827697375582014	0.025889725236144807	0.2445478393866083	0.4219188142773646	0.10466258843727325	0.22157419551227764	-0.33908631510253245	0.48532512474663275	0.6621210509976023	-0.0070036827546846635	0.24872187902812262	0.19082508833512363	0.21308221706543667	0.5338580509347511	-0.024531821563203084	-0.7962467633085009	-0.0013916682144860192	-0.07822829464919497	0.44878916814305647	0.13809922082344492	0.3138669122986451	1.0670939639401054	0.2200488744373887	0.7647746400888661	0.8842650045391377	0.6515007921404283	1.291672067154224	1.3667417260576065	1.1799806264367165	0.5797022652163917	1.0301242084631113
0.7968197235692698	-0.10524553341160639	-0.03637439456942619	0.33537228280470527	0.8240697431017956	0.19016428704786587	-0.35252243986561327	0.62428022593747	-0.13724873254942777	-0.3682312761574439	-0.2159900675089148	-0.5803746717016764	0.39622523372338675	-0.18889692070290895	-0.30258870798159726	-1.3176351366796202	1.2617247708952903	0.015883394376013743	0.07898114511676846	0.19152624225262774	-0.07423187357463532	0.14889672551088634	0.3482124371409716	0.04367884987453662	0.1971362067429437	-0.3992543045070128	0.46645105504366347	0.6187778307448025	-0.015231412177711515	0.20434629030239218	0.15584503267157993	0.1639354060199163	0.48356889007563736	-0.09251145565193397	-0.8940697542288566	-0.03568430772403351	-0.11152022622799909	0.405700879531535	0.0762073597126254	0.26353609320494625	1.0315101506374318	0.21005528718922334	0.6950308905328528	0.8448346535862926	0.5727504502316755	1.232026322158149	1.2776572278269884	1.1477778634581999	0.5682779057250438	0.9498397903647267
0.7592901376295279	-0.12042670127514814	-0.010641671336828732	0.28295322732058936	0.8050160027988115	0.11892909713644757	-0.3824143569695855	0.5993701221485315	-0.1914811263492256	-0.44904435107433194	-0.23691505255140557	-0.6366281991280849	0.3247813866003062	-0.23656882844908012	-0.3598515390269961	-1.346603705489113	1.2122166261144265	-0.047385697095642526	0.05320491911783257	0.14292141248590315	-0.1757465502083123	0.05704854444384224	0.2900810060615281	-0.012799518781161794	0.1639327543212376	-0.44552070505250085	0.44817159053931127	0.5821258923357547	-0.03925929456354268	0.16470980534103719	0.13001011705601645	0.11121188434015553	0.42300807744549607	-0.16457304004451048	-0.97723953575066	-0.05902388081246527	-0.14730009802656235	0.36228930990211194	0.010633611917958216	0.20362966408484398	0.9819558480686797	0.20116162306585567	0.6146083425018801	0.7950426402281339	0.5059600235598467	1.1846928381323594	1.1924275216512075	1.1176459490668726	0.5564510911083553	0.8630760372172238
0.7212365710975307	-0.13267386565260483	0.028954036970599385	0.2235796581576238	0.7786561242247347	0.0442652873337109	-0.4076602638133832	0.5715635646106495	-0.23806117987100656	-0.5241123160572169	-0.24991226228096775	-0.6885512687928712	0.25643622811591305	-0.2716973100913983	-0.4043112391187756	-1.3724296104325964	1.152218332183843	-0.09696496780974688	0.02426319168043117	0.10586254396540484	-0.26196476276978753	-0.03006523040098038	0.24725172305812135	-0.06850011831606695	0.11758884976342196	-0.47849448179785653	0.4260922271875488	0.5502857546379489	-0.07180615343162315	0.12855472434407883	0.10943040134859505	0.06076367798657613	0.35329004381757095	-0.2512036882072703	-1.06315735623579	-0.0786039710465998	-0.1841642083644761	0.31295726045464345	-0.05036567060283794	0.1527258781616967	0.9399809980885188	0.20366525760706314	0.5380396350495725	0.7390455710589927	0.4446669474984145	1.1567208753445577	1.109507789641873	1.0815405972044572	0.5464004451115058	0.7834167716419749
0.6853208453819365	-0.14401799759822353	0.08696602425818448	0.16690273715584508	0.7473431085569155	-0.03863777335034639	-0.42540933510257356	0.5364481985473971	-0.27814082178006755	-0.5895157574683567	-0.2582581352777419	-0.7393125879202512	0.1823119818572076	-0.3029055796812892	-0.43668579868024765	-1.4008860813565474	1.0920215491491974	-0.13762821274564938	-0.016801652575476098	0.07464964163864866	-0.3278698658406526	-0.11786885585658516	0.21216626540624417	-0.12774810384093413	0.06293246708650604	-0.4989377750621422	0.39409038958386816	0.5178204941126998	-0.09499265542414587	0.0968735694428255	0.08659905722329712	0.01788142670828078	0.2788347349704958	-0.3340369563159379	-1.142022926157098	-0.09915141359412068	-0.22421810976235368	0.2604557892630396	-0.09568711797558989	0.10635088484939736	0.9088761923085793	0.21931908417363477	0.4794268105168535	0.6830255372125347	0.3816579354083038	1.147985922404145	1.027095744262527	1.053974827144883	0.5474307302323785	0.7236988119742305
0.6546071989862603	-0.15776112890993316	0.1443072981281802	0.11638036722050593	0.7108333018272848	-0.12728454258147798	-0.4415868740380332	0.5004034407827707	-0.3214927566232896	-0.6503250028455543	-0.2469614574738226	-0.7884813950750079	0.10212755727813234	-0.33935854191320536	-0.46153074315587117	-1.424076029815505	1.0371641230138402	-0.17433306246575592	-0.06097547145844797	0.05026178023357529	-0.39005357281720665	-0.20376050956860042	0.1757568282203337	-0.18714784919424834	0.008446437943470253	-0.5097609147892312	0.3415189283905373	0.47773038015271385	-0.10279160445442899	0.0740228309082854	0.059499701022321716	-0.01566565234390572	0.19631774724170897	-0.40802988633799037	-1.2002129885261814	-0.11936028283195657	-0.259092835994585	0.21147554562917045	-0.12832779365559213	0.061663396582734745	0.875922739555814	0.23545478182345053	0.4388775180818979	0.6180538721480109	0.31733813885184103	1.154086980543447	0.9527994322968467	1.0377453519285822	0.5545783332584346	0.6815698893981217
0.621131126908211	-0.17164056700380634	0.18524443327078802	0.07442103793735597	0.6602298534303572	-0.20473878243697002	-0.46052279518829514	0.47703630768252114	-0.365548081536471	-0.7055058062731382	-0.22043235539977837	-0.831746812560756	0.02105635895256498	-0.3850171139167964	-0.48495518071640875	-1.438422856366764	0.9711565714577548	-0.2130838243198696	-0.09407757221497663	0.03790051675935384	-0.4493102511096965	-0.2810868100117161	0.137245027928183	-0.2418430398656873	-0.04846325738613126	-0.5032378902937189	0.27523903015722134	0.4349176917732053	-0.1030868966116957	0.05375946876948316	0.015971018809562885	-0.04724362673063014	0.11510029912646849	-0.46653473063573775	-1.250662666188418	-0.14580857449113474	-0.29605375334494133	0.170742137373542	-0.15761745230149732	0.02345906723558813	0.8488796752676014	0.24372341026637717	0.4007610970736968	0.553481792468798	0.2626704824566958	1.1614618859865584	0.8830759263341308	1.0248719323607989	0.5539022086478614	0.6482566769787844
0.5834548264026382	-0.18611634726964849	0.21689549391352592	0.03423366884943545	0.5988220919350616	-0.2685709702210478	-0.4753614004865162	0.4654595159071496	-0.39454678132891885	-0.7559252946621134	-0.19200171289824203	-0.867627282107882	-0.06095180785986276	-0.43522212993007103	-0.5050805760732825	-1.447575932257817	0.8836774610696763	-0.25230010531172115	-0.11553514982286292	0.030420385837885505	-0.514792735065751	-0.34808986375134887	0.09666360028750258	-0.28783101037994674	-0.10432760148510523	-0.47457917270776634	0.2026414516886023	0.39205565159153	-0.10535619661480185	0.03328017624333522	-0.028040755321210163	-0.09249475770366007	0.0354468318252061	-0.51574205841284	-1.2976806683530804	-0.17292521865774335	-0.33345030225128675	0.13488329976039348	-0.1780005616547093	-0.006625615740809047	0.8149702079374596	0.2419495659889252	0.35936352911472164	0.5123979847491482	0.22026064685900826	1.1669786983699768	0.8151764659063003	1.015901101676914	0.5377235126091517	0.6223923158096993
0.5592636904193645	-0.2093327999417717	0.2375175698374461	-0.004031209444146408	0.5341841749773683	-0.33016289160630513	-0.4910647958845126	0.45470985266860015	-0.4062359689649654	-0.7953937584622885	-0.16457209273591378	-0.8993535144805206	-0.14000183130663235	-0.48395863200357897	-0.5238659289590618	-1.4543598816152317	0.7852516765925339	-0.2807797952351093	-0.13244420334000107	0.02623706654577416	-0.5908563494518978	-0.40855859647717585	0.04753450257820206	-0.33302698428949484	-0.15855810032732037	-0.43678597923892293	0.1293331341935118	0.3528497574203624	-0.10615308092961848	0.01399797147861177	-0.05414452209114666	-0.1475914120039989	-0.050379448640403356	-0.5670813305200649	-1.3401695784783492	-0.20117630326459618	-0.3716987528671216	0.1103900085217143	-0.19390154145025956	-0.02373220758715886	0.7587026759330977	0.24393291943300563	0.3224786147048423	0.4915919871001809	0.18582673613536363	1.1712887080445227	0.7535251773603943	1.012656060591834	0.5205950224746374	0.5932538507482552
0.5528501679701511	-0.24509288424255837	0.24829149452422214	-0.041229470921183065	0.46536933285278026	-0.3824020308746784	-0.5056469461876275	0.43951474951215064	-0.3993719692484496	-0.8276697986842741	-0.14619589549686884	-0.9331976572429804	-0.20460246215960973	-0.5245008889163818	-0.5406025333093575	-1.4643188378630054	0.6947803429607079	-0.29820266436471166	-0.15675450069660002	0.025571295730774248	-0.6607254632940954	-0.45955851675856	-0.004104336555502147	-0.3830840152040055	-0.20227314012366887	-0.40138755020399897	0.059453087296695815	0.3194180241026845	-0.10442986916255423	-0.012955444415495043	-0.06836422767792384	-0.20772778342868398	-0.13001780501592683	-0.6182573246151357	-1.3769600182819595	-0.22625711051712316	-0.4116413262006914	0.09574411064206441	-0.21465014634680007	-0.03473631025684601	0.6965617284036401	0.24589183014097968	0.29683227449643235	0.4735463436646853	0.15946408006513318	1.1699957051421588	0.69808942369877	1.0170155171021849	0.5203320851260809	0.5668173160834181
0.5461851348366551	-0.29174728810782213	0.2570154922868151	-0.07207534111580784	0.40070705049827976	-0.4406489572440135	-0.5206585095058034	0.4213269449224729	-0.3628194717481725	-0.8606899914553405	-0.14379183381475413	-0.9626069152292199	-0.25937161653260543	-0.5616395751414945	-0.5492710297563214	-1.4777654502365225	0.605137701338345	-0.31063528694136666	-0.18343892413204824	0.02920277290350039	-0.7173799035185335	-0.49538172360273514	-0.04963613822315798	-0.4374804287131884	-0.23810545730684268	-0.3665308385527227	-0.004550587910665071	0.2907240637929983	-0.11208319466322651	-0.04484874145168484	-0.07530814889947286	-0.2730357126788577	-0.1920217110541352	-0.664768232648669	-1.4085197390768165	-0.2480840963518962	-0.44590132790391557	0.08733880417661707	-0.2344253789016343	-0.05014362376654273	0.6416938862501335	0.23914912679499517	0.28845286246729157	0.45613911825859554	0.14159371850720506	1.1805743844433496	0.650163805827898	1.023958197107896	0.5445759818766247	0.5558453595121
0.5288015547079711	-0.34949706404125497	0.2561605688460851	-0.07786431787012496	0.34582573457625726	-0.4979672073655085	-0.542254405721582	0.40439938344889786	-0.29541295572019066	-0.8955516464665042	-0.15279701469759335	-0.9849314529438068	-0.3011737963106625	-0.6013990421077267	-0.5525360293106045	-1.4925542981205644	0.5088903347782923	-0.3229315153757539	-0.2023075737777606	0.043661036431383825	-0.7622988370270515	-0.5158811422601937	-0.08962832222506521	-0.4835395366470322	-0.2673172166960427	-0.32938396996230057	-0.04961051311834406	0.265328448928112	-0.11385899270487317	-0.0731015279222759	-0.07350600600531419	-0.33741225116934315	-0.23563939819951693	-0.7078642976851565	-1.4393238615969792	-0.2675146866830532	-0.4750208772464692	0.07848660924524668	-0.2559780739934978	-0.06855705091567615	0.605993872280596	0.2294732951162155	0.3037821054394104	0.44401376863535696	0.13128221403857243	1.2070522105439765	0.6129322441844173	1.0362082272040725	0.601209467114615	0.5563645539804674
0.5093052848313111	-0.4181547902173809	0.2382260699264497	-0.05874263090898496	0.29721328717554923	-0.5414697478094044	-0.566683235022833	0.3957641615244782	-0.20860714544389763	-0.9258380245763297	-0.17101240513515875	-0.9992281639111518	-0.33503516816258083	-0.6447436870292537	-0.5559433890350265	-1.5074832991101237	0.40896595756547605	-0.33718766833271896	-0.21937113391272872	0.058884758382930634	-0.797638403933178	-0.5355471373371131	-0.12639057813295757	-0.5221292155244711	-0.289947135003514	-0.2964624969643324	-0.07602399092564976	0.23052720310031222	-0.09413104954061435	-0.0962212323778957	-0.05938291880213912	-0.3949883612363434	-0.2692158751913894	-0.738094055363922	-1.4693364049722226	-0.29279336145422763	-0.4977947269234496	0.07386559234229713	-0.2812934495208929	-0.07983586370907073	0.586387650671642	0.2076459317729995	0.3393493939084275	0.44254402928708564	0.11273262780262656	1.243356858702567	0.5837946579561752	1.0542523635534768	0.6890895682840819	0.5568837484488349
0.4904168324416676	-0.49116070274454593	0.21397647354683227	-0.018714394168693898	0.2527533995449286	-0.581873766554342	-0.5961397750420907	0.3963236011893828	-0.1158785868973641	-0.9460436581971271	-0.19488417481475778	-1.0137924691034048	-0.37378550772629365	-0.6910723272271095	-0.5679387807624204	-1.5217762206207992	0.30381139246060507	-0.3494779665870079	-0.2302883454213426	0.07060517294431844	-0.8261299759233797	-0.5572266557703766	-0.15803150661250215	-0.5547955185978151	-0.31403280169141456	-0.27439405154910307	-0.10446748804385801	0.18945005309699545	-0.06063763773006174	-0.11839008547871328	-0.03363201917231804	-0.4441139076526472	-0.29390335011734386	-0.7467477900080748	-1.4916400469020634	-0.3294296317957527	-0.5146633488414682	0.07800168771839387	-0.3061086732521536	-0.08743356084477454	0.5713026913733741	0.1759018012093812	0.3759113607837814	0.44503799324368326	0.07911299227777606	1.2820463788810725	0.5599551443451652	1.0754091774700179	0.7878681542477839	0.5523593395102033
0.4630189352337878	-0.5634987120391063	0.1919751841163187	0.04594064858587769	0.21422474565129854	-0.6193113028772654	-0.625995907728141	0.4009314590745137	-0.013271985194438585	-0.964256476516997	-0.22540932590556179	-1.026323710855198	-0.40300553925222954	-0.7387129233754178	-0.5848920201542321	-1.5352120519861994	0.1750217372894556	-0.3670312996787787	-0.22962509750090243	0.07569280125787287	-0.861786507165615	-0.5734994262693871	-0.17708008029308328	-0.5742587165962186	-0.3355050903027468	-0.2579482589779439	-0.13845753678041317	0.15458300486630672	-0.0456829102586111	-0.14770737087639407	-0.005923547074716101	-0.49118954381246616	-0.3066985264867713	-0.7440933560390596	-1.5044852175718813	-0.3676708275663045	-0.5201426257456856	0.08586502306559375	-0.325414532582923	-0.09796280744347965	0.5559113848624657	0.14418909702075727	0.4032930057443724	0.4344191264524221	0.047971931016572524	1.3100518639663428	0.5407718423977597	1.0816729607224027	0.8764726746428646	0.5395702022995991
0.43349577274371676	-0.6334888370108874	0.16935041460748151	0.12272415675439832	0.18941729093091722	-0.6535094756058241	-0.6489933603125217	0.40638449193726955	0.11498966495387997	-0.9817377550428557	-0.2809680758166522	-1.0275996784398203	-0.41839859296493065	-0.7851041867689992	-0.593393398140597	-1.5544992755069225	0.0189001324888588	-0.389720168735912	-0.22720198151883894	0.07697805935527904	-0.9061067302614836	-0.5782758538486108	-0.17006371622399025	-0.5751265931151532	-0.3495089251219299	-0.25686856019260446	-0.16671057442093853	0.11772132129805184	-0.07087173578328651	-0.184794361966107	0.01779836649944403	-0.5330808633692653	-0.30233902441109367	-0.7451103448004753	-1.5080113428537925	-0.39790058735962935	-0.5192423205299745	0.09550006516776552	-0.3368295354993027	-0.10269567043193992	0.5434039676291665	0.10593272319444555	0.4230315590545389	0.42848964676923984	0.024870347815660047	1.3305675100171805	0.5221216114118417	1.0773177740029536	0.9489682578876293	0.515930960280661
0.3993657728865317	-0.7004120593839733	0.14397194141938516	0.19340902522186165	0.18950779097620035	-0.6838212922829905	-0.6664710664324716	0.4089079859096099	0.2503905544113073	-0.9983109152037347	-0.37114048974615743	-1.023553131624137	-0.42868516842424453	-0.8304934790309689	-0.5960208717155603	-1.5783549512170845	-0.13293410766398112	-0.4083646549658197	-0.23579782530591104	0.07375245316068077	-0.9465529448049145	-0.5654453328440108	-0.14230379368624074	-0.5632134465820178	-0.3505658913662312	-0.2874475725040405	-0.18237470512199977	0.0880156490439506	-0.12735748488021364	-0.21631641026615864	0.041822737622274495	-0.5687544053431162	-0.2849274602284269	-0.7676287152195189	-1.4988856946433367	-0.4130176657842767	-0.5182064854968444	0.10042851597989615	-0.34713266249966157	-0.10273491473532734	0.5356132411008245	0.06667070536831846	0.44059990493269724	0.44031645558736165	0.007341584633811934	1.3560444560933853	0.5017887618808199	1.0714254625589925	1.01640900475811	0.4939075785969479
0.3571119779270101	-0.7626224747637306	0.11605703791265747	0.2622789247514928	0.2041200675183869	-0.7038912623785152	-0.6776894814509414	0.409993780097947	0.36976298512477135	-1.0133579320012447	-0.48109616042765085	-1.0172907740924468	-0.4285379305191662	-0.8721692157864066	-0.6006351980998595	-1.6036525867628508	-0.25183900545280274	-0.41328670444763355	-0.2512070340938716	0.06758250223878401	-0.9658760298876794	-0.5422495437789259	-0.10567248080918672	-0.5542880716714439	-0.33425066882599425	-0.3396952801613928	-0.18303434526421547	0.06467635926933878	-0.19885054772317354	-0.24184544325426632	0.06795170918793342	-0.5959943953696445	-0.24681770551488008	-0.7963189944979778	-1.4749404255095446	-0.4355921511339386	-0.5170448013475402	0.10632680984573231	-0.35500812962801664	-0.10167924297421985	0.5546807141634124	0.037545439387553226	0.4682829675921777	0.4511695620872535	-0.00464613512209523	1.4024010045929445	0.48519828807942406	1.0567373818581043	1.083635108895075	0.4784959795308129
0.304822906664602	-0.8190262212232916	0.09793360563595524	0.3311660277781656	0.22991258042396093	-0.7146216542848507	-0.6802063188447717	0.4193177745130292	0.46999437108420905	-1.0257814957443694	-0.6007766224286037	-1.01544372127174	-0.41626364334129917	-0.9141298880823964	-0.6047110316666753	-1.6289340507964425	-0.3421416233461744	-0.4084773283876923	-0.274718419182668	0.05474060207993692	-0.9659425532668624	-0.5093643301451385	-0.058962191863985214	-0.5498301267107958	-0.2975665839734213	-0.3945581751880801	-0.1765029787856592	0.03889826793766138	-0.2739963341005451	-0.25924488657143197	0.09389584558496025	-0.6058186540677365	-0.17689189665804522	-0.8110513362803147	-1.426672088104613	-0.45847443040149705	-0.5147262733995543	0.11336292611771344	-0.34171178649387157	-0.1042536692764006	0.6017736753340581	0.011454564503453118	0.5102790649818052	0.45197332579333915	-0.013225815265487894	1.4775915178152146	0.4758350960892157	1.0293295940618836	1.1362816053580196	0.4738603146346742
0.24516876419744443	-0.8626205378289686	0.0830645504347408	0.404827101233733	0.27462308356459514	-0.7202509287919071	-0.6826366772286241	0.4461137313659216	0.5510099558570645	-1.032116251977856	-0.7253616918746744	-1.0143211308648086	-0.40574282576027043	-0.9517351171156652	-0.6052154818347779	-1.6571317775255934	-0.42795342526012503	-0.3896134254941373	-0.2996354376483065	0.03232869148943495	-0.9532287615629533	-0.47420646145349465	-0.010553280824296457	-0.5401174976901497	-0.24401749926672575	-0.4398270685512647	-0.17292141153461568	0.011503905085028637	-0.3514923224419174	-0.25948733472564495	0.10846421751256521	-0.5903762803306053	-0.0901287387966226	-0.8064329010793923	-1.366822408096467	-0.4687547472592124	-0.501047442541499	0.12549864197600816	-0.2943897319365839	-0.10984598250903359	0.6667615392016697	-0.014667736755641383	0.5615329916944817	0.4510455528297431	-0.024856048348753542	1.5831244991462872	0.47150888073510355	0.9943813555337535	1.1590927618623497	0.47525366305488426
0.19456062267499336	-0.8849850731125658	0.05757744056633114	0.47836775021001365	0.33088278479169225	-0.7161797177527934	-0.6789001875906278	0.48574973085042217	0.6024763616522862	-1.024365713987856	-0.8394661780343329	-1.015704788808236	-0.40031175485250625	-0.9775703165122929	-0.6054073585858347	-1.6867013875375911	-0.5016226562330337	-0.35494559263789005	-0.3162882362870928	0.005690738345966414	-0.9326886899551292	-0.44814971833252654	0.03628795115174359	-0.5244008704565458	-0.1758838290571651	-0.4844010692705977	-0.1743939884718154	-0.00038576658693619534	-0.419599638221419	-0.24645574643671592	0.10003321334338855	-0.5501988898886677	-0.004245792359492068	-0.779748608807395	-1.3113219157765956	-0.47116433393073887	-0.4831671873434614	0.1391493414279998	-0.21706626425427794	-0.10935542871669708	0.7564314810807691	-0.032130325794102944	0.6099751218732272	0.4486847840015817	-0.041832693225078196	1.6914685645650906	0.4635273216450774	0.9562563925749658	1.1476469380976502	0.47541260013703823
0.15716936761160644	-0.8926421066006418	0.034494507666605306	0.5265418427992474	0.38238079132852987	-0.7115187312766617	-0.6622574512221854	0.524880429992428	0.6199421827131231	-1.010084922060797	-0.9325210538803542	-1.022933096224961	-0.4095442407641026	-0.9957999287880371	-0.6001864540852896	-1.7124006156357037	-0.5615862145704066	-0.3197025323120817	-0.32903314803101136	-0.027989432295201077	-0.9133186471929408	-0.4348359517224041	0.07926636371804967	-0.5129667158819473	-0.09432320304087902	-0.5407434131519371	-0.17689318844725133	0.0004244254986321361	-0.48369826183857095	-0.20637224769103005	0.07562236868614668	-0.48942032666164004	0.06744799480879647	-0.7370910618606922	-1.2654013301537517	-0.47323095023660977	-0.4609596586892667	0.14920908604388525	-0.12015608277106549	-0.1025269199273762	0.8498673809359417	-0.03724933309871886	0.6601051911657568	0.44251647167430425	-0.05699410021921277	1.7847802740190062	0.4502730742693178	0.9130759971888956	1.0973507795666972	0.48621502382072634
0.12860613756654854	-0.8870330825145831	0.009323861171283799	0.5504073940694603	0.43199221999832027	-0.7097362010379142	-0.6406615550064068	0.5617673549945462	0.62840325167061	-1.0004235516778193	-1.0119676541511917	-1.028588471734299	-0.43218206866984693	-1.0137539990025886	-0.5863960862996171	-1.7348439792825818	-0.6181754581387119	-0.2859271915606695	-0.3405909967355053	-0.058091529839711706	-0.8931659764403606	-0.43035367364219457	0.10648432760038436	-0.4989573867183794	-0.015236574937078324	-0.6035901016190073	-0.17614528659586573	0.004319105219611137	-0.550361477616096	-0.14048696178374792	0.04043227305824829	-0.41624448460130603	0.1371811393624609	-0.685812435872267	-1.2324563458552866	-0.4681259682555119	-0.43140931814134625	0.15579831384994278	-0.017840414568097075	-0.09238226750186287	0.9409845493023399	-0.024584503976043483	0.7187955231067624	0.43348216761789826	-0.0650971314657511	1.8664789018498407	0.437649808847972	0.8669793346171557	1.0137528009308583	0.5144316538056811
0.11062312364032412	-0.8704002474209924	-0.023777262986947916	0.5477107459082736	0.49060840317374127	-0.7124430062152716	-0.610107626170882	0.5952435026848247	0.6403744749385728	-0.9960753043677257	-1.086678494118464	-1.022433804561413	-0.45366207123111435	-1.028542466673207	-0.567734524866133	-1.755856164101972	-0.6685073327014371	-0.25253731251566414	-0.3522581306087082	-0.07602105831211367	-0.8810508951491004	-0.4230349539643525	0.10847757151425855	-0.4762123824297963	0.05468967904944675	-0.6614268382828238	-0.15237036935742249	0.011989197806333955	-0.6046547835727673	-0.05413374810754695	-0.011472802932954263	-0.34036803463045695	0.2029741100297028	-0.628133311807412	-1.2023358598693727	-0.44424116022680754	-0.39215891494673755	0.15942096290348987	0.07664980168612906	-0.08330506012847291	1.0199745935269924	-0.0024393850634415208	0.7797981593949668	0.4336245486172623	-0.06409219670821449	1.9308752352871934	0.42027604710316613	0.8225905884059841	0.9181509274231816	0.5529633004223873
0.11048898460870649	-0.8558222370685271	-0.055064626917331314	0.5130026906279307	0.551654164487905	-0.7159068365804423	-0.571782514576683	0.6273541363543137	0.6551184822504348	-0.9947478118966963	-1.1541168464888363	-1.0110251532165517	-0.48233999956108126	-1.0399367571354938	-0.5549097304083623	-1.7759438774753575	-0.7137181883793423	-0.22493825433691406	-0.3670719236499099	-0.07930006858278128	-0.8731541787260504	-0.41208839046534107	0.09254616942891498	-0.44415786116488193	0.10940800846595526	-0.7106521365376164	-0.09521394464038353	0.015431486007452666	-0.6241521561484749	0.061021548638632586	-0.06588575609854579	-0.2747071125352864	0.25672745061446256	-0.5655231917755115	-1.1698496316662585	-0.409025138963573	-0.33616573895028434	0.1616427275461286	0.15443494794948162	-0.0729367151736541	1.0715254348263974	0.020253949501837933	0.8392291176818159	0.44298954402702934	-0.059889742267608195	1.9818913831349008	0.4025614100496542	0.792411706314741	0.832755315894153	0.5907214532392796
0.11971942672188725	-0.8411862963336422	-0.07629601291779489	0.4638092908390135	0.6057627492540516	-0.7060743117573279	-0.5342834266295113	0.6624273940556918	0.6731008022998413	-0.9905635304025016	-1.1943466880489146	-1.0125393449282267	-0.5233056003330135	-1.05414596024565	-0.5536006358003418	-1.7934899681852385	-0.75015086343007	-0.1984659303768922	-0.3888121353148021	-0.07162056244398651	-0.8501096975489734	-0.41023244719775454	0.059701292526939675	-0.4141378701000932	0.14982825605021538	-0.7374279192176479	-0.02628154977886349	0.029245877963914972	-0.5940323561072461	0.19361417122607302	-0.11497209576811547	-0.2207757599160199	0.30458753016104506	-0.49219736906025835	-1.1434666585748186	-0.35587352639896	-0.2708210055519336	0.155944107250173	0.20748566423325682	-0.06500151702882342	1.1012463963009627	0.04490270295564719	0.8943196611046492	0.44674197230058443	-0.05053947974096642	2.0229514086344067	0.3893543050038223	0.7692053927655176	0.7658833722674875	0.6261326351430407
0.1349525904999526	-0.8171963026727369	-0.08107602685160388	0.40173477264060153	0.6520152339354637	-0.6975621797036562	-0.5001391278625043	0.6985653917644694	0.6985417755065512	-0.9895355908643648	-1.196091441844965	-1.0287614289772273	-0.5745376986681126	-1.0548066349605563	-0.558920573462723	-1.8111250022120817	-0.7950044387206614	-0.1670626616649084	-0.4147880893806887	-0.05973281511091496	-0.8042242184723216	-0.4190044054719146	0.009724702423601439	-0.40092053754123524	0.1826484130206917	-0.7336284255682001	0.0433337119904435	0.051663934098084466	-0.5257146952294172	0.32233898810334016	-0.15338420444920686	-0.1709059514771335	0.34819766184355727	-0.4069662467159606	-1.1162336374243473	-0.2880753203984834	-0.2028189196620505	0.14358653186978867	0.24524327751986022	-0.062007176680403106	1.1175514626012963	0.06566506136850317	0.9524975829575416	0.43703709966652937	-0.0375865459689278	2.051952984844461	0.3781706938118	0.738484247229794	0.7153457406613299	0.6423389196199416
0.15701426935629764	-0.7893624577547997	-0.06941411538661066	0.32101166364967837	0.6987863534917653	-0.7078832498514642	-0.47697468132782184	0.7296533937884334	0.727866685186517	-1.0034159278179777	-1.1768951299183756	-1.0636694219509069	-0.6367490598795971	-1.0472135724788176	-0.5736919885078338	-1.8303556254401923	-0.8572158861615448	-0.138164894044571	-0.43772290099319233	-0.04815837169078449	-0.7477810878052888	-0.4296428123529119	-0.05456468841166112	-0.40022813332394297	0.19619926230660262	-0.7129871252602363	0.10455946603551722	0.0688383612520542	-0.4373495284417938	0.4462754539349082	-0.1870956187280513	-0.12990774634743302	0.38595608753367416	-0.32091873431089263	-1.0812602315670288	-0.20730140223071963	-0.14585283319055511	0.12857931991130717	0.2771606567562226	-0.05854190469133978	1.1164000196296497	0.08149347890726434	1.0102664379333692	0.41753549568915266	-0.02814095366291471	2.0575416307224557	0.3632845965539365	0.7038092753193549	0.6970903761758616	0.6319338386416369
0.1788412049073127	-0.7552005704748881	-0.05659971044350599	0.23388455288521953	0.742024490511069	-0.728516587528617	-0.46511811085641364	0.7529272869445316	0.7485980031421916	-1.029659917928137	-1.151857510928052	-1.1050453631412673	-0.7094946239362081	-1.0440698880533887	-0.5942970757423507	-1.8482898324422727	-0.927763875973066	-0.10954880997891533	-0.4450299334803175	-0.031026344087687695	-0.6917175317135965	-0.4520717116527104	-0.11931237985485783	-0.4076027124875686	0.18270261641783525	-0.6899435885544408	0.1547339250219235	0.0894838651584069	-0.3477910577309684	0.5613436208756675	-0.2274695006762101	-0.1048962894628103	0.4123359861423871	-0.24306311302988615	-1.045989983530365	-0.11904369480212132	-0.1074446510041904	0.11069744243089497	0.2955777848184775	-0.04800480923195701	1.1075582052510429	0.10516801473625245	1.055169063133722	0.4005324486038383	-0.01944608336944847	2.0377299529184603	0.3343174479800471	0.6637458272913224	0.7174385073131042	0.610424353523553
0.19489597025403554	-0.7241498854978756	-0.049335222864259856	0.1357773101343028	0.7718477362026956	-0.7588900225350238	-0.4518122714591746	0.7591472935414314	0.7565255830128013	-1.0638184118441951	-1.119294133628498	-1.1610932998826855	-0.7857605124505932	-1.0543025182349641	-0.6221161098593635	-1.8654909308924208	-0.9928831887884698	-0.08540111661753368	-0.43647177423417916	-0.011768834257024453	-0.6485829900231709	-0.48277881828189606	-0.17131131232336724	-0.4203315680986104	0.1481131056977411	-0.6775774882794436	0.2013314621104007	0.11164282433120201	-0.2697530262515988	0.6621679587564351	-0.24762073485634928	-0.10295270235240914	0.42576959912428336	-0.18592513894816937	-1.0066538971584367	-0.035253396238979925	-0.07608885967422627	0.08917389936647085	0.2919189820636823	-0.03381799355759281	1.0956212276550743	0.14401799786801092	1.0816809027346594	0.3845168826431431	-0.010747241001841804	2.004753590008547	0.2987177362186708	0.6156423629959145	0.7626529991280842	0.5863824708964931
0.19489177840929742	-0.7092651848855411	-0.029005993643793592	0.021232125960650865	0.7878906096145435	-0.8103765379248147	-0.43696770209130004	0.7450680619746574	0.7543440543900273	-1.1062288007642522	-1.0884232479145135	-1.235327853885234	-0.8637397147695228	-1.0751497800920418	-0.6598291758010613	-1.8816840050836592	-1.0525539756973497	-0.06980770804834051	-0.4099004044215331	0.006221218834922876	-0.6306373302034943	-0.5148936403706472	-0.210586946962075	-0.43562611330934475	0.10613257460998857	-0.6716111250954042	0.23601831381408545	0.1117908797377016	-0.20077601439247528	0.7440510345893414	-0.2254993258105678	-0.12420457279152868	0.4205109969671407	-0.1579019669765111	-0.9598922586941173	0.0331076329256493	-0.04132546150630348	0.061314682235520127	0.2763065513812862	-0.025105758205701018	1.0549721216468544	0.19228192622026347	1.092217604294428	0.3625075359027782	-0.00012988682439292603	1.9688128982224744	0.2647136110086854	0.5600838437866257	0.8270243549092975	0.5533818347387234
0.18325102557173875	-0.701638820423452	0.0044729972285729004	-0.09402270246594391	0.8030911364510672	-0.8810703668007616	-0.42568964637629375	0.7269133425264525	0.7371874531183996	-1.1434332750295126	-1.0776652728955494	-1.3151818866108524	-0.9371143862387401	-1.0947508403541788	-0.7125086283252344	-1.8932547220448754	-1.0980476783485433	-0.049653990983346094	-0.3698794219495002	0.019379983178449026	-0.6282659673926079	-0.5433876221977287	-0.24265344029184432	-0.45188812742643164	0.05678812485315001	-0.6622113944936242	0.24590362524108947	0.10078954050473485	-0.13482069077278183	0.7809220952917081	-0.17453522885967163	-0.16772901587216657	0.4059289536290862	-0.15007861765131209	-0.8976768364687707	0.09072665435571894	-0.00863373340463973	0.03208627491110318	0.2694121512376554	-0.020259086737419447	0.9861971724091945	0.2440341821968754	1.082072745743217	0.33873450194448795	0.008437877096578474	1.9332361628089179	0.23020905183485457	0.5066516804462443	0.9104828157683504	0.5104741204600626
0.1650123091164928	-0.6966738458831196	0.04318071875778369	-0.20255096354948324	0.8194124715407078	-0.9609585306612589	-0.4177037571100886	0.7081209821698612	0.7016509634969534	-1.1685389639946793	-1.093540924371591	-1.4044996175344397	-0.9986932937215938	-1.1110704451602897	-0.7796623964090105	-1.9012272775471526	-1.1262380933530627	-0.027750870789273564	-0.32313928582891466	0.020405341438983295	-0.6429832867519194	-0.5668915678808275	-0.26250949599592904	-0.47696169658275644	0.0033745486393138083	-0.6516833973410738	0.22592860685005597	0.09394197795412189	-0.08018355148230685	0.7738835223147222	-0.11298511770532534	-0.2217156565273962	0.38254479604811303	-0.1586063949718038	-0.8219685879095818	0.13807855009598352	0.020374487873605573	0.008153971321136402	0.2843474533345164	-0.025737591490230638	0.9106033567660494	0.2990862075478823	1.0467379794990581	0.3126787790609134	0.019539824319163516	1.8908879233066855	0.18966664809723738	0.45453888249440205	1.0059237072258909	0.45555076277060974
0.13047150847497846	-0.6942271391432712	0.08239383701714963	-0.2960218638478335	0.830133246135737	-1.040278925630896	-0.41506763832318605	0.6967547322038627	0.6601237652120331	-1.1813377572011112	-1.1247816657289775	-1.5051639962629713	-1.045698994917749	-1.117686585788707	-0.8547264382944423	-1.902359283399403	-1.1455163475851624	-0.012688213338902733	-0.2782758398468481	0.008531835192863452	-0.6649203493225928	-0.5948497774061346	-0.25521305933309785	-0.5181170650598879	-0.04552853059792682	-0.6489112987295786	0.16772697768232298	0.0908616029688909	-0.04651215535778493	0.7369556378262114	-0.041109441903327736	-0.28023591613161597	0.3474610042137841	-0.18760456993032365	-0.7428961279844878	0.16542823822899894	0.046599507544144346	-0.017556377867290866	0.3199274826471823	-0.041505952591086706	0.8523604134250095	0.35721103400943643	1.0076570218544094	0.27954534262831926	0.03261192031541613	1.8535776062240346	0.15006709095816975	0.3951460910556372	1.118503820954621	0.3937030462020103
0.07619131096199787	-0.6902674271214002	0.11220279742847974	-0.36673683843511873	0.8396810009130636	-1.116346753078473	-0.41944228341412054	0.694312447215138	0.6116612087977028	-1.1737480318382434	-1.1646496919857274	-1.6149787921456755	-1.0640836551563537	-1.1066899526192784	-0.9313842951281733	-1.8991357619725189	-1.1437200211933936	0.00795770867427298	-0.23335963550747355	-0.01745814849429478	-0.686720451994947	-0.623886535094492	-0.2256053851379615	-0.5637066660244715	-0.07798087880207152	-0.6594168799903917	0.06888779947162382	0.07998364324134036	-0.034765190635823104	0.6739683650122529	0.03430750769768074	-0.32400702891116706	0.31071501054817463	-0.23452600553727238	-0.6640080700192901	0.17669789267995034	0.06175464534193986	-0.04851528946400552	0.3605244192072228	-0.05424072904013575	0.8279213004442363	0.4112993171939528	0.9797112952001814	0.24706869596698344	0.04208531714041197	1.8239343174624358	0.11409386689044487	0.32920344037409266	1.2477831393508356	0.3418577700035945
0.01662100538960156	-0.6853910519894748	0.12068590516081215	-0.4117239831974956	0.8462213695702261	-1.195689154594267	-0.4297004832183567	0.6917979764631992	0.5486177500152687	-1.1447134696690324	-1.2139731581694586	-1.7269571852370889	-1.0543458755250579	-1.070302744742874	-1.0107748482713188	-1.8908667287470329	-1.1249379897214504	0.02678603048723637	-0.19353084419420494	-0.05414674875404395	-0.7218995801630432	-0.6448271780004704	-0.18394367749286442	-0.5996500328933556	-0.09216668216880838	-0.6801702597570409	-0.04925746628166451	0.04929916024426867	-0.04088946907557829	0.5945211354787022	0.10762825845443484	-0.3577582484038332	0.2784116290498064	-0.2997718991939414	-0.5848411603098597	0.16814122176245033	0.07997856543414687	-0.06996910525005805	0.40485325763072444	-0.058447718363211096	0.822576069768519	0.45960514737953123	0.9611009052772888	0.22748901208673006	0.04466716533171032	1.7769743676084402	0.08268256982646977	0.2617279347589381	1.3720559159878076	0.29605740082974386
-0.04037969935837196	-0.6857352266144391	0.10407866307457662	-0.4278350581764502	0.8411185593246702	-1.2771089740673172	-0.4419983948441327	0.687635264117885	0.47373559073167576	-1.0997017000159608	-1.2688364186641512	-1.8352936861943872	-1.028187723161539	-1.0254081757271367	-1.0947116425000007	-1.8800614633620998	-1.0970998928766431	0.027764510203500493	-0.17111607924659222	-0.09748237634857762	-0.785460712402686	-0.6665907391477381	-0.14375507894469966	-0.6165570262813452	-0.11031320519825542	-0.7079659655111137	-0.18223998988168771	-0.008051746523478186	-0.06130507890744534	0.5131911444975945	0.17148460841739027	-0.40150384362832464	0.24925509783656738	-0.3778607747780249	-0.5172735836387556	0.14735633819255237	0.11484845131575594	-0.06997544409354621	0.45431442294686136	-0.05431921764690935	0.8106919106574878	0.5052571947878186	0.9359755870912458	0.22893578675768503	0.031062811400635763	1.715077839782324	0.06312575557271548	0.20111398312236664	1.481158817433592	0.25177223183908765
-0.09625698971654868	-0.6882432714062608	0.06541345155070646	-0.42559000181259143	0.8277071487679668	-1.3474991126062918	-0.45122481059829156	0.6775503114489269	0.3932025247507731	-1.0432438551376244	-1.3132673379128759	-1.9283022594151824	-0.993509850199643	-0.9751906350747168	-1.167160589955699	-1.8690594445790378	-1.0660958948220338	0.01229860050642666	-0.1631797149258672	-0.14018427557375288	-0.873568971560957	-0.7017451060596319	-0.10413753750324688	-0.6038518831434982	-0.12432091168866259	-0.7471414723037488	-0.32037421008535194	-0.08923134843732285	-0.09278403189171111	0.44629060694454725	0.2210036304135298	-0.4455811670685955	0.21893880307286667	-0.4616783760456773	-0.4775821861733692	0.12758717455171073	0.16688222050333118	-0.05980793913835954	0.4985432310111356	-0.05078723034208828	0.7896173351672596	0.5409156549479406	0.8940397732413965	0.2418649000870104	0.010761540468747227	1.6553363167934816	0.050216009838733276	0.14403968814307316	1.5585536210708402	0.218978213888118
-0.14414881584874514	-0.6919133315160328	0.018543808996178884	-0.4167215990879239	0.8091302740882031	-1.3987875690806666	-0.4583995863916033	0.6573322822688682	0.3126014983766378	-0.9833837195793815	-1.3438688722343823	-2.0054444531054516	-0.9518649472747376	-0.9131748843475792	-1.2269301979100733	-1.8563243787412216	-1.0271523326049121	-0.017482763948597897	-0.17483177498269625	-0.17649904730101537	-0.9760658463225752	-0.7307118281529862	-0.07778888985342272	-0.5703034760673023	-0.12314005196517605	-0.788495056576844	-0.4402243204315498	-0.1896088013939668	-0.1224588711480171	0.40046790579836083	0.2649901997485808	-0.4873066225175048	0.18602720681350723	-0.5467322251196369	-0.4699137632069685	0.11183692006739272	0.22054718785055377	-0.04641079342589919	0.5311800593696292	-0.05729393584363644	0.7510809685565559	0.5541775851955064	0.8365594180630781	0.24664155296889212	-0.0066480604888872735	1.5971463972874749	0.04880173994090945	0.09286624418954353	1.5838599993522835	0.19356947235453886
-0.18910215881956985	-0.6881410413196374	-0.015242198581421937	-0.40369425095357914	0.7915384575936323	-1.427145204459058	-0.47126706666930096	0.6331951676943415	0.2408353231227704	-0.9293412172967894	-1.3746593545476269	-2.0571488787084227	-0.907526259950109	-0.8423824927394883	-1.2799717404322097	-1.8453816555028009	-1.0048173461702454	-0.060230467189148	-0.20289922107042652	-0.1955215791969726	-1.0927204614303752	-0.7505669193364148	-0.07764703490334755	-0.5403735924006536	-0.11765776551121894	-0.813257144982488	-0.5549134434678782	-0.29977847443049654	-0.14579908686624035	0.37699210561624097	0.2886449005341477	-0.5349223802594263	0.15061475234435695	-0.6239627248683973	-0.48478285782686303	0.10878976028022555	0.2526048300207222	-0.03302632540041498	0.5568186099037566	-0.07033481785910331	0.6904295023023477	0.548723363224285	0.7698987409699964	0.24314632908128403	-0.017702342821786492	1.5384440655201614	0.053432567273014445	0.05390867200497892	1.5713355958516706	0.16760445103342375
-0.22934806014956677	-0.6729496504474334	-0.05057745968697693	-0.38174258872918376	0.7860840894798626	-1.427919834883798	-0.4896334191676412	0.6087181784846842	0.18047629987303332	-0.8889930138305402	-1.4027322019158723	-2.08451854656579	-0.858184830168853	-0.7734437477248772	-1.3238186728351287	-1.840597583151029	-1.0094024444740963	-0.10890538543822034	-0.25809199972253466	-0.20091183060825496	-1.2075241613408991	-0.7657436327736243	-0.09929991997504843	-0.5264733406137819	-0.11312403850727526	-0.8211400669100538	-0.6703969218867335	-0.400818064066209	-0.16076594963182528	0.3841708439323802	0.2721903697266418	-0.5878160189729208	0.128722798680102	-0.6864702130069447	-0.5168013347170701	0.12451363242872407	0.26348593821920324	-0.014279195783853744	0.5670024699373453	-0.08268892456529951	0.6256317849805131	0.5309465104358816	0.6975197395322593	0.2394306442914357	-0.01547798130312944	1.4884766866932606	0.05913678919423693	0.02952389616696407	1.5390962572776854	0.14504598117312828
-0.26375472175946224	-0.6531953900422811	-0.08370220051484195	-0.34729258590445744	0.7949565746885418	-1.3969830322957617	-0.5049312578291912	0.5769414039700578	0.13127637319212632	-0.8665202374860609	-1.420826987252328	-2.100482826422501	-0.7951034267909987	-0.7185576478311078	-1.3553390713757647	-1.8477534772884687	-1.0321790691653034	-0.15771669782955997	-0.3415444156211376	-0.20151351653197153	-1.3051491768623307	-0.7727191780359507	-0.130013335319487	-0.5295464771398463	-0.11182702864705256	-0.8233629761739882	-0.7767708628486557	-0.49273579560146485	-0.16129585747568828	0.4188333534799672	0.21987361540530492	-0.631059768947899	0.12248198634992988	-0.7442799594815226	-0.5722523533403837	0.14046175443168982	0.2574354999415783	0.011602302178756716	0.546565498083011	-0.10001136008027696	0.5708167613119445	0.502268197343923	0.6172651242192398	0.23777259458916675	0.0010061263797777275	1.4624969061550264	0.06874657183329633	0.005907682691204862	1.4966077281783488	0.1252636123477774
-0.3010872909965162	-0.6319213090159981	-0.09013065798906486	-0.301372151427603	0.8238469737595624	-1.3438372233257048	-0.51727389997737	0.5410801183535991	0.08722784431826801	-0.8684436826341081	-1.4200149129048578	-2.108060311669288	-0.7306132243668294	-0.6768098944005859	-1.3759905804048926	-1.8645152496578619	-1.0701798081381262	-0.2073345147143047	-0.44758117690155685	-0.2038632958790297	-1.3848480982638458	-0.7763505236368704	-0.16253449195077804	-0.5477102316071674	-0.11511407751669218	-0.8357440203768102	-0.8795818179719905	-0.5771191520059562	-0.1524532731498584	0.4662546971429937	0.14636382868063208	-0.6825627009106239	0.12021156975765737	-0.8010074059898245	-0.6379354319335278	0.15302854039377253	0.23372262224391055	0.029005596975804227	0.49234519606058375	-0.11749469723914077	0.5211885128642786	0.46333441054551294	0.5491576421714859	0.24030789496493474	0.025938835759442704	1.4640437207382244	0.0800244676851731	-0.018139779665597763	1.4499712282538306	0.11820680590016948
-0.33170871680795533	-0.615118090444702	-0.08444848727525829	-0.244278045622578	0.8764309808397923	-1.2808500869140702	-0.5299803503744197	0.4971009421157513	0.040311386849984594	-0.9020156834394504	-1.4011000128808575	-2.1113791327269893	-0.6816465819803168	-0.6565669463822612	-1.3847457308684628	-1.889287311057941	-1.1190428633307863	-0.257474187447724	-0.5627752816289661	-0.21370744723450827	-1.4486870634400772	-0.7817677769103735	-0.20325413723512092	-0.5759185897198631	-0.11853276320796595	-0.8601063587131416	-0.9768740935956629	-0.6542806946934047	-0.14026134764297388	0.5121152808132762	0.06393994586876808	-0.7469519981786381	0.11754071363330358	-0.8440474899935726	-0.704495544238372	0.16891950066912836	0.1875892404646749	0.03359491966131247	0.4200694141977223	-0.12883237648761625	0.46235400249193503	0.4180315450816055	0.48901189334155487	0.24184652834515644	0.06418593765792857	1.479119176799858	0.09534209857852656	-0.038506682265375805	1.3870111484454797	0.1329031880966142
-0.34825811983376787	-0.6003901426318563	-0.0862339074995467	-0.18519263503505098	0.9426178408802093	-1.2165469590422258	-0.5374235093021447	0.44015840590080507	-0.011736080307377638	-0.9610307644080596	-1.3614450556360675	-2.1144695196902576	-0.6570377739361419	-0.6654750959742385	-1.3772594427909177	-1.9155121133017414	-1.176852814889077	-0.3121830639470923	-0.6762208236570322	-0.22284310451413186	-1.5000313727497094	-0.7932115931339088	-0.24998988732520785	-0.6171166406487447	-0.1259044252195011	-0.8778037052396257	-1.0562538876110055	-0.7151767059167843	-0.13352625939846102	0.5464520006536395	-0.021231259676848184	-0.8166021647148527	0.11114879204574177	-0.8695188598895698	-0.777811064927693	0.1780214065269006	0.1236869315517101	0.029262320137079162	0.34813604394913655	-0.14347050165092987	0.38651722181807596	0.3682905771046244	0.419668598728353	0.23840641968310897	0.11749911677117753	1.4980018080740067	0.10975677253711599	-0.059646417018310284	1.295009906792521	0.16704287334314977
-0.3562813106623914	-0.5885689369486631	-0.08818936774519583	-0.13405093920623426	1.016166531527278	-1.1566275351649296	-0.5387206944518083	0.3764695085655273	-0.07334897281226009	-1.0463087546194312	-1.3032329935005695	-2.116675540373646	-0.6585335771990938	-0.7011640552183016	-1.3555030950500566	-1.9495315844138943	-1.2259540570066128	-0.36209738983676554	-0.7756929379067283	-0.23096052407669637	-1.5445668185429358	-0.8033982704271351	-0.3006830267917453	-0.6729310600549847	-0.14182086562360924	-0.8962220962836552	-1.1303937233135366	-0.7576398190309461	-0.1435095613729111	0.5635332307684011	-0.09703048201298174	-0.8935928812566548	0.0953540969171394	-0.8738060739801237	-0.8556466824388513	0.18278781519831352	0.04967313018917773	0.0152534760280004	0.2835318211746672	-0.16674237355936145	0.30192841819000477	0.3235603700295008	0.34199756369153367	0.21905178964055927	0.16946179067667028	1.528583721164728	0.11462331151885852	-0.07651636086982394	1.192319457010504	0.20401163865201388
-0.3496959225789188	-0.5858462089749323	-0.07640464959810868	-0.09031534885359394	1.09650272557055	-1.097487143021604	-0.5347903725500689	0.3113519346666478	-0.1426074095558359	-1.1554879156868647	-1.2356981570493102	-2.1164601596560373	-0.6808501587664859	-0.7579006705457645	-1.3302991553627774	-1.9885318812759487	-1.2620641872632377	-0.39842863821066177	-0.8524676531518052	-0.23613715918369999	-1.578125906770922	-0.811609943941269	-0.3517653580443857	-0.743546805229504	-0.15762889923343051	-0.9233938930510435	-1.1972728720985832	-0.7853631938980226	-0.15689479080299787	0.565101567265964	-0.15925272105326188	-0.9610995731678302	0.06790887804383242	-0.8533450065142176	-0.9327311992840919	0.17886564127312896	-0.03961197738607983	-0.010507583908332514	0.23310113083833187	-0.20655964377570957	0.21895586020103344	0.2831774781619126	0.2605157477473192	0.17016458456868047	0.2189458903185162	1.5673690193360021	0.10831349197472125	-0.09257504445006799	1.0990732875031564	0.24312605456994824
-0.3285103392728252	-0.5973539090591482	-0.060198890895641156	-0.047900126898855075	1.1760453038321115	-1.0368899175226602	-0.5330995588032661	0.2551793799259792	-0.21754393715401443	-1.275337467542809	-1.1620647226519492	-2.1184410095891986	-0.7160165938679588	-0.822671841884832	-1.3094774330867445	-2.021448994308172	-1.2896789838659746	-0.43146567153980175	-0.9199305183320613	-0.24232135119254877	-1.5919040725417632	-0.8192788415941272	-0.40309866343946654	-0.8321128926125901	-0.18298060241175754	-0.9507749048079784	-1.2423653147780618	-0.7929880473327587	-0.16651403395341988	0.545482208036789	-0.21802610387884663	-1.0239663229839329	0.030807777623358727	-0.8261148991730204	-1.0096807878659946	0.16133897617695497	-0.13345669524735573	-0.04928862836957394	0.19467023628770241	-0.2572083417268425	0.1411753592814586	0.23560143824008928	0.18244425776768816	0.09921751046634006	0.26621357258998546	1.6017868410370704	0.10056039186818974	-0.10864226761211504	1.0160602103161467	0.28411592805729163
-0.30509050272135185	-0.624864025369445	-0.04516924234091903	-0.00043567856256533367	1.2550622856768392	-0.9895362315012244	-0.540483077034455	0.22450644604049308	-0.2875941124787528	-1.3924216728498398	-1.0889056683189515	-2.129363422647337	-0.7549543271290441	-0.8906086157678322	-1.297847226143621	-2.056759491142296	-1.3237248274403464	-0.4645916575704202	-0.9718635841933685	-0.2517881137438029	-1.5852243426437722	-0.8343540034185821	-0.4536172121982197	-0.9375622609104706	-0.22605681645605613	-0.9891994792274185	-1.2895946198900694	-0.7901544313583608	-0.18329310064305426	0.501837752026106	-0.2853607156515072	-1.0822399128892397	-0.012258360732552607	-0.8070813480419456	-1.0777206134587836	0.12620210192117892	-0.2073882106493116	-0.10097555817293465	0.17093610990039337	-0.31290778152386917	0.08221408454526388	0.18742829719337528	0.10943658512940886	0.026961449756945775	0.3042223500400433	1.6243138249360292	0.09417441932955417	-0.12037138321831806	0.9454212867162901	0.32434290355029954
-0.2812892082987163	-0.6601947433064149	-0.02883123028850478	0.055935880366734504	1.3365923841636487	-0.9669355085976026	-0.5524112163417063	0.22377255744782204	-0.34548617345413835	-1.5037103172025905	-1.0138249727082769	-2.150996131390211	-0.7887454263444477	-0.9642660185803729	-1.2959284586330473	-2.092158931293383	-1.348794001283478	-0.49485336661342905	-1.0078711630559174	-0.2632094654792009	-1.553120942477914	-0.8599380062732779	-0.5056670669565	-1.037894477492884	-0.2829006933748402	-1.0531706982633027	-1.3311844663214463	-0.7904340915706386	-0.20576766537970062	0.4247430272388998	-0.3598492886100706	-1.1256878033046978	-0.058486460299332	-0.796440286735578	-1.1296320139738523	0.06960319747613526	-0.24509938234609305	-0.15329320290337844	0.15306145417086797	-0.36434921440341683	0.05084518634063554	0.13996399549375374	0.04464039180231837	-0.046925103041937144	0.32654540670942633	1.6365542524117394	0.08576495293710916	-0.13107147921727882	0.8905156754830982	0.37396835850130705
-0.25410509517247587	-0.69716455029891	-0.011638294795359733	0.11962752728700647	1.417732636301548	-0.9571690034129599	-0.5705509341932087	0.24424624453926186	-0.3957802624660937	-1.6054258804578478	-0.9384869862152352	-2.1696787769706836	-0.8130564122624421	-1.0427203581855007	-1.3005675433078057	-2.1203162292420954	-1.3550265591510497	-0.528771031687207	-1.0272900069992676	-0.28166235389708344	-1.495926488940106	-0.8889117319261326	-0.5595610360657547	-1.1123042183785934	-0.3544530492756747	-1.133277623367983	-1.3548153776133494	-0.7981370853588061	-0.23902646150365783	0.3088603860300826	-0.4313048844833599	-1.1688039655043765	-0.11142003316275587	-0.7963516501004086	-1.1682664733764212	0.008589648837273433	-0.2556658677541376	-0.2091384140350451	0.1356176984503197	-0.4114188318856642	0.04215654556834786	0.08574651498981634	0.002919876308818581	-0.12297033550859379	0.3303625699584084	1.6405338280112365	0.07601374330826763	-0.15133590683542247	0.8452314247797256	0.4309367066477982
-0.2183905780043094	-0.7382235607563324	-0.0015067435226133975	0.18385248261555165	1.4841979580197577	-0.9611697935043704	-0.5966198826492065	0.2798819496456786	-0.43548272419271256	-1.6933115577797686	-0.8712094406463426	-2.1739374411597696	-0.8402786931217516	-1.1213218623005836	-1.31259697768458	-2.135862442946334	-1.347737046804343	-0.5699383419314881	-1.0260238064238814	-0.3020520301404201	-1.4329366751334494	-0.916778895177935	-0.6091593463022262	-1.1541614760622938	-0.4357310432925683	-1.216313558326318	-1.3836769565118343	-0.814250448766195	-0.28727639098146796	0.17925669459379368	-0.49256093968761067	-1.2133448578615704	-0.16718312687079168	-0.7966595457804703	-1.1964664804141518	-0.049754886827836284	-0.24989132946197223	-0.26820692708049765	0.1250298696583156	-0.459606912014438	0.04433794899628409	0.029639960166781353	-0.02023761490018559	-0.19777088246468252	0.3202337809002368	1.6256499279351384	0.06659978265506065	-0.1804814995285214	0.7989168889554801	0.4880110128490588
-0.17292163813070424	-0.7835728271823743	-0.010131551272746446	0.23985416635846915	1.521745034499167	-0.9844483180296402	-0.6264014644645866	0.3266222313264443	-0.45721305992890954	-1.7653303892246837	-0.8138576948987584	-2.1628192274492597	-0.8764189061863543	-1.2025723275948623	-1.3297359042548345	-2.1450370808536205	-1.3137755610991977	-0.6142397523578641	-0.9998669665615105	-0.31196738693065756	-1.3804458158178936	-0.937008676794631	-0.6555750134280415	-1.1530707022953266	-0.5063348397433893	-1.2919784008850856	-1.4061790469969888	-0.8342667171949243	-0.34001233419090915	0.0569719068127988	-0.5379295719881119	-1.2378757341258975	-0.21732873393538518	-0.7917285498134242	-1.2354787389540678	-0.10671434986241457	-0.22996360595078605	-0.326479915268172	0.1156924203566461	-0.5015472990440173	0.051991347463787765	-0.023868680990063708	-0.03625581261262413	-0.28165625576727416	0.2877422144312771	1.5888376564148792	0.06631330234242461	-0.20789782690654451	0.7617890621256855	0.5275386651805919
-0.12076670589991326	-0.823745843555729	-0.031943907346193644	0.27872976879700917	1.526423190686089	-1.0166218885117204	-0.6557834536131739	0.37962162022585094	-0.45887469154345223	-1.8180611649800824	-0.7693785336095904	-2.141809817449769	-0.9130610666546328	-1.2849093053349823	-1.3490411812402523	-2.1560067566123324	-1.260188465229843	-0.6533759759183846	-0.9539483534332888	-0.31534964508172625	-1.335679494767502	-0.9468101583153393	-0.6991535815523571	-1.1258819805300126	-0.55860240127476	-1.359013125125048	-1.4158042186495987	-0.8673900017490611	-0.3922224146545328	-0.050478084532310306	-0.557425481479466	-1.242604987663681	-0.26104841982950466	-0.7963049992397934	-1.2848085120305952	-0.16084210885235276	-0.20537946514113994	-0.37658847304295284	0.09999534860105756	-0.5393003189022145	0.06888269894693282	-0.07597361073049998	-0.04778719257872972	-0.36476083004109694	0.2340874369419484	1.5367775284460048	0.0713321473131637	-0.22852945654220996	0.7364451213658768	0.5322379049095919
-0.06593737672624839	-0.8584325119469727	-0.049779216253368744	0.30149429625659496	1.5123156259349027	-1.0482232887937086	-0.6867339930806643	0.4366363422040108	-0.4443141772933183	-1.863675193687707	-0.742672544053919	-2.116828917551338	-0.9544516495616765	-1.360542469972668	-1.3768106987763473	-2.170499126773166	-1.1974510216631935	-0.6800232401913145	-0.9046871215242114	-0.3271056623604932	-1.2963133068508113	-0.948561048190421	-0.745631082887179	-1.0937563218455137	-0.6032776155347965	-1.431218448392381	-1.4409727418223004	-0.9162071593921702	-0.43980085785691425	-0.14350619895417777	-0.5465076041323362	-1.241643826423088	-0.2943793442781192	-0.8064049105630232	-1.3270860345433015	-0.20862051902170067	-0.1902582097976997	-0.40458080588715717	0.07556485702066947	-0.5830930370516557	0.09626908338724172	-0.12051875137510175	-0.06381830819254972	-0.42942017549411327	0.16746780945815964	1.4800673789282595	0.07309091885276488	-0.2542165186051586	0.72795600125535	0.503231887416609
-0.02640828084645776	-0.8917697431947904	-0.05551806697429541	0.3124142160034094	1.4918556541590637	-1.0772499231752837	-0.7205234297032809	0.4948661911962649	-0.41198202021279995	-1.9030175299371899	-0.7346603451702138	-2.0913095658588845	-0.989152946735744	-1.4325873254952721	-1.415074636680758	-2.189985798944048	-1.146082041531741	-0.6995691137962057	-0.852501569238646	-0.34266404985540905	-1.2647420937184193	-0.9577497182548506	-0.7941127400551113	-1.0671461844261572	-0.6397100417577745	-1.4969904107311507	-1.4759011518879228	-0.9657974952692227	-0.4745887010417877	-0.21768018113360377	-0.5114813396766344	-1.231823820650839	-0.31718173121814386	-0.8218370152545905	-1.3579801092390222	-0.252485549377804	-0.19909669003365427	-0.4142538810502585	0.04253560186828676	-0.6371716871188033	0.1298088213228177	-0.16432362629761693	-0.08586916584991475	-0.4782247077276517	0.09843316089697192	1.4285340299196085	0.07505276504436173	-0.2844679871417257	0.7372553976848965	0.4537759653532315
-0.014893283351039985	-0.9133130301158481	-0.07193637570346394	0.31745053976218024	1.4635395822984911	-1.1056383677182957	-0.7531409266389598	0.5589400792686823	-0.36205831534396454	-1.9324052492483368	-0.7488676260809075	-2.0659011678694412	-1.0094650850044606	-1.4997006043544796	-1.4468983242795168	-2.217795409380998	-1.114353558247302	-0.7184389468698593	-0.7912528848584255	-0.35735729131799865	-1.2354913725775387	-0.9783436849655635	-0.8340685509928967	-1.043685063447088	-0.6737188017941866	-1.5507063592972865	-1.5089900021203249	-1.0054146544584452	-0.5018364814712418	-0.2722840513651791	-0.4517123674200107	-1.2186057271297694	-0.3357568366827064	-0.8573149947525867	-1.378961454188147	-0.29396297834223095	-0.22310966946989264	-0.4115757196764636	-0.0005736356369493656	-0.6885228581005614	0.16452112962401594	-0.2033097903876831	-0.1024772810587522	-0.5116796496426799	0.0385104504139985	1.3959838790775105	0.07657582493432617	-0.31006538359574404	0.7467533386429446	0.40204194511232283
-0.031597784632160654	-0.9298981578356814	-0.10802264690336283	0.3259748725460264	1.430841219783651	-1.1386657921912815	-0.774542990590996	0.6270533623409237	-0.29215085684501496	-1.9591379836174259	-0.7849446319927833	-2.041625150319548	-1.0284320042313286	-1.5640177575245358	-1.4725076809730626	-2.2555397187974604	-1.086852892879401	-0.7199807936954877	-0.7236694291471799	-0.3745534038123791	-1.2163795970521796	-1.0020367267551709	-0.8680155317377626	-1.0228512844980173	-0.7108132837965618	-1.5982728815635294	-1.5448103199838725	-1.030843170524776	-0.526863503074127	-0.3123827031205026	-0.3781269663081701	-1.2019810400081934	-0.35427905390718345	-0.8992214628433823	-1.3942083479453886	-0.3316721303404206	-0.2530278766650927	-0.3953197555507932	-0.05657909483942396	-0.7408472878063144	0.1913423562754904	-0.22643261874455028	-0.11001272353100126	-0.5323616380341363	-0.01534293078235328	1.3829245497636355	0.0774570238706623	-0.33039812786831013	0.7556073514004475	0.3594997861226146
-0.07463545455769746	-0.9510018553842595	-0.16134436360174714	0.3279317703344473	1.3974118953646044	-1.177414918665184	-0.7820726285286985	0.6766419739284906	-0.20878384246630363	-1.987939209817857	-0.8256207124269667	-2.0236702304970575	-1.054014590238633	-1.6240608775863143	-1.4947127727284937	-2.296256891202094	-1.0679517679450208	-0.698961270336102	-0.6621757952508873	-0.3996675606519979	-1.2122473212629128	-1.0270744519688415	-0.8958554750165797	-1.0095201320678246	-0.7437302325476518	-1.6310224993915132	-1.5799802884114322	-1.0482314554881342	-0.5498153893800536	-0.3419272836627573	-0.29406477177434337	-1.1806058347196173	-0.37772743292254685	-0.9337897505593782	-1.4089964856072799	-0.3623547868986493	-0.289756457185588	-0.3659614019348665	-0.12632718647105562	-0.7902087726063567	0.2059677947547994	-0.24475419536618742	-0.09755556063259094	-0.544078216401138	-0.06516465672613825	1.3866503136822983	0.07630384995397535	-0.3486045162719693	0.7613222141802896	0.31392722676651663
-0.12273687292679573	-0.9712297818574328	-0.2465391376374236	0.3118852084693967	1.3678218613281292	-1.2208294329244505	-0.7811810001154816	0.6955426129299019	-0.12823718440675466	-2.01378274495457	-0.8595348668589459	-2.012822874355662	-1.0876283347047382	-1.6800147029672061	-1.512130230066412	-2.3340012006185566	-1.0702244681865403	-0.665040640172275	-0.611079326198318	-0.43820038167201414	-1.221466678989724	-1.053313287636818	-0.9145439553623552	-1.0034355114460045	-0.7669060564977843	-1.6497958087213807	-1.6226153392935014	-1.065278390486507	-0.5673063933255642	-0.35531117942577645	-0.20373498470418797	-1.151979390868163	-0.4055957577165435	-0.9727945351198966	-1.438410847015056	-0.380958730707458	-0.3429567508730897	-0.3379817467776386	-0.1977180843869114	-0.8349472784674227	0.2125806690690264	-0.26254152361292243	-0.05702349206614331	-0.5319942031970687	-0.10130655933017993	1.4017832365395921	0.07201752426364778	-0.35674700752097876	0.759207983255165	0.2581932899580824
-0.1684992419320638	-0.9892393154508822	-0.345663023422904	0.2816672659167712	1.3390776546379493	-1.269631149683042	-0.7702160580572905	0.6880352935556937	-0.04819003523746672	-2.036703274104005	-0.8879936505507413	-2.013583233555706	-1.1300228124191318	-1.7280999238051666	-1.5274153796385472	-2.3734785570897743	-1.098558787791505	-0.6158349708043803	-0.5765565182485733	-0.4826930975813868	-1.2443976791081943	-1.0876797541049255	-0.9245174495445501	-1.0106535882865426	-0.7816145354798345	-1.6670261575033405	-1.6678192704477204	-1.0850355619538607	-0.5793365149106587	-0.3529851924462991	-0.11490908377880835	-1.1069196415580824	-0.42840570011943785	-1.016837612626876	-1.4772611916389655	-0.40743780175842553	-0.4102085824165478	-0.3066900458977892	-0.2673969242313853	-0.8766168798036329	0.2131827997973185	-0.27242686445833053	-0.010493211291785149	-0.5058879580233975	-0.12476165712959413	1.4163127580424495	0.07165126462344178	-0.35250710515586764	0.7613436784536411	0.19534426977191724
-0.22292196216613808	-1.006621837846376	-0.4355197280442223	0.24033156340135933	1.3021988861852427	-1.3262936047290474	-0.749270245433757	0.668148115790364	0.031982840659302195	-2.0648707093622107	-0.9089347162733802	-2.0324714698211688	-1.1702622626137473	-1.7602976398875232	-1.5412026526379126	-2.418195483505693	-1.155470576153912	-0.5567822373828081	-0.5590181328978352	-0.5250888134370972	-1.277506756241705	-1.1329542644947925	-0.9306244870105986	-1.0384825468281196	-0.790813626309356	-1.6823362115598175	-1.7032029251185343	-1.111031623745107	-0.5984455580740706	-0.3512766906095817	-0.042113432932939635	-1.0622128850929988	-0.44422306163664854	-1.0676543950952089	-1.5167412014917878	-0.449425289215365	-0.47929490684578135	-0.26976628257861124	-0.3365448337076562	-0.9050022844433776	0.21213699379554735	-0.27802425102674777	0.04470928727634961	-0.4842276743782475	-0.14799829085128297	1.4305597344666428	0.07441453042380519	-0.3357140175405793	0.756981064894944	0.1275046252061381
-0.2883901932849688	-1.0308708143933938	-0.5115559575960504	0.19056184646156693	1.2627617510678137	-1.380200840196149	-0.7256584936750526	0.6416228555495229	0.09375204206862034	-2.0961818738214055	-0.9222977614763079	-2.0687533307056567	-1.1950718496193922	-1.7745412857553287	-1.5576669157931589	-2.4619259476789366	-1.2399574632982437	-0.49705049833994985	-0.5556792825710724	-0.5702508604332082	-1.3075909761923525	-1.1853759073547432	-0.9361495554506986	-1.0958572469705872	-0.7992267678802941	-1.687745913432384	-1.71964747514278	-1.14060569119343	-0.6214945267330722	-0.356727985826956	-0.0025251004514650842	-1.0280618905710597	-0.4566706867140805	-1.12899094663231	-1.5444689596078338	-0.4980963017466113	-0.55389923098421	-0.22654804767558018	-0.395839752800088	-0.9282820052124867	0.21030419236820252	-0.2826090099564619	0.08959468860819408	-0.4620805395739823	-0.15537840460425695	1.4457261796214056	0.0726811432157031	-0.3127767008181467	0.7267701001526771	0.06967271891328039
-0.3568975118388843	-1.0564181130405255	-0.5815982763949108	0.1497379479831266	1.2386574120838594	-1.4247288856909786	-0.7077603206445213	0.608700132043881	0.13174869792509458	-2.1270074472104374	-0.9303340813802349	-2.113585153410379	-1.2158357405514157	-1.769540823576633	-1.5713613452033028	-2.4989614058117278	-1.3381797964437214	-0.4464571668289901	-0.5650363540850136	-0.6085736254206839	-1.3345603367412424	-1.2396955148392828	-0.9411253906225593	-1.1727994799935153	-0.8083058369018545	-1.6808642346690774	-1.7169717517490042	-1.155193261383835	-0.6448913738239219	-0.36770255305748706	-0.0025251004514654785	-0.9934218095771372	-0.4691032008657737	-1.1936583696173493	-1.5637232227862266	-0.5511951496395848	-0.6166592171503591	-0.1841158293650953	-0.44050330819484784	-0.9548660963267727	0.2004535449272816	-0.28728455619171517	0.10217241858616	-0.4440486749448776	-0.14304908647227021	1.4706907134363023	0.06278488026400744	-0.29466424781431944	0.6914506383527481	0.031225838740389884
-0.4231538097684675	-1.0816996134624373	-0.6531142753788984	0.13686543132215137	1.22803757984703	-1.473068464980265	-0.6948242535658072	0.5802860109989518	0.15470571875914396	-2.1529329652550997	-0.9465956691798272	-2.156870150961364	-1.2321724553830262	-1.754667814591785	-1.5791911545609667	-2.5263802047044495	-1.4450810656643447	-0.41016446462573414	-0.5704930756122734	-0.6329330046518538	-1.3641828061775594	-1.2959901261029148	-0.9372698458256494	-1.2600234413937685	-0.8120381279623166	-1.6648817038604862	-1.692351380243777	-1.1533178929015047	-0.6643685209094065	-0.3784649781530819	-0.03859316313036375	-0.9563405491491441	-0.489873168293914	-1.2661584720997099	-1.5769731782460592	-0.6021746165550482	-0.6569502957287199	-0.15952111663060392	-0.4751792169529647	-0.9766663068581952	0.1903176776676959	-0.29224992344080386	0.11140010613932005	-0.4380411153588182	-0.1238004151876028	1.5053431912196504	0.045849904820835	-0.27717518428209886	0.6550525968169046	-0.000270193039662292
-0.48370081516482966	-1.1127775597958833	-0.7137288196600887	0.13601385821861872	1.2176370361814626	-1.538441110995359	-0.6853264726424084	0.5627629169788656	0.16182456995028277	-2.1744219467041845	-0.9734865865571998	-2.198056818187765	-1.2543685695735367	-1.7433173603665062	-1.587556361949807	-2.543972114698826	-1.55385309469076	-0.38137344024717085	-0.5787309162604711	-0.6582963805131304	-1.3939422355121953	-1.3543823034368943	-0.9142129604788474	-1.3518191676260047	-0.8152980751333843	-1.6568418706907597	-1.6481508453622244	-1.151804437635063	-0.6750152189631959	-0.3917276498389948	-0.10761229541714493	-0.911854944827913	-0.5203556832407428	-1.341648894747517	-1.5863506925480793	-0.646901469881259	-0.6878075309446079	-0.14858027276984836	-0.5093434319504216	-0.9839971427308679	0.17927333246717767	-0.29023863544117323	0.12081725624606812	-0.43756345007062974	-0.10458352049605905	1.5425720970084487	0.021655010568832882	-0.25717975349074496	0.607348249293148	-0.014283145782847811
-0.5371091089722967	-1.1408499415826079	-0.7491302074406175	0.11920174073524074	1.2163456701506978	-1.6097159126898604	-0.6785453254462365	0.5422922376275594	0.1513722614710743	-2.1858144177204055	-0.9956296831208963	-2.234286465564954	-1.2828089094657644	-1.7308396886181647	-1.6053297197130736	-2.552195328639816	-1.6506860041077978	-0.35489222101700096	-0.6008479733347045	-0.6944260181100188	-1.4300644304087131	-1.4028259245006596	-0.876286766519058	-1.4409590968604071	-0.8158052640637992	-1.6576040110098227	-1.5914171477785763	-1.1608522680322697	-0.6854637072127925	-0.4113129147964836	-0.21312377111082026	-0.8690152228080505	-0.5531312811684522	-1.4098058021065865	-1.604309644398424	-0.6919405141813355	-0.713655003266622	-0.15036782663354137	-0.5483514247273598	-0.9904606794986908	0.17064807387681596	-0.28451903519222327	0.11525825268511133	-0.4455551577768554	-0.09186096702416696	1.5758501605955804	-0.00017551452065335538	-0.23215450901751694	0.5565047517917316	-0.004905857935801098
-0.5891592450846361	-1.1550326622667964	-0.7526774312195609	0.08897949730835493	1.2259491172635832	-1.6681697005930758	-0.6726259863150127	0.5152797234850268	0.12212210822366465	-2.1814283321451047	-1.012212884523447	-2.2631964318876454	-1.3047072015300936	-1.722961690595875	-1.622106556285365	-2.553211438654812	-1.7504069299889493	-0.34144257255344157	-0.6294919928987268	-0.7340554028253286	-1.465889226668882	-1.443334512650554	-0.8317370375826905	-1.520538156902612	-0.8061609310434555	-1.654562921697482	-1.535775108176764	-1.1827726934945926	-0.6892660993748604	-0.4346409731346295	-0.3358963310751206	-0.8517993789942512	-0.5775127598481935	-1.4709464200291025	-1.6285022820150032	-0.7421944668617588	-0.7422275929888791	-0.16582826590143385	-0.5905680836425723	-1.0007034426826718	0.17025721708827513	-0.2722383062083661	0.10729651946728887	-0.46468014104623795	-0.08829404444603436	1.5944502467910655	-0.021697801299075167	-0.21713765441721966	0.5027635773878598	0.0144155933513059
-0.6374367209327322	-1.1554006905786394	-0.7209838605714829	0.05677455084748645	1.2509688990132817	-1.711879102570851	-0.6665903478255435	0.49362700226109923	0.08282740885644282	-2.1732584200490552	-1.025395022074711	-2.281591903177973	-1.3212380026911243	-1.7285101057371701	-1.625424167206873	-2.5429748714480342	-1.8506290408578594	-0.3537476962579771	-0.6620363624494302	-0.766525081075587	-1.491978130728581	-1.476156694248838	-0.7849285413643599	-1.5822759521129472	-0.7947433726022697	-1.6521382694079125	-1.4866830164659657	-1.2021597264456976	-0.6797884346560048	-0.4578440191432597	-0.4596308740761634	-0.8604328184562107	-0.601879127602196	-1.5276598712792193	-1.6492677417427863	-0.7989340770978405	-0.7739222088623906	-0.18792547430154613	-0.6280409951375301	-1.023951768009071	0.1650598781703834	-0.25498522633653264	0.10370534288337126	-0.489477399612855	-0.08910434757068782	1.5991146350388523	-0.045834674221935746	-0.21001137340274795	0.4689680789958893	0.041985879202169916
-0.6959422979416651	-1.147954932602918	-0.6487829781681257	0.03723997995736026	1.3046597912627391	-1.7482603246782205	-0.6594931049377285	0.48602945068287423	0.037463846373529425	-2.160387103500976	-1.0416405291941553	-2.287775940448715	-1.33258201401418	-1.729887816043135	-1.6180988080173115	-2.5255662385916406	-1.9280298669871485	-0.3920210786141555	-0.6979987198628589	-0.7927714043278793	-1.5061436973546665	-1.4897471014592232	-0.741637320446606	-1.6394941499323281	-0.7850216061574345	-1.6513948089986301	-1.4410424221190128	-1.2063299537287737	-0.6650359620867917	-0.4755389461483722	-0.5752158664602643	-0.8887530516469448	-0.6253426175432979	-1.573652954759922	-1.6552630542437907	-0.8634652705126531	-0.7947308761867986	-0.20995612484503168	-0.6569959368121762	-1.068729518173523	0.14145001540313468	-0.24478212992173876	0.08938369621897028	-0.5148258104350738	-0.09159086598261557	1.5863570064021975	-0.061547575420066045	-0.20298329757900907	0.45165714253788714	0.071839561133304
-0.7691780173600979	-1.1357043605559074	-0.5654633677013443	0.047153495127272536	1.3853753893420047	-1.7746637787578372	-0.6531145324431762	0.49662571917459497	-0.01638457120450267	-2.134518342854124	-1.0617815810794344	-2.2870971648538254	-1.3457932696789072	-1.7254227821878945	-1.6025908338310448	-2.5089338383196473	-1.989764940578283	-0.44871656544654515	-0.7301926231828753	-0.8110533997023396	-1.5186931371805934	-1.4921073010108334	-0.7061190233316788	-1.6981682936058775	-0.7733562607578772	-1.656804510871197	-1.4073125131568527	-1.1945718868625859	-0.6456033110797996	-0.48997597608125254	-0.690321967725638	-0.9219471378541352	-0.6446203810547202	-1.601680791817642	-1.6501492730632648	-0.92913969847965	-0.8184824766894435	-0.23237027541955793	-0.6798682631815319	-1.1247429123976447	0.10298759467134455	-0.24135316322792386	0.06603674245637808	-0.5311123595881064	-0.09172194442925088	1.547260429754429	-0.07543280475023903	-0.198632380650461	0.43687362426702736	0.10274752570938808
-0.8270464339688475	-1.1144166488514078	-0.49119838837202395	0.08701399777141336	1.4819981107651934	-1.7815826368697145	-0.6530131432590648	0.5100943794941876	-0.07374654111267245	-2.096929179559254	-1.0745174797565933	-2.2869862111508152	-1.362046326609905	-1.721671652763926	-1.5757961739817739	-2.4988212527062106	-2.044012012718647	-0.508990915968423	-0.7615047082450326	-0.823368379643967	-1.5262415841479193	-1.4886580479569218	-0.6757547894028088	-1.748253779488222	-0.7544857352094396	-1.6630846965395567	-1.3736894473163184	-1.1753781484699661	-0.6149697835868873	-0.5008179544774483	-0.7844996869427614	-0.944160169533847	-0.6670072175369246	-1.6192401757532704	-1.637578456528902	-0.9805412827682269	-0.8454480700051636	-0.2577256493726414	-0.7008246234395437	-1.182761690524837	0.06328393954351333	-0.24474721172730093	0.03673033019001931	-0.5293211147574004	-0.0775813604892149	1.4848898008641132	-0.09077581997509204	-0.20031467826562074	0.42967236055759256	0.13200784253381592
-0.851744783165425	-1.076560847774845	-0.42451435999503834	0.15610324188831845	1.596369283376711	-1.7764815194704355	-0.6590279075047464	0.5210636077625115	-0.12781582996871113	-2.050154777385266	-1.0717516027711496	-2.283145255020122	-1.3784901235542995	-1.7164144354827555	-1.5442107849286828	-2.4918432452026957	-2.0787972282056524	-0.5697811921588766	-0.802938861002094	-0.8388092781715294	-1.5211936336098943	-1.4865499765473236	-0.6509920073486946	-1.7954273736622277	-0.7334315870903585	-1.6567596790877226	-1.352901492130301	-1.1592483344618556	-0.5775404913787903	-0.5169937922663221	-0.8311663662229714	-0.9494295446537329	-0.6876449643648493	-1.624315789388223	-1.6189133801004203	-1.0192485664715925	-0.8648191531948081	-0.2859113169432378	-0.7188146988143307	-1.2351567599766873	0.03036745973020406	-0.25271554369806043	0.017293194578743277	-0.5120700491570649	-0.07296978241214117	1.4114280804113	-0.10174185118283374	-0.20735983325296567	0.4262702732313767	0.14110434153572488
-0.8621950520973776	-1.0255923342540827	-0.35435868118193686	0.23847358572092325	1.722571596523458	-1.761798751874236	-0.6651291507604058	0.5338013872295675	-0.1740934597406055	-2.009409272134339	-1.045234561207217	-2.2708098139207005	-1.3909919602218328	-1.717920523339958	-1.512888452711719	-2.483062114091668	-2.095435577353717	-0.6335158027682704	-0.8524525793354307	-0.8578104484370591	-1.5130151711103037	-1.4926185608543574	-0.6265238471139669	-1.8328266863852805	-0.7180687956713601	-1.6419128867938135	-1.3537933999282266	-1.1484320644870136	-0.5354795619094513	-0.5443752806827113	-0.8528340889457479	-0.9446705206350468	-0.7037267670824912	-1.6130449414635468	-1.6090186407889362	-1.052389177317016	-0.8843257662018715	-0.30721300048557204	-0.7350234643305787	-1.2765045580251246	0.00639314941688385	-0.24890247686542658	0.029281007060310636	-0.4888481674543762	-0.08728910968849807	1.3307925883001868	-0.09883353205961609	-0.2112795013004703	0.4174323586788876	0.12492454657251628
-0.8714925637263677	-0.9600662563981801	-0.2810714319754409	0.2981525169563678	1.8338901329921704	-1.7346206673698799	-0.6760046317737924	0.5432126061085325	-0.2140099967059074	-1.9832535713096644	-0.9862988684650613	-2.2552730321550007	-1.4070408918753359	-1.7293210761218174	-1.4682802028771855	-2.481714488077084	-2.1058264819514045	-0.6980124415203307	-0.9138859179662286	-0.8781431603325881	-1.5073528575998218	-1.49481767853746	-0.6164703321907047	-1.8484626912100208	-0.7025046773486854	-1.6231769372835079	-1.3593817597246016	-1.1353250483616062	-0.4986529893100221	-0.578155127418868	-0.8728887047422846	-0.9468948008511076	-0.71469352143751	-1.5938527774063798	-1.61567060417152	-1.0835511129759676	-0.9019978863231586	-0.31881308406910824	-0.7483775172873546	-1.3038892329285037	-0.019229097626499058	-0.2200286218846153	0.04367585516587049	-0.4733332314591857	-0.11207088025082523	1.2454448189449034	-0.07860947252073511	-0.1999901741571138	0.3978945038606658	0.09547350524950483
-0.8723099734502874	-0.8765033835923951	-0.23540151623829217	0.34059354415666776	1.9514392495015005	-1.6933583933248042	-0.6939773556749932	0.5485573603264685	-0.2491828982235582	-1.9677871804061042	-0.8978993495218648	-2.2404443960820464	-1.4193787590576679	-1.7364068907181776	-1.4133786937843154	-2.480261747233363	-2.118167541996509	-0.7624201275709123	-0.9806063976900836	-0.8964963611418074	-1.4943690592392276	-1.4848306026899938	-0.6387924816422468	-1.8525270091156325	-0.6810440037510267	-1.5920860954440736	-1.35181447950158	-1.1151401612754746	-0.47815243241921523	-0.6117607145441839	-0.8943673914971424	-0.9680148305890836	-0.7214896602885874	-1.5654144127752445	-1.6230601753936873	-1.1184417520974268	-0.90631063872745	-0.3261598036720142	-0.7550564674264968	-1.3225067304552494	-0.046108424611403985	-0.176698634406457	0.06026244053907309	-0.47229063510900576	-0.1470489651317129	1.1692390589992956	-0.04416293467604556	-0.1807889244734237	0.39144448971853374	0.0599033862635896
-0.8586110248463472	-0.7900269533178496	-0.22669641181140596	0.3993735926717167	2.0693016353983475	-1.646414029061895	-0.7179588797522218	0.5560075326381325	-0.27845004156927633	-1.961162330806027	-0.7940060952561405	-2.234665013492873	-1.4259910795220805	-1.7344530470115367	-1.3563046447036666	-2.4729495284782317	-2.138066074678805	-0.827918966759631	-1.0415460688346438	-0.9003485751622881	-1.4729328785824058	-1.4658264439858548	-0.6868122008958325	-1.8534660230541526	-0.6489168759297443	-1.5470749848358665	-1.3347149346882332	-1.0971473167355754	-0.4671861716198903	-0.6419871805201617	-0.9097549192857286	-1.0016724857131973	-0.727753139007368	-1.5214273163010037	-1.6130260102100862	-1.1503072167115689	-0.8978497058400194	-0.3321436719249416	-0.7536906682909005	-1.337792386624447	-0.07264443144421283	-0.1342625527059124	0.08642980276985031	-0.4671741050028363	-0.1835642427049582	1.1050247037482022	-0.004715683525974126	-0.1735388195228112	0.40027703820268445	0.026060383570407398
-0.8218024362015495	-0.7140256992526257	-0.23215186249673017	0.46435550187006813	2.1665265301997634	-1.6013622277685198	-0.7533228307633955	0.5711063881102972	-0.297312448711048	-1.9569023727814172	-0.6893570490234638	-2.240969794499244	-1.4329279926408698	-1.7252255191213581	-1.300586112025649	-2.4606834364934898	-2.146000676613715	-0.8916476471889261	-1.0987248227939799	-0.890885372882772	-1.4541537199529633	-1.4392479356821117	-0.7494538919263776	-1.8567098893872207	-0.6109899846140917	-1.4989480652761946	-1.308858899254631	-1.0792367251992876	-0.4624979029860217	-0.6662660902131108	-0.9153629863339849	-1.0240003463906788	-0.7445791548176512	-1.4683433020067633	-1.5783179632706665	-1.1776656989565237	-0.879649987500923	-0.3361941929139468	-0.7300835035133788	-1.3563235466837409	-0.09513982417927143	-0.10388372354482116	0.11006956229707802	-0.4533401833872312	-0.2127152948217912	1.0448138685947976	0.03779219273631092	-0.16859440165896575	0.42374285504423514	-0.0015946687242717576
-0.7714919156554999	-0.6563372613711668	-0.23439544611190666	0.5176863426973607	2.2462814354906433	-1.5550032376333969	-0.8014916393209038	0.5893002081802428	-0.31719426175131227	-1.9471810918118606	-0.5975403855488329	-2.252012951293011	-1.439061789913779	-1.7054647697101206	-1.2489836451364429	-2.448651831435286	-2.1400807390850423	-0.9439132894876833	-1.1450165128774497	-0.8872503354383079	-1.434411928895338	-1.4171762179168301	-0.8152600395355183	-1.8618080711241312	-0.5627721911835961	-1.4471710913453226	-1.2631672060234218	-1.0643160303442583	-0.4613329147491337	-0.6855596597350627	-0.9242602792240275	-1.0287806350385817	-0.7539063737299976	-1.4053926306923705	-1.5335937415827576	-1.2036259174030386	-0.8493106698015997	-0.337278135150441	-0.6968657296070679	-1.3646237168500706	-0.10006250697548462	-0.08908539274198156	0.11973215253006468	-0.4447422081998428	-0.23700452819070197	0.986470704300363	0.07987216169617782	-0.1658958938092677	0.45582121156808436	-0.02465114144198168
-0.6969818754367008	-0.6160177152069856	-0.23206211915212274	0.5702000174152027	2.2905324768629187	-1.4961401279716546	-0.8572944570350532	0.6011507043077986	-0.3383333420663838	-1.9370215176036507	-0.5187169116337278	-2.2593065255938596	-1.4460020493485926	-1.6805908363678814	-1.1972047754277164	-2.44585415982901	-2.1302356795235275	-0.9831918373705693	-1.1732912239403175	-0.8887634509269438	-1.4103030736513293	-1.4136359185894147	-0.8722711802400107	-1.8652368947481186	-0.4917502542405246	-1.3899134318847164	-1.2015558876698702	-1.0517436587423221	-0.45683476572336873	-0.7074595469148002	-0.9461422427104453	-1.0247701259683215	-0.7442504921828303	-1.3331117872549014	-1.4846867437313571	-1.2309975908159037	-0.8222385887721938	-0.3415378379745594	-0.6765557193625212	-1.3524893782428413	-0.09891106400383748	-0.07853311438280744	0.09999790518702545	-0.4478378467021395	-0.2580247445420145	0.9402434560910399	0.10986193619618652	-0.18236447731604866	0.5006117839843719	-0.04570500692455949
-0.5892514656688729	-0.5856042644365902	-0.23115051570427156	0.6260425688104898	2.304271079891029	-1.4238706303908402	-0.9188257636515097	0.6025071951081865	-0.35189823655565655	-1.9381408996160392	-0.4460201768549835	-2.26207710482492	-1.4538458141100208	-1.6561709211946538	-1.152707937900248	-2.4428947731009845	-2.1036877618551277	-1.0196327940762888	-1.1930643025684486	-0.8936873067405522	-1.3830324013261388	-1.4206079620719905	-0.925564993791256	-1.8608595721963332	-0.41317081506713943	-1.3256246543825558	-1.1259759925019388	-1.0353999869248227	-0.4462325637480717	-0.7370609512431981	-0.9618154248505535	-1.0234644777344193	-0.736683696119068	-1.2685703215935242	-1.4368186935076626	-1.2564741331057256	-0.7839949785069815	-0.35222829751752827	-0.668764893307358	-1.3258503451038137	-0.10229672888835772	-0.059104630997484406	0.06605396632488741	-0.4532437317425007	-0.2755177590565988	0.9038909189360652	0.13584098631928923	-0.2142384663951558	0.5537090301876979	-0.07059455398977048
-0.495043947025987	-0.5634339663175775	-0.24909446129176036	0.6817862000977908	2.313944142423362	-1.3461523119814602	-0.9792686275561795	0.602404931943634	-0.3676208735300712	-1.9476856020146278	-0.37855770346438966	-2.2634313926704914	-1.4689310067484675	-1.630097753654269	-1.1185569709983414	-2.4274375027137087	-2.058288341528363	-1.0587067507457744	-1.2159124397368042	-0.8988069774997485	-1.3542160387199245	-1.4315195077735008	-0.9772984028916769	-1.8473055225181079	-0.3469458787712803	-1.2647430924244425	-1.0502985449186093	-1.0133767452079865	-0.43161762451238034	-0.7744661555353154	-0.9777406549478869	-1.043887027634089	-0.7247989530254103	-1.2035763425841772	-1.3983281575859885	-1.2806975144441144	-0.7263851254027464	-0.37185969580070316	-0.6666026986194563	-1.3013972196634365	-0.0997403142173622	-0.030761532572130802	0.03304011636218096	-0.45526921628183725	-0.2949531178258672	0.8611116784663795	0.16245101839680592	-0.2534308770792982	0.6104391046557692	-0.08926436324004862
-0.4477850894492361	-0.5463888032079397	-0.2879816695101853	0.7250788004016233	2.30391256048087	-1.2680070665766272	-1.034937253703122	0.602056034088102	-0.3916550665968615	-1.9609794458575251	-0.3275899877355326	-2.267151605065555	-1.4918666567803922	-1.597367740408244	-1.085687245627689	-2.4091151794194277	-2.0204612805215936	-1.0917348888047662	-1.2382179195157081	-0.8974077907067274	-1.3279549565023387	-1.4374900422475296	-1.0122892905768386	-1.832703381524666	-0.2897341930861642	-1.2202699632179268	-0.9807947716240433	-0.9803398263076415	-0.4246924166597637	-0.8005293321131729	-1.007662948269782	-1.0929998152728628	-0.7022761182115558	-1.137747313169815	-1.3587536979488288	-1.3049472781183233	-0.6559822256043011	-0.390147259264365	-0.6626245681794372	-1.291323206984019	-0.0924830543868927	0.009104570017774451	-0.009640629800640007	-0.4615431661247708	-0.29258576163815314	0.8115944562054869	0.17546955412292822	-0.29468986655972784	0.6813409656041831	-0.08067646290103085
-0.43593474437477503	-0.5448860209345792	-0.3314363416357179	0.7385233333392132	2.2655753489907227	-1.197326441628375	-1.0894011377800323	0.5975594625879254	-0.42413333852283097	-1.965996169186284	-0.2966105574305496	-2.2728298239843365	-1.514976315245591	-1.547723201996714	-1.05638890365575	-2.393083820349939	-1.998290047597779	-1.111064310836059	-1.2562575092608703	-0.8985648790215665	-1.3064757313060447	-1.4373289603790218	-1.044828633740191	-1.8339079751629694	-0.22982782422876427	-1.1871691630860615	-0.9092470429592318	-0.9431080042231368	-0.4377985343247624	-0.808734686832306	-1.0353882235645329	-1.1586777490714066	-0.6697196287070605	-1.0742834823886533	-1.3039773206422074	-1.3246153094718567	-0.5792578278933931	-0.40216570651812666	-0.660631655637919	-1.2846359776868916	-0.08111123457975922	0.04153309719237772	-0.06643633620576564	-0.46553901997788383	-0.2693769324354475	0.7629248691805885	0.1691198449150058	-0.34399314209843473	0.7433834477267565	-0.0583669944694419
-0.4378839521779672	-0.5619311840442174	-0.3532959310484315	0.7328461793156623	2.2171160555128013	-1.131540072545523	-1.134391097212158	0.5896882066575159	-0.4506582800016041	-1.955032531842415	-0.2896355624163861	-2.2733127989268533	-1.524222186421285	-1.481145351460961	-1.0482681843851922	-2.371686214490378	-1.9641449594713758	-1.1271825403439755	-1.2726804321999587	-0.9044286465739976	-1.2856343479219197	-1.4378122059845446	-1.078437344988724	-1.8483251588654905	-0.16650276968009023	-1.1597545274915202	-0.849154755074022	-0.9066534730227565	-0.46309253239860143	-0.8088293931425452	-1.0494230939826783	-1.2145441829493886	-0.64002665963009	-1.0070969129303844	-1.2431831427906928	-1.3364345959190511	-0.5147456348020434	-0.41997468729842363	-0.6580231716550052	-1.2812060255708764	-0.053587522078611484	0.04407514174746642	-0.1110246258058468	-0.45705127524161604	-0.24679966302107553	0.7208160746602765	0.15321837439716574	-0.4083730493100597	0.7827650232584605	-0.029742425973627418
-0.44463701405096157	-0.5897582136230465	-0.3520773108953456	0.7254357729652252	2.135996688000737	-1.0636190684854054	-1.1685025935960707	0.5799521518440894	-0.4635877448141497	-1.932660657538489	-0.31498273449955727	-2.268864860773808	-1.522876967379436	-1.408925150990325	-1.051554847443627	-2.349940921119054	-1.9032981246209235	-1.1471791076363576	-1.2860019174201684	-0.9070205243992376	-1.2685730577313852	-1.4440628828385862	-1.0988062608969256	-1.8598257083650345	-0.11559029307731095	-1.141911477668745	-0.8152576133997507	-0.8758373852199073	-0.48879104027691583	-0.8010407461884645	-1.0539767604098764	-1.2458797405630437	-0.6165933915404656	-0.9419023352203915	-1.1988142321962418	-1.3413021368777724	-0.46796364603944635	-0.4461414332180059	-0.6516712438441045	-1.2860958657728836	0.00693189796325166	0.025414858639780314	-0.13428976619302596	-0.43854174532432283	-0.2225660386901315	0.6714760416860034	0.13807480749123602	-0.4742815416643931	0.7984285767367333	0.0015257959886713942
-0.46684959931787695	-0.6220152136222128	-0.3341286419739296	0.7015659208207516	2.0462624123319513	-0.9777847358531856	-1.1977653013515857	0.5709319391825308	-0.4702274752329969	-1.9057639573535006	-0.36962890581225283	-2.2624034392455394	-1.5232450621421314	-1.3407378843244224	-1.0495122884807582	-2.3342680305694445	-1.819927738686945	-1.1634159407462452	-1.2979441484421905	-0.9104882290720173	-1.2626446507041695	-1.4633436821429873	-1.1086379001290454	-1.8629984372785167	-0.08580939801810343	-1.1395578090363434	-0.7989756507345017	-0.8431335909841863	-0.5069939814783034	-0.7781824311491053	-1.0584674148477684	-1.254768355575603	-0.5965298598906195	-0.8820726064811673	-1.1741493456579781	-1.3453298401462355	-0.436075416141051	-0.4727550676035113	-0.6475469151867537	-1.286217523113382	0.0888797773444278	-0.005431874326780431	-0.14011573971585686	-0.417781677029989	-0.20099370403329547	0.6177924767397164	0.12889655848766668	-0.5367784710884909	0.7982836928916102	0.022860450316386532
-0.5078709919244123	-0.6411901702031668	-0.3182676866481101	0.6547164975036797	1.987423459814297	-0.8921088503532992	-1.2191763114081022	0.55278022747446	-0.47267404938937874	-1.8780600408440862	-0.4390612625209679	-2.2475062729442543	-1.5233019495145477	-1.271651974799856	-1.047680174986791	-2.3214035926342276	-1.724990400213707	-1.1793444044910075	-1.306121693824894	-0.9215571139053569	-1.2627542186228242	-1.492611557294856	-1.1157088237943218	-1.8547891790584294	-0.060306699662019195	-1.150705979193622	-0.8041412833974846	-0.8040551889686149	-0.5210506971838188	-0.7548771023254163	-1.0573205966423949	-1.246113651484427	-0.5746719058092771	-0.827220524569604	-1.160890394980589	-1.3487331614669682	-0.41802090832061767	-0.49083978807554807	-0.6575730350384852	-1.2719953875659695	0.16256156383281983	-0.03209191578022087	-0.14238067842465835	-0.38928251247991275	-0.18680545520357378	0.5829723874690245	0.11959864049274307	-0.5994205734032372	0.7857753875960112	0.032714549409892345
-0.5550250533827119	-0.6316214340952377	-0.3197602601689432	0.6258404277202575	1.9309305469320477	-0.8199801946678914	-1.2345218626268806	0.5291814983839006	-0.4627246478200925	-1.8534336365715476	-0.4945958914118367	-2.2255243863713177	-1.518546834443733	-1.1995852011587476	-1.0541111409335209	-2.297900994939887	-1.6219547062947073	-1.1985641181904767	-1.309117614829156	-0.9277163840120396	-1.271993142049396	-1.5270865789352177	-1.123321706115012	-1.8365969696232742	-0.03947323680273705	-1.1738279715204971	-0.8384843789707185	-0.7681065137404415	-0.5411022481916575	-0.7407999563714455	-1.0384296022483808	-1.2332145274016075	-0.5362410439237784	-0.7910054614738856	-1.1465655110228266	-1.338602344512231	-0.4077690457030097	-0.49949864828052615	-0.6764364523957527	-1.2591546514977758	0.22286970993493171	-0.04028023237594018	-0.1319128723389218	-0.35589646459683444	-0.18076790251007516	0.5630649316722611	0.10479232256244826	-0.6564607100553189	0.7461738032624537	0.03355161804256685
-0.6171230413321516	-0.6099691017484485	-0.342129969645739	0.6165505393180841	1.8656173604057067	-0.7538945365572991	-1.2431876558335986	0.5099169228262878	-0.4302701620317547	-1.829895082423724	-0.5327392647227216	-2.2091228183909757	-1.509769447511469	-1.127390049966402	-1.0679541200864187	-2.2651563780375303	-1.5091682351386209	-1.212230218227634	-1.312889837376661	-0.9296674129244458	-1.2928775699729926	-1.5634560634204182	-1.1291050233103765	-1.7988514547915755	-0.03775808645026314	-1.2056137060037826	-0.8922729226799678	-0.7393673142787693	-0.5689446580336905	-0.7344811513522791	-1.006591744451575	-1.234783857037796	-0.5010288092206686	-0.7712301616590266	-1.1321776605421727	-1.311138332923997	-0.39531482355234654	-0.4993782102542489	-0.6858662374136322	-1.2594803792158873	0.2882378668940958	-0.039110472862266085	-0.08193351189583713	-0.33319358460150433	-0.18946674487768145	0.5478410197218377	0.09548715190138111	-0.7028220996629467	0.6734957736942018	0.03131060518420491
-0.7066650367815903	-0.5895230844238134	-0.3755995138502528	0.5923839268496522	1.8121179105597318	-0.7004758464148906	-1.2438735238437657	0.49892964811716023	-0.3743999227550462	-1.7994731171969047	-0.5630312459513804	-2.2002563121827405	-1.4912977830562275	-1.0499408126526715	-1.0858543640882874	-2.230684104584477	-1.3800709218561744	-1.2133421269961164	-1.311103590136384	-0.9303723467285634	-1.3056539719161333	-1.5953047502481572	-1.1262824735345258	-1.743350040031509	-0.03567512733145729	-1.2311491426743586	-0.9399992805751936	-0.7124829200485249	-0.6001364090567792	-0.7257416530433959	-0.9629076326651946	-1.2503495656243835	-0.46806054698978816	-0.7464212339837675	-1.1327713449008618	-1.2741063275451774	-0.38836892040963267	-0.4906337756621788	-0.690733099122166	-1.2646880982753292	0.35567650846282667	-0.04387680640305782	-0.016594766710743974	-0.32836181649406176	-0.21464969492819477	0.5483342763845916	0.08871316172411214	-0.7391964483521518	0.5808828002507244	0.03191986399912576
-0.8032451395462111	-0.566477015229395	-0.3920933959222483	0.5605230503296059	1.7652180024774506	-0.6562470899478013	-1.2352554431942764	0.48925675584654593	-0.3011080366731017	-1.765491201851815	-0.5783159324319854	-2.1809830013009464	-1.4577944670189313	-0.9700868446230752	-1.1153755306743578	-2.194810300076257	-1.2347917843650085	-1.211397027923785	-1.2929584836766068	-0.9320421141736694	-1.3115002030043577	-1.623700682242235	-1.122143218837466	-1.6696659008255648	-0.015329495046468106	-1.2447817408325053	-0.9774686987942799	-0.6859522137338075	-0.6346370502804752	-0.6979623981240016	-0.9041132458431752	-1.261892006363181	-0.43550027975385824	-0.7271450983774936	-1.1320247418437224	-1.2190200103537927	-0.39407085344246673	-0.47520503061172786	-0.6904753285810813	-1.2658026364915176	0.3998697348103805	-0.05462462665108545	0.03642891249112973	-0.3341305434360275	-0.2564637194048135	0.5656078373802436	0.0781351481550039	-0.76996029179689	0.497547758963442	0.03424564330130326
-0.8811673413817814	-0.5438739430770109	-0.37930733098270336	0.5302147894175154	1.7338423329321277	-0.6117454523083609	-1.219295592801174	0.4739052502031331	-0.21708520449969307	-1.7329629065284462	-0.5654956101840503	-2.139793070730339	-1.4071479739881196	-0.884850412920857	-1.1525284402944203	-2.153457048192739	-1.0721597369511522	-1.2087818185003152	-1.258835131860764	-0.938589453899791	-1.3154798663354983	-1.6535218385946293	-1.1304035416995242	-1.5738390541501897	0.015864560009698905	-1.252421823932919	-1.0070456620723516	-0.6680251715967976	-0.665165405224224	-0.6710771707732672	-0.8345732144447959	-1.2651412417074845	-0.42044601998646297	-0.7194570365480795	-1.1289933535273864	-1.1526772298793657	-0.4070091106553403	-0.46041333933184764	-0.681468748929162	-1.2680238640632162	0.4192805280250645	-0.07780332411905387	0.09679426564453782	-0.338438716900648	-0.3173476718297787	0.5919563631906333	0.0786138241204213	-0.7954338643147674	0.4292806375689274	0.04005214470263853
-0.9425024135888973	-0.5179892851440222	-0.3625489422108133	0.5083319411812849	1.7224880580201194	-0.5630757748267137	-1.1943568355445378	0.46000949078452724	-0.12357510143098153	-1.7051486284121764	-0.5306970183439347	-2.079444046325155	-1.3380130849219445	-0.8074637988028524	-1.1884743832546054	-2.103697305230248	-0.8976630033419413	-1.2047581913034344	-1.216010419543233	-0.9443713352022496	-1.3088901386564022	-1.6778416989595164	-1.1456693167114391	-1.466317215695072	0.04696182328525235	-1.2590083601216864	-1.0253065451642471	-0.6620659414851834	-0.6729481738623283	-0.6514805410585499	-0.7569004356266233	-1.2627043151992567	-0.4178771626108472	-0.7101781803716803	-1.1434396729221539	-1.0916988576882631	-0.4127449261425289	-0.45598565715529027	-0.6611856699351766	-1.2789965712901934	0.42057458090604305	-0.10819961237736361	0.17027990063391402	-0.343114325202336	-0.38692649454821	0.6246932811186271	0.09628131884400562	-0.8044516626985688	0.36948117201158825	0.05917227568568375
-1.0016912612901323	-0.4870169765667535	-0.36934581973131814	0.49215205221416636	1.7110015138111592	-0.5067918323746156	-1.1607015904891278	0.4549324254385084	-0.030982463670913833	-1.6828934220926395	-0.4717814264519637	-2.0098271243743726	-1.257644612961522	-0.7499819674462537	-1.2195893647889748	-2.0469514690081545	-0.726932600482322	-1.1957176317431626	-1.169579296658307	-0.9421212434638546	-1.3007195024367157	-1.689162952891796	-1.1587708944081077	-1.3644436883549873	0.06862382378658761	-1.2672798241726968	-1.0258082433005797	-0.6698100617751557	-0.6452877934323088	-0.6227617995415822	-0.674136288072505	-1.2545684680609672	-0.4085234995784578	-0.6982308949680816	-1.173753556085519	-1.0243843278444797	-0.40171376707476353	-0.4553802976021606	-0.6388981364351467	-1.2941919655616003	0.4033346274223075	-0.14215755646835265	0.2365487347184388	-0.35883135035791375	-0.45350242921645323	0.6645273483107064	0.11883711054776055	-0.7899813413336532	0.3303035070767233	0.08732533083777691
-1.0564367535690362	-0.4470381973579829	-0.3869166219385985	0.48256540348803423	1.7127871493200064	-0.4349844722631063	-1.1246010768757313	0.45220139739692977	0.05532043969545589	-1.6667270232827414	-0.38608748194365694	-1.934221965805221	-1.159313116581582	-0.7023319778185863	-1.2465016265179263	-1.987680181634731	-0.5506593893917489	-1.177170993484881	-1.1296826731713574	-0.9326010768365309	-1.294376302574593	-1.6858257567898907	-1.1640559006250037	-1.2729657092635631	0.08639866637847862	-1.2850107945367868	-1.0164710835410506	-0.6818848027052459	-0.5979480110145676	-0.5799204530417283	-0.5852977847492642	-1.2422987770029603	-0.38968395291346447	-0.6921522878298982	-1.214155575737821	-0.9446305266617415	-0.375169284263167	-0.454543570261709	-0.6200731922929672	-1.3085279095888347	0.35711317125313813	-0.18353910869686824	0.2837593582988628	-0.38245281744591353	-0.5123248751625198	0.723248835676574	0.13680196458319535	-0.7638374116442529	0.3030707102619804	0.12291664143464527
-1.0900763075918694	-0.40404703826338284	-0.38707249195817933	0.4970421462480875	1.7145901886837163	-0.3651665039242231	-1.083419175917445	0.4507697130931949	0.12738564067954777	-1.6558705943569603	-0.28227463107867223	-1.8402539693878048	-1.0381028575421332	-0.6616957861121942	-1.2682517846861727	-1.926460227044219	-0.3695777797552548	-1.1519380771654608	-1.0944363220356776	-0.9128451289625523	-1.2810755398778901	-1.6707085736084342	-1.1681114972745832	-1.1898772031885072	0.10906730139819536	-1.3095786118807087	-1.0181619920746168	-0.6952180145905842	-0.541179105054508	-0.5397043654617086	-0.4741950452044817	-1.2273965248479322	-0.36643579366414186	-0.6758758025611922	-1.2584975006796042	-0.8635883880798115	-0.3515144907729645	-0.46141487660299463	-0.6040837241027163	-1.31818985708269	0.2901921508367993	-0.215353075649362	0.31068887671111883	-0.4129774665353258	-0.5582102756331091	0.7954127643273857	0.1487652373855565	-0.7282615138536135	0.28454167629127974	0.1658243557133055
-1.1099624190291677	-0.36031300720598775	-0.34783103369525326	0.5388982545489911	1.6972002569055449	-0.3034777537358738	-1.0420136223471483	0.4630743779809691	0.17431908824613931	-1.6537012004850649	-0.16792893471679463	-1.7372073493887505	-0.9086205052901206	-0.6345047945281052	-1.279550849494407	-1.8709730735197467	-0.20676709214774106	-1.1184918614095196	-1.0568799085407368	-0.8760141178332841	-1.2665617037960801	-1.6466653538438099	-1.173258285847816	-1.1265743847473062	0.12507279024046866	-1.3284527927233933	-1.004908799639823	-0.7195978048608754	-0.4798230579116988	-0.4964879819733075	-0.3331742131370904	-1.2099467701127498	-0.34328585543212164	-0.6452775030835648	-1.3015396166845608	-0.787374216952873	-0.334936289892272	-0.4620265749996128	-0.5961505471517297	-1.3097601807151842	0.2291815188850134	-0.2377775401174682	0.3231374276752749	-0.4552324727981299	-0.5868449581116822	0.87396987399544	0.15584021320774677	-0.6796712933954434	0.2844880156079008	0.20853074968790536
-1.1244452425991232	-0.3155805289692391	-0.2903527831413835	0.5920355560345708	1.6834129230838202	-0.23984802617644446	-1.0080154432866553	0.4844173019711053	0.2099099461821718	-1.6646206931861915	-0.061326085846144164	-1.6424333069524029	-0.7720171925379711	-0.6266205341862426	-1.2786688353968043	-1.8380397889753481	-0.06844499775397576	-1.0759724701027644	-1.023261529573411	-0.8266758720885381	-1.2579997535811975	-1.606153263914166	-1.1763063486212222	-1.0862821502944717	0.12992012261360047	-1.3313631226672675	-0.9633282439146752	-0.7504796950666132	-0.42886695784194895	-0.4445131589139753	-0.18591939492766762	-1.195176358658865	-0.3354923954822754	-0.608609926639876	-1.3434528328862525	-0.7248920516200515	-0.32167856953833984	-0.46193783119077736	-0.5856396647898989	-1.2750564432301492	0.18301288120078124	-0.2619025206547073	0.3078124906702835	-0.4882602717150671	-0.6010292348672632	0.954863966687026	0.16101499050055382	-0.6267002674724157	0.32169633346276344	0.2499338595888471
-1.12911076579257	-0.2623288768472262	-0.23626116301294875	0.6467813844934904	1.6924872930088988	-0.1710027471777173	-0.9863121938171112	0.5124434245387616	0.22895584638567237	-1.6918516313805125	0.035913787008374595	-1.556104799321691	-0.6314719195089599	-0.6377674630254133	-1.2698363152755499	-1.8181003144635668	0.035543443864525535	-1.0297585765945991	-0.9972478909665903	-0.7638157142829937	-1.2421671893355781	-1.5436009722369917	-1.1811694272943052	-1.0733588524032311	0.1264162601553865	-1.309395548764856	-0.8983769166720185	-0.7876087008966036	-0.3795855283627261	-0.38271539735662174	-0.04115985149477247	-1.1790194933800549	-0.33460840632654854	-0.5750866182016645	-1.3915862420278464	-0.6805521392191953	-0.32416650975809963	-0.47324949739559685	-0.5728511680949049	-1.232676520002636	0.1503129571757172	-0.28757786902499477	0.26259983583678737	-0.5036420125818202	-0.6089098299619351	1.0312948049156379	0.15881743265932	-0.5787889437675717	0.3938753186755925	0.29811298709225964
-1.121334893803491	-0.20074206499586986	-0.1893915204584204	0.7154620455556705	1.7138696690924267	-0.10207384330359252	-0.9680084640501339	0.5471437224635365	0.2120099223330662	-1.7290245737581003	0.12707516276697683	-1.469864401984547	-0.4977832480141501	-0.6605435193108417	-1.2494261995783984	-1.8022791850523536	0.09645478767379785	-0.9865750051168041	-0.9837417514958029	-0.6897798634919712	-1.2279624913099731	-1.4665513123941392	-1.194663834083489	-1.083844508050032	0.10307782601382338	-1.2792648542881635	-0.8339412236250376	-0.8384616203790843	-0.3385560988947988	-0.3121932905000232	0.08898931201764666	-1.1580100397140056	-0.33315020199274326	-0.5551433752885901	-1.425902997003585	-0.6493154536087541	-0.3339779004690968	-0.4917145484769301	-0.5568963257982328	-1.2011672688132942	0.14572303083461263	-0.31807192822773084	0.20863314983410025	-0.5125614932516428	-0.6080439177993151	1.1064086957436938	0.15083949990236464	-0.5404206027274031	0.4732931300762222	0.34759539866932954
-1.0991935698971225	-0.14380331441631405	-0.13982485423175353	0.7820008712362381	1.729637561597454	-0.04361565409114573	-0.9517563742440039	0.5891919295354229	0.17955203852506707	-1.7804593889301426	0.19973169584535164	-1.3908392586873024	-0.37585018471340964	-0.6888585972582064	-1.2130779343982543	-1.7945680689969048	0.12908639638172245	-0.9421787118088512	-0.9866434611477295	-0.6049741906935991	-1.2153700069445745	-1.3887557734645015	-1.207663567200616	-1.1223915044757204	0.05693912003090838	-1.2500009076253071	-0.7687158205486435	-0.8910089517359514	-0.3050101008096642	-0.25401330999381144	0.18689314020241363	-1.1335854865957624	-0.3262331757357547	-0.5438771924499759	-1.4522140083545778	-0.634800771851988	-0.3463643577110506	-0.511935459204514	-0.5383522361261899	-1.171369069251621	0.17832788158678808	-0.35202638049927637	0.15397320312396662	-0.524264292812254	-0.6001553785563623	1.192225777263538	0.14839897774535057	-0.5094603489011997	0.5420753940311729	0.38262513157592315
-1.0709405363626803	-0.09497481737553023	-0.07706119301391953	0.837245601109348	1.731489331754777	0.01087255419451162	-0.9304765737198674	0.6380346215697833	0.1580255839685684	-1.8500471118354764	0.2482109263213173	-1.339164203182187	-0.2742727617897044	-0.7343199061952614	-1.1710383571988436	-1.7948510704599674	0.13672822688813985	-0.9016696515555113	-1.002271240273108	-0.5039443595853108	-1.1909950581838322	-1.3120457862574149	-1.2121774644581296	-1.1911576767410348	-0.008650862184125302	-1.2143409598534496	-0.6890015611090791	-0.9392503383537832	-0.26506071251968616	-0.20249307722362747	0.26276797692571474	-1.1031855726676403	-0.30776762448279915	-0.5339825449134545	-1.4864498063723135	-0.6323867881244916	-0.37051770731533007	-0.5342355105962507	-0.5322003690337425	-1.133839741922729	0.23105129325181548	-0.3769789222446965	0.09062812071867496	-0.5446109969148865	-0.6025267068182166	1.2856188980113066	0.14142191291608602	-0.4880558871123767	0.6082336505689003	0.3834039232784745
-1.0331175212912747	-0.060881083486700696	-0.0014831268529805265	0.9022189085591791	1.720051518339431	0.07105605662569688	-0.9001552436008344	0.6919032473678862	0.13041667421773115	-1.9141955841172344	0.2810315945032378	-1.3235849979418068	-0.21003687938339727	-0.7919113281443798	-1.1294568083729248	-1.805963594576225	0.1421072816082421	-0.8675325698180867	-1.032957761955759	-0.39478286782750643	-1.1640687421744136	-1.234873564123307	-1.21353054244346	-1.2726621896066685	-0.08930938880509219	-1.1741006982032998	-0.6080237656224544	-0.9821041532350969	-0.23110615953203156	-0.1378920088831907	0.31558882716150183	-1.0590061790071292	-0.28812342102220784	-0.5219746133910562	-1.5043727773524336	-0.6429397224523437	-0.4077884071055008	-0.552580123651307	-0.5501058033353371	-1.0969461723087046	0.2942063556920811	-0.3850170906043318	0.02567691257501219	-0.5740195626867055	-0.6187645459044152	1.375865711696657	0.11506935048663484	-0.47789805455789597	0.6986304377888333	0.35082182143704194
-0.9772444227778353	-0.04253759827694864	0.08373054051840367	1.0002960451902738	1.7268042140259106	0.12506452220512312	-0.8796925206192447	0.7467523964496396	0.0853555354847039	-1.9673362744123815	0.2910739792556182	-1.331968529207525	-0.18126860052076837	-0.840068565657425	-1.0845669329844194	-1.8285740638489116	0.15001707240514497	-0.8293155241728447	-1.0697604846320177	-0.2905487921550483	-1.127230442666687	-1.167796973008921	-1.2162330611077086	-1.3607160875687438	-0.17586059902981827	-1.1298517279141556	-0.5336981157953553	-1.0142445143960825	-0.21490149676475215	-0.05794851828398595	0.3483214552064557	-1.006359209992548	-0.2799332992717152	-0.512597790407365	-1.5007881831564096	-0.6844127543608005	-0.44361668241028507	-0.5595179878492191	-0.5775256637280023	-1.0709468213148838	0.3616133061698487	-0.3743251394674053	-0.03045136892542835	-0.5990602468328801	-0.6344939595006351	1.4594463770853767	0.08013325767731413	-0.4894392993644364	0.8202362784618785	0.30438040603183925
-0.90882513296342	-0.04011474522397912	0.17361558514328188	1.1145573716627477	1.7335569097123902	0.15760780266264704	-0.8717513618754419	0.7961424971883696	0.03612502662684247	-2.016980078364603	0.2813612484462697	-1.3513136336618559	-0.17420118107702373	-0.8771634156455297	-1.0404631333179881	-1.8605451434188969	0.11227933149520457	-0.783893309707839	-1.0915534546542176	-0.18803788800376617	-1.0829689166700975	-1.1098320128044608	-1.2260101407436457	-1.4571831710203824	-0.25703405792364953	-1.0726501081828914	-0.46564369267241723	-1.0303003007009441	-0.20928285558059026	0.026484051420562028	0.3703546474672085	-0.9585180471809298	-0.28808186597642554	-0.49811269818628945	-1.488833539024625	-0.7460111114436645	-0.4664292548922425	-0.5628236947283524	-0.6057265303869387	-1.0498294616623933	0.43156082577313004	-0.3479409517500261	-0.08122733328700771	-0.6247714995567036	-0.6476454969796963	1.5369642955319012	0.03628001184556011	-0.5262021990256703	0.9596145374699837	0.24647432910064354
-0.8464001811244127	-0.0525800004528985	0.25092711485531544	1.2059208435735682	1.728760407312406	0.17777460156126396	-0.876200557837047	0.8379139921679369	0.013752465174595238	-2.055190419846629	0.26911581051362254	-1.3902485933859812	-0.17832718873523268	-0.9112867949964512	-1.0057891475301346	-1.8935835427924332	0.04524459882559439	-0.730091750763552	-1.1056625467799512	-0.09030486852483549	-1.0417126821566112	-1.0549626258991456	-1.2329137483139614	-1.5611433960016208	-0.3324116249943351	-1.0038258485859128	-0.3915317290885709	-1.003806608237851	-0.2259810203093296	0.13192626898859805	0.3669015904532261	-0.9026346015995751	-0.3044281098944983	-0.48342700726456833	-1.4765055933642715	-0.80464585280279	-0.47667143680860613	-0.561527401235001	-0.6321076139722492	-1.0384446892498538	0.509626546511369	-0.3130960855203106	-0.12187135699875773	-0.66276426170952	-0.6689795071881048	1.6115705629982884	-0.027474549881725437	-0.5788615302128948	1.0971951635848984	0.1696335477822476
-0.7890976635552999	-0.07930294509619693	0.29911456757538973	1.2820377162317471	1.7391783548328363	0.20204782197284682	-0.8965410173907375	0.8664213531570167	0.03094644466250107	-2.0802645769241233	0.2567055456094596	-1.440925065564	-0.18112136261569012	-0.9332644055363778	-0.9829248662912322	-1.9141887445554189	-0.023482253456150858	-0.6636589082093082	-1.129482945104407	-0.007710124475740624	-0.9886739832477817	-1.01270664965392	-1.2336339349835728	-1.66481907130452	-0.3967781591024118	-0.9313851584553399	-0.33098884195128386	-0.9257649584117645	-0.26338604192915793	0.2549573424942779	0.32680496125801434	-0.8386663439900497	-0.3206308000180522	-0.4668939422624779	-1.4685448258273044	-0.8562980692816538	-0.47717967362392655	-0.5641802072348423	-0.646158032122104	-1.0454537218347546	0.5888806831607112	-0.277294460762993	-0.14455519182379226	-0.7041328314278974	-0.7050618286800401	1.680229017113803	-0.09696597052787564	-0.6340528474046614	1.2110577676463823	0.08984713254127609
-0.7254989951896389	-0.12015749538037312	0.3180645832892632	1.3501119540232296	1.746574993149212	0.2184999158800988	-0.9211547328512515	0.8760010054834801	0.052873865539073396	-2.0877912385116457	0.24174649290185016	-1.4816091777826474	-0.18697406934254135	-0.9423103261589516	-0.9693449439744617	-1.9230938572597887	-0.10184575174014472	-0.5933833089511902	-1.1616919222407969	0.06295770925116517	-0.9067915297530744	-0.9898610385638523	-1.230073012006049	-1.7559129083301859	-0.4434124390020682	-0.8687626289056405	-0.28869290184654994	-0.8095949287618147	-0.29258760471422757	0.37526087426506577	0.2710057443276851	-0.7735285317736091	-0.33815569614376073	-0.43429898595051253	-1.463961762482576	-0.9030959359697055	-0.4802629769702045	-0.5602437854286261	-0.6547760323016425	-1.0648875008719472	0.6556538118192241	-0.24330159847756513	-0.15407568514158904	-0.7562075337113395	-0.7472214236068788	1.746258365327844	-0.15619486858212467	-0.6928734868626362	1.2833601724309827	0.02805239500006178
-0.6545562148429187	-0.1769429008299941	0.3344025953416775	1.3827985984012474	1.7302432157466536	0.20922195602014973	-0.9393093608768883	0.8697268595641698	0.06498440761316307	-2.075418125788798	0.22765579692222904	-1.507108949409864	-0.20257124833273701	-0.9386907054460071	-0.9655290724574657	-1.9247568277617852	-0.18479434832798908	-0.5274397062550786	-1.1889943721475644	0.12750187558876783	-0.8179241214441231	-0.9875743763869952	-1.217953507040669	-1.826889083097268	-0.47094776475103917	-0.8325684357140473	-0.25289581074857376	-0.6603756422609784	-0.32314427534429024	0.4868665785034759	0.21419833556845652	-0.6993702638434652	-0.35295684790502924	-0.3633290316963354	-1.4561494160352813	-0.9398509268224189	-0.48145854357386286	-0.5377060274060786	-0.6662218137900918	-1.0812092066505583	0.6998100652273216	-0.2077967783729709	-0.16112024736136082	-0.8215098901292247	-0.7825847996793909	1.8061339775065615	-0.2051539913783297	-0.749704403760549	1.3304957167109237	-0.021573059950945984
-0.5781430771130458	-0.24547454323261803	0.3788916775971544	1.3724248896854863	1.6885122525584044	0.20310853749763152	-0.9571628033850168	0.85805081236438	0.08584824833564184	-2.057952613206776	0.21711491108526237	-1.5275896976479506	-0.22489452253217848	-0.922380494119255	-0.9711368252464329	-1.9232205341051594	-0.26817962094477216	-0.46253981525631555	-1.1999040467479916	0.17822506703958296	-0.7391291353715105	-1.004480969020786	-1.1981447363199427	-1.8794027262347732	-0.46278241013847177	-0.8107801889455324	-0.2226777887407437	-0.4869492967974338	-0.3626163420649875	0.5890963580281948	0.16026847432087948	-0.6185646728201968	-0.3619818483025968	-0.2580147138571164	-1.4528121903220446	-0.9609655895900623	-0.48572773282255544	-0.5043573718142854	-0.6761786818546658	-1.0813818815854614	0.7100726968507581	-0.1720894327406359	-0.1621020078663165	-0.8907437993037359	-0.8188895573231918	1.8568532135766884	-0.25101259939853604	-0.7894262685164677	1.3692816586571226	-0.059898088360851996
-0.5146324374868837	-0.3181635424912516	0.43140570419407515	1.35450744751722	1.6418664407571093	0.2312020943221346	-0.9683663082293525	0.8468590113261477	0.11551635800143326	-2.0204832710850633	0.20447147631895418	-1.5527859782639908	-0.24529366501753208	-0.9068405480999285	-0.977768952303142	-1.9255573176144476	-0.3481905787924873	-0.3996383949507712	-1.1991089029342814	0.21953490001521359	-0.6702852641967256	-1.0287693133679219	-1.1752442551488647	-1.9162993345260932	-0.40199330024187524	-0.796788936519591	-0.21321520444713132	-0.29889836729185926	-0.4073591715379976	0.6902578503734143	0.11366060623068812	-0.5485955368457333	-0.37183794961580474	-0.12922101787017676	-1.4601028141510968	-0.9702345835746918	-0.49884508300844627	-0.47328436103478133	-0.689698169636317	-1.0766411697363243	0.6923520951540872	-0.13406002717817161	-0.153804409212588	-0.9598582921561999	-0.85897572954871	1.903511462753465	-0.3060820934199542	-0.8115779437130388	1.3887497545869523	-0.08976766400020102
-0.46646814144671495	-0.39226331694528466	0.47052435577490803	1.3638790525303386	1.5994393233743773	0.2713992515331927	-0.973122653778119	0.8412465682362953	0.13824571151815265	-1.9561329947221988	0.1824650655365151	-1.5759067719648903	-0.25844468699381806	-0.8888081988907197	-0.9832250605630476	-1.9321445135737338	-0.4241275477793132	-0.33509727984797183	-1.1894239759142133	0.2575123186441068	-0.6168278593130369	-1.059056206427088	-1.154988095739441	-1.9362225545044787	-0.3016782988138883	-0.7965834575120004	-0.2387321291033972	-0.10656205629815352	-0.4652162088720959	0.7926770425186114	0.06025584489399671	-0.5009627674004389	-0.3752454633699302	0.011188742409992448	-1.4680365960353958	-0.975563815410257	-0.5134145383809671	-0.45714249609189955	-0.714651896941891	-1.074011801409402	0.6660432078065114	-0.1012718426008562	-0.14948983015133424	-1.0155108911655906	-0.8927542480391786	1.9347733995928373	-0.3660652687530424	-0.8239389883726526	1.3768048864668305	-0.09581257102476619
-0.4273959566433714	-0.46166732275375966	0.5060957835767976	1.3733753828970046	1.5552091666279366	0.2964030892772005	-0.9858708526627439	0.8351438635046173	0.15896683541484286	-1.8968845777848102	0.15319018732721262	-1.5937017879212774	-0.2566811784489065	-0.8684431356407295	-0.9947778978484862	-1.9400874213036907	-0.5186679080444261	-0.26458150829586174	-1.161254781565961	0.29442877629508585	-0.5615038866722641	-1.0969384597643592	-1.1340408481117024	-1.9364976191935397	-0.1879905449763195	-0.8063642582733126	-0.2827793673321818	0.08076093412546381	-0.5358678913217474	0.8781286521213343	0.012664989770628517	-0.4855629229217412	-0.36134341169012724	0.1373933156327783	-1.4845788011206866	-0.9673237325225926	-0.5286761638924483	-0.45323459908138075	-0.7375049867037031	-1.068443034758801	0.6443770652849781	-0.09203947199143994	-0.16631324371652245	-1.0579174642986846	-0.9191248482576901	1.945591523875947	-0.4138675912994888	-0.8375169234391715	1.3305493773943011	-0.0718978380634288
-0.4037329930970917	-0.5263074065255946	0.5432825915816151	1.3544558370260962	1.5106309327842546	0.30598473947412125	-0.998520644398084	0.8201532866772728	0.1901980341249894	-1.844976784297674	0.12003584503222278	-1.6171521793870025	-0.24276385010301	-0.8542120144120696	-1.0177071695998439	-1.9456207737195714	-0.6247255985727826	-0.20314780756471382	-1.1237473579742345	0.3397439149759289	-0.4976257900965132	-1.1375521013067578	-1.1024908522924628	-1.9220756929963798	-0.07942888384004997	-0.8264376893239351	-0.3318296508649527	0.26002313019520623	-0.6208351757517786	0.9236066222982495	-0.02214283312214498	-0.5004481633733954	-0.3256325164376332	0.2510301470057811	-1.5108898124716794	-0.9420494548073881	-0.5526262187705995	-0.4611613228634635	-0.7634590176015459	-1.0625210693777185	0.6323925510525651	-0.09587348974073641	-0.20474400032499435	-1.1083846391699548	-0.9467863725718513	1.943455674637228	-0.44997136335778204	-0.8510180022694642	1.2459050154325757	-0.047802976408984406
-0.40271437482574585	-0.5884053688100666	0.5796664328188956	1.3368050490619665	1.4826002841434196	0.29757823884200546	-1.0058296117586019	0.8042303104084197	0.2157443459412097	-1.7895185002585685	0.10724366397454652	-1.6397051511960243	-0.22463016356624305	-0.8422290659099614	-1.0456221420923857	-1.9445372824038465	-0.6907728479496804	-0.16316060316004846	-1.0992712486375253	0.3755246459424964	-0.4294941103929847	-1.1746639630989932	-1.06839837929111	-1.8992832637614079	0.010932050869629052	-0.8530005210324637	-0.39750565319342346	0.4238011983351841	-0.7180752876495894	0.9314786108053404	-0.05939972199928832	-0.5382566741205981	-0.27875464706407993	0.34709359918497035	-1.5305803437015337	-0.9141149582303705	-0.5916055623303706	-0.4735727784134978	-0.7954841218401526	-1.0717317073826236	0.6206193107599035	-0.09815713965698362	-0.25548121098243143	-1.164877745369138	-0.9751191774157502	1.9378861843577873	-0.4677440217404353	-0.852982106084118	1.135358641603902	-0.022060467002883593
-0.418178090064404	-0.6449488297213462	0.6066602862099193	1.3433638823088714	1.4637345054729458	0.2680586578265047	-1.0078931798587567	0.7924098916822029	0.21191817580220124	-1.750113100233739	0.12449019343319882	-1.65533983328791	-0.2058037896124048	-0.8261223799693175	-1.07428914765762	-1.9406830720021364	-0.7325002198512833	-0.15074577112368961	-1.0811374475400277	0.3869602387648459	-0.35488618406896644	-1.2012284642837352	-1.0412677107626678	-1.8699319644407169	0.08824545355258828	-0.8782520230743689	-0.4835794010463189	0.5492781553437147	-0.8128357544459668	0.8972858445565404	-0.10608320447664688	-0.6138481780599438	-0.2351445153815675	0.41476533759363976	-1.5405245567095753	-0.8978062776378692	-0.6288181779130753	-0.47902418381341116	-0.8191643857263404	-1.0998110064559496	0.6086453602244781	-0.11433124732068185	-0.31461936350464464	-1.2161027545918608	-0.9911226641276617	1.9311625692654961	-0.4640632936730216	-0.8334093845920043	1.0038524048474682	0.01672018104252885
-0.44488433289050633	-0.6945304217335874	0.6119598668756635	1.3621673045747527	1.4210985418318693	0.22451210429029406	-1.0010434458615676	0.7854740429334358	0.1921654875090794	-1.7298128709499223	0.15618923417480124	-1.6694472702912957	-0.19464047935467202	-0.8148877786561313	-1.1066575176464768	-1.939750514800045	-0.7634297844918694	-0.16748370445190675	-1.0507750129094093	0.3892032099597652	-0.27956606627369174	-1.2142760956328456	-1.014642627825518	-1.8360942651915426	0.1516711715531003	-0.905124941285262	-0.571567034382262	0.6264808245329687	-0.8917353918088688	0.8277145890547454	-0.15856799076946707	-0.7223360633974462	-0.2025389153684202	0.44970216710849725	-1.5445544141746166	-0.8927892367761692	-0.6657306917572104	-0.4831983122504372	-0.8472229014894543	-1.1397656317341516	0.5984778018739297	-0.14820189592557623	-0.37655639465940716	-1.2577652721798924	-0.9928227118597783	1.9145067763231958	-0.4492497230765847	-0.8155232305059521	0.8532000362614764	0.05448363176216055
-0.48284987068300544	-0.7375931418888235	0.6062682494940044	1.3768676927963406	1.380571925400075	0.1736989892129193	-0.98600504422995	0.7908518822928443	0.1732826922493376	-1.712587000714214	0.19685325409887308	-1.6841910594148897	-0.18572254714937847	-0.804172949867468	-1.13861737584276	-1.938834129110128	-0.7524831104028066	-0.19835325695501918	-1.0070006501603388	0.3808579330059705	-0.207102540643346	-1.2163001243284401	-0.993109773865419	-1.8017064365642461	0.19729107359192521	-0.9296329829178847	-0.6617983732723609	0.6642966429431113	-0.9568371997411192	0.7531845111488196	-0.20609163310424172	-0.8375648361966267	-0.1819502790491462	0.4633288834942498	-1.548552788378212	-0.8909820467725247	-0.7084467859972434	-0.4953657223261729	-0.8903783068527954	-1.1825929400202753	0.5811110840263429	-0.17537174301781136	-0.4292097606883587	-1.2798021765330374	-0.9754806361625319	1.8787767961212112	-0.43018971645360454	-0.8051177500791891	0.707908369945027	0.08518497813144547
-0.5369582025617262	-0.7599917538679615	0.5884282172529025	1.3999418832026649	1.3595828764364302	0.13116473679994836	-0.9734119111563192	0.8011443690310411	0.16282698575046695	-1.694954369127526	0.2355433705347872	-1.7066232874882818	-0.17004840289061945	-0.7919332462628845	-1.1625060313494038	-1.9321876376062008	-0.7075650261533946	-0.234387996323987	-0.952531414694166	0.35232947556964134	-0.1245039825374314	-1.217711341567756	-0.9788951804066238	-1.7654832625116619	0.22577883046213415	-0.9443041840598527	-0.7654176198375657	0.6727275758132352	-1.0002855978398082	0.6880985464999574	-0.24688139418182228	-0.9559024977872814	-0.1684751110214674	0.44638062583268184	-1.5569948000544191	-0.9002862172049133	-0.7541687379736001	-0.521361319471572	-0.9364076613831521	-1.2171004559883762	0.5782483221427083	-0.1838394051690349	-0.4680280543382603	-1.2752597633597857	-0.9358155037959026	1.829714519325965	-0.40038488494023444	-0.8008138008505569	0.5768582489973121	0.11118708477173031
-0.6058134442288988	-0.7649839897647268	0.5409209246182721	1.4461418745064374	1.3371910767709032	0.09950171818871967	-0.9702539362747243	0.8038663738522185	0.15851150078018234	-1.675981632314739	0.2682675546358202	-1.7456561475385937	-0.15253713113440978	-0.7841022156373885	-1.1878647103520517	-1.9108601082993986	-0.6610044445678627	-0.2779926105887806	-0.8922060015668307	0.32151532367753727	-0.02340018559870971	-1.21138362555921	-0.9698564739723599	-1.738038446035843	0.21907696757244519	-0.9409567442271042	-0.8742675340093531	0.657222884632568	-1.0126352821704383	0.6386088170213043	-0.28189925703895	-1.0812957633520202	-0.1661933612348907	0.404982652122594	-1.5614024566568079	-0.921334924133007	-0.8044260984828642	-0.5562408057657827	-0.9840682802332072	-1.2529540515626472	0.6252303644949841	-0.17307412582378887	-0.5078022726903558	-1.2527038572992821	-0.888253888038039	1.7764236441500256	-0.35495418422244673	-0.8089178639814538	0.45639001481189767	0.12953372195496327
-0.6554868043747654	-0.7652088959552975	0.4654420484697928	1.4899333762244606	1.3081649276319582	0.05514972506314918	-0.9791821485462023	0.7999893968196246	0.1516848792799451	-1.6594873018730425	0.30198472073598776	-1.791705197632227	-0.14235763778788	-0.7709482133752097	-1.2215174166584701	-1.864331972519879	-0.6297076750847606	-0.3192666640748359	-0.8221315976998401	0.28975057923139613	0.08474726325353506	-1.1951108550601997	-0.9734610446268291	-1.7214349723047486	0.16791670401129466	-0.9115134704303512	-0.9712996698586306	0.6216525732210051	-1.003517631177566	0.6019423219490536	-0.3159131288664644	-1.2019810400081925	-0.1803976314294721	0.3683290709370903	-1.555843412207265	-0.953591726728473	-0.8718425019474738	-0.5843504072145203	-1.0288664918807733	-1.2921198663427726	0.7236576111767901	-0.1576612347988398	-0.5504701009517955	-1.223883187266772	-0.8413754690323344	1.7208005748501933	-0.3022055433666886	-0.8227178281748465	0.3531897885377821	0.14448970138559117
-0.691524093587762	-0.7571327191120666	0.36122168537741517	1.499046928781963	1.2793476247513587	-0.00941748136258459	-1.0004559850006853	0.7969455638041201	0.14546650329914157	-1.6365005557594952	0.344184445614187	-1.8320695021186661	-0.14062089977116443	-0.7525338626720744	-1.2543128671577457	-1.7893770135887288	-0.6122058983340228	-0.35017179765853945	-0.7322501991178768	0.24647547625640748	0.18489234090402712	-1.1794614013567177	-0.9885922393014933	-1.7099818477515942	0.09393293858144502	-0.8702383417783363	-1.038002295225338	0.5782312126147755	-0.9812574566372924	0.568207934241812	-0.3414833941269412	-1.3108899650041848	-0.21171124729194163	0.3372362723369404	-1.5460880987678975	-0.9840149569844755	-0.9563937466143175	-0.5994558712470699	-1.0628883559824074	-1.3271375582549034	0.8505751486341075	-0.1433587423570204	-0.590558654904162	-1.191764789571578	-0.8000539817491331	1.6725524109934724	-0.24480794351346824	-0.8478412778388071	0.2741422358524661	0.1462803925111857
-0.7456533846901732	-0.742220757143299	0.2321329691610245	1.4771339744259102	1.2552711319351837	-0.06886596515211345	-1.026447400551186	0.8024256663280814	0.14438253502707793	-1.5894928176167284	0.39384560608102476	-1.859889511476488	-0.13290764133469116	-0.7377453950014561	-1.2742649544814058	-1.6920703295796926	-0.6033880198860326	-0.3717932342979301	-0.6374245887653577	0.19469844437115433	0.2638321131548623	-1.1666308803521177	-1.0086265230197746	-1.7110773640132007	0.011477956512288622	-0.8252309671520848	-1.0677511365686345	0.5341723912305605	-0.9367816036352359	0.5350834551725117	-0.3669486394052407	-1.4099448608211818	-0.2614337484358458	0.313024475677559	-1.5318621622032498	-0.9982130507114058	-1.0389604475261003	-0.6018931565683096	-1.0895887672529418	-1.3646708100141343	0.9750947268752439	-0.12253702301361973	-0.6142113323327711	-1.155384147766397	-0.7682932769220182	1.6334223120482352	-0.18602871076006583	-0.8801764043352674	0.21091385262722212	0.12277889596344709
-0.8018031449563235	-0.7199414135985547	0.09263874830413779	1.4433118992431824	1.2253295400304947	-0.10383436699617973	-1.0525670435992398	0.8209232681515506	0.1418815925561099	-1.526176787169535	0.43969564535280325	-1.8647159975574525	-0.11578788855334796	-0.7286149330646525	-1.27919185428275	-1.5761394540491087	-0.5979494184347119	-0.37934531865346044	-0.5348058153476634	0.13510305574932588	0.32280704537081134	-1.1627509083889365	-1.0346696369309758	-1.7111769564006192	-0.07380721722201038	-0.7724265981832596	-1.0759501848151867	0.494357824832672	-0.8677762760897991	0.5040803974525722	-0.4039156731315748	-1.500978738497659	-0.3307588979945592	0.30690388276482133	-1.5176497184649356	-1.002504577338065	-1.1115850682600896	-0.5919760359309099	-1.1001689014019291	-1.3980598633357082	1.0814500281462311	-0.10430274187807745	-0.6139099146338817	-1.111117435770647	-0.7423635769330976	1.5994881692106446	-0.1319963479970516	-0.9106328228351032	0.16675111020646732	0.09954229455263086
-0.8335857117602018	-0.6901617893652232	-0.0496138995659345	1.3921573007915842	1.185318077702617	-0.11506650815490316	-1.0774282679503788	0.8533076061732239	0.14353982615099087	-1.4591999045635178	0.4530144686853241	-1.8654339332828151	-0.10996529867071758	-0.7151791264217084	-1.2725566324397337	-1.4433470818240526	-0.6042117496678933	-0.37565971172219814	-0.4206970253991571	0.07791797109410126	0.371615639991575	-1.176008646523056	-1.051001142721659	-1.7006249058288727	-0.14290880523770708	-0.71611414215757	-1.0550786132731145	0.4563857257156691	-0.7704107661526012	0.471243825566399	-0.44281507452996716	-1.5806870746533481	-0.4008244829144794	0.33446054613032616	-1.5109482813857937	-0.9982130507114058	-1.1723217878662016	-0.5761225883667447	-1.0995071621024288	-1.419962109055937	1.1765655558224302	-0.08988851121405664	-0.5965138074408028	-1.0543579393145897	-0.7210931199109367	1.5643663792627351	-0.08505346638851288	-0.9411917163165724	0.13983491142365978	0.0853862984355067
-0.8611177479996999	-0.6492629393768438	-0.18551838663853668	1.3156490485757213	1.158627525886161	-0.1029276972944961	-1.101770618241652	0.8944685299056102	0.15182419808607228	-1.3838828376680168	0.4293075259772424	-1.867626900589379	-0.1093060744138907	-0.6912320163762097	-1.2491260053065816	-1.304277467623065	-0.6243286203646579	-0.36195506551440004	-0.3259317103121331	0.03526235540151999	0.4155915067716716	-1.2063480662784745	-1.0476293596775688	-1.695137839531564	-0.18783180645611497	-0.6689735218343328	-1.0064649929330771	0.41822855734054115	-0.6358950757723932	0.442240965118713	-0.48000895141780375	-1.634082558616355	-0.4500067684632171	0.4042735590412413	-1.5123065592367333	-0.9697245250821765	-1.234447688100856	-0.5662751950077156	-1.102146424657412	-1.4278188185939946	1.259907843205967	-0.07441625925856304	-0.5681073423039859	-0.982763261311917	-0.7073179667918227	1.5181295532541361	-0.03721850684442475	-0.9862123915811545	0.12166003796325955	0.0686396278792836
-0.8866628498333634	-0.601623719010443	-0.3038142848324455	1.239514972420501	1.147965924397663	-0.07540190936085349	-1.117512780092397	0.9365377911584334	0.15353000395621638	-1.3024328186201362	0.39611298198188305	-1.8633094962045813	-0.09729614620195892	-0.6545035120831001	-1.208627631688245	-1.1727276065834553	-0.6501322038928222	-0.341623443046449	-0.25987447850871925	-0.003612251705341331	0.4395790546771698	-1.2464119284000974	-1.0369538653578236	-1.6942509930340737	-0.22117463904190524	-0.639436848488675	-0.9539167585053182	0.3860717455788334	-0.48833394419785836	0.42355730423470195	-0.5223404058337439	-1.6527869264753199	-0.4802475085982237	0.5113046285511063	-1.5193228289303313	-0.9203060130360423	-1.289351785207336	-0.5681356455715233	-1.0906390860248227	-1.4200327488020337	1.3320156388432092	-0.06160477371924792	-0.5351623878153117	-0.9031768756030194	-0.7044699896331131	1.4639096315483502	-0.00027342551357980514	-1.0407504307650037	0.12326449239628627	0.047363250481690565
-0.8905612654397475	-0.5406911797134752	-0.3971426398898801	1.172786908272481	1.1357553798264413	-0.03847932621801252	-1.1237362867759555	0.9692229031934971	0.14812035665488354	-1.2253657319587892	0.35646606507716705	-1.8625719804139809	-0.07733871743183936	-0.6047744323573403	-1.160577979479908	-1.051500560815557	-0.6883612053353177	-0.3196076494305036	-0.2235654233186973	-0.03951047163926177	0.42952228500063894	-1.2837023809595907	-1.0244197074614556	-1.7040726994314164	-0.25228738900235653	-0.6230956634122891	-0.9033660259166622	0.35481149155648517	-0.3561441851933842	0.4022256549164004	-0.5695657914191361	-1.6488572229960827	-0.4969639701968999	0.6264762732383549	-1.527485988862306	-0.8567509660465561	-1.317517785477336	-0.579710373781106	-1.058744790717513	-1.4092601875223294	1.4059245448168347	-0.06398270276047832	-0.5002539123167253	-0.8299333337690055	-0.7239569853662076	1.4239845752631415	0.019381299733100536	-1.0957325282026007	0.1306106399508448	0.01595198514545495
-0.8887168537550061	-0.48130231472451734	-0.4697544523448591	1.120423764153749	1.1236214122166124	-0.0009273558550704067	-1.1186578814658934	1.0034118852955098	0.12978464256066624	-1.161630327405546	0.3105195417245004	-1.865368666398691	-0.04367477822536666	-0.5539588401857403	-1.1132896447031857	-0.9428792087880753	-0.7346042043543493	-0.2942205484285203	-0.2154896261965158	-0.059864545165218816	0.3919052706424735	-1.2989911513488055	-1.0066660148636106	-1.7338081408178656	-0.28156109513114835	-0.6153659167449266	-0.8497958138037799	0.32506469280057926	-0.252589675247714	0.3726545566072788	-0.6205382899686067	-1.633027833007209	-0.5041152158028421	0.7303397493124364	-1.536179866630078	-0.7714085067260266	-1.320944753717783	-0.5878874818809754	-1.0214257720829043	-1.4044527603574342	1.4736800972951933	-0.08741630304784379	-0.46089737277594856	-0.7714560794496562	-0.7730001847784622	1.403205539732192	0.026187926908011784	-1.152213322246596	0.1260548479319841	-0.03199403463746574
-0.8878449500494922	-0.44247873549458844	-0.5300241932494025	1.0753850089002481	1.1118981755815283	0.02008449441599013	-1.1020419834108923	1.0514725648950565	0.0959947350453034	-1.1093220789449638	0.263017212567522	-1.8587669210695559	0.00667389267926422	-0.5060207838577349	-1.0611455902101887	-0.8484402729380733	-0.7603532033788962	-0.2650440623435502	-0.22795190388342834	-0.0720086320634238	0.332742507708831	-1.2996739984000873	-0.9764690970297009	-1.7758645832764042	-0.2787618768358019	-0.6334107095933366	-0.7957657117325925	0.3053856616866548	-0.17989521828546276	0.3305481310748827	-0.6781858585852526	-1.606506587448204	-0.5051389810216536	0.8267204273438106	-1.5556770006824794	-0.6763573478238735	-1.3029144476504606	-0.5861823329826304	-0.9819099328668152	-1.3998454791398125	1.5123802012092047	-0.12609518702685563	-0.4180228580924135	-0.726137585232799	-0.837907848307713	1.3944705867917797	0.020150082344225516	-1.203015294391702	0.12859836432413918	-0.08901536181134186
-0.8932063194694555	-0.4175345943585332	-0.5859957002806588	1.0258475391705104	1.1053647684663104	0.029886210074484297	-1.0849787801318693	1.1086075964785727	0.055361215931394626	-1.067406740661371	0.21079922395716344	-1.8446790641314075	0.07519975222898023	-0.46491804934318753	-1.0043098396752081	-0.7708574432784852	-0.7710517660878811	-0.2372137271409558	-0.2679804232636475	-0.08318432504890193	0.2602711557985814	-1.2896413994158682	-0.9356912548427635	-1.8315604403166694	-0.25824589101693285	-0.687705735362683	-0.7508312110589975	0.2803807485889211	-0.1317666417489945	0.2863089194358968	-0.7278267037607175	-1.5762640317762855	-0.5021243513367397	0.9092504648584783	-1.581232413758777	-0.5779204558248683	-1.2405368491834576	-0.5733905468232994	-0.9425249025820222	-1.3901560606335865	1.5157553023967372	-0.1690236152689762	-0.37665543190332784	-0.6996179758674266	-0.9084677733388379	1.397971272427439	0.007283852607100125	-1.253193877065201	0.14858160281440544	-0.14732407935065966
-0.9003324555241367	-0.3852230716465011	-0.6292236523777103	0.9857418866935346	1.097251091329618	0.045814548183190876	-1.072886628909143	1.1697399147000378	0.01166608110234717	-1.048002016987465	0.1556786725801042	-1.8320760288070783	0.15407576724247546	-0.43884175064301595	-0.9481425629826207	-0.720035771016502	-0.7782420338825563	-0.21936091995420762	-0.34243000233309023	-0.08370056445090733	0.19081683479129075	-1.262919318142369	-0.9028754763920854	-1.8931132782360844	-0.2433631868297781	-0.751325772094685	-0.7254536469961576	0.24115840381703077	-0.10348736131812752	0.2564196079243713	-0.7508512846532224	-1.543971565847881	-0.5003752616824599	0.9807708992679162	-1.6083754827336896	-0.4786349320236642	-1.1372921704140635	-0.5443839990209718	-0.8994502909703639	-1.3704436470423467	1.4913901352948762	-0.21569876577429797	-0.33208006020462755	-0.7036505732042463	-0.9703407722247774	1.4089665859971696	-0.011837801678092601	-1.3007209195889171	0.16569936081224404	-0.20278252521669496
-0.8982868352919693	-0.3376077049669793	-0.6565103524721885	0.9706716232855644	1.0851797775972927	0.059172521700716796	-1.0646293744736979	1.2231904646195293	-0.03411883581860976	-1.0572692387745317	0.09286351575226115	-1.8169177949692976	0.22629595968324007	-0.4118762025635395	-0.8938538215786114	-0.6944254862353522	-0.7575495447840095	-0.21828459226631663	-0.42274706442597376	-0.07011456749882536	0.13215495377149827	-1.225807456350134	-0.8819536899092325	-1.9576823427458951	-0.2180618153773699	-0.8167465521295721	-0.7311163324423591	0.19597682893352664	-0.10504067896731235	0.24282357002641602	-0.7431092115671275	-1.5095824074787152	-0.5031934493327681	1.0385619853982475	-1.64444180752405	-0.3920964734793114	-1.0286311392985397	-0.5163568025375822	-0.8568565945472967	-1.3368112790397737	1.4481846146156614	-0.26271262276566903	-0.2911260068597335	-0.7197074755841114	-1.0163254745488777	1.4306986125561565	-0.029139036761471292	-1.3377912441950532	0.17473045382489688	-0.22856211994196504
-0.9028810971248694	-0.2931955476683168	-0.6822005656994459	0.9752649569955283	1.0715490784693265	0.05687943959111856	-1.054380120773942	1.2645649379014225	-0.08580611289183782	-1.0932061311553416	0.033855459949440794	-1.7971256123587178	0.294222828664571	-0.37444005615872994	-0.8364764834398392	-0.6927786872455307	-0.7186208692496926	-0.23135470920356727	-0.5020767915463834	-0.05029097446182544	0.07043691044922747	-1.1752172442995188	-0.8726894704774129	-2.0313285419947276	-0.183650401533605	-0.8823728111720502	-0.761548040693442	0.14792051157381908	-0.1351847495968098	0.2541959037599521	-0.7167407944421049	-1.4760608459815896	-0.5013536941240548	1.0769229880822735	-1.684969760222134	-0.31950987352757215	-0.9214270537202675	-0.5008202971478302	-0.8247160706634284	-1.3016052144713854	1.4005264956561798	-0.2952389208846988	-0.26457110758752606	-0.7146965829935987	-1.053325345167259	1.4588525535302168	-0.04221922014980641	-1.369357808329258	0.17293818700004443	-0.23297527292308948
-0.938277034092945	-0.2559224580855063	-0.7184096435814383	0.9849892336979889	1.0510020874191777	0.044076031036758265	-1.033941254070967	1.2892554766605868	-0.14352827288414124	-1.1477089989979576	-0.00781762265391377	-1.7613691498914275	0.3683102654470066	-0.3400129543085394	-0.766992341266608	-0.7108773046213909	-0.6728244707148023	-0.2479740389298129	-0.5840632788026481	-0.021328163873464617	0.003991794064992463	-1.1187615511673794	-0.8905886553317451	-2.099293232666053	-0.15357138779010754	-0.9440090414853144	-0.8103474751580471	0.10230710842135704	-0.18927175555319858	0.28671426244372133	-0.6850331614231995	-1.4404936271538218	-0.49459155485589024	1.076694398865258	-1.7229700567870119	-0.2693922295822163	-0.8215996624900758	-0.49295379237888587	-0.7980502852864726	-1.2644290858729754	1.3560374857929738	-0.325523470920807	-0.2561055762158449	-0.693109786315862	-1.0838864836039555	1.4832615749870601	-0.06388656025108264	-1.4029696023052438	0.1738879810958488	-0.23828377146700985
-0.9783301105649918	-0.23716323719015348	-0.7609999455983866	1.0114267077758405	1.0194384562413443	0.01901497627274164	-1.0111823642727311	1.2958755126952952	-0.20022762895829027	-1.2080704915702003	-0.046949957793896366	-1.714197509390863	0.44373622863924256	-0.31820442639707225	-0.6932869105701143	-0.7331589531465188	-0.6152775172193944	-0.2670395679467191	-0.633143624915242	0.020754248069304128	-0.06359987232516665	-1.0681223142002616	-0.9376954106758744	-2.1490894263754186	-0.13743426212619936	-1.0044049257891228	-0.8702167860937757	0.06105722711045695	-0.27994262822633154	0.32117220636119115	-0.6419833703291683	-1.4151164186466723	-0.5014896924557057	1.0160856007537569	-1.748862790521655	-0.24992206574733017	-0.7167528276647667	-0.49037705250090385	-0.7747662955156841	-1.220161511652552	1.298850912150693	-0.353716421110077	-0.2593436634953488	-0.6707881199639895	-1.114010693885201	1.5107642256103004	-0.09891693772025786	-1.4306293077646486	0.2157755105413422	-0.23240839733007473
-0.9958813644831972	-0.2366827557830244	-0.8014080673412047	1.0311548180076784	0.9708434126954982	-0.02161791055223292	-0.9982284049850559	1.2965161613438156	-0.2638351590045567	-1.2603818932195494	-0.09734680937750248	-1.6706579709917952	0.5177467001531147	-0.3135984903514486	-0.6172418214252438	-0.7497509246380748	-0.5616259123912185	-0.2872674122629454	-0.6517861673153494	0.07851965701781834	-0.11762468250188936	-1.0256317187117745	-0.9966306864724093	-2.1832828127225166	-0.12298518511619368	-1.0509365810535005	-0.9369937371103101	0.02263273647359341	-0.3894110715134295	0.35477021698168787	-0.5819623501153199	-1.4135981241206035	-0.5217572216030272	0.9145733280546914	-1.7629493012141861	-0.2542179894299595	-0.5990500215871606	-0.49062426739694676	-0.7538445611512508	-1.181144825225297	1.227292428756805	-0.3617755403863755	-0.27248978113407873	-0.6507629213437909	-1.1395551026824968	1.5369690844315387	-0.13023757645744935	-1.4413123246000037	0.2869242106332971	-0.21303396701558394
-1.018584395584464	-0.25568051354716476	-0.8364126950718915	1.0383931893877056	0.9151789233046834	-0.06469352400067577	-0.992234514983162	1.3038339930895877	-0.3316052631363341	-1.3054031224389235	-0.13608114768382312	-1.6278428950065025	0.585804075459401	-0.3241598923105835	-0.540949149375783	-0.7596020708046821	-0.5243198852826145	-0.30822170364124646	-0.6570054762347249	0.1522528847111137	-0.14864414290105485	-0.9955024057413662	-1.0605272482151562	-2.2013185198345853	-0.10342550208978762	-1.086981334966846	-1.0124156902723591	-0.002873919946167423	-0.4920473442029404	0.3877393777021954	-0.5240375287457264	-1.4289979685993013	-0.5428218520830763	0.8047478719939651	-1.7788528458530082	-0.28029253133169313	-0.4853308240715422	-0.494183528015611	-0.7360045313153039	-1.1512131950321092	1.147721381197835	-0.3575469470399293	-0.30237319299545673	-0.6412693237410505	-1.1528933276461601	1.5459099600564021	-0.15076262164125226	-1.4376061460975706	0.3719388313103359	-0.18854706055849485
-1.053967757018326	-0.2923470379493444	-0.8745725098656063	1.0316709229189107	0.8539765272967607	-0.10336782821764427	-0.9943100112226235	1.3113142428025901	-0.3899594547857025	-1.3541640335363039	-0.14853965462843038	-1.5889014085939637	0.6391744697341555	-0.3451292693993263	-0.46362281869965827	-0.7624671237116871	-0.4994343138607406	-0.33552425281506826	-0.6522006972656249	0.23426730446692004	-0.17128948380303216	-0.9790440409155966	-1.1370852735786976	-2.2000001063249472	-0.08246427408009549	-1.1203100299980397	-1.0966173608202343	-0.012678477976595093	-0.5820831364830472	0.41320401039934085	-0.4670452848178657	-1.4494587948315611	-0.563750484231476	0.6960886874486227	-1.7935240456866723	-0.32286482723263454	-0.3834801662813129	-0.5027536444117532	-0.7237431176670048	-1.1350641641884	1.0523100700059844	-0.3460239428753774	-0.346888281154379	-0.6446405383711479	-1.1526708914942942	1.5383865987245007	-0.16432510732807595	-1.4154032334101823	0.47014324796188484	-0.1515835931523692
-1.0975042564676902	-0.3265736709507843	-0.9126803679861272	1.0039474874372396	0.7937800740998655	-0.12850370523859667	-1.0025583195535874	1.3164093545894122	-0.435520102408991	-1.4169755537807307	-0.158931794174029	-1.5553281234006184	0.6903463343808137	-0.36922667511456686	-0.38830809912332903	-0.7720622209355237	-0.488849882386592	-0.3626044202351935	-0.6393992587103053	0.3165594254182878	-0.18491895025569977	-0.9709129083357165	-1.2241842129247336	-2.1714408036089665	-0.09028117828245368	-1.1371705165663362	-1.1872807175499527	-0.018954382152111142	-0.6456235365700231	0.43270214555140935	-0.396165198446907	-1.476503150269296	-0.5865566489029359	0.5879333321979275	-1.8000006023269168	-0.37661004235318873	-0.2838947925822266	-0.5168670794383882	-0.7125320227905872	-1.134412708752177	0.9475234777376537	-0.3241023004071787	-0.39090818309369624	-0.6551216170985089	-1.133664516732195	1.5101033574602039	-0.17312984402529727	-1.3847418649470788	0.5671081028273833	-0.10352101950920241
-1.1532557914837256	-0.3556206462299832	-0.9300433435006331	0.9854666307408783	0.7352335063438935	-0.1357086484505206	-1.0185479902949577	1.3261544326232395	-0.47549100768887975	-1.4786235473700273	-0.18378850551268852	-1.521761364895685	0.7434055212652901	-0.38435957036167656	-0.32899342475613924	-0.8007127500055746	-0.4855648877143527	-0.386010841084254	-0.6019106773890456	0.39825698098941575	-0.18868339088948285	-0.9732766096670771	-1.3147640545072246	-2.112173848105544	-0.12439060177070375	-1.1384594303412223	-1.2751382809986982	-0.019160014661139105	-0.6769932719070806	0.44134693755005355	-0.3160013456514935	-1.5082895180223435	-0.6114783431778436	0.4743804723740328	-1.8143659647636814	-0.44234602910376397	-0.198767546191353	-0.5445519783734112	-0.7009515850493324	-1.1467864376100667	0.8395783400700351	-0.2938002912738519	-0.4273065232182242	-0.6588373018883578	-1.091989514850493	1.463900053749073	-0.17251336740316908	-1.3546782672101743	0.642640880751388	-0.05511938009077527
-1.2085210725101478	-0.4036483409255515	-0.9527578563540768	0.9670459862841613	0.6725343788178332	-0.143344919967129	-1.043787933069102	1.3294088074481163	-0.5257613105632034	-1.5255808344925175	-0.22674000218780357	-1.4934942773816142	0.8067077815007616	-0.3905060370221516	-0.27680913804114626	-0.8317943964059348	-0.4838380325090058	-0.41084643533706994	-0.5413704623783859	0.4758887062357854	-0.18806902791702612	-0.9822411658274964	-1.3946320287058485	-2.0207480364551484	-0.15980865013285012	-1.1377047619860714	-1.3417201271844366	-0.002849244045084054	-0.6802778915194201	0.43377800923572823	-0.2445037417853333	-1.5407903773170708	-0.6337140704026588	0.35868633804789163	-1.8386305641207072	-0.5169860541934638	-0.14216932636713725	-0.5897289159143181	-0.6998550984193465	-1.1764904508436111	0.7300011112178362	-0.24921674061536833	-0.4561005253964713	-0.642826328863126	-1.0354311511644883	1.4278587950705934	-0.15321764913055141	-1.3133808496116308	0.6939726904715516	-0.009319010916924062
-1.2444703329836455	-0.4693959173024709	-0.9933171247825499	0.9239082174536986	0.607948673424726	-0.15433498911812166	-1.0700775521022845	1.3232730175749652	-0.5920804602994598	-1.5829846360010411	-0.2795047339231913	-1.480460480622067	0.882227441541683	-0.3922814046209745	-0.23183260863603494	-0.8537822624598835	-0.5060142276604224	-0.4251945060855628	-0.4713902698637307	0.542344738496676	-0.19327350405312954	-0.9993123421095443	-1.459332435165687	-1.8913348427464656	-0.1990867547058689	-1.1294034100794117	-1.3800396450234205	0.023858306227397312	-0.6579408601162957	0.4071125005247488	-0.1986604191653922	-1.5809890323882252	-0.6494407663654357	0.2595952450147644	-1.8535176491757128	-0.5927956961711673	-0.09812697605664847	-0.6364588701098512	-0.7031637949168472	-1.2162331568835243	0.634341553146777	-0.19652518520837292	-0.47136087289455775	-0.6225439258569796	-0.9670677831330385	1.4120697929628416	-0.12517158915678278	-1.2650297374439403	0.7220586921520177	0.02716764524274254
-1.2611454913516003	-0.5341552695086998	-1.0329742364310248	0.851619122887155	0.5408150436798131	-0.1644756055874397	-1.0986931583003807	1.3129173682939563	-0.6606355069730764	-1.6548773398952643	-0.32882820010692293	-1.4821378395440523	0.9585267932163128	-0.39310803080455364	-0.20858457389501828	-0.8713984297225229	-0.5482725579153929	-0.4311958483453172	-0.39290844491433874	0.6037736670635574	-0.1997927952130904	-1.0286467510766657	-1.5087561546943737	-1.732930779309654	-0.2441220343897878	-1.1194470181661587	-1.400428099841617	0.05087019261323864	-0.6283792836052424	0.35860771667258506	-0.1678307531974868	-1.6231652979765272	-0.6644459156241795	0.17891724666652822	-1.8539179363569498	-0.667009206831784	-0.06634523387193997	-0.6771479064610618	-0.7037909083227689	-1.2473970582030618	0.5512633581879298	-0.16042326397888837	-0.4748314823989195	-0.6135142147360368	-0.8857912020709542	1.4186018520695982	-0.09636037290496055	-1.2262258777318276	0.735484595133395	0.05687298589719949
-1.2677266875903352	-0.6000493756764459	-1.0691077409701903	0.7651672493815579	0.47187141302924573	-0.17440936052287812	-1.1318146191217908	1.3093501884951537	-0.7187042649708668	-1.7205141172751837	-0.3808974424259133	-1.5014601005889392	1.0287023865661076	-0.39813667342132575	-0.21152152610071898	-0.8890954545460372	-0.6002915898626516	-0.4352224406322477	-0.308657116747933	0.6647540013914551	-0.20828822204878975	-1.0620327192147265	-1.5379637251841707	-1.5781452392823896	-0.29540619143012414	-1.114254003247051	-1.4057377384511407	0.07186527178493798	-0.6059694404373124	0.2989806237459166	-0.1428485998372014	-1.6716911818489215	-0.6732329189413591	0.13405777909877964	-1.8418193687442717	-0.7293198869817783	-0.03559448636973851	-0.7137705747145467	-0.7054606458575545	-1.2644565568853472	0.47483501048276605	-0.13955615098271829	-0.4613710291599187	-0.6105425854912506	-0.8020161863745201	1.4470622826205162	-0.06867694623832625	-1.1969692704752914	0.7297268038068495	0.0890736387414639
-1.2673913400112915	-0.6597960459685847	-1.1118161263353057	0.6768573981955264	0.40824988119549654	-0.18941782500220689	-1.1612115184445122	1.3164183778098129	-0.7690425282384233	-1.775559333585774	-0.4355074322082764	-1.5382445164811815	1.08242079770741	-0.4008357331571027	-0.22986432454454317	-0.9107275473321363	-0.6538985346424127	-0.42589723242724437	-0.23581666757637768	0.7169725069722162	-0.2205520026582238	-1.084160465456011	-1.545354731813718	-1.4395173784901547	-0.3530321459362669	-1.0999676082465701	-1.4004048730760459	0.08037845765867305	-0.5839924227601708	0.23910729441262646	-0.13141402417776077	-1.7234705539914636	-0.6672905473945299	0.13096482703998083	-1.8255874986646592	-0.7835839547067851	0.0032590080738585494	-0.745712007051944	-0.7065917583811191	-1.271175181625185	0.41989850429883935	-0.12236243204142931	-0.43445012268191663	-0.5986882190603489	-0.7161200830870815	1.485531513415657	-0.050266053235116716	-1.1823452366379246	0.6880324528215185	0.10999505665558038
-1.2630192459495082	-0.7069922692929517	-1.1562201885801024	0.5939451442061278	0.3592997990104649	-0.2104208726548038	-1.1865230300544998	1.3180094723406448	-0.8051838653596416	-1.8368667827882033	-0.47866395755527835	-1.5807985249299783	1.1076252500039456	-0.38146011639957844	-0.2518992030530683	-0.9387258254111284	-0.706919936565189	-0.4024493003174937	-0.1745491409256899	0.7511617964719121	-0.22726303767583106	-1.0860689354198503	-1.5380037355547043	-1.3131678363182577	-0.41992300968274787	-1.0830398740030618	-1.379886348370652	0.08309280677783507	-0.565526550185875	0.18430643505575395	-0.13211975845799118	-1.7682155867891374	-0.6448281562836302	0.13274222482942644	-1.8067155322323916	-0.8365376997527507	0.03744640451775178	-0.7771241459580704	-0.7056568592544992	-1.257145343164368	0.3804642234441915	-0.11428236184846788	-0.40307254022747036	-0.5571910471489977	-0.6316221498970844	1.5355659368374952	-0.04044594327791915	-1.1764144970758508	0.6172540114448773	0.113936696292983
-1.264058823444544	-0.7441086060762735	-1.20142249425851	0.5038246249565241	0.3098589281183227	-0.23299078639380594	-1.2172200965617113	1.3057288693739415	-0.8245525774309976	-1.9186068952026747	-0.525571301546784	-1.6261687994287222	1.106323533070415	-0.3603560994400258	-0.27894763537954437	-0.9762275621449661	-0.766521252287647	-0.3672951926931639	-0.11099416264030074	0.7695505999985113	-0.23616934420648591	-1.0803540308675827	-1.5234908829701106	-1.1909015820305284	-0.49415456207096786	-1.0670722871222953	-1.3347985510442881	0.0802016137009092	-0.5554825717407541	0.14271521185105965	-0.1316618713356989	-1.8183788471112134	-0.6172884941244554	0.11310687759641332	-1.7695113124212107	-0.8859869911906755	0.06212251198921768	-0.807490375688632	-0.6843542400607026	-1.2217548303700618	0.3438451678367346	-0.10374405076706913	-0.36615748404770243	-0.48481557011755577	-0.5726169885405573	1.5936696561500103	-0.026567966613888293	-1.1631354473724318	0.5296153833506153	0.11251685835907994
-1.267525479042909	-0.7723684096884739	-1.2511072438333444	0.4126374888903749	0.2583469984975955	-0.25373855811097756	-1.2536158316229622	1.292849726120593	-0.8320554048439023	-1.9951568589061857	-0.5819059442750123	-1.6656911611099634	1.0897391908529919	-0.35735331720497937	-0.3092177402519999	-1.0180443973775006	-0.8287178130457262	-0.30941663493110927	-0.0455775680327673	0.7760338548333487	-0.24747831866764222	-1.0853090492140647	-1.5012487542596367	-1.081866887785574	-0.5681228408159197	-1.0395231561773317	-1.2806012162609905	0.057948063573962094	-0.5511300462445997	0.11148485898654512	-0.13669022808233766	-1.870736617168448	-0.5954796505517639	0.07810007179063258	-1.7289428812441252	-0.9464904813370243	0.07271803950099515	-0.8360215102293396	-0.6440035320772208	-1.1766160326144495	0.3149851476666573	-0.08550627781208343	-0.32221508951667105	-0.39656231518931967	-0.5500397191261855	1.640907362183032	-0.010441663445625068	-1.1548904811417882	0.43408326873133085	0.10013036175659704
-1.2615898268938333	-0.7911685226184766	-1.3052791606385326	0.33316593430918895	0.21351118760195426	-0.2919859353324926	-1.291225254858726	1.2760123968510353	-0.8380189293500828	-2.0333955790871174	-0.6207046053019246	-1.7012093994502018	1.0501188091229088	-0.37003138317964235	-0.32560463374956183	-1.0418030440146127	-0.8917083302200559	-0.2285497340169435	0.014144892439621262	0.7729862622256487	-0.25564112860742527	-1.1085083400588993	-1.4753802310562198	-1.0022119478291445	-0.6448709795000946	-1.0131396516027	-1.23002261155365	0.02439295075086762	-0.5706759599968445	0.08223576213223721	-0.1634325163439109	-1.9176676538495934	-0.5691148628687893	0.036851380834513815	-1.6923548338355228	-1.0091353377407335	0.06908777653441975	-0.8605781899029014	-0.6051994473402449	-1.126854255919861	0.285058194100834	-0.06689837199605404	-0.26872636586508175	-0.30181464951590914	-0.5557634779625875	1.6838973142368066	0.010471399376811099	-1.1562696236029466	0.3330670322707324	0.07982879846287838
-1.252539634104388	-0.7979531927007016	-1.363182511245805	0.24810324318965785	0.18679975115966363	-0.3589430526709173	-1.3214422137588209	1.2459921425746054	-0.8505610199212013	-2.046862848312215	-0.6262524399529594	-1.737011548736379	0.981793728534662	-0.39711904649078367	-0.3150328437235618	-1.032555634302539	-0.9585148004199933	-0.13889134110664586	0.06361338932383666	0.7640392993481372	-0.2553085117115086	-1.1431689560260196	-1.4456779868943668	-0.9508222759210796	-0.717983618904421	-0.9906079444249027	-1.1802151354632646	-0.006859077971119276	-0.6186589130037018	0.05023260577616988	-0.21237182803843319	-1.967864937578416	-0.5374650289086295	-0.0031097463686206362	-1.6408212324578018	-1.053923749850524	0.05964909282132482	-0.8780353648695997	-0.5753403851110488	-1.0781952441504443	0.2557386531117971	-0.04336001712537448	-0.214897470810459	-0.20670873487635721	-0.5866503264788012	1.7271746002688844	0.042306977410133347	-1.1617776538657798	0.235463615273026	0.0660436555374463
-1.2550253980340498	-0.7957007231254375	-1.3925805416055126	0.1715863892252743	0.18158903701396328	-0.4260542158324438	-1.3386246984309167	1.2174547041841866	-0.8594094631201157	-2.053320578907626	-0.5980187857832354	-1.767246432806786	0.8818827709911581	-0.42480476132110506	-0.293920211534635	-1.0026113842584874	-1.0231130793372323	-0.0443583401553229	0.09226117734195244	0.7482566147337298	-0.25985949347563486	-1.1803928747702597	-1.4098068710574587	-0.9357933104101297	-0.7847660758566147	-0.9694137187874226	-1.1494582524941883	-0.04416492775887361	-0.6846465974077535	0.004906165695636844	-0.28483561574062255	-2.021532608795397	-0.5043532128832294	-0.04578595365956958	-1.5694306883254419	-1.0938666062814426	0.05556867724689467	-0.8942564653560849	-0.5449042246555451	-1.0332055747477025	0.23279958510326004	-0.026400250086820905	-0.17390035779429475	-0.1165540046662947	-0.6337551537105119	1.753839193455407	0.0660159430305752	-1.1776868947644745	0.1543876887559921	0.05648094109455416
-1.2755067514241516	-0.7898804235270246	-1.3979934822854967	0.125450911035406	0.19016913746095906	-0.484714865269539	-1.3464644679906077	1.1965719644345374	-0.8540507861137077	-2.0348964969403474	-0.546291257917389	-1.7913494931137497	0.7580824633487468	-0.4471518487158126	-0.2697715939781713	-0.9665300453440213	-1.0797320962711463	0.04764543898395968	0.08404594741831513	0.7398757350625559	-0.2737707060048432	-1.1964240224665095	-1.375023309837792	-0.9510594006530295	-0.845667464218723	-0.956065055257947	-1.1405252384555944	-0.08613041020118917	-0.7499708857324656	-0.05877814556168363	-0.36525151649326054	-2.0680936409281725	-0.4744638017716526	-0.0943075137856253	-1.4988182305116677	-1.1385275037681046	0.0592957472259116	-0.9121890535844035	-0.5141256525857651	-0.9974618632229145	0.20899429394174113	-0.022115787629273898	-0.15073425465103685	-0.03229660359117179	-0.6966251432057068	1.7502618854255343	0.06625890734635519	-1.197643897437716	0.10241731690361999	0.02758088165633999
-1.3101649237183302	-0.7838113640511619	-1.3942998351548264	0.10567549118670572	0.21856526705389712	-0.530712948047681	-1.3454177737663962	1.1765374074026467	-0.8418247113711217	-1.9889797621110632	-0.5014744023451143	-1.8106358573723687	0.6245644539711869	-0.4631051078269288	-0.23724229510133008	-0.9270634698809209	-1.135790381486083	0.14047647824699308	0.04265324765628128	0.7447604278870464	-0.2907146019968182	-1.1860167330490232	-1.3443280810254141	-0.9904363336405403	-0.890191683301002	-0.9431983334008202	-1.1250701486446721	-0.12765583907418596	-0.7811464563633753	-0.13450531122903434	-0.43794214735695247	-2.1138933993349918	-0.4504525407725148	-0.15632983297377262	-1.4520520944385709	-1.1769973464490937	0.06180304884815981	-0.9294338772942448	-0.49378871109065736	-0.9802728583394529	0.19028598657673115	-0.0070520785487055895	-0.13841057673356444	0.03839785906068448	-0.7791727879927381	1.7116729321394346	0.0477102136864347	-1.1989931513625642	0.07864026809847093	-0.029869575639349256
-1.3443452257123716	-0.7810443363732282	-1.362705454519209	0.09842851805815836	0.25507855455450024	-0.5555935491332075	-1.3392867101624693	1.15321839814454	-0.8307369732151855	-1.9392382093070555	-0.4641390832116629	-1.8256668207861075	0.4892695507846172	-0.4700656760318374	-0.20016984992525932	-0.8844164970234025	-1.198344222631475	0.2381139284799186	-0.01553545200008936	0.7525182600040766	-0.31200990961537045	-1.1678214854671727	-1.3189796926389388	-1.0417880655914937	-0.9191246823620342	-0.9185296445440804	-1.0965987794077785	-0.15994425564167067	-0.7723726387043063	-0.21157730650178302	-0.49932422653981573	-2.1489587729132467	-0.436981150476271	-0.24863789087342406	-1.434309027809568	-1.211883588514583	0.05041370383435841	-0.9457849240722395	-0.4806308715308262	-0.9833770827373562	0.1703575722096547	0.026891898264508295	-0.12823988237959125	0.09079406682656102	-0.8672455879091491	1.6464337523657264	0.019345036402388043	-1.1833742562451666	0.08032521355656533	-0.10741497802195818
-1.3739983353893215	-0.7863637085471878	-1.29954975658546	0.08674304269301672	0.2700180235680935	-0.5693784496461864	-1.334315658106172	1.1275804212431981	-0.8174643084168134	-1.8959512339096918	-0.4193986108700905	-1.8309044882370524	0.3590677405873365	-0.4735005583173903	-0.16128385997306588	-0.8368776417329451	-1.2664458342354226	0.33022148577092625	-0.08722275421906087	0.7535329374493972	-0.3370735710076571	-1.151033953344888	-1.3179030499409339	-1.0882739980428462	-0.941324845163581	-0.885780026716097	-1.0556128288812479	-0.17681434668227997	-0.7332201347291443	-0.2839783865535293	-0.5420379536908796	-2.1640821772121277	-0.4455679340274106	-0.35944301500707393	-1.4412983118504985	-1.2464708307741166	0.02423224731941919	-0.9571821646641505	-0.46705367392654396	-1.0043374651762993	0.145305764803602	0.06625168703506187	-0.1272796517102704	0.11692786961301241	-0.9636716597429464	1.5718035404011463	0.000934143399178855	-1.1510946370304245	0.08335167609913038	-0.1865974323507466
-1.413556774182278	-0.8033134569093106	-1.213537845780466	0.07587043256306568	0.27997999009113717	-0.5855444584533935	-1.3244540689339017	1.1126409759981297	-0.8056969663285493	-1.8512831618322543	-0.3740430525128598	-1.826717617620503	0.2425322850341153	-0.49775452202194453	-0.13118706313382353	-0.7861422175358953	-1.3185740351899156	0.40688092390515596	-0.16750213177101103	0.7454796027781161	-0.3795976628655769	-1.1351393750588952	-1.3370098205241097	-1.129049966948859	-0.9615388406269354	-0.8503106140240051	-1.0119232828422562	-0.20569748890027126	-0.6695866973871387	-0.36311119113708595	-0.567952684492897	-2.1748420795957526	-0.4772102125247013	-0.4526421043444787	-1.4807063599628743	-1.2696433157356908	-0.01789816449534005	-0.9607953054524643	-0.46050168539718983	-1.0541934281990168	0.13037397911165297	0.10601652686109655	-0.14242804406305465	0.09262205514097356	-1.0682643160095289	1.505055857241347	0.0021525913111504424	-1.1147971445774454	0.0792466338206512	-0.2583310354292824
-1.4476280882131305	-0.8269729066234677	-1.1195954573125622	0.08251528329517602	0.3119056214501015	-0.5989288398263082	-1.2988294436670993	1.1169300134290672	-0.8053537663427235	-1.792961782392449	-0.3263598157042167	-1.8143299630137826	0.14146684846215823	-0.5194816397789682	-0.10839396197999114	-0.7364552463781914	-1.352525596439858	0.45684269123561816	-0.24506822237570475	0.730950133815473	-0.4381147577071465	-1.1117439845480512	-1.354559823962873	-1.1832471956832045	-0.9717716676734108	-0.8194775549395477	-0.982685430341521	-0.25437481643724186	-0.5925154443404643	-0.4536580002306835	-0.5832183891021584	-2.1812810093225545	-0.521235894665034	-0.5134235106402562	-1.5552227421959075	-1.2830279541081822	-0.06908003197342584	-0.9539905569678055	-0.4827199671100629	-1.1312378446081781	0.1325342551456136	0.1335320640782685	-0.16998623367585203	0.017968482119711093	-1.1571235866057505	1.4579043514018166	0.0008326060731811052	-1.0943704649050479	0.08241798020833821	-0.332289757657965
-1.4574831151922805	-0.848679761683122	-1.0105478469471092	0.09883710111288277	0.34940048636492504	-0.6184794554325181	-1.2627706785412782	1.1277969785328388	-0.8260579001411049	-1.732988132038584	-0.2805539983028441	-1.7926842008940838	0.05631983721874885	-0.50872923707287	-0.09263221531651945	-0.6968916418420411	-1.3973493983648402	0.4742714905453189	-0.32374977539204786	0.7150179177880713	-0.4992380037567196	-1.075171396837341	-1.3709240655112658	-1.2491441586919314	-0.9650233447290267	-0.8082584011251013	-0.9526392863989159	-0.2974548270784862	-0.5087616893238589	-0.5453450732995624	-0.5792822401701606	-2.190237671148607	-0.5665308945674357	-0.547487969061606	-1.6390266865554017	-1.2829971747163926	-0.1158087768791803	-0.9402194194895369	-0.5281183609129887	-1.2069047859684598	0.1441648855289423	0.13800857660522453	-0.21208136830940044	-0.0827775572688321	-1.2169112465679484	1.4372115160643588	-0.013933822193328494	-1.077432204399111	0.08854066418186037	-0.40498757903489857
-1.4464376043075247	-0.8735318957412161	-0.8753518599635098	0.1165739065622177	0.37344217147137615	-0.6472640178063624	-1.2182160961938675	1.1453681963950675	-0.8608876016729304	-1.6933777747438807	-0.2427965613155097	-1.7555799772696343	-0.0059082555728577815	-0.47868575892347687	-0.09834519083993755	-0.6772944643379639	-1.4505792138468823	0.46071509883998507	-0.40163241614058737	0.6980710243153487	-0.5597664525335959	-1.030425655189749	-1.389979913804671	-1.3002967058680472	-0.9308326161450614	-0.8095921466834621	-0.9164612763455748	-0.33540225029440573	-0.40564404996702275	-0.6385891181087753	-0.553657364518952	-2.20260517950101	-0.6104281338389873	-0.5643056043134507	-1.715989767963638	-1.2712966087803867	-0.16971576175750833	-0.9309900633706143	-0.5782489601716436	-1.2760807195485475	0.15581664330624617	0.12847940134308422	-0.2805763873985837	-0.19677421546913518	-1.2582049293321664	1.4316372368852794	-0.042549216459297705	-1.055592223938343	0.09645024891189628	-0.47321397050058484
-1.4191319276838819	-0.9027492544981198	-0.7342942155768899	0.13526120522307122	0.3792898667050285	-0.6732053344166742	-1.1703216348404262	1.168184913050813	-0.8967774853391871	-1.6716333850046454	-0.20698890679611187	-1.706965938629931	-0.04950071442402261	-0.4431220460708653	-0.11969921636083969	-0.6747258891541673	-1.4997697760612463	0.4316275654564933	-0.4783732152988236	0.6775282563872793	-0.6240906470638707	-0.9848114721641167	-1.4130949960540682	-1.3276751274189198	-0.8712398526568499	-0.8200977279442755	-0.8871490981950124	-0.36694216452903106	-0.28567453215574595	-0.7315111614631746	-0.5268604658666466	-2.198088572255394	-0.6421384115021033	-0.5669087223357886	-1.7885586855958195	-1.2654309361164893	-0.23506533550648107	-0.9244452074689743	-0.6166760074007646	-1.3418384743036365	0.16568841814114285	0.11006703741590855	-0.3567532518423351	-0.31215794017936926	-1.279650157616508	1.4324944499205503	-0.09558796396076388	-1.0319845500443865	0.10591599345991784	-0.5353848591362288
-1.3974936251460792	-0.9310124657798745	-0.5966043082799993	0.14789717379973105	0.3890708331375064	-0.6902692103071012	-1.115010852872701	1.1830972886346767	-0.9325518363369486	-1.6520993805912814	-0.17514513993317807	-1.6549123351968973	-0.07734206374786459	-0.4057422605422091	-0.1439932888737502	-0.6895605563227055	-1.5502554796796197	0.40002267062115865	-0.5401193356193745	0.6577509468828727	-0.6687043556561361	-0.9340041497689917	-1.4397964624258734	-1.3235491570830007	-0.8141094720674493	-0.8330092815848765	-0.8610375683401295	-0.3813446654613114	-0.161615420221224	-0.8046926215112924	-0.49386318746660596	-2.1826164280373592	-0.6690283038545048	-0.5508888168004674	-1.8663853078894217	-1.2658354652657238	-0.29885147600451595	-0.9172569589532749	-0.6460887803349484	-1.3965332599339586	0.18362029377756595	0.08535543121211092	-0.42334503346138497	-0.41328978614683365	-1.284690719700751	1.4365027589178783	-0.15799715611858106	-1.0133639919232902	0.10927515223943099	-0.5883162053960254
-1.3729294149811189	-0.9544436016339068	-0.4689751022469548	0.1550538285688126	0.39832968392412327	-0.6927911604967354	-1.053071007484971	1.1993781859794634	-0.9639767221678086	-1.636585691856212	-0.1585538981905535	-1.6009757821568886	-0.09771778202104661	-0.3748408446113741	-0.16963978300298455	-0.7256230284729677	-1.6066611208266663	0.3656661722200862	-0.5872363171493014	0.6335268579777457	-0.6784989449558847	-0.885718108793984	-1.4702334424829864	-1.3010317925370891	-0.7743822536323828	-0.8424986757536056	-0.8563271802823371	-0.3917414451177378	-0.04616023182789143	-0.8480378055816186	-0.44863738234186556	-2.163605849517675	-0.6950984284855702	-0.5321025152306543	-1.9434068582117714	-1.2570281621579376	-0.3565145729655938	-0.9138498305783292	-0.6757246979166384	-1.4379281511464599	0.21195741094675807	0.05780497580050066	-0.4852820646161481	-0.5086620910432597	-1.278708776045219	1.4366607926059445	-0.2083959331441096	-0.9947135452658842	0.12102684189938959	-0.6228002543205589
-1.332314631314174	-0.9649221855127829	-0.35542615464936766	0.17257559030513459	0.3957434710916211	-0.7057926279665117	-0.9938000832672389	1.2241529414623762	-0.9916128160759387	-1.6366361428764886	-0.13830028154423854	-1.5527337647566921	-0.11622290963653312	-0.3518142955430429	-0.18883983725395265	-0.7750323886716671	-1.6728572370316113	0.3287419058363329	-0.6340819699845026	0.6040264463569518	-0.6661608146873633	-0.8384055625895221	-1.5079559472836936	-1.2846037911076376	-0.7485504632222117	-0.8550889349459743	-0.8947767680085178	-0.4006946845607916	0.03491162318504341	-0.8623839174566692	-0.4007650736662626	-2.14078890236821	-0.7117846682327683	-0.5117160891417335	-1.996505627444219	-1.2443822291883955	-0.4107894244912019	-0.9082779871521385	-0.696823409070473	-1.4646770683349708	0.2348066875309	0.025907205181355412	-0.5353518503688997	-0.6051780368700599	-1.2591502829775958	1.434424376474818	-0.24311444596914972	-0.9724295065513686	0.1424964813192498	-0.6287656928040476
-1.2894865536255402	-0.9647824710610642	-0.25236773170295546	0.20916742851147382	0.4051763604268583	-0.7383843228255824	-0.9378630739858833	1.2504165283115682	-1.0229119751793185	-1.6389758089418183	-0.09909558334359095	-1.513315830090049	-0.13443021512583925	-0.3279673826107052	-0.2028066078591459	-0.8342821140288574	-1.7358130186127305	0.28216923643220426	-0.6859999620294358	0.5682741975642879	-0.6377592449160565	-0.7803530578913083	-1.5445217886453286	-1.2715192483986724	-0.7325140010101421	-0.8716281270660389	-0.9695158542627802	-0.4076409507157379	0.07553654284849536	-0.8505380521719369	-0.3501664462533426	-2.1360426371270536	-0.7260153825473924	-0.4895476001773056	-2.0098905111673906	-1.238995835625221	-0.45718418520403076	-0.8994257922207682	-0.6983546430309444	-1.47585384593956	0.25232129713631324	0.001101319852575524	-0.5790229689709299	-0.6885444084652939	-1.233701203959671	1.4300473222053351	-0.2563396826803384	-0.9397271780373859	0.14764254085527673	-0.618938083224234
-1.2451242607627804	-0.9367134969438938	-0.15319188924428156	0.27160322014774857	0.4356922795419953	-0.7632077068910998	-0.8824658130081813	1.28174214180611	-1.056640718340772	-1.6308847265649504	-0.05320534237144244	-1.4856818313519802	-0.1560942650684536	-0.2997305836579981	-0.228459291560995	-0.8983590357702866	-1.7936279323986235	0.217832712542805	-0.732875762497384	0.538047490508949	-0.5917994161803177	-0.7243280836684387	-1.559085563519693	-1.2652259580127363	-0.713434405215579	-0.8849954705052957	-1.0740502353914807	-0.4174989731985124	0.09214976051829488	-0.8213874498802781	-0.30705364317000516	-2.1524249074755604	-0.7258567178271338	-0.4813090581926299	-1.9872720366230934	-1.227814122293668	-0.49175880969769104	-0.8972452300608034	-0.6806184908757331	-1.4753201234134974	0.269217930467952	-0.014632818561203608	-0.6083250752701627	-0.7591561982788096	-1.1978770672868662	1.4140763419113243	-0.25652462566697737	-0.8973836616679944	0.143435543278378	-0.6113673802109968
-1.1958700850907191	-0.8744212974948379	-0.060775137634698696	0.3385420271345213	0.46242460061012	-0.7662446102608167	-0.82063928494387	1.3143670990384955	-1.0862068874167141	-1.6163422199702062	-0.010993556983131711	-1.4783915203953382	-0.179434819339343	-0.2608791530297888	-0.267549537409475	-0.9588377960527772	-1.856821900904618	0.14755711328468712	-0.7700101091338629	0.5337894055103405	-0.5297565822420347	-0.6698088747381398	-1.5534331893551672	-1.2788464026159072	-0.680815575148779	-0.883609421199548	-1.1862726759241726	-0.4117330376453836	0.09394578405016482	-0.7715795071992213	-0.28187405224322676	-2.171278127739042	-0.7063976232068445	-0.49808937275598186	-1.9439600640914594	-1.2119495443541308	-0.5106361771238809	-0.8896227707661579	-0.658292484160616	-1.4705009229575858	0.2897696029572951	-0.02230085405979574	-0.6086092691005446	-0.8252760972091708	-1.152392846304463	1.37490793176898	-0.25663704199218934	-0.8619102388589897	0.13852022468088024	-0.6055820704206154
-1.1553600975422256	-0.8153697917917369	0.014982415215454703	0.38851388516454666	0.4665353911285389	-0.7644180669297547	-0.7579807691628778	1.3403238963940303	-1.0954495008963785	-1.6014812413099666	0.027837265404076883	-1.4925903310364974	-0.19302086239881355	-0.21245576693490942	-0.3101616500757506	-1.0107591311426607	-1.9154903178379812	0.08378395650465267	-0.8129252643496357	0.561331667675253	-0.45671782503875163	-0.6098724125343378	-1.5420593322042833	-1.3037302719866735	-0.6434268461333384	-0.8503666537533474	-1.2841038125090922	-0.38267305146962866	0.08994922718194835	-0.7103272539888466	-0.26970853750783336	-2.193852658115437	-0.6789448488706684	-0.5252308434620098	-1.8889812943898299	-1.1939479972132045	-0.5244941009549536	-0.8709675543801765	-0.624697672746451	-1.4643474161865202	0.3248991772895035	-0.01828875351886544	-0.5894735511881585	-0.8846949032985068	-1.1080803871934954	1.3137153721897064	-0.25537507808336185	-0.8415774945864228	0.12508895563116582	-0.5939478760069913
-1.1374693042002382	-0.7764337594665228	0.06970223875613846	0.4331827652316648	0.45650380918604744	-0.7578513135563947	-0.6908611292809739	1.3626894520296915	-1.0800224916325263	-1.5794436050153735	0.0833236522545016	-1.5186709779324166	-0.19787302063433887	-0.1693271720386356	-0.35278923667356293	-1.0438972548412755	-1.9485536403472419	0.028891244422228523	-0.8543971016476319	0.6086013955402401	-0.3776450060295502	-0.5554232391990424	-1.525236790047956	-1.3341865725582494	-0.6114662001747115	-0.779973281734768	-1.373656929844518	-0.35453841158449734	0.08436294678214454	-0.6600685092710504	-0.2779715097055272	-2.2207821845554023	-0.6450585979011487	-0.5470494509718231	-1.8280836715364217	-1.176900611217754	-0.5400122650494061	-0.8448800440041978	-0.5753249958250147	-1.4596537975014467	0.3635939993550204	-0.0033856681327120467	-0.5521494281313254	-0.9356305575870392	-1.074770573451601	1.2413598875533591	-0.2493336071865039	-0.835036174925446	0.1074399568678771	-0.5641630668114568
-1.1407263675617012	-0.7253766465373543	0.10309148628389805	0.47722371765678356	0.45081622941712585	-0.7345111707018847	-0.6249820158870243	1.3780199034921667	-1.0575785717673842	-1.5485675806060653	0.1552324337059976	-1.551213046356604	-0.21147244895790798	-0.13397011573191872	-0.4008636471723589	-1.0544680332996705	-1.9605622311430424	-0.007528956653146313	-0.8786697144632972	0.6803622326907021	-0.3115990299204143	-0.4986033609728858	-1.5056317084863122	-1.3769117067608847	-0.5952051810316181	-0.6827592952526824	-1.4481869752086418	-0.331059291703747	0.0627459428309862	-0.619647856060914	-0.29556865791911946	-2.243216368378968	-0.6118183390069679	-0.5687234408137283	-1.7704468150470258	-1.1714614529829404	-0.5417935140783383	-0.8056964829814515	-0.5258907617594385	-1.44901074242292	0.41443179110776385	0.020295851335163727	-0.4970459668071105	-0.9832179619227903	-1.0529559422721972	1.167357021441408	-0.2371745123982897	-0.8390839366999934	0.09047244878349923	-0.5151680622863237
-1.150057413948595	-0.6521253818022938	0.12413393892729394	0.5249677228199905	0.44609282320756255	-0.7038428479769696	-0.5613483747176644	1.3862460727583765	-1.0349069845849124	-1.5302380943018057	0.22509494860867033	-1.5903438067331015	-0.23369533367661402	-0.0979523847102958	-0.4656684724488357	-1.056683530467646	-1.961892108140263	-0.028394295329968743	-0.906088986446961	0.7724166187475756	-0.26482526807466816	-0.4359390123437061	-1.4756093813601876	-1.4403236025787824	-0.5907837324931864	-0.5627483468739101	-1.482098052942256	-0.3108209401652688	0.025272154544397123	-0.5821100629344617	-0.28259238892131855	-2.268657370773768	-0.590617710195268	-0.598216114894771	-1.72356823875448	-1.1690782486472338	-0.5211494186750811	-0.7670390459682317	-0.49142260836279306	-1.4238276729395463	0.4836292882249267	0.04275523399770751	-0.4367495091277339	-1.0245451952219975	-1.0418857716427363	1.0941299570708753	-0.21255896351001163	-0.8466756249227195	0.08037350817160757	-0.46034536474890186
-1.1368363356447928	-0.5691281821424903	0.12463461232352266	0.5780663164372286	0.41815963615395485	-0.6937814550738186	-0.5071290174965528	1.394409079481774	-1.007546130269375	-1.538981886753502	0.29278255152133537	-1.6298824851353735	-0.25496451832833794	-0.07640374306109046	-0.5422984762058006	-1.0511393970436484	-1.954448766737908	-0.0409099404280033	-0.9588699544792856	0.8662547009451702	-0.23702632185596317	-0.3903948649130769	-1.4302521704003168	-1.5386639714128212	-0.5778020188772836	-0.43628535765679344	-1.4730489050758075	-0.3067658670872482	-0.023738253365826717	-0.5487999594970926	-0.24447013539103618	-2.297254044144318	-0.5683668720447134	-0.6380466196881821	-1.6863505261169653	-1.1559310512971188	-0.4933948482079593	-0.7340390267682938	-0.46825019091575665	-1.3922987995985108	0.5640031767549528	0.06942924272892267	-0.37691378993094676	-1.0683893571551195	-1.0393515883411228	1.0219612395204254	-0.17691936208484987	-0.8466798947136205	0.09763078394623034	-0.40255584167795166
-1.1120289984850262	-0.4890547629601095	0.11421493768124773	0.6230147533312639	0.3733725560519273	-0.7190625752994096	-0.465636984916279	1.4080281268080608	-0.9809566264170304	-1.5641096480400396	0.3736643524953748	-1.6676132708474125	-0.27519299869644187	-0.07616264375754658	-0.6153849496408184	-1.015505469966024	-1.9328779633538833	-0.0464932049908078	-1.0106899667177907	0.9565823552091292	-0.23188054281913972	-0.37056778796765	-1.377234792136397	-1.6654308531129494	-0.5570769628122891	-0.3189643162864791	-1.4186425294023706	-0.31291839175734887	-0.08426505540946196	-0.5146715935392558	-0.209620304505392	-2.3243069054337395	-0.5364828187355999	-0.6863349255111613	-1.6611324336990148	-1.1461695870438562	-0.4783268367213623	-0.7034065656112245	-0.4437389055836851	-1.3582936107137626	0.6496694774757585	0.10379922151428134	-0.3192827259031837	-1.1125228740224329	-1.0446225307255121	0.9590398871716962	-0.1367214599890097	-0.855420156688829	0.11527978270951852	-0.34223921900076354
-1.0833148620293989	-0.4178923996617153	0.10581684995959587	0.6602689261736834	0.3231137039812686	-0.7492775631734835	-0.4342928168516492	1.4303816514831866	-0.9522739424531148	-1.588045503972542	0.4625945338834524	-1.7003707199892086	-0.2995006382984114	-0.08833033068704538	-0.6916992851944305	-0.9410140943838913	-1.8951600713543502	-0.0481744110487525	-1.0545020140077956	1.0390845321930366	-0.23744502783082339	-0.3772842015284639	-1.3186887081259653	-1.7945168146915418	-0.5277180799165568	-0.20388486408988057	-1.3218751786806018	-0.32456952971884256	-0.14210186725333668	-0.4876727186162338	-0.17674905008396394	-2.348033978713677	-0.4983806194849225	-0.7366572088569708	-1.6490653493477816	-1.1344866093317303	-0.46198097267053023	-0.6864311427496353	-0.42375976498888895	-1.3172362205103878	0.7369995604721087	0.13002278553724572	-0.2714520430564719	-1.1405719308971	-1.0582666053979912	0.9007925008700299	-0.09787618012878149	-0.8873966207495704	0.1176515849148615	-0.2821398103358511
-1.0607795047176536	-0.3377644577664689	0.1016508694362573	0.6954242723770933	0.26157019241804946	-0.7694883751644145	-0.4125030883721276	1.461692226277059	-0.922721365455819	-1.6203278505720622	0.5372651721503549	-1.7160021387368882	-0.3163861489580395	-0.11784151167277053	-0.7740360749021985	-0.8334977956883682	-1.8567722786286036	-0.03531185041495199	-1.0989961514887079	1.1099268192351022	-0.2340640749123329	-0.4011838483233311	-1.257360084710217	-1.9164937768062924	-0.48096764988016416	-0.0953097564790136	-1.2073950965344127	-0.3388856649973317	-0.18849509672860665	-0.4729742992670931	-0.13439239087230143	-2.357420186049906	-0.45357294693760125	-0.7739825624353355	-1.6587397058291462	-1.1106985365343647	-0.4394491405246549	-0.6794045347428873	-0.4247446792951221	-1.2773404616872654	0.8338052796663206	0.14207305443781146	-0.22427156124593642	-1.166094873266926	-1.074560053522156	0.8411132335764859	-0.06189207706184283	-0.9356879558446408	0.13357807574169075	-0.2201331566850989
-1.0601968382990647	-0.26995864897886945	0.10694100343414839	0.7173458284816662	0.1874436937895607	-0.791662171072584	-0.39556214852100335	1.500985343386295	-0.8911911410154474	-1.674833871603446	0.6015115095113636	-1.714197509390862	-0.3261506991175314	-0.16653730866905636	-0.8484471168767735	-0.7105996936623864	-1.8225180214949657	-0.0006707033691483455	-1.1379544299063984	1.1752649261702712	-0.23723371827341824	-0.4319189691905181	-1.2040298980948503	-2.022972266440833	-0.4262725504910033	0.0023674917656398174	-1.0856218099989392	-0.34009067150023226	-0.2334644516921231	-0.4599995347643075	-0.07587945760251671	-2.3548854422472814	-0.4114436859775027	-0.7917332148994871	-1.6936726332074639	-1.0833532454573196	-0.41684954347006997	-0.6677347238809802	-0.4502024057183395	-1.245536878222523	0.9350213423528487	0.15248216819978963	-0.18266300089773888	-1.1917693825070423	-1.08989225970433	0.7779811696436671	-0.024577109757720893	-0.9894104649663193	0.16438467406946264	-0.15883642200129858
-1.0736568517529361	-0.22621780258236562	0.10897676035655171	0.7388157927889117	0.11043511679591478	-0.824724806019422	-0.3970949144219854	1.5465947147767154	-0.8578327819971132	-1.7460864781779093	0.6593778370236818	-1.6983017597624808	-0.3355906566226464	-0.22686849543117305	-0.91943532519539	-0.5904884822345637	-1.7956078612116506	0.046474228414492315	-1.1781864458076616	1.2347606271834377	-0.2642774284813949	-0.4834161421964257	-1.161677102231439	-2.0984775235881474	-0.3735829767961572	0.09260266395355794	-0.9665567643290407	-0.32530158145098026	-0.27697757135952805	-0.4487711546223351	0.002709095460240135	-2.345133483288526	-0.3783809804607538	-0.7906929007077641	-1.733624891981971	-1.050045546485038	-0.37865433671107895	-0.6639472648967383	-0.48946047439334467	-1.2063396679996876	1.0122683765745497	0.15797829200433602	-0.15999208397408604	-1.2081248256920258	-1.1037428822321125	0.7289667818448049	0.016817482251661985	-1.0293287401037037	0.202033009528031	-0.108845411761338
-1.082912444934546	-0.17358634631919972	0.11076690391476698	0.7686810636521952	0.03904102338076909	-0.8563262063014102	-0.42186369569349325	1.5980120323656923	-0.8424737331264943	-1.828353173116518	0.7049062626925022	-1.6636189375390287	-0.3465431489708359	-0.30672246346076926	-0.9912931684663793	-0.47451717792354237	-1.777669408431975	0.09573326940327356	-1.2106592147305901	1.2759743328221431	-0.313215156720573	-0.5590195670024605	-1.1257877998624701	-2.1355401191918326	-0.332063174584126	0.16509192184956178	-0.8649628917216239	-0.2842820085501908	-0.3143583223910876	-0.4264810774444114	0.08481371752628615	-2.312930328802832	-0.3534517307229771	-0.7863543706705335	-1.7893502647407395	-1.0263410177511012	-0.3104731578481778	-0.6757692080023634	-0.5451042853739985	-1.1602668558234668	1.050461423033156	0.1599476781706412	-0.15061368757148022	-1.2054838878006005	-1.1142331300370665	0.6972067994430409	0.05983304514393586	-1.0445718936217763	0.25173890054181697	-0.07526200630233995
-1.0765618001564035	-0.10282608802819056	0.1235529688543127	0.8033332075671549	-0.024190662104069997	-0.8661323232691365	-0.46237463881574614	1.6610061417300404	-0.8407305490400725	-1.9314813649395206	0.7305790685486693	-1.6197269579656912	-0.3671430704176594	-0.4010267339040655	-1.0593506141519093	-0.37770642028787316	-1.7647477677574865	0.13816370800855043	-1.2363826823722182	1.3126273303645126	-0.3771676029554114	-0.6374034049301252	-1.1010759400981267	-2.1424167364183644	-0.30581324368170376	0.2238701259663388	-0.7823081237607754	-0.21636159081843429	-0.3420672439976441	-0.3800711971747411	0.15792442831868642	-2.257846433280023	-0.3378723662861546	-0.787091454268256	-1.8618292301973625	-1.00585073693119	-0.20340944243794615	-0.6966398501874952	-0.6078117786446675	-1.1232790998813136	1.0725606771311802	0.16941050886334905	-0.16277373873812798	-1.1867814545938462	-1.1107694813865858	0.6676449219752952	0.09891403665380179	-1.0453575351476379	0.3201670039864674	-0.07274020459884038
-1.0655120974269097	-0.045410263711059974	0.14170474113457596	0.8398433291625491	-0.0867679626460954	-0.8565770809276045	-0.5085007535168874	1.736145505755066	-0.829014177246733	-2.0447691309707334	0.7304705239576709	-1.5778941485864635	-0.3802706681817742	-0.5002375317324683	-1.1138559905974352	-0.30798564079736684	-1.7706825919689642	0.16061536986174102	-1.2738863375098517	1.346357344810011	-0.4477136900092982	-0.714568623504733	-1.083580496255546	-2.1315848786629177	-0.2826296763891225	0.28143413594735306	-0.7275347651913175	-0.14258475922957703	-0.35521785774113523	-0.3102082462374084	0.21025798583717203	-2.1969700527585987	-0.3239476482177431	-0.7758299365157033	-1.9338449419498562	-0.9691485107501162	-0.059346086872382686	-0.7267842203959676	-0.6663526227213901	-1.1010785974553443	1.0721434111001713	0.17770707186182605	-0.1931092771478405	-1.1521645000065905	-1.0959377565461095	0.6420147311106633	0.1312282906525408	-1.042612059598024	0.40781099814906757	-0.10767987315888068
-1.0657258815085502	-0.010873532780196763	0.155071776147104	0.8709171456929674	-0.1494044362946513	-0.8308074153773198	-0.5574210348507525	1.8258272933274857	-0.8077595642631656	-2.145885588360205	0.7119053787268881	-1.5378039650133444	-0.3733739108552792	-0.6157178358104023	-1.144293213930489	-0.24672525742641768	-1.797205698499356	0.15932852078035106	-1.3063779487032476	1.376495045071901	-0.5265634600412381	-0.787720802485653	-1.0746254478687618	-2.096936212830477	-0.26979508627975257	0.3342235609883537	-0.7126603445196691	-0.06879970234035841	-0.3547243557796755	-0.21680130657458418	0.22242770137185267	-2.133979968093039	-0.30422789012845747	-0.7512169424550288	-2.0125171146937126	-0.9231772905844128	0.09645027860115117	-0.7522948960145136	-0.724289437321243	-1.0993204526636111	1.0368870724041135	0.18338127845800725	-0.22794885717239458	-1.1105295400313384	-1.0786790944058127	0.6138607901366028	0.1567504228086543	-1.0406394162015675	0.5050012278847575	-0.1698931450164325
-1.0823172029817427	0.018899276114026375	0.19586721127191117	0.8973847258906416	-0.20358611725121842	-0.7788939729920756	-0.6079247766776552	1.934845842220732	-0.7829846029101379	-2.2328978323935864	0.6822485843640723	-1.5008270118129363	-0.35890778668136425	-0.7339441670209069	-1.161549742380424	-0.19529445820584243	-1.8413397507877203	0.14641258852566313	-1.3236223946346994	1.4151702769614356	-0.6161665386611573	-0.8429788869432363	-1.0790775109172688	-2.0408514712298143	-0.2692491806370913	0.3810951906107456	-0.7314322164541252	0.016027820283632498	-0.3330466753578458	-0.11665127762272051	0.2112115672753398	-2.0580439771603833	-0.2824870457215921	-0.7245186549248471	-2.0927004839869587	-0.867682047187823	0.24260950598608427	-0.765435318565699	-0.7790791429269615	-1.1187542317008035	0.972099918779266	0.19395450773384426	-0.2608163042527828	-1.077556856339962	-1.0639863921602526	0.5750515474671372	0.17007719684584074	-1.0350161015843962	0.5870484127709487	-0.2449485331119731
-1.100367286423777	0.05857477273248159	0.2850862658131265	0.9271854836400208	-0.25317318052420185	-0.7242121071002339	-0.6505201621438499	2.042835743988186	-0.7528883427669795	-2.3028071805531845	0.6365593518937729	-1.4675441642539429	-0.3312437921068208	-0.8397554496787965	-1.1822755262809284	-0.17364888915959784	-1.913793235998245	0.12912611353832787	-1.3457168409843725	1.4631876618913955	-0.7146289661323078	-0.8920528283620305	-1.0851772737704928	-1.9701361336678758	-0.2718160986589653	0.42690206537562175	-0.7790563765808394	0.10864881499976282	-0.2916612772619807	-0.01944093254068526	0.2086322765130703	-1.9694597847696644	-0.2555631537862786	-0.6879443802023897	-2.1586669119331137	-0.7919251698817581	0.3791170742305503	-0.7603357189793848	-0.8253393367478417	-1.1517665397098633	0.8885938940924207	0.20595239934275317	-0.29019591796030153	-1.0458104864172992	-1.052320410409723	0.5339436329712475	0.17102004344438984	-1.021809638326301	0.6546608738282419	-0.3176304607806905
-1.1263609156444114	0.1067558125579855	0.3848147383412227	0.957033551006264	-0.29693691396033983	-0.6906961373025542	-0.6783395650431874	2.1396007595759343	-0.7216877262337875	-2.347699129033099	0.569285826494917	-1.4370057891723598	-0.2938620957971287	-0.9389349359093367	-1.2028249073619124	-0.18830297444218197	-1.998438914425827	0.103537386412993	-1.374507830258038	1.5122126037232002	-0.8220250921137764	-0.9419181720043619	-1.081114402508089	-1.8799101731611447	-0.28398863298893773	0.4684910165119562	-0.8563829245197077	0.1924399497782558	-0.25245618701223715	0.07981128059010947	0.20388117251937907	-1.8751979363781008	-0.2200335896426518	-0.646429779340764	-2.209849699826156	-0.7100387965535997	0.49978217488888255	-0.7298617289095224	-0.8482232050817237	-1.196897488604798	0.7973235521197023	0.22193794875648604	-0.31111430626326547	-1.0159655917764623	-1.0429304271416764	0.5039890657331543	0.16916698724493348	-1.005020820501914	0.7148359641692329	-0.379589433306797
-1.141493475148764	0.1428566638141836	0.4684555355150188	0.9709597818610035	-0.33739043420171366	-0.6523739378241042	-0.6938043976550388	2.2259108704582546	-0.6918836957815304	-2.3579596052818625	0.4823697502953676	-1.4166164145720463	-0.2675165497362382	-1.0264038845391752	-1.2142818062718228	-0.2297667316588959	-2.092334185102736	0.06527586441701219	-1.392607715268694	1.5688707681612066	-0.9481847241648802	-0.9896124122015916	-1.0747309297547147	-1.7796585789875945	-0.30604554395517597	0.5014274334377491	-0.9537727525587785	0.2664512024274048	-0.2248686183470233	0.1661417647518531	0.17770179136227487	-1.7790222713570383	-0.17946830949653117	-0.6266544795259046	-2.2512591838447182	-0.6271806738560857	0.608970804222216	-0.683337787127358	-0.8450183862649576	-1.2533464945965145	0.7012308824721525	0.24743172251569567	-0.3262153329776539	-0.9959955083818237	-1.0395581361964266	0.48213731668320736	0.1584801836836852	-0.9934112590409502	0.7592777421435584	-0.4336651265580976
-1.133952346465016	0.16692844154438785	0.5259810194081556	0.9732994574585877	-0.37346514455979296	-0.5945143266671378	-0.6947437386254849	2.2951219786793686	-0.6734494391171257	-2.3218745130289906	0.3811659897843844	-1.400900148875006	-0.24211131847823228	-1.1086938948825003	-1.221501942726934	-0.2849142834276931	-2.2085842911247173	0.011260818989176757	-1.4091964501878924	1.6249664096646135	-1.090806935993869	-1.0406368449412269	-1.0685329596283621	-1.6753663793816274	-0.3262130793638362	0.5157586602217038	-1.0663157224563493	0.321527813645308	-0.20400400263218885	0.22508318399238886	0.13269022700117591	-1.6886731147413374	-0.14084856103929586	-0.6296028139167963	-2.2878877097323223	-0.5474928285128959	0.7033237588988123	-0.6342846467933739	-0.8335841467410345	-1.3192533777044733	0.6135257882327434	0.27020886074762684	-0.338237593196237	-0.9825841368288467	-1.045266006736267	0.4749970673223764	0.1327586032086478	-0.9945384838389248	0.7809405600235811	-0.4756139204410995
-1.12481831678081	0.1839327126193763	0.5736205653927333	0.9658073344972049	-0.3994769460366288	-0.5250440617575418	-0.6728347287528906	2.3505847067484376	-0.6644956573087005	-2.228098679089771	0.2767259923936304	-1.3739188189781768	-0.2133631175117508	-1.2035993480047626	-1.2220806677664138	-0.3431532892739453	-2.3239759317716273	-0.04882673085959569	-1.431403950160368	1.6611957348701645	-1.2265068032478454	-1.0865346721266227	-1.0509356712062408	-1.5776804748077686	-0.3440614837089927	0.510311598529575	-1.197184610389414	0.34808319586110875	-0.19584099477787795	0.25652946724424874	0.07642052055069333	-1.6030957409218527	-0.10519810948975772	-0.6466350431274719	-2.3275926000240417	-0.49250764360881905	0.7609723348080243	-0.5810827333963167	-0.8140089749046538	-1.3932799071831823	0.5492192828208313	0.29008080520231283	-0.34568261035881936	-0.9653973723249976	-1.0583659072515028	0.4704428237662729	0.09472924828947137	-1.0083726063595286	0.7804093192581303	-0.49835251899450306
-1.1203623858242644	0.18964737446161156	0.6170232808450723	0.9563196058790597	-0.4229373423906866	-0.45887037746232034	-0.6276539190918486	2.4014636388534463	-0.6565748734774143	-2.089954326006008	0.185046014700257	-1.3428452554467774	-0.18953065478526	-1.3015733377175835	-1.2116079109022497	-0.4012144084862726	-2.407832616010559	-0.10223689791737675	-1.4555446670827632	1.6811296963310411	-1.347865012577898	-1.1203093378169515	-1.0217317380228559	-1.4951658105840304	-0.35890547118390137	0.49459432243987295	-1.3379109376307983	0.3367898584653229	-0.19984159674413865	0.25802203869361984	0.028233151928559207	-1.5253437506540954	-0.07048831306746677	-0.6672827140358388	-2.34961739020965	-0.45430162428602633	0.7753191340519295	-0.5211236128407626	-0.7778787786162403	-1.4685347833579017	0.4904164635394501	0.3219541330853512	-0.3567489458752087	-0.9520732665458244	-1.0709534102026192	0.4634222968964017	0.05250422600675061	-1.0287779370774195	0.7675629516572446	-0.5030782482371949
-1.1220055889615794	0.1802933215355904	0.6432897408113857	0.945829773558272	-0.44618889248639954	-0.40848859068962906	-0.5619596918571614	2.4476384653890397	-0.6452968462204264	-1.922163692132179	0.10896831692041054	-1.3206577781888496	-0.1677595227298612	-1.3885569565805482	-1.1934755579273273	-0.4466806149663001	-2.4752792135711	-0.14139387710824217	-1.486133208958986	1.6773059644844648	-1.4672001285527885	-1.1554146798123426	-0.984507544200617	-1.4029290323503685	-0.36379152026927863	0.46966785082815676	-1.4684360694334129	0.29172755043705423	-0.2064917379297122	0.23626231685303628	-0.0031300155488057286	-1.4554681790481854	-0.027437285637294202	-0.6839743919640218	-2.35185270177229	-0.4191735441421908	0.7566063385468904	-0.45496827277542334	-0.7366239500782081	-1.5368669644151716	0.4337263836555853	0.36266176416121293	-0.359664085620187	-0.9606987993459924	-1.0806293828087787	0.46540969024633194	0.011900174606920836	-1.0551011979846787	0.73987940510212	-0.48918184935425496
-1.1252919952362093	0.16146594724915542	0.6617815931343702	0.9297100968307968	-0.4569653594169879	-0.37509145624119905	-0.47345588023218255	2.498625676138869	-0.6302640072373245	-1.7364944779478126	0.05700761919241841	-1.3148131287155524	-0.15362468384237193	-1.4686582862332611	-1.1765439820396673	-0.47751699343200593	-2.531198556413193	-0.16869049610196546	-1.5182140586561998	1.645167391505837	-1.5767484815078339	-1.1935140434941238	-0.930428072464341	-1.3074246753104448	-0.36224672345068454	0.4339892231465184	-1.5698627093287185	0.2312140156804654	-0.21232881440828985	0.19933064411211537	-0.019950015894287642	-1.3919847549847997	0.03158221256747805	-0.7215283347594024	-2.3523114578676414	-0.37772249751358355	0.7360009659486102	-0.3830287380270367	-0.6942726349101903	-1.6050068483858457	0.4109985895867999	0.41595740433198686	-0.348701093314846	-0.9848117105285705	-1.083032487663757	0.4729953072735323	-0.02765949286836229	-1.0787472999967478	0.6856177220694744	-0.45706596295380536
-1.118421561710549	0.1447513280862666	0.6821155456887631	0.912846368856296	-0.44688852745185537	-0.3526799896345299	-0.36838686514425817	2.555035842350115	-0.6162267880150836	-1.5445094266625634	0.03199814139235359	-1.3256376414475053	-0.1492410098502766	-1.5430201999977156	-1.1676155235428847	-0.509256281327483	-2.567393044539045	-0.18434320647214425	-1.5388727239962825	1.5995531899990048	-1.6619101462822807	-1.2359416069471074	-0.8465626985187317	-1.2324600625519744	-0.349989012353772	0.39551981694360366	-1.6470173792023615	0.1681012860097701	-0.2120820634275598	0.14090063894687233	-0.030641050079915168	-1.3448580837148607	0.09539187423148679	-0.776198478314566	-2.342781024867171	-0.3215545045535932	0.7483971038918084	-0.31970369157921025	-0.6431263427732327	-1.6778560487629477	0.4066410645794215	0.48381742340286504	-0.34281053028511094	-1.006118338143043	-1.083699796119354	0.49231851731441223	-0.06425281989128659	-1.0932432401070722	0.6034632158165254	-0.4140840780368064
-1.0998474976762593	0.12323189485208799	0.6647572935081832	0.8899528151689026	-0.4314582697311523	-0.3375526898059514	-0.2573448342982274	2.601758077590078	-0.6000284282880387	-1.347747294394869	0.012202824130254425	-1.3478120653286072	-0.15191806266987715	-1.6075440097136664	-1.1672689074764584	-0.5401789078581227	-2.5651947777115494	-0.19996033576173172	-1.5331220630497362	1.5405060832248232	-1.7391790077736302	-1.2805963023211953	-0.7322166968390632	-1.1624798116590789	-0.3329381722808721	0.3716095324239711	-1.7051539734264956	0.10467599492535282	-0.20729266734257226	0.08464887891713288	-0.056102094558927854	-1.3271786709841382	0.15062608553866058	-0.827010595696837	-2.318790779645599	-0.26243168998180494	0.8018539361622816	-0.2706885843061554	-0.5914837461616498	-1.746058723619041	0.3977041769279259	0.5424520555032141	-0.35349794069432455	-1.0181426431860887	-1.0881326308601067	0.5379136307714678	-0.09444929537636174	-1.108558980070469	0.503037246873094	-0.36893005299704523
-1.0861150143144147	0.08545106250571557	0.5977851417616697	0.8554426001045321	-0.4180155322356966	-0.3037286283620678	-0.151321568065723	2.6478125945203157	-0.5810233043204784	-1.1639006233179967	-0.0035401617345672347	-1.3720130259617578	-0.16445670881367963	-1.6597216563922998	-1.1698282957526591	-0.5639321639911765	-2.5121584891059685	-0.22289827238300472	-1.4999935831145534	1.4624684870003257	-1.815645675574828	-1.3078681630154703	-0.598516587740191	-1.099684440144249	-0.32194649767438616	0.3744488787106775	-1.746520842908391	0.05050416674716962	-0.21672583598293538	0.03854584709263788	-0.10136150607796453	-1.338801917313959	0.19543753581741716	-0.8868403244360611	-2.2854994794712318	-0.2166275579429592	0.8775086163857054	-0.23211672168002712	-0.559066215129153	-1.8058905885627083	0.38589924554430244	0.5916273487302989	-0.36612734227781407	-1.0307548439684424	-1.0940391051069702	0.5833171882429878	-0.11811111866687649	-1.1202155092313482	0.3935372563703065	-0.32191646409609
-1.0799823454626507	0.033743084691711736	0.5233501224109889	0.8011827704370221	-0.4003993503443186	-0.23438160011095244	-0.06119254746013063	2.693241501502702	-0.5595851982751825	-1.005314147455888	0.00041568558182301376	-1.3977673384370575	-0.17415098633665688	-1.7094914411952815	-1.1658360214161427	-0.5841276874457286	-2.4410596920306724	-0.2403863734936913	-1.4380929561761726	1.3805323932227547	-1.8737597170013458	-1.3126515941541936	-0.45937143094228716	-1.049328632067483	-0.3158524871669513	0.3951947865134153	-1.774313990590611	0.021481194423039477	-0.23698773208910145	-0.00893610860894186	-0.14808699654819382	-1.3676367545317358	0.21541417964426435	-0.9469779488553467	-2.2514210977607236	-0.1784303327321063	0.9612466821480361	-0.19938927275008442	-0.5535222248350832	-1.862822299486083	0.360768210410842	0.6381453673606501	-0.3713892341070075	-1.0575041001069831	-1.104378414094587	0.6002698929628683	-0.1399597754217191	-1.1261163602571116	0.28106446400833274	-0.285313254076178
-1.0749605154664692	-0.02603425462641415	0.44615667604712234	0.7339945127431544	-0.37972705153916275	-0.16290873950103463	0.014276789936849396	2.732748168161445	-0.5345689775261782	-0.8742865414198981	0.029457393928980825	-1.4336478079841835	-0.17318390100557626	-1.763967359157047	-1.153995369004118	-0.6059565336299566	-2.355133758881885	-0.2512415681641259	-1.371342328819571	1.2991410210210925	-1.9102653996131558	-1.3029971873829922	-0.3265079023182165	-1.001789865806275	-0.3269215951979285	0.4195235010121411	-1.7730922627215784	0.010508643741335968	-0.24888841053676405	-0.047485365128749825	-0.18280240185665103	-1.4065552789240479	0.20497630769010772	-0.9856095265309422	-2.2162183138557294	-0.14339459076363809	1.028493673340872	-0.16188550525172976	-0.5692770064133024	-1.9124349478278018	0.32391675346965815	0.6648263597307534	-0.37273700181775815	-1.0964705645780302	-1.11192535496146	0.6087989232188302	-0.15746771149016436	-1.1406208399492386	0.16259240724460888	-0.25938531807423226
-1.0740802280714798	-0.08800272546782996	0.36807051957111137	0.6665568043421917	-0.3601059455676756	-0.10678324418126928	0.08392221331706366	2.7658182709336474	-0.5022708006422762	-0.7819012637270536	0.06464996243272025	-1.4916080644304324	-0.17398032421940726	-1.8193043460600418	-1.139941944382318	-0.6340221930096785	-2.2222998882154563	-0.2539279397487787	-1.3193640415091434	1.2188996165907935	-1.9234057235718283	-1.2728048423770808	-0.2068477959703548	-0.9604495400382232	-0.37031528628263954	0.4554225516291949	-1.735869048217544	0.021686826932066774	-0.24955585171414815	-0.08329571515643683	-0.20467176294520736	-1.4440873494914341	0.17913284694512618	-1.0116920227010007	-2.1703561971469987	-0.11249208140691262	1.0807404179558204	-0.10836981910200245	-0.5956388533910693	-1.9457533614032794	0.2674115382830762	0.6702107453130981	-0.3568953487575264	-1.1422759099540023	-1.106551138649418	0.6141481241149054	-0.1794432899025044	-1.1719653749565697	0.050141079155987575	-0.23201105462469096
-1.0728813604763983	-0.14312518817504732	0.2930639768153017	0.6020479913124686	-0.3516650759595762	-0.038210846354893434	0.1504335180942973	2.797273217253947	-0.46477025565640107	-0.7368358898649376	0.10824468631375213	-1.5819080619600845	-0.1802078183410023	-1.8722178152884523	-1.121363942179133	-0.6667829814242102	-2.0641834679190283	-0.2468947461518734	-1.2681281396551176	1.1582147848171471	-1.9231670220347585	-1.2223511997367218	-0.0974485310112497	-0.9141533073724304	-0.4372951984672854	0.5041995320492446	-1.6672618280740175	0.06307653834910608	-0.23271610855384267	-0.12566731835750278	-0.22963711310834434	-1.4865230435561805	0.14844255676938733	-1.028029154088506	-2.1075291001278513	-0.06967794742762536	1.1379436816077986	-0.04897485561690389	-0.6300916175016793	-1.9635153331161903	0.19301142039952818	0.6619071986757334	-0.3093144120041805	-1.1961786005518569	-1.0886569446466479	0.6096800807522929	-0.20838142781182323	-1.2060553855135148	-0.03156267735657834	-0.2073175299608013
-1.0695404602201746	-0.18212937389134315	0.2286613187249066	0.5486139295029293	-0.3523821147798932	0.066989246895815	0.2130174830046188	2.8201591119327722	-0.4205144475831825	-0.7199884022813041	0.1679361710228601	-1.6857933614201315	-0.1956811836382915	-1.9186529149190412	-1.101987485108645	-0.6970075376792952	-1.9236928800633777	-0.22858235000748578	-1.2274137616298977	1.1084279448334173	-1.921073492160461	-1.1638504672304872	0.008444370566514637	-0.8804152005106749	-0.5079183532742295	0.5493077781883127	-1.5693331390737	0.10946311973551096	-0.2046471732213036	-0.16952391650312112	-0.28004670455334574	-1.552200977354724	0.11071435293074808	-1.042537571739889	-2.0308403728550695	-0.009363530687983325	1.2021460922593339	-0.006336624893049486	-0.6792988595982408	-1.9713092517688284	0.13161521350769503	0.63098364568141	-0.2436613312188168	-1.2565297725402524	-1.0765302022958243	0.6016107848616156	-0.23083930852265205	-1.2365118040133496	-0.0995829596075504	-0.20271365248109366
-1.067167876098439	-0.2054616873283061	0.18497992657089288	0.5099146629090601	-0.358316829287856	0.19407264964541532	0.2707407311472358	2.818703365707966	-0.37494020788124727	-0.7144797815048474	0.22986689044256697	-1.7751208823763378	-0.2237132729755301	-1.9565305548537169	-1.0829978763265788	-0.7247255095472547	-1.7867502849428487	-0.202474732123526	-1.2071507839696232	1.0666267943579477	-1.9106723661681584	-1.0968964384073572	0.11078726108599257	-0.8847308706321533	-0.5739768077074333	0.585337588173833	-1.4655234330308133	0.1563349938432205	-0.18239104377907372	-0.20488346449406863	-0.3503134742283903	-1.6349501554883936	0.06054607947754591	-1.0688859778154551	-1.9496135583253387	0.04857647582789217	1.2664695116764215	0.015095004940794235	-0.7436568537961519	-1.9757281603301933	0.07757662156771354	0.5787914204548784	-0.18498391717919235	-1.3056741819980782	-1.0825280342479182	0.59578748290134	-0.2450835448268887	-1.258706177118936	-0.1734737206201636	-0.21628687929698814
-1.0728855523211356	-0.2181722947651213	0.15511428615244233	0.4870985249583513	-0.3803396672303071	0.3268469452313121	0.3154801996539095	2.7913148840486954	-0.33523095011530535	-0.7221956344184071	0.283323091424316	-1.8346508073857666	-0.2602617365951219	-1.977722244287286	-1.0541049513609058	-0.75776660417282	-1.636489070939706	-0.16084486783155638	-1.2096078160385273	1.0406403709425271	-1.8799111730058222	-1.0244866367334717	0.19762431437035186	-0.8989393845705591	-0.6401668989622717	0.6143213361899751	-1.3766346011907165	0.2205704770132054	-0.1653166849321729	-0.2290714561291875	-0.4161988102470068	-1.715151831041909	-0.00041139495324267196	-1.0918148758079131	-1.866385307889421	0.08696717150142229	1.2873459439095387	0.026866237298513167	-0.808134114960833	-1.9728123085885465	0.005717072809679369	0.5076735338429315	-0.13981432201696617	-1.3448978508550724	-1.0999853000952384	0.5960748168796427	-0.2560858393653441	-1.2722755726036519	-0.23807581733990574	-0.2322706518588748
-1.0895397514653993	-0.2295402803976189	0.14225264787007066	0.4850599105589854	-0.4314652312730961	0.454115202968634	0.3447041409566753	2.7468875545308964	-0.28952078962690464	-0.7431958716085617	0.3213900815044981	-1.8616876141341017	-0.31570015417301767	-1.9731977183961056	-1.0168034919980893	-0.7969906069532955	-1.4754052385375387	-0.11161844283331676	-1.2280129458307498	1.0151666266573736	-1.8389758159683964	-0.9410182146085694	0.2589602123989244	-0.9095151476155003	-0.7131827465859847	0.6342789517999556	-1.2960191432469994	0.27671226462787146	-0.15877576139380764	-0.24712626711320906	-0.46817950062537667	-1.7899395319968654	-0.06276285228344602	-1.1125698436956952	-1.7862109338137302	0.10488517457892002	1.2314834573798823	0.046469110785990794	-0.8687448180092485	-1.9613098032658463	-0.0782009360596809	0.41057651056908623	-0.09386965277187959	-1.3887006763690244	-1.1226420109924202	0.5966399070369719	-0.26423420977665246	-1.295802120470481	-0.27808522286714155	-0.24317373569459283
-1.108818045415681	-0.2274275252740734	0.15179850573590783	0.5040439695437973	-0.5014565739863597	0.5722903558337293	0.36439749895294743	2.70092627754481	-0.24553002708729427	-0.7735200879835941	0.3633847777108117	-1.8615375003006167	-0.38845910349372664	-1.9556099938765494	-0.9739221329230718	-0.836511087456979	-1.3203951727196934	-0.06613099638722628	-1.2681356765633047	0.9926016243821392	-1.7873380211623673	-0.8416622177571742	0.28629457008644854	-0.9187203297097751	-0.7831632039696537	0.6371033541588369	-1.2323499334638603	0.3117150303145188	-0.1632375045371696	-0.27778459386387777	-0.50503311277096	-1.8634173317920766	-0.10576854693640136	-1.1499651735649832	-1.7080694789056714	0.102875720000658	1.1244003805671627	0.07892715886768178	-0.9295440398115904	-1.9432221038348239	-0.16445352196329752	0.30534703981062294	-0.04182773407496146	-1.440146146493988	-1.1500771270805745	0.5792226790521692	-0.2655143053508371	-1.3341106844380295	-0.286434825200884	-0.2558304253367366
-1.1230325909224008	-0.2055536944062676	0.18405415312126258	0.5396035979276729	-0.579533747668536	0.678555565918454	0.37734549417096913	2.643159620533176	-0.2156036679272178	-0.7995212825586716	0.41709826957492757	-1.8411546523887161	-0.46952360918724534	-1.9368418221175645	-0.9202523487805381	-0.869619563383273	-1.1896355131907208	-0.01516702862010593	-1.33123467190339	0.9914801387846801	-1.717801524216086	-0.7397604270274101	0.27860530433110237	-0.91654352467048	-0.8345789978316246	0.6162752547530634	-1.1869276707132737	0.34323438129824113	-0.14902303000790884	-0.3219101579305764	-0.5376061104430051	-1.9207340133826336	-0.1336519826561367	-1.182298885057503	-1.6265593150229303	0.08479942290824165	1.0029608238092942	0.1135721079528262	-0.976273606856535	-1.9277990926037716	-0.24472177352344784	0.20799860553682445	0.0061665755225763594	-1.4926663635173751	-1.1777902883585611	0.5659286936560151	-0.2661017713083945	-1.3773593964785218	-0.2578014845499544	-0.27800214829712705
-1.1278993226632745	-0.1700934850262414	0.2247409515657562	0.5898378092875742	-0.6789932974342403	0.75655996942788	0.38678661643265866	2.5622814883326743	-0.2002684051942297	-0.8245134567282164	0.47856666944038173	-1.7999451417528713	-0.55483124359983	-1.9040335298768825	-0.862271527311828	-0.8938930031579562	-1.063967099180959	0.028458341275033095	-1.4070295890841802	1.009260135844087	-1.6565256657083869	-0.636149767779566	0.2447528935529531	-0.9146654967934411	-0.8713095427388924	0.5792255216935017	-1.1330648013541977	0.3693332593440012	-0.11116900250511316	-0.36318695618527624	-0.5738632090898216	-1.9580066554735769	-0.15269174908717126	-1.1969285949464858	-1.5488181472961091	0.05030451882407683	0.8744253130394277	0.1446894906367481	-1.0071329726779994	-1.919141799276622	-0.3063715091429824	0.11337379042919174	0.03449122728397991	-1.5295476352880608	-1.1893053312917534	0.5770628853152575	-0.2641653094482973	-1.415087268883477	-0.2052569433854293	-0.3088465380403503
-1.1356458517391872	-0.11715193083365234	0.26678334684720895	0.6535122527108053	-0.791857296214704	0.8005334499595431	0.3975457980877994	2.478552018485238	-0.19130103130715767	-0.8551845238676513	0.5494382470223363	-1.7343453965199178	-0.6292332340885688	-1.8530832978344722	-0.8025266776479126	-0.9134901806620335	-0.9265828658038909	0.05155639275896804	-1.4882661539758568	1.0386893420301218	-1.6110706320264505	-0.5209622246776806	0.20785605730781048	-0.9256301443987802	-0.886532953993807	0.5465506235046422	-1.0843629193049908	0.3811776918639807	-0.07048340637098985	-0.3996261561129524	-0.6184967015150836	-1.980113364007206	-0.15161131789683852	-1.1964667514263936	-1.4760288468338083	0.001466418165973238	0.7604544172914602	0.1619406531900775	-1.0203292854529171	-1.9139537023688742	-0.36536975681863415	0.027405195722748393	0.03998994730515815	-1.5414708957509127	-1.1888127940983364	0.5875074754265737	-0.24861921957144908	-1.4367052202173718	-0.1472175482429148	-0.35092248158907424
-1.152518026809829	-0.06089812183447192	0.3143662128246665	0.7120987618841423	-0.9030366018445204	0.8102955538349537	0.39708954675929725	2.4103845960905863	-0.18500110285447446	-0.8895732005637212	0.6426860910301327	-1.6479581486934947	-0.6834837094777669	-1.778380087653313	-0.7278773371276693	-0.920338816068148	-0.8187586222493755	0.061886766490678945	-1.55445528167254	1.0786640731040145	-1.5657682108026405	-0.38667947659815244	0.18851286180784327	-0.9495465448631928	-0.8734699352821886	0.5102256709445825	-1.0563886028513163	0.3658333940403548	-0.0322936357304789	-0.42329136891555097	-0.6833444401097912	-1.9952750446386769	-0.1359488433684513	-1.1722689500251957	-1.419385961884339	-0.04501046343627328	0.6613772804076941	0.15555109895390018	-1.0023892252577438	-1.9097859573491853	-0.43104954283893243	-0.036882692057118735	0.02727442637912799	-1.5416132767502764	-1.1907670545754427	0.5785713887013487	-0.20621650696823274	-1.4336395103501514	-0.09237632982977725	-0.4112232105580468
-1.1745880893556506	-0.012475137470626457	0.36632760935216374	0.7476841955135795	-1.009931078407297	0.78249688472896	0.37984145732101215	2.3490086509182753	-0.1866763265476638	-0.9300380720143601	0.7700088962713882	-1.533254863189908	-0.7136105926463433	-1.6687080849789353	-0.6448720735775075	-0.9142906705146963	-0.7475804295324544	0.055408044732990255	-1.6096819764114891	1.1140923371685232	-1.5141578079762756	-0.2341104346632697	0.1727233146725745	-0.9993569660564751	-0.8455977741366819	0.4503789759883345	-1.0340723264907297	0.31822535555032705	-0.0007256905892280993	-0.41649524409277844	-0.750158152770853	-2.0106791420432173	-0.1158022016270412	-1.1331615335713239	-1.383310641876423	-0.08244699796432613	0.5719276009112849	0.14043929607786215	-0.9580565395127346	-1.9039856493086014	-0.5005586690172293	-0.08318072606251017	-0.021331330550444078	-1.5342324294606757	-1.194822542272852	0.5528933088403328	-0.14054361504620655	-1.4117995298893833	-0.057115894781565014	-0.4799899881030544
-1.2026734491005704	0.037995856295236094	0.4184779392367294	0.7505055690283134	-1.1095820705764834	0.7098444732450075	0.3655217260826567	2.2914435124956123	-0.19745824293405229	-0.9779350093895027	0.896941745019056	-1.389129266323257	-0.7086513522980339	-1.5504754914488583	-0.5619596536165672	-0.9092451587160946	-0.6952090794254844	0.027601430250790232	-1.6515042799401722	1.1483599526464552	-1.4550263501622485	-0.07090648762713928	0.14524710203497543	-1.0535162548337094	-0.8090414544345187	0.38936291867979855	-1.0101812754244315	0.2713370308418957	0.025134621210876607	-0.38406780346683933	-0.7939850917329945	-2.010449484047678	-0.08481347066795863	-1.071974264788193	-1.356235037033179	-0.11091793536967609	0.5107600900998055	0.1393490149978796	-0.9049558080493458	-1.89047776008283	-0.5719534151078098	-0.1150750048622119	-0.0902440284509465	-1.5148961711599795	-1.1833432480069237	0.5171633286383484	-0.07265140728451834	-1.3824319080694105	-0.0372775401364213	-0.5314750069152561
-1.2304779552480418	0.09429737266817374	0.45799335086740395	0.7325494189917049	-1.2010950202121713	0.5997677293658253	0.358057692911144	2.2449769351670312	-0.21567842435977366	-1.028505850839308	1.0014098836000689	-1.224852518983345	-0.6663840345925712	-1.453337521398975	-0.4827609772244796	-0.9095389411872734	-0.6615155540108238	-0.011425084977906974	-1.6658545531278839	1.1802350655164735	-1.3896769129645614	0.09745558098098188	0.11725802919325867	-1.1042372349976775	-0.7691825991778176	0.3419159478361538	-0.9673511197115661	0.23297011730756018	0.04827258202686192	-0.3442608471470535	-0.8182026996230306	-1.9891210609433791	-0.04998656457119115	-0.9817608305301722	-1.327693211728325	-0.12972414375310154	0.47199856231802795	0.15619449156795961	-0.85109330692723	-1.8706750845938012	-0.6458728847784222	-0.12931115273459926	-0.14304379736221642	-1.4892997418227403	-1.1497156683337924	0.4792687657998145	-0.011069019066967566	-1.3494819316831452	-0.016618177035582334	-0.5787587888558718
-1.242651072367333	0.1364366143742476	0.47464782629290747	0.7034540046210089	-1.2758759037834737	0.4717336438222267	0.346323385867635	2.202239955604483	-0.24266209849286846	-1.076210443699646	1.092354170176675	-1.0569501962303494	-0.6021715763984359	-1.3801998911109576	-0.4143569154725234	-0.9104849746495114	-0.6103847608042461	-0.0675512745208338	-1.6524953833667397	1.2045944447476438	-1.3347168623393209	0.2679887530342049	0.08833780591002413	-1.1709546495789493	-0.7333309236385217	0.29955364843488647	-0.897814828945201	0.18840955260131903	0.06407273498966615	-0.29952537444241434	-0.8386899977461368	-1.9607710572717418	-0.022692454955273802	-0.8669577276417856	-1.2964168402864793	-0.14957245440140216	0.4487697196825703	0.17908405540410613	-0.8021900032298577	-1.846594780035599	-0.7282327483421138	-0.12636754894347307	-0.1774183329370547	-1.4556197460700078	-1.1064438926476252	0.4319879596700475	0.04492881622071483	-1.3188205632200416	0.00031176857043013485	-0.640044927734196
-1.2376376260606279	0.16082530537298426	0.46089347789839136	0.6507941001783178	-1.3193716178547361	0.3525109793600408	0.3302681103600746	2.156086183249827	-0.28702324517559774	-1.11543611196474	1.1925770091986352	-0.8992164540238606	-0.5230278561029805	-1.3282257698184323	-0.35726120288772284	-0.9017604438310958	-0.5210547395207826	-0.14155399197090376	-1.6270658551443975	1.2394352639753883	-1.2914101424910087	0.4273267352261542	0.04498111347685155	-1.2371835872124055	-0.6890583631858385	0.26118884972674555	-0.8134691524507858	0.15640079624611125	0.08081135069885295	-0.24672092410538599	-0.864356881390217	-1.9207425192343213	0.0022292393196338624	-0.7416535160288766	-1.262549846188535	-0.1784039503962868	0.445579928622606	0.19542242449512423	-0.7578957906999348	-1.8086651608121607	-0.8040853745614545	-0.09808381144866415	-0.20453731390289884	-1.4219856796719088	-1.0543223357765146	0.37797396064871236	0.09315179340343713	-1.2849013442991537	0.0015513303564805459	-0.7083137024217893
-1.2264454006100407	0.18225613919875644	0.42488750337524667	0.5846423531811746	-1.332866566914778	0.25460385550588643	0.31817894117217477	2.1113099558764956	-0.3436580388761762	-1.147409446065066	1.3018130694435086	-0.7585238952621276	-0.43613406789478243	-1.281320996219901	-0.30732682581819315	-0.8883165267096083	-0.408322852868314	-0.21442997520224533	-1.5837060223456023	1.291059204175909	-1.2623355126479654	0.5610982234621587	0.005676380386846558	-1.2911626611933582	-0.643779168214773	0.2289510614267606	-0.7131759787153442	0.15133401122367607	0.10617411543945239	-0.1764374771505907	-0.8909899488703262	-1.865879775855365	0.0070874019446954695	-0.6069958068625845	-1.237911945302939	-0.20525237414872857	0.4496458231451701	0.20200848287943768	-0.7101620727412146	-1.7596921946156492	-0.8548280930413092	-0.056499733692407725	-0.23298683871098563	-1.3946760854068405	-0.9920481574023888	0.33399749526943034	0.1341366097757585	-1.2417252187039856	-0.02165691520485156	-0.7782354227637771
-1.2194156769843345	0.20141746510149386	0.36827834626388734	0.5246408563762098	-1.3250940053333817	0.18356232320065355	0.3086453758308539	2.084529037724273	-0.39791421881360517	-1.1864396166265874	1.4054329521467182	-0.6420812472966386	-0.35426310003935907	-1.224609430170728	-0.2765213229145612	-0.8833815202442024	-0.28510577929372827	-0.2886580394960605	-1.5331936636775116	1.3506367914390474	-1.2537892149928904	0.6781452116113811	0.000780565956053958	-1.3255694597992103	-0.611133236449401	0.20793616292317757	-0.5938136304461372	0.1527816640872293	0.13413787822282858	-0.09450515403636037	-0.8958082656526104	-1.8173496390571278	-0.010048387843235508	-0.4690911977974605	-1.2282600768654635	-0.21522929414451825	0.46047368748680795	0.20610971461634914	-0.6675991548902173	-1.713034642318964	-0.8883625491283919	-0.02818806164204867	-0.2708405957244392	-1.363136397580028	-0.9294522410228858	0.2829909252210004	0.171589377736591	-1.197438947474448	-0.0702305657993447	-0.8470710730443833
-1.2198474369923529	0.1987628905188455	0.29319623016525	0.4663554084010916	-1.2903559110287088	0.1437480798927334	0.2991207565940136	2.0919611635951334	-0.4527310719952052	-1.227361700448483	1.49778027806623	-0.550410645200384	-0.2783753452357422	-1.1664669240992236	-0.2799658200746716	-0.8871063585485119	-0.15899076479982596	-0.36697792805788965	-1.5067127367631075	1.4188159952211141	-1.2527131015061017	0.7780825039013032	0.031210271400342975	-1.3518144251313653	-0.5812478062671305	0.20562359009229425	-0.47403320039665287	0.15351782846954729	0.17957241946149152	-0.02332767951290591	-0.8838359876844232	-1.784274634773551	-0.029821034172607203	-0.36462592562144164	-1.2244685926656536	-0.19972527479451682	0.49478693304687527	0.2095929091131538	-0.6356779283323457	-1.6693596570796836	-0.909965309468	-0.004698592243581951	-0.3082206963539233	-1.3406677572933283	-0.8820971731203263	0.21991632808384293	0.19826831014246313	-1.151278238039187	-0.1346019215805578	-0.9114035059973125
-1.234954845428277	0.1762586407835302	0.19758178148729852	0.3996230433788115	-1.2330450169679432	0.13143761797229944	0.29472821929411824	2.121767868322057	-0.5183026574059005	-1.2620467768886783	1.5759926861357139	-0.48133870173203686	-0.21162637949503565	-1.1214533710116072	-0.31117983477087685	-0.8992188211675911	-0.04141078178062355	-0.4311750927149721	-1.4847011964034897	1.5025464659546204	-1.2540318296699113	0.8466333442905076	0.07449058039885978	-1.3776799908924011	-0.557166011250454	0.20848535227073786	-0.3555395331597995	0.16330593589925219	0.2528615058363217	0.037682125543256464	-0.8733171862695661	-1.7528922949756194	-0.05114632812165296	-0.3006722608038185	-1.235622662434963	-0.1504562626513596	0.5295793733185299	0.22047353396077085	-0.6186920038713357	-1.6278352596660053	-0.9092786691638068	0.018396301557734748	-0.34341767165001824	-1.329952438857337	-0.8611683144742448	0.16560541728492756	0.19979862269857002	-1.0992465661144712	-0.20227877545790524	-0.9702685033241674
-1.2523258500227472	0.16509170765472475	0.08986615128917234	0.3435095369051269	-1.164494713437258	0.1451476962283433	0.29805318812601433	2.159575161805148	-0.5963483729944816	-1.2935849709391176	1.64446422220559	-0.41947548561517733	-0.17195914934060957	-1.0935923112332535	-0.36353433473277563	-0.9155170101879673	0.08319571552240204	-0.4825867890795351	-1.4563247370800991	1.588772687176442	-1.2648203565174576	0.8834405512444785	0.11297328223971245	-1.3945348168393614	-0.5317794630311061	0.214638514552587	-0.23175480872587909	0.1711734356946411	0.3306972824134531	0.09792670361268499	-0.8373163363792603	-1.7157132172532297	-0.05695270133683229	-0.24662257369484028	-1.245449937614778	-0.08212161582255052	0.5642556451752548	0.24567994509188007	-0.6297992210670178	-1.604029665231512	-0.8845807456068371	0.029947240277837107	-0.39079622794839514	-1.3021973298523237	-0.8615377173693073	0.12867342327370893	0.17082422145853746	-1.0479492982248002	-0.2671760059362306	-1.0192582099465626
-1.2528372550807891	0.16194302098673047	-0.0031976970683667227	0.32249116439520914	-1.0805141521858703	0.18019532163857624	0.30368028784421	2.2071816726444764	-0.682957098130399	-1.3270812952140447	1.686310172120535	-0.36840088544400273	-0.15648578404331995	-1.0765087034392886	-0.4294625674388305	-0.9338528097423942	0.2229469314654188	-0.5225977142045951	-1.4323460636837202	1.6517076106884836	-1.2898801047697923	0.8942820613509854	0.14321021044415605	-1.3953125859601558	-0.48094054818159276	0.2469995902571264	-0.11805979125598824	0.17341894269321967	0.40371534721928437	0.14707170212206697	-0.7812356658966968	-1.6689352859024442	-0.03907647618769439	-0.1893539772034004	-1.2426299369110043	-0.024893932373805605	0.5984866047747465	0.2745565466026984	-0.6667181182647192	-1.6029229758760022	-0.8481201454541936	0.03226930020796659	-0.4351347714551103	-1.2696242315462585	-0.8706496554475212	0.10452300239733754	0.12186509866233206	-1.0074972992247384	-0.3280808815711735	-1.064306276931554
-1.2399682917349821	0.1324462333263899	-0.07731152971203262	0.3439568278281945	-0.9908877804172308	0.23294061146856865	0.2954319795132454	2.264455060274152	-0.7798822109590595	-1.3597357180881053	1.7198102490387055	-0.34990425048328294	-0.1617863486261285	-1.0536199254015541	-0.4997637331972089	-0.9563662499420307	0.3797334747646269	-0.5550387644338288	-1.4234223643905215	1.689108265295826	-1.3179529707851338	0.8841128929565094	0.16386647355891976	-1.3864204085120553	-0.41578032147248356	0.2909085861882569	-0.021868464320379095	0.1827957851048693	0.4742052257471455	0.19002290794179763	-0.7298682922142404	-1.6203371022907134	-0.011374371576826109	-0.1551542312862652	-1.241213190145951	0.019854906232255217	0.6026735080628634	0.29216585381311483	-0.7148865835539259	-1.6228630064268856	-0.8146596352460242	0.019960636668558972	-0.4646564820778196	-1.2518082348839308	-0.8890046100505851	0.08883935608162931	0.06228444630016283	-0.9845215543841928	-0.3981080733805122	-1.1159290412149554
-1.2256615256440246	0.07804960423419723	-0.1386109574125934	0.39482326770435494	-0.9117246061916614	0.29320773877515166	0.27100016817716754	2.3298854391469566	-0.8906338657909394	-1.3863454780952695	1.7738252536555943	-0.36927546169126285	-0.19463713303864744	-1.0123199278204706	-0.5721817327898335	-0.9815264276343099	0.5655093517122063	-0.5962209001283566	-1.4239612533258796	1.711484573168948	-1.351097266178212	0.8604688760834043	0.1733780298267678	-1.364168623665927	-0.3592694082790105	0.3188350513107957	0.0531586338269638	0.21938603376120808	0.5402697670140474	0.23969826178851933	-0.6739220473088634	-1.5819629524063477	0.025416954866000117	-0.15274704687851143	-1.2486522350646763	0.0631219369764467	0.577189062037507	0.2912752463030126	-0.7576957299814819	-1.6565228454418293	-0.7725949938414689	-0.012740252422660952	-0.4848342440349403	-1.2365137597909814	-0.9164278099163186	0.0733281101529028	-0.0007412224797827161	-0.9753799320642503	-0.4760394838515486	-1.1598168675002278
-1.2165149204256047	0.04446361310892909	-0.20538945246811297	0.4581794464323258	-0.84968682515036	0.3664895374792053	0.24856632017505476	2.4040442798883315	-1.0102815360969961	-1.4110696312195945	1.8401299180755377	-0.40858896934330763	-0.2548473972674805	-0.9567668908922229	-0.6403784438591961	-1.0070585501066138	0.7395694092924787	-0.6356269468833617	-1.4293011527762443	1.720947775448464	-1.401780254835963	0.8254510785817668	0.17889946096045548	-1.3212443046884537	-0.3085350285525603	0.34284247136128865	0.0964533248512496	0.2966339421024481	0.6049953808281361	0.2836533544967874	-0.609628814220051	-1.5446095047243809	0.06693422333367284	-0.1766975987184473	-1.259873768965655	0.09787626736283782	0.5337227134510483	0.27325391426585816	-0.7884319815146663	-1.6938167069503998	-0.7200934198131812	-0.05718762212283603	-0.4945743416762133	-1.22905023966304	-0.954595470331995	0.060580059315524334	-0.06152219108856679	-0.9711357599082374	-0.5438558555056812	-1.183784579488949
-1.2106128030344336	0.032042657584212604	-0.27844053497827465	0.5280514496645987	-0.8126792681716738	0.4546389587671806	0.23164029049806514	2.4867721722711806	-1.1283151470637738	-1.435856848119265	1.9060084444715606	-0.45098307392600095	-0.33441609969804736	-0.888398016958716	-0.6971306351638776	-1.0374259547192448	0.8713512877073748	-0.6558399657493414	-1.4496093518856399	1.7113029993103113	-1.460203434318686	0.7834927536153052	0.18624681991305667	-1.2775754140526596	-0.2655865796586714	0.37375398606682547	0.11270741539781355	0.40225091138911084	0.6627067946326236	0.32088051092565484	-0.5345857357555925	-1.510143793690035	0.1038804367653233	-0.20735654431487482	-1.2731012363815988	0.12789496846960569	0.4858226036947464	0.24539786655665155	-0.8157287276190525	-1.7391007086285435	-0.6746642409180799	-0.11546259682047352	-0.5047062823260431	-1.2414052360594467	-1.005501572516125	0.05513986932632007	-0.11613114080992464	-0.9659266150085045	-0.5975862977728776	-1.1940942982179616
-1.2150771176804545	0.0025117932283307636	-0.33193229169801974	0.5994459623850055	-0.7985508187946527	0.5353677726908896	0.2110254837403079	2.5727273698177013	-1.24059251272373	-1.4551669761301522	1.9696798975172805	-0.4941701711508003	-0.40717839533478084	-0.8103444658062324	-0.7441682922497022	-1.0697986268415762	0.9794931138283911	-0.6718395916552862	-1.4976872892093867	1.6747924126374603	-1.5136099683830002	0.7444934325377317	0.18396986609903251	-1.2524259649821101	-0.22546832242992573	0.39106652645182144	0.12197489486063007	0.5188034175058515	0.7003221613507791	0.3432425648993601	-0.449771598149378	-1.476171422053516	0.1488694404215115	-0.23081726211834902	-1.2890632499345338	0.1556008181361859	0.4506913388795444	0.21670509150699338	-0.8512202685370177	-1.7891999863322592	-0.6327105183318936	-0.17746683468409283	-0.517507922594613	-1.26081957426302	-1.064367711277736	0.06232800768353497	-0.16615277919603308	-0.9591888849660627	-0.6424412630092193	-1.1995882233577286
-1.2271202876128657	-0.03441371405996026	-0.3519167175418383	0.6757692770076776	-0.7917667961694215	0.599569670450411	0.1958021959494285	2.65920591414752	-1.3463932529085985	-1.4598778401484847	2.039807743642393	-0.5384700687499121	-0.4573162483298683	-0.7350964338222596	-0.7727919708066331	-1.096023429085377	1.0881113137991576	-0.686665041901714	-1.5502685291747604	1.6038326366280415	-1.5627903112991999	0.7053295278119001	0.1578976537365339	-1.2509984740957756	-0.19253975866516188	0.3817564594169897	0.12806030744022373	0.6516008918357585	0.7068266790067415	0.358986541913543	-0.3607104524639224	-1.435972766982362	0.2035672138649538	-0.2521646959359467	-1.3106157911984584	0.16745088397516927	0.4155745951162083	0.18718192796037142	-0.8869849692821024	-1.8216589496635642	-0.5885225738328334	-0.21809764573219087	-0.5231185977610939	-1.2901546530674244	-1.128707368204901	0.0911476057073306	-0.20609321164380753	-0.9422847827873368	-0.6852249258671398	-1.2061364311424456
-1.2396287523112004	-0.055149383296694665	-0.36207188548421826	0.7637393591271484	-0.795717471223109	0.6480809007997255	0.1922983050279232	2.73820721650447	-1.4258083704208206	-1.443096569528965	2.1182131198736527	-0.5839545602958734	-0.49276377397739946	-0.6631580377323891	-0.7698673977461616	-1.1167418314335875	1.2140079902785912	-0.6866235306410245	-1.576651476282736	1.4959172399785259	-1.6028530381273391	0.6695868619019792	0.114475489787942	-1.2465974390707955	-0.18178812767459754	0.34707907489961076	0.12468313572620518	0.7999729723994026	0.6767756456322733	0.3887318998335048	-0.27196856752428483	-1.3923377478297971	0.2566103409399845	-0.2546092010321931	-1.3373450801658	0.15975603602777771	0.36794554499474397	0.15060680103304833	-0.9169594511565599	-1.837874695823031	-0.5485442625833244	-0.2415556887556634	-0.5382928259166403	-1.3213360919280959	-1.2053247063002261	0.14008537111197772	-0.23042953288559223	-0.9142450659377055	-0.7257494739548125	-1.2182792242189597
-1.2350344904782997	-0.07547613218693644	-0.3708997965931986	0.862126158704983	-0.814604134519417	0.6805229511449254	0.18848428248442944	2.8040225861144132	-1.4696734062329502	-1.4034073825150797	2.1968918676674263	-0.625996223704298	-0.5183463599847038	-0.5781908857717915	-0.7437907283202024	-1.1290645237109413	1.3631874386645915	-0.6748936344060505	-1.5819423858298858	1.3597439665447666	-1.6253927242506137	0.6577543481261763	0.06873272434838017	-1.2150456222376138	-0.18305803583624913	0.29419625030970564	0.11725521609660886	0.9432988311915136	0.6157998377056706	0.4136396594264424	-0.17398492415306357	-1.3603302279328964	0.3085239263160314	-0.23857530023868706	-1.36024240645433	0.13269655358877824	0.32316746138969665	0.1025108260657928	-0.9451564704939877	-1.8437456436097108	-0.5118935158849054	-0.2530402829063335	-0.5648649490573552	-1.342899923928516	-1.2850839550406556	0.19342892418393945	-0.23907108459460305	-0.8945741392548594	-0.75015971882383	-1.2277518743152978
-1.23469075920978	-0.1225156027118141	-0.3824861347153651	0.9587151928420262	-0.8490080748107385	0.7058964988643771	0.1711348038620323	2.8585288528209025	-1.4933202250583129	-1.345294113533916	2.2722459348406163	-0.6647288560876394	-0.5209899496440591	-0.47941531915368196	-0.7079469133081604	-1.1473248562085516	1.5286082579905305	-0.6575923339684691	-1.5865436682779417	1.2130750120274805	-1.6258779536046561	0.6728295099506307	0.024237555008195494	-1.168388959979258	-0.18039432603376143	0.2326534195453458	0.09702005793118035	1.0823845476474792	0.5355370023016869	0.42842899683341296	-0.08048773442044761	-1.3447730251979952	0.3460292440000218	-0.23346703100130295	-1.3906642322283667	0.09411238745257103	0.27010753787023545	0.04300810224139401	-0.965050970015592	-1.8257168106337687	-0.4730560839100561	-0.2532288411562992	-0.5957473452921969	-1.3734429447597816	-1.3589486457566429	0.24290304634808688	-0.2356369471760411	-0.8819099394412451	-0.7486411214842097	-1.2296167360792294
-1.2680452677904261	-0.1738930365790686	-0.41473705876679307	1.0404447064098519	-0.9094551435176479	0.7331846160995205	0.15678227024058186	2.8968474621267557	-1.4974658090455155	-1.2668585429475654	2.345095436080766	-0.7044372283886335	-0.5128684406525971	-0.3824996614486251	-0.666139445081803	-1.1720888318525429	1.6912303809491838	-0.639342204715116	-1.6003135995352682	1.0915842992410965	-1.6018708399993975	0.7088733289190663	-0.01538362373966955	-1.1112229296009062	-0.1733749861036596	0.16471832365394096	0.05860298767679859	1.2327265876476057	0.437326066873135	0.4416916685193254	-0.009662258440221071	-1.3463891370184602	0.35645956049130895	-0.24499912374542449	-1.4334454869242028	0.061684099674277015	0.2084801937496576	-0.02137870049071773	-0.965631915563409	-1.7880540526733608	-0.42998260944318584	-0.25019794187907746	-0.6314395068078971	-1.4169013001139823	-1.4366741925371567	0.30407166142916775	-0.2333305993426668	-0.8688315699101924	-0.7332566035595066	-1.2309147222501484
-1.3025399581398214	-0.2041258808630964	-0.47236173267239057	1.1022869773982096	-0.9853185468613701	0.7610184956793665	0.1644371536410106	2.917618915491451	-1.4756980950930407	-1.1699137542972187	2.4026964323706435	-0.7467138525799045	-0.5037396905377605	-0.289532396234072	-0.6182197738983756	-1.1916940951127077	1.8354624884164188	-0.6144384133911663	-1.6042516340628832	1.011414100245557	-1.5677247807786183	0.7620688651038037	-0.037338405243581535	-1.0186873742049873	-0.1698362786044247	0.10376577803866043	0.004628629842982235	1.3799471261606961	0.33135663339474714	0.4402824386229643	0.05724387180515703	-1.3608405790340956	0.3525193866048864	-0.2534802502053005	-1.4895936349080987	0.03538970497404704	0.1605413611883788	-0.08320777987531211	-0.9426210856197395	-1.7391478017926059	-0.36267601408680017	-0.23733757086754909	-0.6622616195029607	-1.4615538186886532	-1.5178951645612746	0.3737884623647651	-0.23402322895929326	-0.8596643288448419	-0.6942667510164681	-1.2237519577477711
-1.3235997861037734	-0.2269265978496188	-0.5406658645862299	1.144160289196154	-1.055382985765054	0.8005774630518608	0.19255177798820247	2.9278091390650958	-1.4339568215694372	-1.0657418569922423	2.4248033474040076	-0.7874860750921189	-0.49228525078589647	-0.206108906048112	-0.559917094653698	-1.2076607681334965	1.9504571508552029	-0.5833464791343577	-1.6045003520330485	0.9741700975946845	-1.5299668933821828	0.8278392923713784	-0.04671901848059101	-0.9024962555498011	-0.17649168143941923	0.06408964966389595	-0.06310526391507627	1.508903385221971	0.2275391920761681	0.4189697305667107	0.1257169001846174	-1.3726892304336127	0.3409821948032241	-0.2493796395572089	-1.5612900164373582	-0.000582609916016924	0.12268497897293407	-0.144127235219339	-0.9030552312240367	-1.6869489538576907	-0.28141477500981715	-0.21565337212152916	-0.6997622872120004	-1.5098669068276134	-1.5974041726308543	0.4439602087660087	-0.23132523715421374	-0.8575721313031457	-0.6342365445206001	-1.2017444697722728
-1.338451492010676	-0.25988898544648464	-0.5745227221727318	1.1773501358626228	-1.109554224408704	0.8400219963843367	0.23114825475164097	2.9264767101857787	-1.3772982417312278	-0.9699952800734666	2.4173499521554427	-0.822381014688974	-0.4719028398806655	-0.14010405775324902	-0.4950132362153849	-1.2203500146868174	2.0381297881197424	-0.5554153308700877	-1.6034677956114536	0.9776484830826785	-1.4754020698920898	0.905484254771759	-0.0523604807258806	-0.795462894042499	-0.1850171014758693	0.027237923648012613	-0.13916363045377014	1.608454195492325	0.12945769978504815	0.3942551718466608	0.18943882457038586	-1.3979431040913057	0.3266003712312105	-0.2360234981630261	-1.6427147257533181	-0.03431682331738274	0.0897609140414096	-0.20910355039585973	-0.8641780473783957	-1.6394868933415743	-0.2109549161026377	-0.19620742963898735	-0.7496641402467994	-1.5578447106777493	-1.6776043216008745	0.520271324503661	-0.22492475928329272	-0.8559837690878176	-0.5783757731232649	-1.1844892005531604
-1.3573189851766287	-0.29522992639211726	-0.5755382389669697	1.20921101238267	-1.1519604571656012	0.8319235873984226	0.2806082843891588	2.9184039356663978	-1.319667828269789	-0.8881384996746057	2.390237925426036	-0.8484322914870377	-0.4378406890672773	-0.08632638842382415	-0.42016273458516185	-1.2372276828934645	2.105477141128251	-0.5313239742196421	-1.5834610728295306	1.0058173530734729	-1.404719022939885	0.9933719229413679	-0.05217134079244702	-0.6934138944007726	-0.20003918582710764	-0.017937570166267493	-0.23319486819127966	1.6794385376085894	0.03935314083818061	0.3678662055615801	0.25079569895752674	-1.4454738033163606	0.32129643629685084	-0.23290722067391903	-1.724242880071171	-0.06455977427861734	0.04651238123294589	-0.27267264231798416	-0.830810227933245	-1.585302283655282	-0.1507946617583522	-0.1766427652953559	-0.7941404747015787	-1.5812273451216552	-1.756414244621734	0.593110488003484	-0.22519310793057223	-0.8586950863102196	-0.5328929778913916	-1.1833236619507037
-1.3753690686186626	-0.32655322493345873	-0.5859295736056841	1.2307110828097378	-1.186802974599447	0.8090719898686057	0.3485778041967047	2.9119342866383846	-1.2676237591320887	-0.8156120048381563	2.343764759798525	-0.8701955339981595	-0.4108225334854619	-0.0516487937907306	-0.32525801768313545	-1.2649753025337445	2.153139337241331	-0.5105594486044952	-1.556452562342049	1.0533968245796632	-1.3114375927651265	1.0833256411635737	-0.040761110577441736	-0.6090212022999955	-0.23553853928496976	-0.03989393612281067	-0.3624750453592902	1.7319735310149142	-0.04361991025578754	0.341632557625292	0.30832144439484743	-1.5141670615378255	0.3198382319630456	-0.24429936083619466	-1.8060768717859248	-0.10125320634775144	-0.015439266379312755	-0.3272342376432759	-0.7924255012407202	-1.52512506884181	-0.11417032430240184	-0.16223551827022267	-0.8282480403145429	-1.5874461797390285	-1.8253813679225341	0.6523731210284881	-0.2313687531510698	-0.870022841571689	-0.4997145773582776	-1.1859514217089722
-1.3873493608800032	-0.3585342036987426	-0.6183977710177387	1.2318637171114883	-1.213712814987165	0.8156299406235025	0.4236803513099865	2.905765411623761	-1.2133947633519528	-0.7611595880158164	2.2826903365966955	-0.8879481264798663	-0.40568928470387833	-0.041854525979234725	-0.21735829307643226	-1.3115438670937014	2.1821882176209226	-0.49926838569681564	-1.5480074567187132	1.115448800700689	-1.1850001277774336	1.1648015506106328	-0.02537166714751271	-0.5548239735656494	-0.2760671936635174	-0.02863368650684659	-0.5246675493413632	1.7561600267267188	-0.11018199858219413	0.3127584977595318	0.34514145014613384	-1.5966312936399922	0.3182326961032858	-0.2591996457167471	-1.8892196676550608	-0.13453012592824315	-0.08537265216741426	-0.38059462212754014	-0.7526711280910898	-1.4779965849044827	-0.1018847447058429	-0.1598925074234308	-0.8573305422902987	-1.5888699897326668	-1.8747502774143072	0.7098016054919916	-0.24385421791570422	-0.8774907058582742	-0.48247339978866793	-1.1941207877316538
-1.3983697206963313	-0.39715673042497907	-0.6422269906778814	1.21374843472725	-1.2302882463577918	0.8406953966967503	0.5001158679908537	2.9061143094792934	-1.1732709471872904	-0.7358962396122852	2.2148137856922925	-0.8960966969627382	-0.4222568953411793	-0.048840143462433865	-0.10400246020982336	-1.3762056585254605	2.1735142437733783	-0.5044661885532131	-1.565900076754232	1.184699646275884	-1.0338942285326014	1.241546555615221	-0.018198898902696128	-0.5139531547668578	-0.3029288486194174	0.007706209981038548	-0.7071834731980337	1.7669557334506583	-0.16102079080864654	0.2747547495867021	0.36425928770165034	-1.688077705123272	0.3118974404872451	-0.27819121107326816	-1.9684540414961607	-0.1601561681210427	-0.15668553788281453	-0.43165717584730645	-0.7173219380689474	-1.435993406989484	-0.09727897281925704	-0.16024518118725475	-0.8772714760554342	-1.5846858255255563	-1.8905194117519315	0.7638108156136889	-0.2703083176711528	-0.8811371072880874	-0.4696538625294715	-1.2051987023577413
-1.4075833954305605	-0.4428501714759851	-0.64114534720867	1.1895345126419552	-1.2340474790079967	0.8781065251642852	0.5773744262839214	2.91178389963169	-1.1531818549476665	-0.7401278189379894	2.1483121329405366	-0.8871355537725236	-0.4479097539849981	-0.0743904073185099	0.0164868550952898	-1.4497402196372389	2.1032094031143336	-0.5367115428391938	-1.6122294513786355	1.2538009604380844	-0.8562181090139795	1.3066131251530129	-0.018657199510630714	-0.5073563447240261	-0.3228214953711345	0.07820045351243542	-0.8977451486484875	1.791886618845142	-0.20551686930092666	0.23881559897708984	0.37221560155138655	-1.7749819918058751	0.2938021069148928	-0.292004530901482	-2.044351189624024	-0.18331985897067718	-0.22186569936001402	-0.4783332498731892	-0.6863586945667484	-1.4043193297259173	-0.09505003275487636	-0.16466233278366632	-0.8989821623097665	-1.5899401436956266	-1.8893953147701807	0.8069157012587855	-0.30029083950501884	-0.8713849048692417	-0.4621842954031418	-1.2083244649734237
-1.3885063100277053	-0.486250250917078	-0.6387411702399859	1.1784425579247304	-1.210681063470194	0.9092721958323576	0.6585215579911533	2.912896763481232	-1.129388921276853	-0.773444411453181	2.0727570572654974	-0.8609863766482739	-0.4738403568588508	-0.12587919884416127	0.13445391955989075	-1.5225120244247623	1.9817241469726952	-0.5946553325823325	-1.676383613864876	1.3264589860665137	-0.6441533155975566	1.3437775136415007	-0.024360495964927252	-0.5271420323578804	-0.3582085703634849	0.18236336643303921	-1.0781520821913146	1.835735695070149	-0.2401833595444573	0.20139524167533435	0.3588864654134708	-1.8284497755082192	0.2704632821111369	-0.3005183129637885	-2.108091301225094	-0.20014739216763072	-0.26758765133637097	-0.5255164313781333	-0.6638056958826161	-1.3890729178601071	-0.1007544291281716	-0.1728820757543799	-0.9255499794833545	-1.6156835469676936	-1.8958221307294447	0.8468168130458025	-0.3250405627169363	-0.8421581861490159	-0.4776654025579276	-1.214888566466357
-1.3444709810545137	-0.523536971178105	-0.639416606991502	1.1728987310032488	-1.156819613443089	0.9391834933694595	0.7272962272019386	2.9071670185261573	-1.101280502635755	-0.8329040920379777	1.9833364151329085	-0.8197638126356047	-0.5032979768225265	-0.20133388737402882	0.23799309025949947	-1.5851658530947912	1.8413774637174896	-0.6631785636213225	-1.7407337359639743	1.3997471797925631	-0.40969362223608163	1.3526125039511636	-0.03928800148050953	-0.5563652843233197	-0.4191990071637581	0.3076383133880867	-1.2430110188609356	1.8842608545504393	-0.25442614976003186	0.1580500576050079	0.34005848300876285	-1.852083284419603	0.25001064412351326	-0.3122416742364334	-2.1613969604613272	-0.20431580122713183	-0.3016443583134668	-0.5698915052177738	-0.6560918162576274	-1.3704593447637006	-0.11989584806967235	-0.17498065924010614	-0.9512221554945264	-1.644651190935031	-1.8985708060346433	0.8893230862361007	-0.343676288370569	-0.8073679298842386	-0.512700462735949	-1.2152329301443558
-1.3274353240390881	-0.565362707285201	-0.6284820889512188	1.159359578831933	-1.0890872910909215	0.987104948281756	0.7663131708759578	2.8945645873651276	-1.0666173040673503	-0.9168924280435276	1.8842593245714885	-0.7558740597666971	-0.538527991928465	-0.2891503947401452	0.33687770235281306	-1.6310956429238352	1.6822685979007477	-0.7446592381756905	-1.80717911853901	1.4602290760771457	-0.17346910275627386	1.342870552686208	-0.07015782100067183	-0.6314911418995159	-0.48313965743713505	0.44595557335220243	-1.389650880616688	1.9102075645395196	-0.2642921438911837	0.11769001643342443	0.3290481880773169	-1.8700561490335148	0.22995466793653724	-0.3286721073451704	-2.2122469253048007	-0.2039684338055067	-0.34412327537301723	-0.6038138261452556	-0.6644174200025029	-1.3412105654494446	-0.17018960942755518	-0.17539618575391858	-0.9833317523605626	-1.6685757917636124	-1.8965013554074641	0.935454556452655	-0.35146202547474287	-0.7641234876346473	-0.5640537367294638	-1.203508671384179
-1.3261610032387217	-0.6063978640557446	-0.6226534948856858	1.1505255831013483	-1.0160607160897146	1.0336752012599897	0.7761151193516916	2.874033753211143	-1.020438216865643	-1.0298522624429425	1.7908345930820648	-0.6690005736535507	-0.570799863668745	-0.3700282520198566	0.4285638414951677	-1.657544151086056	1.5350591538725706	-0.8338699024885455	-1.8830004148984536	1.4953119937830721	0.061397557160204855	1.3258133835231607	-0.1084622948273282	-0.7399519942931537	-0.5272573510408365	0.5938668349798205	-1.512808482380191	1.9005963010675782	-0.2720385066468853	0.08694077162492553	0.31384129465807437	-1.900188128633507	0.20657806581843324	-0.3605113197151667	-2.2487899966256237	-0.19829183454831661	-0.3797772980554065	-0.6240505839815608	-0.689525040168426	-1.2909621593928584	-0.23848391045227965	-0.17147836433797095	-1.0110277329214248	-1.6906586254713905	-1.9103440337869664	0.9768785383246786	-0.3574345960432449	-0.7141626642971215	-0.6402358089223517	-1.1958267124134356
-1.3168634916097324	-0.6360888888806697	-0.6356757265215651	1.1524308703986466	-0.9487077977735398	1.068617195248668	0.7688389543742684	2.855136121949866	-0.9844022183539355	-1.1505784007761934	1.7089155882384837	-0.5781490709530508	-0.5941939589960263	-0.4378115990733288	0.5035133762872271	-1.6630343794694706	1.4203126028138655	-0.924898167001613	-1.9638714397430692	1.5127964882882279	0.2947341793554677	1.3090573674186268	-0.1463703022550562	-0.8451073279234169	-0.5680725090900004	0.7564679776591878	-1.6137520055516201	1.874550887474165	-0.2627590517322221	0.06631752550721386	0.29307254298273355	-1.926990067298172	0.17572533319100087	-0.40263238176479205	-2.267486556315551	-0.19192489750384625	-0.3832236276983415	-0.6313656093670255	-0.7254436337738597	-1.2172574332019221	-0.2729004352378251	-0.159372226326304	-1.0399724439491163	-1.6999225763009638	-1.922518441027475	1.007024661548307	-0.3678457982910717	-0.6674212632992665	-0.7308848013541651	-1.1770562430111267
-1.2946886329454603	-0.6726156988311309	-0.6491183348769202	1.1619788112564362	-0.8881841521052376	1.1342451171991872	0.7598242630928134	2.838557458331824	-0.9597156055121102	-1.2673819722829354	1.6255332415014407	-0.49842230865147374	-0.6104670938231713	-0.5012175847455762	0.5582632408510357	-1.6454316884669773	1.3016012319015053	-1.0187373368814037	-2.0464910272870283	1.531217334260469	0.5195949404147914	1.2896084826862175	-0.1860715017439892	-0.9518466547631018	-0.6022516226602925	0.9250466914684633	-1.689178604066783	1.8434880406604832	-0.23795855561984297	0.05147136431409982	0.26133970516810506	-1.9185139860924156	0.12747614730664128	-0.4410120447930641	-2.2708057915936766	-0.19496766023504308	-0.35058030310289884	-0.6255592287317694	-0.7715537820558993	-1.1475360038047566	-0.2668580005609274	-0.13733186199701602	-1.08221828743211	-1.7013417933591382	-1.9189038535596565	1.0362848383388346	-0.37484824745183526	-0.6157140954830591	-0.8050653300570231	-1.1397696035379552
-1.2474004324555428	-0.708938048608346	-0.6473754246579719	1.1797457228255925	-0.830003065301369	1.2149035101751926	0.7523811041650883	2.802281104576887	-0.9363372302400169	-1.3922860857328467	1.5419539064325862	-0.4222917516651249	-0.6200542892333647	-0.5539557090259548	0.5864474597523194	-1.6092614062355488	1.174588054211718	-1.097991228808758	-2.121641538817844	1.5421402479525503	0.7195016080004838	1.2690285230945049	-0.23368747998582337	-1.0374534254914596	-0.6040480781084816	1.0679367933469588	-1.7429346303042326	1.8019297105860421	-0.19232984967503192	0.041205200284158756	0.2017009576893815	-1.8689248707591883	0.061569844696357755	-0.47697985832752154	-2.242682243905171	-0.2008553181787899	-0.29160547112323176	-0.6133981574995213	-0.8314912038402882	-1.100226996071849	-0.24482741049332235	-0.10527695950289948	-1.1248172202195177	-1.6977271531494829	-1.9102566481558765	1.0606938597956783	-0.37780370890497994	-0.55955353575667	-0.8452625479760847	-1.1000459288050999
-1.1860947031615943	-0.7514725799826963	-0.6343768096917264	1.2117528290704889	-0.7889334485978785	1.2624816629674338	0.7474995131535958	2.7384869363369226	-0.9181510290109121	-1.5143113378382218	1.457582597866446	-0.3494473822944156	-0.6152021309978395	-0.5918865786769967	0.5891956299932701	-1.552130148973284	1.0531325714356892	-1.1545354960486343	-2.1714718072950268	1.5448389339299298	0.879134239200631	1.258785817325276	-0.27890283599561927	-1.085570776098624	-0.5707826789471822	1.1864720288530355	-1.7719727326210577	1.7607744202292945	-0.13095357704199842	0.03592437642521457	0.1202768651078436	-1.801792436322226	-0.017071190580397428	-0.514916338179948	-2.1832283534694836	-0.21478958854752372	-0.21813862938099676	-0.5966255776295565	-0.8938024229955591	-1.0598642300384225	-0.21923685454090175	-0.06302245241343238	-1.1689103235999938	-1.6882105908694256	-1.9079369568578475	1.0689116115751456	-0.37370595253436195	-0.5215310477795168	-0.8508754554575072	-1.0533555119711902
-1.1284149195660567	-0.8013676775939154	-0.6325724961317314	1.2572087691272356	-0.7711397473869075	1.2940962671771168	0.7420394073857015	2.655716935592199	-0.8982420318133546	-1.62740675935463	1.366320717856919	-0.2889808774978079	-0.5912257766822955	-0.6243974107379814	0.5785619442411223	-1.4809108093545604	0.9484891157737805	-1.1862293435854483	-2.1975721203459964	1.5452839678971757	0.9952136227354929	1.2482874816342853	-0.32174666822467446	-1.1262661225957733	-0.5129631408798127	1.2879599786930054	-1.7676200367530583	1.702337773813883	-0.07260708284448461	0.035909223415577105	0.04173872163653188	-1.7200129252808356	-0.10304858030339639	-0.5586421898347426	-2.11274632631027	-0.24920094856825972	-0.1436214315537666	-0.5773650016904451	-0.9555057653524512	-1.0294852147866234	-0.2023138119667935	-0.021319652796086885	-1.213967963616918	-1.6838702668565613	-1.9175930690933043	1.0585771661555123	-0.3583049159803672	-0.5103612747814001	-0.8328025372955261	-0.9949143468634105
-1.0761300401483866	-0.8432104520487821	-0.6480792014130488	1.3082730492193675	-0.7648012634461455	1.3263710677715206	0.7369460919015053	2.5563412015682276	-0.8821286225778507	-1.7257357978738164	1.2797905779809202	-0.24994801744749634	-0.5639700326627408	-0.6600644518635402	0.5610671172455195	-1.408357319981399	0.8639228329878238	-1.188183337927928	-2.2129926344962376	1.5478722854506775	1.056869055818533	1.2240096426264002	-0.3680386669324752	-1.1507895623739763	-0.43142574489087393	1.3611142413772108	-1.7429810838353745	1.6150303231310215	-0.011708131780732	0.042845513577504005	-0.03403949670316645	-1.6422396703838618	-0.19675898627328556	-0.6228710947299969	-2.036880661443852	-0.3008619591590631	-0.06892998110414086	-0.5540570741840732	-1.0158356139307294	-1.0099533249909636	-0.20257790439148288	0.012516077614369667	-1.241633802407891	-1.670927374720846	-1.9106300231250792	1.0481613094420261	-0.3347373773497073	-0.5126071847955477	-0.7913764897270896	-0.9403830339766035
-1.024360757633496	-0.8747893258066817	-0.6637512233818008	1.3507398816652283	-0.7738408256615003	1.3757185468748152	0.7372383313145328	2.4488686311038044	-0.8743233714150606	-1.8007091671936828	1.2197694393287801	-0.23501169101573677	-0.5406060541796799	-0.6909877859128789	0.5484868109060312	-1.3405205216592808	0.7984561642403107	-1.1649281366713815	-2.2197645465020988	1.546761480668432	1.0547676996643318	1.1883650265494838	-0.410795203807638	-1.161142428170885	-0.3194221680359829	1.4065736698201614	-1.697883995802782	1.5281094615651314	0.05594208791971269	0.05699842457966579	-0.09881162091070606	-1.6068723390707302	-0.29564866204018864	-0.6988000354675884	-1.962278824644038	-0.36975063504008443	0.0014438765905723239	-0.5271772083720612	-1.0701059311327703	-0.9964415113348537	-0.21070138737493424	0.043205678705959275	-1.2525666529433426	-1.6354607270728703	-1.863572860783054	1.0583999768688919	-0.29885843794183725	-0.5310526814896852	-0.7165895953020501	-0.8877059870482515
-0.9581631455302453	-0.90961230098009	-0.6844488726485489	1.411059643165452	-0.8046630526222097	1.4351450241181862	0.7445383525705704	2.3477002839600303	-0.8680846073162869	-1.8583841429361931	1.1820321031916303	-0.23669883997033994	-0.5120151300663495	-0.7100847294494241	0.5681882205387935	-1.2880224026351554	0.7334906804805559	-1.1278318950647697	-2.210497917886399	1.538701025453675	1.0115275031952033	1.1406042525370008	-0.4506091597953481	-1.1692331240249971	-0.17675108341146326	1.4287654026399452	-1.6222901645755077	1.453933702908761	0.12959523311857057	0.07881497020639304	-0.1528423013411734	-1.59485357063748	-0.3872586493323683	-0.7588910090262588	-1.8909692374696818	-0.4603607674126004	0.0684343292004372	-0.5072035125405194	-1.1166585213883136	-1.0055736607329853	-0.20854639318946705	0.06362933063276602	-1.254469890413477	-1.593779837742985	-1.7965043889213939	1.075936927344655	-0.2571265969568194	-0.564066704739472	-0.6134108333012851	-0.8400354582077295
-0.8617842513130505	-0.9435220207129982	-0.7155567498897184	1.4933869782554545	-0.8469787853338241	1.4855840279108865	0.7557120370666381	2.254764121562733	-0.8765932485490371	-1.8961845698784714	1.163326252009553	-0.2465737195382894	-0.47671484232389644	-0.7242375716834267	0.6015128794966297	-1.2533237280116525	0.678529047565566	-1.0794683112708723	-2.184514426912325	1.5266993494249883	0.9487450858060003	1.0792285588558814	-0.4892191673606271	-1.1521601433246438	-0.01478746107503095	1.4294565593018411	-1.5241292079194813	1.4070947300024952	0.2229965469719116	0.10904901268719022	-0.21968962039653178	-1.5890270622321183	-0.4737120332161435	-0.7943596583521313	-1.8164303671927584	-0.5656966402284394	0.14343072173925578	-0.49935602430203996	-1.1598831785388115	-1.0429891795820554	-0.19076240931087146	0.07570753408888235	-1.2454790310523023	-1.5554150478176372	-1.7239187060786343	1.087248308290519	-0.21774461980203214	-0.6013163605634684	-0.5028268969942464	-0.8124121933294817
-0.7651580382563112	-0.9658558869706081	-0.7309217551532353	1.5561711407068106	-0.8948915977690775	1.53713656293915	0.7692117087276202	2.1672358759261843	-0.8974265070945611	-1.9027148238155303	1.1621403018486436	-0.26764513307769766	-0.44339222735192313	-0.7354815664759717	0.6318510696678474	-1.2309315741533287	0.6153598901975801	-1.020379996768709	-2.13795140813413	1.517823591982237	0.8652152003915191	1.0051273975626667	-0.5296005431486371	-1.1158753168417523	0.15905832024953306	1.4122112665920568	-1.4164592134387002	1.3933749290001853	0.3144238529794134	0.13810490866860983	-0.29607695463285644	-1.5842170031033125	-0.5598669763165744	-0.801562551231146	-1.7506573364240552	-0.6783755965140746	0.2096660796520729	-0.49370494533224624	-1.204615985720729	-1.1049245391872602	-0.16843603572761462	0.07708331094974094	-1.2371469846615573	-1.5210920411000357	-1.630845064819384	1.0891495014469572	-0.17196579110939522	-0.6394455933131573	-0.3842099563854001	-0.8064679464569473
-0.7048667353889699	-0.9868369084152381	-0.7321592686420274	1.6042850210564006	-0.9433230450792198	1.6087942785367892	0.7780206396060254	2.083873350375083	-0.9073317344082458	-1.884325426924692	1.172653046495351	-0.2943229719633509	-0.42251456167506574	-0.7412898678795281	0.6710341591055489	-1.22762449991354	0.5277567241194622	-0.9594770471563832	-2.0745170203797305	1.5041735101388716	0.7710533137275704	0.9193478008026569	-0.5704293076253455	-1.0783906392151972	0.34162310517177435	1.3712947922078362	-1.2940448681734673	1.405281051272873	0.3809374001292823	0.17477140374086025	-0.37971066763940015	-1.5733890539061943	-0.6443030516142038	-0.7882670559557632	-1.6996364624470197	-0.7913007879340265	0.24639950052318998	-0.48032364672850614	-1.2361832586997976	-1.190335841078509	-0.16596413063251975	0.0716081380618571	-1.223307606315381	-1.504667703883102	-1.5382361562345683	1.0786378667407042	-0.12475093452050627	-0.6793382497051329	-0.2526178625355596	-0.8254662256770088
-0.6666832216700922	-0.9889258098519054	-0.7295897749859093	1.650949506780281	-0.9886357215980809	1.7058123379261858	0.7679115415431297	2.0026703822401197	-0.8961182695248293	-1.8522890290490206	1.2014816858305482	-0.3175318759578176	-0.4127667430956965	-0.7387442349732793	0.7129468500663572	-1.2497363475608305	0.4458402708727439	-0.9009906459342247	-2.016614723234459	1.4727505517795751	0.6666585660892532	0.8261619398710502	-0.5956140172232722	-1.0386390491512063	0.5147022955938786	1.3168764790339356	-1.1619170895464555	1.4366852480515404	0.4327551060825646	0.23302714929526297	-0.46380226776823613	-1.58317928919754	-0.7306053262405895	-0.7691728587058886	-1.6690617179745324	-0.8941743094067002	0.2610076787006878	-0.4649741372216579	-1.2311240309158273	-1.288128720688324	-0.17938530765524394	0.061649469008129384	-1.195947491190425	-1.5072030042588707	-1.4671995823065884	1.0563168055261956	-0.07807640155924751	-0.7232914772443594	-0.12220093765171472	-0.8568404056940755
-0.6435442387160683	-0.9763515091972543	-0.7271336413440316	1.6907756024303395	-1.0336490518133143	1.8241943523251607	0.7340207157364016	1.9329629968969122	-0.8644419302390081	-1.800813222423003	1.2384793106808933	-0.33935059532044487	-0.3991940853003237	-0.7314642884701694	0.7581462040856002	-1.2930301809053488	0.3651346011608088	-0.8538397839704854	-1.9686724502580755	1.4421535764634879	0.5542457946893747	0.7292887048625216	-0.5889904822466943	-1.0121047916460726	0.6665105243083264	1.2718466885159465	-1.0317635859929768	1.484396102796082	0.4611800100430421	0.31226602494628725	-0.5253775837183052	-1.6267079852040216	-0.8169907109585388	-0.7515388333932752	-1.6793747349023662	-0.9944227884653211	0.25585754563877344	-0.4434030528310725	-1.1829478709836032	-1.3761458443244627	-0.1958541112588867	0.052766280343093094	-1.1676443692646559	-1.5222678325786538	-1.4119599472352165	1.0323914629328288	-0.037566634819272436	-0.7602251685416503	-0.011268206902713972	-0.888124521364588
-0.6194788580749363	-0.9663806680819407	-0.7322159486491483	1.710284368074904	-1.0726615328721096	1.9648381888169346	0.6874950083684673	1.8764656062217828	-0.8268020664470054	-1.7283939360046419	1.2792840365562597	-0.35766121966141107	-0.3799661534235456	-0.7200292929306613	0.8097331970432696	-1.3527893088960519	0.2789158965835292	-0.8178317304119614	-1.9363541879529773	1.4205356064705523	0.44289348421647673	0.6276145298165179	-0.5597719998376611	-1.0051760069785123	0.8014498814974275	1.2283411786360845	-0.9121085804775755	1.5494870172036208	0.47008731593758785	0.41656419028663266	-0.5737119803154873	-1.684432947675538	-0.8949441991141734	-0.7404872445134918	-1.7350056578767976	-1.0901335057629655	0.2286257330388378	-0.40971526911265704	-1.1077058042375159	-1.459496820287899	-0.21363809513748314	0.04050650227589868	-1.1287442622393407	-1.5397026155975237	-1.3652999923072375	1.019231566726549	-0.022263509258203897	-0.7785383017178444	0.0661641592128997	-0.9207966875525736
-0.5832026337118711	-0.9516322742517703	-0.741459513143677	1.7108563843515188	-1.09554760201572	2.113941341651603	0.6397168463732719	1.8339000678468664	-0.791255382766574	-1.645752011602725	1.32906178195417	-0.3742357448846806	-0.3669422914561906	-0.7014646465577844	0.8576157307910087	-1.4190439942770487	0.18739753292777311	-0.7923527116184502	-1.9271930760518938	1.4062589168013049	0.3297333030857748	0.523513621403651	-0.5069037511366405	-1.0015100586225754	0.9152344271156097	1.1865841083117206	-0.8164932773281268	1.637592322021509	0.47833122575279347	0.5424819121284068	-0.6314057577242915	-1.7523861968002628	-0.948417987572763	-0.7331164085362618	-1.8079568722551052	-1.1686869106659112	0.19986920999294094	-0.3791113327512853	-1.0232147765844595	-1.5406972084257329	-0.2308938941666999	0.02301248686244304	-1.0792686999501142	-1.5443047369317986	-1.3237123760566254	1.0212812157717779	-0.02406217046159049	-0.7724751986378269	0.11109961547431038	-0.9581045186366983
-0.5541992599693182	-0.9211711161076173	-0.7495505841600938	1.7123143807257488	-1.1090599549306235	2.2656192603866843	0.5908174392831945	1.8072003586782592	-0.7401593611144716	-1.5690191629507109	1.3732394304905644	-0.39427920499913693	-0.35590614120738906	-0.6708920024045091	0.8888916412133622	-1.487026336208742	0.1035855087372551	-0.7761188435986115	-1.9361846075187739	1.3991419335971087	0.22429374708028488	0.4329505935049164	-0.434630472726646	-1.0024775275289282	0.9994781212905057	1.1618593797256385	-0.7345306669812932	1.7435465286229768	0.47111881593899885	0.6853823695222937	-0.6915317979203167	-1.822406367884847	-0.9684475196396966	-0.7146566629907563	-1.8791900000802368	-1.2345020444239458	0.1739394517103509	-0.360342017182515	-0.9361037229839632	-1.6035077159964657	-0.25990180609460295	0.014052478169643234	-1.0350033578845577	-1.5482271038174988	-1.2968532107188375	1.0250117685900788	-0.037443339494847044	-0.737642244464035	0.12210005556696504	-1.000344697170315
-0.5519482393449867	-0.8821771533999831	-0.7453043069600009	1.714722870311497	-1.117225843631902	2.4148632551167593	0.5386020094657012	1.789081732111661	-0.672368868864724	-1.4994787378768861	1.3999092385159029	-0.4104392855082204	-0.34400664142426635	-0.6258064326418088	0.8987980521832764	-1.5528686480292755	0.05042516444163496	-0.7670071218771565	-1.959111882223091	1.4010431187051826	0.13252670206693382	0.3604602508967772	-0.35208180370224607	-1.0027004247769609	1.0569066205641962	1.1467398607489276	-0.6400720567572781	1.8393959537308373	0.4541779453275746	0.8356737073672565	-0.7582362897999144	-1.8736073421126953	-0.9641824608498875	-0.677648535264576	-1.941400924696806	-1.2969314450851277	0.14314030070192751	-0.3458133879073977	-0.8417943308406468	-1.6458915636543174	-0.30358797498675305	0.007163118407018802	-0.9894849793850442	-1.5596589201857722	-1.2854374696391564	1.011138326337679	-0.07002231580779462	-0.6774979698266205	0.10152654955953178	-1.0298434196179727
-0.5793461365528667	-0.8417417464709624	-0.7201997871396524	1.6929174378119511	-1.1080435698066786	2.549455291415256	0.48608539413069973	1.7725211149344222	-0.595036737405088	-1.4309031885658523	1.4175376841280685	-0.41882281677393846	-0.3306314162743389	-0.5656537219875103	0.8819376563806861	-1.6112343307208987	0.041780963959699643	-0.7651717311366483	-1.9943506964505844	1.4100648472891906	0.04912595027086728	0.2983141656706223	-0.2589412984055812	-1.0057688188083858	1.0844071012721466	1.1256913384077387	-0.5265117545276982	1.91561158687676	0.4198471982217581	0.9808471162068872	-0.8296918856732034	-1.9203937793151673	-0.9499404133409588	-0.6287491031675355	-1.9816994993472157	-1.3508657336123895	0.10403510802598093	-0.3256083242885342	-0.7464807877835538	-1.671039313264643	-0.366109215607764	0.008144319670727566	-0.9371588668577442	-1.5612572617270175	-1.2852269497097115	0.9886735981340189	-0.10821122938211056	-0.6141300030586325	0.05661792363981031	-1.0460020229702285
-0.6213819555860101	-0.8019094970530183	-0.6771607683996681	1.6552202749207239	-1.0812694794868842	2.6682246210266007	0.4434393140724495	1.7539934357096136	-0.5028756481420485	-1.3776237579649446	1.4320344172814257	-0.42478168329445243	-0.31327072873923156	-0.4945607390399361	0.8482385282796571	-1.6678022803090673	0.05816127727248262	-0.7593601546400484	-2.05118652108742	1.4263317288599615	-0.016094353308405612	0.2529661179060022	-0.1666591974221904	-1.020816754297892	1.0873766731013734	1.1051434376486795	-0.38967823319600803	1.9804269537222023	0.34802648243717316	1.1197396025514466	-0.8889609628146637	-1.9535495891897672	-0.9276215760245792	-0.5823828128019097	-1.9938925167442314	-1.3981824529048938	0.05697721927792394	-0.2867100112227599	-0.6574730046792572	-1.681572484293687	-0.44957826735515205	0.022293172057019535	-0.890538160773718	-1.5392341361802626	-1.2927262256868997	0.9760165363897693	-0.1454319120263775	-0.55796090375044	0.002415267358880696	-1.0493132121817559
-0.6580144867518094	-0.7705896061812307	-0.6309146059234626	1.6271097607556286	-1.0324412242858867	2.7700048970044526	0.4161298391284971	1.7356793060343123	-0.4053151056366606	-1.360886631988167	1.4520267228753367	-0.428289778316113	-0.2903551566034539	-0.42126028844303176	0.8026244728952259	-1.7268336902518946	0.07152455620351053	-0.7523655072137838	-2.1298718425578564	1.4419720026048501	-0.06238288580010837	0.2197867547732011	-0.07155818396936084	-1.0379893273856649	1.075943627975289	1.0855183244328004	-0.22523737830666493	2.029861008892394	0.2726379901771161	1.254650635613546	-0.9332751944941071	-1.9614600312583608	-0.8851787633553979	-0.5475019643197909	-1.990870123645451	-1.4334864152875277	0.010577618214472936	-0.23281716388548107	-0.5736668002547536	-1.6886835520673937	-0.5362058645018276	0.04160642540069688	-0.8454977446253018	-1.5061190714895218	-1.304412067808132	0.9812843259919919	-0.18005976652463446	-0.5050795434363416	-0.057523715975243396	-1.036079051141121
-0.6736668350036794	-0.7416073766235598	-0.5889052739794971	1.5922081661335743	-0.9529508575889103	2.835051846136418	0.40133596435267843	1.7135513618692286	-0.30298714154599005	-1.374186782208598	1.4850524197291437	-0.4311876279712151	-0.2531876245193295	-0.3421891103600069	0.7464974284246351	-1.78613193014561	0.08841101673165379	-0.7456762640625956	-2.235430010168412	1.4511254612431632	-0.10346302901575669	0.19910874534848413	0.03259608514338191	-1.0480481585149568	1.0598181173250554	1.069890711910047	-0.05452529671316064	2.0537842949926435	0.20432841949537656	1.3706734421615177	-0.9588034517617133	-1.9524055521379111	-0.8250372789145107	-0.5262105115349316	-1.991077013649236	-1.4418979833580192	-0.02453428519824119	-0.18109537044293486	-0.505557667585838	-1.7042753138030087	-0.6276769167173102	0.05200506370434353	-0.8070583760825757	-1.4764395225253657	-1.3067397032544417	1.0078962412824926	-0.1991270258137569	-0.4582399372477541	-0.13862110676562972	-1.0133086651712868
-0.6871561913707168	-0.7196722077037796	-0.556474863238855	1.544214710263272	-0.8585140603363968	2.8435639781900894	0.39615318782367764	1.682779172559324	-0.19600049249920876	-1.4106880953787528	1.5139574422950444	-0.43328595829579886	-0.20555281591056848	-0.2698687127762095	0.6967951603281585	-1.8365870481316264	0.12389590631048156	-0.7349782191647735	-2.3569023594154452	1.4546394494485368	-0.13261592165783906	0.20658504511508355	0.12749340943712983	-1.043988583103984	1.0493646050187813	1.076970397717032	0.11431470757532351	2.0491493382391655	0.11769455467090721	1.454837045944986	-0.9653566986495633	-1.906027395816399	-0.7528448311968383	-0.5023765868465342	-1.9967844791884517	-1.4403458226006307	-0.05341665736031247	-0.13742073880874833	-0.45746614872680585	-1.7255849705420954	-0.7363615131740591	0.05774561486995661	-0.7753061744880807	-1.4451708178908909	-1.29410850748778	1.0494734679429438	-0.20173798562512432	-0.4103713114519244	-0.2392563523742381	-0.9996082886896707
-0.7215586611358752	-0.7071456144228861	-0.5410012212950239	1.4905225959981176	-0.7681114766409086	2.80300591362205	0.39743546279920694	1.6394225985291928	-0.09827684505006169	-1.468725687829502	1.5405307662394945	-0.4312039446922456	-0.17110918507038758	-0.21017002029092186	0.6539787917655956	-1.87040976584565	0.1783265808721033	-0.7237227373376856	-2.4683845368608446	1.4419470807026846	-0.14684409852315564	0.23450123328338818	0.20557182888096218	-1.0220166054415565	1.0394144099716986	1.0902443416073841	0.29192978389652	2.0266860429530102	0.019758685909398433	1.5091833150127103	-0.9693096507787089	-1.8134071768003597	-0.6697120732441907	-0.46632946684903065	-1.99332581803821	-1.4297665059369589	-0.08165042253902215	-0.10576138500657932	-0.43313568750564446	-1.7410982436709364	-0.8428805517483531	0.05987213291123298	-0.7403718631867329	-1.420947676257192	-1.274256080933763	1.089657124808626	-0.1781450626629652	-0.36444544051624084	-0.33547532374077127	-1.0029300737066762
-0.7784168431627548	-0.6904991486510788	-0.555619939798124	1.4247450250616172	-0.6905842647723728	2.7348956532649793	0.40317289780599463	1.5813010281817588	-0.009544357625618172	-1.5450517751305364	1.5714257729737011	-0.4223015416977427	-0.1514796952706684	-0.1621787342465495	0.6062881347689142	-1.8964135574230585	0.24291989756174037	-0.7206479389565761	-2.5716778635612596	1.4201973806554444	-0.1485854458017762	0.2646655640512989	0.2789508484402593	-0.9819946931831434	1.0176633610321995	1.0981758313003813	0.4832300704921309	1.993340675289124	-0.07952015540296828	1.5265941230871047	-0.9690702052193455	-1.678963685041015	-0.5832058011203298	-0.42755793659158847	-1.9696189221696496	-1.403278640774051	-0.09242020267319409	-0.09177789627145332	-0.44299252521099175	-1.7358081115743829	-0.944064923343918	0.05916329356414087	-0.7101913395935922	-1.422477123766487	-1.247929173530797	1.1221929089518083	-0.11904308626621311	-0.33854488890822193	-0.4126554846445047	-1.0231892537784872
-0.8391189468144244	-0.6848492325303711	-0.598304708493606	1.3607093082005242	-0.6237186543923354	2.662172820833322	0.402320035845526	1.5030576763385513	0.07053337372062432	-1.6506552201358624	1.6090183829895195	-0.3938419168755066	-0.1376761416696045	-0.12848432378634916	0.551052388754847	-1.9225817593742462	0.31450499294198997	-0.7268686978799772	-2.6735203354357115	1.4034676637587382	-0.1258579289608079	0.2923226205180921	0.3311571073742626	-0.9215705689878071	0.9979294528006888	1.1024161708206595	0.6773500864280576	1.9381324592654425	-0.18700245555009337	1.5118843389807348	-0.9446257541678067	-1.50767284377506	-0.5000654877048125	-0.387027668888947	-1.949006381140316	-1.3741261596933607	-0.09027108699698069	-0.08576233380108415	-0.4728208088681181	-1.702301325342648	-1.0356997128627083	0.06450926913260469	-0.682280060676381	-1.4546414508163148	-1.220938929746374	1.1602646610769622	-0.049653202946060467	-0.33599155394917235	-0.48174898056305304	-1.0614507073555328
-0.894275239877657	-0.6997032641167189	-0.6443241509413301	1.306815052845137	-0.5505250023844533	2.5685789800260133	0.3899535374187332	1.4178724602663082	0.1383850303242806	-1.765197955296457	1.6565126718064243	-0.34587728373283666	-0.14316409994978516	-0.09730423463453511	0.48716671501166103	-1.947847051895663	0.38350972996942234	-0.7358440254591648	-2.766789574247652	1.3893227041437954	-0.0872430639148932	0.31428928489086905	0.3574439208150796	-0.8463071790670806	0.9880915362191173	1.0998495512167556	0.8498413382642983	1.862944988664657	-0.29725969295591853	1.4667094289965856	-0.9032730859857574	-1.3207780175899269	-0.42353242656863654	-0.3467539809196899	-1.948435184825517	-1.340334784564386	-0.0866069415760505	-0.07861845718980294	-0.5119749998623879	-1.6553219697581902	-1.0963511791169174	0.06837820507633892	-0.6490207705874363	-1.5114514695624688	-1.1987151749305027	1.2049977725991092	0.01706407290051238	-0.36676820676661415	-0.5439309804624112	-1.0954791366445602
-0.9397651389749514	-0.7153103906745244	-0.6901641066998396	1.2555873395311148	-0.46418099764279824	2.439382948845305	0.37393404632909444	1.3320917116475535	0.1872315629603762	-1.8776249007941992	1.7073195807338013	-0.2891799414943856	-0.17541589379391861	-0.07583700313977325	0.42387214545318413	-1.9787427259060109	0.428532020998468	-0.7357669331178835	-2.8523523244385642	1.3664693198577864	-0.05203654376713336	0.32987220477909746	0.3655842125655361	-0.7822787589461145	0.9748813940009663	1.0982804387951546	0.9901821011972045	1.7749260495005608	-0.4068333087921806	1.4102341620746819	-0.8408492085796974	-1.148428197788983	-0.36133585622725706	-0.32668944576901493	-1.9560226508339142	-1.3037468818385305	-0.07972396299142404	-0.06737651826335454	-0.5734475029287571	-1.6164975804175306	-1.1399898113726228	0.07513138388065524	-0.6173891360724972	-1.5736076651879607	-1.1877323899321321	1.2494339723436767	0.08406420272664998	-0.4283471311469064	-0.5912060425191373	-1.1386358523519278
-0.9748550712771493	-0.7207524389524315	-0.7592381420437297	1.2114474669980098	-0.3684946036111887	2.307863026390378	0.36564995358020835	1.2385209160820039	0.20877160959552138	-2.000495207489208	1.7553766933558843	-0.23692074737636118	-0.22525257834680082	-0.07370781448509993	0.3663710158621175	-2.0183575402307157	0.43503253915652484	-0.7115836586759106	-2.934757110099198	1.3345230015530087	-0.02115795640623807	0.3494401500230121	0.3616159112698491	-0.7317427360730668	0.9671341798806502	1.1032567667608029	1.0868426087973466	1.6766995125883433	-0.507479393243673	1.3585927052273916	-0.742638722046974	-0.9852476861062585	-0.30537632048461544	-0.3393644845982134	-1.9770714599147081	-1.2627223496390076	-0.06872668637801276	-0.04936469449143259	-0.6548837573038877	-1.588139646790157	-1.1810614652603453	0.08030975211581617	-0.5969616280220105	-1.6372427860326506	-1.1909060771703592	1.2856093202120307	0.14794205977836125	-0.48623695618837104	-0.615492867816384	-1.2056702157014632
-1.0158555046599944	-0.720841038360838	-0.8589477212361201	1.1732212965727693	-0.27299269044111696	2.203142675845901	0.37114584376602433	1.1417348463133186	0.20604979584654615	-2.109579772893623	1.7985774405732926	-0.19658907633198336	-0.2891739070468048	-0.08248758652583972	0.30699135098247354	-2.058993855074475	0.41565504037239415	-0.6699093180332019	-3.0095043970420194	1.2947191635225381	0.005208780590050329	0.3698485224069664	0.3602955690422286	-0.6763029737433063	0.9510047975591913	1.1041720823400698	1.1302394975901444	1.5761945674761026	-0.5847084051140918	1.2941658964977951	-0.6237771062189486	-0.8295523239077939	-0.25492849490524405	-0.3793909230062093	-2.023320370978342	-1.2114922505332582	-0.06350878840738841	-0.0382495324347495	-0.7313762035403097	-1.5636786724891023	-1.2072330245470817	0.07406288713085145	-0.5837810626462645	-1.7208433973365154	-1.209376221923496	1.3029786592004509	0.2103077359393218	-0.5285463142305512	-0.61246640527382	-1.2737747554041647
-1.056122365213681	-0.7228992707715178	-0.9755573892182007	1.1252536459480278	-0.19815263376328357	2.1260185341827706	0.3882985080898519	1.0398025331755345	0.1978028021277421	-2.1800630014088673	1.8209255658088757	-0.15302016783505928	-0.36747435570408604	-0.0933965472212523	0.2539838511097182	-2.0996975512189633	0.3905461687084494	-0.6184383198676533	-3.0813989642361284	1.2496924068524706	0.031113767072007793	0.3964865609664622	0.3517369870543719	-0.6241734726715589	0.9074872129952946	1.10188566138288	1.1255012374136668	1.482253412052017	-0.6432369287236192	1.227594936904381	-0.48962878178522606	-0.6935182378830437	-0.22940991906364944	-0.43772315911967963	-2.0714088040321554	-1.171188835512805	-0.06532391989067557	-0.0417675905707396	-0.7991775504885277	-1.5366236497341734	-1.233372892742856	0.06551491313242061	-0.5796430282372185	-1.8131384354724982	-1.2429402484103798	1.3083518045947176	0.2636220847542099	-0.569425292320755	-0.5857487510195135	-1.3233101460086198
-1.0929058027900507	-0.7320556788634005	-1.0949065908777604	1.064890875705201	-0.1609362305262533	2.076376167360967	0.4140096123666324	0.9369618825173133	0.18083648995716647	-2.235325787744401	1.8097173317457695	-0.11187918742754473	-0.45642278195132724	-0.1065630741225753	0.21641314533815942	-2.1330539903319408	0.3607728030990286	-0.5612654535373286	-3.144049513539098	1.2055058743125633	0.06405849232753658	0.4281041303306905	0.3181937473212576	-0.5929109480113549	0.8580692014851893	1.0974361068730545	1.0844316705310804	1.3891923637665684	-0.6956573542855697	1.1553226574345603	-0.33710616126980025	-0.5900445521148272	-0.2271772797857245	-0.5122292486085019	-2.110717904751416	-1.1493134820623623	-0.07730862803099434	-0.04610969836020518	-0.8732885047110507	-1.4911905197031596	-1.265048138160124	0.06499463203529389	-0.5775546341806237	-1.888549842845213	-1.2887064866567555	1.3070204904952467	0.29488470216225965	-0.608510958232362	-0.5391390814366847	-1.370419097158867
-1.1348871278416002	-0.746626873876758	-1.213263892412716	1.0205402603333424	-0.14091483589293896	2.0639160609266627	0.44092545871344563	0.8462544555592348	0.1481577348711607	-2.2651644130492703	1.7869913105267106	-0.07788493083160013	-0.5383004424387996	-0.12640523368825568	0.18592640542418698	-2.1573840303992364	0.33324236436551774	-0.506814539872248	-3.1947465264577657	1.172156808943027	0.10985788232524504	0.4435539825884132	0.2623610938943111	-0.5818324805346806	0.8086434466326347	1.0816291672164042	1.02811605472771	1.301814998030638	-0.7319621092372255	1.0819972437948786	-0.18395342086131264	-0.5319368263174107	-0.2436104115267958	-0.5986966187591074	-2.144602889284472	-1.1242194836419255	-0.09716374628284898	-0.04319699977734506	-0.9575102198584966	-1.41995426019526	-1.283840955101035	0.06170882993867436	-0.5745189273560884	-1.9511056238560158	-1.3420911631045322	1.2983286376515797	0.2996569564841476	-0.6418366762179523	-0.48371832764305617	-1.4038117781192814
-1.1637647462420109	-0.7690254858558963	-1.3289808502826523	1.0149061150523948	-0.10352439410728784	2.0819042117557	0.4622440256903312	0.7732175018878032	0.1157542193777474	-2.2557962892216503	1.7614230290915056	-0.04896191113208419	-0.59882860668996	-0.15394691516840897	0.16276811948608394	-2.1810887719957655	0.315150082530194	-0.4507535823104054	-3.254514208379276	1.1608849886206234	0.17351292992373443	0.4527251437540921	0.1805908084421174	-0.5817992830722076	0.7494765669791229	1.0830114805401958	0.9635642278528745	1.2206641846680575	-0.7462453504332476	1.0242983713446825	-0.03345138480297394	-0.5078057250823571	-0.2828308192821529	-0.6790154054806062	-2.178433902512193	-1.0924595483710626	-0.10440007046288868	-0.04510182224557048	-1.0474182761958344	-1.3424232144241006	-1.297056140032502	0.05396746623176172	-0.5767666421963817	-1.9876424254669505	-1.3878216526836442	1.2893781842274392	0.2786169720042141	-0.6723528717904079	-0.43163526835558913	-1.4008025693638448
-1.1870127171592242	-0.7927019739178236	-1.4140386476344549	1.0413220847589455	-0.03902570798849119	2.1131006915883925	0.47323282402713696	0.7179623078879735	0.10309999415779422	-2.2244819715736877	1.7289038736623588	-0.03943294604999161	-0.6464500300346235	-0.17391118996575483	0.1566280634522477	-2.1921473910714395	0.2963184287822355	-0.3827077307693506	-3.3145833666282583	1.1620669988376284	0.25727369059538047	0.4757668545101691	0.06446616392689346	-0.5985829715995832	0.6868290548947439	1.1101795413256277	0.8858428248993	1.1342574043747364	-0.7511601445576219	0.9752973264268643	0.12287715986654887	-0.5178809064052061	-0.3383634713726699	-0.74490974609983	-2.224988650972727	-1.0651714190216264	-0.10757534047098645	-0.061465546710541975	-1.1308820690060617	-1.277450345736749	-1.3081955585059077	0.04420084724744299	-0.5743725244737699	-1.981056156012509	-1.424074773363619	1.272358434912622	0.23521339147330672	-0.690307342530883	-0.3731826859510585	-1.3652960252107915
-1.2134884085247344	-0.8067517954894023	-1.430934013090219	1.077148367346958	0.038609407780189106	2.134799146099563	0.48425740678186413	0.6769277092412106	0.11093242947787774	-2.1540271217573492	1.6872870734395218	-0.061891280877033605	-0.6900023330934943	-0.18132577633967487	0.16618785835573577	-2.183692385455941	0.275576317407672	-0.3087257689496261	-3.3552902077452904	1.1522477693843158	0.3488333391912777	0.5100983031807739	-0.06199570541174243	-0.63915027074148	0.61680988079883	1.1388233149837559	0.8135379036768751	1.0570547351854818	-0.7462372602371576	0.926603129954222	0.2654984964623182	-0.5714932895862228	-0.3993851672378486	-0.8093765703842228	-2.2585273196298807	-1.0467345633396756	-0.11213979110762687	-0.08366100718472211	-1.2017189526246612	-1.223532597313488	-1.310588235873595	0.0308760642498881	-0.5703421392428979	-1.9362061412129141	-1.4461753938811364	1.2475710903843455	0.18905017147510766	-0.7008451864755898	-0.30682051881649147	-1.2918353058395224
-1.2274640188813863	-0.8192545350834172	-1.3901574713011193	1.0916595171010937	0.107016999701005	2.1366697025229398	0.5047738063903365	0.6377789636584014	0.13470157701105995	-2.065135577218663	1.6458270598481275	-0.10553198294649384	-0.7247805955361251	-0.19783011957317648	0.19259566991658503	-2.162529266522917	0.25765275131080156	-0.23834046135968445	-3.3770304194101834	1.1305443528696693	0.4328445408198496	0.5489715601873418	-0.18362723183500482	-0.7021353420418686	0.5431939241353126	1.1629353425290223	0.7661971100901271	0.9874522435298813	-0.7294824641357918	0.8821101054037948	0.3883088636202028	-0.6443331505049338	-0.45334628305151864	-0.8778646988536615	-2.2573939222178376	-1.0459958579367257	-0.1123624472362434	-0.10873747202432185	-1.2624566172828646	-1.1736844831514488	-1.3082642225363261	0.01868263075212631	-0.5692139758556233	-1.8499232555984537	-1.4514026434499812	1.2326297235125865	0.14982412664238776	-0.7135606237800213	-0.2560843426818324	-1.213442239018762
-1.2246554829068943	-0.8353625890656758	-1.3244086630416185	1.093577707021172	0.15781189050141545	2.1356706053273955	0.53374725676765	0.6007476671298564	0.17667731389131663	-1.976196734848467	1.602055448485468	-0.14838295571805443	-0.7428841652286713	-0.2188652510174312	0.22365494529742228	-2.1258226291376845	0.23740686269639513	-0.17989853648826534	-3.378500116506614	1.1153491130920261	0.5124260680228058	0.5917177855975904	-0.3083104583380853	-0.7796846143785865	0.4712505294407988	1.1811557265293735	0.7306276412947457	0.9214771093335241	-0.7071939739092044	0.8370753607587984	0.4842341153407528	-0.7046609035925675	-0.48581210700158	-0.9395044809847629	-2.245713632221508	-1.060233525167385	-0.10842724218047577	-0.14031442086114337	-1.3113060584791145	-1.114201892507925	-1.2941564052094088	0.010969201600764054	-0.5693130130995442	-1.7416999172755798	-1.4466004058141655	1.2291242489772896	0.10899161625906302	-0.7169124096376368	-0.22351767393923655	-1.147515137341561
[truncated: 203 more rows]
[truncated: 5 more columns]
