# Supplementary material for: Obesity dysregulates feeding-evoked response dynamics in hypothalamic satiety neurons
Source: Sci Rep. 2025 Oct 14;15:35837. doi: 10.1038/s41598-025-19800-2 (PMC12521569; doi:10.1038/s41598-025-19800-2)
Supplement: Supplementary file 8 — Supplementary Material 8. [file 41598_2025_19800_MOESM8_ESM.zip › Supp Fig 3/Supp Fig 3a/Supp Fig 3a/NCD_to_HFD_2nd_MPK119_matrix_7.csv]

0.3925273512409654	-0.3959308787039135	-0.40358494589546207	-0.0766984870960154	0.0018455459091699807	-0.39362395732040795	0.8254273404517883	0.017553188559016518	0.42202774593852704	0.0899080001486785	-0.09464199936625747	-0.26716870682907445	0.2398121238855077	1.8256238301260743	-0.06425378118078458	1.1498253938584932	-0.0006409060706752803	0.5187757212749124	-0.3681277190699083	-0.2443059169543679	0.3740827998132366	-0.6755638299920934	-0.12617007943101585	0.8337093777164138	0.13979367060585055	1.1638458263546259	0.4570430092386327	-1.3780723596031295	-1.0465338545755278	0.06790396158898354	1.2765913382295122	-0.5633754249543059	0.18100157830824076	-1.0905370199532514	1.027496269815139	-0.39861485557229187	-0.8940046874073915	0.49327816369409716	-0.1377120433195972	0.1128608465889368	0.16860811829619188	-0.7937588958477684	-0.5477865946322305	0.5454754655875773
0.3645799445587918	-0.37559091765229496	-0.41225175967706074	-0.04901548316499022	-0.04091878280704844	-0.4190375758122835	0.7996329290190702	0.043951275164101106	0.40523722746022417	0.09006474656041928	-0.12155232143585992	-0.21875722911590312	0.20547150435365472	1.7762145304658983	-0.11138321732937473	1.1050034710112044	-0.005159111051385269	0.4785316648472213	-0.3809221206484938	-0.19610635114174146	0.5249930389749703	-0.7477035226227975	-0.10981308651562792	0.75353215360785	0.0775079167127022	1.2278645206407615	0.482007578801067	-1.37520202001817	-1.0377129013316768	0.03846172359391465	1.201774236094436	-0.5121900055816794	0.16958438302988266	-1.1425197130058589	0.995986732069934	-0.4134176491462509	-0.8423345074257159	0.5501932346857943	-0.12653624006008043	0.037429456681975844	0.2366361522564339	-0.8046961909152599	-0.5761957745521112	0.5768893481410591
0.3656861807362534	-0.35511211727609165	-0.4044897231583759	-0.011726985481519603	-0.08883640824725465	-0.44446605606936	0.7850762982703839	0.04549030853086027	0.3990185169127029	0.08239578323035118	-0.13801918518215384	-0.1420819916201904	0.20551075077597789	1.7355599239902488	-0.13226858235197228	1.0948650101330617	-0.011905948932021066	0.4504010270866456	-0.35935822298792286	-0.15776809935260425	0.7035369483538786	-0.8209888763557299	-0.11228799250973802	0.6696257562849389	-0.010356631324715815	1.2962498980937938	0.5036681433809322	-1.3077718202444872	-1.0193149131373564	0.029247689873536552	1.120925367585679	-0.4693546803135167	0.2168470176152255	-1.1791629930820946	0.9687989072026578	-0.41381045319237963	-0.7695785324923882	0.5937836026293475	-0.11890295556961661	-0.03520561731439007	0.3113497429095065	-0.812111306215252	-0.5920477239603593	0.5813643236146594
0.3856842133282427	-0.3311536563274911	-0.4212519124502575	0.018241137802864512	-0.11035056127424062	-0.4710351768055291	0.78505314350249	0.01872578540987936	0.39641076517838986	0.06504627761952422	-0.1420383999518089	-0.05802044410574006	0.21585218305785575	1.6804965516483972	-0.124836110160055	1.0971975651183135	-0.027410617661586468	0.4178085252886399	-0.3308140463411178	-0.1429701445103153	0.8465220206978761	-0.8430058957638962	-0.11560775854498512	0.5823506724917294	-0.06883336913333929	1.3510966083173135	0.5202189236593004	-1.2242130456600724	-0.97639677515209	0.03232125683814896	1.0356570702531274	-0.4270289080320424	0.2960151833078643	-1.1848720522661784	0.9681302815422403	-0.40830043479189554	-0.7170406559231193	0.6334921549721209	-0.10832811531556473	-0.10337349982171416	0.3760786542106947	-0.7957980525552669	-0.6059207698803871	0.5561731059610326
0.40857584953567405	-0.3176879773343585	-0.43422356120908934	0.04914365329342511	-0.05677808216831176	-0.48945559168257874	0.7921276969193747	-0.03191280959470093	0.38656701571831065	0.04312093787034994	-0.13954453677128537	0.031401962631948645	0.2237681864402265	1.650858267429944	-0.09992255790339463	1.086374226393437	-0.02763522207103263	0.38077161547137217	-0.3163423786805909	-0.144309320528796	0.9392885802631594	-0.8206488737060363	-0.12406703748475259	0.4952496167818549	-0.10382766179603924	1.390554659201774	0.5495199997613561	-1.148645660967755	-0.9190500779322374	0.04704637613976001	0.9593111473333377	-0.39676146062268003	0.3534402601577143	-1.1828846867222629	0.9869642708403624	-0.39601266328862783	-0.6733916782016418	0.6674209416316413	-0.08378984691348912	-0.13117456479108955	0.42015468347459384	-0.7603352636330498	-0.6142694632353977	0.5335154813864877
0.42209628839451824	-0.3211022677247635	-0.4423316353476248	0.07885674417939108	-0.0012590571283322138	-0.4874908663231485	0.7941426762764566	-0.06239348756887958	0.37639649061908265	0.013827936227013277	-0.12580626123698732	0.112920721010632	0.22831292214512813	1.6422677247426263	-0.06500411819856788	1.0713929370697244	-0.031032146123967652	0.3433850563205252	-0.30322944981270683	-0.1428025979128282	1.0020367304297408	-0.7829541596553723	-0.14331853974553824	0.4147491976613836	-0.1339550328120494	1.4100045938076675	0.5772525522214209	-1.0840068284729916	-0.8385133746645592	0.0644436985637497	0.9129531562346966	-0.38256630064509495	0.3754760975973843	-1.184168733894568	1.0043556227864074	-0.377048299176649	-0.6409137181406399	0.6988738016403649	-0.06988405498353358	-0.12020901168454129	0.4533367477841708	-0.7253621812837693	-0.6153386927641117	0.521853828883642
0.4298822166899798	-0.3278549827317834	-0.4468850006206359	0.10391053742585285	0.029646786523855183	-0.4683616514015272	0.7865361512556318	-0.05340986014776324	0.3826135249642989	-0.01940644979285707	-0.10749358174870689	0.1747131582849994	0.24224540206948011	1.6299668597056751	-0.022236596232106554	1.056895917086125	-0.02035535290640653	0.29770998679485633	-0.29117853243299735	-0.13236598358266266	1.0568805476018777	-0.7334645917808039	-0.15907250988063687	0.33668517170762197	-0.1573095839872507	1.4050939318278857	0.5823742620728174	-1.0292772847313278	-0.7362823269790082	0.08023061286137821	0.8820475342438384	-0.36270547501642875	0.379492097198248	-1.1810579674017756	1.008595101666363	-0.3624230745550517	-0.6257910061854062	0.7271109696222284	-0.07608547105997347	-0.10186065779551505	0.481822529252698	-0.6902253484716142	-0.6138645058723646	0.5215389585411504
0.43864183558432696	-0.3415449120268558	-0.44153797108191045	0.11761113321275105	0.0566308861093264	-0.44311920859811477	0.7792721697852221	-0.03902094513003525	0.3936167454630536	-0.045499129261841645	-0.09798412269897971	0.20303666962879488	0.26598458177157097	1.605110435804753	0.009041442900999421	1.039936530655149	3.813051602205575e-05	0.2514963122064931	-0.2927806885235298	-0.12429617864938838	1.1010482529794352	-0.6746491489507994	-0.1769040819384563	0.26088972612592404	-0.162621701765717	1.3840904085850627	0.5690870026734114	-0.9814415460019182	-0.6341752926950713	0.09892131931375137	0.8545590846587281	-0.3374852438670449	0.363902363138749	-1.1765324252061529	1.002289968014326	-0.35743096559894905	-0.6156238180411234	0.75117677582671	-0.08298750858514012	-0.07994667188391356	0.5050858877542488	-0.6601304078595325	-0.6138415642088888	0.5339485076201286
0.4372911130823837	-0.3534344754373621	-0.4230191382152478	0.12022624462959487	0.06288934882525415	-0.4229214504511971	0.7745074331032556	-0.040995223647341275	0.40567527499564704	-0.06729897512457851	-0.10420915090540907	0.20048458580572076	0.28113424587710667	1.580014155313111	0.03342001077214497	1.0277605306114017	0.006944571013189625	0.21915639370165552	-0.2973231453339823	-0.12394363268384422	1.1253680737453928	-0.6152626354177633	-0.20895589431691902	0.1874961443293214	-0.1525181939247193	1.3508767579495364	0.5348687294397195	-0.938120680043713	-0.545947091572437	0.12470827945990878	0.8231417015373556	-0.3135684429958249	0.3347813319957687	-1.1781414133244472	0.9907617103527703	-0.3563606194138941	-0.6105213013822112	0.7741331199312473	-0.09072212504436056	-0.05598337125081031	0.5247886349387827	-0.6349260962447905	-0.6206986547426749	0.5480530910400304
0.4315428394674439	-0.3553064923305089	-0.390784728618024	0.11993803137781958	0.059480980561407285	-0.40799825662177663	0.7706894691529106	-0.035697365930866296	0.4232632746567437	-0.08402478482794148	-0.12003997000232036	0.19171158754464376	0.2824651356651858	1.5541772723621439	0.059647539034753415	1.0225770750886214	0.005360732684049159	0.20458326338379362	-0.30162082036423327	-0.12390214495494303	1.1346112488675897	-0.5588542248036947	-0.2423009602379048	0.11214916635603071	-0.1398395456170869	1.3125547811330518	0.48612528288306134	-0.8949440904138524	-0.46777010997676516	0.15247439004737967	0.77955986957737	-0.29022872457969184	0.29701296810890054	-1.1814890516071999	0.981555044967747	-0.35201107689398065	-0.604716180849273	0.7871042679434535	-0.11080155252752924	-0.037315145745846455	0.5462535127609651	-0.6130618048810611	-0.6266650660275748	0.551188294973276
0.43933149348245165	-0.35493509713724564	-0.3618032842912069	0.14082453087916427	0.055769229647069055	-0.3904762354510622	0.7636102847824462	-0.026882369104493275	0.44212708776475945	-0.11293578966043927	-0.14742263105832829	0.23083233313786056	0.2754635739229203	1.4917088887017125	0.09631952225830956	1.0040215647317845	-0.01014741828442261	0.1643519022420407	-0.3075342328438351	-0.10962717484909519	1.2083430297978954	-0.4889245493960023	-0.2833441982214511	-0.04441146964435788	-0.15494076522519493	1.2873605787897504	0.43522075930854937	-0.8006147082439654	-0.3392698234834687	0.18897716473556211	0.6710251934134192	-0.24904369350067723	0.26469352301323834	-1.2031355408411695	0.9682870321937548	-0.3342961525013304	-0.5631496749380236	0.8148143391475628	-0.13820124829246633	-0.029520799254390977	0.599022013030896	-0.5835403770929638	-0.6333912657372702	0.5490821622379392
0.4711009908434546	-0.3617972307548313	-0.3363361853329724	0.16280527195321565	0.06083070816662155	-0.35828119349846016	0.759556656749991	-0.027128614443174777	0.46117042213952397	-0.14003201937031834	-0.1846594100509334	0.26202925892302453	0.2635640586748546	1.4284562304435005	0.13874133214098644	0.9862005610511545	-0.036091839254580746	0.12501555875901024	-0.31220019116952463	-0.10433150560711144	1.2364463902472056	-0.4048847640260134	-0.31941249826759777	-0.19124144967076417	-0.15042833230170094	1.2417677279382233	0.3817011509393242	-0.69829849227656	-0.22798719763138608	0.2289482030571306	0.5600546115985586	-0.23790913888185417	0.23591145679655426	-1.2249093346295528	0.9567884420283901	-0.3029245614090423	-0.519150547089162	0.8191351045205023	-0.17084724566300338	0.007261510031128865	0.6219861518875525	-0.556739369730551	-0.6370341058757931	0.5425411284362288
0.510687080628416	-0.3648968186761786	-0.31064527305180634	0.1813245476538434	0.08734321469761006	-0.30766350740402737	0.7511468450512802	-0.026510069604343676	0.47567292447298676	-0.16335936869118944	-0.23021195523541665	0.29062050811362683	0.2434777397303951	1.3623327623785288	0.17739845897065054	0.9626141053522683	-0.06750511642682329	0.08277516861735676	-0.30404775841367015	-0.10706371190755148	1.219184247196774	-0.31306187452281475	-0.33924064106203683	-0.31414505435389073	-0.12478420102021637	1.171795529012933	0.3303695671463212	-0.6125755727669757	-0.1389081712302568	0.25913449761022894	0.45694852517092077	-0.2442358145133643	0.18913511015825135	-1.2377152298069565	0.951581132249251	-0.2651669450846307	-0.48375313355379035	0.7971657465288116	-0.207718961850913	0.057051297612856655	0.6155276047689948	-0.5302117947448256	-0.651597177828887	0.5385782148327414
0.5368884730803924	-0.3662539730739911	-0.27646850244162546	0.19012207551727775	0.11832497232953687	-0.24344730615166182	0.7357659045656062	-0.011840883000029553	0.4806607996687428	-0.17836522517533354	-0.28727397150151945	0.31678406408361254	0.21421953188925733	1.2948267823481672	0.2059348983084587	0.9347397187868776	-0.10611618141804695	0.05320467384316002	-0.285116042327859	-0.10956973030138539	1.1876218852128464	-0.22873382603678163	-0.34788271128208004	-0.4052015197864538	-0.09926518340574117	1.0841031738433986	0.2804140662795688	-0.5561984584426815	-0.06727783043625242	0.28232426033542224	0.3818530338185978	-0.254556728072796	0.11277651780512354	-1.246400229408127	0.9477659807988207	-0.21772374954061752	-0.4680286284911552	0.747401963996013	-0.25224926623477834	0.11317888911282903	0.5916654060580778	-0.5153491230154018	-0.6708267321437302	0.5464773257682315
0.5511801416905614	-0.3677048440158983	-0.2383964276153189	0.19347019315806946	0.11707509702164735	-0.17552606683495425	0.7089588579503701	0.019669725874824934	0.47778141935107954	-0.18448181848688405	-0.3498957209745945	0.3330161477874404	0.1868961726686001	1.211846882114153	0.22682498986345276	0.9055636389227264	-0.16067415947991487	0.03982066864161567	-0.2645690330427518	-0.10432073475441653	1.1598800356127597	-0.16860509657461237	-0.34410628112050856	-0.4745392804186329	-0.07163591527436422	0.9916152648387879	0.22858160939080405	-0.5243741378062504	-0.01887179939713312	0.2999936034365395	0.32629582569671184	-0.27091831010346795	0.025317874486924085	-1.253637729075768	0.9406882903643169	-0.16497608511066994	-0.4720323187634756	0.6834152715859156	-0.3154621398411571	0.17148207584873698	0.5542088263032907	-0.5101724456465941	-0.6943083387704329	0.5539534290718892
0.5571945522306742	-0.3644594748037375	-0.19581475243122493	0.20378919635566564	0.09397478451302319	-0.11320028211601932	0.6755480715320712	0.04258813132497035	0.4678760694563316	-0.17972021082350761	-0.4076987461092806	0.3490488901124492	0.17055003777143796	1.118288394282168	0.2391825088114774	0.8725420337576628	-0.22483267020599657	0.03573913421211937	-0.2394080426883675	-0.09235431740965008	1.1444336629641105	-0.13344808346006976	-0.33517023729507367	-0.5322668817767973	-0.0391188732184629	0.8946593032366186	0.18607593677995876	-0.5028967079594165	-0.006904706162974156	0.3078502006406588	0.2656672940006467	-0.30155066320007257	-0.053709609241101665	-1.2501062064366386	0.9274415319159546	-0.11753611809306355	-0.47863909879858185	0.6039778596155352	-0.38646433745520764	0.21860307181689137	0.500564717675456	-0.5072249373148474	-0.7273011150420837	0.5501330022496511
0.5439930814183318	-0.3657472095392581	-0.1536854658785885	0.21962300269857565	0.07028224458578486	-0.058404953823888196	0.643708722028105	0.04336204524654126	0.43749473507766334	-0.16901617252829462	-0.4591490285460543	0.37019331493717245	0.14616623558270647	1.0221436241719208	0.24449985775641067	0.8380429074408473	-0.29174389078737895	0.0398397115705245	-0.21613422656682388	-0.06654735435109013	1.1309879242196883	-0.10975137704879587	-0.33125812700793694	-0.5699265590107968	-0.007423410909260769	0.7937577314872161	0.16484418986804228	-0.4824535115820837	-0.025953764715768896	0.30437793670319674	0.20024582794764964	-0.35772641440363306	-0.11935360294838496	-1.2349381045273202	0.903705763769611	-0.0765467468357113	-0.4739673589411222	0.5068449920614047	-0.4418541487799247	0.25701246821742263	0.4400205158340517	-0.5044859791009126	-0.7746704697443787	0.530937361188266
0.5041550551674854	-0.37082872881904855	-0.12274208348692642	0.23771504463774867	0.05326259266595625	-0.0030523093367595235	0.6133265792502008	0.03951006459145159	0.39568388004929733	-0.16413265098911875	-0.5064349278090948	0.41988271327527193	0.11757521692104381	0.9263563373667087	0.25507429235823503	0.8094595375972649	-0.3486889436194029	0.051532069920652235	-0.1927644524334409	-0.011957082605763758	1.1079128510368532	-0.09000165791875095	-0.3262568068238997	-0.5823322752372068	0.004600012490400507	0.6985250502062685	0.16666842240628976	-0.4718013624556736	-0.06493817759966954	0.2953332491886782	0.1345459726774061	-0.43073713879969266	-0.16174847892003533	-1.2164082193847592	0.8727275841651376	-0.047083214849684835	-0.4597355991583861	0.40361056646436005	-0.47241259044726885	0.2971734031553602	0.3713114531509946	-0.4961764155178584	-0.8374068906965523	0.4901505200557469
0.4473044464749186	-0.37954089643672184	-0.11212285561167168	0.26087285831989027	0.06109583323193095	0.06304984991947675	0.582107777525765	0.04701761592911112	0.35965290580528764	-0.15620824906213907	-0.5479920918425039	0.503915783449892	0.10737899640175841	0.8302662840888642	0.26288016060939656	0.7757346210202353	-0.38550839669342	0.06184698974636195	-0.1599068298794395	0.06765028966711559	1.0808241858120686	-0.07100955338856756	-0.31198778028526725	-0.5622096565725647	-0.0018641936384497543	0.6113239468930097	0.18554870194231496	-0.47197449404968683	-0.11123558076811553	0.27755189757344906	0.08399513064567479	-0.5116870274722392	-0.17998183736243994	-1.1875336604501423	0.8354315562674021	-0.02872904222854076	-0.43951442930198237	0.29740034258985787	-0.482664808456283	0.33292783587814007	0.2897077477271791	-0.4837097529197446	-0.8932927829240628	0.43655322674656255
0.3772752702850901	-0.3899850846285856	-0.12751359305239968	0.28611016694299235	0.08925762426010757	0.14025374778005775	0.5471965621480048	0.049966697009035284	0.32334032957422015	-0.1446682299042998	-0.583001510844163	0.5839086310359486	0.1081874727015939	0.738013704656905	0.268332215727601	0.7369589075693666	-0.4095776320126244	0.062437320542540656	-0.12009225146708276	0.14981394431307415	1.0581352719454498	-0.049057208397462033	-0.2926119045760468	-0.4960690404428231	-0.013508105581514131	0.5247271613394556	0.21482605247667702	-0.48191589242172606	-0.16579107635437756	0.2498537921552603	0.05288513561834449	-0.6125440007312303	-0.17145309490664035	-1.1363053647570305	0.7749417455268675	-0.026546558377724256	-0.42795026062128577	0.19788683641376065	-0.46346773055540674	0.35190437313734924	0.19147870925136287	-0.4667291388827602	-0.9436128795815663	0.3844075175213521
0.2920795188490211	-0.388419671243896	-0.14921872339114955	0.29172523923640264	0.13259696448160813	0.21862132185579353	0.5104453145483537	0.04571310193252488	0.2794068995684087	-0.1314945648107449	-0.6046424365149496	0.6571701474193872	0.11003205455073317	0.6598780679849964	0.2768116148451208	0.704047903795701	-0.40982835321386607	0.06556036088361726	-0.07116965843097187	0.2258848866175777	1.0405034018901305	-0.025186804980366528	-0.2792737944544887	-0.39261680324575476	-0.028150575077252216	0.432757795960914	0.2507834684039857	-0.502828366540726	-0.22371533598900614	0.21851541002844152	0.028317287196314905	-0.7199248959391593	-0.14158297973821563	-1.0375688953498092	0.6986812251695107	-0.04698313053108275	-0.41970330367369824	0.1260646562557726	-0.42106293743297407	0.33955141713669784	0.08515590633902273	-0.43231836944372964	-1.004430489402755	0.3337312032277725
0.1890283429762736	-0.38120002636550543	-0.16633806160260306	0.2673075219107851	0.18442719315835843	0.2876081497373356	0.4741479003994035	0.04448773822337175	0.23426962106792618	-0.11146585664365354	-0.6081394783684388	0.7508997518065561	0.11708856128425019	0.5979641482262513	0.28456076470753666	0.6826649681254346	-0.39027209951701225	0.07818264892880127	-0.013362952798731587	0.2979023980243188	1.0323036785372843	0.0038390733967612056	-0.2858693561139192	-0.28143771914854987	-0.04002386207650202	0.341416141287614	0.284447412787544	-0.5364204518739266	-0.261313599077444	0.18139658851264517	0.01719099814701821	-0.8012051721933972	-0.11303023325575523	-0.8809654334859329	0.6263740093791734	-0.08678763259723701	-0.40693203850123305	0.08617958674483454	-0.37475715638033213	0.2959012330597709	-0.011434172902767542	-0.3823729334512137	-1.0672456520644078	0.28522335963632495
0.08113998695854586	-0.3867848381969136	-0.18420503155236032	0.21699420720717125	0.2301251135063176	0.3389392005613634	0.44004247094431675	0.04241224179734153	0.19944249531858702	-0.08537280396892642	-0.5954426597430074	0.8436718056418986	0.1287604472828477	0.5543183549125541	0.2862552265713221	0.6759976893773177	-0.36244204617918263	0.09645433921698958	0.03382839777377698	0.36948907532323794	1.020829817152264	0.04181219541420341	-0.3122779849982814	-0.17833851034910694	-0.0435312152083495	0.2608937239251559	0.3106298948249367	-0.581589573533136	-0.279371350503787	0.1360051381688861	0.018838134349060995	-0.862169077752528	-0.07980814665304296	-0.6851851737468551	0.5498637506956733	-0.1413142150771843	-0.39817367807812454	0.06593478586512014	-0.3235255873250053	0.241456040418096	-0.08754100363529689	-0.320535506296334	-1.1188919248815556	0.2512625258680151
-0.010340434135584012	-0.4075586721378591	-0.2096768924961891	0.14701506089208483	0.2654659403938594	0.37865132335208795	0.4048966205852412	0.04098460513141386	0.18190925159941815	-0.05674742593116017	-0.5557185176476723	0.927484176432826	0.13872903855266536	0.5225898876962952	0.2762160717632881	0.6799056052067114	-0.3309608653482705	0.10685495222279033	0.07702549610347101	0.4413198919499231	0.9853072681382035	0.07784878060078063	-0.35370188111188633	-0.09411389024523653	-0.04173791931453984	0.19731559677996593	0.3208213442365917	-0.6243485211598936	-0.3058384106892689	0.0833011319752646	0.01596608559113156	-0.9297111479978909	-0.034554092718521376	-0.48428444193021364	0.46058495589046655	-0.21079533187219696	-0.388940772087641	0.06010034672270244	-0.26493063997114297	0.18635632548086412	-0.14791681925402686	-0.24629166435515332	-1.1617357034390643	0.22512510693265647
-0.08258207056217878	-0.43411169296463176	-0.24172981753131956	0.059510611300980135	0.2934314700100533	0.4126476112469211	0.37090850862081176	0.04520888528665271	0.18567215815147425	-0.027766756026777296	-0.5053775818211749	1.028486181479408	0.13870156605703965	0.488607086985021	0.26173515813658677	0.6905460262458147	-0.2999079999028129	0.10324631719453445	0.12784725812390305	0.5004446926800801	0.9262577573797784	0.12068541878123487	-0.4069487926115687	-0.02954449909647463	-0.03785939563722923	0.13282124593457867	0.3182168041386314	-0.65045038700472	-0.34449518816696895	0.025808761803368892	0.0018517522767195107	-1.0085702257056983	0.013739667480281565	-0.290116706547053	0.3634101791140345	-0.29403319968544916	-0.3841216005975977	0.055906111355261766	-0.18705005174717831	0.12145721335804105	-0.19097130543370477	-0.1703840559185358	-1.1982055478292826	0.19724222492699797
-0.14291856380998194	-0.4599496912697941	-0.2754113416396954	-0.04444233810614921	0.32583526208318825	0.4424261301780151	0.3353921819754494	0.05603488571225883	0.21296643074702443	0.004390641155586175	-0.47044183036785503	1.128972034741547	0.13172747681039979	0.44975084040102586	0.24091596456752518	0.7057069246666696	-0.26459809739460566	0.08915454980187229	0.16599056783005686	0.5395967422284382	0.8332631994948143	0.1927253280256142	-0.46474098831769306	0.02556770878069124	-0.02458900602303401	0.06643206650069815	0.3018039836427794	-0.6591343032728714	-0.3806904996442419	-0.021978870681565295	-0.018930002790753298	-1.0768075892199946	0.06868369997156396	-0.11669489854996644	0.2710388799297879	-0.38324061282438204	-0.39127664201637113	0.04908754994785817	-0.08543880505479733	0.05330853631713679	-0.21679052624369827	-0.09429570404648102	-1.2292878015709454	0.1705259534428154
-0.18182213480554726	-0.47077221662115065	-0.3134500825668412	-0.1605627306583946	0.3577260199390354	0.4634793067602315	0.29148765474807636	0.06651497006685977	0.2576883463165971	0.04633598093786727	-0.4477392253239524	1.2191241733124119	0.13631930822208715	0.4079581238113872	0.20123436184113735	0.7268856731528165	-0.2300612519235597	0.07300297226555315	0.20311432366041685	0.5480949450052343	0.7035259934796599	0.2723413832686072	-0.5362218011364199	0.07276412498152664	-0.0023396255730873837	0.01748622678887395	0.2777251686075855	-0.6592299812590368	-0.4037425907881758	-0.039564207397099774	-0.03602310072970629	-1.108371931166447	0.13112209654300022	0.029068816254686658	0.1935084136160898	-0.4714439542508829	-0.41213361078828664	0.043126580799942485	0.019095019622053493	-0.009926614195149943	-0.2302202629809539	-0.015018852595429589	-1.24780039189948	0.14818669777012458
-0.18770828678120982	-0.45697158775745794	-0.35738892364530656	-0.2722712806943884	0.36962910241664965	0.4646920268005454	0.23563217998556843	0.07386128933752548	0.3068771734058697	0.08627148339625017	-0.4349297386834145	1.2990529468838485	0.14117801530556548	0.37256727661293443	0.1448243793339894	0.7504352617212369	-0.18956977792302318	0.05313167594900877	0.25595920043046194	0.5138220917279646	0.5622245483671786	0.3399501710240413	-0.612334582686256	0.11302925123461964	0.03440208797218526	-0.0143515720869228	0.2512263456676066	-0.6451562051035697	-0.4151888277355555	-0.03805609276066716	-0.048624852630411684	-1.11335240068151	0.18446089089471823	0.17253633409638197	0.1260153025807532	-0.5442988811407226	-0.4578696675585115	0.024779730002701183	0.09659605226361931	-0.08460668625580145	-0.22683757086323925	0.06381309193762227	-1.2469922533021969	0.13637365306220123
-0.15888675508403566	-0.4257362107090755	-0.40013250633960623	-0.37379161337812966	0.3633866122425348	0.44006310951122635	0.1730741717436552	0.08187892030531098	0.35138788748514915	0.09580514848378567	-0.4313763628223725	1.357541843229812	0.13668822459191518	0.33991227103464694	0.09078593445628182	0.769489896305921	-0.1425386592567656	0.027522110387884973	0.3012233942651966	0.4513224238198653	0.4368049321535481	0.3909579598400744	-0.6742386399754889	0.14122180073511797	0.07919278076176835	-0.034629357043207	0.23229861499619328	-0.6148855127186816	-0.4256143543790036	-0.03286369807077551	-0.07120221814912646	-1.1026320633292854	0.21843924470603956	0.3160981516080131	0.06529169425829819	-0.5923070688058789	-0.520597219983878	-5.7641446948780706e-05	0.1477221892127251	-0.16106134341356126	-0.20841986001877788	0.14352094696548515	-1.244431075593884	0.14140521752505583
-0.10039626903171214	-0.39689234102666016	-0.4360426397061074	-0.47966711471180706	0.3423831979777257	0.39604404716556246	0.10709234515597424	0.09258179806157593	0.39551843888190136	0.08226225850923763	-0.432347041106365	1.415827838529479	0.13795980867515192	0.3002826932193519	0.04357496562386857	0.7759841831341585	-0.09734616273294636	-0.0031306575126394147	0.32895525968677763	0.3858894936943424	0.3249214323966456	0.4137787898602888	-0.7287933571299274	0.14781995120904418	0.12733234937165264	-0.05256784744579627	0.22275566443484007	-0.5682356603211991	-0.43889618969188976	-0.018638616778591844	-0.09759351594412236	-1.060776394771014	0.22644591883073534	0.44176660674915524	0.026290006728824485	-0.6182192217447179	-0.574520339600954	-0.017560958874201997	0.17776612220170693	-0.21748854018966962	-0.1783685321455812	0.22376176340553533	-1.2377711846921702	0.15922942331691978
-0.025905527064221744	-0.38175538366384265	-0.4716146720954145	-0.5803329798726378	0.3076277121434655	0.33613478546813613	0.036825342856908784	0.1020534491244334	0.4364739278745796	0.07355064126995141	-0.44008646706712284	1.477612986960914	0.150624629158499	0.24860082112002407	0.006279080124107453	0.7722435873584179	-0.050920953636355536	-0.04831318017073362	0.3425213236105701	0.3306386096503549	0.22623307863640818	0.41184225302942357	-0.7759836585800634	0.1225411290466919	0.17951308942596036	-0.07050243902412925	0.20855195790871583	-0.505042628506268	-0.4577184237326999	0.0080874147492703	-0.10579671821232803	-1.0025690064979431	0.2123110407446645	0.5257640377452699	0.001720006301538199	-0.6317499759145009	-0.6268401402136943	-0.045299147857310526	0.19478286414591542	-0.24093611003120366	-0.13498101543661442	0.3034603495392737	-1.2218404935744434	0.18423140071420008
0.06002313045441916	-0.37718062791878537	-0.5091915004199151	-0.6733042777990973	0.26053530281562964	0.2607365920793455	-0.031160142979106947	0.09885225972157313	0.4698613634650868	0.0681272154236629	-0.44950291309888435	1.5129142093492611	0.17199038147065887	0.1838051481880397	-0.017769516704176872	0.7581943747177682	-0.006428387132669749	-0.09577133283345318	0.33222582859030303	0.2917091577243716	0.13478315801630847	0.3892505552296549	-0.8010618684554094	0.06975095302432961	0.22544231658533484	-0.08556359712567277	0.19441679191148512	-0.4357535421442291	-0.4904189575438374	0.05643508980476255	-0.10018717548480534	-0.9570790745410566	0.19712714685310342	0.560584190869396	-0.019741549002487094	-0.6420780318890018	-0.6959717541793661	-0.09758415790707349	0.21945397700183084	-0.2368199944683	-0.08147161578691851	0.3783113040456423	-1.1943969356708037	0.21736403006649999
0.14793063439600732	-0.37331742371222393	-0.5354681369291772	-0.7604338079668846	0.2016499928555035	0.17507932217304573	-0.09551804851189717	0.08225415129758715	0.49892972857909923	0.05294719625980497	-0.4607393809131315	1.5237427178201042	0.19269286924557533	0.11877601677113439	-0.02919472713719004	0.7248693247096389	0.03669043612254551	-0.12346292528862834	0.3009515132316521	0.2623908966870593	0.049766487281258	0.35204243917402395	-0.8088559378906688	0.007995844594665758	0.26855648623698436	-0.10165404483084235	0.19897737325710432	-0.3580311247159004	-0.5285002728337247	0.1293646334036936	-0.0829409634763662	-0.9250462725907118	0.1875249928754072	0.5496312842062483	-0.029502598047670397	-0.6483607442761169	-0.7572434192329796	-0.14738543081187122	0.25406522883234367	-0.2094176349817813	-0.03225793577343563	0.44017190343583523	-1.1584036858379576	0.2478116741346402
0.22311305647892507	-0.3552683115162485	-0.5468492824995175	-0.8294756557236767	0.13494521506006849	0.07990755018575273	-0.15305610307462486	0.05586192767675604	0.5216162886614207	0.039951177099558234	-0.4698004893587897	1.5084432669957502	0.21299111887057376	0.0711285991143428	-0.02517835623411736	0.6828237803797493	0.09321239692747393	-0.1332287739974618	0.24460017077897628	0.24289565330809712	-0.0173430721837233	0.31283495971095376	-0.8038395421371243	-0.04613186155391114	0.3144231565628539	-0.12586964228584757	0.22775912304408058	-0.267241828034132	-0.5562022664733455	0.20844664467061635	-0.06019656442730292	-0.8945273361266286	0.1791084707150782	0.5128874178154132	-0.023216631242852247	-0.647763466890908	-0.7893881223744985	-0.17039514662654692	0.2819119567276616	-0.15862762670895553	0.010770356993826474	0.487925245967791	-1.121432381087374	0.2820040489224798
0.28713698345467276	-0.32730260056182947	-0.5675020140219308	-0.8879979619866794	0.06736242568471155	-0.024444334165535674	-0.20335134624044535	0.023618445770111525	0.5292758627093853	0.035719023982511776	-0.45169993939345643	1.455824262322508	0.2462485371463357	0.041771194635560074	-0.017376032882252375	0.6463565164826732	0.17363122222575278	-0.13598365104629756	0.16009314835242816	0.2446118091709228	-0.06723978553225782	0.26802113220890933	-0.7724258241763474	-0.0873566283808308	0.35330431381399763	-0.14897017600359141	0.2621822855938463	-0.16454290012206566	-0.5688330314277565	0.2835203512539711	-0.03307217502689017	-0.8431545327524456	0.16869637895267708	0.46758585637782285	-0.0014256338915761002	-0.6402345433108714	-0.7914659869462095	-0.15473354372376788	0.2888915621595486	-0.10130622341638276	0.05685953709769331	0.5231424091956953	-1.0831680545811364	0.3301823918322885
0.34606721315653965	-0.3023948257313825	-0.6071169721807851	-0.9422043353533489	0.005429899064854371	-0.135533056681951	-0.24097630041525667	-0.0013871820745728612	0.5245238291777895	0.03338176082075193	-0.4076857459536923	1.3855528666213537	0.29935679583262437	0.013044857623829318	-0.0009135205487394799	0.6122600926678706	0.261430652885585	-0.1364628980905071	0.06528663265512043	0.25740758217324694	-0.1023433106074457	0.20402672044695985	-0.7000329394024303	-0.12364396987194912	0.3716710001310663	-0.161341145368385	0.2984402253786123	-0.06219479149260508	-0.5683163755949027	0.3438049336705085	0.004709881573786917	-0.7684031096050816	0.14937009241524976	0.4314077880066085	0.023946717328211197	-0.6338226898674956	-0.7631913641599826	-0.09869949647405792	0.27634514151914746	-0.05518544813932591	0.10848301105344249	0.5528075048427301	-1.04087546798998	0.3898932585994365
0.3945810151598414	-0.2889169982973489	-0.6477986151127599	-0.9771895489827139	-0.04867627335436151	-0.24651031595936673	-0.2635259570405805	-0.01769214128584299	0.518944589809213	0.025638488080674336	-0.35346643037642284	1.3105791501805597	0.3447609818170815	-0.014116577981167305	0.03317777598687532	0.5727895756043743	0.33210791484395175	-0.13463795073672785	-0.03765632279606852	0.28011253965548616	-0.12010253107556017	0.13314725502870975	-0.585424691115777	-0.15827058622494353	0.3720880456877662	-0.17261264629294137	0.3281657255249716	0.03193867861037159	-0.5750413023298584	0.36511455348025657	0.04076128520724657	-0.6969013195373475	0.1133181027093546	0.40937467012589845	0.046773863053908474	-0.6336160641774777	-0.7026522500307635	-0.009111566284821038	0.25402305598985536	-0.027004114934856476	0.14916886436750826	0.5657515154882804	-0.9915292819497152	0.45423494575717616
0.42834966291438176	-0.29503634152840785	-0.6732609520854	-1.0079067845257055	-0.09168851122255807	-0.35314496744536433	-0.2749211901462857	-0.026586288399649743	0.5108626127806621	0.024569129227231437	-0.2983674376042862	1.2293190609720104	0.37690772634112724	-0.03424142893910054	0.08076804904402742	0.5228487934885405	0.3778384172787685	-0.12853469202139253	-0.1556966721099866	0.32382784046252977	-0.1295223535445365	0.06877588380731728	-0.4516177050616143	-0.20337866542574115	0.36109472481315363	-0.18978306831706712	0.34798448307200347	0.1253978467156114	-0.5871554114514148	0.3566299085362967	0.06881827848543678	-0.6264646595837263	0.0712306127644293	0.3818863163393501	0.06996764589670842	-0.6345813935730311	-0.6045226768315064	0.10103046035312624	0.23643698067204882	-0.012572359249021416	0.16981301526732467	0.5603755568957852	-0.9337080013892234	0.5118663960604722
0.4496314232870885	-0.31684105745439256	-0.6799515418453702	-1.0438598134106118	-0.11934415439877948	-0.45365805784551244	-0.2785796434733681	-0.033560308170166045	0.49333992913600744	0.059774373304586494	-0.2523468868185919	1.1492621393713331	0.40852071952159247	-0.056875958609931485	0.12859583035405303	0.47516257819735686	0.41236481603309627	-0.12288846359987349	-0.2709222530766161	0.3708892861736603	-0.14686665815161035	0.020654421832707427	-0.32322661735293806	-0.2592367079457768	0.33384079768280694	-0.2060177725197146	0.35775414461354343	0.2186975515105761	-0.5929100333295468	0.3455170638147875	0.09758516426760529	-0.5508946642190355	0.04293158173259961	0.3484806582642745	0.0954887773958994	-0.6389721894859168	-0.46977016465103494	0.1954827663092949	0.2280867578592773	-0.007110324599480133	0.17858780842666314	0.5466297869084233	-0.8597363817845632	0.5572172669048719
0.45642912720295037	-0.33168992321869734	-0.671827594421521	-1.0602952346421017	-0.13354728289752382	-0.5506801196001965	-0.26958324432137004	-0.04932000984578412	0.45935760934784053	0.13086061265658708	-0.21456410129124115	1.0610393405740364	0.4376376402423709	-0.0765703704862919	0.1644205826457163	0.4343932037682129	0.4530391075762038	-0.11849272084337865	-0.3693231959674076	0.4058909671499961	-0.18165796931155914	-0.005869480524390685	-0.2006848506130833	-0.3113257994038412	0.2822939668746835	-0.20989320383033688	0.3666749580664769	0.3044705880605327	-0.592670607455785	0.33271209046937716	0.12360527643960573	-0.48160203290649806	0.03440283927679971	0.31459407187252203	0.12246051661927934	-0.6439376630991659	-0.31156680841289824	0.2617657440043603	0.21789358182974766	-0.009903567635447646	0.18725408602027793	0.5251676625620056	-0.7794488482195971	0.6018022713000584
0.44407965971159913	-0.3286250451284957	-0.6376174899121796	-1.051859547617451	-0.14371155812862474	-0.6369660421744541	-0.2505500251133851	-0.06676531949451989	0.4070676403760972	0.19791324434641494	-0.18602009300260022	0.9596849284470423	0.46292018550227887	-0.0835668294562606	0.18907181235442647	0.3903908655905144	0.5018722848763858	-0.10296003849660211	-0.4473450560938105	0.4313317212169072	-0.23802490524563122	-0.011279957471693195	-0.07639808670276219	-0.33403895039471854	0.20327217479116197	-0.21101216639185458	0.39407008023044954	0.38665797817657754	-0.5733779225753028	0.31523476196388006	0.13334889904324373	-0.4057558926974075	0.03961376430128154	0.2854554738620815	0.1469508133254562	-0.6406929940605999	-0.1487423919410013	0.30611216778323486	0.19824103722999203	-0.02203988597489328	0.2010617562795351	0.4903490617814755	-0.6903463874934949	0.6449846714423254
0.40982546167735423	-0.3123843151352321	-0.5839832461637504	-1.0214561981032841	-0.14853545704419852	-0.6961039782580036	-0.2399111810921823	-0.07346084751295552	0.35112740564712064	0.24541089035797264	-0.17378261320798666	0.869532789876177	0.4672176687465509	-0.08182683418583578	0.20856875848584772	0.34457353022064463	0.5574383711015802	-0.0805274682417971	-0.5029247362012782	0.4391010962946374	-0.29953926270330894	0.005760827503725269	0.04511100352584489	-0.3277391337779404	0.10820246968582274	-0.21733216051108878	0.431957175663534	0.4728501754278295	-0.5223298060169536	0.2959812984488971	0.13457845141941704	-0.30950955210830233	0.04912809369991411	0.262630238753903	0.16836985997822312	-0.621037725297623	0.017827709446196938	0.3404252307557511	0.1608295086582268	-0.029350254712592106	0.21638864445891656	0.4420442200490825	-0.5928475739566446	0.6724712620876359
0.3619117265291595	-0.29105165291283475	-0.5472921471597871	-0.9631039134392271	-0.14749905906162328	-0.7214328846882394	-0.23167734562945816	-0.06461946725743756	0.2849262985147357	0.2985305076706931	-0.1747966253439425	0.7966485982455029	0.44873652847506645	-0.08985196960498604	0.22575088537657514	0.29801885224145497	0.6134014325620742	-0.07064736195950921	-0.5489366028782616	0.43642274425767463	-0.36553964115362614	0.03321234578553138	0.1605295636735145	-0.32178737332783514	0.009487786414925837	-0.2204395234432477	0.4584981773905237	0.5639401743518315	-0.4490612881919481	0.2638948594599756	0.10727774884808136	-0.2006591718355327	0.04327800090557581	0.24776389578838282	0.18757314318415175	-0.582298636945625	0.1764779678205996	0.37165471063131045	0.10716878387554821	-0.026769040025888646	0.23101953625124622	0.3985360310263725	-0.4878517208173053	0.6887459241334174
0.3072827393993919	-0.2748734006156335	-0.5265584618822721	-0.8871652921046589	-0.14270959197271385	-0.7116152025971678	-0.22316874025440417	-0.04569961706873979	0.21481796381192755	0.3474911201918475	-0.19870824485763897	0.7386331376742341	0.4158794237069904	-0.11280385690375538	0.23208207552034277	0.2415497521000304	0.6656768030209714	-0.07201210519798804	-0.5868560105567899	0.42733932515108597	-0.4407585462591479	0.05900450330959289	0.27072820787929086	-0.31214124528004483	-0.0838053046188704	-0.21697736750377813	0.4709672813008007	0.6546793539932281	-0.36487159016026843	0.22514791418548455	0.04245017979187761	-0.0851369348757531	0.015769391085324394	0.24658986489767085	0.19204717872908655	-0.5263289031619561	0.3237575615320713	0.38068520398668265	0.053672533178575586	-0.029202756730494717	0.24070361501302365	0.36171534911484454	-0.3724039418197691	0.6942227597876747
0.24001112234524377	-0.2682299389342684	-0.48624349184105764	-0.801967032919776	-0.12844448618597562	-0.6693750935459349	-0.21765790549588765	-0.03264275113436431	0.17062757199292605	0.38052281402637433	-0.25839629255275565	0.690032997584681	0.36746896177265875	-0.13644152850197985	0.22726455737623344	0.1750499565387476	0.6989025855438584	-0.07808362569847496	-0.6015575776206811	0.4012235976485865	-0.5141904375077122	0.08376556584164774	0.37024204219678836	-0.2885927594891521	-0.160850300763634	-0.21399086812356	0.48350492573997067	0.7253307126344786	-0.26573667706114806	0.19574567923116773	-0.03286338311395594	0.027687958693195586	-0.015701083079383327	0.24177115176390532	0.16920940584057548	-0.4640312576214815	0.4703322477502577	0.35040704230060976	-0.0030583745372837366	-0.02903682150063529	0.237100149847803	0.33178608998524756	-0.24605250820965754	0.6980431866099133
0.1735411213189091	-0.2696634549606027	-0.41875663199885454	-0.7093793734729906	-0.11065700453154867	-0.6010169183323504	-0.21830315169450376	-0.035207806745630246	0.12688422332837815	0.39462650782960107	-0.3384339171301347	0.6428211278119023	0.30414485935592306	-0.15545380386771232	0.22067813448310983	0.10598364151041044	0.7095948001051458	-0.0889571381055159	-0.5935570783835731	0.36686457754975255	-0.5711735851165977	0.1107477326396378	0.44416132838331607	-0.2657503304935093	-0.2065668346890907	-0.22038104107940507	0.49606365957264653	0.7674381387363957	-0.1583604733599142	0.1711598103836535	-0.1042609376971841	0.12739597215316717	-0.04477101874966646	0.2209167797574043	0.13429917599471178	-0.40685728348817624	0.6091483443037864	0.2841474960880439	-0.06986437432370399	-0.011899399705702645	0.21901172761657003	0.31280339481726516	-0.1095351054757729	0.7026651015766772
0.11406579271812764	-0.2699064237786251	-0.33442662910966614	-0.623535904117747	-0.09576179631686567	-0.5087342734999231	-0.22298350211126036	-0.04466773183997899	0.06644891688099537	0.3893180293519234	-0.419277551354042	0.5929181494250679	0.2413074125759819	-0.16992093435514435	0.21112463087871305	0.032306099240713516	0.7238702385008452	-0.09910067157104467	-0.5722304102522705	0.33342467021427236	-0.6099661640849996	0.12985070759906925	0.50234548889663	-0.2528523634028044	-0.2299297267754264	-0.23308730933022762	0.5065767222352643	0.7897174412291873	-0.04583871359976682	0.15882287261506672	-0.16514001968877076	0.20276379004249404	-0.0704792246991001	0.19558788841240715	0.09534531069790379	-0.34408181603953486	0.714497460261071	0.19378164067981768	-0.14407170796689917	0.019347125939227803	0.19573700972698233	0.2978573030407162	0.021685881220532797	0.700118150361852
0.04542455742217151	-0.2592817444648017	-0.23996312087584065	-0.5449423301227071	-0.0828223158566765	-0.3854202629300471	-0.22212523204802936	-0.0550628029228921	0.004943522882794591	0.38249781881432965	-0.4786102614630547	0.5431468787349543	0.16920781012802094	-0.1809263132458609	0.1899154983870225	-0.04240088674891816	0.7342594982772983	-0.10904742810451365	-0.5378094717553862	0.298358364121763	-0.6367385073167139	0.13606314731793265	0.5480508467503005	-0.22657412281900619	-0.24430528711487676	-0.26281584428344207	0.5093816115715295	0.7961096419239497	0.07280310753004324	0.1592749069755888	-0.2166884230823026	0.24220319121226871	-0.09689002728104759	0.1799624331038962	0.050318021852568874	-0.27561122800976795	0.7810213772254386	0.09133919919126196	-0.22496765442880934	0.060499062944381045	0.1710141703223991	0.2783555498017348	0.1348211405396895	0.6986665662778779
-0.03603337299277597	-0.25279794800670913	-0.14197574330224347	-0.46930015670425085	-0.07537471174933505	-0.24044225722823712	-0.2207637316959254	-0.06836591419594888	-0.05987773451300867	0.36803883314448677	-0.4961431379676612	0.49823455415355156	0.09081308153959246	-0.18604780875880958	0.1641688947956561	-0.11803238693331233	0.7257193073600023	-0.11967020861425251	-0.49306105223428853	0.2669433770930484	-0.664940461633994	0.14417516705791136	0.5882234705948017	-0.1812920155348719	-0.2419406388083875	-0.319964810230225	0.5050424688577207	0.789129705028458	0.2021686875320226	0.15930690940819264	-0.26893743933923847	0.24540844387047783	-0.13145875742941296	0.1687596323154163	0.0019059816507933202	-0.20824156748462902	0.8238088013440124	-0.0010698814909356536	-0.304914711934723	0.11370895998599088	0.14797893506061358	0.2524907007459466	0.22189703832183572	0.7006658339272771
-0.1102492751793007	-0.26636949198483706	-0.05208374123893028	-0.3954802660642461	-0.07380462045347429	-0.10532651891309933	-0.22920441641849337	-0.0802794982007313	-0.12508267461617742	0.3411132828607269	-0.4826706433920755	0.4684152196827256	0.026433250362391726	-0.18750327650073734	0.13958501817358127	-0.19119378937648582	0.7054631236430161	-0.13001051901184107	-0.4381290887067365	0.24674443800464294	-0.6922838276843686	0.16091290619338577	0.6313885949864967	-0.14274728119133268	-0.22238537265472308	-0.39199558836276777	0.48887217638718433	0.7729829058394081	0.36360473325629294	0.15032622675888058	-0.32500502769274303	0.22237993631073136	-0.16556396896604914	0.16134296327489478	-0.038636644486793104	-0.15395712448517096	0.8458912955617708	-0.08471090142175641	-0.3741414328799974	0.17659841210273744	0.1315968265524759	0.21805212462454127	0.2891010152118111	0.6950376060679424
-0.16595013745483128	-0.2940609952732021	0.020160342211963368	-0.3271403023441307	-0.07126355164569906	0.011602877326887496	-0.25184669211538857	-0.09470243946636382	-0.1806814669358469	0.3223211297196041	-0.4547333090309299	0.45250706571947863	-0.029390860748587246	-0.18241096329840362	0.11135698507457921	-0.26174613335591335	0.6667841549931227	-0.14243285630348035	-0.37614820955948336	0.22583103235409863	-0.7019994317572558	0.17071754781988419	0.6621314501042003	-0.12488702761006469	-0.19018945567748063	-0.460166530481713	0.453768880896859	0.7502024329428936	0.5332988713983787	0.12334017546611573	-0.3737509796326574	0.18254111134816375	-0.20142567208397216	0.16301206743277522	-0.06373800305480821	-0.11078849790340828	0.8577042551224491	-0.1635718989226443	-0.4380122028292009	0.23036142657721226	0.11241576483189264	0.18021186435926417	0.34097936885689695	0.6812698208297607
-0.20880223997025796	-0.3319398340029496	0.0804804137347677	-0.2625538923853711	-0.06768608485534829	0.11195991919243513	-0.27719961930694914	-0.11208325628830187	-0.23315799722401556	0.32521223020285406	-0.4150091669355954	0.42861813726851594	-0.07212236537290793	-0.17295589465911368	0.08436612183009871	-0.33512873858188297	0.6120955929722742	-0.15340793099803554	-0.3066866037392521	0.21107855444541412	-0.6885906657133223	0.16929471064453477	0.6723413795529993	-0.11520609394560825	-0.16348185822641031	-0.5227426597930693	0.39857266574392824	0.7252168102699966	0.6611732902567551	0.072792333169144	-0.42013062322597355	0.12933391722189774	-0.23330599428431312	0.16671804446128805	-0.09792027224787396	-0.06864654271892337	0.8702543728460406	-0.23207618115867873	-0.4964047205391166	0.25249073320375165	0.08689589730665284	0.1551441401982248	0.3713115042082618	0.661864902308416
-0.24465508939711533	-0.3718214299898269	0.13922426802586454	-0.1981069873283114	-0.053152410820634	0.18656003578998898	-0.30990650078130316	-0.131392994929912	-0.2640532552290641	0.33125567518892457	-0.35758747969819166	0.39547763303986727	-0.09756582096433672	-0.17194910494289317	0.05859824884295213	-0.40620573018717215	0.5479423056045511	-0.15943184417625006	-0.22575401725372118	0.20641477522823717	-0.6443384513060759	0.16796796117453375	0.6631226687993026	-0.10233298800966624	-0.15597086775024308	-0.5893150839669891	0.3143996239140918	0.693706860159538	0.7540705292762943	0.01758013632023589	-0.44473095039001587	0.06896668177298737	-0.22690943744246347	0.1703627267043413	-0.1482292610120503	-0.03561548905367651	0.8928160198696926	-0.29467572980479606	-0.5451438746033586	0.24608839891833925	0.06572039432639865	0.14211207505848686	0.3744570282869181	0.6260205714004711
-0.28436943774652745	-0.4040217403440713	0.2064111227756284	-0.1432074489813214	-0.032562178475787684	0.23504654475475167	-0.3511189003283253	-0.1655009058294313	-0.28626109193338806	0.3253933593897571	-0.2807608935513406	0.3564992741458069	-0.10391196745382292	-0.1755823026144723	0.03212139599648139	-0.47209012826298435	0.4604823932380676	-0.15339206189061155	-0.13996355641882213	0.20352818670582745	-0.5927574260463856	0.17602454569988865	0.6426651209779358	-0.10315340611682422	-0.16438684708445014	-0.6633147683488925	0.21231114230111778	0.6496858743343135	0.8305481939004918	-0.028871394603509105	-0.43801713043408047	0.00921090990810471	-0.17794723461411593	0.17030614690237952	-0.1868749385872359	-0.025235776656670632	0.9039425008911592	-0.3545619127774514	-0.5834832057098766	0.22680764707105455	0.058341335857223675	0.13586020597118034	0.35589056205189773	0.5792003056244411
-0.3191733153427022	-0.4171212306186126	0.2749837153333283	-0.10020942256058274	-0.03387403107167155	0.2565812425294462	-0.39301050640020646	-0.19973487089041853	-0.34477446481910273	0.31602689047474686	-0.19932358555552693	0.304506770948853	-0.1152777313583075	-0.17512268122228433	0.010965436994240683	-0.5386551502858608	0.3624295101191209	-0.12800149001194158	-0.06286129390588022	0.20934085687719767	-0.5580688168322385	0.19706405749018552	0.6072375326358481	-0.12581186256722518	-0.18344165857007466	-0.7455292754385237	0.09462705419063946	0.6062207320477637	0.8775428724205959	-0.07557494468400469	-0.42321146389683834	-0.05507166494175621	-0.1153234305979884	0.18622393118769473	-0.2150156657202186	-0.02411547799360384	0.8829473149636975	-0.4052348368312373	-0.600424036537605	0.19759382799190317	0.05947513642322775	0.13078548643774754	0.31925494564172363	0.5259592292683792
-0.3506104056220579	-0.4008006680137126	0.3337228076388298	-0.07089595509094374	-0.03942099834718079	0.257526450796162	-0.43085157174201855	-0.21576426984173547	-0.4189237880361862	0.32011971344802237	-0.12710772125763772	0.2430704699303518	-0.15076042177973306	-0.17431651989154262	0.002922060490204889	-0.6058951243895759	0.2849253187852764	-0.07790906551680943	0.003665596052263609	0.22703377757177007	-0.5439452452455213	0.21533180854928197	0.5666352550603897	-0.1467897049556924	-0.21126693811310088	-0.8181799666277957	-0.03688640371123646	0.5849073216057855	0.8967305459529378	-0.11222973092705209	-0.420812676808228	-0.13062193567470506	-0.048810949386625606	0.22183620153928874	-0.24314045210897944	-0.010206986234256199	0.8428597326167923	-0.4358410392723062	-0.5879661788664299	0.1722057378234017	0.05154601629331784	0.11784147579219686	0.25990441819714205	0.46930737558617003
-0.3795968411878109	-0.36203325760662536	0.38249506409549355	-0.04794303923317329	-0.037737282023329835	0.2450782362647034	-0.4617492940183386	-0.22825535779556896	-0.464898832448165	0.3386088235264437	-0.07078671386011877	0.18227846872553385	-0.19672583160339635	-0.17386784186583565	0.009398591505133669	-0.6645762523589589	0.21662468488034697	-0.00875149536228087	0.06193609874172765	0.2401778081445848	-0.5414064531452911	0.22678472389060106	0.520210038762748	-0.16151248080595298	-0.24408842342539275	-0.8708686776255326	-0.15770226675731866	0.5814765823875703	0.8958820542599583	-0.1412119339534499	-0.4373768352344124	-0.20071834573076228	0.020746117232300205	0.2640824536709299	-0.2692248232373423	0.009858305382350944	0.8058774290311576	-0.45720117871900506	-0.5377130197568419	0.1704449806621148	0.033625980284758925	0.1072517642543945	0.19542324673493605	0.412401717324861
-0.390924820826576	-0.31591430496279194	0.4244529191667364	-0.0214240293257054	-0.04604912497992849	0.2077068414929661	-0.4960399616165686	-0.24938848454027318	-0.4813443884923245	0.3597556560972979	-0.029151548893174693	0.11293614623637424	-0.22641182544784524	-0.17089124618309623	0.027778894358119532	-0.7138392464608418	0.15467043138184813	0.06611260582197871	0.11261392374440074	0.23179090417897602	-0.5308569092724904	0.23209172177060533	0.47514162372076035	-0.1880940274778515	-0.2750749082882046	-0.8945423385089318	-0.25504036248312184	0.5773214241312454	0.8764423534920788	-0.17852277006486608	-0.46213955610851565	-0.24305726776673167	0.0925280731875219	0.2934850907571923	-0.29912434581613584	0.035331378729902135	0.7817078557646514	-0.47353292202127495	-0.44879579865357255	0.1871860016301614	0.014545950297780063	0.10554628773539598	0.15606068059649278	0.3459182757364727
-0.38938571805317307	-0.26110748158308733	0.4516057610253476	-0.00032827247181160536	-0.07217599505228488	0.15436945236694705	-0.5264190170920869	-0.27343844595150274	-0.48423784890934024	0.3785617422527985	-0.006045939026006946	0.03895557702219565	-0.2516315764320376	-0.1637671146041865	0.049076649332225254	-0.7555643303489885	0.11971049388370669	0.1355748628390516	0.15450759241327688	0.2155735903036955	-0.5027206842005235	0.20812892632913643	0.4362466543920004	-0.22095052961176584	-0.29696562955938954	-0.8828653598617351	-0.323965772808299	0.5676032743935921	0.838272828669753	-0.2205979683301043	-0.47264874905958215	-0.24952201582044248	0.16139230146049638	0.3127835182097378	-0.336856087389268	0.062018378006309736	0.7558428187234466	-0.483594400606633	-0.3447975690763283	0.20275164805336937	0.002770140458787823	0.10687637404233188	0.16117889171262018	0.2590992988367078
-0.3987714965731206	-0.1967519836550892	0.46651077593545837	-0.0016579285661362686	-0.1060741284026208	0.11632036110209323	-0.5441833550195395	-0.3040608127118275	-0.47871492993817466	0.3849987948950221	0.010286589779198187	-0.033341269474458896	-0.2942060953670699	-0.15597543766995672	0.07145914349109775	-0.7884583185239776	0.07928170018348034	0.20023195412808556	0.17986849529232646	0.19882850464633253	-0.4614632585328688	0.15366567580154106	0.3958064391887447	-0.2369859744334783	-0.3038719039783428	-0.8517176528792785	-0.3771848573200667	0.5594615333803781	0.7699986505623376	-0.2584928488365313	-0.4621302764679406	-0.22658226910353876	0.21620947622646347	0.32873902236302743	-0.3883765727143049	0.09644415507917858	0.722564734906449	-0.49544135815846585	-0.2490356956371357	0.20982694188210016	-0.011213399855262225	0.11121885093989067	0.20509189979884254	0.15639304582768238
-0.4196730619154933	-0.13464915376847328	0.4703679842668295	-0.018638290819890085	-0.12541448543957714	0.10021169380189258	-0.5444457757223263	-0.3386436253359465	-0.4616744896963569	0.37447936904030615	0.03756524959049183	-0.09708423501929334	-0.33152551835317123	-0.15857266331469996	0.0962734385674529	-0.8093336221670582	0.01612085090400634	0.25596425940176704	0.19000406029286082	0.17443611357512256	-0.41978270084850894	0.08768668335605309	0.357092376694072	-0.229716572780969	-0.2982417889628924	-0.808432905987398	-0.4319592846028842	0.5575160809950162	0.6867204510325225	-0.29436757578487294	-0.44943108834119905	-0.18879973700016045	0.27135843273556254	0.32739996704992597	-0.45414808337368157	0.1394448982878012	0.694635655009088	-0.5028175888493616	-0.15456852846234806	0.22037765691399985	-0.03336554292702417	0.11494494637813732	0.26366744305013184	0.05558364809403314
-0.43750100237407563	-0.06823883383662538	0.46670601734482453	-0.04218846203806212	-0.12524232630625934	0.09657353368095022	-0.5246592547322251	-0.3610314307110759	-0.43076515159195605	0.34059079482158705	0.06852728681871961	-0.14978511204455022	-0.3527028878381854	-0.1662038375405467	0.11485934557964243	-0.8149969805932546	-0.03590379835364891	0.2838716717179107	0.18944830347429112	0.13267033710597523	-0.3895801126270019	0.016766565447078868	0.32707691780509496	-0.20510402956624757	-0.26829374753626367	-0.7513229282831768	-0.4851994585081581	0.5506318220856892	0.6230709726972414	-0.333146523491967	-0.44603010007050037	-0.14256520019498295	0.319169157749511	0.31482510606386704	-0.5088885990315337	0.1815933105250989	0.6672410147798384	-0.5122557900002283	-0.06033752920549731	0.23857522045525723	-0.056049038079223866	0.10555555662952136	0.3310330476595641	-0.04076858501367137
-0.44436741623517956	0.004460907498897018	0.47289183663180057	-0.07382991755481408	-0.12278045069980995	0.10815233494821355	-0.4917455239980275	-0.3801594168408019	-0.40761746825582784	0.28560415358233393	0.08180911244566344	-0.20000490083700737	-0.3589509182718659	-0.1607759277661393	0.13634498021646926	-0.809174809912743	-0.07260311418540474	0.28421127061678797	0.17188398905719107	0.07637827063475038	-0.38038212636095803	-0.05510334247245332	0.30693972583575757	-0.16811560351083188	-0.20649593694445328	-0.6820330236027141	-0.5248158842087151	0.5411369209824223	0.5847796347110724	-0.36510095244639973	-0.4539317140200212	-0.07834179924035103	0.33837834484818596	0.2991194960359098	-0.5386074598424799	0.2284198575254636	0.6188511886231267	-0.5421777931523064	0.023443039682642598	0.2597688367578669	-0.07756505542088481	0.07895383049079603	0.40435815638639827	-0.12724915580797078
-0.43115220343378996	0.07425543596749073	0.47502520617804034	-0.10576346145949918	-0.12086259795464635	0.13307551518849123	-0.451764958102909	-0.38693116365454383	-0.3870816433496579	0.2314360769377358	0.06797694689877717	-0.25779966202458376	-0.34661969237825724	-0.15800360825770574	0.17336790847039013	-0.794311684468729	-0.10270010505112878	0.263822641398216	0.13984200960382465	0.011042278183487608	-0.3753497310166506	-0.12583128497073132	0.2948265057366647	-0.11502709363132131	-0.1276743267281478	-0.6097371254207523	-0.5500915223253601	0.5261929307623089	0.5569642288154587	-0.3869666145226299	-0.4713542391993834	0.002297426482245413	0.3346653168110781	0.28511599505030993	-0.5704570667977471	0.28250090336130984	0.5769621760156027	-0.5852167402076998	0.10635906529976329	0.28574691885475856	-0.0972625015576682	0.04324541587426654	0.46956043613541043	-0.207625058568134
-0.413841877896024	0.12524417792112325	0.4542772349437417	-0.13888715655681025	-0.09786213774334702	0.1748162689290065	-0.41051859822964376	-0.3755892206145577	-0.3438205380879461	0.19314118692225707	0.04800437452860186	-0.33356718431317484	-0.30607028883504617	-0.17385689849935462	0.203800868931891	-0.7728436708050797	-0.1172001478562743	0.2304435608422188	0.11263391499686679	-0.06104344862365894	-0.35442729061782885	-0.20496690168698337	0.289489754131091	-0.045515304915805924	-0.05422426328213842	-0.5339322854082472	-0.5553902324436801	0.4983688611665058	0.5363694032180264	-0.40658410570847625	-0.4966505394065418	0.09025942173936449	0.32352135355647454	0.2727721682555956	-0.6104045718177173	0.3408532896330009	0.5528432823727972	-0.6258328719726275	0.1954112394989965	0.32054261469390577	-0.10987650059397021	0.010285228365797119	0.5266357426061024	-0.29113567051577444
-0.37853412736808084	0.14672956340056365	0.4234624261631256	-0.17342333878382968	-0.06486267506893158	0.2370707171749812	-0.3769102244586587	-0.3690754451080057	-0.28208986250009943	0.161969550507074	0.03141617599680987	-0.40614524454066314	-0.25420614173636913	-0.19393432820253773	0.20549178589637948	-0.750697869127479	-0.11140222007756014	0.19830861830827634	0.09362623215168267	-0.1322962294890158	-0.316485083760669	-0.2888736425418742	0.2861128265614619	0.034965225280856126	-0.003261296253394869	-0.45995599397188086	-0.5364519570755142	0.4555597964993751	0.5184334649555268	-0.43144199523311927	-0.5228423249291783	0.19259081122113106	0.31370939641767953	0.2678261505674157	-0.6519833463297244	0.4014947011269235	0.5255361796753936	-0.6637356380640931	0.2760499316217249	0.34837824950283514	-0.10237770081089397	-0.021989060977422165	0.5897161404996838	-0.3844689649457666
-0.3110976064453535	0.14087401488621537	0.3921714188230811	-0.20791592572906775	-0.035540531482190885	0.3061957594728827	-0.3575435765930156	-0.3659299540555618	-0.23915611954834182	0.12431557915294185	0.02436142489708227	-0.4639257670583244	-0.19822112029386935	-0.2142780464900837	0.18907535725372251	-0.7313766568301949	-0.09778492483511962	0.16534530836679268	0.0831388211077371	-0.20040033108303773	-0.27222876127559054	-0.3692916605564279	0.2815750801397729	0.13174970077066375	0.040157316654644455	-0.4019219949189493	-0.5142237363204507	0.40520128311433956	0.5015896447136947	-0.4531156427137299	-0.5426821964783002	0.3105194532535347	0.3028142694704249	0.26089512482706806	-0.6998480876465498	0.4615808060789228	0.4897563653430107	-0.6851801308477905	0.3260753573818739	0.3538817679598413	-0.07688402669807058	-0.06057546721976128	0.6689427331369349	-0.47943640464820775
-0.2405599766607402	0.11910747977449118	0.36026611534137426	-0.23538967230754232	-0.0028302961517494033	0.37521825559090494	-0.348889868005833	-0.35994971011615307	-0.2238228913530596	0.07884170347965883	0.03332719886841885	-0.5159787846024197	-0.13904144007434943	-0.2528059920796587	0.16032622395811727	-0.7099880492937032	-0.09372115203166029	0.12944621355183764	0.08472212830308727	-0.26396631340799737	-0.2329349968116738	-0.43970916585281106	0.26664272854282073	0.2400747243011511	0.08953968102349492	-0.362653037010913	-0.5040059251669137	0.3513892500381932	0.478987002139805	-0.45850805260739225	-0.5580353618094608	0.42985840645555023	0.2869228998030674	0.25346902581955283	-0.7477075153819677	0.5132888850059668	0.4421681986884676	-0.6775133497738988	0.33270914550535335	0.34708764215948296	-0.04465490367829235	-0.09911552899147516	0.7442819719062288	-0.5654939678106734
-0.1733753922038977	0.09319311984080693	0.3427515323255953	-0.2439212689521116	0.04090501007638321	0.44399999111268806	-0.35207287676551413	-0.3541306982437385	-0.221672156176908	0.04115289958958402	0.047961040676637555	-0.5655222365738839	-0.09324086522443889	-0.30239403339235427	0.11894306956935041	-0.6859535161629994	-0.10552594192345774	0.10182127134784422	0.09514956558963321	-0.3260674597663605	-0.20582989927556072	-0.49291218916795393	0.2475608264389923	0.33809231306717086	0.14124498914316486	-0.33229679135245654	-0.5029936342786376	0.2951533746458578	0.44349736692203984	-0.45180354297699277	-0.5780376270686434	0.5377965225102141	0.27126572901321533	0.24347797578975947	-0.7883457859848854	0.5527608488522482	0.3925113819392496	-0.6418225156304018	0.31208240824410916	0.3368826255231246	-0.022925597121244385	-0.13712726379806456	0.7860730981370195	-0.6442980632651836
-0.10734971549012318	0.07504334913450725	0.3447658522319773	-0.23617438737960286	0.08078739490085686	0.5223408140110639	-0.3658391581034549	-0.33559487352369916	-0.2321266299464187	0.00724690910289366	0.053334438320165455	-0.6174399867537805	-0.059229915640092536	-0.34772510514407273	0.07275303173436418	-0.6678262317061903	-0.10825253498696089	0.08012185385603564	0.12129012731487832	-0.3910264723732784	-0.1953050038697529	-0.5356601310050105	0.2339475871739262	0.41641986726141356	0.19324639960809198	-0.3020341174761482	-0.4967195397106762	0.23202868424961637	0.4031688087819334	-0.43441022085707887	-0.5919617277512702	0.6302409403308903	0.26077557095831294	0.21659785487430322	-0.8265610634660808	0.5804325486826489	0.3374456671696587	-0.5702533954834108	0.2900470980437403	0.3258018396180632	-0.009005669380204522	-0.16818732801091046	0.7912368965586343	-0.7168416457685677
-0.059403915700815754	0.06872963084903033	0.3582565574205853	-0.21106350507366609	0.09647109194613677	0.6078197427349645	-0.3858232664462424	-0.3044037972907057	-0.24015228657755777	-0.04149774169541566	0.0563851414984264	-0.6808946192328238	-0.04452035655376273	-0.38458965902858766	0.023269782452815378	-0.6603592198202739	-0.08602192181019584	0.06892461165754207	0.1625600689067987	-0.44858231889411543	-0.19562954201848776	-0.5644827469285175	0.22705051412434973	0.4827146225506821	0.24134009320673902	-0.2782551883378331	-0.4868180694597248	0.1463832183478802	0.3579803254498567	-0.4051799989780049	-0.5840601138017483	0.7134098500745039	0.245103762738617	0.19204693580628385	-0.8679219811403891	0.6020507615007988	0.27477800884502857	-0.46812024956385134	0.2721911165340059	0.31183101512628164	0.02056669323738567	-0.1858816468955192	0.7800970168176224	-0.7831336207446524
-0.022415061845971647	0.06807361504036916	0.37220917521184005	-0.16909432730296242	0.0839792252325747	0.6841676029200304	-0.40512508096178496	-0.27749269956336703	-0.24367583144061505	-0.08071569391337799	0.07199832836103078	-0.7555871219427844	-0.0486216076864241	-0.41207939562800416	-0.029605935455600453	-0.6504703210560538	-0.08359828353152582	0.07848098814837674	0.20279046537045903	-0.48849191841539435	-0.2080688016940488	-0.5753147878660478	0.220843148379731	0.5437835631089059	0.27651371545881986	-0.26954911377382906	-0.4741380716143909	0.05375781555065238	0.3064911612293144	-0.36172869611082326	-0.5533398636785644	0.7907008195587565	0.21412608204532574	0.17514843495362717	-0.9169185152969662	0.6163079341120514	0.2166576949378675	-0.3565817065689241	0.26311552083042816	0.30370018886316613	0.06900205471050909	-0.19239304501832616	0.7663089290578201	-0.8311071389064159
0.012425461054331888	0.06843806826740358	0.37566637675329034	-0.12270022843147263	0.055893184223058015	0.7486869841824745	-0.41605721870963136	-0.2481807097838835	-0.24911426981566342	-0.08919044990825374	0.10065933804997403	-0.8352418011183452	-0.06407684879687343	-0.4429433368922909	-0.08996139087988866	-0.6393818225851332	-0.1135229035713956	0.10047557103827498	0.2477547904181959	-0.519709439811357	-0.22509267623021936	-0.5825731053008175	0.2233645373798217	0.5889910869287538	0.29760787971670705	-0.274492822930639	-0.44546704114332003	-0.02691695116506417	0.24795783577546704	-0.31358503656317693	-0.49665053940654236	0.8516548628020157	0.16074337540407496	0.15375655482848688	-0.9800279216712925	0.6145419301676777	0.15568550038793766	-0.2496404204404319	0.25504363877808267	0.2995886826122033	0.11971624306381838	-0.19602181706826016	0.7543277563155333	-0.8597113602421469
0.04765075964798595	0.05621673672085884	0.3777473644579925	-0.06365477878709573	0.04149379431233144	0.7983015011259113	-0.42898375379865544	-0.22075953242641874	-0.25454918816587346	-0.08955270828205886	0.13639676576462711	-0.9042317165270927	-0.09970475098089057	-0.4704987336905915	-0.15454591116504648	-0.6387777688321136	-0.13148603296869213	0.13609854338404928	0.3101834736206993	-0.5501406889605438	-0.23773323171955285	-0.593493842581746	0.23175786070299492	0.6046386977361738	0.30483944966988563	-0.28509762490739227	-0.3974781262209796	-0.0722956531749209	0.19809424722414817	-0.26683748313785116	-0.41688738884504756	0.9003894966805959	0.09603129806353014	0.13227509001690632	-1.0408578016218937	0.5952611704678581	0.08039400852342489	-0.14139634388495753	0.2270535232183029	0.2861064451861198	0.1481772566117618	-0.2071954689359378	0.75866683893787	-0.8595866843085542
0.08985240801512928	0.04357888720056109	0.39966678414848555	0.01056618844529591	0.03700732729806148	0.8251819758430194	-0.4438923370193139	-0.20412624609690666	-0.262972607603732	-0.10754022984290415	0.17935361321647048	-0.9459830563872238	-0.14991269905757504	-0.48872673445854337	-0.20686153498459586	-0.6454365397808915	-0.13059806204762825	0.1807446902112067	0.3759027169791955	-0.5782454339274897	-0.2552213190507495	-0.6052830648917839	0.2369099365821047	0.6050663095980856	0.2990675391651571	-0.2994530958185708	-0.34770715754740267	-0.08661545843766967	0.1761258731930307	-0.21572159766216972	-0.31276518177445867	0.9466930696968741	0.04310235174744461	0.11205724078247839	-1.0771761305406877	0.5625594264960774	0.0024441400339076935	-0.03642798858293716	0.1821057076937983	0.25734433867714146	0.14430063157420345	-0.23001548627166687	0.7741043582962299	-0.8328748655362856
0.10614124570030903	0.04960104290441083	0.430805407949513	0.0838585761757492	0.02858530249613934	0.8312589516332697	-0.45169395014803665	-0.19548713879816262	-0.27284979729977465	-0.1261338375291537	0.2392713303269959	-0.9734209733146593	-0.20021091390559978	-0.49092635112115596	-0.25580595957305735	-0.653405511827768	-0.14077838748971344	0.20707788707087255	0.43184223963106155	-0.6030542979695948	-0.2765340268436193	-0.6103128866986685	0.23862855150593387	0.597409073931284	0.28467112654787224	-0.316970513201495	-0.3017955478853785	-0.09720837833454889	0.17737340800894724	-0.16221753065346414	-0.18841799807089002	0.9835140260027888	-0.005503673621364158	0.07962758429124775	-1.0929574673203242	0.5252699465006132	-0.06325968847421919	0.05186652377231833	0.12945291384660057	0.2105598224806462	0.12319622499907874	-0.2509492836529608	0.7891730349101882	-0.7952271863031579
0.0844884516232994	0.06838600352068432	0.46317262403386616	0.15313583845415876	0.02425377870185551	0.8159037758287049	-0.4519841565722948	-0.19082606631597623	-0.2740747659434749	-0.1358764978323459	0.2889189245220701	-0.9967367953015172	-0.24455152184512716	-0.48772359253114966	-0.31050730061923326	-0.6611617888911868	-0.162293400571268	0.20694141274702454	0.4812366262253823	-0.618251971123029	-0.2928554200705029	-0.593135361527177	0.23813859549694757	0.5674414379807541	0.2603949046923638	-0.33326369976798526	-0.2524674564754218	-0.10825690768935778	0.18948751713050438	-0.12387861639466509	-0.0656344338041904	0.9947619972541334	-0.0590961834237125	0.04880102218894096	-1.0934728847168302	0.48576569739026654	-0.1077840415141565	0.11610627619341245	0.07096339859896082	0.14889183802814343	0.09570810962658456	-0.25549567622126923	0.7918129543279802	-0.7508158376726182
0.05549285473151352	0.08880579718393947	0.4977208295204014	0.20937375195182942	0.027049643026941045	0.7906016205758283	-0.44180223330417867	-0.1851800124790643	-0.26985425616245035	-0.1486252059873993	0.30194508042242785	-1.0056181656613972	-0.2741040778536813	-0.47812626012761134	-0.35446405189734753	-0.6712265155083983	-0.17599426954745567	0.19113578175255197	0.517092936649364	-0.6173544000650658	-0.3053480847578809	-0.5543454940142748	0.24101049148808235	0.5216123852918482	0.21318117721835367	-0.3444767183286993	-0.20774212519809598	-0.11508193736915358	0.2144298125409775	-0.11491793526573071	0.04490000490365013	0.9737503332900908	-0.10464298595511416	0.031449882920588854	-1.075327004210951	0.44081492423209756	-0.13084327029777476	0.1446598807675097	0.021064491366278353	0.07235882256739462	0.06465020633340432	-0.25050437673496156	0.7817257269136859	-0.6990441562481869
0.022828146763848596	0.10915617118490287	0.5194354838303397	0.24909341318262673	0.0385361004019253	0.7595345866019001	-0.41869994955180995	-0.17501652927419675	-0.256189519740484	-0.16570359836013868	0.30112607062031016	-1.0060844821011343	-0.28289135181160335	-0.459445933545125	-0.3848934674595522	-0.6792436984181918	-0.1768561236767236	0.16542465390391334	0.5322183182655468	-0.6033415207081431	-0.313658726212194	-0.5083268745144028	0.23690616768972736	0.4772053906553483	0.1389637499480163	-0.360754309598164	-0.1879286399994408	-0.11715040430815724	0.24764700218496866	-0.12750689219106912	0.1339288765791756	0.9415153538643827	-0.13910925409457073	0.027357277245335727	-1.0452680741899392	0.39862454115151513	-0.1404585770852692	0.13334247472016897	-0.014027530868606605	-0.01910836358070857	0.04122206988537983	-0.2338620773335398	0.7633416099006173	-0.6375700155630831
-0.013258316476828316	0.12984323054798302	0.5260832157199614	0.2901558090922822	0.06038309441999372	0.713509185954246	-0.3915718234884581	-0.16237300372975075	-0.2181908516119097	-0.1763031390475227	0.3160112487699195	-1.0153609755511728	-0.2879973113557107	-0.44057227415481437	-0.4127989147225616	-0.6824511387687318	-0.17880443634470597	0.12899553090099095	0.5269006451094473	-0.5728564172954786	-0.31068447786176234	-0.4456481251795298	0.22373765772512658	0.4276769981378054	0.05225997871008029	-0.3815701323017982	-0.201705286307074	-0.11640320479715194	0.27331597612457814	-0.15585704717355048	0.19176887628248468	0.908077171902361	-0.16448567830087205	0.045415664038213344	-1.016760709939854	0.3637532274345444	-0.13158042846068763	0.08757610310181398	-0.036404441093134746	-0.11706085162915306	0.019926825591225047	-0.20669494865319066	0.7361840087314013	-0.570342971085051
-0.029084507197384073	0.1465664271941777	0.5139115805409703	0.3302373111618627	0.0801435197422462	0.6483121081986861	-0.36574036442711017	-0.1449452830337779	-0.1721489267280052	-0.17197693808343065	0.33059308995578157	-1.0372066548692407	-0.29523042698967716	-0.4298149449043257	-0.4275386059979159	-0.682085303397185	-0.19484014650745723	0.07633231100314344	0.5060977477927681	-0.5210019421348242	-0.3090946517407449	-0.37157559139893676	0.20963823134345067	0.36514622167955607	-0.03438123569435098	-0.39472866416633584	-0.22831482856295784	-0.10493095864646769	0.29109649759182865	-0.1913717467551048	0.217116214512805	0.8559597636798866	-0.18716393627258715	0.06983456356832159	-0.9808090181381616	0.31923184828844414	-0.11893816596673205	0.017398813015303653	-0.05183126687551711	-0.2101182503967427	-0.016957241006470374	-0.17417966806272095	0.6995898353262155	-0.5107122531323551
-0.03452175419747069	0.16347705692856143	0.49208263857676837	0.35753231708503475	0.09057636322132402	0.5795036214995433	-0.33901667497628823	-0.12386199165523526	-0.13007054981193486	-0.1694097801844483	0.3246736857775085	-1.0649862998746513	-0.29248317742712854	-0.4348124155971602	-0.42834684303754517	-0.6862229298087126	-0.19808907540688186	0.012509934764620412	0.47186472706906957	-0.45725644559827205	-0.314747366837697	-0.30443615512731925	0.18715301942335508	0.2918754263639737	-0.1169854491099259	-0.39540705958690786	-0.25074339855632577	-0.08751300906979279	0.2950911292751154	-0.22470628061555664	0.2231850994487849	0.7838908904495464	-0.2021624227194568	0.08539872409137376	-0.921886713912776	0.25843546752700786	-0.11225306287681562	-0.05504195828067526	-0.07223448807157173	-0.300064363604467	-0.07242740467130193	-0.1289242924974501	0.6570858894096151	-0.47723676496267464
-0.04458089018078194	0.19287281292620015	0.4816205562261248	0.37725482256282217	0.09845780834462703	0.5103785792016422	-0.3205793051287484	-0.10141555643756237	-0.09793976308867167	-0.17142658401553426	0.31558224363547643	-1.100426349294676	-0.27600752933630435	-0.45026809685667857	-0.42105853008369004	-0.6877855289538474	-0.17043139289490558	-0.05649211813715131	0.430710734741455	-0.39199584911587804	-0.3112513926025909	-0.22972426853806302	0.1452316295160109	0.23441135324628976	-0.18278689704605594	-0.37958952957966957	-0.2673460235937297	-0.08217326622284951	0.2887442433934675	-0.24005144704885742	0.2164063220088253	0.7027240308278291	-0.2009572743289632	0.1014956777495684	-0.8375229819093087	0.1992727211272771	-0.08246726585661791	-0.10319834111399598	-0.08417361978013543	-0.38141411004308196	-0.1340081172611648	-0.06842158609656881	0.6275701812565313	-0.4687543487664468
-0.06777736769420983	0.24186573958893112	0.4655869507301683	0.38987565663846224	0.09487001200627751	0.4322205560152256	-0.30775156371606777	-0.06457549487552895	-0.09688375563720579	-0.1787031007739786	0.3266973766642237	-1.1360799787634346	-0.2417964229981154	-0.4739568374984794	-0.40543970378277316	-0.6778682708584997	-0.13565949629769566	-0.13644702898308497	0.38236788802687405	-0.3195439133170827	-0.29820002933004874	-0.1452631755369321	0.09473977834378258	0.20313104832430767	-0.21922416733493746	-0.3573077489557191	-0.29664973586997295	-0.10031107874305467	0.276903163777078	-0.24423176480766862	0.20444022548750046	0.616823259587835	-0.20118659406318634	0.1242218982043131	-0.7272661677081402	0.15805412449506095	-0.025991736100456388	-0.1350417258310473	-0.06784429516849322	-0.45277547750654346	-0.18255947813213022	0.012560741873481473	0.6042833567532766	-0.4891299584850504
-0.1077482331725225	0.30830729836881055	0.42624342575018775	0.412340305340284	0.07254785878025143	0.3622840613374082	-0.2940161554019845	-0.016859597521727998	-0.10929888324160411	-0.19875967496982455	0.34743695821416	-1.1721465296597466	-0.20667872430428513	-0.48954748694459244	-0.38844900145406297	-0.6578097159518961	-0.12377635603050988	-0.22140070866763156	0.3227579714221522	-0.2435411864129847	-0.288266697132061	-0.04621522972773829	0.0480695840416475	0.1806018698786712	-0.23359138676325322	-0.3257038795352917	-0.3349744362183032	-0.12579787181967508	0.2631130735391897	-0.2413275440489155	0.18389974107497456	0.5404494854796232	-0.2178976598018095	0.1562649260488035	-0.6084385466970214	0.1232699809910669	0.03984109508618053	-0.16527302455212095	-0.042734584750694485	-0.5253859685058917	-0.21491582629792916	0.10583362345327019	0.5862680824846084	-0.5302552057230356
-0.1511179506087664	0.3858976549128199	0.38194267376655644	0.45963682654464283	0.04431376091608145	0.28177639307288277	-0.27364304695859554	0.04636975616900933	-0.10908768175131071	-0.23548013436069057	0.3536770328969665	-1.2142858732750788	-0.16891581674594475	-0.5097708282008513	-0.36145813820958195	-0.6288520029374284	-0.1265917461861193	-0.291053394973794	0.2625723067463938	-0.17678703169014026	-0.28686173451348734	0.05970298701385664	0.007516302067087699	0.163313422856936	-0.22097992912864411	-0.273510319218087	-0.38358548824906336	-0.139830643123928	0.23819598085227037	-0.22163004678156156	0.1528639831722443	0.4800378696092914	-0.24160541700588894	0.2033298913142101	-0.4903229455944789	0.08669723385785287	0.10730488870826209	-0.18056441003140525	-0.014432390156497627	-0.5853899913478593	-0.24142355966285547	0.18691790925869486	0.5835577099583352	-0.5722042046651165
-0.18859235474331532	0.4694650443801887	0.35280408391512824	0.5172131151929948	0.016410208587882176	0.18565495428931317	-0.23645340242017085	0.11506634267690194	-0.11162913968450475	-0.2756037325131647	0.3666945220269314	-1.2470383737485258	-0.1232565290163947	-0.5408426934282703	-0.32026995328212954	-0.5972455283956355	-0.12367188886332492	-0.33312874639823575	0.20212275753807737	-0.10875473578075559	-0.30207805480353966	0.13600401642233395	-0.026595942835490362	0.1615482808688088	-0.19940616248055165	-0.20632577963594984	-0.44976927741849304	-0.1421952562105867	0.19491450360243606	-0.18778347399945702	0.13674524749365471	0.44667858617424205	-0.25137834099843276	0.2559773970398688	-0.3678023855052974	0.056471769639884116	0.17012458590399282	-0.18904660669628523	0.03145587975550583	-0.6127370390910916	-0.2631191889753687	0.24724450667120124	0.5945276733788929	-0.6083824889666134
-0.20843120626595651	0.5645075040244609	0.33623713603261157	0.586791184915695	-0.0052060921915396035	0.0989098031703792	-0.18405570632967289	0.17817550519042583	-0.13092943587245937	-0.31263420147392107	0.408104350963663	-1.2679265025147672	-0.0929504416992559	-0.5718379550903251	-0.2791881153335758	-0.5677348084241778	-0.12611119721707262	-0.3491216328603134	0.14873012045044856	-0.04010491098349182	-0.3455620586561854	0.18569614281129002	-0.05572948090829179	0.16897679391179715	-0.170033643922169	-0.13094591146736576	-0.5185470619891299	-0.13348855946953936	0.14492910188727431	-0.1394077968154365	0.13959873697043507	0.4379307119962997	-0.24493299272376973	0.3023445447477431	-0.2489269422615131	0.03618048117481968	0.22609792666167022	-0.19199897349124306	0.08181447097131589	-0.60932153894315	-0.2755797694532346	0.2907712334821608	0.6139727313196774	-0.6386431191343638
-0.2211883527657391	0.6601400307982168	0.3233797749280433	0.6680615092120966	-0.029848950534694184	0.024661910408063325	-0.12674611214348913	0.24304649447237345	-0.17398989971839257	-0.3456867948300133	0.47099043693371767	-1.2813393295752988	-0.07986175985482984	-0.6098953359212322	-0.24133922554354084	-0.5373761444520027	-0.14477425663450294	-0.3478044969441075	0.11178228764179343	0.010974062783082234	-0.4079637609255936	0.24058809233197814	-0.0721053182855651	0.16871326567131695	-0.1268610878925819	-0.0569306317884382	-0.5655605924618299	-0.11855823753316333	0.0973925648107633	-0.08353154949000878	0.158264733986833	0.4324324708979878	-0.2346428795434025	0.34139403806853086	-0.1369697820100135	0.023389059552132677	0.27389802628805116	-0.18092056856539912	0.12902275085321674	-0.5790153129340904	-0.28821247806983413	0.3118347953812035	0.6454528379092345	-0.662002045835367
-0.23450892081649938	0.7348286454584113	0.31297959839012546	0.7423958241771198	-0.055607400061750266	-0.05377254161107257	-0.06626894570955286	0.30317432949257433	-0.24032476779462972	-0.36223921591001673	0.5235803996771431	-1.2845109932990073	-0.06248736869282888	-0.6537417576204076	-0.19738601916472323	-0.4995844997912641	-0.1498670310347255	-0.32846322881553014	0.08930412336841873	0.03867310563182883	-0.4726372302361466	0.30613099442242414	-0.0894120720799131	0.16816632026654516	-0.0841723047087671	0.008012083846407447	-0.5714867120369465	-0.08936733956356943	0.05408588483737531	-0.027807313719447512	0.1895185634430731	0.4390599471635766	-0.22621171995323025	0.37482327106109115	-0.016829706391294746	0.017506684439427968	0.3081298084783174	-0.16331883891164717	0.17489836891247307	-0.5206475958310149	-0.30159356989831776	0.31309999942926525	0.6849687431661359	-0.6776844971965821
-0.24327630982927578	0.8017283740094193	0.300174619127093	0.8098290060361878	-0.06938013072719927	-0.1444545743314684	-0.006508033429104348	0.35860005114080884	-0.3005207125530129	-0.3728596561189671	0.5676379269688704	-1.2691367894575971	-0.05517183557198613	-0.6933968699574911	-0.15761933885521645	-0.4494593820231003	-0.1371429300717088	-0.29063762435928053	0.07699750835001835	0.056222414957126765	-0.5258820270178323	0.3764302379276097	-0.11184451950673271	0.16743043008557956	-0.029989745982299025	0.06759391612903384	-0.5483305579676296	-0.047870430135278835	0.013265873587968689	0.024992699771984095	0.22853017241992415	0.4706588072155798	-0.2218692824328286	0.3965357700640161	0.09892135098500644	0.03874070261520045	0.3314147919493279	-0.14065590903796682	0.22123367095485685	-0.4441053617463848	-0.3083477283855696	0.2987054068531537	0.7252347668133368	-0.6837936179426324
-0.26124625084135666	0.8610856562523782	0.2709217416214023	0.8755270956803664	-0.06918042613255056	-0.24464665060329685	0.04582482931129343	0.41545634094709794	-0.3479847274715581	-0.3762244790910387	0.6245266078271176	-1.2414105394643697	-0.06765219787041962	-0.7225244637401804	-0.13314889901063393	-0.3975476263938935	-0.1327970959168522	-0.2404595066840578	0.07623384250579605	0.06467394403890911	-0.5528063691293339	0.4541651915543617	-0.11993633143976026	0.16909612745465677	0.03226681472188127	0.12739798139426103	-0.5157579896979944	-0.008259743862819252	-0.011151365081798743	0.07356839215977526	0.25853589021884127	0.5268148337873975	-0.22003472455904105	0.4135898653720683	0.18918847193196764	0.08842449548534786	0.3421773011278554	-0.12251994158322224	0.26430901227286024	-0.36081509498080166	-0.3165462664717573	0.26043414301106427	0.7695953593534395	-0.6785082489006786
-0.28833171125543694	0.9005333793499297	0.22374951232441842	0.924972864276536	-0.0657096980048574	-0.34512407276696466	0.10169265328334495	0.4693195772915556	-0.3812771223914337	-0.36978742644881546	0.6773549067563445	-1.1900196200713513	-0.0889002109156134	-0.7403329687930399	-0.11973854497151257	-0.34944169300202	-0.12410020424878068	-0.1825436122288106	0.08189936345481277	0.05470731501128456	-0.564514390950783	0.5246787845560935	-0.10882186782052497	0.17458049819523022	0.0750139842836344	0.17726004480628216	-0.4900763807563634	0.038982400829972716	-0.026932470480442526	0.10365467911098802	0.26197863687212686	0.591417933903079	-0.2105838240230659	0.436839448994961	0.25343498472745296	0.14932418909179365	0.32440718216313724	-0.12337753384271041	0.298641923342947	-0.2862871302141884	-0.33558513538208246	0.2087461549230501	0.8135746762476442	-0.6606662322611585
-0.3072406881858146	0.9260242793436309	0.2013491320889028	0.9455890730308367	-0.07385971137613681	-0.43261825685197614	0.16446368538987366	0.5072325649721298	-0.3810624008763027	-0.3464426608599724	0.7136643413169221	-1.1151882903297137	-0.11717333355646628	-0.745983393685887	-0.110876296729957	-0.29869834181527316	-0.11056125938172864	-0.13093092724244293	0.08903624058536677	0.03380827049766769	-0.5781367770419854	0.5741898225772781	-0.08608037121880605	0.17263138366186223	0.09488203460482367	0.230775306546325	-0.4508922876226742	0.08871672925764267	-0.06026727283435222	0.1169516898576745	0.24933976640912187	0.6437769688644022	-0.19211138755987484	0.45638305558934206	0.2907310126251878	0.21813700092065358	0.2849553987317449	-0.13076313712660634	0.32093027059824875	-0.22541194741545872	-0.3690041877087561	0.1479283061219186	0.8520337848773293	-0.6366082297896518
-0.3077308191285351	0.9474159482789772	0.2104207146460154	0.9390802974609125	-0.08167573602877905	-0.5217799309924188	0.23257575062370384	0.5286940188350763	-0.37225177870624077	-0.30392606748822987	0.7432960292898579	-1.0288663539661553	-0.14005007312802792	-0.7530929341094886	-0.1131273077833121	-0.2475125850629342	-0.10816896125321362	-0.08847789106130556	0.10273024852494497	0.0036283412447110615	-0.5837566275162812	0.5999376319296397	-0.060968241312068336	0.15645671637348085	0.10870292435386261	0.2889067762056602	-0.3854888060129577	0.12633640219894718	-0.11887200600493544	0.11682368012726077	0.2389651282463911	0.6725256196295675	-0.17878644725850834	0.4573354822557027	0.3107047651351721	0.29874684823898756	0.23915484062226536	-0.12166234932373406	0.3399122670024328	-0.17356640670824938	-0.40620631717150246	0.09510487850359219	0.8785697409717124	-0.6231966615045924
-0.28819887202797023	0.9695990013644549	0.21791131798582586	0.9151246901221761	-0.09097921559328957	-0.5995233109297577	0.30249388775318226	0.5403144536271428	-0.3837798600514081	-0.26469418225589014	0.7818154903005948	-0.9387889684123472	-0.1614629211469749	-0.760344738297339	-0.12485737955583458	-0.21051783760688342	-0.12167656597011103	-0.06059269549555589	0.11700400278605287	-0.03733680184073283	-0.5744764796935957	0.605004410546274	-0.035324697580199925	0.13170495069209046	0.1083317538083991	0.32521652650327165	-0.3175809589244335	0.15333581867589685	-0.16668157258661367	0.09797424732389493	0.23711847977198725	0.6797004544260197	-0.17634199647455182	0.4434922907089951	0.3237868025599084	0.38344078146158644	0.18445770493413094	-0.10784714724192886	0.3567097101656995	-0.13475139085695034	-0.4437003160868837	0.07336005288636271	0.8935928302801834	-0.6185480302663446
-0.27552875812549305	0.9889115514141495	0.19957291146223552	0.8836183799789461	-0.11792211995757367	-0.6465117539623674	0.3631933399588902	0.546218478771245	-0.39661035058671673	-0.23763278508195382	0.8247116703596886	-0.8722694622339635	-0.19055236937212747	-0.7551429914301986	-0.14342556207154145	-0.1915652966142587	-0.14906263384740925	-0.05274066114207719	0.11981477288284795	-0.09962105269492044	-0.5340324534366937	0.6087407440119318	-0.011478915512073518	0.09267293771520985	0.10497870753253125	0.34017241634989875	-0.26289616156401635	0.1744487609563866	-0.1892632128908754	0.06970009811884598	0.22571380150544318	0.6591572504658691	-0.1882422269377644	0.4293096203505161	0.3303065669466477	0.4698781189437134	0.11909020483783303	-0.08935970754968978	0.3674384812948356	-0.11900598126806079	-0.48624590168248094	0.06871633692974195	0.8953044263862244	-0.6184411651804079
-0.2847816974179743	0.9924241863261358	0.1454005633416528	0.8372940335583061	-0.16426735864680864	-0.6922205990112638	0.40493058091148504	0.5456497692985757	-0.38846853313591606	-0.21327439269717657	0.8679285209233157	-0.8317390883190987	-0.2221535886258958	-0.7430870493573385	-0.1656379010641757	-0.16748255262063785	-0.17952525979827721	-0.06132267443706765	0.0969927590670486	-0.1823124791229614	-0.4502317737399412	0.6147425299152239	0.014085481479881543	0.03463208580704027	0.10934517451118078	0.3362696932694833	-0.21495469777706316	0.20200857706659042	-0.199692939988249	0.04262604013642222	0.20151249888612094	0.6140568799859047	-0.22059582603639633	0.4291681708456118	0.3387817292912672	0.561090446981104	0.04151352266829057	-0.06409588311854583	0.38181098601499963	-0.12264733770108874	-0.5236051916197232	0.06371576854930887	0.8866677041465406	-0.6137658176706765
-0.2953859323001994	0.9907546434480075	0.08076137088483129	0.7793689826557052	-0.21600117820890086	-0.7395657244086711	0.428039039268625	0.5384734765712853	-0.3533668454491959	-0.19112438309117036	0.9021275968932493	-0.8033542998422731	-0.2549871455405787	-0.7315381499314159	-0.18443295713486657	-0.14410028410587047	-0.2217613354907871	-0.08138122622121721	0.048054173028964614	-0.26398067454492413	-0.3368693659634877	0.602605913593542	0.03899786009064723	-0.025427491867832087	0.1121560615633395	0.33095559580833833	-0.17049825626693554	0.2454600510694022	-0.1984454051723328	0.02151643553044539	0.16932606555210367	0.5536107460100231	-0.26243447967397265	0.4365706949356428	0.3595790869193819	0.6517636111086035	-0.053888565328189086	-0.035907809671442956	0.38616322335983805	-0.13375577947779418	-0.5516733039814272	0.061458792829873696	0.8784744220602374	-0.5994503488670693
-0.3007132433879	0.9972800917034759	0.027912854759459926	0.7346750997736805	-0.26325886030472206	-0.7706907192668784	0.44167256660397936	0.5216027393794735	-0.30703979855339536	-0.17924648833468665	0.9294105900897393	-0.7702493922884137	-0.28876261659099217	-0.7303854486621197	-0.20958756254369731	-0.14039939139370922	-0.29929686697478636	-0.09627279662805728	-0.017153294266387918	-0.3380554188165173	-0.20363618571322695	0.5606008036324475	0.06892286556258129	-0.0851042077593635	0.10864453797592569	0.34448451597721086	-0.1321577388734767	0.2819224759875635	-0.19904607008370015	0.009839547934302589	0.1393528264951987	0.47197542638441414	-0.30713231127441987	0.43451496213102264	0.38191738315560897	0.7365350289649596	-0.16369748817109692	-0.003047498613906077	0.37324568170553574	-0.16171586570911825	-0.5763287888969411	0.06337281946668404	0.8809154150540829	-0.5831890449570303
-0.31684633853053323	0.9908448890089877	0.0062601062622472305	0.7006794990407473	-0.29593810699116563	-0.7852611938688872	0.45132038655936474	0.4959345943140513	-0.26604910931233483	-0.16865043090089654	0.9533612100702034	-0.7407255102183371	-0.2928560184391888	-0.7335079558979346	-0.24716349508789154	-0.14800252806903852	-0.3848293601067242	-0.10658771645376741	-0.09635064003782343	-0.4202370248836352	-0.05189611482941212	0.4905787362003817	0.10684922955049907	-0.14729687251284446	0.08981076063535198	0.36619316943550617	-0.09383831087352325	0.3084571708174238	-0.20538875551142238	0.005243198551648362	0.12959528443069845	0.3715622573396373	-0.3458629506417762	0.42855522299102294	0.41205601689773025	0.8075916666463602	-0.26839698349731494	0.019263959022279613	0.3486040898393618	-0.20210265693214197	-0.5929990249416544	0.06290937476043434	0.9001822680734154	-0.5754546843623596
-0.33506363534548284	0.9731741139725042	0.0260461564065002	0.6762879388841994	-0.30812008726475504	-0.7831210996800981	0.4576400945429405	0.46705939686151476	-0.22028526639064946	-0.16222382801945556	0.9714314263391621	-0.7267965313733642	-0.26945337680851067	-0.7333912266554736	-0.2863204527183795	-0.15045561021158213	-0.4464597653869524	-0.1190703563536191	-0.17404864187426825	-0.5048241213860943	0.10054643736369036	0.411332249054882	0.15405837546251872	-0.2098027878163312	0.06372456106376471	0.3809970051361433	-0.05245564846685994	0.3503504604741141	-0.2113870037172413	0.0009868750154045935	0.14667446290878935	0.24851014221203563	-0.3723469403729441	0.4283571936841558	0.46202493645184023	0.8742671939940948	-0.35717386250461514	0.03362745779457723	0.32322025594538695	-0.23477345996669957	-0.5832700431871641	0.07586265430010962	0.9217450635691321	-0.5655919274727818
-0.3503035011999806	0.9636670912215852	0.07285647479831861	0.6822343353191472	-0.3139011909615772	-0.7745518058658198	0.45711525313736745	0.4469581553455709	-0.16209221576521254	-0.17862646919490482	0.9962790570552793	-0.7389848328211508	-0.2544337709858366	-0.7377211519929883	-0.3247081672015004	-0.1526250990428495	-0.5129687873746749	-0.12458645809426017	-0.22919251267796606	-0.5696933768872161	0.2410098345984258	0.34198649124122926	0.21407421767096588	-0.27369595555555615	0.0452828065464891	0.3770124067463484	0.0005736315033567196	0.4024949629342352	-0.20862730548809316	0.0008708661972175478	0.19893739862658788	0.1191905253481517	-0.38397881795568306	0.4376881460243923	0.5233436658919118	0.9429282650818471	-0.4220898532261289	0.07119281053804749	0.3123691835730329	-0.24991044037943694	-0.5409152953105976	0.10276098505083439	0.9526325351873476	-0.5370678549515032
-0.3629598731134091	0.9597344673527314	0.1154762458671665	0.7133657260390599	-0.30051753993742714	-0.7678550944667323	0.44998358462634674	0.4429977094817762	-0.10295227845829472	-0.20204089985563306	1.0301531291354833	-0.7721680530595462	-0.24207114795436996	-0.7432037785997989	-0.36966458008126213	-0.16048630563144078	-0.5944897412867458	-0.12003519808500851	-0.2612224973798527	-0.6209087814546008	0.3741526371363809	0.2920874067176769	0.2765209954624604	-0.33320858782565616	0.03556147461981183	0.35491776968669314	0.052627527023931545	0.467241623000709	-0.1708106187955218	0.00809941566149655	0.27758699231909534	0.005379400192062361	-0.36772639168550647	0.4595703844332034	0.594699750610344	1.0034373069931024	-0.45773605764148445	0.1296684182642229	0.31136968720604924	-0.2318603748202767	-0.4662491022609448	0.14287212437673474	1.0151202981095877	-0.480598562457769
-0.3678978278447432	0.9467425775547434	0.16582948154113303	0.7652615494713292	-0.2604388937009708	-0.7405064741458266	0.44595156771059213	0.44193357783961673	-0.040264156114452235	-0.19979768454091862	1.0792200497142408	-0.7936008109500613	-0.22282077780537154	-0.7385419044790379	-0.3989950768615136	-0.17195765507258506	-0.6455428458895901	-0.1071209184632201	-0.27660776527810005	-0.6591704405134594	0.5140696600194486	0.2567234354685377	0.3424200786711196	-0.3792116685978984	0.025143676613445194	0.3336145939510389	0.08907527135024935	0.5617942538049817	-0.09941550342135372	0.02470467787855346	0.36138678653066864	-0.09208986756509822	-0.3119773005528009	0.49357484541237673	0.681629942433531	1.063749408793559	-0.46184571439972355	0.18893132380238692	0.3113865563430454	-0.17185635197830906	-0.3628113166304173	0.1870940182470687	1.1072480981998782	-0.3904044299271681
-0.36446691124569963	0.9147470552042615	0.2508975921974349	0.8472904316707229	-0.1996185150823489	-0.6857646482084148	0.4496717670853888	0.4357657184040695	0.04134057970997916	-0.16302497634613855	1.1533599370393284	-0.7950994309586823	-0.19318187966770878	-0.7276787893525698	-0.4094312603907692	-0.17169107735998493	-0.6510587123169076	-0.07473524403197587	-0.2657964959441966	-0.6680563939872958	0.6694084070841724	0.23046562214163488	0.40955535857937575	-0.4189994606795544	0.023191903408089007	0.32038588324989076	0.15082501553509461	0.6823120676167015	-0.03244346603088818	0.06757193635072431	0.4390527383222379	-0.1759836575252605	-0.22314761797254246	0.5294841597242715	0.7848409476886391	1.135897288400368	-0.4404957711063594	0.24502160661009587	0.3148194257216296	-0.09034988893371584	-0.2362410059205599	0.21621224914072887	1.2167197958780174	-0.2759919972961563
-0.33303898229237594	0.87360549234678	0.3665519363258278	0.9392546785880382	-0.11421725540856711	-0.6246515835297943	0.4595264363006182	0.43446120440748326	0.12249475235511864	-0.09681180877253123	1.2373799426121923	-0.7864067229751849	-0.15103514673598734	-0.714692661128854	-0.40867619684058853	-0.1526364427753009	-0.6380264332106973	-0.026493157462502092	-0.23020007180227958	-0.6583590362770606	0.8163995399940939	0.2176453048395909	0.4794984633083611	-0.44625225853003647	0.03710037272403481	0.31306389129682344	0.25503825354377324	0.8142565666333133	0.021881004589463876	0.1304407151999813	0.5280305719746018	-0.25483287291719564	-0.12055875133887736	0.5618195165455657	0.8980733674778874	1.2101017393281392	-0.3868905509470402	0.30201165834579224	0.3246414807372579	-0.0017589134365109005	-0.08888809341668767	0.24868118526057376	1.3359181668270477	-0.1474422043380979
-0.27357281501762803	0.8433072807393426	0.5060209704112388	1.0295841024385612	-0.015539083373292855	-0.5658747883406023	0.48122708476986853	0.4414410871622537	0.1891041823687364	-0.019967751229191096	1.3201475998632985	-0.7825338047581313	-0.09975184668767759	-0.7012578548794313	-0.39956580564827	-0.1425348490276237	-0.60539611354076	0.028791638981817903	-0.18430415438960243	-0.6397577736718297	0.9386805847440094	0.21072329437354057	0.5491928211404764	-0.4539244108896952	0.045095136045974524	0.31417115738557266	0.3780157794241947	0.9428022190937654	0.06771635782608956	0.19094531434066636	0.6275779162417685	-0.32296668211484214	-0.008597050461738698	0.5856113232705945	1.0119062219661592	1.2768741224680702	-0.29193536508682677	0.3712798069113153	0.3415949634177335	0.09184699345200338	0.05834881968934251	0.30734865062470684	1.4563432507237484	-0.016817447628100758
-0.19064907243753446	0.8154838800926228	0.6460471568111815	1.1204759054240607	0.092711136474469	-0.5210888589106222	0.5143384028567523	0.4527214688675697	0.25142270210456585	0.04931764601456874	1.4164830861643107	-0.7876810839326347	-0.05160826042513715	-0.6796447060801288	-0.3922030498091861	-0.1406773128387614	-0.5475474197125938	0.08855152371975358	-0.12977601416187437	-0.6094091010599754	1.0351300360857598	0.2030067124978796	0.6124951375015089	-0.46145236855173327	0.042238373982578764	0.3173681932756237	0.49781935158200125	1.0555746721206698	0.1039032683955112	0.24654154038081502	0.7300251481885894	-0.3800448352206364	0.11092244335821158	0.6082243841214146	1.117481770947509	1.3384711777783271	-0.16355005653851462	0.45761076103309817	0.38391541085518904	0.17903673811928456	0.1976079677566905	0.3965107776600612	1.5591384802981778	0.11004031480262626
-0.09821129277304366	0.773471100473374	0.7711207084450697	1.1995708251595827	0.20031403798095462	-0.4957198257143462	0.5576069457926663	0.47170874337519175	0.3089293478865499	0.10418237337802223	1.5349621708188919	-0.8057036803783542	-0.009822594578779447	-0.6379650709441239	-0.38251838493081436	-0.13562084409869696	-0.48399481855617915	0.13350553123093928	-0.0697582760068353	-0.5770893624048336	1.0992489148889815	0.19013465566218557	0.6725072108175791	-0.4718343867804881	0.04001969162093423	0.3090091140704182	0.6062504682918309	1.1628023580445634	0.1461136298943062	0.2929530682638054	0.8279717544565873	-0.43112176911867683	0.23073468577504208	0.646434610379765	1.2205758774116566	1.4007914230036473	-0.01131768141997147	0.5675653358110482	0.44263687673651714	0.26050171735641264	0.32950302501910217	0.5112226113509548	1.641983047270958	0.23266354820311017
-0.006863710906379677	0.7330029083401269	0.8863845697547316	1.2588647679101108	0.29284268577410655	-0.47321316849557615	0.6127245552849867	0.48688800960963174	0.35162372914930823	0.14886555048540479	1.6630873709206433	-0.8357757512401826	0.023921479333776707	-0.5930717338516317	-0.36440040462577883	-0.1355924847675693	-0.4365928414464184	0.1699822615561342	-0.004478840202603479	-0.5463098556851567	1.1257131522832895	0.17718868520699357	0.7263119183890303	-0.4770204236639131	0.044690601855974704	0.2903766329502326	0.7094830495024916	1.266038905116988	0.19643506792351922	0.33027590528744766	0.912193772314318	-0.4744962343211451	0.34103747793652184	0.7117088419099484	1.3310292941248947	1.4589178124268805	0.1439969362672506	0.6961010762112367	0.5057949256476613	0.3373481660291183	0.44957736944980803	0.6487127523540147	1.7143881212870387	0.36416548916017105
0.08653142732847169	0.7088691627442382	0.9874481900222364	1.2909944905828115	0.3725110463083953	-0.4583930162382086	0.6686942602357668	0.4926014877654687	0.3653166257699806	0.18584028738865258	1.7886732072973086	-0.8653245509826109	0.04216321642909682	-0.5561378719794059	-0.3338327379910065	-0.14689084228883448	-0.4060518651201622	0.21404125140859748	0.058453622562056974	-0.5139039502084508	1.1230429016924321	0.1605470337768678	0.7644041136415278	-0.48896869464269627	0.05783170734759317	0.2647223693447042	0.8038686301374891	1.3565958409752126	0.24540395978867516	0.3667666790634031	0.9910799968414855	-0.5154790879247966	0.431077188050555	0.7887563872317286	1.4421894171653014	1.5057831017441234	0.2962799910094936	0.8372991897542459	0.5780243529781337	0.3953333102411294	0.5429830781250322	0.7874773662992606	1.7850733105960799	0.5049201654745866
0.17725603902494905	0.6815282287504487	1.0641161580902203	1.2945998203861113	0.4523997705333319	-0.4587541571325671	0.7215581389865093	0.48681472230645284	0.35056068164816667	0.2165974166261167	1.9161570663899936	-0.8860631737147383	0.06170793474551088	-0.5156620071562731	-0.29738762832243437	-0.16622339831856983	-0.3796425652560361	0.2564974614112191	0.09448585600774469	-0.48018041041865456	1.10934246212242	0.12170912241129121	0.7772221166150854	-0.5236997278456921	0.06955485794643088	0.24789504385512093	0.8780136653553399	1.426226634430699	0.27869675760332824	0.40072526035961975	1.0551234362691109	-0.5667138188767794	0.4838158477786679	0.8531206269470225	1.5348901583967993	1.5451808094830546	0.44752641708514024	0.9757464472517944	0.6442104119799696	0.4261373419397675	0.6072504864455589	0.9092428284192723	1.836756882117718	0.6358744228662213
0.2661804501561066	0.636783785420001	1.1127788888782164	1.289241960255209	0.519844832602035	-0.45974395069488294	0.7778180503615472	0.46383768701376427	0.331686308465636	0.23159630660307257	2.040286885340671	-0.9062856446624237	0.07030682587628655	-0.4835687610573256	-0.26297020105153035	-0.1954051500489468	-0.35585016792986945	0.29636700690370155	0.10053520900411876	-0.4455413481497358	1.090034496311609	0.058945372413994765	0.7667219824532714	-0.5767633765704405	0.06497986818943102	0.23805441143257516	0.9359040505286321	1.4678101096559966	0.27900759119382557	0.42637921039527027	1.0920564057571858	-0.6304638286695832	0.5045619650109682	0.902557228911337	1.601511842081342	1.5799714100398619	0.5790768984954588	1.088494054743705	0.6999629097500902	0.42718365575027006	0.6506342612384659	1.014074020972925	1.8580875967854975	0.742356575578345
0.3485590938372859	0.5785094499088003	1.1221695244701455	1.2815343144363034	0.5606740926597578	-0.47470677589816923	0.8190674975371979	0.43761255844418134	0.3146845884970383	0.2114387180529928	2.1369430421462168	-0.9589117686706233	0.061649065112027654	-0.4717936987241359	-0.24387028364133032	-0.23734860078677666	-0.35228261417053414	0.3323295781483536	0.08439827001312972	-0.41816902116608795	1.0507160833806999	-0.009361899045701744	0.7389301700666167	-0.6412880176406288	0.04677582963947456	0.22180021310864703	0.9867980294063907	1.4742979883369238	0.2559891036812975	0.4392761907344155	1.1057067570428536	-0.6969358376428971	0.5002927146397871	0.9355904032901634	1.6381914945358311	1.5989938876271585	0.6785932504886949	1.157391985885733	0.7537248493547417	0.39999793392495714	0.6697704199663359	1.11131398923821	1.857329189794201	0.827688346698824
0.4098987522856111	0.5147197222284836	1.0978595880113227	1.2411389263378987	0.5783410629208623	-0.5170315970110421	0.8304689052476742	0.409707684885735	0.2795969809096711	0.15458853614080112	2.191270692353396	-1.0509184939980003	0.04483982243146537	-0.47490526259347005	-0.2480107260197853	-0.29803473346688625	-0.37951198129705643	0.3488144069405803	0.04142107546056708	-0.41462900091348087	0.9779209441961096	-0.06486363592725379	0.694001204042571	-0.7084827467322935	0.018350004494800825	0.2094214460953407	1.017641267408554	1.4472575670087608	0.23801116087954183	0.4265792255990414	1.1017211514159366	-0.7579096055178993	0.46863683303038794	0.9574867866494655	1.650774055308283	1.5935376780001165	0.7700976146987719	1.1958758527431903	0.8135891992675146	0.35180296827465607	0.6632070991981152	1.1979364392833172	1.8395377077524724	0.8906719567227839
0.43880273591707475	0.44971167947493845	1.0593494105103423	1.171190296720059	0.5841565984443479	-0.5800974976369323	0.8204382597964589	0.37790685829029136	0.23399153910570586	0.07341479437977476	2.222943404753832	-1.1581926331424208	0.010978009251942561	-0.49444646733910125	-0.26894335636633926	-0.37558048850239795	-0.40315812458916567	0.34688789729928626	-0.019136426511068533	-0.42566194435796545	0.8782466517561716	-0.11606360015398316	0.631878550995483	-0.7737930002929729	-0.01764936795954576	0.20325350612209694	1.0289926334630257	1.3987123792662888	0.23089139147557539	0.39862910102410176	1.0746756389604104	-0.7993214698619568	0.4158835358724319	0.9731122419579762	1.6480163065579014	1.5706861680946704	0.8482225582519808	1.2291626167822214	0.8675198302421215	0.28520762935771427	0.63488827846043	1.263245067288007	1.812649486115685	0.927433546285019
0.435243560753581	0.3843704223423904	1.0295584286324968	1.0989659933932436	0.5931019870115566	-0.6449913953824138	0.7966475076120739	0.3469649588881062	0.19064595324787728	-0.009552822982303855	2.2440296571194804	-1.2654418546144888	-0.04219304371006124	-0.5183321885775537	-0.2916555261597969	-0.4569660969725966	-0.4216853766892562	0.3360905566078817	-0.07272497787286951	-0.43639330392697423	0.7715845189238528	-0.17000206398313816	0.5614492591498881	-0.8374673898702903	-0.04300573780690765	0.20930838019191245	1.0342702541878412	1.334398548184849	0.22224685729660082	0.3774514912488435	1.0382112913213681	-0.8316156231828945	0.35047374104265405	0.9784543182598903	1.6307152854957807	1.543447090802745	0.9092177889945022	1.253231435605882	0.9054416502080007	0.19586994532614158	0.6016226446921925	1.3047372718385306	1.786702020692145	0.9393668142146201
0.4018322047142947	0.3213200140654854	1.0159820077031907	1.0254512697257065	0.5959839309033017	-0.694614829384971	0.7674632381598304	0.3101864586607432	0.14331217924834577	-0.0864491293295582	2.242863976501651	-1.3635676483381114	-0.09753049918424551	-0.5405837004215613	-0.3112978131623795	-0.5401638667018533	-0.45065934550775166	0.32533764941726495	-0.12484217305313336	-0.44816225563898887	0.6772014307316432	-0.22385922283084483	0.48418696542512274	-0.8981783297999353	-0.05494575209522963	0.22785508717846198	1.0405390764074258	1.2613461277003064	0.21462723387548283	0.3549057774797921	1.0048092250720402	-0.8641711278744244	0.27880400538290323	0.9679257601114586	1.6014321383602312	1.5120173862351394	0.9676283589283099	1.2657953965222046	0.924448950317678	0.08721002563981939	0.5638891631490089	1.3237987526065762	1.774248397692985	0.9369846133406137
0.36285076244745507	0.26962319155647274	0.999296010180817	0.9419139907766858	0.5910842819690683	-0.7415497700628609	0.7280322120893704	0.26921006170728556	0.09268718202507988	-0.16818367491926284	2.2220940612553397	-1.4480243189427209	-0.14597235825643418	-0.5719109108668623	-0.3349671057659253	-0.6268129670293484	-0.46075609721609023	0.3147434333008897	-0.18526773275848987	-0.45677893779543643	0.6018592832911586	-0.2769328973118651	0.3999409141261134	-0.956721377034305	-0.05894521898398268	0.24860073104548525	1.0432596081696675	1.1798057030145226	0.2175633511695078	0.3298638739676804	0.9692496423890496	-0.8879294468086549	0.20314313051900879	0.9321767552384559	1.5685888916818012	1.471215269509366	1.0269557693272404	1.2616480241197632	0.9338534941926679	-0.029543845814093937	0.5207261614036068	1.3300042772232579	1.7637757503322942	0.9306840259822602
0.33308561416896826	0.22779437404229838	0.9628287244997853	0.8650642280528922	0.5792225176834502	-0.795003080957439	0.6742267061109825	0.2316136751764449	0.04102025744970122	-0.2598315602382792	2.195539076771843	-1.528291260924654	-0.19215362340286907	-0.6106321892642623	-0.3663288298431412	-0.7157393216463958	-0.4441719344256227	0.2922124745800546	-0.2520225229947518	-0.462333107502113	0.5421976689357522	-0.32717937584706147	0.3098530796430369	-1.0144887562400888	-0.05864494618315841	0.26887851600177004	1.032351119378817	1.0925610479154513	0.224473097877192	0.30320984791317557	0.9208099185881069	-0.9038028442036925	0.13175638516957672	0.8685621978991588	1.5252141266541321	1.4272298257467506	1.09036980029182	1.2444165118895056	0.9471084185868804	-0.1520363106339809	0.4730429250584269	1.3313899768949442	1.7434313791832508	0.9182520543182875
0.30897300405232436	0.18118601277930507	0.9125707285377043	0.8030673778319327	0.5552682958735687	-0.8460086591235889	0.6109339199012667	0.19956953473444733	-0.00439862303783912	-0.35897540729217914	2.1640526999348513	-1.6064473200915939	-0.23500286729415643	-0.6527459112706667	-0.409576601261931	-0.8076377341656233	-0.4174649031350214	0.25442495598162285	-0.3254344003023712	-0.47116879699670344	0.4974072963325029	-0.37881543042883303	0.20745604265727402	-1.0682236561434197	-0.06609755028138778	0.2950045373422936	1.01220020388407	0.997949187881647	0.224183266556322	0.26810317934731415	0.853968667527151	-0.9158052826192001	0.06360939095896125	0.7860358417540565	1.4649527999141108	1.3781336246825924	1.1522496208298372	1.2177233670258822	0.9652764791310313	-0.28160867859453964	0.4211986780551724	1.3394353769954368	1.7090088192394834	0.9020397302393028
0.28773246964676236	0.13028057442042382	0.8611793800041834	0.7491051380432369	0.5210568329005932	-0.8856048601457542	0.5399969729844993	0.16448543695658321	-0.03754317691450938	-0.45945334047268716	2.1113284022503382	-1.682278916394806	-0.28275006469124386	-0.6969169861754355	-0.455114377626339	-0.9021480410817094	-0.3809901917127113	0.2010888859289909	-0.399106163892056	-0.4794838952776754	0.4555583074570281	-0.42332251640995777	0.09734031408378738	-1.107673336520308	-0.07809178049208047	0.3256999807110355	0.9866240419099679	0.9045219124384616	0.22785026283340915	0.2287921911981893	0.7771796417699101	-0.9181525137965959	0.00010734115219042106	0.6971866927396984	1.413065677471971	1.3171887317064557	1.20784977526754	1.171394639827535	0.9916766785289857	-0.4117618198596066	0.36572477247428103	1.3606704134357923	1.663404936549714	0.877331631828348
0.2553196981449817	0.09307510641491132	0.8175691159317247	0.6965728234969626	0.4867214153516294	-0.9234488590508484	0.4687512958291597	0.11883917304455796	-0.07130021511302974	-0.5553647281910986	2.0362005031004724	-1.7603210662024202	-0.3254070011131522	-0.7243629493089296	-0.4997694740658877	-0.9916217307895205	-0.333515087585921	0.14382679869961945	-0.47035898593328956	-0.4851278220901484	0.4187170654588675	-0.4510881675746335	-0.012639734364134115	-1.1397989207042092	-0.07187780169724993	0.3537325271128206	0.9576735769749449	0.820580425909385	0.24225781979836794	0.1906412912309355	0.6907444296350678	-0.9153417537732436	-0.06726386927669066	0.6141464033934411	1.3713806313318178	1.2511459955344018	1.2655554377080631	1.1239927507307035	1.023179791868078	-0.5426939348426246	0.2981532522732876	1.3892278762348906	1.6103620344644405	0.8544847669974578
0.20803809449300575	0.0723359823051118	0.7853828552999542	0.6257435691871442	0.46026744292596894	-0.9663309963587181	0.4066872559689617	0.07100601600567007	-0.11019296955051147	-0.6445395034581788	1.9568172196877494	-1.8308202806222251	-0.3563724283253028	-0.7392459277226269	-0.5395503339725812	-1.0704918665886944	-0.2874816303662707	0.0846985044371656	-0.5362341610610244	-0.48557301733489816	0.38971403596432974	-0.47584923010668784	-0.12491503826953729	-1.1699455569690287	-0.04214662396010475	0.37569850297202184	0.92262827731676	0.740046898125627	0.25006226319221414	0.15466255637663323	0.6068611186583207	-0.9190450533829588	-0.144486069990618	0.5457131329203782	1.3331919217576587	1.1884867550363956	1.33780615215056	1.092707035297145	1.051553680294505	-0.6718975578479405	0.22225971075614556	1.4078954290026227	1.5509493425123755	0.8382501793589026
0.1617184300744062	0.058806090124358966	0.7450631232731452	0.5507073701854455	0.43862015350254974	-1.0125035284818518	0.35819808469878955	0.020610734847643634	-0.14340792392394558	-0.7279146614907875	1.8747169037568878	-1.8818765912722264	-0.3825654905830834	-0.7517359566658862	-0.5732233323911948	-1.1331773321133052	-0.24582012409327247	0.021196684168611014	-0.6003421094707173	-0.4772722801908539	0.3623871022252839	-0.5111947229509519	-0.23598052772198203	-1.1981778843171473	-0.009946536527295446	0.38526621769663694	0.8758730919145066	0.6660878148198035	0.23960313291736104	0.11093923283232295	0.5364193670543063	-0.9361019286825651	-0.22304027682035316	0.4841637383526942	1.2895780455666617	1.1311610401619832	1.4090524885960882	1.066243518962018	1.0661623529326063	-0.7867846579659341	0.1469499081442724	1.412386208206181	1.4787970708267273	0.832377052344297
0.13698743045059053	0.04715399980861082	0.6898383763362247	0.489482156452012	0.40786220274393636	-1.056232786406118	0.3190727015645162	-0.04046397212963031	-0.16914634554100305	-0.809172001338076	1.7786110868712846	-1.9155652842926265	-0.40566593476188084	-0.7518891637966153	-0.6097960584344454	-1.1835321604636033	-0.226316103980011	-0.03749362272893553	-0.6593123059965104	-0.4670686924039272	0.3506708642481707	-0.5510969904373095	-0.341042171618156	-1.2316409986272627	0.012090150688733975	0.3809541180693246	0.8300405674781285	0.6071456192473618	0.21670225811475102	0.056167069431710584	0.4787371212407702	-0.9703636140198484	-0.29216797883052004	0.41994566312580234	1.239555990198479	1.077964610561527	1.46763352635507	1.0347188024069625	1.0667274690219555	-0.8806072025156538	0.07909400232276294	1.419129328682112	1.3926826507603232	0.8416832202446207
0.14054660561408486	0.026807096790762507	0.6168561851182169	0.43620872211545897	0.3636586236731786	-1.0885972524819998	0.28296361286109517	-0.1103741963781677	-0.1946066851958413	-0.8892972837672248	1.6830166094388557	-1.9350900604144456	-0.4193786347212285	-0.7495326922144465	-0.6561385269391863	-1.231292110015719	-0.23261025080285017	-0.08720518864588726	-0.7130847768810031	-0.4638302560267956	0.3581804305252262	-0.5872666201389845	-0.44666538047847526	-1.2676548674159953	0.021744755326339304	0.35605232754523486	0.7748759864154551	0.5599125867437285	0.19687191513178603	-0.002049355777836373	0.4307984980308718	-1.0078157585415337	-0.3534402601577142	0.35597276704074576	1.1872172133367198	1.01920865848902	1.505173305801407	1.0036205388334007	1.0617552908925325	-0.9475805050117204	0.01600155564489437	1.441286620087904	1.2960872947322302	0.8597478724798421
0.16710528978131553	0.006113095461453291	0.5343024028556969	0.3934025149345567	0.31157359947911756	-1.1122363762090035	0.25372685926829425	-0.1820814253006548	-0.21918349861628622	-0.9669494561444374	1.598147260367498	-1.9507668359915633	-0.42095634089857786	-0.7496567170345609	-0.7076388239205125	-1.2777049913392706	-0.24087882708546804	-0.1321845867289523	-0.7654978425977714	-0.46782265209261614	0.3694529960964739	-0.6152503164811811	-0.5557597392178444	-1.3014859268165946	0.016060424388518207	0.30824494451620943	0.7131420592757397	0.5161376300257865	0.17827650560296116	-0.05837363715971087	0.37890210811578146	-1.039182854170558	-0.4144149137447454	0.2996004243525864	1.1383694594595475	0.9622283959401059	1.5145444289474368	0.9673392313309124	1.0519205840241572	-0.9861143528346463	-0.04541077072229485	1.4750532013852469	1.1907391760504853	0.8772692938615518
0.1906819623250787	-0.004338034696639635	0.45709156842996423	0.3702316226678807	0.2617335303835243	-1.1122586688568032	0.23413483832849344	-0.2499718514735784	-0.2313346243578181	-1.031232901226815	1.5040044669758599	-1.9666536319499373	-0.41889197908443476	-0.7383741061930011	-0.7601458723020798	-1.318593474959151	-0.24695359285721982	-0.17053704555168397	-0.8150201732078785	-0.4783026917653954	0.38174436497007963	-0.6298815174609427	-0.6597698621408857	-1.3346159016528945	0.0010968298141211864	0.2511427644605003	0.6711794385476682	0.47957952712145974	0.14793662689803588	-0.10651329640328164	0.3211409853573585	-1.0712156561209027	-0.4684416672991338	0.25671293446537513	1.0895801549778548	0.9203544084473638	1.504311752198503	0.9154853605591435	1.0403230523397524	-1.0045608192206925	-0.10823379944388516	1.4973773328852882	1.0888639811868086	0.8873279700753468
0.20345743147692535	-0.006587231754907041	0.39774770395398723	0.34301944778009275	0.2216824296083991	-1.0921908273073415	0.22662960622879988	-0.315731082870056	-0.22600530675275463	-1.0776542218777416	1.395453167806216	-1.9679956265894862	-0.422789148821021	-0.7143059955132043	-0.815673174884369	-1.3586850613743435	-0.262989303019971	-0.19569910228344617	-0.8711316206309565	-0.4894792465791541	0.40127827506165553	-0.6413492155261612	-0.7557635509784357	-1.3670398196939444	-0.024689096956641857	0.1949529092807322	0.6579089376841726	0.45119050179782316	0.11814700765736977	-0.1389357609345378	0.27142067115708085	-1.102331262695206	-0.515310717659782	0.22159102239745168	1.035737634577833	0.8884920813412828	1.4777187714714217	0.8551680383084937	1.0197469224894942	-1.016360657788478	-0.16883038811012124	1.503314059572345	0.9915848155764	0.883022197654479
0.22006691557323083	-0.003494585799789192	0.34635635542046633	0.30160828961618696	0.1865757391421699	-1.0682083968042186	0.23222071084934495	-0.3861396607802114	-0.2109642406190447	-1.1087736094890102	1.2858791897302226	-1.9590750998873383	-0.4271298031298471	-0.6848902264131917	-0.8686800540667597	-1.4015757137718374	-0.2959643643416155	-0.2126949163347311	-0.9283985624466004	-0.5011404897642125	0.4230634118052149	-0.6511723355575347	-0.8406201628424895	-1.389196080818146	-0.05308572891234684	0.14008475552380256	0.6644888284579673	0.41920216175653724	0.09647686585497371	-0.15623307575664164	0.23122126818664374	-1.119437449574169	-0.5402333815409179	0.19937873514386198	0.9895626121485245	0.8720395107735867	1.4345074814091738	0.7981639276832972	0.9806442629339307	-1.029368136084686	-0.22080934409151415	1.5009180504410349	0.9004267818028492	0.8578510172044655
0.2398141538355508	0.0014342102229580682	0.2930030688221	0.25427253265822525	0.16243902865097065	-1.0284828984248136	0.24569678576302775	-0.455234930217398	-0.19845407234401416	-1.1269283272223811	1.1786755733566563	-1.951040930387439	-0.4126871197153081	-0.6582066511445168	-0.9202618837319084	-1.4449484747985024	-0.3497962955915545	-0.21959480424275984	-0.9754419777508565	-0.5232171475058771	0.4432956951282456	-0.6503038505284253	-0.9135143103025228	-1.4036056061184004	-0.08165334954629903	0.08542323945244948	0.6774429884188762	0.37958236329491934	0.0758232339025825	-0.1638096516754816	0.1922699768735293	-1.1212471845365735	-0.5453223279833654	0.1878270255766169	0.9375532773340167	0.8853410395685053	1.3843669046155447	0.7540799365084192	0.9203539673120211	-1.0402230657046612	-0.2727134617517192	1.4893597394671705	0.8191777705221408	0.8182263338815089
0.26362444019313347	-0.0028420409742424893	0.2504928234219194	0.20434285643428574	0.14712719533365776	-0.9681991202443493	0.2591172892337677	-0.5104378584639687	-0.1915161033878845	-1.1305892267499662	1.0742149898124072	-1.9332639509977643	-0.3852106994475942	-0.6435133577498177	-0.9690964164421754	-1.4882475015642354	-0.4133175565978144	-0.2214356207039634	-1.0188229956032424	-0.552065081308817	0.463536194606941	-0.6467707795163884	-0.9774837206142515	-1.4032575499517281	-0.12482173512031909	0.04096494645946519	0.6895377555944254	0.3379214344617737	0.0555854468888306	-0.16632584293891894	0.1643196994619506	-1.122761050022835	-0.5504259118556575	0.18384757950528813	0.8838435964691783	0.9277445053919194	1.3316140235820926	0.7175127649194346	0.8456194731377163	-1.0408868066240993	-0.3203630208523642	1.4627580133284455	0.748873856858997	0.7527135834903789
0.2942141078145144	-0.012564264678267295	0.2116112110445849	0.16082604616035137	0.13083405495643152	-0.8864831904690703	0.2769495478137059	-0.5615806701144208	-0.19040025551416914	-1.1176837721831707	0.9802021979766613	-1.8966385323072636	-0.3605796447982335	-0.6356049515731275	-1.0139110333500723	-1.5265978250481886	-0.46530041898859587	-0.22622174350309288	-1.0644950109882945	-0.5822378299933105	0.491224639195211	-0.6500155874123803	-1.034054795190287	-1.3799029811679817	-0.17765723669864603	0.01214093873367952	0.699175608426554	0.30081660020793083	0.04021598597489961	-0.16960209197668613	0.14236870968204046	-1.1231259557100775	-0.5523678108816346	0.19835558372504947	0.8437207432627675	0.9867296828392906	1.2710011936365828	0.6882234117948469	0.7658242378647628	-1.0421958512152127	-0.35796927724952793	1.4353730656361587	0.6888436641325972	0.660302000426592
0.3341758119667948	-0.020078943121399753	0.18162974974296794	0.11881763263604435	0.11533973295780157	-0.775198292652016	0.30430613425360126	-0.6064588830891298	-0.19572957311923303	-1.0906537242915828	0.9034622795337375	-1.8555208132583787	-0.34302472009355045	-0.6281671101551058	-1.046754525333276	-1.5607311159934567	-0.4999103914766702	-0.23033501614743757	-1.112621952176237	-0.6211385596454385	0.5279755034810656	-0.6506032006873946	-1.084218752725732	-1.3478619249102715	-0.22871612420543103	-0.006604608289934137	0.709688671089171	0.26603993028411155	0.029433420747772103	-0.16398966535887569	0.11510512567300464	-1.114185766372643	-0.5430291306411309	0.2256836280727053	0.8196130244179145	1.0516844056123427	1.2083243208349166	0.6580952115967721	0.6817906319216902	-1.0594577244325403	-0.3925146463100867	1.4296402546198517	0.6464889130339571	0.5641189703716208
0.37316183489665056	-0.02930481624003538	0.16137702501047543	0.08793909455046241	0.10592607154796765	-0.6502613773223087	0.33301187183605774	-0.6391362258305943	-0.20507875908954304	-1.046482585462559	0.8531213437072399	-1.8226366050882112	-0.3287625702216931	-0.6144441285883593	-1.062905086528686	-1.5888890958701243	-0.5262308942486905	-0.22972246860086482	-1.165618762465028	-0.657784590799963	0.5611810965978287	-0.6385478893471614	-1.1273084992698903	-1.3093967462619716	-0.27395305574068296	-0.01870655878105256	0.7109962134865278	0.22362268975080143	0.019167511353498694	-0.14262004098799747	0.09526989394417	-1.0984257856101283	-0.5248201679151333	0.25334172126513893	0.8082153922992876	1.1188538975002769	1.1495359573426156	0.610149712105948	0.6036612239270419	-1.0986829690465476	-0.4316700559558502	1.4401372772164045	0.6259746255644595	0.4727849435910286
0.3989005803840029	-0.04436194099121668	0.1429195688470279	0.07522235085490367	0.1048965599307253	-0.5347408764232751	0.36007825185169506	-0.6697380721460291	-0.21571979417547923	-0.9936485949445689	0.8079068025680753	-1.7935007267733365	-0.3152657255851171	-0.5865969086839079	-1.0621535678778022	-1.606619349691146	-0.5510157296631052	-0.22952569166880524	-1.232133657671692	-0.6753015875671745	0.5838946589314402	-0.6279412849491017	-1.1619333135357155	-1.2683310908255314	-0.3202326011676849	-0.02312782548753701	0.7216885359939447	0.1816838391483185	0.006515744129459719	-0.11840220011542169	0.08679294227900518	-1.080846207569337	-0.5002048900607223	0.2884211984815906	0.8123865537040063	1.1857489646436554	1.0930650348249724	0.5387305534469553	0.5264174456246571	-1.1585256659705956	-0.4758957618621271	1.4614232925744475	0.6197581748161272	0.3953166617107273
0.42273377005666635	-0.0683082534989163	0.1246478301217577	0.06348214147124279	0.10988573161428392	-0.4291896476203528	0.383588059518979	-0.7010493395562369	-0.22910996866006475	-0.93635255657231	0.7599405618292016	-1.7672980144610828	-0.3013528688719268	-0.5566412668375156	-1.0532346012475013	-1.6161140537526915	-0.5645128876632831	-0.23888529122758012	-1.300779620391289	-0.6770931393988691	0.5981907697871041	-0.6294343400629746	-1.190098246267675	-1.2381645656369025	-0.36104884980191676	-0.015474433472696354	0.7576881307082648	0.15272985809684844	-0.0075557765214470714	-0.08964801442132232	0.09777539689939162	-1.070505569378162	-0.474525958970977	0.3330107974111586	0.830920325652617	1.2429003390921156	1.033820554719369	0.4477226754182384	0.4503882451859484	-1.228421272236965	-0.5154141373656544	1.4828993202620526	0.619049499430817	0.3384688887043006
0.4597134625854789	-0.10025518208579431	0.10948566798955535	0.04496286577061442	0.11417249403390492	-0.33576116069101103	0.40482561263037065	-0.732618578273635	-0.24814978300999183	-0.8772870253741585	0.7318862260677541	-1.7480936084123653	-0.27850360179599054	-0.5370489930483082	-1.0415399784679447	-1.624020635271087	-0.585850306560625	-0.25407837467547956	-1.3596538589052423	-0.67110813558437	0.606131684236529	-0.6380859292252943	-1.2208486391701319	-1.2187430315365588	-0.3966812221663679	-0.005142549193874099	0.7969776708094825	0.1345054797796368	-0.028074993948216876	-0.05840963989638921	0.14075405222200948	-1.0530689949175067	-0.454760549538228	0.37959954934338497	0.853550868866245	1.2851133218575441	0.9730096135175762	0.34830758146863944	0.37913722780121456	-1.2949152062912144	-0.5464870083230721	1.50755457863453	0.6195219496876906	0.29615031467335523
0.5064133220344125	-0.13146279126926025	0.09861881686339813	0.03978810582319294	0.11777061992025342	-0.2522529020326208	0.4161344012692755	-0.764340254581645	-0.2684849665003829	-0.8126204223964104	0.7212997660329663	-1.7302418760056333	-0.23618025996381992	-0.5270759383956004	-1.0153538073637964	-1.6279710900971722	-0.6173993910502069	-0.2689477283319264	-1.407804789596145	-0.670964524215096	0.6101000874223255	-0.6501523276084522	-1.2497221236689333	-1.200688860948144	-0.4272256387390782	0.00031970358900507216	0.8272989463223792	0.11747024214762362	-0.05298788618121013	-0.03744004593305224	0.20260285665367278	-1.024581695522935	-0.4400255368285513	0.4295123646408797	0.8884610987121091	1.3153452431283252	0.9252740152304499	0.24912211604753792	0.31366388983743865	-1.3481850243880518	-0.5803176714162822	1.5382995004471267	0.6248929631342499	0.26324922634058423
0.5529666002668312	-0.1709417532148425	0.1029712716965745	0.05522955463007269	0.12531807632491948	-0.16548991679544653	0.41992252129655805	-0.7943792544086646	-0.28167449956918933	-0.741133608881068	0.7149816904166254	-1.709464096931238	-0.198660680223876	-0.5119704448634635	-0.9754524208810178	-1.6258384683963711	-0.6467807818207195	-0.2810272929032036	-1.4520454313045934	-0.6724544921713156	0.6060166580572307	-0.6623554661876826	-1.2739636394366252	-1.1893969244550873	-0.4574906347887996	0.006062671718327504	0.8453936459503162	0.10559705967396069	-0.0740363608026117	-0.023975022415197465	0.26388560301026737	-0.998397246884337	-0.44079156232372324	0.47476206126000464	0.9211768194367643	1.3298316411144422	0.8980037704411921	0.14815585795646116	0.2494051297373383	-1.3830406412824257	-0.6191026313721634	1.5564109195673594	0.6446571322134492	0.24581240648524064
0.6037249271480124	-0.22578675740880727	0.11974298495964557	0.07578037046170197	0.1257760196195458	-0.07879826803123154	0.4264614277495199	-0.8216245422384997	-0.2839589956891939	-0.6701832164192438	0.722209776924209	-1.6895619960566548	-0.19691421443054166	-0.47869531518460506	-0.9239627585975814	-1.622123396018646	-0.665422947804713	-0.29110417611755074	-1.4997205701867924	-0.6747379129427741	0.5975006127113133	-0.6873715307070077	-1.2946058629844572	-1.1892079796788935	-0.49171339317160384	0.01542374875736581	0.8582898100790841	0.10160592082249127	-0.0961895548064573	-0.014550306013514544	0.32764137358007145	-0.9750235582690913	-0.4522526698916147	0.5134249259340516	0.9538234636031244	1.3221800335309566	0.8842419489873121	0.038993267287000054	0.1846065572533817	-1.4023352210655315	-0.6552757339185692	1.561448563524292	0.6797717903405311	0.2403400235428969
0.6604335352870806	-0.2811281121881611	0.13499086283254577	0.09036299221749351	0.11437564181122013	0.00652907068762989	0.4347199616313297	-0.8494502655095125	-0.2758488584619371	-0.6068472163145092	0.74493838227929	-1.6787050102459804	-0.21999503539817877	-0.4348415979077755	-0.8686162458794202	-1.619829126130417	-0.6808318549643599	-0.30197451470310643	-1.5441331366664524	-0.6858390717876637	0.5871852292749412	-0.7251524773137537	-1.304487898796474	-1.2011264172719611	-0.514267216877941	0.02483161168747823	0.8662194220372473	0.0950360324391366	-0.12040937214171987	-0.01550237838346417	0.393466503998077	-0.9415409958856491	-0.461176622953204	0.5400504377406785	1.0031706941325822	1.2893297773444758	0.8749860068042372	-0.07568040806638286	0.12139368364700262	-1.4228282219531787	-0.6883056269750635	1.5672462567994738	0.7158810805873463	0.24309179950576792
0.7063592626862969	-0.3397877268250832	0.14866728545933114	0.10525950000210955	0.09943911540454044	0.08540937566276371	0.4389372166902283	-0.8675639553632409	-0.2545491881658738	-0.5651004219871019	0.7700286825664057	-1.6777225420218005	-0.24707899144267137	-0.3924178138510855	-0.8167827283642115	-1.6232237380663999	-0.7008529875551825	-0.31413977245447455	-1.5839277238263423	-0.7012449814265451	0.5637732937098743	-0.760778841912113	-1.3098548015410623	-1.2368071465868784	-0.5288262772623386	0.03233684838058461	0.8759943559271646	0.08437021502898884	-0.13472031866638812	-0.019822706784914428	0.45691140660862184	-0.8990985195330292	-0.47123253725606623	0.5403993465194441	1.0565296786245408	1.2415217583165243	0.8664902589766659	-0.19515285103569785	0.06007437066836794	-1.4399472065003496	-0.7195431422390962	1.5697488582132215	0.7512361081433643	0.25482469539923763
0.7325377518231929	-0.40581623861432403	0.16576281374281415	0.1189571375377441	0.08680952138432377	0.13842129213090382	0.4345378107905721	-0.8727028610621541	-0.22907124838684495	-0.5446293406135372	0.795214317327842	-1.6733726283625727	-0.27670219101140553	-0.35539640504701475	-0.7704189904636909	-1.626680740530863	-0.7238409876940326	-0.3248482461443035	-1.613218906940313	-0.7091436067366221	0.5273757241175795	-0.8078618175327665	-1.3199478953261803	-1.2902586293259195	-0.5334554829417089	0.043705819911544944	0.8928711430801437	0.08152721201150384	-0.14212151848337287	-0.023034950957474272	0.5171919517831273	-0.858771509934827	-0.4844989278380566	0.527485006721613	1.109442322278287	1.1920768764004603	0.8609293220851921	-0.3069913170066214	0.0053551075392218065	-1.4435470791259122	-0.7421705086504048	1.5609295054532928	0.7834953432267122	0.2612722222507533
0.7489640093988554	-0.46946712697005655	0.18638221136606664	0.1202083221248629	0.07425223420010049	0.17840538522478827	0.43052431768913174	-0.8644272587871784	-0.20124897206556164	-0.5341203645196042	0.8212232952765929	-1.6608532778392475	-0.3082680884850848	-0.3360120552209396	-0.7290429258735175	-1.6371510055832001	-0.754690142163482	-0.33022469973961166	-1.638315925286804	-0.7135632466260338	0.48185822173804993	-0.8734712418807616	-1.3324606180172158	-1.34302394419352	-0.5218491050987473	0.06096201606930614	0.9100642711357085	0.08145887059281452	-0.14133603359927768	-0.03260367830587213	0.5619244591743999	-0.8127736687105631	-0.5010880149946464	0.5174515218403478	1.165346512264335	1.1438297777812199	0.8652785552463783	-0.39514055417037874	-0.04319426873382135	-1.4412977348989284	-0.7588931315199494	1.5322376436893814	0.7961313154478229	0.2524959270681992
0.7697968647959864	-0.5209001547623588	0.20690160729183935	0.10689868259708121	0.061605424266552224	0.21303924284669812	0.42895905537957	-0.8292903941510257	-0.1672912924512626	-0.528944249678509	0.846894269180025	-1.6428983150756273	-0.33842503939739926	-0.33557796835054	-0.6931720898909985	-1.657612262991817	-0.7836536642652591	-0.3302723070618843	-1.6515341414176787	-0.7219106574650922	0.43625034164621496	-0.9419411233033556	-1.3427421564211752	-1.3899767210776832	-0.4911170180255217	0.0796412830805651	0.9261923848192328	0.06905718114795197	-0.13057867109570415	-0.03938019340962906	0.5855040258752038	-0.7605231192238252	-0.5128906625922321	0.5023871495679602	1.224805488211857	1.100741864359621	0.8842281272717569	-0.4621827118984337	-0.08298856290620074	-1.4374166942449926	-0.7784034818537613	1.4747195211967474	0.7887668934612982	0.22310357572368433
0.7847206649023748	-0.5636487828019054	0.22860673763058928	0.09293075431440372	0.05068020566618533	0.23547010506294833	0.4198422514345291	-0.7714579174663918	-0.1269834880288162	-0.5318841157120787	0.8602540957405042	-1.6109467397849346	-0.36211025526879653	-0.33868953221987386	-0.6632425051296178	-1.6852938061055398	-0.8158608919081012	-0.3231756422217959	-1.6538531267037968	-0.7333026293327621	0.40514808437948097	-1.0011607152456905	-1.3486781619146635	-1.4214012206972861	-0.4564229981636464	0.09460497057570477	0.9343223460157006	0.0500992716034724	-0.12006493491981807	-0.044360571983524034	0.5796068142898589	-0.7072320954126534	-0.5086653245105826	0.4827256683861587	1.284131624624196	1.062445084125318	0.9109593251543846	-0.5117215521992357	-0.12126885203323448	-1.442565295682578	-0.7998446608742337	1.4042990980821253	0.7754885546628594	0.16688363509713658
0.793799539000245	-0.6034713720758346	0.23405444915045095	0.0808069064510681	0.039541509740503425	0.25234118091790547	0.40456319192758405	-0.7073198012162343	-0.08178284908124529	-0.5392895128535108	0.860652767178572	-1.5593529193456188	-0.39001053689758913	-0.33914185803440783	-0.6348407719650814	-1.7121756160814616	-0.8429492283589243	-0.3148983157893492	-1.661769662680546	-0.7420808742796433	0.3792220051811774	-1.0506237094142006	-1.3467673334796175	-1.4411011997309682	-0.42538229737846256	0.10630534216843886	0.9103437055996594	0.023915396056218622	-0.10112928862301604	-0.053181242469818826	0.5380340245143371	-0.6725956420722554	-0.4853186239093225	0.4758842273322513	1.340514036936899	1.028329245587476	0.9357278394282569	-0.542993208743295	-0.15789596573470915	-1.4665521550211553	-0.8172932154593054	1.3303055162823194	0.7683769350067664	0.10243063014154666
0.8114625755902489	-0.6511869769523886	0.21253503624987835	0.06771960286036986	0.02699110892161292	0.26494098545440375	0.39295493495726397	-0.6423198262806913	-0.044065782939728765	-0.553072747326064	0.8553400369277939	-1.4971156931443632	-0.4376203718165487	-0.3352496673561197	-0.6048438341170653	-1.7386575594884832	-0.8578566931160878	-0.3166661343564011	-1.6726289110203694	-0.7442529962399145	0.3476596431972494	-1.0925844712035961	-1.3427911520220746	-1.4626508486789684	-0.397411051890591	0.10889026265027268	0.8522793329299446	-0.007225510393316414	-0.08311774218985565	-0.05702153438221924	0.4758557928422654	-0.6566630707819897	-0.4539359743236787	0.4889635915524712	1.3860726839229625	1.0017939870521757	0.9462692011579105	-0.5593108931560649	-0.19463272882665497	-1.4993796746616908	-0.8215627416831028	1.2463988522158347	0.774361304927161	0.05181665381476304
0.82470069170672	-0.6995794235362925	0.17412486044637746	0.07103284427573653	0.012891275902859536	0.262430833312136	0.3855948060696993	-0.5776481784633903	-0.020787858684586925	-0.5729586420957901	0.8540660216800546	-1.4264527340205282	-0.47845234960047944	-0.336945889160622	-0.5746483819084381	-1.7717188677171254	-0.8521736792212765	-0.32660336942541596	-1.679897730417202	-0.7490962896686844	0.32013141364443076	-1.133118700136667	-1.339406686667692	-1.489928507684213	-0.37139157960807634	0.10667183164851819	0.7939882492800432	-0.03136825556904254	-0.07547711649910895	-0.05425332396203082	0.4207022490853878	-0.651707257056606	-0.42021133596298793	0.5276924659954738	1.4367961320369067	0.9792782438930097	0.9392109117480189	-0.5694801565609209	-0.22489596059657807	-1.544564759614818	-0.8189172070290935	1.1555405175556068	0.7751611549234458	0.0018438680035999578
0.8217003574311873	-0.7382322915005982	0.13019078135350662	0.0974036302251487	0.006070331040796136	0.24440053977158444	0.37871629635430776	-0.5203257814088824	-0.017042552256721577	-0.6046144507605775	0.8499839728250527	-1.343868448509825	-0.49078750013632105	-0.34619668162560596	-0.5530457655948229	-1.8037138650953672	-0.8461668171081937	-0.33981598826677945	-1.6796458406361237	-0.7545283897114781	0.2958649978902902	-1.1660509133042996	-1.3327282093759703	-1.5162664150394414	-0.34589758472700327	0.10575170912406454	0.7497479740533501	-0.05582992736531953	-0.06869758386311968	-0.06129385913476513	0.38387135564363634	-0.6652235609583756	-0.38090495768843236	0.5890249713223024	1.5102351406669958	0.9534758608519927	0.9129819028638751	-0.5772922128263112	-0.23914194678927542	-1.6082746692569814	-0.812683174874101	1.0750726132094939	0.7566402759939137	-0.050644700038990485
0.8120397391302747	-0.7746151365079486	0.08611860467840138	0.15731662597696966	0.01558728793062148	0.2186703656809509	0.3742489698021662	-0.47515148772932997	-0.02948584005982554	-0.6516592738048794	0.8378201605787774	-1.2545243544566724	-0.48727102069625927	-0.3587779052895379	-0.5306278224429846	-1.8283269285810753	-0.8503768439457108	-0.3556089239753128	-1.6758515009179753	-0.7620464448929786	0.27811810165567213	-1.1838493128795793	-1.3276892002681648	-1.531163218973038	-0.3407137084572218	0.09751739229505602	0.7284793207027983	-0.08254230988377267	-0.06432071087259902	-0.06817438214448285	0.35767029048042476	-0.699342242715524	-0.3379831342423963	0.6617535917609819	1.5894978345194697	0.9261980412431894	0.8721341261614668	-0.585118327981201	-0.24738252021157595	-1.671242479676717	-0.7942317867851048	1.006853552449557	0.7315921237786321	-0.08923635419789215
0.8109632833214964	-0.8037644527044495	0.04448932661316466	0.23733140615807438	0.035860747470162456	0.19289560629471697	0.36734267436530266	-0.4423246388893804	-0.05030678697789084	-0.6957119820116981	0.8221766400197984	-1.1706906256608722	-0.48617997015570413	-0.3714685626182762	-0.49530999075073845	-1.844556973785443	-0.8398726702853546	-0.3719382355147828	-1.6689905030714591	-0.7741492930385558	0.2716273386809741	-1.1919650283005332	-1.326091189900394	-1.5253009586800765	-0.3575331557589342	0.07897848295701856	0.7198590311073215	-0.10111295138901182	-0.07636341227742019	-0.06976650316649906	0.3478106723696007	-0.7565288812959043	-0.29231435312896015	0.7420921955635533	1.6616243885419582	0.8994852137555295	0.8233020051070081	-0.5899686448586328	-0.2680219093255683	-1.728577710905111	-0.7647679397332369	0.9464018249663633	0.7087818938327491	-0.11012847849852318
0.8169776938616098	-0.8274886222928138	-0.0005971529935232089	0.32633117391427235	0.061925640254524385	0.18429064424395936	0.35074533673965375	-0.42033551644354505	-0.06742114774131133	-0.7314710634105437	0.8071181264623327	-1.1015868008927998	-0.48949236819969083	-0.3747625159289546	-0.45445148145787184	-1.8616548145223184	-0.8092846837338655	-0.3884706716292824	-1.6623254194991155	-0.7915442201418845	0.27420310348169313	-1.1783944877605774	-1.3241464414339559	-1.5038656710439833	-0.38316477567371765	0.06238898574706096	0.7090190828453649	-0.12155614776634387	-0.10966881145385052	-0.08143138985041602	0.3624493053764951	-0.8223894266851903	-0.25443756383584015	0.8285602779120099	1.7321568681422612	0.8699764823998116	0.7596990773631825	-0.5909105904551193	-0.30792585288841845	-1.7847145210289639	-0.7386867847990846	0.8976196351865335	0.6919560338072618	-0.11824131960588677
0.8113847043189761	-0.8569746238514323	-0.05622190672036274	0.41858314969134297	0.09048684047199883	0.1941529116306312	0.32794252131870044	-0.4048601695042617	-0.07289126633990389	-0.765983140022638	0.7863828782975917	-1.036961037813196	-0.4939546864177151	-0.36923976364504846	-0.4127599208302989	-1.8685007570565388	-0.7504017649505778	-0.4147435658807369	-1.641150684886559	-0.8102747329794623	0.29631688645181975	-1.1502888339462078	-1.3160508606085515	-1.4930659854152208	-0.4159487268859068	0.055963723372910244	0.709298517309316	-0.14155740296948371	-0.15808324340082142	-0.10008880805816167	0.3885668537745323	-0.8934917929601323	-0.232857113102429	0.9249675454717948	1.796738136566405	0.8381496690842024	0.6872871095725481	-0.5921337138416022	-0.35281040914918943	-1.828175723316328	-0.7210698439913386	0.867977711774811	0.6850018975701271	-0.10706501270167008
0.7808866499579162	-0.8946833844085642	-0.11733246785181821	0.5015100946954275	0.11128366377682675	0.2245690002888025	0.30235804644821007	-0.40505364798465404	-0.07391911359266393	-0.8002792549118869	0.7661806365120076	-0.9819463769266484	-0.503499416326454	-0.364982794084072	-0.3734292631342762	-1.8726865943309838	-0.6778388706245393	-0.4378172480754789	-1.6018039017819194	-0.8297663860741924	0.32077227378623646	-1.1207122991038148	-1.2969350384733311	-1.4865275017127242	-0.4608978969870366	0.055336012667668674	0.7226955545338456	-0.15009096811651787	-0.21021087661806143	-0.1314071886646028	0.4215977344008642	-0.97176406287359	-0.23260827679507995	1.0333037212785723	1.8410268375961274	0.8101002316642376	0.6181554956068767	-0.5979915844665197	-0.3964044764298048	-1.8668847249929947	-0.7102070616708446	0.8574945925194454	0.6871817996325421	-0.0650892974881055
0.7356480220111112	-0.9323886739825806	-0.18331930223182186	0.5722565179698622	0.12184390501455966	0.2612626985674228	0.2794780484676132	-0.4231233654564745	-0.06767810955450185	-0.8383024511470122	0.7560708488488235	-0.9533622470710041	-0.5192254577509265	-0.3613933698784157	-0.3377569415123677	-1.8832617889084933	-0.6155137586825367	-0.44740853660264646	-1.5488750617515146	-0.8486441005652763	0.32973199153801913	-1.0967790691101453	-1.264473568431799	-1.4777664307744744	-0.5043748962730148	0.05678247646670399	0.7397041503962362	-0.15837394806169008	-0.2608221459681442	-0.1680659752117259	0.4705756773551508	-1.0419985453518468	-0.25453514670146765	1.1476373560933233	1.86805171263358	0.7951908967188649	0.5684710354265496	-0.614440485181287	-0.4304000047599822	-1.9027359532665256	-0.6992320218685679	0.8510480766555142	0.6911727610129723	0.007529981117816542
0.6856409238645674	-0.974387569669371	-0.2381773762779818	0.6390008943767888	0.12109673437595951	0.28926672273364573	0.2566505346275739	-0.44907293376610447	-0.0613455848705459	-0.8759599057547387	0.7406353307792715	-0.9442423789900378	-0.5280716013423319	-0.3627831774214595	-0.29832348173674333	-1.8935023433786964	-0.564617354830469	-0.44579306146686576	-1.4749274188777917	-0.8714747179956301	0.3267741754989157	-1.0864829019139806	-1.2260120217263728	-1.476478622957785	-0.5393942116691164	0.06512985919914126	0.7765842272894219	-0.1709669934788831	-0.31448294486824463	-0.1984442843604442	0.5255761070425429	-1.09752831486583	-0.2954028508260559	1.25689766866548	1.892706730363383	0.787700715455707	0.5506456295996132	-0.6336214967555162	-0.4542360953346213	-1.9189791685449937	-0.6865955713359092	0.837107659891527	0.6915457480578724	0.08592442707623593
0.6318914240338865	-1.018805740587045	-0.2722636691618723	0.7131172329329053	0.10836728805841825	0.31852805223578257	0.22848816226500465	-0.47964546516026774	-0.05949053178080418	-0.9106113125106046	0.7266514967505108	-0.94883790970531	-0.5213957849053401	-0.36085349713203685	-0.2710632061457191	-1.9001242471970083	-0.5154968928205302	-0.4269183450965596	-1.372340307720507	-0.8943699605421573	0.3231015539170296	-1.0742280238011017	-1.1902979975636472	-1.4741068687934573	-0.5656931044746205	0.09098296284173367	0.8352232859321681	-0.17740019902485907	-0.3589783533025899	-0.22814654212041757	0.576563092181293	-1.14297879755923	-0.33909069976726436	1.3560396266534287	1.9167613133941637	0.782773984159337	0.5634860033498515	-0.6430315801273837	-0.4742049362530418	-1.9217770208929017	-0.6847433228864965	0.8150940363446718	0.6783171408654207	0.1461874301207235
0.5826721999261087	-1.0607109197297404	-0.30825475628347626	0.7900193099948368	0.07960638324629445	0.3559351152439997	0.2032278541450156	-0.5128622024531301	-0.05708283479146211	-0.9498606140109154	0.7213561000405184	-0.9619410456951762	-0.5070080464820519	-0.3425087671216246	-0.2650475120393508	-1.8980937190882667	-0.4891137097481992	-0.39718598542663686	-1.243780561358697	-0.9068174759739923	0.32515148475524136	-1.0544635219471572	-1.1600601740244376	-1.4620840143503868	-0.5792929600786088	0.1275149461219464	0.8999360899045705	-0.1767486775000187	-0.3900701132602061	-0.2640692727176639	0.6128464868291252	-1.172141665590994	-0.38290052729050567	1.4405745657681823	1.9321122500798105	0.7841396508293008	0.6030068953590174	-0.6456277883883472	-0.49294654745504	-1.9206892232749335	-0.6855665444195687	0.8025346848053093	0.6589839790381065	0.19281177657253612
0.5449137946845627	-1.101921902249514	-0.3547507836260719	0.873613262810173	0.031942405595842174	0.3886740978029189	0.18908492191601672	-0.5471782492936776	-0.05066934953622722	-0.9866124226841299	0.7289091904378312	-0.9785362154818529	-0.49001042097434233	-0.313859033675258	-0.2683619928816923	-1.8976257901246605	-0.4779461695762244	-0.36180104969222426	-1.1057209718247882	-0.9183099758001543	0.324613326559238	-1.0270341777512	-1.1389355322523738	-1.446799376402497	-0.5875296098234346	0.1598478956782757	0.9602201212407646	-0.17029269148114692	-0.4161927362237849	-0.2901912583301379	0.619254078646089	-1.1778470153226062	-0.4495349870839026	1.4917557116263267	1.9377765278599768	0.7910357832336563	0.6669691877072629	-0.6487488618573035	-0.5163777787417871	-1.9181587110195764	-0.6836020384883735	0.8049306939366204	0.6428958045014215	0.2395029137030594
0.508795266802774	-1.137006599572	-0.408408837302472	0.9564617363070521	-0.025438233539084042	0.40627637250571286	0.18877001707267266	-0.5727408606425224	-0.03396331165404019	-1.0135205566999184	0.752712475321618	-0.9986234190653397	-0.47466506984639467	-0.2757031625460253	-0.28824178813714896	-1.9078947039259913	-0.4547126715944919	-0.3241722221680346	-0.9621877773655412	-0.9277919164564781	0.31641360320639156	-0.987375825209188	-1.1288047495434876	-1.4356317456832515	-0.5848229841604519	0.196863333166252	1.0074498179968983	-0.15641027129801083	-0.44820859604504193	-0.29715978802951415	0.6049402330593165	-1.1606767233904782	-0.5291577262922529	1.5092105805316094	1.9340623344562835	0.8009247596168692	0.7440160374472116	-0.662132924661115	-0.5439124276026888	-1.9188547171225978	-0.6907865173224585	0.8140095757320497	0.6220706944945067	0.28943117239508254
0.4650270316841313	-1.17338944457935	-0.46494313027782025	1.0288691398173482	-0.0862758280710377	0.4071234931221087	0.2057995770323231	-0.592214762843253	-0.016310387090372157	-1.0361721548235001	0.7795577966132725	-1.0115307733438663	-0.4592412258738032	-0.2324513304256325	-0.32672521490127876	-1.921053433569232	-0.44195200712296134	-0.2848454001494588	-0.8113657722569945	-0.9297881144893883	0.30143555143060025	-0.9410467685074213	-1.1299881817498085	-1.4326533793427227	-0.5728829698721306	0.2434386877303309	1.047535482702958	-0.14744387716594295	-0.48329918813987033	-0.28680300077825893	0.567014342029728	-1.11890981567505	-0.6065897301672775	1.5262033810542026	1.9267561600212666	0.8159309503544376	0.8232421110062724	-0.6843740878498016	-0.5573023050928645	-1.9159738971597586	-0.7072135288233093	0.8330061742412196	0.5905367119984647	0.3404637036417855
0.41288992523511014	-1.2118514084723517	-0.5198631101367057	1.0907962375874583	-0.14667613840436364	0.3778577050904123	0.24603638902545683	-0.6156754943369233	-0.013607008014620031	-1.0500250543679392	0.8047997653822614	-1.0147059967350536	-0.4319021680842169	-0.19280716145503018	-0.3618268077364309	-1.9284665627260058	-0.4561752119350693	-0.24477907772491686	-0.652855131449818	-0.9252392243676304	0.28623977152970875	-0.9032436478148262	-1.13368169627909	-1.431087126592695	-0.5748347430774869	0.2804892146366122	1.0813523251894324	-0.14729352604482582	-0.5092369911307211	-0.2534404647892792	0.4965586709648517	-1.0638780931125733	-0.6790547661818878	1.5490286161623805	1.9227550332215817	0.8388922301577052	0.9004087489476952	-0.715566077353362	-0.5481128427145672	-1.9001916130753453	-0.730121538939074	0.8576799704019468	0.5432502433061474	0.3865893463592268
0.35982752485684133	-1.2543292998289588	-0.5688782278586785	1.1510144003117477	-0.19768000324118692	0.3207350243679722	0.3050656106404893	-0.6528907868912333	-0.03271722286131094	-1.0602449204135471	0.8409748650017501	-1.022056710079002	-0.39476327864079763	-0.15690927160964055	-0.39464548542455863	-1.933959765165436	-0.5015296325680227	-0.20843564790208463	-0.5031166522249577	-0.9219612948639485	0.26542824923235375	-0.8651116115154627	-1.1455424005889359	-1.4108053965375742	-0.5948112252434186	0.2980183284923043	1.0974751665245805	-0.15205008878561804	-0.5285884823661625	-0.19730019739487395	0.41198402676527507	-1.0077023419090132	-0.7506757104088246	1.5666579394570466	1.9366872436714835	0.8714809757052564	0.9657762490439932	-0.7568101728492803	-0.5335379083504568	-1.8716323162917512	-0.7573252686910525	0.8776590716883657	0.49389991296538344	0.40937387322332064
0.3098937173185559	-1.295852670829047	-0.6085122339599107	1.2106658243728825	-0.23046943177295454	0.2359917530214676	0.3810533842603001	-0.7049013202113255	-0.062792315079054	-1.079503829536303	0.8783893127874072	-1.0342450115267883	-0.3448025830247429	-0.1264538826939654	-0.43100551751001176	-1.9339115543025192	-0.5634891094248811	-0.18419717322240864	-0.37889500764838624	-0.9248873765129091	0.24117415771170947	-0.8192703847023873	-1.178885791446643	-1.368496683363016	-0.6191416630212978	0.29676290708182107	1.0907476499962458	-0.16510785584990015	-0.5525688738276633	-0.11484192948829937	0.32779912746984413	-0.9384146417544115	-0.8282345720091644	1.581363972983675	1.9833776834972987	0.9113791050372002	1.0144655457043872	-0.7955845900897336	-0.5145727810832684	-1.821063554992072	-0.7808544368726809	0.8924568611589143	0.45273872041042357	0.39899014903980207
0.2623052092445028	-1.3323049354986893	-0.6341364784427566	1.2718169261272882	-0.24730315182879953	0.14352184994752107	0.47357366215565994	-0.7585359001698648	-0.09640855228404577	-1.101967331965794	0.9122677182528077	-1.0426671847818887	-0.27950438556520474	-0.10654425127681977	-0.4533419279780279	-1.921124331897051	-0.6262216433189016	-0.17596428029074998	-0.28309692582873763	-0.9286248623982678	0.23411647999618346	-0.7715813174018445	-1.2211086927441333	-1.317058954159725	-0.6469669425643239	0.28328077280402164	1.056756820013348	-0.18525034998499876	-0.580136452941664	-0.009925954502332423	0.23851970549879647	-0.8525779755675806	-0.9027976396347551	1.604439102217185	2.0680230353153517	0.9517356851188719	1.0438366912579466	-0.8328125294852089	-0.5000695405513889	-1.7527351147854862	-0.808518422299968	0.9038297942502791	0.4183658920726425	0.3598953384346154
0.22068988574341777	-1.3602914723517958	-0.6471795569855028	1.3397209370295922	-0.2506017208231747	0.06115943338604472	0.5741703230920724	-0.8121763431126585	-0.1228685789929385	-1.130596193257155	0.9545572243844074	-1.0461592185786988	-0.2219063361652657	-0.08219890864617929	-0.4707970121145951	-1.8999172240797761	-0.6896384371579771	-0.17871915733958613	-0.21993656278595836	-0.9279534792469109	0.24844134739667295	-0.7211057066462022	-1.2657436851627866	-1.2601269097539558	-0.6789251435742468	0.2648198399511069	1.006943672552759	-0.20064539356846334	-0.6030541295599766	0.1027826128225473	0.14847471318032027	-0.7736843797542238	-0.9686758322195427	1.6329553224060427	2.177620965422016	0.9926604858480929	1.0485637179776255	-0.8832839427894976	-0.4967505378475245	-1.6929938227241295	-0.8465849343724405	0.9183124413205777	0.3902841118921741	0.3158223959095422
0.17722855504685267	-1.3830854184654449	-0.6564368569807925	1.3962291412743064	-0.2398727636347898	-0.02296856088118319	0.6841153356524553	-0.8619296274948367	-0.13288656968250961	-1.164387236375234	0.9910746614344117	-1.0524633896838478	-0.18602333223615375	-0.05469458089145529	-0.4867136099564286	-1.8802443560765087	-0.7540737858770973	-0.18905946773717447	-0.18844234365017495	-0.9275549576971753	0.26926930200535637	-0.6786460279251905	-1.309941486065729	-1.1956967410718637	-0.7122137199100429	0.24074849899357886	0.9637367776078474	-0.21784920669991115	-0.6228844725429413	0.21532716768033539	0.06614110217958039	-0.7152846763216604	-1.0286990528667108	1.6567235542135883	2.282877699518929	1.0315577719940108	1.0280615065716112	-0.9539345488225013	-0.4940514759282447	-1.6540451368265554	-0.8867693709345446	0.9393111209607463	0.37094680576436023	0.29066902630718405
0.12606712982025753	-1.414053529814002	-0.6459081068318289	1.4261137069352787	-0.2203774633778468	-0.11566584896268899	0.7891731485362375	-0.9082765180252534	-0.13738868145059177	-1.1930091311594062	1.0162559628106513	-1.073518822821598	-0.16533654303016615	-0.043196750509108706	-0.49354108600172264	-1.8659370735225977	-0.818409890787392	-0.20382408528462093	-0.18141341928294033	-0.9226362682995364	0.2892879652811187	-0.6477057868030467	-1.346978391452718	-1.1291533742349729	-0.7475750126626381	0.21187380655246307	0.9252539068082252	-0.24293506345355326	-0.6298110210663282	0.3313559873878113	-0.008991507735042481	-0.6795041943401794	-1.0731626855896537	1.6814347827205	2.370509284087877	1.0644403134445568	0.9836845851642572	-1.0275796983189636	-0.4919090955298163	-1.6260896599071721	-0.9245964003792142	0.9665570352411578	0.3646557576070474	0.28021405873304045
0.07484157531143676	-1.4471319988962432	-0.613074216159236	1.4278923944319488	-0.19373755908820223	-0.21490825843824238	0.8724932653221412	-0.9521111198026933	-0.138659410417189	-1.2140201168400835	1.0291694506959026	-1.103099659571337	-0.1514354602436727	-0.04944906055839213	-0.5002019517800758	-1.858271546318787	-0.8758250458717439	-0.21816658457458526	-0.19508743597005185	-0.9083900204675434	0.3143554562125167	-0.6340428542387178	-1.376198614050187	-1.0619785340671182	-0.7821188961241017	0.1831823588513865	0.8905196757042507	-0.26766098873543015	-0.6168064157125351	0.44036427344292955	-0.07563788634392557	-0.6717918633287345	-1.0891809129823256	1.7345820766968238	2.43384186088131	1.091101484509713	0.9169671641821253	-1.0901698743720805	-0.49230130296496144	-1.5988762822102154	-0.9575439712824011	1.0025296133402488	0.37770201557754807	0.2605330720730251
0.025063510315697025	-1.4794676775919569	-0.5734449720435988	1.4106243033184391	-0.16381974490018095	-0.3162996791617057	0.9302319945399405	-0.9894495350263443	-0.12540651690129415	-1.2257273321704474	1.028866113732155	-1.123425360875911	-0.13081146531340027	-0.06317933770279265	-0.5058808804532645	-1.858365132111508	-0.9257237882772038	-0.23104595216004054	-0.22334707045674956	-0.8920614077810756	0.3470968365342537	-0.6529388710635532	-1.4004514364950098	-1.007681772066158	-0.8198907121944234	0.1470831450636076	0.8602247619332364	-0.28092833615036017	-0.5881635203935693	0.533403345628983	-0.14828819240476465	-0.6772901044270461	-1.0835845356386178	1.8149301104663889	2.4812283798714794	1.0986723789330344	0.8342856617344117	-1.1312358906010016	-0.483622131980778	-1.5816097996809477	-0.9871799464730022	1.0518262267440155	0.4068240151832373	0.22094401044538037
-0.01516387229151559	-1.5109599073908204	-0.5380300851789033	1.396211703161594	-0.14369089903262774	-0.40413271149327495	0.9634822412341821	-1.0284794212073671	-0.09771448149902492	-1.2242295331249082	1.0234147151550927	-1.1346062764271658	-0.09993630487259117	-0.07346610219461205	-0.5132188219972723	-1.8743626308006291	-0.9653847482986269	-0.24530910591288363	-0.26506881435441365	-0.8852470483090183	0.3884692883812069	-0.7003285882051261	-1.4161827932758473	-0.9741639632155653	-0.8534086635864042	0.10184898604364749	0.8364306537103705	-0.27670483647534555	-0.5517623866739403	0.6081650284944552	-0.21812676737141096	-0.6849629861750042	-1.0732846641716878	1.8878520452284377	2.5428818649402105	1.076747456106264	0.7528204702555029	-1.1595317488676025	-0.46854534079105215	-1.5846104617542405	-1.0155586378676378	1.1149149546057697	0.4409813398950761	0.16612222135983717
-0.02796224475844241	-1.5391199933996578	-0.5191440503119703	1.3882512047083573	-0.1361813176372916	-0.47060492870298926	0.9749855299233872	-1.073337113737186	-0.05793468080231197	-1.2198301838353367	1.0039404820825033	-1.1492080324256533	-0.07198892753701172	-0.07421025111529651	-0.5360869673597815	-1.907962766320697	-0.9839276704737954	-0.2573474108048582	-0.32172402384458143	-0.8951239202308463	0.4273399208284182	-0.7671465002319243	-1.4269354432269084	-0.9614947187486742	-0.8655613711086426	0.07359810548351728	0.8235134001880968	-0.2658932240386597	-0.514710182595836	0.662969194327671	-0.2658055606452123	-0.7009103509390774	-1.0757339940989255	1.9522257149107258	2.611639608350481	1.0416146317503636	0.6819611418455039	-1.1774896370553496	-0.45261244089880426	-1.5970371667459404	-1.037104590537774	1.1904147317008864	0.4817736897056347	0.10613973916593336
-0.011870375582954507	-1.5574745521097195	-0.5152630320526284	1.3777752584963494	-0.1355202265653502	-0.523706015762329	0.9628246458260223	-1.1161662137150095	-0.004310622416883558	-1.2188548728289395	0.9655553560128542	-1.1669814521478488	-0.050576079518064566	-0.06887718385038812	-0.5671863688890476	-1.9530058919507816	-0.9850245757292277	-0.26780197877590073	-0.37702382641751825	-0.9095173697163453	0.4536973481990911	-0.8576389445841466	-1.4325322484064826	-0.981110169856164	-0.8602648925385523	0.08454990281906873	0.8189633635392308	-0.25241174017850254	-0.4817072161020522	0.6935235168557077	-0.29140344917105493	-0.728184585481466	-1.075289992060323	2.005335289019074	2.6641059111660153	1.0013419933552625	0.6184319299179699	-1.1864685811492228	-0.43425460256345366	-1.618931398463512	-1.0500441362712456	1.2776396598641182	0.5293461151323757	0.05987606237915707
0.02450008876471882	-1.5715112078252058	-0.5281775369843285	1.3740696595449524	-0.144018001385932	-0.5623480914586597	0.932877812684505	-1.1503679323625975	0.053551545873760674	-1.2137275235381644	0.9081553357014325	-1.179426049654117	-0.03383355575544934	-0.05855394147029941	-0.6003666263054304	-1.9994131014081074	-0.9760038358428853	-0.28199848227756197	-0.42343551814383185	-0.9181196907358652	0.4746485451427369	-0.9650945646113138	-1.4207243085899122	-1.036247238888092	-0.8540634251104231	0.1381587363412591	0.8210406687995473	-0.2314855977757643	-0.45299291306635087	0.6872070367206242	-0.30593536631133766	-0.7716379492109051	-1.0517578840143715	2.044653536399181	2.686550479030388	0.9512675487899245	0.5514657180558543	-1.200021350627032	-0.4275238169022499	-1.6558473777953076	-1.0636085819866405	1.3681921210182222	0.5711289527621691	0.033965731751413916
0.0664818653070908	-1.5765198364595896	-0.5639733826965673	1.3717983453641547	-0.16472874512410052	-0.5920864836237143	0.8907855319575517	-1.184865731715029	0.102170128939242	-1.2084434278356464	0.8392241773824086	-1.1860256731600145	-0.025670299912448884	-0.04731875188348862	-0.6456456250211845	-2.0450744604567754	-0.9626947187436379	-0.2962870266022837	-0.4606632284870182	-0.9275872702552619	0.4749443267466469	-1.0755806430379269	-1.3946322666652022	-1.1126455674727769	-0.8520991405383661	0.2247945101373748	0.8331987041556141	-0.20763444265311298	-0.43030626141394823	0.6433837055744289	-0.31811489456588526	-0.8202542352990283	-1.0210241604851478	2.0552575342835624	2.661714799532737	0.900925136532844	0.4763446940165156	-1.2051434727014605	-0.42872574291317944	-1.701428863575321	-1.0830253844189675	1.4625216565282586	0.6050003207395842	0.02169851042825998
0.09680127381052346	-1.5748676484970348	-0.6156361644089616	1.3542425253908899	-0.19825157156380285	-0.6132957087405299	0.8451521153941733	-1.2239249328173232	0.1305133689365816	-1.2030269684965458	0.7774171043262549	-1.1946080314516656	-0.01613734393040719	-0.04387159144208078	-0.6961923440917193	-2.0949216567798876	-0.9450972244314852	-0.3101598003124924	-0.48011471713695963	-0.9358628754096838	0.461211022553978	-1.185139105539832	-1.3604182616684501	-1.1799944357239687	-0.8508646856905344	0.324409469882245	0.8528856529932345	-0.19579315284150448	-0.41387828611075517	0.5799868865872168	-0.32983508061197525	-0.8604037232115449	-0.9963405746247979	2.037411321748043	2.597765847296059	0.8506795800679601	0.39831650247218875	-1.1889804360731886	-0.4301933578317877	-1.7579897303977041	-1.102457154515532	1.5670006311051619	0.6403512039951026	0.0090661667281555
0.12210027564833188	-1.5780505400131333	-0.6717894985367665	1.3224964411978635	-0.2389740929588684	-0.624085350275677	0.7982467302478775	-1.2627320255966812	0.1390811093928064	-1.188884958903782	0.7248964757459717	-1.2031298753961759	-0.0013492919994344446	-0.051882135705922795	-0.7437294436594217	-2.1440173308281176	-0.9316261832231023	-0.33296053385953855	-0.484952600233862	-0.9406487242907439	0.453171514236583	-1.294793655747085	-1.3265698392322494	-1.2307907471343909	-0.8570077667407258	0.41997745004922227	0.8687659663030665	-0.19139652157247727	-0.40520014830037515	0.520606372891724	-0.34830620517629984	-0.891553847891398	-0.9700273549084768	2.007824800305403	2.5312185537512186	0.7916072324076123	0.3265311191200305	-1.1579524669471262	-0.4370211410307152	-1.817786334202348	-1.1193406797756316	1.6927331799106695	0.6709858732828862	-0.01284562860078817
0.16077481349309336	-1.5745830278816368	-0.7379001445422212	1.285375058761222	-0.2780232275780821	-0.6183249300841852	0.7525670041487139	-1.2947175361961358	0.1460859588208623	-1.1667767483409073	0.6729955212487729	-1.2049951411551247	0.01864283553145194	-0.06375933612626553	-0.789483458880924	-2.184880291049983	-0.9249089443731682	-0.36178835440628415	-0.48340127904245866	-0.9572322471576735	0.4403666356339667	-1.3978070672423824	-1.2968068961325192	-1.2744916849756396	-0.8779851582427369	0.502238743029927	0.8687237875160548	-0.19395249063146613	-0.41160584053698185	0.47439486021250427	-0.36642006357849083	-0.9160814274635986	-0.9377127889560957	1.959529224347324	2.471313236965485	0.7221971431935438	0.26167502249925273	-1.1211041175681455	-0.45468734474925016	-1.8679310388034973	-1.1403552803653305	1.8267984645345456	0.6842725006823223	-0.04184168858495445
0.21621915863972357	-1.567561229040779	-0.8168681516522447	1.2453676686706703	-0.3176198282412477	-0.5890457664638086	0.7205177180825186	-1.3189023462452147	0.1489899793123933	-1.1488031597944393	0.6246696095385981	-1.1996520802692818	0.04549523768424405	-0.07147440949513059	-0.8244290761470248	-2.2067368275500816	-0.9178365171548085	-0.39196822290556826	-0.4714425118169757	-0.9799084823660575	0.41512249735578904	-1.4835173004130404	-1.2651142801358577	-1.3169247039240093	-0.9039712668807155	0.5840438735726616	0.85167828521503	-0.20738841354583015	-0.44889327003492224	0.4376120642390434	-0.37092996889788854	-0.9329706433933911	-0.904954220965112	1.894014528658801	2.4182836945207784	0.6392659853889117	0.19346485623722148	-1.084293258561164	-0.47658770185365534	-1.9112585710445855	-1.1673008179092093	1.93802055958738	0.6821754846298845	-0.07427969487866533
0.28771414699469766	-1.5593488829916105	-0.9088030455355055	1.2085732508473879	-0.36331774858920685	-0.5508540022530359	0.7001507842439012	-1.347255738099117	0.12477924847512296	-1.145302489932191	0.5892571857136748	-1.1957542443798757	0.06460039607065038	-0.08583575410658256	-0.8418664357871088	-2.2132538018432215	-0.921613005248512	-0.4230081970272429	-0.45367828487521067	-0.9924242131982973	0.36951872534178587	-1.5513515247079452	-1.2264190621030686	-1.3450376977292682	-0.9228133851324225	0.6821421906818858	0.8257014247643187	-0.24216508346964907	-0.5151596311658804	0.4004492393784173	-0.35410598053560743	-0.9510186814380746	-0.884627710055008	1.8199704278245048	2.3762851470775965	0.5499810876162216	0.12270227983610422	-1.0592637489550172	-0.5000948442568814	-1.9543694656244692	-1.1969143416034531	2.0212320565944895	0.6668167069810037	-0.10075551991949054
0.3676558779513227	-1.5467075624881983	-0.9982378969817667	1.1821675886725507	-0.4023944286697512	-0.5207990544892233	0.6866160505848897	-1.3755211851892042	0.08827659090279148	-1.1569504899514527	0.556349458532267	-1.2007235401804337	0.07690807411086628	-0.10800336680757201	-0.8439082977819634	-2.210565337252318	-0.9454367427248338	-0.4478243072171583	-0.4320557462074042	-0.9882487126366521	0.32186913056740274	-1.6059182543028387	-1.1812715003211678	-1.3459625326864273	-0.9376602069509434	0.7959605671919439	0.790487409958088	-0.29651017961157417	-0.5872226187142258	0.3646105151667545	-0.32304238371115235	-0.9811283317934937	-0.8807927034358671	1.7459970517426615	2.316831484711482	0.47151175330541967	0.046171440810194295	-1.0346325745513645	-0.5211390926587647	-1.9900317121084377	-1.2201815756609224	2.074718210142752	0.6308939102566388	-0.11640234958539306
0.43104309276783503	-1.5360655282588016	-1.0616151632561024	1.1743204379519454	-0.4351012208175259	-0.4933523465179978	0.6805093664659285	-1.386716553622832	0.054213310543345904	-1.1833465856888816	0.5236454004550891	-1.206059481731319	0.08865452831187547	-0.14086629634899295	-0.8327985833863499	-2.196833749120298	-0.995831704174417	-0.47550003056490964	-0.4049076253578459	-0.9690083794381508	0.2866875520134057	-1.6432926760023414	-1.134461857001091	-1.33758929576247	-0.9518856308899817	0.8994743511929733	0.757018542464458	-0.34728329760332566	-0.6580170691770272	0.32760370216506984	-0.29502250899526283	-1.0246359382602253	-0.8824906452977764	1.6727827880038084	2.2341415308513097	0.39923473264234965	-0.032418833833353665	-1.0065663448132596	-0.5455023437645127	-2.024569286478914	-1.2314073238391805	2.0903641034257374	0.5762595967797924	-0.12997421549935745
0.4695710493960828	-1.5226744754026327	-1.0977538719311286	1.1885324998125972	-0.46923349058917446	-0.45635546822929907	0.6829390734434928	-1.3820847960619176	0.015742959086450136	-1.2148386814347378	0.48642162161807373	-1.2036424675131399	0.09447477274224513	-0.18067461581680525	-0.8164459629310317	-2.1800648766245048	-1.0518261057850662	-0.507692101885579	-0.38373289074528893	-0.9467988811799074	0.25619329026582083	-1.6646537120374567	-1.0895441976541758	-1.3355904589195777	-0.9652144068821146	0.9590561834755997	0.7330082679581577	-0.3960335096018666	-0.7227292623554964	0.28633656532306556	-0.28621149026940174	-1.0671523819818802	-0.8872380517105297	1.6041279133063946	2.1528277945756242	0.3286526883427093	-0.10743849862529173	-0.9890536547930069	-0.5801768548587587	-2.0582034357090446	-1.2303895226710186	2.0738886441185653	0.5090970628948062	-0.14564330872483078
0.48843421969629996	-1.5136568612708738	-1.1070587917823604	1.2085776103755659	-0.5018851918142875	-0.4169420669190921	0.6851495819516709	-1.369148121304756	-0.020376015778515583	-1.2428335905719403	0.4594679656965092	-1.2040340309358195	0.09236723986354761	-0.21933023401532123	-0.794814987423044	-2.1617447487160275	-1.0949031421734081	-0.5365294438967789	-0.3621063538269885	-0.9245175772370274	0.24137956160331364	-1.677400115720003	-1.060207139393026	-1.3418206643030213	-0.9769000233808495	0.9623000052567239	0.706013844270794	-0.44990477190754435	-0.7884243617525664	0.25348606825573905	-0.29537049551682115	-1.1034506355466107	-0.899875032809226	1.5277074607896934	2.0934697766748416	0.26137988360976605	-0.17098153226838034	-0.9758898479246925	-0.6164412821148304	-2.085886963223937	-1.219687642741079	2.045507290307841	0.44174803548736935	-0.16332057502353145
0.5003989114943002	-1.5257775343070945	-1.0974586288242822	1.2222054954603507	-0.5367784049552022	-0.3836368511060552	0.6874588841361922	-1.3478654884615664	-0.053721211070964205	-1.269118222194353	0.44944051235205584	-1.2143570666246575	0.08321889882026176	-0.24804927544939873	-0.766335266473982	-2.143813143643999	-1.1279983407373142	-0.560552098715486	-0.3349062557210174	-0.9090111396396541	0.24964501420147395	-1.6784792545646838	-1.0585525956396034	-1.3534805458865609	-0.9843693093013469	0.9187930253822427	0.6892319593885917	-0.5042817607115244	-0.857084981621141	0.2348126488316915	-0.3065199836675552	-1.150932755309522	-0.9109360506280471	1.4430169272195437	2.061689246277868	0.18980022465050744	-0.2170308812578437	-0.9551764173949844	-0.6543504502279631	-2.112620972479077	-1.200596387005922	2.012815900728997	0.379894350541459	-0.17354845429005938
0.5222028674508401	-1.5456384996888979	-1.0732582180341275	1.2353538324455422	-0.5721949818614043	-0.36396136015787206	0.6940348382177829	-1.3153435148028414	-0.08721424740661751	-1.294838566734493	0.43179063444714744	-1.2335721516758118	0.05886256912715613	-0.265361681221802	-0.7347253994460022	-2.1320326774935636	-1.1615531948368296	-0.5803884829956971	-0.3149829735128665	-0.8995686921098802	0.26694412995239436	-1.667754388375426	-1.068464782590634	-1.3772826154560291	-0.9871635145312375	0.863129511477057	0.6833954697358741	-0.5530866458450175	-0.9203900227345192	0.21927546780277157	-0.3112015623375891	-1.2042977464897302	-0.9156736987542382	1.3632912712715612	2.0501481474612455	0.1216202039973282	-0.25305027199317387	-0.9418767079281718	-0.6897840724870064	-2.1335103741936106	-1.1712747327643123	1.968635716882226	0.3134446363422817	-0.15395652186832545
0.5480790328286755	-1.561188504042354	-1.036390925563175	1.2597802688275155	-0.6106415595140049	-0.35999326884949123	0.7011263717977896	-1.273437834845074	-0.12165417042375251	-1.3309146242104177	0.4126240717235009	-1.2607964885545124	0.024502326384143007	-0.28668665470378074	-0.6989786349388647	-2.1245486500089705	-1.2030109901338188	-0.5961623757753209	-0.3031641450546493	-0.883394461645382	0.288733374773786	-1.6433296328120903	-1.0761194030079513	-1.4265773131188064	-0.9790311261755873	0.8157938861830271	0.657154991866341	-0.609240511534926	-0.9775245970311266	0.18426080623064472	-0.3006784499256606	-1.2586686938888216	-0.9291108593510764	1.2885116330117583	2.0577253145480343	0.06851094460984875	-0.2845776051732531	-0.9529972895225148	-0.7176181485295781	-2.1447985791359963	-1.1397865091242985	1.9237093870583926	0.2525192747081225	-0.09479333866660304
0.5619446997783494	-1.5739651928872365	-0.9942378290825665	1.2948395944359086	-0.6513021036210762	-0.367225003795776	0.7166030186574213	-1.2451753192471138	-0.15829410896477453	-1.3774125764404184	0.397691226336731	-1.2852478444671427	-0.011066706166391474	-0.31063438835229074	-0.664135819752366	-2.125844671441505	-1.23666508804216	-0.61050804888677	-0.2966030159951318	-0.863892037697956	0.3234836051554135	-1.6146991922992804	-1.0851760513894442	-1.499390663186761	-0.9627371562753169	0.7743727772855908	0.6291640943358299	-0.6649661043343794	-1.0309459700574655	0.12280813502408554	-0.27975750024956436	-1.3151994884637526	-0.9624841993955103	1.2155802682827148	2.0851912168422917	0.035676831055401065	-0.31774972250433153	-0.9879430025225219	-0.7380171524413842	-2.1555567132052196	-1.1085938968529787	1.87735564753931	0.20911187128276515	0.004684698204750726
0.552980342255881	-1.5803205629700887	-0.9515847241145584	1.3330464993888995	-0.6965455238570757	-0.38759156682575613	0.7340555390439161	-1.2350235620107548	-0.17505646724437382	-1.4221793516340635	0.3847864052218727	-1.2950618477064963	-0.047471687512386715	-0.3331157108923924	-0.628853437053086	-2.13385334655196	-1.2727167074373742	-0.6332675227545135	-0.29792643690841675	-0.8533258312036123	0.3830548417985139	-1.603360843068185	-1.0994149267890616	-1.5887665145573897	-0.9443788108693815	0.7193759623282079	0.622188777433802	-0.706517686897622	-1.072358245310388	0.05041063186718444	-0.266807761827301	-1.3782295491979437	-1.0071771518526758	1.1437474947084347	2.119830454036384	0.023615056400591167	-0.34272095527300506	-1.0363665042563401	-0.7555610549167018	-2.174574734271894	-1.0714404122990042	1.8178169061274283	0.1810715341072855	0.14134287955825786
0.5282493426320655	-1.5795569466848742	-0.8991790726494552	1.3683107228216638	-0.7497909006097011	-0.4048683688706717	0.7517118213878684	-1.2268271100232124	-0.1718110043435361	-1.461115160310889	0.35966143785318594	-1.29380884475392	-0.07544653734359141	-0.35568822815316636	-0.5946770629343522	-2.141521709688883	-1.3138976647413254	-0.6646661387039746	-0.2966070142456253	-0.8590990082484321	0.47392963152212103	-1.6046284616425872	-1.1190470871799063	-1.6991052916236278	-0.9235890898678851	0.6413331971926672	0.6300867553017065	-0.7328473574714136	-1.0917265383615316	-0.02477508323028197	-0.2575188416118326	-1.4534592946650717	-1.0484888580158662	1.0706652505074932	2.145548188047645	0.030998696292334114	-0.3544233411092469	-1.086880094229128	-0.7722741523949912	-2.1888082895442857	-1.0249545890928384	1.7546123170891126	0.1689577437490344	0.28892801594879713
0.4940867578581414	-1.5800671812027218	-0.8412304699526045	1.3870218177621298	-0.8107145747083141	-0.41774014371032886	0.7671143729902428	-1.2147171160459096	-0.17075499689207008	-1.492927715387419	0.3232220017367164	-1.302836161480435	-0.09232642358433393	-0.37879697037149246	-0.5642582820700378	-2.1505343051212575	-1.3383586519374704	-0.7044690339452756	-0.307050444534144	-0.8774202286835788	0.5785007527379079	-1.5955075209964509	-1.1426064334273947	-1.8218149792996077	-0.8956428671134166	0.5492117776681359	0.6405787285708189	-0.7395767091650444	-1.1020848577421694	-0.10778939340333978	-0.2562243317516355	-1.53008948898594	-1.0773099573788008	0.9954754086834653	2.1668609630722657	0.0496079224995943	-0.3694337242015602	-1.153050600808195	-0.7858074175496296	-2.201465460133012	-0.9804332718178678	1.6867037642823632	0.17877559163090107	0.4275008634253383
0.4563879012358045	-1.5774327050187327	-0.7939106191021966	1.3821129890335735	-0.8764104999825054	-0.43955127031774166	0.7694730720129359	-1.2055708606091673	-0.1716420431513011	-1.5187316580138215	0.2941926543060796	-1.3229554020712322	-0.11228715397736211	-0.3955658556086893	-0.5316026697495546	-2.165462657026865	-1.3456870237154326	-0.7363627660463704	-0.33712528474480347	-0.8962548597638806	0.6889628575649078	-1.574937360689971	-1.1693957204418155	-1.9312040602539238	-0.8654612801750357	0.44581885721904724	0.6461674178498436	-0.7425062779795361	-1.104642934182886	-0.18517527574228573	-0.2627757579975101	-1.5913344705474062	-1.0902494453609415	0.9279851349097695	2.188465985074287	0.06542124483879641	-0.3994268469550778	-1.2402297745964663	-0.7908892450695235	-2.21907303174588	-0.9446979734504136	1.6200789533119253	0.21052093345238676	0.5641545920669319
0.4192158208603172	-1.5678111398250318	-0.7627672333155745	1.3579830005677125	-0.93630121928121	-0.47757806893479515	0.7643574119597921	-1.200282448811769	-0.14724475099760498	-1.5479770551913694	0.27340540551898196	-1.3506424957221905	-0.13393155588800937	-0.40920858582124475	-0.4937076962686643	-2.187228443667355	-1.3539973868649235	-0.7514860254216036	-0.37516064168763774	-0.9124793542076247	0.8205856713049903	-1.549470423091704	-1.1992265036043286	-2.010008948619603	-0.8542886297110421	0.33799297359070546	0.6582094615416286	-0.7444653986486364	-1.0989975241068204	-0.246803960328163	-0.2694292602897084	-1.638436891149268	-1.0967045519221679	0.8430258472803004	2.1938486430398667	0.07375730002046682	-0.4304013115129729	-1.3352538087256265	-0.7834246519490156	-2.248120915595172	-0.9224784758895819	1.5715701959087824	0.25337714491139174	0.6879978685318604
0.3966697974951722	-1.545985598000359	-0.7566623677837019	1.3289790595987188	-0.9830906285344057	-0.5295199383085404	0.7644963405671492	-1.1953311586089939	-0.09819672490186113	-1.5885743758326656	0.24942011845694725	-1.3800133120906741	-0.1526560239778914	-0.4179778701610798	-0.4543947630691244	-2.21608122715665	-1.3624435573317537	-0.7551422677721321	-0.418001895723428	-0.9313427075617806	0.9620308991415939	-1.5258032821282295	-1.2223561961208598	-2.061411872206226	-0.8397504216044785	0.2407484989935805	0.6814605178817208	-0.7426292925331766	-1.0775500063624832	-0.2931994869948516	-0.288276210297317	-1.6801495561274031	-1.1169383591099264	0.7522388400487438	2.1773552863516534	0.08352682092663763	-0.464545556171393	-1.4196633812824364	-0.7593566107406888	-2.2922827332974984	-0.9146728389896337	1.5333869865608807	0.2991095009166259	0.7830320989130114
0.397901995846498	-1.5184641728846104	-0.7660434794044428	1.3043869611459775	-1.0053025999151084	-0.5756523436656347	0.7652866899778941	-1.1929244035725943	-0.05399577300834487	-1.6324877538957128	0.2145753680927512	-1.3969573292902844	-0.1695398348608665	-0.4227820080460892	-0.4146245378603205	-2.246181821215563	-1.373386493094282	-0.751098819200454	-0.45919187230548236	-0.9503999362644567	1.1089398704948739	-1.5101262034325618	-1.2311264086817146	-2.0921750651091515	-0.8100025620450653	0.16653437927758794	0.6965236171932043	-0.7381871003183565	-1.0429130632916241	-0.33355055420358504	-0.31112732521299136	-1.7256444192422247	-1.1608408903555134	0.680547515979368	2.142057165063058	0.08864726380739998	-0.5058678784411771	-1.4934725511563955	-0.7215823957235201	-2.3424274378986483	-0.9132771042994706	1.4904071245032955	0.34134406730079864	0.8589374789114881
0.40601893071099154	-1.4955140325308034	-0.7900581727564207	1.270596258237416	-1.00554706588442	-0.6098135971541871	0.7579234737879441	-1.192719199123693	4.716833283132105e-05	-1.6746560219080275	0.16791780968318787	-1.3963237084790383	-0.16796997796798158	-0.4346810951993928	-0.37753425651976324	-2.2660135014731457	-1.3975915357308257	-0.7449574746273007	-0.486743816454864	-0.9640466066297304	1.2705721927983558	-1.4925717188016279	-1.237612672462218	-2.1051625323570002	-0.7865062153805857	0.0884799176692785	0.7099681055531224	-0.717078714132446	-1.0119053124125215	-0.3630167940231081	-0.3296634072613404	-1.7725841116322083	-1.2167997846493164	0.6097756136918753	2.0938576681175736	0.07499059710776246	-0.5448451163051944	-1.5738612813162622	-0.6776720321242398	-2.3888339905160185	-0.9154661251942307	1.4385291240857185	0.37181296456862656	0.9269615588221312
0.4061700925905224	-1.4726819056028935	-0.8255254414626532	1.2193238473346166	-0.9918053238629689	-0.6365335648071362	0.7492543286888325	-1.1980808982242708	0.07903652570246607	-1.7178936487737855	0.12268593500323847	-1.3792515432501873	-0.14550925047303373	-0.44524144385322934	-0.3514189834015484	-2.2750119172399565	-1.4244709378472808	-0.7266286555523854	-0.4972432222502892	-0.9752411128646482	1.4172428956373753	-1.4747400580975731	-1.2566644234270319	-2.0947606252044357	-0.7751417239605095	-0.01180953867190727	0.751598568333479	-0.6713856415966167	-0.9743784570408189	-0.3636648432833257	-0.3547787544772888	-1.811979132380562	-1.2786965963165227	0.5338785243433233	2.029191382390912	0.046653820837615996	-0.5886553473748097	-1.6514663513551682	-0.6282665471486752	-2.44648726426831	-0.9176551460889912	1.372047980974218	0.3883943108646787	0.9803362165356135
0.3928495245397622	-1.4552436864350893	-0.8681309265747185	1.14641073855566	-0.9661467266332376	-0.6636770927682829	0.7364234999737657	-1.1860940269163092	0.15966621464671146	-1.7643219359319005	0.09291991208921492	-1.3567152884412101	-0.1216709735545802	-0.45174545133156785	-0.33171643311092264	-2.2715549147754936	-1.4554402295589912	-0.6994290054273594	-0.5057874835544872	-0.9771188315179072	1.5364428820132257	-1.4560768691741586	-1.2877879366747935	-2.0550076387394465	-0.7635812211287849	-0.12134310732444678	0.8059301183526759	-0.6152089954338119	-0.9283456824696878	-0.3432672928027732	-0.3964536202991341	-1.8397760696641363	-1.346682578798854	0.46031063684220735	1.949577992165557	0.0022422115893381777	-0.6326222245540439	-1.7105699228123357	-0.5734502864818046	-2.511676763043387	-0.9207721621664877	1.2900738813327948	0.3885808043871287	0.9984543013138036
0.3703630497938264	-1.4466911840406884	-0.9133888376628004	1.0480859400264761	-0.9231517046783724	-0.6894473936249564	0.7226850043572963	-1.1451205614549784	0.22343146459104907	-1.8077999072956636	0.059167174794510044	-1.3464598864344717	-0.1030249983093429	-0.4543280858210033	-0.31500577782664624	-2.2650294326830154	-1.468101650221698	-0.6660721416217559	-0.5172664607207731	-0.9524356274239173	1.6317009907836701	-1.4228342188046317	-1.317268212846263	-1.9925017234359608	-0.74101071560018	-0.22076702468076478	0.8566237479921297	-0.5611919381015965	-0.8729458956443714	-0.315213160321872	-0.4394508349029018	-1.8502498491195756	-1.4226801145491619	0.3901988322442712	1.864008077182636	-0.05320450091647176	-0.6823942222662167	-1.7643358025560771	-0.5254407225926178	-2.5575071516681893	-0.9288097978621203	1.1991831055431292	0.36065650762561896	0.9767517834448203
0.3391320893501945	-1.4478053696204782	-0.9553085968492889	0.9218165658755814	-0.8635123377143124	-0.7192080784378099	0.7133891368738834	-1.0944995554031607	0.30560996446411054	-1.843656519795149	0.026714453058723032	-1.352660827182732	-0.08426128379713928	-0.4429032112151946	-0.2977456631513934	-2.2645501599869577	-1.4528494438128274	-0.618420385848461	-0.5210767934408949	-0.9111581296103021	1.6913913616839014	-1.3764829880170155	-1.3557712173678333	-1.9121902490916827	-0.7107165263614896	-0.30035372422174433	0.9088358139639979	-0.5105099420014312	-0.807490222121063	-0.2873430418284401	-0.471275362254498	-1.8486274981587276	-1.4944523122178206	0.33187920137191923	1.774984334284979	-0.10762131349859816	-0.7409936889792713	-1.8177174059868246	-0.4966914958680403	-2.584978650833816	-0.9493940781049858	1.1063829375637155	0.31618401897204695	0.9214045743534222
0.30286698025189085	-1.4563509300486497	-0.9970140666840349	0.7710422838355073	-0.7876762394876846	-0.7508413456658547	0.7150130579287738	-1.0402317731451545	0.40510346651637086	-1.885138586849391	0.006291208628122889	-1.355156154085448	-0.07266789064318573	-0.4238143322840974	-0.28069824243393715	-2.261977968653677	-1.4403029370340232	-0.5608155258987274	-0.49223341438217477	-0.8702827436306542	1.7255952177138618	-1.3370278979286252	-1.4042655555803487	-1.834951613476031	-0.6815775533148579	-0.3726847118220117	0.9714027721471903	-0.47404296098869125	-0.7386321809179835	-0.2603529902316002	-0.4899831176534824	-1.8337058142452818	-1.555124458921408	0.2822209951832536	1.6826077215193256	-0.15878054293653115	-0.7958244345844336	-1.8551187383527972	-0.49290859189680036	-2.583743355233751	-0.9753704593894745	1.024529333545917	0.2686944795552837	0.8468038389457562
0.26154023852081887	-1.4792142958245909	-1.0449291657337283	0.6162005620052531	-0.6937427731666571	-0.7778020739150429	0.7345464201232459	-0.982754007007907	0.4895347822858924	-1.925687141940367	-0.02656885131612492	-1.3424481411857407	-0.05353525976115362	-0.4026133836222331	-0.2685463276451167	-2.2544173709750397	-1.4413528320642224	-0.5034677454892653	-0.4363018882312956	-0.8310265758395724	1.770570453819556	-1.3074550587672067	-1.4470537907343615	-1.7621233467152184	-0.654698967185541	-0.4357871824079497	1.037607650710126	-0.44701620794426644	-0.6678293295473311	-0.2448718134597358	-0.507716510792103	-1.8081772096121327	-1.6092000039086103	0.22579678767662953	1.5815008945015034	-0.2027950434368051	-0.8518853128739566	-1.876174268527	-0.5076437830623672	-2.565209311920834	-0.998106341366506	0.9560970882211055	0.1989873451639794	0.7723856647265657
0.2065493790127806	-1.5207758476389404	-1.0968014748122719	0.46319856106616264	-0.5981014882431138	-0.796969292493389	0.7574202434990709	-0.924335231897841	0.5436058838257752	-1.9488856108782504	-0.05766955687063678	-1.3153163556614917	-0.0036452077052789187	-0.36938202740929726	-0.2573763499614601	-2.242492272235853	-1.444084648486085	-0.45088069730705405	-0.3733774219676219	-0.794441579516989	1.8230306077353133	-1.2856690194199734	-1.4798657677669378	-1.6911248609449152	-0.610646445031317	-0.4800388377153576	1.0998424509456033	-0.42758446456353943	-0.5934896959712862	-0.23952340691090312	-0.5254035057278502	-1.780498620119016	-1.652043761062145	0.1841823433335638	1.4925834232319923	-0.25308902779778747	-0.9193030341108566	-1.8724017998445532	-0.529923695749171	-2.541964551804684	-1.019506359310325	0.8801894797844888	0.10286029509226155	0.7115527145570819
0.13407412877236555	-1.578470528970001	-1.1420355759723821	0.2984825079124801	-0.513709081090576	-0.7967864927814301	0.7756168037605251	-0.8663297971777046	0.567098529596049	-1.954117457776854	-0.06666133115315256	-1.2774023373436254	0.07420007097063998	-0.3333418737996587	-0.24988952264699454	-2.2289733790872903	-1.4640222073431597	-0.403466978145122	-0.3075742153487668	-0.7618023055652121	1.8702529624151585	-1.2700473759389295	-1.5068623438620836	-1.6202009586388992	-0.5689669120947161	-0.4944527909903787	1.1632160784303915	-0.4134651274622806	-0.5272737402874361	-0.2504282358204903	-0.5249116847773806	-1.7486482710122924	-1.6666763117629135	0.1607818802387719	1.4215142719095517	-0.3228510263901677	-0.9812335342725735	-1.8624949690436927	-0.5664875501869129	-2.500485353651752	-1.0296394679992327	0.8093056119636168	0.016012333837555043	0.6756727619538251
0.03757330101261154	-1.6371579114718393	-1.1852553572261104	0.12690019787826795	-0.4517696681053863	-0.7661831458817396	0.7883488387992488	-0.8080048298157081	0.5915415820726414	-1.9531665295456164	-0.05856223422109398	-1.2380466536968	0.16746134433468654	-0.30485629085050203	-0.2482730485677353	-2.2178309978872273	-1.4920768650904352	-0.35875100724529874	-0.2315754699719776	-0.7264308253129955	1.9124675702176899	-1.2569942307354638	-1.5418112828723154	-1.5385569263993597	-0.5470761908235311	-0.4869943401883455	1.2239166252883253	-0.3939103695279126	-0.4680305381201547	-0.2680855780093821	-0.5150613463071314	-1.7007174158772318	-1.6555421067948728	0.15688258888688925	1.3575121838588013	-0.39981263886911866	-1.031871692826169	-1.873254705807541	-0.6177950303587193	-2.4483586449161696	-1.0171227587804748	0.7612232236902239	-0.05533179925080989	0.6569090339481005
-0.06365477097973657	-1.695591912206312	-1.223670295015205	-0.024850618473703213	-0.4066846342720399	-0.6984357892178714	0.7962646821162436	-0.7458190873222402	0.6153932703764136	-1.9494498979605228	-0.03283059292491217	-1.2017558437493165	0.2543136769335307	-0.2807371111271288	-0.2455860149008962	-2.209623807458878	-1.5015729305874652	-0.31184827334242465	-0.14487340802460386	-0.7008500501610418	1.938471702894803	-1.257038578907163	-1.5842150910038932	-1.4634165722456491	-0.5284676180835753	-0.4661746186604544	1.2766822878397195	-0.37438294816102047	-0.41042551298387486	-0.274306050846656	-0.4966041412036688	-1.6386686555722456	-1.6389578987815647	0.18741210702889563	1.297033000281082	-0.4649061882776514	-1.0810309278154209	-1.8806871720564362	-0.6836268374836492	-2.3967804443015117	-1.0037154735395757	0.7267243997570058	-0.113952929807587	0.6275656624346402
-0.15177756608308027	-1.7611414283257365	-1.2465087779253947	-0.15046170386970303	-0.3670604881475435	-0.5964870522994117	0.7919301095666879	-0.6816076837689037	0.6163823973559531	-1.9306960606089365	0.001099813162844221	-1.172965253179896	0.3249768603245019	-0.25699000586409754	-0.2357950030436255	-2.2016633432113406	-1.4936699893899923	-0.26666575068433074	-0.061453909732235926	-0.6820513219230591	1.9665093340987998	-1.2684914942484824	-1.6188285985925877	-1.4051022476350936	-0.5103136250004232	-0.42241031638506604	1.326221273184733	-0.3656534709470765	-0.3669088103142046	-0.28428280921074645	-0.48082411240606265	-1.5627584103099903	-1.6110589574988048	0.24007375770504513	1.2371489378209772	-0.5122557565558752	-1.1271770288137666	-1.878653319375465	-0.7621484529134429	-2.3317753180040564	-1.0032776693606233	0.6947791561552229	-0.1538749765133791	0.5705219701039964
-0.23312097992262557	-1.8215191796043908	-1.2449373226792813	-0.25481137034104095	-0.33838221971941235	-0.47273610583265874	0.7730018586398175	-0.6235113727928254	0.6031611840636022	-1.9042581658283761	0.024937765128202137	-1.162955468229202	0.39791241156792434	-0.23967760009169417	-0.20951311965846897	-2.1892391202443062	-1.4703894811830278	-0.2206167747608772	0.02253733838067522	-0.6623909254694313	2.0156830257488876	-1.277468303336596	-1.6324870645661758	-1.365811678648685	-0.5010260204527138	-0.35406392717459373	1.3602279202127598	-0.363749023412928	-0.34001330382830747	-0.30205215991374984	-0.47355351401563367	-1.4757777154820755	-1.5540364099696669	0.30144398289984886	1.185006763471288	-0.5355528031054226	-1.1700013108404856	-1.8791453805079574	-0.837292023659888	-2.2435069943426895	-1.0015676137214689	0.6654338373555002	-0.17993433805038964	0.4970967506416346
-0.31235728877477414	-1.869172306784882	-1.219579749389715	-0.3341286260136478	-0.3201264652223599	-0.34429032773924895	0.7504120670834797	-0.5762615826872431	0.5846036131165119	-1.8780919648281689	0.04224097221739952	-1.168230895432946	0.4741721347820298	-0.23610641483017245	-0.17639312553012806	-2.1642744010526145	-1.4425437577701201	-0.1686200573748455	0.11857931348041548	-0.6572675898705767	2.075311775481637	-1.2813635510841759	-1.6262796988215567	-1.3340440950933607	-0.5011177704751875	-0.268870718353257	1.368473873073509	-0.3595756407782864	-0.3256057468633493	-0.31529316640338095	-0.47292249845654116	-1.3891668574993392	-1.4669046692513181	0.35795306010941597	1.1353619723830224	-0.5372058086255678	-1.1970596226579056	-1.8669047740501294	-0.8960514450994561	-2.1371010281952927	-1.0054068195984331	0.6499455152726394	-0.1903489652040966	0.4271357410483881
-0.3878282926277054	-1.9059265469854956	-1.16915032194624	-0.3919010934300152	-0.3030689382932015	-0.21563945728608003	0.7271770293285252	-0.5365076179508117	0.5345101396438168	-1.8517934001913794	0.055080792554312176	-1.1735241209740848	0.532143025194029	-0.24530978604040715	-0.16266373055430997	-2.121755255892893	-1.4242045465709612	-0.11752153146902115	0.20880383411239317	-0.6587216549844771	2.160398283539833	-1.2867481582646536	-1.5919714715153839	-1.2966877239474617	-0.507844715304759	-0.17301812401558028	1.3607604273987794	-0.3584912902684122	-0.32020816356889714	-0.31740532695520096	-0.47731176844846557	-1.3103225732653403	-1.3772162574535423	0.40218432029322526	1.0817798174719582	-0.5339159402173094	-1.2082874629267721	-1.8542798912793075	-0.9337961391268828	-2.0271919849730837	-1.014866383396645	0.643679742844145	-0.19613440870054494	0.37838745101358245
-0.45318061187811604	-1.9300221117671235	-1.099296755263677	-0.43301144414963044	-0.2882666960105105	-0.10399787710422714	0.7022563244709659	-0.5055070887060833	0.4645285258351845	-1.824512558041004	0.06375622971749087	-1.1855771550576728	0.5715582071321309	-0.2616190498854164	-0.16468786805268124	-2.067756253492689	-1.4106447082704723	-0.06759097186961528	0.2718202601374133	-0.657820493642282	2.267845059238081	-1.2922177661075551	-1.5330033813876918	-1.255880624520549	-0.5204728547616363	-0.06991761538570403	1.32058513277032	-0.36209060498606116	-0.3119080666118249	-0.3073565631177534	-0.4743886816673742	-1.243978774398355	-1.3034924024723433	0.4434545708410219	1.0380490424900013	-0.5332250355663113	-1.2116829977146897	-1.8640789372606696	-0.9431121200326459	-1.9406198881058352	-1.0267245153889444	0.6405561255240225	-0.20149298924560757	0.35390644091024326
-0.5048504906994968	-1.94070232681078	-1.0123619462544151	-0.46025849526284324	-0.2834186948162723	-0.0177164130595296	0.6765946670408326	-0.4846290017764421	0.40099207750533133	-1.7946854575132118	0.09142056081126296	-1.2130755863322493	0.5979945972083088	-0.2807553500712627	-0.16775420594425922	-2.0104221937518707	-1.388064130083641	-0.011490503303693018	0.3214705347633058	-0.6569516448581736	2.353987343299123	-1.2956362710093692	-1.4617336265420666	-1.2262859058914544	-0.5344355399999535	0.03291777319475372	1.2486386668254426	-0.3591154752257765	-0.3105093154545856	-0.2770982630912974	-0.4528042376901727	-1.187886852879702	-1.2275436581548482	0.4864269304311753	1.0166246822558267	-0.536857127773662	-1.1980962513245021	-1.891226652884787	-0.923632484087095	-1.873019719185855	-1.0468186046280263	0.6397219250527727	-0.18112789659406942	0.34870567339465575
-0.5374785533630336	-1.9546487369652863	-0.9140840875595672	-0.4861584521690182	-0.28192091035640476	0.05165830689373019	0.6611890281360727	-0.4738147273193446	0.3332386394192913	-1.7720164431216585	0.13561242304407856	-1.250391580513659	0.5978886318680392	-0.3072382969544586	-0.18001601261127553	-1.9519764482308475	-1.364412763433172	0.06282452676369099	0.3782416935177789	-0.6562515394329622	2.4202300983415332	-1.2896160067012028	-1.3943684441988249	-1.2077593733625551	-0.5552044087236148	0.13722691734403972	1.16660619843644	-0.33869961541592053	-0.32917193224622154	-0.2316508084904826	-0.4046429031064762	-1.128510780175868	-1.139187252472881	0.5304837362256014	0.9967359470483584	-0.5357465146898144	-1.1744887611572175	-1.9404890016920924	-0.8871740617555757	-1.8093282467914549	-1.0670249513488903	0.6502791954611374	-0.12407331162587165	0.36147159845218074
-0.5602627712050149	-1.9654920882153302	-0.8049060438394016	-0.5064302581972479	-0.2778304093487667	0.09888751052257941	0.6587654957632798	-0.46478573156768854	0.25981796134371893	-1.7623991799478602	0.17690525058050718	-1.2891100836817588	0.5746547498533457	-0.3337832562477117	-0.19860546452276187	-1.8943417795800754	-1.340750950065986	0.15676646889328688	0.45660740318660664	-0.6499434100375969	2.47831831888725	-1.2647071169301507	-1.3369945955465272	-1.2000673320790856	-0.565038342950602	0.22961345691799062	1.0860552599412165	-0.3097319660807125	-0.35254325788850377	-0.1757105562998481	-0.33840946850317594	-1.0629756912103383	-1.0496891272630786	0.5658791173363419	0.972862025785427	-0.529628457149433	-1.1566311046606534	-1.997905506409283	-0.8368702952350009	-1.7531822180437195	-1.0898057363186346	0.6633993150950636	-0.06896240359165302	0.38846839078694717
-0.5698730022127505	-1.9601085934045688	-0.6820420535212612	-0.5154414029414102	-0.26033215503831386	0.10534346132542775	0.6664343548894169	-0.4543437566107406	0.18530959559313742	-1.7569304718048457	0.2159447178148115	-1.322553159646115	0.5422215064463487	-0.34485794312613893	-0.2137031906270753	-1.8405951752269079	-1.3177942900772925	0.26499378152611974	0.534853165340635	-0.6362895591038595	2.5337527211534385	-1.2277650899047152	-1.2736960480778718	-1.2043036728505885	-0.5436981218142618	0.296205375213191	1.0195709469143304	-0.2889425065153536	-0.3883689294203208	-0.1220304759118244	-0.26721142619230775	-1.009891776032466	-0.9581320035885454	0.5799250531734135	0.9597640476164692	-0.5244240725821007	-1.137082591627908	-2.0395010741426964	-0.7737248981766036	-1.6950034827302065	-1.131752615344725	0.6726404025376803	-0.023607178931817775	0.41699246330822637
-0.57617141385986	-1.9428890461729853	-0.5611352392823722	-0.534544855417906	-0.22763224925587133	0.0732152973162249	0.6772090402155915	-0.45198683694050307	0.1139657321721144	-1.7558645962049972	0.25311216264427416	-1.3460469650069182	0.5114876331258992	-0.34002827071934105	-0.22795723069879256	-1.7953932373425083	-1.2924714487518802	0.38125403633706695	0.5872382433039501	-0.6092726702591648	2.605709812460283	-1.1876004290691375	-1.2095909576405774	-1.208266540919706	-0.5038827825161102	0.3478180107162275	0.96232906059134	-0.27667294381329066	-0.4326333128887557	-0.08837991802941511	-0.19909886437259122	-0.9803344153658461	-0.8637596142406734	0.5670012834085887	0.9527235522518159	-0.5315106880444425	-1.1129268400769567	-2.073729783778214	-0.7067712934414729	-1.6334829962598008	-1.174114847053411	0.6877996788791034	0.031951313556281	0.4448619871781433
-0.5822865989863268	-1.918540099623991	-0.46747650661398055	-0.5531818383793439	-0.19584134369734882	0.01509390597235008	0.684914946970357	-0.4523210270429995	0.05693780976812838	-1.7670040411994947	0.28094116237551026	-1.3521517947332484	0.4923942486661897	-0.3298217575817128	-0.2379042181251146	-1.7618214611535676	-1.2772766992849605	0.4933946708606996	0.6185005639111216	-0.5851710922107349	2.7014074855587613	-1.1455066227646442	-1.1444833418310496	-1.2040351723791545	-0.4569151119205528	0.3856327071767169	0.9048815526816689	-0.260239110665745	-0.470084560089796	-0.06551417993433052	-0.11009319179850297	-0.9681100748432316	-0.7725537888823982	0.5440110238780215	0.9541103969991178	-0.5574066983512493	-1.089494424973364	-2.102972273937802	-0.6388603651818474	-1.5737785786939686	-1.2001436151627316	0.7070094619531477	0.0888898581105095	0.48238499047767797
-0.5666024088192698	-1.8936566216753463	-0.4020849204332627	-0.5592938968850593	-0.16875382566107783	-0.058868640898127114	0.6868506855662055	-0.4503715847784374	0.018907461416010372	-1.7827587972064087	0.30910383276686837	-1.3463530964101047	0.47472158469454034	-0.3167189001155363	-0.24929397956516128	-1.743385059987467	-1.281460609330681	0.6080077123210179	0.6384078531173001	-0.578669087466849	2.804951587316526	-1.1053715273768658	-1.078474960743462	-1.181819244483523	-0.40315793966191915	0.39371496985973536	0.8573302426745724	-0.2391443927635734	-0.49833681319367606	-0.045952693005540377	0.003123063035481588	-0.9603040518310095	-0.698707955319166	0.5281120995266938	0.9691372052189202	-0.6075715416559702	-1.0683978797985019	-2.1290515139599346	-0.5728134765602245	-1.5269110948825435	-1.2250123892936322	0.7252552800381927	0.13298107111818352	0.5314227067868951
-0.5331727301279192	-1.8711368832277515	-0.3580127437581573	-0.5660555250893143	-0.15377253787973585	-0.1360725387587085	0.6711177926085583	-0.44700623181645627	-0.009478018879387625	-1.7988479455583732	0.3553237192715955	-1.3311070405979348	0.44738645154718615	-0.29860398080121764	-0.2678160783900118	-1.738598004893116	-1.2954017527913917	0.7241346666296025	0.6480636280586382	-0.5762887290211308	2.9136841913762175	-1.0693534205951634	-1.0322494957417914	-1.1467302106519501	-0.34998463118266565	0.3683687133704435	0.8232814168595342	-0.2087324614467264	-0.523325313597331	-0.02493909569737317	0.12325265009776176	-0.9499486201660275	-0.6490919472911176	0.5268862038175163	1.0057212132080786	-0.6763326970623258	-1.0549723867564516	-2.163181811368954	-0.5115785092665672	-1.5098013289592536	-1.2511796082971514	0.7439877150648009	0.15471792723485295	0.5872240924935246
-0.49855665971540375	-1.8598457751559228	-0.35728892194782536	-0.566038086976602	-0.15701945913411555	-0.21952729506237936	0.6283432180543601	-0.43307871272031406	-0.033210026338660006	-1.8158671226200092	0.4129447422280325	-1.310418253210512	0.43371299801016017	-0.2756229111918327	-0.2782735313150474	-1.7390262307931437	-1.3138819946662488	0.8414708469239081	0.658139219301773	-0.5662395234561741	3.0208516177818834	-1.0280874468290562	-1.0086486916781583	-1.1145449596966188	-0.30022692581278515	0.31498211283085387	0.7979108764721137	-0.16331275458565547	-0.5479735772330091	0.01063960874938727	0.23044177837835314	-0.92264972983396	-0.6103076373476667	0.5511023590572599	1.066816772229044	-0.7467016586191345	-1.0501486080278901	-2.184415420810155	-0.4443170427812685	-1.5177846572402707	-1.2750792261686623	0.7600460741363488	0.16331735077004647	0.637263668983399
-0.4785300010091026	-1.8632577515575846	-0.3787226191077011	-0.5468648820492563	-0.17682808901369731	-0.3007617036451815	0.5665076385707055	-0.4029312476845893	-0.047568207653755315	-1.8227709312438656	0.4677620649624039	-1.2862445513612366	0.44047515657626085	-0.2494135484706536	-0.27611823254270107	-1.742222327411233	-1.33751246788328	0.9694774150502246	0.6859390549817401	-0.5368997207134705	3.11479514164606	-0.9775046613251407	-1.0002440616778547	-1.0767013099173781	-0.24948082247352552	0.243559551282272	0.7930286818755323	-0.11622096101398083	-0.5777841987433036	0.053810890331290204	0.3038390955054712	-0.8779734389364654	-0.5726016180693934	0.6005389610215743	1.1385076125761362	-0.8146782821087017	-1.0513050248959597	-2.1811771899287002	-0.3823735717338005	-1.5422693222684272	-1.3004756104639412	0.7610424802547854	0.16695604660807084	0.6761091277214002
-0.45992334783778643	-1.871213244856273	-0.39459907907904657	-0.5133401103595597	-0.20845716498690078	-0.3580582670204606	0.49558921546825285	-0.3609815953449141	-0.05242936195533614	-1.8253833714395733	0.5047301740728327	-1.2570481586992202	0.44999633863160654	-0.22742832521100897	-0.26717090671802685	-1.7405916658713916	-1.3701271174781393	1.0897112943601837	0.7283804839681995	-0.48825854994032464	3.197145669868086	-0.931086908279975	-1.0142002701492112	-1.0262431102117238	-0.20191260627631963	0.1597465262476156	0.8117455186118884	-0.0690107089832439	-0.6013697475357941	0.08864153791594795	0.3618925269420033	-0.8263590088234333	-0.5502063504079968	0.658443673346205	1.2134556783258936	-0.8787806739104287	-1.0564420958437586	-2.167240144137897	-0.34023868480329555	-1.57064885588634	-1.329827200034026	0.7532427058486053	0.15637564743440854	0.7001359612095083
-0.43082697635964734	-1.8718241378844442	-0.41287557978991074	-0.46175381342793675	-0.24784717469008447	-0.38240629694750117	0.4224973314862506	-0.3106683959664486	-0.046093317246542066	-1.8338163283913176	0.509592232263186	-1.2333728102969925	0.46259444019700596	-0.20681831833910014	-0.2434980692151842	-1.727583240683127	-1.3999942805760583	1.1747824054396685	0.7744923069075148	-0.42697239810259224	3.257702845190887	-0.8960962008093041	-1.033753283800142	-0.9762324112917911	-0.16809438208351427	0.0627671716999092	0.8225169263449518	-0.018579298084940066	-0.6071705744071079	0.11598761657549986	0.4143781740335989	-0.7735808254375749	-0.5534021892572812	0.7177487357693956	1.2895621048224393	-0.9398579364692339	-1.0727286840056147	-2.1431853842037367	-0.3160652114887467	-1.5927781625128792	-1.3667412019601972	0.7440108873001148	0.12710030871026012	0.7144781462846006
-0.4068746894485661	-1.8759233689428	-0.446185669021932	-0.3975554014770297	-0.29514961816056867	-0.3759369705559734	0.36139961727278413	-0.26070404415111514	-0.02330115641907392	-1.8369895724157037	0.48737063297608324	-1.2138978695198777	0.46127183576475045	-0.1832572503062404	-0.2027033681096566	-1.712065014690064	-1.42460152180626	1.2219834785621166	0.8020722388103497	-0.3653523498312972	3.2926584794641194	-0.8780723646945532	-1.0384191725626426	-0.9296127738814428	-0.15454874240189734	-0.04004482393501127	0.8091620679074334	0.034389857494035135	-0.607859448850913	0.14645793271795254	0.4535892952828101	-0.7315525663515542	-0.5658830377709746	0.7840225438009072	1.3543027806888017	-0.9930059381735921	-1.0859837092224913	-2.118882250555079	-0.30039378321992916	-1.6180740664425706	-1.4033558506016148	0.7214921090234483	0.07989672602792049	0.7167801983441542
-0.41216993589515394	-1.899317795135277	-0.4884387672000205	-0.3335618873504934	-0.35189326850221797	-0.3402107731918681	0.3104900009322049	-0.2125396285018585	0.012712217700744816	-1.8285461657031767	0.45396456649709	-1.193333670494217	0.4377200577292478	-0.16890684906126902	-0.15914364555276397	-1.6987673243242978	-1.4476469788870598	1.2376335923038324	0.8218755735037023	-0.3147293421621685	3.3018523576523306	-0.8813504337193194	-1.0424481185134613	-0.8834356650258645	-0.1676064387821748	-0.1481904111523578	0.7913362580466952	0.097245738310098	-0.5932880741828541	0.1789284008981143	0.47656568534624544	-0.6938982443545048	-0.5767293732854162	0.8460717266192551	1.4092133309516872	-1.0309669516616151	-1.0814317575665044	-2.1118621783981775	-0.281938947346855	-1.6501502682367977	-1.4301928725797701	0.6858624800069812	0.021105679150688488	0.716063311725995
-0.4393699128846363	-1.924031194911305	-0.5165773400766499	-0.2563197670906686	-0.4198651375188744	-0.28473328987705976	0.2716116019887896	-0.1667790363968738	0.058961824050104486	-1.8151948546763137	0.43014828145771417	-1.1791590745931988	0.40566357997654273	-0.16838156747019756	-0.12205690911150321	-1.6827556459696134	-1.4738786845669736	1.2310003054005298	0.8539895214659483	-0.2762953494601814	3.285292695911186	-0.8864246036979033	-1.0528125725497106	-0.8385016139084035	-0.20215866315477204	-0.25135719979458965	0.7943678583631468	0.17191101627571406	-0.5624441410068511	0.21222693202188742	0.4755588443438691	-0.6529597711722752	-0.5946211916981264	0.9044620822440599	1.458140788549969	-1.052640049428676	-1.0694529374191704	-2.1059105818432613	-0.2617465903632439	-1.6724777752767799	-1.4551851299406313	0.6473363215764553	-0.056852757533903155	0.7250177153851095
-0.47374320815729937	-1.9343469567279281	-0.5186821377093237	-0.1826655385214313	-0.4912905187498927	-0.2108019527135027	0.25440297849076743	-0.1259433510655197	0.10682712180020663	-1.7981478115859229	0.41641145038514826	-1.1811097723716408	0.36439989154706864	-0.18572315555321578	-0.09022725832713283	-1.6644128305962334	-1.4926044242847138	1.2038863484555946	0.8929404777717501	-0.23708944564834575	3.2379019100402253	-0.8910700746833944	-1.0693580100839406	-0.8110151212031557	-0.24227427525374812	-0.3463676480929358	0.821415005534275	0.25423964532371734	-0.5209394557675646	0.2551221926225864	0.44489427206413434	-0.6252565258894801	-0.6249792211946856	0.9598018435464114	1.4961594635190945	-1.0662902590755006	-1.060293747244978	-2.094916530254416	-0.24254107789386953	-1.6804380569980952	-1.475421411989971	0.6107844375945521	-0.14670948095080297	0.7303965913772581
-0.5144973670113615	-1.9329828603638863	-0.5088533994427199	-0.12271766654418526	-0.5583189557159651	-0.12778413230670999	0.25581696298342915	-0.09073026763406086	0.15278808611283223	-1.775074739777433	0.39179348908443956	-1.1853244186666698	0.30846196581135527	-0.21553288584653219	-0.05988646524734402	-1.642298224182873	-1.4910165233435164	1.1424126001158483	0.9320593605982713	-0.18712345999364594	3.166343302283093	-0.9080258589963902	-1.0973382670894363	-0.8100206750126618	-0.2867646952425068	-0.4326798194757903	0.8641315720801777	0.33035831746013133	-0.4744320299028362	0.3089862869980792	0.40558571458888676	-0.6248077905173307	-0.6614800920824656	0.9928491628757274	1.5205647429227562	-1.0696511550647023	-1.0529820597165862	-2.0848456790760577	-0.23144540303508068	-1.6698274209109691	-1.4841438183244775	0.5834782755023278	-0.22649140985490462	0.7282592896585232
-0.5491271794129251	-1.918390847350063	-0.4945007748615458	-0.06081672594314378	-0.601131488989513	-0.05542219754826465	0.26480410022827044	-0.07030069899987523	0.198199926550696	-1.748650778011249	0.3439572499014577	-1.193351468831611	0.2568843175956293	-0.24215080091632307	-0.0301624846451674	-1.6129349727332791	-1.483583684398372	1.0572367529273634	0.9658565720181993	-0.12935219641889745	3.0873162090272266	-0.930905819912204	-1.1275497083820079	-0.8182248560842353	-0.3364348210454801	-0.49670631141043825	0.9298619392892327	0.38679466101395604	-0.4280548181098022	0.35521780119767554	0.35928494794045707	-0.644419005627632	-0.7004888426168595	0.9969323385839871	1.5231790249751405	-1.0646533961873879	-1.0491442300309213	-2.0831164356675815	-0.22841739294438926	-1.6450754157902618	-1.4804243537614152	0.5597035620717248	-0.288539876924262	0.7161167442689619
-0.5613621303288749	-1.898429223457936	-0.47265754694056233	-0.002678058159814789	-0.6084241498768683	0.01039461581613269	0.29679781485152235	-0.07145277540584925	0.23300945217584373	-1.7164689980537262	0.2794071440159877	-1.211413221619598	0.20224544843877817	-0.2680318626430827	-0.00010882840840498731	-1.5840481580466306	-1.4696425409376612	0.9610477451865054	0.9935284636823806	-0.07844914657968398	3.0012725188341545	-0.9624780224810607	-1.154357839858313	-0.8158431574580028	-0.3811295933570224	-0.5336086829949862	1.0135815591586959	0.4286925067652253	-0.38275712297565895	0.3815878056628259	0.2943924214002289	-0.6873151485103366	-0.7440791086924405	0.9742862728486891	1.5059683347969437	-1.0609405908198746	-1.0480246710709973	-2.0949915109984145	-0.23381551678294846	-1.61687564533803	-1.4688169301450966	0.5347516990872476	-0.33944017565161017	0.7135519822064799
-0.5430578009166205	-1.8820496541400882	-0.4734670844915906	0.044178150698554484	-0.5950129533913874	0.077446441868644	0.35895756108567767	-0.08590210010062646	0.250032292293471	-1.6798739357922543	0.21210533853080843	-1.2163611594152828	0.13955321342142868	-0.29763002118443965	0.029994456418509813	-1.5581759402588535	-1.4445495273800528	0.8544327338679683	1.01591466819441	-0.04858157205489809	2.9169295728635665	-1.0034631244930734	-1.177404616742554	-0.8070572253649905	-0.41876795484920015	-0.5537811996963549	1.1107245779945705	0.4746407205974954	-0.3385935504014391	0.39572488026535074	0.2300195547321946	-0.7609965103856521	-0.7792235777480048	0.9289564215101181	1.4682312796424042	-1.0589518185534499	-1.0363314997117914	-2.1080241015647307	-0.23632480091102873	-1.5781620343494231	-1.456217898773032	0.5118436272573315	-0.38259892104703486	0.7265227320120509
-0.5193528698084068	-1.8694152756029048	-0.5006437362781734	0.07598962781425313	-0.5747291643038476	0.144926286758913	0.43664643832002187	-0.10423565186389232	0.26902986634533915	-1.6333759835622537	0.1461035486045473	-1.1991181301474445	0.08357996590562536	-0.33012817184317145	0.04864062671874213	-1.536203130501132	-1.4236613173016026	0.7472178702887975	1.0269138553014991	-0.0384713316579995	2.857218661574175	-1.0288894096006165	-1.1949864996804092	-0.7947559259885822	-0.45400413393478606	-0.5666434209174246	1.2188604431953185	0.515818703405235	-0.29591693851689727	0.41213412758271184	0.1617399593821302	-0.8615181649050141	-0.7888452482988273	0.873380911032924	1.4084322344848166	-1.0612214726172433	-1.0167783794405278	-2.104903028095775	-0.23021817331865865	-1.5416101906609303	-1.437710381943144	0.488022569356104	-0.41592738565909604	0.7423743864259997
-0.49703587959406575	-1.862567025917778	-0.5402825043649995	0.09803140228279754	-0.553057772601764	0.20479096316073947	0.5211489919196579	-0.11555121147473409	0.2907660197213417	-1.5671314667062977	0.08652816892453592	-1.173253586245687	0.03269697936500091	-0.364136507076234	0.05180267689132946	-1.5259455604322527	-1.4136167991768571	0.659166540835053	1.030344354224758	-0.03560628484098071	2.8256111107340938	-1.0376333907873092	-1.2158284745242112	-0.7654545689856833	-0.47580310518349594	-0.5716962971534066	1.3374988263619318	0.5321477463774567	-0.2537695838269871	0.456681513766558	0.07474332899250638	-0.979920198099245	-0.7775646690323457	0.8181307344170113	1.3391059378639674	-1.0686083410353917	-0.9962024522182226	-2.0894054455704927	-0.21910984660712307	-1.5230254449166674	-1.4070304121719657	0.459163867497943	-0.4487461013097941	0.7509948366915624
-0.45116053948802604	-1.8585302725554853	-0.5918262364375375	0.12171235934631294	-0.5288763007359021	0.25437427039725674	0.5948243760525616	-0.11533428105732424	0.3034979495611801	-1.4975952752037505	0.032373854125212806	-1.151265520228462	-0.010544728749507785	-0.3972110083696137	0.04677246478942275	-1.5225651281618338	-1.4005897434290067	0.5950458253769558	1.0373372943375534	-0.024645147081133027	2.820389743809511	-1.0490086968281545	-1.24588916012171	-0.714668202037166	-0.4858580735555334	-0.5672789292711784	1.4782019874839403	0.5357197245276305	-0.21447433735258895	0.5383637226825018	-0.006086980235100917	-1.1015817266889791	-0.7656985925721023	0.7649221456552289	1.2708901797572403	-1.077809641294013	-0.9899043571638358	-2.0785004336151465	-0.2023840972760868	-1.5133458898415302	-1.3693942204463272	0.4329282626771545	-0.4788047128282322	0.7552917036886018
-0.3689742836535221	-1.8464998450802443	-0.6555320797178784	0.14913815111482828	-0.49917196387319523	0.2785662517896978	0.6613958773959155	-0.11083444064213202	0.31674380302739824	-1.444918031097503	-0.029602220953600218	-1.1318012584537844	-0.0416278952286238	-0.4334335514205966	0.04000170713287461	-1.5236966654738282	-1.3702785948705556	0.5431570179214077	1.03469844901197	0.007444813383170374	2.839808627721788	-1.0567031046179656	-1.277969972033183	-0.6549218749122991	-0.48450684595182586	-0.5436637507516215	1.6165694982751855	0.5333232187789175	-0.18032884739102983	0.6575247804810294	-0.05714820249845089	-1.21554078658314	-0.7536812626701366	0.7123076448140477	1.19758932424374	-1.088479921067607	-1.0027170874829652	-2.0707539855007564	-0.18597886154796503	-1.510635614420492	-1.340925723066265	0.4239374353759132	-0.495050370783875	0.7565829901436706
-0.2715115166603918	-1.8367116726970418	-0.7335286417666674	0.16803670576695234	-0.4553092598864068	0.26216778006809804	0.7188907097252433	-0.10051851984665276	0.322921446618473	-1.4117191410904506	-0.1028624310838202	-1.11360067863412	-0.057691455885066065	-0.4664642792480536	0.04202938953054226	-1.5350772650553637	-1.3240100865247417	0.5011927502489352	1.021216348348537	0.06767901194097016	2.869887973608333	-1.058247899265488	-1.3050343881911115	-0.5966721893041256	-0.46533109125475863	-0.5004023968052775	1.72280204571204	0.5196321545681118	-0.14982515098300458	0.802699815681995	-0.07455216839666315	-1.309464551784528	-0.7209422112522782	0.6507252453618863	1.1212916088165321	-1.1035894246501847	-1.021606765407608	-2.0629091251598672	-0.17498861879539843	-1.5229563052375585	-1.3239037469119663	0.42959609523922	-0.48766108299435657	0.7399253948732827
-0.1821427812166742	-1.8457709386261762	-0.825544489405031	0.16784924605529283	-0.39526015418504984	0.2202888119112237	0.7646136580578073	-0.08475881817103485	0.33685018490330565	-1.3875279448781987	-0.16870388575781528	-1.0936523020823108	-0.051671054700853244	-0.4815332948919222	0.04277381838283236	-1.5529890185956023	-1.2657121838776846	0.47924260085982484	1.007126513610121	0.14705301573877919	2.9014297952031005	-1.0659275243314004	-1.3160960873170715	-0.5307453791053404	-0.44522115451068334	-0.4343446174331708	1.7954919127779945	0.507549391743801	-0.1431338278794537	0.9469067772967096	-0.06674799067317816	-1.3827415587091163	-0.6679595943600983	0.5832066816872097	1.0518909220559804	-1.1270414404672455	-1.045628907041531	-2.056845057488953	-0.17899503883182938	-1.55481586937058	-1.316547139939148	0.43578771651471443	-0.4668732716919318	0.7087386006274137
-0.111829603919849	-1.8569718011370253	-0.9256223786545184	0.14584670734035138	-0.32336305692874073	0.17603790602844077	0.8220961411775919	-0.06384262184374055	0.35518951431042645	-1.3595852845449108	-0.20837169384559634	-1.0664955988857092	-0.018327294295982826	-0.47601783818567006	0.025276195454705146	-1.5774971525561388	-1.1990307910641076	0.4775001728646515	0.9956155504398885	0.23147495916657307	2.9287361885529855	-1.0756693393813246	-1.3143623968237355	-0.4592347535469326	-0.4351119702162749	-0.34710062705309475	1.8381768452336384	0.5133037391974609	-0.16155281834340185	1.0839251924878996	-0.05456382259834332	-1.4370188141074298	-0.597919492556318	0.5392536055297145	0.9858643594890537	-1.1636206446532724	-1.076082753646869	-2.0570559408314506	-0.1905546149579942	-1.6070578109046767	-1.3230019451416462	0.43175574757034313	-0.44158889434821313	0.6781840914733372
-0.0617996024582255	-1.8685371168749079	-1.0338337392990435	0.09851966943874489	-0.252640084961661	0.14441801438907576	0.9010785981115541	-0.028321731738929556	0.3686430492420991	-1.326212231858145	-0.22031883683205217	-1.0303258176325085	0.026425401077927145	-0.46318126930385634	0.0011318863454116285	-1.612937808666393	-1.1250366965476466	0.4886720244912661	0.9852520851612356	0.31169627004309924	2.947238971108707	-1.0943436153476633	-1.316589812218435	-0.3967536993982083	-0.4264832976481513	-0.2544021815386516	1.8549165513288304	0.5307080204903979	-0.18647411148424672	1.2190354626351154	-0.026316596688368648	-1.4697123912211598	-0.5147496161824257	0.5207331503541461	0.924556257211797	-1.2170592137342184	-1.0993539154023242	-2.046071261835605	-0.19718418579722416	-1.6525148452622962	-1.3381342536859377	0.42016036101997845	-0.40640792741314924	0.6579465158240687
-0.023990809923502294	-1.8805953122150663	-1.1331401868822573	0.03799198021380967	-0.21135288160931145	0.13336086108033046	0.9784000863619975	0.01322337468719724	0.40007687104739487	-1.2955909495108575	-0.20893936730632373	-0.9947113445060178	0.08160979550505612	-0.4476818145784156	-0.023820659803511317	-1.655343516501604	-1.04316055426715	0.5048013852771918	0.9723857150737721	0.3857243406196784	2.9548430231759006	-1.1129735431423033	-1.3235170364070263	-0.34505244195443663	-0.41336721488993505	-0.16138793125945877	1.8490220658439722	0.5527458499704861	-0.21179444774802772	1.351937564932701	0.03826506189260056	-1.4704865830170655	-0.42260211617084914	0.5088938267935932	0.8665106939186131	-1.280209190246018	-1.1233115556969926	-2.015704060516033	-0.2046993863287183	-1.670620222564743	-1.3530383053506052	0.4037219772893062	-0.3635227058506517	0.6262387542842582
-0.0075691330108559034	-1.881053481986195	-1.1975222321169872	-0.023747657844641057	-0.2033027205353568	0.13885822802778394	1.039843578442665	0.04247087163988354	0.44097251961782347	-1.2778820882375541	-0.1885291230313125	-0.9847869915748173	0.15069919736091072	-0.42586803739363477	-0.06132923926106979	-1.7035175122881836	-0.9606471622668309	0.5130088876369723	0.9491079007017355	0.4552358336325867	2.9468445956368265	-1.1141931178640319	-1.3300673713579356	-0.3002426966107865	-0.3963934607322438	-0.06344166829622451	1.8310275408351893	0.5763008589454819	-0.2395132432033516	1.4821674641079072	0.12293714231821355	-1.4471917929287914	-0.33073760646959177	0.4974081269953038	0.8166214780856119	-1.3486410359589065	-1.1599022440085807	-1.982501649814001	-0.21914358488111318	-1.6680851009974451	-1.359822399166332	0.38289013774338854	-0.32026864154375306	0.5801353751263868
-0.015566970636931321	-1.8736498750027302	-1.2447039853851596	-0.08603659645353438	-0.19986298105166064	0.1477307018521407	1.0965727597803332	0.06954320143421633	0.4621384289700344	-1.2801183370450802	-0.16466083736957987	-1.0043153273641159	0.23626424730758983	-0.4014242044646684	-0.09746594269083578	-1.758032654514911	-0.8827512190560463	0.509022567852021	0.915418642045126	0.5199973806067529	2.9051270652519783	-1.1162368294431702	-1.33291665399481	-0.25219105668612685	-0.3675672718531377	0.04064914169471624	1.8127641260592071	0.5975687084416674	-0.27977039362672224	1.603272669687088	0.21006368767588596	-1.4077770475486953	-0.24130778926572768	0.4881761893085009	0.7772159583691841	-1.420101239441124	-1.1866057984600995	-1.9561927812633715	-0.23670435649342636	-1.6408118022452611	-1.365289338529144	0.3608394386200336	-0.27652140547748616	0.5352208700495616
-0.04491527858095486	-1.8492488637070164	-1.2854142002307	-0.15324744237551813	-0.1961546733199878	0.15646496126013773	1.1540583302025031	0.09159974819897648	0.4787635062809426	-1.302372844258914	-0.14585394561723397	-1.0235873670949325	0.33409380422993024	-0.3695571212729882	-0.11677146426023984	-1.8090340756149192	-0.8116090782037102	0.4912999486807091	0.8738808176701542	0.5705737145808678	2.8458310698236273	-1.1183322805559575	-1.3361164436227289	-0.2019566073733332	-0.33369900219352877	0.14282562897588255	1.7942898173481676	0.6300809993595733	-0.33703518199502464	1.6862349759071655	0.29195651574931847	-1.361892622956953	-0.1483845054724175	0.47894425162169824	0.7356053023687333	-1.4717964042625422	-1.1878589673370514	-1.9416933798925764	-0.257765474032306	-1.582020028443656	-1.3774954687149692	0.3416806344636761	-0.22650384275640073	0.48944253886141464
-0.08956758166170138	-1.8000303231418358	-1.3062526491912905	-0.23075113432602934	-0.19398891142284583	0.16556036156249304	1.2008402232533704	0.10030627981664483	0.5065224221551377	-1.325310069177227	-0.13180944419572455	-1.0345226655901425	0.43831267870631185	-0.33567645864886664	-0.132904300959167	-1.8531271636522266	-0.7531022412222856	0.46438911631080326	0.8180212600281541	0.5990051754129124	2.777575356643494	-1.0939629602072456	-1.3519005648968423	-0.16924927216799232	-0.3131428267037845	0.23872111038037666	1.7709174969954162	0.6896610481731175	-0.3997941640980698	1.7198895340936513	0.3407535057123941	-1.3203722731383094	-0.047883912163169236	0.4612111986901023	0.6947544885095247	-1.4987610568099115	-1.1661081942926037	-1.9172262258664223	-0.2839126363753273	-1.5089439969383138	-1.4008412830096852	0.32296210277825593	-0.17350238367611653	0.4430898078363579
-0.14879555445961354	-1.739180518159594	-1.304695479901959	-0.31241817568663954	-0.19823091246780417	0.18669379167678912	1.2343868509766416	0.09978740571013792	0.5203173994961181	-1.340263676857457	-0.1085911663134509	-1.052385076999311	0.5456712669684622	-0.30473956160804255	-0.1483281577987698	-1.895464809092731	-0.7116026590584231	0.4397697830529478	0.760746321711524	0.6055323121464212	2.6953973676904166	-1.0445664882962842	-1.3718945389558606	-0.15819600276065401	-0.3128175311695585	0.31853394172821387	1.7418984915315003	0.7806189203543202	-0.45322813848618565	1.715921232450837	0.3518705151211164	-1.2643789747783694	0.05771538587508875	0.4463259957905934	0.6606200415491251	-1.525990448522617	-1.149955216047775	-1.8536847316238176	-0.31305407053504974	-1.4384630080554954	-1.4244228380161457	0.2866465755965394	-0.12843726005120337	0.40132337008275265
-0.21616794610011564	-1.6772963602091984	-1.2915762095897045	-0.38617703293215105	-0.2203636906471808	0.2298077725217776	1.2784426560209146	0.10120038491543015	0.5192895522433576	-1.3499715046247067	-0.08361786742663828	-1.074305509334436	0.6355024030215557	-0.27385373361079457	-0.16750606299349544	-1.9369998854623227	-0.6843837386486193	0.4228057072165113	0.7175692146342966	0.5911496335136179	2.6119705230763843	-0.9943421838469371	-1.3813808410683113	-0.14813717954380942	-0.32693452326385447	0.36039561776659623	1.7115824883669806	0.8815090787184037	-0.49629119213188594	1.6827267092330245	0.34043799793284807	-1.1865110598156394	0.1522536660945269	0.45887256687567063	0.6402849655034444	-1.5629377047189887	-1.137492635856029	-1.7624425387701035	-0.33345729173110433	-1.3821833092614857	-1.441093074060859	0.23643697612146092	-0.10607875885970026	0.3747718489393895
-0.2871773841753854	-1.6085396556918738	-1.2789188518800958	-0.4401392727208461	-0.2583557681878216	0.26719700141175434	1.3304266535917257	0.10876070311137871	0.4963917906707427	-1.3581989496143883	-0.07017137316223057	-1.0989846839657158	0.6979630841472046	-0.2457730552214219	-0.18776161757439372	-1.9706624115108713	-0.668912151188662	0.41233844395952923	0.683416158920464	0.5573937811657349	2.5377293404948995	-0.9333338823127338	-1.4013446639883154	-0.13061503766730873	-0.33493345704136096	0.36009540829887166	1.6828587344121453	0.9737563256655491	-0.5302686639364189	1.6367672157105566	0.3077875825700864	-1.0869904303572246	0.23562846648623523	0.4816270772313967	0.6275855059400329	-1.5919072721648158	-1.0975663068572605	-1.652905044380648	-0.3362027437771216	-1.3344861493007638	-1.4587287244489022	0.180049658712076	-0.10814676480864611	0.3623532354111585
-0.3602801852490034	-1.5541389373365793	-1.265285287123659	-0.4732368106490877	-0.2968367776670855	0.2822935825018404	1.3655323690197867	0.11332210486124154	0.45523918028712435	-1.3775170740482472	-0.07146272195075627	-1.1286153560601595	0.7382534613030898	-0.23760930382685	-0.19502866113246894	-1.9998781944386006	-0.6684786124448483	0.41257330674940684	0.6485034356129025	0.512863485838061	2.483708117002949	-0.8606878813884654	-1.4259065356080372	-0.10939852819312393	-0.33014160359487765	0.3384023501376018	1.6484935676945214	1.0589006211635614	-0.5507500772778583	1.5736664192249252	0.27222336006680814	-0.9741852614200196	0.30536118226328857	0.4842674679896247	0.6031589722107433	-1.6091282320172666	-1.0448456764934355	-1.5189566315230363	-0.32497633310661805	-1.2908083093521934	-1.4750846395446238	0.1264754506696258	-0.128399961346714	0.35709903535260257
-0.41846376687924935	-1.5264509050313289	-1.2401610511282135	-0.4733501583817185	-0.3283143536029688	0.28757248150085496	1.3947382495887306	0.10954634300145778	0.41649426689284735	-1.4100680788867639	-0.0849872171486988	-1.1555620388755055	0.7563578359202824	-0.2524266220416632	-0.20454317084460288	-2.0429928855520036	-0.6884213946602831	0.42577957794780036	0.6261931978602462	0.4640715231271765	2.449356370171034	-0.7800813836441907	-1.433998347541065	-0.0816683961712043	-0.3289363419360146	0.3005564630830639	1.604474731099638	1.1289414631311856	-0.5578740471357502	1.4976926442246015	0.24115512342206552	-0.8668684712652548	0.3697317195741392	0.4666428596784563	0.5618193088620641	-1.6190107513476668	-1.000353574123126	-1.3779600287295242	-0.3099290629066343	-1.275210397745401	-1.4969449131637511	0.08268456037610439	-0.16577326324569033	0.36365342729005545
-0.45949276551427654	-1.4975133188048184	-1.2209321532984911	-0.4432083805582382	-0.34953813155842556	0.28492857347178735	1.4273432500843555	0.1075060244809537	0.37685878721450095	-1.4488366913910649	-0.11035485408838333	-1.1759233368548685	0.750643556830182	-0.28579659423002096	-0.21950973567494153	-2.0982822375185166	-0.7279517707227263	0.44748851690406377	0.6150500737353981	0.4086052220292773	2.4290953303031793	-0.7003175011622004	-1.4370473814739102	-0.052426705939735106	-0.3388244920853724	0.2401168894640823	1.5524155632306864	1.1826395938428496	-0.5648972060994268	1.4232749875096153	0.2087366990736761	-0.7696211056152011	0.4301794256867849	0.43844725836738363	0.5171852250408688	-1.628334735609736	-0.961099901948016	-1.2529577558902862	-0.2934858716202729	-1.2882132667296684	-1.5352209725355508	0.040951364578330575	-0.21557532234083263	0.3846880383719348
-0.4824052419207078	-1.4628208425742837	-1.2262798631208727	-0.4103636952643268	-0.3554913943885657	0.2824005872112793	1.4516248833480703	0.11728255072503573	0.34592832896107	-1.4847316196800873	-0.13745584510662537	-1.1767029040327497	0.7279748232969275	-0.3229748579536479	-0.21847816997962446	-2.150159961950371	-0.7642018777355906	0.4782111088772548	0.6037390230898309	0.3490783094651528	2.4068048999862723	-0.6378531013238735	-1.43645566537075	-0.029072137155989174	-0.35870505377326267	0.16138013361094494	1.486015607777823	1.21975809638043	-0.5728192622031916	1.344709015468422	0.1767404983714444	-0.675864999783627	0.4677097958069297	0.40121774867637405	0.4857235095283328	-1.6337909452367778	-0.9274117739028979	-1.1350317907659493	-0.2710499194162608	-1.3216630434821772	-1.5879146344842934	0.002040547041616042	-0.27342146870431755	0.40656866471748054
-0.4670233755127121	-1.434247709574808	-1.2455563808065377	-0.3764727232076681	-0.3578637472456895	0.2766223329015471	1.4625292353744448	0.12391651740880105	0.3410460545104605	-1.5164152943736284	-0.15765375350701313	-1.1604209849842169	0.6863304445709295	-0.34776523082116834	-0.21462486444419615	-2.1923586466683496	-0.7751970470817113	0.5212830402479345	0.5996328198332043	0.29056385705441085	2.382690483111919	-0.5917457854806025	-1.4194428851817942	-0.02892794245836796	-0.39800325658110636	0.07414394087938114	1.3959744422050104	1.2467484006682203	-0.5710676729161982	1.2686832365151177	0.14867422545267994	-0.5989438671445526	0.47582381108381505	0.3574627018257454	0.47296560056944215	-1.6218712257438554	-0.911166650887705	-1.019950407617072	-0.24370504834655882	-1.3770669730074847	-1.6447094364341592	-0.030497905784165873	-0.3381222880929643	0.41889822400743093
-0.42636541058198746	-1.4177535978141773	-1.2661233965882537	-0.3418406313607304	-0.3386955493420512	0.25355835948778005	1.4626187671436308	0.1264170801932693	0.3472976186231377	-1.5469390456202758	-0.1716895881581304	-1.1560212359802846	0.6254317710537008	-0.37644414657814973	-0.2290207004877789	-2.226594031205678	-0.7685529352488061	0.5642121496517967	0.6116595573170729	0.24145235904689205	2.3541352341010793	-0.5624612094352295	-1.3830919182073858	-0.049080394508724846	-0.44594264332377465	-0.016878010204913772	1.290295491347682	1.267082250775649	-0.556941546364258	1.208902692412083	0.13195695295700977	-0.5370183857879597	0.45809300439938977	0.3256271332551154	0.4650483642725873	-1.6129830925466682	-0.9037950692585761	-0.9091897898411329	-0.21548298215309036	-1.4443859738990912	-1.70817607471797	-0.06292049743338583	-0.40519364736697555	0.4209286606402288
-0.3912683705527837	-1.4123909289021044	-1.2855284878849642	-0.30939266313102765	-0.30022831259345234	0.2165793153173213	1.4664192363804567	0.1345871487516676	0.343038388568893	-1.5851085385063604	-0.1765819800448582	-1.1617451812863717	0.558057437853323	-0.4151690727643763	-0.24558955980019087	-2.254820073477052	-0.7555728897261877	0.6006285773687794	0.6391795154625092	0.2039159374028677	2.319397327952947	-0.5510748163514598	-1.332230715582229	-0.05879116155889665	-0.4799902425727649	-0.11256685392383152	1.1794970902168325	1.2602663332850117	-0.5260724104647012	1.1679995832409416	0.14009519774119178	-0.4839196771362804	0.4107116439941998	0.31741834698712545	0.44461764376157553	-1.6264299050298816	-0.8948662410102944	-0.8067332894630768	-0.18745491103507098	-1.5060770049112964	-1.7712535537316014	-0.10271649435903629	-0.4690697509563426	0.40850559440008427
-0.35877314711671293	-1.42843728384095	-1.300581124348498	-0.2820932976796774	-0.25359384656024264	0.17799965903483017	1.477663191669261	0.14567112048446337	0.3457171274707777	-1.6218464141651974	-0.17315860573970784	-1.1530061976256485	0.49768859103744284	-0.4510596670321127	-0.25415403650083007	-2.2705878615840382	-0.7322558180107086	0.6380606279609096	0.6725529123301468	0.17260506861687647	2.2835214842453273	-0.5618181609455914	-1.2777400695981966	-0.04851356018014315	-0.5023146912229174	-0.19596270476307887	1.0820851816137593	1.2235624353541479	-0.4788509074326129	1.1294886559069006	0.17210531790428624	-0.4639977990760292	0.3298642398222302	0.3217561318042148	0.4201645421252489	-1.6443482265861438	-0.8777227064840526	-0.733317768495112	-0.1562174866036579	-1.5562355374482673	-1.8215224540738402	-0.145937347663871	-0.5258839664956046	0.3923110811687559
-0.3053030677300132	-1.467298410792132	-1.3462342802409055	-0.27347886999972404	-0.19493922983876222	0.1371907379723504	1.479083350766694	0.15222886837292218	0.363292611488005	-1.6532235625424423	-0.16538451269737825	-1.1405331227795492	0.4557577134284926	-0.4880956669914916	-0.2667561535003221	-2.2747368317280174	-0.6943655764730556	0.6680786315644672	0.7033274463771344	0.14854298369499672	2.25115393900631	-0.5893953323805458	-1.2241690333541082	-0.03777851355376322	-0.5255482991866758	-0.25155214100739814	1.0058048453034512	1.1850771044427764	-0.4205654087603792	1.0820130471398495	0.2096043454674299	-0.48190283354057656	0.23828272043129042	0.3087710672539313	0.3784210465896163	-1.6522161454388666	-0.861620407862925	-0.6946839401496571	-0.13078304529869586	-1.5935248710472467	-1.8632934630451377	-0.19145225226464113	-0.558433302613874	0.379447196449122
-0.22701953678520873	-1.515749864088984	-1.4114353869978518	-0.27036616688055093	-0.12500130351961297	0.1088211143822098	1.467663419241903	0.15476754055504374	0.386084772315473	-1.691002931025968	-0.16160146742092746	-1.124137294371692	0.4305929074355512	-0.5306325325018152	-0.2852747074258765	-2.281509040001306	-0.6550441347449805	0.6843730310676038	0.7316710441241914	0.13039050661874763	2.2230012816230142	-0.6280780251451755	-1.1624421140065864	-0.030916834839356654	-0.5561552725928909	-0.28471554013028866	0.9392467193992946	1.1560137771214032	-0.3417018863064163	1.0234205933472134	0.2434100760817656	-0.5224517452458853	0.14168056260384163	0.28726131254136955	0.31343594597851726	-1.6630252518479416	-0.8645321826064312	-0.6914316503787028	-0.11258968104905112	-1.6221072143905435	-1.9002561098800819	-0.2331159313564771	-0.5717530844173011	0.35687639975690166
-0.139835777600161	-1.5555863372953715	-1.4763602985903301	-0.2484420996728157	-0.04764676173712008	0.09573978865323392	1.4451168499189653	0.15782215535154537	0.42426296171079675	-1.7321262229599999	-0.1680322110523747	-1.1021527880219468	0.41546733627260723	-0.5633604938566403	-0.30531756804897825	-2.2800031595184267	-0.6225130588838674	0.6831923694752453	0.7625495326840055	0.11221289755287508	2.1955880782494948	-0.6762992705061085	-1.0984689348024799	-0.016114503293856754	-0.5823749267426217	-0.3062682406183376	0.8930029517895537	1.1315475492305465	-0.2446587992622664	0.9691244661315755	0.27484949834950373	-0.5665658841387093	0.04718619467393648	0.2696414192136972	0.25006086053382687	-1.675816673470628	-0.8709270296697005	-0.7185325030378202	-0.09972274680573508	-1.6444715959260505	-1.9347378663676307	-0.26761475528969497	-0.575147266525891	0.32547142262724543
-0.06422735385674745	-1.583222304853903	-1.561071260327061	-0.21969101133815308	0.021003414264809932	0.0821412734953002	1.4028146326297828	0.16733777879631054	0.46893559693263465	-1.7680629502921537	-0.1797800183197958	-1.1012094761400355	0.41796340873229365	-0.588439042041485	-0.3196708653010013	-2.251771445380827	-0.5828364287873666	0.6588682016154788	0.7897976097958963	0.10175080930125546	2.1691238408551867	-0.7391073686751033	-1.0425385719305038	0.007806899818470883	-0.5998699878461876	-0.3112353427206849	0.8694671886371342	1.1181936360186095	-0.139466831602368	0.9186686308283389	0.30905425350856	-0.6093683350206354	-0.031216758714076344	0.25260618383963185	0.19674969827453506	-1.67981036063551	-0.8796531394231814	-0.7567164469192816	-0.09471261311807182	-1.6524457055831872	-1.9649575804635007	-0.2882843891884261	-0.5670161489470716	0.29569613805812434
-0.006529322506205667	-1.6202681076361443	-1.6407059454202841	-0.2047247511026878	0.0862792712537046	0.07136500754883332	1.3446652921946818	0.18535179791771556	0.5057515367155676	-1.8087020699765806	-0.19022781002829933	-1.1280280109261407	0.44228834128754146	-0.606280377193787	-0.3253604286720799	-2.2044283779962885	-0.5413002831149898	0.6125367555798745	0.8191447684167731	0.10456200185479662	2.1523464509889414	-0.815977532953721	-0.9894235716640104	0.05065758616684808	-0.615321525721924	-0.3007241125260795	0.8552160309756218	1.1120246839582335	-0.029108305613926976	0.8629083923210986	0.3374731527691706	-0.6581226935309586	-0.08694145413037509	0.24785348047482195	0.14614314895155064	-1.6729400564424062	-0.885633335019812	-0.7930211859042695	-0.09904376404166595	-1.6455593935440178	-1.9844043182243027	-0.28274159050168096	-0.5588560212647603	0.2607156332615017
0.05011515635063746	-1.6698788692932758	-1.708664241836321	-0.18477119063146047	0.15685418636613094	0.05436463433663648	1.2885566586365447	0.20717382531230286	0.5380301644820363	-1.8585927112074068	-0.20408597588636423	-1.1737626186951717	0.47248846326440985	-0.6302098718981624	-0.33181923519052525	-2.152244372788256	-0.5096206146664276	0.5526435703395757	0.8666839667821996	0.11564879956275882	2.158738620095669	-0.8998214472320383	-0.9410988336084518	0.11521206062275184	-0.6313694387437416	-0.2836940481751754	0.8552107586272456	1.1155966621084072	0.07119433367652235	0.8175289428895652	0.35727126593570546	-0.7089580006901498	-0.10660928069749687	0.25167733209075516	0.08085517420023788	-1.663080136796852	-0.8867298577871445	-0.8385438701046277	-0.11191069828498237	-1.6275277652326199	-1.991296927605753	-0.24783956967402573	-0.5487936596534597	0.21963936585457114
0.09751127657801573	-1.7147690939145366	-1.7760844338802033	-0.1551307585484638	0.22423038478150675	0.035340088704209974	1.241895170378721	0.23491453531162843	0.5541905985143	-1.909061572534883	-0.2252978964227082	-1.2213802905605458	0.49202533229635925	-0.6702954233168181	-0.33812561103921646	-2.1037357368943694	-0.4824016942566244	0.4895924327218674	0.9330949074760383	0.1351153206678664	2.1754954695727533	-0.9781920579864792	-0.9059652188717561	0.19535447911464615	-0.653339398670699	-0.2596733919329784	0.8783300062579281	1.1336251283587089	0.15518240991977075	0.7774338951416584	0.37453139740500674	-0.7446349283549807	-0.10365739901228002	0.24890963677811317	0.0069591975691222245	-1.6644038326235306	-0.8916780319556972	-0.8945169954998384	-0.1248830646345204	-1.6043152703000536	-1.9858150205787033	-0.19648526177451092	-0.5359256066044114	0.16932817393794136
0.13284651108405526	-1.7502321283965152	-1.8409426776743605	-0.1222076017473465	0.27078565761338974	0.035175123110491174	1.2006488105054562	0.26587402366657653	0.5549685240035467	-1.948990108486078	-0.24572114085330812	-1.261241446989376	0.5069115002831386	-0.7128432321936223	-0.34370882743139636	-2.057209418246307	-0.46151870753653323	0.433730000767308	0.997082908370932	0.16508701343537635	2.185046750532357	-1.0347101071361375	-0.8892539500729463	0.2877534469043761	-0.6801846211554794	-0.22854517907180258	0.9105440548379653	1.164419771620217	0.22471672420487923	0.7341706065660212	0.38091579012053345	-0.768403109605083	-0.08938102577104975	0.22115252893224632	-0.0330414432649206	-1.6690593677017524	-0.9025280786660709	-0.9503495320000509	-0.12739656604684962	-1.5829557187675856	-1.959846123126334	-0.1358064463852545	-0.5256560299681656	0.11321955110924402
0.1733716367873132	-1.7834390238539963	-1.904238990193593	-0.08113648678133425	0.30252835861458255	0.06210910018231901	1.1589794902053465	0.2943622641583279	0.555088204848046	-1.9727911802957714	-0.2673663999092909	-1.2988172968967462	0.5234263947962854	-0.7535963289675988	-0.35436833961633873	-2.006931160090054	-0.4499803089210549	0.3818158027398818	1.0512951868096885	0.2001245972540308	2.185182317100816	-1.0597003018886384	-0.8859222492118393	0.3754735453678323	-0.7111377423737558	-0.1875334467212629	0.9449303109490954	1.2078712456230283	0.27648731883843947	0.6852788901562722	0.37533872613502195	-0.7838524274176493	-0.044692952457165015	0.16132410334090735	-0.029853294420549514	-1.665023709693585	-0.9216803691862507	-1.0052494954967772	-0.12843401797207266	-1.5641727726098797	-1.9181873716368187	-0.0599822579957621	-0.5117187473904037	0.0684030056945277
0.2231313791309876	-1.8057539742978288	-1.9752449573899729	-0.04278571739846533	0.337029048931532	0.0978442146055443	1.1159826298793767	0.32830014851447176	0.554972044028385	-1.9907856683638054	-0.277571522046796	-1.342038779425667	0.5285676761204825	-0.7946011231706294	-0.37479404936347505	-1.9574384554060373	-0.44107448291861473	0.31938673413320073	1.0966113579008365	0.23676703812432393	2.1650979245797406	-1.0352940247301772	-0.881791543166847	0.4365623748498647	-0.7452562393673858	-0.14514153058404294	0.9818420219325386	1.2468850835055987	0.3034542330410727	0.6417115784709033	0.36242610627505745	-0.7859037891189025	0.023405250320636978	0.09165550719167312	-0.006973012880779778	-1.6611914488490296	-0.9480475952259398	-1.0602853615920012	-0.1421739300549057	-1.5482936929747146	-1.8800759565716334	0.037211365798897354	-0.4921617933361488	0.025006875380386755
0.2540737578046072	-1.81475770449713	-2.017059952893387	-0.000720630007843119	0.3854470835859173	0.12488519638681136	1.0787929853409524	0.37011495221629814	0.5649794746434416	-1.9866475630938047	-0.2792615422733893	-1.3870365360265635	0.5135912413623631	-0.8303385103076362	-0.3970808312413378	-1.9077755947352544	-0.43871874829861374	0.2607567298438659	1.1294849734568113	0.27039004995562793	2.1204102539222927	-0.9589338644261005	-0.8825830105659787	0.4841466250649925	-0.7725310187755677	-0.10958035454361348	1.0110561042863828	1.266713207114725	0.3098053193766466	0.6116252915196903	0.33414176180278304	-0.7851345284809327	0.07293831291290191	0.04033291182862498	0.04559956156290048	-1.6629703668990299	-0.9766954043321409	-1.1074763673463355	-0.14837333790075133	-1.5364201054158801	-1.8459871012703233	0.15209467403110272	-0.48273350970117807	-0.01522782947479237
0.26041339541886155	-1.8199607081859313	-2.032774505354527	0.04227303688471745	0.44393987072207874	0.14714663447978213	1.048664001358677	0.409813218602313	0.5913585407810548	-1.9523758309797157	-0.29749209379461494	-1.4403567951931504	0.4853691390705287	-0.8587000684366786	-0.4206366870673919	-1.8508527452957868	-0.44154458517094175	0.21432689534223237	1.1681520539775883	0.2946603713629546	2.0673421044873868	-0.8536771745790181	-0.8895743059249759	0.5200560770037231	-0.7916066825390264	-0.07727079793282121	1.0419520657723114	1.2730051737287422	0.3021982973173058	0.5865233834464475	0.2950280767796082	-0.7943804496103809	0.10753631792095483	-0.006227550202619947	0.12619596434860295	-1.6677292148222604	-0.9996256304372493	-1.1435936544713265	-0.13797351494302684	-1.5248599510690024	-1.8124370818815692	0.267659245981495	-0.47303584653377884	-0.030322522863355676
0.26375727942059957	-1.8281279314546102	-2.035522171042429	0.07244533140544462	0.4856643582730563	0.17757164019707317	1.0273245672685563	0.4460230093570071	0.6176566463473889	-1.913962510342031	-0.32502642333249543	-1.5035622509486697	0.4480575653688925	-0.8793611443521636	-0.44493697174573643	-1.7961816267478572	-0.4426571605014523	0.18333452854283083	1.2287775262076104	0.31995751406059164	2.0026563109433377	-0.7341108079969935	-0.8979864737100337	0.5329540440944276	-0.8066995612360002	-0.05114477659229747	1.07299565301278	1.273419778335459	0.28098180453887867	0.5606134139499708	0.2523185310336624	-0.8193074529753732	0.15022882163276738	-0.05258998292699849	0.2201135157223689	-1.6817829902699013	-1.01364085000963	-1.1747340947133877	-0.12314554352398413	-1.5177477827447468	-1.7883428843749685	0.37085911316914916	-0.4561063789958199	-0.027049779606543152
0.2586498401576708	-1.836923402667034	-1.9997977551141048	0.10434835861288252	0.5122663875533708	0.21345834462533747	1.0224188437776416	0.4751122057348267	0.6348238074833836	-1.8806417064591792	-0.34633367834316	-1.5545865245913602	0.410455568142072	-0.8873862797713139	-0.45918746691815715	-1.7571535152499524	-0.4505966652074397	0.17268953128269832	1.3029050903535315	0.35016975587163557	1.9262090905660219	-0.5897981616068138	-0.8984764297190198	0.5391444716302518	-0.8057445269111572	-0.03786538117581861	1.091280157182267	1.2712875260723453	0.24198058983927603	0.5384437287640086	0.1967659627320646	-0.8401415952537304	0.18917902244778434	-0.08079501420506469	0.3316721573683209	-1.706984867399304	-1.0147051221073355	-1.20582298569395	-0.11176731062052118	-1.5203843091747369	-1.7582017505163463	0.45782451229688076	-0.44775975779105853	-0.01805084882828764
0.2383208576923083	-1.8355245964718452	-1.9441015716033516	0.156313934496002	0.5393091442149797	0.24215344087335683	1.043971301732377	0.5158833982393828	0.6482949425392477	-1.8366691130850292	-0.36188186442781783	-1.5791553495307942	0.3732499597807057	-0.8923873982529751	-0.4674293577828035	-1.7314741409138439	-0.457872803401809	0.18425493677343283	1.379999356365488	0.39300902732610693	1.849942625613318	-0.4167589869984754	-0.8833631712879804	0.5259879485300194	-0.805390038187962	-0.03391197338007325	1.0989408793732316	1.2765725957843366	0.19680890832290218	0.5187422311925787	0.13218894397138242	-0.8564587968629803	0.2072806440215929	-0.09977753776332252	0.4455794019962938	-1.735783322945585	-1.0025650486118638	-1.230819691224598	-0.10197477659463468	-1.5266668013496947	-1.7157871319828288	0.5288335101884394	-0.44223540522604	0.008625348248667963
0.19694372866805934	-1.8252053636721073	-1.874257528891978	0.22374275682689237	0.5646130936300751	0.2711561756610147	1.0843902645662684	0.5701717009422788	0.6611923135464824	-1.7773702038960615	-0.37023663108646326	-1.5841993983484095	0.3355576957825448	-0.8902789763110347	-0.477192010445701	-1.7111263208297374	-0.45605507469280643	0.21920823278590768	1.4610958711212447	0.4547475549770529	1.786444066562742	-0.23214124389567034	-0.8662071731887057	0.4689365705813914	-0.8162499044844305	-0.04101563117479564	1.0814261380667034	1.2833019474779674	0.16321367782560345	0.4948804173827157	0.06454036418041062	-0.8756804504963609	0.20777343749300928	-0.11912311505083639	0.548811661577031	-1.7643719242754412	-0.966439691390615	-1.238388060071991	-0.09092970914683196	-1.5329308562768902	-1.6718345859488903	0.5896420900954455	-0.4331510985324759	0.053726867225881894
0.1430934542510246	-1.814490438797304	-1.787651296888722	0.2926668973228755	0.5900892021784887	0.29747041712400557	1.131162895709978	0.6115438493329032	0.6749239304403748	-1.7012367300859537	-0.3672249283749703	-1.5929668593489639	0.30442350895440967	-0.8802147269376549	-0.48691921411563144	-1.6902311656548672	-0.44869536276469085	0.26515247260036195	1.5394375912871117	0.5220330717662119	1.7564304499215109	-0.04884285890091653	-0.8535474636949747	0.38797870621329256	-0.8133514378653655	-0.06224083042532682	1.0386832097789183	1.2766637176759228	0.144177220634586	0.4692024655226132	-0.007427888298173618	-0.8994042513250416	0.21108637578104594	-0.1295290836283514	0.6494562070124197	-1.7979098565865137	-0.9061309391873067	-1.2332612517010635	-0.09169303759587798	-1.5388077290010804	-1.6251728926879312	0.6482168665183283	-0.4279624343078673	0.10733751867080843
0.11497734465832643	-1.811085404361871	-1.689516297761703	0.34133666990334016	0.6161093335881881	0.30304357907397794	1.1733477955085028	0.6478034754537589	0.6780813927202568	-1.620080404592899	-0.3450899967917947	-1.6127835282040537	0.27551851891417056	-0.8763115928928865	-0.5001133292976588	-1.6725264352318607	-0.4396641761616302	0.3153178949896446	1.6171076053701037	0.5831073968342648	1.7724601696223168	0.12021237161644345	-0.8320760838242431	0.30236683367368306	-0.795276683437987	-0.09183680535383223	0.9973163644173842	1.2552956340989927	0.1283289079731316	0.43073954183747654	-0.06393161975869868	-0.9369402255316336	0.23077859806457418	-0.1261673003951084	0.7402706268443304	-1.8443328377860617	-0.8255871954120402	-1.2316772834840863	-0.1159339874584084	-1.5459475531969786	-1.5772613994631266	0.6964429226506585	-0.4287415628016582	0.16867807799849155
0.12136736956575797	-1.8086522451985285	-1.5812811271892058	0.3661598233495215	0.6407935101233386	0.2838852775547519	1.2066042168075153	0.6911924904278698	0.6760010580408697	-1.5348312561265691	-0.29787343169189695	-1.639082351538238	0.23837570482851902	-0.8885426288294365	-0.5237507178075356	-1.665283462061853	-0.42061458822561965	0.36859048861258	1.709367235503175	0.6401282910045563	1.8448034202453776	0.25771387796982087	-0.7964864331099525	0.21727207315312996	-0.7768015652761753	-0.12796720973566025	0.9612324121290413	1.211256423895451	0.09911895137420453	0.37897960740565306	-0.10501258858375033	-0.9880861956407735	0.24652359343349056	-0.11392248825382781	0.819113547765628	-1.89740658338307	-0.7244951678455772	-1.2425963543289327	-0.1505115010149302	-1.5593652602558945	-1.5253236045583867	0.7300148571713769	-0.4285467806782105	0.22664348169533904
0.14110544650204587	-1.8031958597423607	-1.476341250647953	0.38819723828988806	0.6583399689911202	0.24177892439031795	1.234254096974054	0.7355166513905453	0.6854769649053549	-1.4467780885168462	-0.25720461162374897	-1.6763413910399847	0.20040479123187122	-0.915725951167395	-0.5516490752719521	-1.665850648684407	-0.4086426508663276	0.4234277762275383	1.80814801219083	0.693426060426416	1.9766645024997218	0.3568763898892377	-0.7537509624492154	0.15946988833067952	-0.7556365032736482	-0.16119299004665005	0.9238092833530829	1.147029158611018	0.06315466486284227	0.31725891582604077	-0.14271576823954119	-1.045100243693404	0.25647216658416366	-0.10530349842161306	0.8859424611250544	-1.9438553927938709	-0.6188143307149818	-1.2518892802883013	-0.17258476677353915	-1.5786828865987037	-1.465542753593104	0.7429403300286773	-0.42129839910565464	0.2695943408180765
0.16900168426997197	-1.798791182169919	-1.3753062022940141	0.4099425648423212	0.6591422305523827	0.18561036899371378	1.2533861098583823	0.769724233022388	0.6818724594710186	-1.3816133802751165	-0.2344326724167042	-1.7215491680221373	0.1880460928426367	-0.9517697525658602	-0.5744498675478255	-1.6756573053883568	-0.4199303282805641	0.4761354296261732	1.9007554901168184	0.7452482230289836	2.1412628569979706	0.4299584811685483	-0.6988758894427479	0.12236710096335661	-0.733908429769577	-0.19676196373559138	0.8879204079546671	1.088907060062851	0.021767592333472825	0.24312528070040923	-0.16339544726069058	-1.1019614258500274	0.3078007539039661	-0.09897127558536363	0.9256030327490306	-1.9810480169971387	-0.5195605913172828	-1.2572597760772255	-0.20298716892367485	-1.5926767576501875	-1.3964894346325807	0.7367209020708084	-0.4029350035950795	0.30534071206391333
0.19754379552316545	-1.7948516163348358	-1.272437789486276	0.43137400536592957	0.6429523856551477	0.11455032486678222	1.2702643920011325	0.8001882992078462	0.6461758875866402	-1.3500551027109686	-0.21959516150425434	-1.7655324193915447	0.20301075367406013	-0.9909579479331014	-0.5880410114510745	-1.6942808781399006	-0.4367704356306327	0.5287669113091722	1.9747431154954747	0.8082469404453102	2.323320542282592	0.4892741608162317	-0.6235131174758984	0.08474222934602474	-0.7142614135934391	-0.24249127343608418	0.8366784540840634	1.0392729657159254	-0.024046758633524727	0.16595141447746053	-0.17209047047936488	-1.1493251978224814	0.40797932375664503	-0.08712252205781765	0.9499711170828409	-2.0136787333879744	-0.42768304078723063	-1.2546026459617632	-0.2567870640865667	-1.5960185088070804	-1.3204013134803492	0.7303021928892519	-0.38837193164198586	0.3469156832052155
0.22780823607040496	-1.799568682387592	-1.1829553181840715	0.46461104819587085	0.6304364166629209	0.024773373647062114	1.2904028654632067	0.8347300709421853	0.5893767667971378	-1.3332867199081206	-0.22145851713870343	-1.80730155758907	0.23333646420235965	-1.0404329077921637	-0.6026247271573778	-1.7150796115889364	-0.4598524562199476	0.5809826223776577	2.0139899423377807	0.8651385843832546	2.523334635771266	0.5417084824885887	-0.5224728817457888	0.05530662210740861	-0.6917951694540083	-0.28060617936429766	0.7730781156190891	0.9862309126236808	-0.06841195299617528	0.08815750112282163	-0.19058015432483963	-1.1963092706338858	0.5218048573672596	-0.07961626833085636	0.9741479124859888	-2.037779683012749	-0.345241114742463	-1.2375304678125043	-0.31767621407181645	-1.6007430535461349	-1.2312651310289224	0.7273361467692541	-0.39080463603483306	0.390044650804514
0.2672110993347237	-1.8121822350260874	-1.118858992084999	0.5050718292169478	0.6313660759828384	-0.06824492856276206	1.3000259869995068	0.8796991601728361	0.5329542886653248	-1.3234012462075633	-0.23526468237441148	-1.8523455898671926	0.2625397270522468	-1.0957370341965893	-0.6249646825246906	-1.7305326111204054	-0.48473653544318773	0.6207728223330193	2.01883582193567	0.8997417438098552	2.726528381501977	0.5878379724177092	-0.4119124238718378	0.023290427004460587	-0.6812647691473328	-0.31589833653105154	0.7174073891122783	0.9422008146092974	-0.11536882743094856	0.011247654968850412	-0.21256362284676134	-1.26505454341556	0.6410999105962676	-0.0866038738731659	0.9966881248156932	-2.0455475175468685	-0.26539306398344525	-1.2222250234437195	-0.3794678628863248	-1.6108190094481585	-1.1416275318255331	0.7120980848277683	-0.3986995284852154	0.4217390542085826
0.3039113714195552	-1.8258023727678203	-1.0777582944207276	0.5331428311558242	0.6379425548755905	-0.15612254618993154	1.2875594599659557	0.915472158600583	0.48727492633975694	-1.3327119830650649	-0.2605326514545788	-1.893637732622544	0.2833207076718073	-1.1352644739247317	-0.6457838760937523	-1.737755732758624	-0.5072753267631456	0.638844561867663	1.9900644113858281	0.916127801044033	2.919916145447495	0.6316946185472455	-0.30652288633888103	-0.013683082358098097	-0.6784705639174428	-0.3593351375689223	0.6721126442102971	0.9107910985795826	-0.16471576014941264	-0.06003776365508366	-0.22186182270280427	-1.3451759975549071	0.7758716063137173	-0.10606732574810054	1.0274962698151333	-2.0429614678952346	-0.18281292078313188	-1.2140333771618348	-0.4358698224307719	-1.6323260589627246	-1.0646787699796345	0.6767418881879891	-0.41170019915022904	0.4389265221967408
0.334294909205212	-1.8285652753270512	-1.0583770130519883	0.5443598971581114	0.6476626595427311	-0.23807923656144947	1.2639045490865426	0.9364733681995651	0.4682914323872415	-1.3578053419582348	-0.2932540430725424	-1.9256355835904624	0.306746897155879	-1.1761926645623981	-0.6570424762598244	-1.7383881458427712	-0.5409712115383593	0.6267967355112342	1.9306544073057719	0.9090477605388187	3.0972988381592	0.6867196125830307	-0.1958757439402629	-0.024895463155915256	-0.6796090982872339	-0.4087215444216919	0.6516084813743286	0.8908126238493395	-0.21210528133852707	-0.1312151740689827	-0.2176024676789284	-1.4190398122738448	0.9202503351521454	-0.12865209669794003	1.0750156283404846	-2.0423674190364327	-0.11240970898643543	-1.2025800685159969	-0.4931700635202298	-1.667338392463077	-0.9995881401260356	0.6148859232448592	-0.43864644099400196	0.4392515701664654
0.36087649668752364	-1.8188638775217139	-1.0617056409823928	0.5531748631342579	0.6513365354477396	-0.30642403618635383	1.2305925563445872	0.9707806205637313	0.4730082656704552	-1.3947765956078888	-0.31837467705603245	-1.9463386096478004	0.33262206339285083	-1.2243434770772998	-0.6655927733632772	-1.7404243458177375	-0.5892611595691845	0.5977530951035199	1.8466071836859541	0.8833628671441417	3.236250462751727	0.7494944496232516	-0.07967325417821586	-0.006567819865115262	-0.6911445783855568	-0.46270076624821704	0.6586734281987556	0.8912317845506357	-0.26027608695781074	-0.2114892759503803	-0.20327934245158086	-1.4827996843825209	1.0614625000009772	-0.15241089853849119	1.1165093855499748	-2.0393907176896087	-0.056643693962077066	-1.1855547533317368	-0.5470332179468547	-1.7106843619519285	-0.948821564947894	0.5281429775761279	-0.4615892885558489	0.44170946714300996
0.36897052823693705	-1.8003704794870679	-1.088063231246759	0.5776579733825467	0.652476228910306	-0.36541038226486433	1.1885928946892055	1.0099248349377132	0.49085127157538766	-1.443855638751249	-0.34989572097459504	-1.9483711797782575	0.35477274415145393	-1.268095056266977	-0.6677906109271827	-1.7508861030707366	-0.6320195710976153	0.5690903132739861	1.7462351033019623	0.8579616062037813	3.3225283133812282	0.8114192800392377	0.03305808570478208	0.029833882937909267	-0.7131395610459166	-0.5037397903685497	0.6701355135691325	0.9183678838649634	-0.2980591700189774	-0.2921314058067154	-0.1868079804311455	-1.533536368382998	1.1860367862604053	-0.1808233890904191	1.1377849655047454	-2.031706824842058	-0.018703084764655598	-1.1524835589317026	-0.5833018624871749	-1.765876263127971	-0.9073648769255875	0.4372475673393996	-0.47116676700878024	0.45789952766242437
0.3543353099005621	-1.780735128007715	-1.133235426594144	0.6249065397769464	0.6674885053356453	-0.4237145733206991	1.148834614565859	1.0382694323152337	0.5167903346082233	-1.502875887652675	-0.40981343808512094	-1.9404153229628947	0.37804979723070153	-1.294235111000446	-0.6606582735423789	-1.7678988658142287	-0.6724483647978412	0.5331531326012128	1.64059332876779	0.8419920219404988	3.3532361951760814	0.8738873755585395	0.1453409273949385	0.0801379434840378	-0.7439175231303791	-0.5249143049037509	0.6801371584392355	0.9789047125401608	-0.31060172544095005	-0.3596845407282854	-0.16675931696908924	-1.5613333056665717	1.3041169328123567	-0.20074890934804362	1.144676680589994	-2.0280004765273567	-0.004904405402630029	-1.0940501278740264	-0.6048521849989239	-1.8210543363681915	-0.8811115938527019	0.3515983511774163	-0.49460693063049366	0.48187292860756414
0.3224905406127755	-1.7645672886598578	-1.1877125417927612	0.6872826689494018	0.6994481268448194	-0.46950813043123435	1.115661550431261	1.0546623362903185	0.5262732815223853	-1.557266892527307	-0.49336110467157746	-1.932374034128038	0.40034568975189605	-1.2964310798742313	-0.6590028055708563	-1.786547961963787	-0.7075441096133216	0.4900812012305331	1.5390577574902458	0.8260691113722298	3.3444284763040857	0.9317136957733245	0.2548272509414969	0.1263498579562832	-0.7690611997438239	-0.549886274264451	0.6838805257865064	1.068404634455987	-0.31071513769694276	-0.41330061625110187	-0.15240371299972924	-1.5813390134117302	1.4178546418439069	-0.20374763885203068	1.1395543881133707	-2.029343543512475	0.006047000555144172	-1.0393516751267984	-0.6219110997856213	-1.8585741355641978	-0.8729654425913459	0.2723214997263659	-0.5425937861071235	0.5189996405467501
0.28666975582703114	-1.7448833434169	-1.2498231198990162	0.7615995458017122	0.7370717838401596	-0.5064292137174132	1.0949025291896568	1.0699969716074977	0.5302473895647346	-1.6044684619833514	-0.5900909290254619	-1.9197372145779092	0.4062758241647678	-1.2886211639958671	-0.6611297451488299	-1.7958186273094234	-0.7161992144145197	0.4474631263321848	1.4471419768995992	0.7963523287851818	3.316444250111906	0.9743655499050323	0.34578946845599545	0.16309961692598077	-0.7824358507471937	-0.575622413179359	0.6750335252108431	1.1744522918838414	-0.301805974920652	-0.44612311118990017	-0.1546029878159792	-1.6118037071385207	1.5008781439193584	-0.2189817505303051	1.1360421108031558	-2.0361880194943263	0.02416726964724608	-1.0013786145878334	-0.6237287492968865	-1.8872302278985438	-0.8770029700194588	0.19691441157249837	-0.603937722091671	0.5466287179733085
0.26326714847787913	-1.718514284695202	-1.304605002175668	0.8392994165202385	0.7748125090461557	-0.5358020064585494	1.0747053969822542	1.0853667848302038	0.555661968896676	-1.641199371135	-0.686773086142186	-1.8956596237505643	0.39845793683820196	-1.2811504924784043	-0.6618564495046377	-1.7888308881195645	-0.7101296720011261	0.4077110122346415	1.3732143252783429	0.7511003863269051	3.259986936465528	1.0071831969624419	0.4171685211805479	0.20997781034585755	-0.7913230915604712	-0.5876268930640733	0.673757616903745	1.2878352615843736	-0.2953624785987141	-0.4540757156918298	-0.16274587242044836	-1.6520961986311733	1.5474593248264066	-0.25052970510762784	1.1389964620656063	-2.0409468674175573	0.046424838928696074	-0.9729374811297348	-0.6002089550409132	-1.9229938792452042	-0.882690682429776	0.12203565038375501	-0.6627826448753882	0.5585441750552542
0.24874644671690604	-1.674432799139645	-1.3399960791123924	0.8977519703323914	0.8074642102712687	-0.549253390141003	1.0354966566835664	1.1006721052261115	0.5924427084312269	-1.6648053807434138	-0.7653590266787724	-1.8687841342847964	0.3857342467213722	-1.2738403236693236	-0.6686768357513386	-1.7735707320397633	-0.6986382836108815	0.37398598513679715	1.3231122483467064	0.7063762156507106	3.186780989497729	1.0324505677880633	0.4659153751823092	0.2729013930493519	-0.8114872442269178	-0.5976663655236836	0.6898277347551283	1.3963295418013133	-0.3058888161363775	-0.4418187840047515	-0.16958032770385745	-1.701358466408874	1.5646485466066025	-0.27531165836699273	1.146637392129282	-2.039297090423819	0.07129471244996913	-0.9475330678035924	-0.5585421866620336	-1.9570520851738642	-0.8875738828873176	0.05404367752988133	-0.703483820074972	0.5762214413539548
0.24145861185832312	-1.6187964107955495	-1.3625583668581127	0.9341976259014244	0.8315113980131426	-0.5494228142642823	0.9938489475001573	1.1257510203739747	0.6218806761532523	-1.6913338401174258	-0.837449222805966	-1.841189591988289	0.36991008924109486	-1.2717282539385566	-0.6806975892661842	-1.7543005665385092	-0.692025511928131	0.3551747451961871	1.2964998930632514	0.6657270175776695	3.111870190229613	1.047192639197073	0.4982524717754063	0.33978287159101195	-0.8448592296740539	-0.6036432631083757	0.7071157650814692	1.490453899715132	-0.32621481268256786	-0.4155247853170348	-0.18099892543126353	-1.7510102956634959	1.5622772829718659	-0.2908758188900454	1.1522591612581894	-2.040675671199409	0.08677503387113931	-0.9132153185345766	-0.49774581693026	-1.9832790701155438	-0.8896169690557609	0.0048721941968021595	-0.7227299515918102	0.6023633130012271
0.24450933342703224	-1.5630871318060466	-1.3729966392807849	0.9635677672373782	0.8515025165740413	-0.5542826114846584	0.961543415335947	1.1567984534927374	0.6462955684311393	-1.725835466968738	-0.9054183696113901	-1.8183436461086475	0.34909378684144426	-1.2779951551431477	-0.6967949769721455	-1.7260461649360075	-0.6941775355721226	0.34975385810009085	1.2967118003393963	0.6281223805332401	3.0420000024614695	1.048678302948996	0.534618514319322	0.40386995633738343	-0.8930988892175462	-0.6073666402730078	0.7230329848299364	1.5729374359788313	-0.3509218826732047	-0.3841664016698395	-0.20057432722400076	-1.7904546279912068	1.5404675125042315	-0.3116924710285716	1.1415204132340655	-2.0444982464647454	0.08270223502104543	-0.8791131389045581	-0.43201522462730246	-2.0088284862019647	-0.8791657975018026	-0.01648333786717838	-0.7280926764373714	0.6379182176347602
0.24438107486258226	-1.5171000765205682	-1.3649917414967923	0.98519974605718	0.8699786347617415	-0.5812968420885658	0.9329148603131332	1.193207585712078	0.6461547674376104	-1.7642696871279877	-0.9562923118170434	-1.8090529139886933	0.31686070018828966	-1.2815298625164009	-0.7283055868198197	-1.7011523440721354	-0.7032400623253396	0.3566093125073316	1.321688871171088	0.6042972543706631	2.971534143407674	1.0298857651914592	0.5682257276434063	0.45086748330011944	-0.9512308693659637	-0.6040136514127111	0.7388447576108753	1.6402765138609279	-0.3793925593812185	-0.34872770786571794	-0.22671043490318749	-1.815184385038771	1.5037178053091034	-0.3412837074547079	1.1149843876860834	-2.0373373748950536	0.0711749242484953	-0.8619378622322997	-0.36625932861885147	-2.038802841751306	-0.8672253433561959	-0.00508723254050158	-0.723123660139204	0.6991430064526778
0.23170179963407378	-1.4779716838695607	-1.3386293892468324	0.9918262288879133	0.8910509126798782	-0.623759877617798	0.9088894731474337	1.2328530852398043	0.6326801123569075	-1.8081795819374407	-1.0021655275060593	-1.8152360563995593	0.2763112966450781	-1.2833537569298439	-0.7699510637565365	-1.686635202467879	-0.7168939210762948	0.37937513401804435	1.369000169258396	0.5913865922729193	2.9098718951480405	0.990526762808417	0.5876317544916413	0.4788661157934719	-1.0161106466217873	-0.5790533785247792	0.7443016381804891	1.6882202971189326	-0.40806905833158946	-0.29308747848074007	-0.254697830877065	-1.8259195158648023	1.4581856402075453	-0.3769336976742771	1.07537695187618	-2.018834690059209	0.06040780783144904	-0.846608986381016	-0.3003642622301878	-2.067998223582695	-0.862978268628755	0.029745271581215378	-0.7152660663933108	0.7809126080419325
0.20900003372638215	-1.4404642403330767	-1.3090146008359753	0.994332957590329	0.9104325879088305	-0.6627274259720075	0.8913597702012963	1.2740493441027994	0.6327258726798042	-1.8554264336902109	-1.0327245599110233	-1.8421649408775107	0.23798716524753036	-1.2809498640929253	-0.8156377258914029	-1.667376380699076	-0.7423786865108422	0.40904084343678554	1.4284021768374662	0.5702290472946088	2.8777878072794367	0.9413224663081519	0.6038681428509725	0.48849732714840444	-1.0861409365028558	-0.5503619308237029	0.7433789772146121	1.7074151235815358	-0.4369219763468369	-0.21253335531406395	-0.2873900046224132	-1.8203670320291974	1.4177131466887474	-0.4110890381253485	1.032528231407832	-1.9944464015842533	0.051520444729831125	-0.825356631753816	-0.24464972001830748	-2.0732436205710307	-0.8635582656179652	0.08096981496298059	-0.7148599249444196	0.8511274222142788
0.1744160279549795	-1.410773450770696	-1.2782283639689243	0.9842188522171046	0.916272225710981	-0.6927154957924201	0.8685199071517143	1.317667015462829	0.6311911418503405	-1.917665208912748	-1.0360135992750856	-1.8736395207260295	0.20982000794694705	-1.2746355416335844	-0.8635045010936914	-1.6365327721646175	-0.7836275474734631	0.4512082356842876	1.4834420931283379	0.5379057183552349	2.863619046836567	0.8998569257693976	0.6052965530617868	0.4819488989840023	-1.1453947691987958	-0.5243294812653271	0.7260224063593778	1.691564470540141	-0.472382208387122	-0.13275129083394327	-0.3238868310034684	-1.8080440683478691	1.3914145644022706	-0.439374224122861	0.98904188117061	-1.970051656056485	0.04219078673046457	-0.8067145442770789	-0.1955942696353995	-2.040582036160355	-0.8592887393941678	0.1444617397191717	-0.7162772757150397	0.9102015511777208
0.13687749453820544	-1.3824189897074404	-1.2391181762830639	0.957159260815551	0.9082048487236944	-0.7165730874678629	0.8274063012810359	1.3690033055936741	0.6292340080402911	-1.9936384530575186	-1.0256914757372775	-1.8986426250978905	0.1958365076735768	-1.2668912859541046	-0.90315419972641	-1.604801516565863	-0.8296923448432689	0.515732026470959	1.5511564634829944	0.5067923152019957	2.8455270720640535	0.8736582433380933	0.5842246757829981	0.45707779975975293	-1.1987849413675336	-0.48419108554816714	0.6942406903462082	1.6615534755462722	-0.5133912400631828	-0.0683623964360283	-0.34188005407818667	-1.8013327623973736	1.376255066227116	-0.47296848153781035	0.9517989890869482	-1.945495484208389	0.025093324589404477	-0.7753444755065212	-0.15306717526974944	-1.973516547425478	-0.8460236469635269	0.20497834946123933	-0.723140237341199	0.9690218755620632
0.10330123463034006	-1.3508365143475976	-1.1907411646307255	0.9228715716946837	0.8913573559371836	-0.7178705195698166	0.7709827628795546	1.428225309546582	0.6340458819941368	-2.057381993832784	-1.0115689733822324	-1.9249770451068635	0.18235143696369768	-1.2566592382946884	-0.932676121068679	-1.5752709450626163	-0.8721530249452247	0.5896439812097685	1.6393978518702912	0.48680161259903765	2.8224314584920576	0.8612555379862161	0.5625309312620341	0.4151221149828208	-1.2528465568825582	-0.4326603253545094	0.6661074394095333	1.6061149167053146	-0.5648089965669894	-0.020162732631326327	-0.3213395696656606	-1.8079799632947047	1.3640425705938974	-0.49450652615135215	0.9289293347099923	-1.9072180751325256	0.009037098353458353	-0.7248964936847326	-0.12125620018048966	-1.878924247781688	-0.8354003472708358	0.2527409608873196	-0.7459919102920699	1.0195200813790826
0.07682958306041501	-1.3166126208375355	-1.1479452000948887	0.8782038459817277	0.8750332269159606	-0.6987033009914704	0.7126111366726817	1.4839734953288042	0.6491855088233163	-2.108707735544452	-0.981906951712922	-1.9574269738446035	0.15677454353637404	-1.2507862982834008	-0.9473201000630249	-1.5539589077201694	-0.895423086435472	0.6645810802881793	1.7357516905085095	0.4803785941082527	2.8043887806535297	0.8578739898941519	0.5331524151847394	0.36173029901520953	-1.3100526958951018	-0.38580035661973117	0.6278829136803561	1.5180319402036515	-0.6226702493927339	0.013635836501873614	-0.2614209304735751	-1.8297559567387807	1.3454432764053907	-0.4924413633797384	0.9035251020017615	-1.8621510750237213	0.011644795354762419	-0.6732441336624604	-0.09254914629840147	-1.7747584072373936	-0.8287659300974859	0.29862662125308975	-0.7800166173879445	1.0610995052322987
0.045946753006004815	-1.282673347942871	-1.118144694245855	0.8402105579094638	0.8728468059228206	-0.6611045212121751	0.6666473787540317	1.5222353305725105	0.6915736479251494	-2.1526211136074993	-0.9438901633849668	-1.9813408199679192	0.13061680305868245	-1.2542991189236923	-0.9417227040736587	-1.5490811027662093	-0.8962640471313035	0.7326214652800467	1.8313738493064526	0.47962822470379585	2.7893819723329143	0.8695782115417658	0.494027543420994	0.2871816403448428	-1.3636305385643548	-0.3485743826219219	0.5695760129853262	1.4258575907697748	-0.6704882168822636	0.04205399665363732	-0.18214496104226266	-1.8466994154058667	1.3323574141248096	-0.485411322985957	0.8667870001517912	-1.8249939646109243	0.024664851407210486	-0.6321359407650397	-0.07259295723272735	-1.673809866427597	-0.8236806661727355	0.3487574351281054	-0.8259064568121364	1.0927671923648832
-0.006895775547492167	-1.2503133723653543	-1.097953875326089	0.8083947212655878	0.8842368541831471	-0.5988768241435601	0.624928661615751	1.5353215114281578	0.7613863005415474	-2.1884881758677674	-0.909734421266997	-1.993041446971095	0.10921965360866444	-1.26626386627588	-0.9299288241137965	-1.5524898943677556	-0.8800402960676216	0.7920734893339537	1.913817774478454	0.48415198283593075	2.781408193260833	0.8908616382764081	0.45455970245095767	0.19217225130506707	-1.4047762531883796	-0.3189472170993674	0.4983676758131508	1.3234092480595698	-0.7084645208240097	0.06368764109349385	-0.10066507697441289	-1.8429221484271157	1.3228089307232083	-0.4769667875431251	0.8205747826526316	-1.7992819803092899	0.049124680700362876	-0.5973542481425294	-0.07353762890447503	-1.5747419248895416	-0.8229547344572081	0.3903840386434418	-0.8892562342381453	1.1055598336938925
-0.0569486803241964	-1.2236388671295706	-1.0814345472995153	0.7661770503887314	0.8975447551886372	-0.5154399019581293	0.5801072055798183	1.5359635082040062	0.8383058833063094	-2.207134032357931	-0.8682639249375164	-2.002040286357778	0.09013019379118653	-1.2920427899154863	-0.9116123294481497	-1.559046571724474	-0.8611526322407457	0.8559815587525679	1.9776018645981899	0.4908550434968001	2.7796252874817067	0.9128472443962874	0.3988215530901985	0.08453339564602058	-1.4169331311661852	-0.2924936945213265	0.41150573631133014	1.2100445027373554	-0.7500700169575125	0.08008088719455318	-0.019881165949679813	-1.8202782711863548	1.3239164962480747	-0.4564377493979058	0.7860736985751292	-1.7898288549909593	0.09077872414345836	-0.5703096310414104	-0.09039411404722639	-1.4727839447647664	-0.8344686101720417	0.4123142421431716	-0.9516238124459184	1.0968725927496192
-0.08077728933384312	-1.201143425563778	-1.072158199361849	0.7156631973889244	0.9102500992275135	-0.4074989013110583	0.5334210189029089	1.5280162330472724	0.9194248557030666	-2.215065400792099	-0.8228023808421581	-2.010476698282794	0.08144496053130211	-1.3201344116713392	-0.8631960948548846	-1.56486307053876	-0.8380862817265078	0.9277829222039629	2.0195794965274256	0.4999097403295334	2.792458922629148	0.9423609526621064	0.3282754255809225	-0.017367505493877233	-1.3924275342544912	-0.2727500484881353	0.31579679623384616	1.108407144862266	-0.789739103831293	0.08196903071814991	0.05797965829396222	-1.790572975781663	1.3360948378783244	-0.4236686140949029	0.781658112425675	-1.801025384568818	0.12750302237207428	-0.554357477755635	-0.1174016023770184	-1.354633451792869	-0.8495934348842145	0.4128703757906707	-1.003920740441392	1.0691678192205218
-0.08293936227743318	-1.1834205857805753	-1.0882203767713707	0.6656942854113818	0.9215850565651783	-0.28422947603678256	0.4902667061552671	1.506490286357528	1.0001003049702084	-2.2306877931624305	-0.7850369288555935	-2.0177135022674175	0.09197085099809399	-1.3394640446650112	-0.7611136298100571	-1.5681726044813595	-0.7996266941277008	0.9972832650788535	2.0400865233076	0.5044586304512917	2.8292467596154918	0.9834236639745934	0.25697928848866003	-0.11754304249326808	-1.3410975671358514	-0.26871476538301053	0.21795782741228148	1.0149343084732871	-0.8171260634264907	0.05510298854764824	0.1228953839356276	-1.7690928518137283	1.351893503823336	-0.37239316856682264	0.806961387087167	-1.8281450063837013	0.14853967344620025	-0.5522908209991643	-0.15443357536638527	-1.2297026609564354	-0.8565421730065557	0.3958017072594992	-1.0578795329369202	1.0228863315860899
-0.06542748756695992	-1.1756629385194202	-1.118244695943336	0.6075163818744499	0.9305889792377162	-0.1635905832028935	0.45225583918224005	1.471259613973306	1.0764426036615022	-2.244725305147366	-0.7649430216999187	-2.015410397408563	0.11848965856114849	-1.366173154455474	-0.5988671339029588	-1.571005701661014	-0.7456276154102673	1.0699098221163061	2.0447484833827962	0.49883624534420967	2.866252324726936	1.033607315933216	0.1837647851765967	-0.2272155406118749	-1.2731191413937466	-0.28869234087157103	0.12274448808218266	0.9262681518654737	-0.8419129420417152	0.005851244771111613	0.18103697195762086	-1.759620097419237	1.366213789354098	-0.306293814924694	0.8431734443778167	-1.8675717708602915	0.15935746948694657	-0.5738618437883602	-0.19758061051662	-1.1324093045154884	-0.8577545538098075	0.35962057904259515	-1.1013573894707593	0.9781543876977403
-0.03144812931367983	-1.1652846990067338	-1.1478261504550327	0.5481265295040024	0.9437075051965564	-0.04647838725094754	0.4247016653896588	1.4301014645079642	1.164840987423697	-2.250915046784396	-0.75695225939777	-2.016229120928712	0.14982792678535875	-1.4036250023411183	-0.39522330400990774	-1.5679485657654506	-0.676627051485205	1.148820545693729	2.044472604098757	0.49347954127028437	2.9026005973852462	1.0749398119568725	0.12838468059163538	-0.33400911700900193	-1.21995000337006	-0.33125190645180635	0.04268915033434415	0.8569198362739042	-0.8633562593321275	-0.04942895724707841	0.24124328000752837	-1.7558724173881	1.371541813817332	-0.24292443672723246	0.8789179065046241	-1.9078314951497668	0.1711105349468888	-0.6235037826121606	-0.2389015615870917	-1.0855925231354098	-0.8612382776611266	0.30976783199132896	-1.1236288603517857	0.9416688662741748
0.011367327897618296	-1.1530008897641266	-1.1761028209138953	0.4965227944596659	0.9596666568551451	0.07038413104563938	0.41280011469269484	1.3969931924238073	1.2690830029827151	-2.261361324313632	-0.7447364465291384	-2.022718394742764	0.17745740810012892	-1.4616175491109593	-0.1739577797133477	-1.5545260943427222	-0.5973939285344644	1.2133824223382184	2.032981632180991	0.4970734157863692	2.9510759158038784	1.0998487017279253	0.10002753434845832	-0.41306261692230545	-1.186765688423439	-0.38705187920595824	-0.03894789192642574	0.8003194733152246	-0.8714421331389918	-0.09788064020853157	0.28609178290598775	-1.7389979949321153	1.382866305373346	-0.18300171146595673	0.9139184672344115	-1.9398391059441422	0.188608826839033	-0.689988271056723	-0.276296221021861	-1.0934006975626867	-0.860231702241143	0.26007729058725043	-1.1326427139368682	0.8990564132569032
0.05911615917723477	-1.1521990926646513	-1.2130891630247045	0.4394391324954408	0.975784194916387	0.1700634764180704	0.41649561564840576	1.3692202360110832	1.372645653747957	-2.275921324337709	-0.7230088531544236	-2.0231313161703177	0.20635454885590318	-1.5441888969963622	0.04102972792889439	-1.5438431343069272	-0.5199419707842118	1.2610405257544826	2.008740239440068	0.514191891003845	2.9968440109311647	1.1142175093584672	0.08003356028943982	-0.4631528715374775	-1.1406154271190143	-0.45272367497670585	-0.12149705045631894	0.7611188355549026	-0.8671786724044631	-0.1365835821381931	0.2971159959089606	-1.6949874103559412	1.4146344072782158	-0.1190382453478938	0.9351515385379235	-1.9792690989471384	0.19822874086504613	-0.7575318625102707	-0.3122696556647599	-1.1345710718156021	-0.8439356578023721	0.22098109516803724	-1.124254649727118	0.8633234001468093
0.1063107302319054	-1.1667529248642143	-1.2656995798703616	0.39311478607480127	0.9927418695482209	0.24571580599177922	0.4435372972449573	1.3457301895961418	1.4581505770931351	-2.292188118622982	-0.7046916339292706	-2.023526439260477	0.24565199152703904	-1.6187497006179221	0.23513068891543928	-1.5419515669207116	-0.45212188584832846	1.300265785485544	1.986637910713064	0.5429787899748432	3.0368525809378646	1.1170003571325924	0.07107490310974385	-0.4956812064285293	-1.0770660251890638	-0.5143250982240228	-0.1693857907595076	0.7483936633949095	-0.8622893440350129	-0.17276633250034162	0.27865415098521057	-1.630522382662459	1.4557460685668715	-0.05347168484090692	0.952707611507593	-2.0258631920462333	0.18462817275930427	-0.8104963855525243	-0.3551214809175736	-1.182111515170346	-0.8236095697676064	0.1846331268568835	-1.107631860426076	0.8392787558110447
0.16273533726397654	-1.1934586689480304	-1.3222100629177382	0.3614384543326249	1.0012947352914645	0.29115713926707676	0.4954471995585106	1.3383340349593145	1.5115141536405354	-2.3165395445005705	-0.6839347188385487	-2.040178563726816	0.2984345049080544	-1.6666342245484607	0.41175884126893364	-1.5374254176727349	-0.392408453085928	1.336206139979802	1.9768581900064341	0.5921118296877531	3.065789881187089	1.109830736041221	0.0678148112037962	-0.5027069687643675	-1.0222912617720816	-0.562569149569738	-0.19083370395485882	0.7466942401168296	-0.8649944363631278	-0.20587684933256983	0.2406957812136099	-1.5601301031302588	1.4880899093789413	0.014772986292281997	0.9788344912872148	-2.060676392287886	0.1673510283160339	-0.8529261140629266	-0.4065807833223398	-1.22735191186676	-0.8102247360230633	0.1490266700757292	-1.0902257983307444	0.8098507827712172
0.2336852267200366	-1.2182657852681538	-1.369377530229128	0.3382632025377701	0.9997280871782696	0.31320902647072846	0.5714133620616211	1.3388617035422035	1.5280336302062971	-2.3391075445378897	-0.6529900151511063	-2.0724113527483423	0.36206080477666996	-1.6916142824349794	0.5780075284819175	-1.5316457859889145	-0.3500940270180295	1.3672080282436587	1.97894527676394	0.6669548947849636	3.075406891392006	1.1012974086700997	0.051314600378087494	-0.4858511058354981	-0.9852826390705214	-0.6052105904593524	-0.19631694626635512	0.7526399435428198	-0.8501542326438282	-0.22902260871293384	0.19089659006844542	-1.4969816946056107	1.5203508047552277	0.08829843894192632	1.018787309888593	-2.079876438827542	0.1499587029098085	-0.8958525900023216	-0.4655468516901024	-1.2759156224723043	-0.8013040081374074	0.12585906921031298	-1.0602044855167967	0.7877920479491107
0.29685256971177754	-1.2391611036181105	-1.4085877196124685	0.32993214418939437	1.005223406713783	0.33616599517505596	0.6683978792067369	1.3297359685503511	1.5196946913645561	-2.360432023042052	-0.6297847374244218	-2.1114929419992907	0.4310403166500228	-1.6943099983780487	0.7302325940774644	-1.5320796837551678	-0.3342515811145685	1.3916591489628183	1.9803766504405442	0.7490000700512711	3.0677371100794995	1.0865553372610903	0.02351148131430253	-0.45113498932536045	-0.9563271660688383	-0.6425379338878218	-0.17422580656907888	0.7524668119488065	-0.7924063920740758	-0.251220296027424	0.14333379230183002	-1.4394005633903741	1.546761607337175	0.16127223852244132	1.0647019668289437	-2.084254320634801	0.12063823697994872	-0.9278740539863699	-0.5253015522124047	-1.3324810986066278	-0.7818011416357139	0.13250486629793196	-1.0259767076964768	0.7900540256014378
0.3519533651322016	-1.2678418370941396	-1.430778572481835	0.33008908720380614	1.0180389325979833	0.3668451370772653	0.7702881198427672	1.3134192833705727	1.4970644516796459	-2.383452846046627	-0.6177292598080568	-2.1551807409679484	0.5003298752597202	-1.6851722873666979	0.8591853957906872	-1.5357947561328928	-0.3363774879667639	1.4148661316599234	1.9690975857989237	0.8194845300910115	3.0320420217964905	1.059074253531485	-0.00867862847609879	-0.39991106605302595	-0.9364757975699168	-0.6607610384611111	-0.14204866442767594	0.7328892735415414	-0.7075698241378472	-0.26159708479905597	0.10936566797743341	-1.395113833969801	1.5645460845976955	0.23408101368056702	1.0906906934919753	-2.063381897416561	0.10163337809235076	-0.9441261302481413	-0.5759089631988984	-1.4066679742896413	-0.7474279007138883	0.17541057720251715	-0.9874554345593086	0.8053624491618748
0.404150020200431	-1.299757526832986	-1.4151878316461475	0.325354639602374	1.0345799821271868	0.40325348946404693	0.8697054312678327	1.2916705432791649	1.4622971663525566	-2.40571431976765	-0.6082868134651163	-2.2020686810001457	0.5577748636126025	-1.6726457805351693	0.9373043415903488	-1.5383867989979625	-0.3485635830187828	1.43374084803023	1.9535923703858764	0.8923206263026152	2.9545267011828322	1.0269809599451616	-0.038682780687945645	-0.34551983166396916	-0.9267878292877754	-0.6602697866048354	-0.10611761024224928	0.6991012761414315	-0.6098168603802633	-0.2501482145352122	0.08909429314157868	-1.3588303738788778	1.574094567999297	0.2965875498981078	1.0867001938551037	-2.021837219617285	0.10165180704642378	-0.9512539872245404	-0.6193975983732916	-1.4993704560378096	-0.7071611419984777	0.23469905847302486	-0.9386438632834004	0.8376624213862514
0.4370941486120771	-1.3232040177721813	-1.3798967564069036	0.3229917753298364	1.0597427610529615	0.449055963633702	0.9651061622890719	1.270739689491235	1.416153160748344	-2.429940348515845	-0.5937396393608247	-2.255940688625964	0.5987599024435896	-1.6497303711246687	0.9580561820727747	-1.5445464457188929	-0.3622122184113785	1.4443223688606657	1.9341408817359358	0.9799486935494544	2.851812431147149	0.9853417224005853	-0.06894321758141592	-0.2898159283034599	-0.9230886351998453	-0.6453216944067203	-0.06608994136832928	0.6638143236247307	-0.4964676111967634	-0.21644165239574686	0.07839486755872727	-1.3164372091056156	1.5620382049510817	0.3411205690257146	1.0688146788381818	-1.973783832582437	0.10470179894547604	-0.9344676731617764	-0.6556198527868743	-1.592049891226275	-0.6644396863480877	0.3030710559860238	-0.8962518134802704	0.9044397419609653
0.44497288899973453	-1.3503679316271255	-1.3480914546226752	0.3265971051331368	1.0834903919028613	0.5015596077320044	1.0520198990519574	1.2535171732441637	1.3598785236597366	-2.455817439467727	-0.5749544145344612	-2.306986320273528	0.6243956655043963	-1.6155615331832223	0.9476199985435192	-1.5545629614731875	-0.3709456735879646	1.4396727203853845	1.897984702524956	1.0585400153847195	2.745047596369027	0.9346591535103466	-0.11545511840372469	-0.24120242628117117	-0.8997674476691797	-0.6239210480646614	-0.03152969776077631	0.6228823699242736	-0.3673246552528428	-0.15627307879739719	0.08217632109299602	-1.2774317498341832	1.5233222030135691	0.3815845573955521	1.0663438634837947	-1.9277030751819815	0.10835533909041292	-0.8880311611439312	-0.6906654848950211	-1.6756121073963495	-0.6159182608055982	0.3816342025894512	-0.8614977094965915	0.9970472443489706
0.4334800054923903	-1.3867021828708708	-1.3125146602477742	0.34003753050626295	1.0985956342601924	0.5477321398551382	1.1310394036145488	1.2230355181059427	1.2951276667606977	-2.484843391668835	-0.5559221867519029	-2.3543583750828576	0.6407300264748614	-1.5709089501533045	0.9215898030084227	-1.5631813622028878	-0.40094342064486305	1.4307352390840924	1.8548875604575943	1.124174001427226	2.6256627464907334	0.8859020344080477	-0.17791697176472693	-0.21612249335691763	-0.8622541998440116	-0.6095850712747637	0.014534810004164418	0.5725694174850314	-0.23884117057524873	-0.08219544792882101	0.10976005270186558	-1.2553105753346065	1.457570868154096	0.41540513401834883	1.0839849537559814	-1.8881762263867892	0.119348210194851	-0.8252441606378162	-0.7278492801173474	-1.7516242706078173	-0.5696906298075317	0.4574630254260062	-0.823904759671174	1.0939872354293276
0.4106362390311995	-1.4198535425985184	-1.2626709570323964	0.3736669308722342	1.1039015787490565	0.6009446901534775	1.1902476887679527	1.1802064181281193	1.2278318319036259	-2.516805726649918	-0.5252374861762446	-2.3985516468335204	0.661958416308895	-1.5084624532258346	0.8874169737889858	-1.5685866507158228	-0.45107199081812893	1.4300877795011866	1.8169201737731462	1.1745600503370526	2.5026997608206907	0.8474780393116633	-0.24129089708091866	-0.21593852081167647	-0.8572413122524768	-0.5976507702266598	0.07822477839153834	0.5313230932586025	-0.12959996533102927	-0.005521619715299164	0.1628071180482431	-1.2335444442064012	1.3711124492085738	0.42779139566453434	1.1224659103075403	-1.8511869993471322	0.15340491732142544	-0.7546122997908119	-0.7575094402396811	-1.824409915460906	-0.5269991094856168	0.5252742548444431	-0.7821550764453717	1.2024953720623346
0.3876413106904789	-1.445306261777959	-1.2106034065444873	0.4064898185252548	1.1024829874905155	0.6598730753477087	1.2230039670804778	1.12880270367835	1.167657007294272	-2.5372977075450485	-0.4777782515053482	-2.4244304294051937	0.6827433215706877	-1.4341934727104255	0.855856735351159	-1.574119556218832	-0.514232840097604	1.4280184478930749	1.7618682627307956	1.1958001718526956	2.3732213637089576	0.8276507108811451	-0.30588217463482203	-0.24336037451454198	-0.8769133511620175	-0.5874397494997784	0.12808010463913866	0.500122957579536	-0.02930992740235668	0.08092895165854237	0.2296669283903487	-1.1987354003382538	1.2880840679898407	0.42793756015293666	1.178805813968986	-1.8158895201444996	0.20850288276064338	-0.6813936032758438	-0.7720168980558091	-1.8940934933780098	-0.486938156153474	0.589961866942758	-0.7281962839498444	1.3194814721796555
0.36552128898582975	-1.4668784218352646	-1.1698074759582497	0.42892395052982923	1.1064116589128346	0.7124970997441309	1.235025922570485	1.0643128083729327	1.1243149414612807	-2.5465979946417674	-0.4308260229024299	-2.4239142776207516	0.6901569707473356	-1.3604205914754732	0.8285503760692782	-1.583687994541309	-0.5993579112775242	1.4241051260022748	1.687792675841287	1.1913159068471106	2.2462940829309503	0.8206252213477967	-0.3692297177043756	-0.29150151459634577	-0.8910011500673443	-0.5868744199826352	0.1626772546853265	0.472344448929526	0.06357050980148064	0.16242314628294202	0.31109113461474924	-1.1621757954029315	1.2271289309759343	0.41426410801211555	1.2358949326088586	-1.7906359865925925	0.2616704152607336	-0.6043227710379302	-0.7748424785025549	-1.9593290852724923	-0.4464431405584384	0.6419742663251471	-0.6751160831600808	1.4326471454747391
0.34370359104024206	-1.495746588399483	-1.1402403074033358	0.4513319253653356	1.123496731303324	0.7513442678002207	1.2201698234903835	0.9970995568813832	1.1184822603043518	-2.5628404061518806	-0.3962152753388392	-2.4100849694651876	0.6872645094221956	-1.3003123271860377	0.8049342569551818	-1.6025554575405507	-0.6767576354441841	1.4209662165537744	1.6207899940744395	1.1689340749457382	2.132549623916112	0.8125390713746423	-0.4215117927555925	-0.34626069407588644	-0.8899627066311613	-0.5891903215907939	0.19115320826647006	0.4607993052655729	0.12178880121090448	0.22361579772459889	0.4092465327956821	-1.1347043145431148	1.172336151926373	0.37335219621007815	1.287633274771594	-1.7827325539493981	0.3085214237523648	-0.5274393906600139	-0.7719662906448221	-2.024970296617742	-0.39997976884862885	0.6705085568889331	-0.6442161786403683	1.5350328032259546
0.3227058317745325	-1.528877122228443	-1.1121017345267075	0.47137703592830427	1.141056962901771	0.7730528482277546	1.1682938815030732	0.9373235009164415	1.1610217604742288	-2.5820052674275913	-0.36357621803960766	-2.395319468762671	0.682488219825594	-1.2531719521761842	0.7830303242013538	-1.6309403120662391	-0.7190459447202866	1.4155897629584655	1.5634390889984355	1.1328014544363687	2.014397197387444	0.8065668509191497	-0.4640475121203588	-0.4019099028959189	-0.8848580690171527	-0.5885041285217095	0.21467842672213772	0.46723251081154854	0.13994316307753632	0.2731875658271689	0.5064971660205628	-1.1261191685770509	1.1259013453177649	0.32003987781136556	1.3238984678763162	-1.7800335058735364	0.36457308756485235	-0.45592181977452234	-0.7642528777536306	-2.091348997873478	-0.35916669038854254	0.6688494248405599	-0.6311036118618852	1.6131957081648447
0.2887218928582361	-1.5518585014302808	-1.083472677133868	0.5018021830833621	1.1566339212843941	0.786851997215887	1.0887124879062804	0.8820853947643453	1.2372373382713473	-2.59323527701554	-0.33411786547452776	-2.37482290341911	0.6777237041556888	-1.2058710744579473	0.7565995550457396	-1.6534803084465142	-0.7433032209404221	1.403059515736341	1.5276347558308665	1.0841890059370773	1.9022425644936234	0.8109647112793199	-0.49454915812594535	-0.46143745185887697	-0.8862301488986958	-0.5986371727634672	0.2396482686329489	0.48246353499015837	0.13900646185211746	0.30893428304509724	0.5858148938344617	-1.1257098824683875	1.0985830220854864	0.2672320626468143	1.3450199539702747	-1.783039263958019	0.42885788660937224	-0.3846245048245271	-0.7565057265884484	-2.1462597310211473	-0.3292800068219607	0.6275055225960359	-0.6341786828320605	1.6722164045853183
0.24380849198557314	-1.563541830594061	-1.0648199795610547	0.5496872405917671	1.185604860239166	0.795327661909405	0.9925677170100812	0.8288729496721177	1.342743042747286	-2.5890867219847564	-0.30841222448952493	-2.3445514911784624	0.6796938745562591	-1.1567098244379976	0.7231534301821101	-1.6635960818597557	-0.7687827630166115	1.3914433291018495	1.5219572401303707	1.0349590285499075	1.821946075187642	0.8135923404524981	-0.5125079303014826	-0.51491379575268	-0.8910053205229108	-0.6182092705293869	0.2674704510154133	0.5072805821636214	0.11448841228813392	0.3328881038486958	0.6641025815445487	-1.1244129879312972	1.08471649687989	0.21303332735069674	1.3752223506892833	-1.798093882591686	0.49467228884193604	-0.32320590289639306	-0.7580155143495456	-2.18068207259311	-0.30597909551995645	0.5604867836252859	-0.6428858581802246	1.7189075417158421
0.20694331603216226	-1.573413306572014	-1.0358432972198321	0.5983657322285881	1.2329727241803106	0.7987696467297084	0.8904860636261362	0.7803303715384574	1.4698124193821545	-2.5802671238840476	-0.2905110102432259	-2.3054022682454143	0.6952079853001916	-1.1046303433565392	0.669565187515073	-1.6662760386513213	-0.794450345993732	1.3866540324812355	1.5418005573286564	0.9926977928567643	1.7655996796427302	0.8124282009453943	-0.5294076437191337	-0.5658543018607236	-0.8875438424023008	-0.640218133455406	0.2951502799917138	0.5320702927696086	0.05026347176503913	0.33492025831900757	0.7539434217703771	-1.130502967981894	1.084818958888798	0.1682456991142607	1.409356797649683	-1.8073984956953157	0.5637163652757619	-0.2870323802134033	-0.7708529276031194	-2.198266597646275	-0.2924894881257496	0.48491285537716894	-0.6410126343547267	1.7366337878455969
0.1908377048676258	-1.577835339060028	-0.9908234854114649	0.6524936340880514	1.292760147999024	0.783962870061021	0.7932144273591482	0.733863289830827	1.59568146754719	-2.559075009016468	-0.2810425635891074	-2.2606430093656056	0.7341953812349822	-1.0602951179545612	0.5899538391115333	-1.673570058617359	-0.8194650091759522	1.3949154898062575	1.5724751351133122	0.9553408854243328	1.7044550491899404	0.8146862620210786	-0.5494468444866739	-0.6242133765498509	-0.8849748417730284	-0.6739000762043659	0.3198775938772089	0.5580855928174283	-0.04603193448034655	0.3046819598129292	0.8250301083943464	-1.1512335559436013	1.0958604601344935	0.13525024460340937	1.4235068649372837	-1.810120143456024	0.6262181630137361	-0.2690557468396567	-0.7907374228365625	-2.21278132094704	-0.28501688175508905	0.4064980110797415	-0.6359731649480779	1.722955056845695
0.19727811706823428	-1.5712578260578411	-0.9490513477783992	0.7240291319627243	1.3558220385334483	0.7529359628531324	0.7022069276327928	0.6825709720818895	1.710568038216982	-2.511852540038858	-0.278256196907827	-2.2102523565341605	0.7946701933911318	-1.0210266712331282	0.5015156914594044	-1.6914591246926953	-0.8207029451070836	1.4141647171117746	1.598283842047612	0.9030196733135378	1.643869117322314	0.8125723325034171	-0.5753579795772965	-0.6774510533579358	-0.8911929910234256	-0.7083033014407154	0.340835178673551	0.5833309128813459	-0.15979702860248454	0.24536945128671808	0.8649882407098373	-1.1709335318967462	1.115201384101764	0.11476835629315851	1.4161156731997502	-1.815973461831069	0.680436145895978	-0.28003105324250177	-0.8094832513228096	-2.2280565807179946	-0.2756695754386599	0.3324905259387477	-0.638235953020471	1.7015419652511228
0.2120232713169959	-1.5581340389014975	-0.9080173179124473	0.8117166817373104	1.4283836700443655	0.7179231302186236	0.6200044143105206	0.626166132063183	1.814489731515722	-2.459666434689403	-0.29470572711333454	-2.1695902749225757	0.8575900576579493	-0.9843882802558804	0.4152328425796218	-1.713848816617994	-0.7885845145563479	1.426983782089018	1.603193693653394	0.8348365854664154	1.592431874786747	0.8021542078350796	-0.6129225298970399	-0.7176316516848369	-0.9017692663413388	-0.7390416318762751	0.3421427210709075	0.589805123278535	-0.2718273352533315	0.17595617497007865	0.8889111541119116	-1.188912533730329	1.1485844824327613	0.10965259919909301	1.385775123364152	-1.824477400385879	0.7193719186133316	-0.3257411893028569	-0.8275711834662326	-2.25177149065208	-0.27236546355819297	0.26156958254137647	-0.6609218539513859	1.6597131895307213
0.22619126202573034	-1.5409214336361428	-0.8572926473621265	0.9011088070295387	1.4962074822063682	0.6948992835708967	0.5445414820962831	0.5781951948943189	1.905521093856904	-2.412308118821616	-0.3222357232660189	-2.161157422665039	0.9195130627977857	-0.9581971564788356	0.32885073651953384	-1.7275577172851118	-0.7196048440647215	1.4338646270681379	1.584365932080408	0.7689871823699977	1.562714039749426	0.7855753829815274	-0.6515875967908145	-0.7501351254211266	-0.9246400446707682	-0.772743068746516	0.33502505076271566	0.5745877673836637	-0.36900903727702766	0.10136250487577406	0.8954115423346238	-1.2069161913535915	1.1806209372181051	0.10192474124778028	1.3409391234494792	-1.8364552333541195	0.747218068217365	-0.38963884207945626	-0.85905321038408	-2.280155633581934	-0.2751906101830547	0.1984854891266849	-0.7096008076113298	1.5898545923114984
0.24076693174289626	-1.5205675886520655	-0.7966249508909395	0.9767161042225704	1.545737664861989	0.7135091859542451	0.4702795105100918	0.5367673481532786	1.9804518625880725	-2.358767027823988	-0.3501470573159865	-2.179749565907384	0.9755451799470721	-0.934165523687307	0.2540462715622142	-1.7306829155753813	-0.6072033955330463	1.4479310038889213	1.5526078284120661	0.7053422137919382	1.5405550679231468	0.7629652067768837	-0.6825905054825183	-0.7742802789263159	-0.9426814354536119	-0.7939526727000226	0.34428329451174144	0.5465267808697372	-0.44591514820164074	0.0171841062167698	0.8791628916879862	-1.2198062381975263	1.199776453740685	0.09092468474966375	1.2934994686452366	-1.8471190560749	0.7804408651721444	-0.45688719685350876	-0.8860143085871345	-2.3004273874964354	-0.2893500205518972	0.15368892382060173	-0.7611227514135112	1.5115892749985858
0.255663247871188	-1.5070133995895096	-0.7371144169191641	1.0280364699353288	1.5953918020935989	0.7764547062820164	0.4056067001339578	0.4853870856405266	2.014546823171062	-2.292881286088242	-0.38423779865601027	-2.204652999589835	1.0259140383552767	-0.907164590790693	0.19825664643197552	-1.7222403426986728	-0.47436294574181276	1.4773935887326326	1.5068718410191217	0.6372955567456257	1.5053406247464929	0.7462755114940837	-0.7054902955640634	-0.7889284713122892	-0.955789177300694	-0.7984558147158862	0.36510907059867315	0.5026424778818913	-0.4989458790128943	-0.06805037271814425	0.8478348251071468	-1.230570955971172	1.2129208657406427	0.09834606877368246	1.2370160982857943	-1.8469608582809798	0.8217631874419282	-0.5182917398921429	-0.8773224857502043	-2.3114851268417937	-0.3234426177692663	0.12320353104350534	-0.7997227662601581	1.4367391877237343
0.2771190734385054	-1.5069266250116438	-0.688713595338854	1.0550481065269235	1.6460065872891234	0.8688488143534437	0.3616466014636418	0.4270210773887495	1.983834606457601	-2.2229549701831357	-0.42705164439637244	-2.226377650213621	1.074124343535765	-0.8862955909120748	0.15320452127120468	-1.7003979858641387	-0.34457816059071134	1.5157079616975466	1.45758540718812	0.5758083489909093	1.4621565105755896	0.7420698265446093	-0.7168648127572992	-0.8040838312554136	-0.9830180816976393	-0.7962841696052055	0.3715571526630569	0.44944096147937185	-0.5327931367457321	-0.1506646524836602	0.8011582330154342	-1.2423761480692517	1.2026502691334011	0.1216852370830149	1.1770151370347297	-1.846880145120816	0.8550781291670715	-0.575684813126834	-0.8355376334123561	-2.310171472938739	-0.36898547812845867	0.09135561083003521	-0.830490053163906	1.3777986401177134
0.316448646094567	-1.5190160591998327	-0.6520844021476154	1.0575199590039144	1.6843395399137342	0.9764242155765963	0.33474384847444816	0.36690496833705705	1.9137333118044695	-2.1629942428112554	-0.47958960651744087	-2.2478780417862345	1.1100544431716632	-0.8863101820673822	0.11246299365512628	-1.6802912200946178	-0.20874994981801415	1.5649117161769253	1.4044806441360094	0.5299245165078263	1.405752601941029	0.7335143250876383	-0.7191789126766657	-0.8205120823223704	-1.009879986004688	-0.785004871032137	0.3577541446135414	0.3979616488278281	-0.5659851236661695	-0.21761774179391838	0.7498325409957001	-1.254023543113389	1.1568887842976194	0.14145044790174685	1.1252980491976232	-1.8598814209599275	0.8570960996380463	-0.6345212656835049	-0.7756353279413432	-2.3049952156295106	-0.42072120956599024	0.060480924499689226	-0.8555382053791879	1.3309961851893388
0.36324469946683846	-1.5453955308708744	-0.612874212764275	1.0361931471565802	1.7014280554868901	1.087512938093012	0.3216012022184234	0.3073810206950512	1.8252434073964818	-2.11466061593707	-0.5381509740614954	-2.273504087966905	1.1216713841790102	-0.9027398229436795	0.08799255381054384	-1.6625921615378363	-0.05483847240575783	1.6202949010872754	1.3348271222920995	0.4815238947782149	1.3304761837458572	0.7198735666091584	-0.7159075140935875	-0.836050304048835	-1.0223454776944527	-0.7649181284644043	0.3244170858293232	0.3530385562759011	-0.6038774185294018	-0.27269392830426215	0.7001911037403087	-1.2737580371720838	1.1024180287046275	0.16311579706970403	1.0728901957775694	-1.8803793351150098	0.8357046911980192	-0.6893228169537323	-0.6982017718477593	-2.3040088228742355	-0.47143539791930034	0.039435900388895884	-0.8750164177239643	1.2935889523995692
0.3972607030242474	-1.5801608977468162	-0.5658162711215535	1.000357825532482	1.6822942894099158	1.188873149109555	0.3189893444001016	0.2510318790267607	1.738506475357927	-2.07309843405016	-0.5927906280028145	-2.297585238461729	1.1060316848836464	-0.9243420283765014	0.08711696368427861	-1.6444280099505613	0.10408742903133303	1.6671278109174832	1.2630065486808162	0.44154248957229836	1.2509807696171322	0.7161224504196009	-0.6981484932140217	-0.8526277220443665	-1.0393150613965771	-0.7422542630633506	0.286387636990074	0.3228999906338124	-0.6299622374076501	-0.31863742061042877	0.6396785675514298	-1.3005736740264517	1.0546024245473977	0.18579958267297753	1.0282189168865226	-1.9000733461948656	0.813907845768389	-0.7366872156785642	-0.6131644522534545	-2.3056958310444737	-0.5136928559783224	0.022793600987473708	-0.8949960904291061	1.2704482085823527
0.42157944297661487	-1.6152317111368433	-0.5310585382688695	0.9440501595839619	1.632839856772955	1.287580535037911	0.3275319101013986	0.19946986400212416	1.6679898177738852	-2.047604500993648	-0.6445052469365682	-2.323908979468265	1.057782133280836	-0.9409941843712378	0.09371756617458911	-1.6268962714474327	0.26000989941188196	1.7054929650261546	1.209913780380185	0.43307659935358866	1.1895362494825998	0.7149250497837231	-0.6553414135981249	-0.8667985802589037	-1.066493920326718	-0.7153289827503156	0.26274115452174845	0.3021743163925636	-0.6440715621438879	-0.3542241256653407	0.5767069266102047	-1.3126895290744804	1.0094508326217844	0.18372027495087365	0.9873574758644992	-1.9150117378778968	0.8015281958699714	-0.7752694947625197	-0.535279646745241	-2.2991920918963697	-0.5669777406644531	0.0031111043130550298	-0.9142629434484386	1.2553401570580474
0.4411480353813076	-1.6476576353935368	-0.5107724796372167	0.8475258461923394	1.5771601498752115	1.4006399276198374	0.35060949543468134	0.15993869266735666	1.605776898783202	-2.041919831127788	-0.6891651147705944	-2.3638484485816313	0.9827743709388066	-0.95336383628321	0.08978981775393195	-1.6079635819865978	0.4042111536343812	1.7344223478604146	1.1636420274211368	0.45475473554551743	1.1383126269943014	0.7113254565141379	-0.5849045839677761	-0.875584512351916	-1.0998950989628238	-0.6847583017577704	0.24341799772210276	0.2890254274366952	-0.6494229404451581	-0.3804821216163791	0.521214675972343	-1.318892925757598	0.9553606502047387	0.16029623693859746	0.9446043998614828	-1.9247683446784418	0.7863012725673018	-0.8019626396261434	-0.4626706638323693	-2.2794043157356256	-0.641969480411275	-0.0056711728703741585	-0.926658546240614	1.235614643278892
0.45796364931333644	-1.6769076101003617	-0.4940579102012778	0.708177887507102	1.5178823170911195	1.5244889617369108	0.38682355241921706	0.13221850311292133	1.5488756972733921	-2.049631754585517	-0.7109533755380586	-2.4071731614674405	0.8959769833312133	-0.9584160238084477	0.07607460237530068	-1.5814532792484481	0.5125279359291601	1.7503961913935833	1.1234676064643825	0.48881935233733953	1.0820771495508557	0.7165252796458692	-0.49141343966843315	-0.87619609675907	-1.1343263801239778	-0.6444405601248268	0.23025294382613676	0.2868703947006845	-0.6503008353156177	-0.4129085864517109	0.45889260987136005	-1.3377891229672234	0.8772504454136067	0.1320110509410846	0.9177655001732855	-1.930137384092507	0.7538801351146904	-0.8199580181858905	-0.39532063437784404	-2.2436452737009054	-0.721238230214013	0.005799083609301945	-0.9278313832818004	1.2166594486608644
0.46546677533367486	-1.7056265243906512	-0.4786195529046064	0.5617631336451423	1.466668418111648	1.6499519835546956	0.42864106323384066	0.10549208938959379	1.487803266330292	-2.0797270656400686	-0.7164177742707107	-2.442502861195618	0.7983044120981606	-0.9556728866106292	0.055138427129450565	-1.557299636927008	0.5727793746025593	1.7557186900236494	1.1182778773240696	0.5214155428783337	1.0248598415055414	0.7309680008959096	-0.3914360315885866	-0.8657295506041229	-1.1450152577421995	-0.5957715369351904	0.2193655444287926	0.2924060496145374	-0.6573449965489226	-0.46116025420939355	0.40032879820320966	-1.36208000695851	0.7864056766581505	0.11835645873425071	0.8989394812472735	-1.9324005811034872	0.6974829284133383	-0.8417774146895827	-0.33079618537006505	-2.205069942070515	-0.7963497112747362	0.022863117693411185	-0.9157590359285381	1.211944026743906
0.47008408365388316	-1.7350431062869778	-0.47988147908709144	0.4223367034526997	1.432718637021316	1.751579706344837	0.4673434859412694	0.08010829906050587	1.4275017208267615	-2.1265350274399593	-0.7123313920305117	-2.4764086939322327	0.6978139477423804	-0.9607797909682704	0.021731296158083457	-1.5353835458315417	0.6012727944520082	1.7538556568120522	1.1455379491874407	0.536997376444576	0.9713398035091053	0.7469776908793226	-0.28875632767456155	-0.8582015929420852	-1.1365867670412912	-0.5606275350901704	0.2082408893545081	0.29436061418905857	-0.670152180568211	-0.505231604208265	0.364541864326134	-1.3772926291901617	0.6836216442932318	0.12823906414361722	0.8805598031594742	-1.9419279625291683	0.6181002087446585	-0.8839868872644875	-0.2768233815529699	-2.1719289892180216	-0.8598537687191412	0.0334899048077136	-0.8902508663578793	1.2155729869538408
0.4771062400575328	-1.751065164344021	-0.4875673238362664	0.2891443985549601	1.4033000843199168	1.819380565363425	0.4994205577289354	0.06563259093658434	1.3912137847695618	-2.16597939114155	-0.6717969069034514	-2.5072852496442946	0.597927878290361	-0.9697971249483339	-0.017769516704176855	-1.5024526905260869	0.6011944440766199	1.74903462197659	1.1827096840237206	0.5314719290117541	0.9240435034282817	0.7609584520074961	-0.18056273421325217	-0.8629500735016926	-1.1224656044914276	-0.5412152891187536	0.2083937874574248	0.3017642678804263	-0.6897683004009674	-0.5412943454481509	0.35236697589187405	-1.3743437967446095	0.5654146400159653	0.1447839412340107	0.8784662520850046	-1.954002651289605	0.5249049879983998	-0.941140959377682	-0.2501743623843323	-2.1314223558845447	-0.9048615350818368	0.047193964771513185	-0.8472827587854038	1.2154928381393884
0.4664745211972116	-1.7487291927078874	-0.4801671982227479	0.1754304655570338	1.380093033148635	1.8643448359758046	0.5241035403027944	0.060100865292631124	1.3858809471396598	-2.1977849797108915	-0.5965000057309271	-2.524902043997418	0.4974374139345808	-0.9709169961181887	-0.05004936969921762	-1.466473207124407	0.5911969361771063	1.7423029466072577	1.230388821156413	0.5209739379178153	0.8916677420336002	0.761117366289418	-0.07636793556374646	-0.867658776213681	-1.1058213163235293	-0.517436359980438	0.22953063209856603	0.32084974807312555	-0.7304202934933484	-0.5704405609416406	0.36803100918229364	-1.3513498072904129	0.4575514194951604	0.16178617172359777	0.8902995978790287	-1.9496990255896953	0.42517209579480725	-0.99021585632499	-0.25511701952401356	-2.0779773839339684	-0.9362898880648995	0.08350022305910405	-0.7888439774505775	1.2122646220017166
0.4637032200724834	-1.7315443553074499	-0.4843910794448786	0.0841375859791472	1.3828406929163921	1.888287139712887	0.5379253930836777	0.06198874622252274	1.3922134718236152	-2.2276503960282197	-0.4988255034042293	-2.5355881657691044	0.40754740824800423	-0.9585400486285629	-0.06749027423859842	-1.4314948081115342	0.5894209943349781	1.7257673366712738	1.282422053076317	0.5107129055831792	0.8757284000451007	0.7502188030943391	0.01672747503603132	-0.8649787437303005	-1.1017634630568385	-0.4857467164263752	0.2684458354650569	0.33622656727827327	-0.7828671612089376	-0.6028550248647465	0.40778498940513613	-1.328646756154423	0.35986609185925145	0.17934948524930833	0.8980308588266285	-1.9322746685736327	0.3330549688618081	-1.0229449510805282	-0.27765840383424767	-2.0116539944215193	-0.9635684561380659	0.1285980274242492	-0.7333517937704609	1.1911543148172985
0.5026434363721783	-1.7051995934675546	-0.5052200044342798	0.008011504932919411	1.4100211768846556	1.9018945719299398	0.5385058059321938	0.07004741808008838	1.4028474668598752	-2.2503298601805564	-0.3899882008116232	-2.5470431757162357	0.34871309654491867	-0.9337350846057342	-0.07921325621252787	-1.39966145892072	0.578509398722604	1.6956763351735646	1.336670315769513	0.49840900152061857	0.8539596956128694	0.7407356857126599	0.08895452854536856	-0.8481676308800037	-1.1154217050387643	-0.4570864593193479	0.30779337139841545	0.3363085769807007	-0.8232965302432607	-0.6390297746187447	0.45722227456787967	-1.303729615105302	0.2539350120778619	0.1911888088098606	0.9065007075898415	-1.9154153036787136	0.2527738376820786	-1.0442863453412272	-0.2808213670209028	-1.9449111575224791	-0.9981662120234567	0.16279097785134264	-0.6936535392916083	1.1303391754954708
0.5659756832324985	-1.6725792941564421	-0.5435825603818374	-0.04572403939051376	1.4469424246160572	1.929265484898646	0.5310283595539713	0.08219258996291637	1.4098487962630928	-2.2680909702577745	-0.2746984876615879	-2.5577684538301906	0.32924294643091667	-0.8997668750497674	-0.08216261242731746	-1.3732560857077427	0.5583054485892088	1.6628145875195952	1.4001305475992902	0.4702683537113542	0.8146782553824492	0.725757090721254	0.1361297544259972	-0.8109256210460117	-1.1352855849043864	-0.42772831267046796	0.3334433462497877	0.3162845413046644	-0.8624951662773693	-0.6713242294195878	0.5040241418073539	-1.2663070575312303	0.1462864738614367	0.18846826333218678	0.9112563629493622	-1.9026174250032142	0.17592049195989468	-1.0589075904210214	-0.2337311710979706	-1.8833399686207273	-1.0402702515240432	0.18807652102431885	-0.6580788638091496	1.052612636324156
0.6425872721764333	-1.6238709881091093	-0.5826117943125952	-0.07246538523506496	1.489042219077668	1.9713450868857194	0.5119550054149722	0.09926853160362976	1.412569775463036	-2.2910908937407832	-0.1619134711550676	-2.5532405567970176	0.34124450237702025	-0.8548443556466602	-0.06490604265136093	-1.3493548414333392	0.5432412830812695	1.6290546483854171	1.4604601492928075	0.4184785036668731	0.7666959063036674	0.7044773596675862	0.1667783872342795	-0.7614718119927557	-1.156083646817017	-0.39230359547900434	0.3528666776685859	0.28258310970156075	-0.903344580704255	-0.6912977476681454	0.5474296605964171	-1.222552893167713	0.053260728059217555	0.18952441963547811	0.9110969555071431	-1.8882698536525786	0.10237514349378204	-1.0710638435418498	-0.13441412703697664	-1.828134239508863	-1.0782656671913866	0.20144690079961863	-0.6170668660721494	0.9902256896966761
0.7317865230885559	-1.5609975999710497	-0.601445447337991	-0.08728778104065271	1.5297544109247347	2.01410684389547	0.47794219503145713	0.11556469633851844	1.4158469185874183	-2.3175183387605616	-0.06852035340240525	-2.5319252679333064	0.37115027618647295	-0.7992812362355249	-0.027780312317837952	-1.3198327777294305	0.5375217056779427	1.5949392412449384	1.5199621131342103	0.3465292076605372	0.7318552982097332	0.6888409334626417	0.18144691636485397	-0.7146831187300233	-1.1658675355771995	-0.36588906114352554	0.37509489842364896	0.2385940165383918	-0.9276400062101798	-0.6935299173422286	0.5829242857953837	-1.1732413138106548	-0.019165274809142086	0.19799252999579417	0.9076325004295928	-1.8771669513405098	0.04365588857925449	-1.064249968430946	-0.008675797156784593	-1.796993728038565	-1.104114823329855	0.20010754559855704	-0.5838005659675718	0.961710522599226
0.8140002629011562	-1.4866456706729727	-0.6179981092637242	-0.08763218376672342	1.5642241125976868	2.0473808500015864	0.434970033124573	0.12989382985608175	1.4135941026909578	-2.3344469512287467	0.01117926712965452	-2.517878820061529	0.4102750345993912	-0.7376481962164506	0.023964582714955506	-1.2916379307222967	0.5370568267839733	1.5658511673364366	1.5746261938787107	0.2626206748778984	0.7134511095219815	0.6634885619745979	0.1784770291719216	-0.6729511843459515	-1.1578018745106209	-0.35834873503211356	0.39741274910111213	0.18136491252776837	-0.9310507747978027	-0.6836571668840993	0.6143915469848467	-1.1160250882826606	-0.0685031716701538	0.19490421580536704	0.8851188560069255	-1.865970421762651	0.0074337793491239	-1.0368726242783322	0.11790177228893377	-1.7966388110191436	-1.120358480943794	0.19505599830043693	-0.5617528873134842	0.9613186839507911
0.8855914451794685	-1.399669775787056	-0.6336078980417896	-0.0682148452614035	1.5911635737793046	2.063244298175989	0.3870581874005315	0.15059309576596613	1.414023545721221	-2.3403789320998003	0.078862410512117	-2.5103465636761557	0.45902301576569277	-0.672130261096742	0.08945305232075232	-1.2621527341488543	0.5501517861904939	1.5416158664782453	1.5882722228123691	0.1749567047887409	0.6850026705347758	0.6203895304449232	0.1663148134719304	-0.6289171070308867	-1.1511041228700185	-0.35700753948799485	0.4136673991456702	0.11534710207366985	-0.9220071974958917	-0.6541749258482742	0.6580058576868442	-1.0688930807331851	-0.09238657803236225	0.17257876894785298	0.8463562796407809	-1.845114141176443	-0.01861554723280961	-1.0010505738328375	0.24286833915158218	-1.8194641237487044	-1.1259152262920318	0.18876241918956776	-0.5451756853179301	0.9594619030826406
0.9505406660844642	-1.3086154757414714	-0.6243601220176891	-0.029319134856270235	1.6068576003725838	2.059534801582087	0.33526868988002084	0.18249652458586021	1.4135483423680615	-2.3427893435870404	0.13471541230842635	-2.4911101206201285	0.5121351990942131	-0.5980217832897159	0.16968121320190363	-1.2295508470844803	0.5689140894167488	1.5132292071178919	1.5568019931795447	0.09569759008635184	0.655338240509272	0.5724011129854109	0.14182078191499103	-0.5810743008062312	-1.1690704454526561	-0.3564032217282903	0.40588014059367045	0.05897454384395458	-0.903810831090003	-0.606663314344544	0.7108209320188489	-1.0485964346698204	-0.09605569377993715	0.13602821688038866	0.7949952017579621	-1.8102654271443175	-0.032418833833352645	-0.9537002339975051	0.3709556963583974	-1.8638886722316421	-1.118592296563748	0.18618566662281985	-0.5368207755121712	0.961381021917588
1.020917972663515	-1.224430251279702	-0.5918548083511019	0.016992132979834786	1.600281121479832	2.033425652478855	0.27854259584473884	0.21812881139150328	1.3988240784697912	-2.3459834871329925	0.16752780501551387	-2.467651911934114	0.5696469063650429	-0.5213707966703499	0.24927838200825683	-1.2118432807283606	0.5973866158327603	1.4694431659131246	1.5093267668220118	0.03211006605600198	0.636157625111256	0.5130891290187026	0.10391703128133448	-0.534211024079212	-1.2003488622051592	-0.36951496770175385	0.3740615181418653	0.00718086066643886	-0.8594456367273533	-0.5523311843922278	0.7561890947895016	-1.0542327481903322	-0.08149145108510779	0.0921552954423397	0.7219493981520122	-1.7727208935627368	-0.0332251005740393	-0.8968788889358059	0.4979381250920077	-1.9167713081254736	-1.108500348951494	0.18633860337588234	-0.5413960832629441	0.9725439706860625
1.1107447744088408	-1.1486309220228317	-0.5610019036857313	0.05859511038357655	1.5693303524919024	1.9821703966573463	0.22330149425698925	0.25376109819714593	1.3695902721883826	-2.349686185703708	0.1693261598720171	-2.452982522253528	0.6369898424275628	-0.4556266986433739	0.3141925779280009	-1.2109726492627408	0.6376534854238503	1.4237877438537905	1.447889649741848	-0.017504071743976217	0.617839706057978	0.4517629989206561	0.06567408033376423	-0.4939707589808811	-1.2299257330863254	-0.40718150884050913	0.34080354458329276	-0.061584274818979476	-0.7813886014271139	-0.49632692733638706	0.7973118219971409	-1.0755156258408385	-0.047103249238152754	0.029134826023643673	0.6480321671952678	-1.7524392906768924	-0.03140984859786589	-0.8360507603666637	0.6182867657021385	-1.9782595294122944	-1.096836796594284	0.17136933936402138	-0.5610939435341611	0.973305384423362
1.1849789992474302	-1.0854416744213429	-0.5415444305474841	0.09111283106412953	1.513805588814145	1.909826296017141	0.18471947634260347	0.2930899965751391	1.3176206254769174	-2.349999678527193	0.15552432802150568	-2.4379678448274875	0.7130651074567542	-0.3986847150556761	0.36119794260121063	-1.221238727130959	0.6616391470093073	1.3886408447307406	1.37943560304593	-0.056455065375350666	0.6026767907797435	0.4036452326270214	0.03654808004571568	-0.4686123811232898	-1.2572130238612083	-0.47731745838455863	0.3110674997401809	-0.1417943198876068	-0.6922381673092489	-0.4461911163591827	0.8309597987217042	-1.0860239234018274	0.004098480356334394	-0.05373572391672814	0.5963310201023829	-1.7471961637926814	-0.022623844743648286	-0.7672699866371335	0.7275734697274715	-2.062831184897348	-1.0641212244867813	0.15483826669209932	-0.5814507475847014	0.9850293748930042
1.237308493543126	-1.0282364017094427	-0.5412158535414788	0.1367004172226688	1.4344815465464922	1.8248913078995574	0.1574061121361085	0.33745519842759497	1.2421231327467954	-2.3525877359477407	0.14187849803806463	-2.410515689230137	0.7882298554880721	-0.3406666337640466	0.3965122293941605	-1.2464615162359123	0.676813003042791	1.3673889360682927	1.3144120552732692	-0.07452137563003526	0.6057167683754877	0.3680632162003611	0.026130861516191116	-0.45888669738026017	-1.2820272344848598	-0.5821139555658643	0.29191833043695664	-0.21916591803332822	-0.6044696825329201	-0.4117124955331617	0.8500062610016726	-1.0798797006139378	0.06087707072140417	-0.14231611887176668	0.5574993671779428	-1.7411297626748046	-0.002259850493180697	-0.6853863278937876	0.8050281122422991	-2.145651301844996	-1.0093395733768826	0.14999063506472873	-0.5888939112807051	1.0272054621427
1.2938888431177433	-0.9761334741760207	-0.530701389349298	0.20109936746976936	1.3493281960246886	1.7229336539219768	0.1308892719451303	0.38131618363417935	1.154900437280566	-2.358244539784846	0.11579151915577919	-2.374121648925765	0.8521112571017813	-0.28613948637974707	0.4272571409937639	-1.2850188628370982	0.6981556452984925	1.3563948184448285	1.2394688480267124	-0.06475939280362687	0.6228556690909564	0.3410699623594464	0.025833119018422217	-0.4603336165874289	-1.3043224899460437	-0.7023965826926348	0.2849061070962938	-0.29249170419262893	-0.49780755599904564	-0.3941751624665325	0.8626497712849643	-1.0758854626860166	0.11791913482366714	-0.2261721003629769	0.5207772060721945	-1.7380981763790693	0.029811136832047096	-0.5789699069732877	0.8322802030585258	-2.214924650999393	-0.9558488833074839	0.14676969435629472	-0.5950274760190599	1.0707040048308627
1.3367684296112667	-0.9526036796420744	-0.503239018427058	0.25790837915877285	1.2669741530106373	1.6096468763324925	0.10494666999789633	0.4168312107547359	1.0608418535785156	-2.3517552383387095	0.08504615118737104	-2.346555583969088	0.9019581380931021	-0.23953898411627214	0.4544181594044825	-1.3232358974647518	0.7092239416616425	1.34930450124771	1.1604114410225428	-0.04031314746893873	0.6361863816560809	0.3230830830544452	0.025346931901812732	-0.47547405983769675	-1.3036051715885193	-0.8227337933589913	0.2727586164369805	-0.36191747339204644	-0.38079551099238523	-0.396423333356917	0.8665750592481437	-1.078030516388049	0.16613482872996777	-0.31131527234882334	0.48968744125816865	-1.74487808183279	0.07671282494737768	-0.44542451561467045	0.8026833021999245	-2.282524819919373	-0.9070542978926566	0.15178416607791517	-0.6076385824371774	1.0940584788199514
1.3475742136661986	-0.9632075330572102	-0.4842101239922961	0.3168056048450937	1.1850883828392114	1.492169080956629	0.07675651191385564	0.44932386949218933	0.9671000721119046	-2.3311274105534023	0.07854607339278108	-2.33277255149075	0.9342383204530431	-0.19136993265723584	0.48239095975412816	-1.3619322047884626	0.7017023056243912	1.3446897648087623	1.0850324244722158	-0.0038286791048472214	0.6386512283553332	0.30441989413103104	0.02385445052059316	-0.4974562928785617	-1.2940214646955528	-0.9334253128156096	0.24740916544306568	-0.4172831347197354	-0.28406745799265826	-0.4179209674582086	0.861081512027806	-1.0801903635638885	0.20212826871648676	-0.4037148039362983	0.46599418176308405	-1.7489363395258029	0.13963388139050875	-0.30735684813361647	0.7366195444413066	-2.3360435408609983	-0.8614627926246918	0.16225338199209297	-0.6139379191954877	1.0942633035679965
1.3587876767295626	-0.9913537351335885	-0.47928146890221174	0.37209314119993564	1.1015429986225986	1.3645793405387343	0.0405023199983054	0.4745816056598092	0.8838726048370542	-2.308656941616723	0.08420114107407364	-2.312062406098454	0.9500114575843014	-0.15040161634247334	0.5239974427985818	-1.4010567380122019	0.6895632207976049	1.3443025585876125	1.011644536667556	0.0392439608246941	0.6259901324768394	0.2800653565062189	0.021291603704357318	-0.5210346120551692	-1.2990343522870873	-1.0291063588860152	0.1935837608680074	-0.4560554995896024	-0.2120338736217918	-0.44893932525899355	0.8538897905822633	-1.0819606492628067	0.22777792494654353	-0.49541651796624153	0.4588899234215438	-1.7527782859495775	0.2089774283280182	-0.1747908927434852	0.6654950455840386	-2.3558405356456236	-0.8269361331444298	0.15367502047941398	-0.6087948422763674	1.0789059001765056
1.3918234184015301	-1.028284995473047	-0.48598158263337055	0.4010752845280373	1.005781202305733	1.2314208967004272	0.009166200783212628	0.48455747336853844	0.8085405532743289	-2.2819473530558083	0.0907705530318055	-2.27985453474928	0.9490813173752674	-0.12685878725374802	0.5802762640317547	-1.4436864845633215	0.6676616791974691	1.3529924818130876	0.956652599382604	0.09468512993297021	0.6013950704961316	0.259299325108067	0.024841900323319965	-0.5529314736152573	-1.3171382999034358	-1.1225845692516905	0.12245978126985571	-0.4773415734641059	-0.15668449224358277	-0.49256664150549356	0.8446890269522568	-1.0711268952780606	0.23357922630806965	-0.5784379473785115	0.4603458447271397	-1.7663316398042066	0.28388651939552034	-0.042543605515349324	0.5935523935824886	-2.3284612227188077	-0.8038223176453967	0.11823540379250949	-0.5888897669802065	1.0593495894500837
1.4333242253272132	-1.0708809002555506	-0.4934150421460489	0.3977576835844921	0.9019416994535817	1.1000859914521508	-0.0033281119718097394	0.48339953397831004	0.7396959074884416	-2.2608701855568394	0.10190301960133903	-2.2571046998915687	0.9287084995478573	-0.11842509948598674	0.6384267920935445	-1.4956634666541222	0.6375594649733866	1.3733715895672056	0.9260140058523889	0.16588764681908075	0.5655808479559938	0.23750219871790898	0.030140963005126094	-0.5978108301922413	-1.337477611703696	-1.2072670320954704	0.056718869364047665	-0.4913242277279869	-0.11824613837001566	-0.5526672099345616	0.8331265947959394	-1.0318403600042931	0.22791942010170377	-0.6492192796329984	0.46215777598702407	-1.7890798368646432	0.36288223102867045	0.08301633660738092	0.5232038750270135	-2.251292122210265	-0.7866356971844841	0.06755309071705673	-0.5544340526324478	1.040291982458033
1.4762679411029618	-1.1129804544526647	-0.5180630795820664	0.3751709680936833	0.8114996203562453	0.9734771275374514	-0.0047359218596997954	0.4807289446504665	0.6885393865146043	-2.2611906448875128	0.11230747745787846	-2.2487323619811734	0.8906669423910294	-0.11821352773402727	0.6996188437518356	-1.5482756977621828	0.6088518874312109	1.4085184886902553	0.9084376966838092	0.24840314931976035	0.516891909490093	0.22108228814627934	0.02539215861033539	-0.6510932570788978	-1.354130240782728	-1.2649618334381156	-0.023220476719509674	-0.5137584374364749	-0.10437203905361389	-0.6199163217464003	0.8203299704431617	-0.9605900589912799	0.22200589844470753	-0.7072135766440683	0.46406535171223995	-1.8130225886954972	0.4522073714196366	0.1958904741047898	0.4620363842813382	-2.1513852858990306	-0.7675594091135645	0.020851767668287616	-0.5270941022412808	1.0313420315108317
1.5173427463681493	-1.158693302072089	-0.5631828930879139	0.3666568095618269	0.7361214654242442	0.8631909403418316	0.0003241667505010495	0.4844402136834528	0.6535292194736779	-2.2665374391547273	0.13369706678727436	-2.240683953811358	0.8280688987872538	-0.11528435330603773	0.7690598760733666	-1.59255312145182	0.5662449532951979	1.4529329465490195	0.9033399273048424	0.33738475372200794	0.46832210528132245	0.22445274919541816	0.01486187330950577	-0.7092584147608789	-1.3590305260739532	-1.3013027743297765	-0.12705937799346062	-0.5232305580668454	-0.08300432993386354	-0.688877563702518	0.7943376971928859	-0.870009618870301	0.19633672564152488	-0.7394263438944446	0.4553351374600704	-1.8320902656524853	0.559938429690833	0.29332326463491654	0.40366073570841765	-2.050478228896699	-0.742424958942445	-0.015167154901429326	-0.5080344642468925	1.0257627834825518
1.5572449019012207	-1.2143886971291333	-0.5765545486366654	0.370174948801565	0.661883003954809	0.7778591430934094	0.011117375890990659	0.49461835434895607	0.6268615112993305	-2.2723091903604447	0.15893470217106717	-2.2338565115868088	0.7354944378138446	-0.1036114290600009	0.8411737624645503	-1.6297917591555688	0.5083283558083631	1.495433590052429	0.9119321676149605	0.4372880027575527	0.42995676640745695	0.24054743984125365	6.897073049544206e-05	-0.7715057740548374	-1.3536756611259246	-1.3161806876912803	-0.23314429967577435	-0.4946592889600372	-0.03440927846808937	-0.7511182948119345	0.7616316039866746	-0.777096741045733	0.16386602710414053	-0.7375120605947293	0.44111068003276815	-1.8434514500770773	0.6825186177062059	0.3604872660719697	0.3435517833092101	-1.929557539448536	-0.7239062163643788	-0.05942148990120054	-0.48816254335472176	1.017106711521677
1.5850907523759696	-1.2833814284982519	-0.5471302396495799	0.35411444699339245	0.5871452809987509	0.7120467882585727	0.030792753995205608	0.5147664997389344	0.5944209623903041	-2.2877295540223077	0.17037050570434828	-2.237380582390929	0.6171900223660558	-0.08830530714238506	0.9067508545527627	-1.654952157732041	0.4408686825992644	1.5299552463429664	0.9221157116214147	0.5420094132322437	0.40843865472298324	0.25594364678282683	-0.027149970014883108	-0.8445130411299384	-1.3524245244558246	-1.3034276335493833	-0.32832073256723754	-0.4389382522551628	0.01766794930204274	-0.8022981851528227	0.7291667814354106	-0.7036224878037165	0.13925074924972933	-0.7290580951849039	0.4252602666948359	-1.84808761399686	0.812498030781817	0.40052698336740483	0.2852393940000233	-1.7943525922966355	-0.7170398003953442	-0.10280918330028573	-0.4790699480601601	1.0093901617746626
1.6082368425962215	-1.3560186921377113	-0.5291585060167497	0.3132046345699707	0.5227956401471076	0.6763830103083082	0.05956641223014765	0.5401620160365308	0.5409834653213013	-2.303721171273632	0.1762682429566387	-2.2401357650196045	0.4791839029125645	-0.08678782699040065	0.9639548945023542	-1.661860490794742	0.3571852583264833	1.5557171553353624	0.9365613906537359	0.6303591276096849	0.3994583965820403	0.27643250210785836	-0.052955576118954385	-0.9331181967029339	-1.3477202505762482	-1.2753093130139623	-0.412240701675006	-0.3684873617754025	0.057769682930164566	-0.8436733302048627	0.6977969564719844	-0.6478905408143689	0.11135180796696939	-0.7240319227772777	0.413862634576209	-1.8458889875140105	0.9375937710281299	0.4178428489346603	0.22715473804027536	-1.6704542873348829	-0.6983751230909607	-0.13356337400700719	-0.4823480897547813	0.992821620742556
1.6229590935299019	-1.4250496043210903	-0.5309775845137662	0.2702981582409728	0.4665684672054125	0.6625392760245761	0.09812681902783345	0.570080824686337	0.46702774347031967	-2.3212210373312785	0.19262243868782558	-2.2279189862319875	0.3427711882053511	-0.10612840335055329	1.0177558311271881	-1.6657258676274442	0.26715023028891227	1.5743347921653976	0.9605668866155541	0.7000142319918669	0.3938426541855762	0.3071029585188315	-0.07142691765773851	-1.0255619145712358	-1.3546098431729328	-1.237740242481611	-0.48618011530617633	-0.288523345814057	0.08113260766459574	-0.868027181416003	0.6707468041961709	-0.5984063709295618	0.08207694827886937	-0.7077086499112346	0.40750227763168906	-1.8346504870928673	1.0435187918001902	0.4051289265303392	0.17351931696308984	-1.5573556002498194	-0.6632759504536077	-0.16566155436185268	-0.4906574122550527	0.9573290540758199
1.6247318101171255	-1.4934904493749854	-0.5223250566889514	0.2384779620689182	0.4145178748380152	0.6564266319978459	0.1435472117265965	0.6117519852739319	0.3837369157483816	-2.346171582827083	0.21526004295378226	-2.2013033524921806	0.22660962741634982	-0.14044680063390125	1.0639281444656907	-1.6716983427629324	0.18520096099138716	1.587439501076276	0.9898020942226189	0.759781693599525	0.3932059021216029	0.3472787063973341	-0.08383034246984619	-1.121565749801506	-1.365740789081256	-1.1994420918133581	-0.5334783525912041	-0.22130272639102194	0.10460054374716796	-0.869847319770318	0.646888848278121	-0.561047918408655	0.049737986610081567	-0.678480467214355	0.39753399891162194	-1.8214716423013961	1.1176400450810788	0.3692178364513455	0.12252391582569908	-1.4631735293687378	-0.6215461025589639	-0.19018241376951742	-0.49240630706558386	0.9136256866396115
1.622757544357195	-1.5714730270109463	-0.4973722521748992	0.21868570414028082	0.3720772052924347	0.6607424886119053	0.1994304722105759	0.6668054074220171	0.3064230902017392	-2.367252233579646	0.2319565761154851	-2.167956387549755	0.1279676695519415	-0.1626873691114282	1.097012689601065	-1.6777672396242544	0.10753484554840795	1.600347433055095	1.0249747038122456	0.8222993129287837	0.40176302824584126	0.4032756645295271	-0.09297744426838338	-1.2236754846414075	-1.3543679567500462	-1.1647815441761018	-0.5426996899015951	-0.17674867750001957	0.12843391932127085	-0.8577023965973511	0.6241769279710703	-0.5357658716722913	0.02656205602366914	-0.6403173907909729	0.36752820470468234	-1.8167838219591097	1.1674857586095428	0.34500374243618703	0.06556949204464949	-1.4038931685014346	-0.5734774488596639	-0.19316699767776474	-0.48691925320505547	0.8691297364827049
1.6135504116948742	-1.6680739580736788	-0.46399073315896333	0.20953505449441945	0.34968274523041476	0.6719869001621703	0.2579842492582066	0.7366364813831214	0.23826836928414236	-2.378520558957131	0.24624374710799263	-2.1360190509289785	0.047292723826598514	-0.16516786551371115	1.1212987946822235	-1.6816326164569564	0.03397951313412086	1.6075456601826978	1.0703508486607929	0.8817400586713438	0.41742302094175904	0.46498614544896755	-0.11421138391937528	-1.318500901135942	-1.3316848489211315	-1.118093123708594	-0.5289915841228555	-0.14924809061934732	0.13705325077669195	-0.8429372742549862	0.5850354040261707	-0.5239902665218257	0.0201264660355675	-0.5939219531821165	0.33089637448285797	-1.8197346950946813	1.2024270555316123	0.36395043918541964	0.008142732427726123	-1.3807221573763333	-0.5214423641373795	-0.1863219193664583	-0.49709351092982634	0.8217128073101947
1.589048445221863	-1.7791350047918795	-0.4227900337972117	0.21156223509724298	0.34655289218669155	0.6870834812522562	0.31241647762089636	0.8194247505462773	0.17600264992088568	-2.3819933627906247	0.2580738886941453	-2.0877962355921893	-0.010815529063528362	-0.1592365608811936	1.145035440372405	-1.6789668393309551	-0.03307796148131904	1.5991064688545251	1.1148273871483458	0.934944480703175	0.4182569607416725	0.5187730863581501	-0.13319529482140663	-1.3799527034775052	-1.3012238414597614	-1.0662426599259318	-0.5032941581360959	-0.12653140304694271	0.13205891105910145	-0.8223957128277191	0.5304525581646493	-0.5314017968991911	0.015159498175153153	-0.5467909781477543	0.31734142831287343	-1.82461622702136	1.2232655953494553	0.41774912300466127	-0.05701009193313544	-1.390867252957465	-0.4712595278645074	-0.18430130044720988	-0.5268454442113464	0.7690372253672149
1.541885938808305	-1.8985784757318647	-0.35169835086013507	0.2316901766955956	0.33828236742209006	0.7040793959348928	0.37460092227413755	0.9090140814444471	0.1148844586548892	-2.3811782814495643	0.274510418744064	-2.0117439399052857	-0.053547033687848744	-0.14658238144072439	1.1695625986057336	-1.675521180598943	-0.09739317295817743	1.571586262759531	1.149784091211333	0.97329589686783	0.4001156890351741	0.5626445152115862	-0.13972301641805498	-1.4067729172351229	-1.2680603787909752	-1.0256286076495205	-0.46573394830234954	-0.08959970038711318	0.10775508464532642	-0.8063344919649186	0.47346164557394255	-0.5653676127603326	0.0018931075931626503	-0.507241696576303	0.3350409679805402	-1.833052366521633	1.221938710656213	0.494829327835574	-0.13288747013888455	-1.4263681735235139	-0.4282798800060178	-0.1949141842203253	-0.5585410544268453	0.7072291312885582
1.4928728445362514	-2.0104031387352803	-0.2539919304366013	0.24372247446719036	0.32087363586096274	0.7188103776010607	0.4424443922004097	0.9936638481083506	0.0498519997687928	-2.385218855618925	0.29101194957192816	-1.9240906879046147	-0.08265218048193056	-0.12458986260342517	1.1972518070116491	-1.6826138493139744	-0.15366441256186428	1.5216080958378533	1.1788233845442257	0.9861347532809365	0.3711003353071401	0.5969663044257942	-0.1526691617324239	-1.4014625745778864	-1.2348677229332197	-0.9963601339585322	-0.42401912794797036	-0.03926396747497472	0.03682201920297866	-0.7977858421557514	0.4198346026916343	-0.6295071840300579	-0.010758510935377521	-0.4841948572437735	0.36455259911660237	-1.8514033106163705	1.2030812834011986	0.5744541916659511	-0.19731492160893943	-1.4689950903496405	-0.3901497553605354	-0.21151477359818455	-0.5854707190686226	0.6466677965458294
1.4477258298497686	-2.094255148818047	-0.16440945743691704	0.24607661968337222	0.3071766552141738	0.7249631483938308	0.49332931012190306	1.0606601691824904	-0.0017480443346600595	-2.3943798125718727	0.2955186701761767	-1.8334579942240972	-0.08219299734076145	-0.10418048411699506	1.2388689247539924	-1.698336262491157	-0.18941830053060477	1.4587600827951743	1.1992024673086141	0.9690485906215475	0.31849229058942863	0.6109618482778678	-0.17078999628016373	-1.362977507005777	-1.1920788488157965	-0.9706161973951122	-0.37845022093041464	-0.002920001015875118	-0.08542379139503473	-0.7848368578636259	0.37318584952164613	-0.7178538096061627	-0.036091022852146756	-0.47766460510065717	0.3837665094853453	-1.8748940687503102	1.1752305265586471	0.6491818756538976	-0.2442870335729031	-1.5193011208687093	-0.3510467325396038	-0.2050126443695027	-0.6109954658412768	0.5866496926566133
1.388978826668545	-2.1571493628547946	-0.08378427934008281	0.2658732371401883	0.30922190571799324	0.7198670491067757	0.524180722862438	1.1073383183232761	-0.02349475778517695	-2.3989324250195927	0.2979193655749778	-1.7267142455340352	-0.048268389885523594	-0.09738830132133286	1.2941516292848148	-1.7125386155198963	-0.21920711325313577	1.3896501199629185	1.2141839119070377	0.9265216738952475	0.23618284314572416	0.6062535507158022	-0.18350623915954703	-1.3073581315714602	-1.133938527756245	-0.941480283728834	-0.32448773529756925	0.0012989425645592702	-0.22545012346029775	-0.7662474448251622	0.34113861079625246	-0.8142628784071462	-0.07865178969536302	-0.4734446948709904	0.4052546326964069	-1.8927962476745397	1.1359722471450193	0.7180751204994269	-0.2866159155788558	-1.582448694454126	-0.3109109408862726	-0.1813630610095869	-0.643105506106665	0.5155443361014618
1.3080934791306074	-2.2106302706847174	0.012441163563629076	0.3025281500617709	0.32038126073967316	0.6912031625656759	0.5601848432847446	1.1447734727871233	-0.02520196983171328	-2.3997196403318997	0.3111578573499586	-1.6135915727217665	0.0051930866016639985	-0.08036042307742636	1.3509940895061505	-1.7272230771778063	-0.26725678679943804	1.3117296286887639	1.2205371319409026	0.8683734304761546	0.149535265511335	0.5837135924496827	-0.1893103334198469	-1.2378910929345173	-1.0731374560449476	-0.9182043029195631	-0.27689951885183695	-0.017025669833396807	-0.363405631740219	-0.7428216641595189	0.3199949497463582	-0.906800988228601	-0.129931585582351	-0.4709551835846616	0.4197394556126658	-1.9062075463672805	1.0922956259924324	0.7648959088302669	-0.3242762639213049	-1.6488320050218033	-0.2767547310958932	-0.16633354918591353	-0.6870143698923878	0.4499737004554499
1.229667947632305	-2.2431117306712447	0.1294145777016388	0.354746578579221	0.3230187386621064	0.6500866029635579	0.5950373999171761	1.1725698811368646	-0.013364126300782814	-2.3994932288482715	0.332044773996573	-1.5194170098997333	0.04854468469867421	-0.05246942970705154	1.4023525905156118	-1.7381811227255395	-0.31515498295332334	1.2294546543374167	1.215015548009645	0.8005026973572031	0.06654387714750376	0.5335705929817848	-0.19462070277878335	-1.1490273813519924	-1.0172283287137418	-0.9074045597300022	-0.24562394828280526	-0.04963363873746772	-0.4885917600861829	-0.7295246534128317	0.29919463539773566	-0.9965086133949599	-0.18595390873881154	-0.4797297678722714	0.41784782063167186	-1.9241290964499491	1.0488447595272372	0.7941477715828549	-0.34475961351808826	-1.7099975744727878	-0.24976803247536128	-0.1662733013741007	-0.7434846084902423	0.4114933640943992
1.171374430089673	-2.2431880922997665	0.25209285058160147	0.425131161014872	0.31715155539862516	0.6054299708908166	0.6306185599126388	1.184246014279347	0.009994758525638515	-2.4029242336386343	0.3477879624150686	-1.4393636479665344	0.06698265390560523	-0.03511689825755257	1.457007847870932	-1.7369162965572449	-0.3436692962362097	1.1445676249040515	1.194352589460232	0.7332207708522761	-0.01913008604068065	0.4658102823063782	-0.1960227307429594	-1.0431785288358344	-0.9616278150944944	-0.8990610758218214	-0.23630243635326204	-0.07983143360908762	-0.610199101687498	-0.7380573020056967	0.273044608257687	-1.0791449580815171	-0.24030268574976912	-0.4904846452285515	0.39515882802256386	-1.944814265136611	1.010093276350611	0.822617022819953	-0.3496474459625333	-1.7498220296390652	-0.2249441613371736	-0.18344392774064713	-0.811815835115915	0.38514666769908085
1.1111936793844162	-2.216062359259083	0.36405665587442315	0.511419302244283	0.30783085992078246	0.5660210281101694	0.6678853870107067	1.1863625515951572	0.024532461107482993	-2.424973228890406	0.3546607113365471	-1.3622897277131831	0.06940415816288001	-0.037849092088890826	1.516622419342226	-1.7242028084127088	-0.3569314031102246	1.0663011870880503	1.156093330489772	0.6603128689560347	-0.09233603300847978	0.38688531940569726	-0.18409795526270775	-0.9415660170911797	-0.9100601320085356	-0.8979811015028654	-0.24360463885462855	-0.09322179557765894	-0.7246740725230696	-0.7612150622982872	0.24668578920470333	-1.147525325175949	-0.30547340255876126	-0.5000607767106231	0.36208709734362043	-1.9578478262397874	0.9718393749339519	0.8374819553177437	-0.3481840483281742	-1.771080176308842	-0.20551613315666875	-0.21479596211843055	-0.8853854575721831	0.35762890807037384
1.0359608700083212	-2.1677705711855033	0.445991380009686	0.6143521220577337	0.288807275689131	0.5389978804471416	0.6971993231631499	1.1827333643417317	0.023652454897928568	-2.469012004082847	0.35436604114319187	-1.2859882553027557	0.06759882273606257	-0.05795205631386213	1.5703311885853475	-1.7112766252847151	-0.3551032276845039	1.006890422713446	1.1041760478341736	0.5833084527512487	-0.14983269034637672	0.31087994447521394	-0.1661014941634024	-0.8487294929776326	-0.8609029722403031	-0.9209802657899495	-0.2546185746130086	-0.10148655114451441	-0.8054614028749774	-0.7882131145032778	0.22389499195276602	-1.1995391790817738	-0.38033409792451434	-0.5270257673290217	0.34210271767082046	-1.9625517892141073	0.9457992628290552	0.8228653965344497	-0.34332995415771905	-1.7911813856815435	-0.19306677842698092	-0.2438817518826538	-0.955196199475959	0.34966745916808806
0.9571230788385716	-2.0989027952085113	0.47109180607716095	0.7330664338759566	0.2445554920610437	0.5159784923289749	0.7277173072460259	1.1662847620162313	0.013901986096061959	-2.5196341285684722	0.3456256032020669	-1.228948143620708	0.07119771966300054	-0.07938646346064708	1.6156137322003985	-1.7049383147776798	-0.3446408408910223	0.9622093638499554	1.0532343382989424	0.5090326525626718	-0.1829232572838415	0.25186731066747503	-0.1598338261407549	-0.775284669578715	-0.8165710295630898	-0.9594577623739855	-0.257012220775911	-0.11157830063767046	-0.849335144128327	-0.8128469869996968	0.2007005303358202	-1.2338205890508	-0.4383959029725796	-0.5683714576127674	0.31758053947619896	-1.9612862068627461	0.9293375996035074	0.8009288426182586	-0.3328331336622704	-1.8176803200277156	-0.18230128592403155	-0.25932836394195197	-1.0205932613484192	0.356435581277414
0.8843684081541762	-2.015127146754266	0.44601042795206364	0.8558307473716479	0.1706510193102448	0.5049391731384694	0.7617208557223842	1.135926229547351	-0.007158322511002816	-2.5658360042429598	0.3270397140947378	-1.184245839420561	0.07617809065567675	-0.08915159415022228	1.6613393882275271	-1.695338681190962	-0.3380907495085824	0.9291317963350172	1.0026324800556423	0.429364245457851	-0.18412692408864334	0.2079478379613648	-0.1600298085443495	-0.7410856650876341	-0.7739531441239139	-0.9960638233150645	-0.23762579579574722	-0.11242573422942084	-0.8597186662325187	-0.8303363164174211	0.18449363807176902	-1.2543588618530144	-0.48481607215134426	-0.6146867405021771	0.26540117005665864	-1.95494860952672	0.915769282167393	0.7868558942289579	-0.3142602138302277	-1.8510563477891762	-0.17227669280084723	-0.26468578474619714	-1.0773080136757078	0.3524370459786149
0.8033135760846435	-1.9160028109672111	0.4215719178821947	0.9834123395041546	0.0807116448821972	0.4955361342964751	0.7989074129584235	1.103996417298312	-0.028380552260625323	-2.6077290952213263	0.3045061110734947	-1.1415120313362515	0.07894496342938585	-0.09791358291240418	1.6988089737928231	-1.672673903753725	-0.32485475942636344	0.9114123509851899	0.9366933329200142	0.336953919614184	-0.15905943315724552	0.17096146276423013	-0.15223197021671347	-0.7447104214519842	-0.7356641915632844	-1.0215465386533213	-0.1977299356312386	-0.10466670516086822	-0.8497635904287428	-0.8463615345435427	0.17261105831561868	-1.2536586374261434	-0.5205948298334835	-0.6550092793671103	0.2146777219427133	-1.9421797875888789	0.9061032957561981	0.7944992438203501	-0.2880413576549751	-1.8901064385494426	-0.16606511214221112	-0.2681060066783189	-1.1274499054117597	0.34102029263104133
0.7163863340284966	-1.8122516546883805	0.4105669691738029	1.1180607268133844	-0.01420312849874401	0.47452308448029845	0.8464024728603927	1.0809314372418082	-0.04581523528432406	-2.6478770761489607	0.2887282555734275	-1.1093646743342187	0.07194732632935216	-0.10575268110138317	1.7179266156995066	-1.6385462846746814	-0.3097070201846763	0.8976347919195264	0.8535936946671105	0.23999829393299094	-0.11330777034128756	0.1479521530142936	-0.15326464672796142	-0.7738476948334513	-0.7028135130620236	-1.0426430767033996	-0.1597479379273773	-0.09512624311180824	-0.8252245385951313	-0.8643349007543921	0.15929941391093444	-1.2252551677164776	-0.5310459547421347	-0.6918002955929137	0.20502825810708325	-1.9279839569793502	0.8882410320211156	0.8289154053158642	-0.2596463828073034	-1.9357155802010992	-0.16951890066505526	-0.27157257308106597	-1.16987925391938	0.32681614162528455
0.6382493843002068	-1.7193126108115628	0.384252236779786	1.241688226888342	-0.11994326818272816	0.4549100129459541	0.9078891871744604	1.0695924256939489	-0.06650242125853721	-2.68927554511694	0.2736524084751767	-1.1037083627102315	0.05594655994862467	-0.09735182343306313	1.7276928132617002	-1.6060549990017052	-0.2906992191155392	0.8804358532932122	0.7575717108198369	0.14189377729760513	-0.059910974679814474	0.1463851842809218	-0.16597712071496795	-0.819269024584254	-0.677657325081878	-1.072956435295038	-0.13116653737870537	-0.06926129418510538	-0.7938219450470181	-0.8787839990747986	0.13616526995772618	-1.1748488712976932	-0.5355494039908203	-0.7223439586854102	0.21066065439880527	-1.9220628395497674	0.8561930808884792	0.8726713557357467	-0.22777636573855956	-1.9736409988478734	-0.18217406077801124	-0.2751920762368749	-1.1882219279274602	0.31978976222494443
0.5621416682880398	-1.639775032740257	0.3277988975595404	1.3386005382878163	-0.23918412710151774	0.4364918273336844	0.9683015202582963	1.067859913846797	-0.07825930421818875	-2.735599334667227	0.24998779191767487	-1.1352505762408496	0.04246541388097786	-0.08435110405403957	1.7303940265257256	-1.5845756416056052	-0.23873202679983532	0.8652618127742218	0.6508823946564191	0.05317785392851526	-0.0165543212399633	0.16201791480489067	-0.18265823837476336	-0.8738840093661724	-0.6567550017800723	-1.0967431620818657	-0.08765911857633668	-0.02624720526190687	-0.7671028576259975	-0.8977014370474468	0.09628601458712248	-1.1137074440528776	-0.5403358435498251	-0.7330611161737159	0.21617083831816059	-1.9256723320722724	0.8027583285543332	0.9220789797345503	-0.19847045749313116	-1.9910964631667043	-0.1997573243412225	-0.2680550277606316	-1.1846495408974187	0.33140243489673527
0.49234152524901525	-1.562306160605259	0.24176886581319262	1.4164486329643986	-0.3589104747762645	0.4023662420816116	1.0281828373317885	1.0787357496385646	-0.0740775147103843	-2.778795162489853	0.2145797014779475	-1.179742860059741	0.04575033942933855	-0.06804184020903008	1.7371895984773507	-1.5708043504100064	-0.17814629319144748	0.8613484908834218	0.5422819147572003	-0.01765486368171481	0.015583171640457336	0.20356845600606813	-0.21264354612472572	-0.9304133030647922	-0.6249552780816948	-1.1135821840442177	-0.02513961152853166	0.019764793894473005	-0.743118265710571	-0.9230393630611395	0.05357646884117595	-1.0494889742561817	-0.5451661953983619	-0.7301896912241433	0.22526237610602556	-1.9324393234203665	0.7255640471818012	0.9740968708838171	-0.19002323714263533	-1.9961667063012989	-0.21975412376275907	-0.22989962509510473	-1.1727595427661075	0.33506256409006774
0.4428841066644015	-1.4760418172578376	0.1426243257401853	1.4642552189655973	-0.47039728633040684	0.35286318837717456	1.0784935170095373	1.1000301084502626	-0.061838388347896824	-2.80445629171889	0.1716835214188536	-1.223117408290255	0.07847400636151933	-0.0324394212586178	1.748884221256907	-1.5611763574921613	-0.1373832045562314	0.8806135872963633	0.4467317244681368	-0.09565737890295567	0.04025217902214259	0.2639891442652565	-0.26117180436863185	-0.9893541287753586	-0.5823957790204569	-1.1340198207950045	0.0426733332892173	0.06884304470272369	-0.7119298953126656	-0.9336841722058246	0.02589066118598199	-0.9770108149171788	-0.5522995028756956	-0.7155355225159804	0.2611396777680154	-1.9483301303933254	0.633635817028049	1.0132274466582651	-0.20675742104216915	-1.998830888602932	-0.242205620119275	-0.1760936946995299	-1.1587145083753747	0.32024393884017444
0.41975633909621435	-1.3848452069045538	0.05990863596745977	1.4773599606690078	-0.5679908558257772	0.27889172444757715	1.1114195969532779	1.1281958848080262	-0.042263530222560707	-2.802153861093074	0.12927701388695242	-1.2674886634148634	0.1225791357671143	0.013194416965732477	1.7520001877386382	-1.5444301724612697	-0.10541102803955378	0.908330570323417	0.3665188230714013	-0.18511649110803954	0.048336876195691006	0.32069567314463654	-0.3220243406847323	-1.0448591428977683	-0.5362913927272691	-1.1476189198004882	0.11109259817025671	0.12525205168907286	-0.6746004612754685	-0.9226913366065779	0.012133594033702228	-0.8918250615778618	-0.5470983361377761	-0.6844024864863789	0.33064663615671364	-1.9748557033494065	0.5427488227794114	1.0323522226744954	-0.22819387687919793	-2.003223562882268	-0.26223983870140566	-0.13051390783988526	-1.1558466524301438	0.3050557385014162
0.4143190920961272	-1.2986329283038511	0.0009171584254605139	1.4713917665931695	-0.6469017161734665	0.18635940195979073	1.1381834213351145	1.1606211192265545	-0.0210483405226145	-2.7720864160672765	0.08824852284750385	-1.3067660343771519	0.15373687044864237	0.06193252348176258	1.7453499566581752	-1.5063294110912397	-0.07826523464677912	0.9284272079653848	0.28980039260581686	-0.28560136618914383	0.055427418533873896	0.3668436414786316	-0.38680783174985395	-1.1014232422130545	-0.4820337658005952	-1.152897927843328	0.18485275195662837	0.17356943470258052	-0.6482468133459789	-0.9060220695243146	0.01775705622208715	-0.7967128873139688	-0.5320803331177807	-0.6354939626737104	0.39090796289673585	-1.9986983708616577	0.4419839091477405	1.0243339693631086	-0.24999301916163058	-2.0051410366495324	-0.28164915730161366	-0.08270031749611709	-1.1660747860614014	0.270858911001662
0.4113462417986917	-1.2217090005178473	-0.038354936770605905	1.4523580665675238	-0.697895251462291	0.10067538087613107	1.1504708848302942	1.2013278189043133	-0.007397684200001045	-2.728058090635617	0.04690802807391524	-1.3302028850582932	0.16794015068701662	0.10595039125580193	1.7349031384310298	-1.448740117370272	-0.04731161301014575	0.9476415232345685	0.2031782956683096	-0.40375762025942985	0.07631288623220665	0.40895592618799953	-0.4443663561286154	-1.1669572461665945	-0.42306352408321085	-1.1561729402185017	0.2661418192245529	0.19429510894382943	-0.6446680266013308	-0.8968093692386289	0.03571316073450529	-0.707148265727745	-0.5298261689217975	-0.5790320352991116	0.4308501543352987	-2.0210365450684646	0.3230710829928588	0.9789003247962494	-0.2800116484451192	-2.006081336285403	-0.30561987157825377	-0.030627670301914944	-1.183572022767708	0.21555622902940402
0.40359575997548447	-1.1483254755087464	-0.06278392286928668	1.42696381493001	-0.7127043801103145	0.009708002263897082	1.1451298517029922	1.2576388511749503	0.005985450234907969	-2.678237114476676	0.00891290667194115	-1.3561315029746708	0.1685916412975637	0.1346584893233988	1.7092026185305194	-1.3825210791871534	0.005287605667021533	0.9824932569595287	0.11296177153731886	-0.5187364727845252	0.10747265658859051	0.4441018522596175	-0.49322627690168225	-1.2337044744725372	-0.37738869471342357	-1.166422949187945	0.35441674809125834	0.18420335945067334	-0.6625955639559789	-0.8928650694202676	0.04478864921675128	-0.6296501876101933	-0.5321632785535633	-0.5296472981532621	0.46949051832907573	-2.045941397768466	0.19973530786049984	0.8975696490398952	-0.3154368361356646	-2.009943939691577	-0.3372839652730596	0.012709044179482376	-1.2109907148683539	0.16568140288034916
0.3949016615709651	-1.088534320376461	-0.09589877069194329	1.3938444793608777	-0.6971756262850206	-0.08230267226537141	1.131076451243179	1.3181624376323182	0.021572120218541962	-2.633644501962745	-0.029320550915834565	-1.3947005001086563	0.15925884206936414	0.15616950003554847	1.6627927969391425	-1.313046389790578	0.060932042267603646	1.0435671037921854	0.043672090488299356	-0.6192859729818035	0.133460356954376	0.4677468191372423	-0.5418223752083713	-1.3047327936285553	-0.34065949253485195	-1.194513977953573	0.4376565842584651	0.15173662947856092	-0.6950020659923208	-0.8901448626489836	0.042334184284691885	-0.5761175370601725	-0.5363837374919317	-0.4917812656901804	0.5047248766407841	-2.072728481363476	0.07812724717246805	0.7854172012034766	-0.3596550614851136	-2.015991356957567	-0.3822356028948633	0.05549425946044252	-1.2405810204304175	0.12610569938844668
0.38753595544110875	-1.0486076016090933	-0.14703773398896697	1.3482656122586956	-0.6612219128828662	-0.14161894953132054	1.119780011813817	1.3634745114418476	0.03481093363508356	-2.595105784195667	-0.07176172552930693	-1.4330203205191179	0.14775964032898387	0.17234744348279019	1.6066486818792416	-1.244782643833154	0.11428864790685514	1.1329926979488627	0.0020343098509946144	-0.7147803529806329	0.14289661173468063	0.4794251710180323	-0.5828882265461781	-1.38723204959192	-0.3195778396436654	-1.2317087613573323	0.5083376865929958	0.11861837798160835	-0.7352886195931709	-0.8926050496553654	0.021348277124570804	-0.5564915284760636	-0.5509138261837923	-0.4548723748769567	0.49826356164952534	-2.093855958167833	-0.02261002302809304	0.6567127541292912	-0.40878220570025253	-2.028588606491067	-0.4267232429252988	0.09521147078603047	-1.27218960033544	0.08845356744340503
0.3721769923481934	-1.0028079794118043	-0.1937623366400889	1.293257085707253	-0.6200173459145092	-0.1803591128779707	1.1056339922824323	1.3817406388861884	0.050672165556098284	-2.5499941668961883	-0.11063652412614836	-1.4613873106585484	0.13197080462879673	0.17687070162812932	1.5465130102113442	-1.175931859721387	0.1729103987721835	1.2419341204157828	-0.01989209585430373	-0.8031372479265378	0.13014924622171292	0.47870081754694527	-0.6197140739600655	-1.4658032431028336	-0.31405198601739004	-1.2708139686466104	0.5738044363832291	0.09811139628016603	-0.7767092957539449	-0.8994855726650831	-0.005233253302211532	-0.55936639355258	-0.5559588603367083	-0.4097405528452529	0.4401861168678981	-2.0998577887575793	-0.08516710762828635	0.534503514004014	-0.4608698834581008	-2.0557512817566774	-0.45698411809782263	0.12908927881287355	-1.3175572578967722	0.03858764671817823
0.3496538722981292	-0.9399311202906295	-0.223453316820454	1.2453240733888893	-0.5790951199247945	-0.21429743988852437	1.071979308975661	1.3985498147433302	0.061953845162590414	-2.487964386889307	-0.15482838635896445	-1.4746613106874027	0.1031207595798083	0.17150115647495223	1.4958209502696476	-1.1091087677852483	0.2196385626536077	1.3621299138679237	-0.021311474779428234	-0.8845900262945892	0.10700433571573231	0.4687076961907253	-0.6622309488629476	-1.5439667136756454	-0.3170505435700631	-1.3234363996319927	0.6248671304090336	0.08647057463004751	-0.8265644833974115	-0.9100703772486372	-0.012503851692640105	-0.5760978124284294	-0.5537876415765071	-0.368574031934387	0.38606729023469816	-2.0972717391059454	-0.11447835908110926	0.41527007215619466	-0.5078166917165712	-2.095465113436382	-0.47783781629696664	0.15580686612816122	-1.3731571933898596	-0.033011960859430804
0.32745139865919054	-0.8791125541564201	-0.2530395333177452	1.1985768527349723	-0.533521154152824	-0.23413789643042748	1.0152408657308354	1.4315203066975113	0.05543123913737018	-2.410778970493728	-0.21779247326255433	-1.4759819473220783	0.060283289615218026	0.16391375571502814	1.4624209090968743	-1.0522851760047278	0.24859686139702503	1.479745390452895	-0.002111875910565386	-0.9679205233158996	0.08990240770075167	0.4468403518620435	-0.7007113400302576	-1.6316470342914813	-0.33520870710878264	-1.3755987693551477	0.6621373610820757	0.08408773716507216	-0.8876516848380502	-0.9198311191926551	-0.007033503573740324	-0.6079432303772172	-0.5442830704644374	-0.3352673885127447	0.3583410224514841	-2.0911310818807185	-0.09815952024962563	0.29795801187334847	-0.5390077260212467	-2.140590277334282	-0.4983135809741091	0.16166017276809347	-1.421127471664494	-0.10251434112553104
0.30121794156610143	-0.8418064276405831	-0.30727378725105436	1.152505358948663	-0.48549219913973785	-0.24141867520187227	0.9472337687781198	1.4736722319939604	0.0364899854829136	-2.3267872765749322	-0.3000054572085215	-1.4664420384786006	-0.005277858873878655	0.15584119904112848	1.4457988762950131	-1.0066238169560595	0.26120082511777926	1.5793208657180708	0.03335260596507224	-1.041284391309586	0.06728333115727794	0.4170199020753049	-0.7302217673407413	-1.7183428531787297	-0.36432265742201186	-1.4205366177316399	0.6892266870402154	0.0896279481735053	-0.9648686293531614	-0.9344362293720033	-0.0022173701153712943	-0.662772775464329	-0.5116367227689247	-0.3133710051534432	0.32338297037295505	-2.068951105467832	-0.034782347193192086	0.19440023181780874	-0.5565516284965645	-2.1879832227069285	-0.5210157857066056	0.1645196266056534	-1.462122892199499	-0.15439734034781333
0.25587853903294344	-0.8137747680069867	-0.3864989415831689	1.1184792415184837	-0.44881197419498153	-0.2315564078152005	0.8795292274592048	1.5166010027041072	0.011349968088353509	-2.2545898793263572	-0.39154388609712687	-1.4517228134533093	-0.08602344815940201	0.14328186211015798	1.4470998543368738	-0.9823141983134175	0.264914632911172	1.665156867775401	0.08952802539604317	-1.0921694897276397	0.0499842154063575	0.39176361829260936	-0.7546178076958834	-1.7970681858491702	-0.39546344914080284	-1.4700711799061434	0.7157465993736996	0.08380070320657704	-1.0440387849436974	-0.9500454158742817	0.007976315056148986	-0.7425046681267558	-0.471110558674032	-0.31312582601160827	0.2681642323884471	-2.028413727907395	0.042011104428255744	0.09412285931222228	-0.5718350666144858	-2.2261114510790865	-0.547186746626184	0.18857704130706873	-1.4929854980147215	-0.20245546003594353
0.19381055516506215	-0.7707206934533546	-0.46150497667874735	1.0885118448221274	-0.42739193482754195	-0.2046982257458923	0.8086478519853808	1.557979014078986	-0.020059213543074828	-2.213623333804068	-0.4862890200310632	-1.4489676308246333	-0.164716449557478	0.12691788143274552	1.4791492888776347	-0.9809047395563724	0.2545723833599514	1.746768513436417	0.17354726126240783	-1.1295228068758392	0.042910105379502815	0.36563884948080416	-0.7790741503290544	-1.872367651393359	-0.42778447978505535	-1.5196603256202335	0.7335038687055431	0.07245147160953298	-1.110611779211227	-0.938876566895717	0.019817136429712594	-0.8536973484189854	-0.44387518087753597	-0.3330937811207043	0.20234489949640438	-1.9784329106078467	0.11978589785408164	-0.004645525720385457	-0.5836687662168272	-2.2490197314235774	-0.578255875667542	0.21527145638704379	-1.5064627632371068	-0.2373558160181136
0.13307096357184353	-0.7114814246362923	-0.518929760960227	1.0648308877586121	-0.4124588516035287	-0.1800559328678934	0.7403628978179497	1.5990140408749869	-0.05323896766812741	-2.1921107596058147	-0.58013280984415	-1.472034276087967	-0.2288686514852102	0.11403389129618229	1.5297172773439498	-0.9881704001912824	0.21813945880451566	1.824971474822722	0.2725519399776889	-1.1491473004871486	0.027102221881630074	0.33816146143217335	-0.809474036240467	-1.9461356698041876	-0.4583288963577655	-1.5664384190456329	0.7194266985404532	0.08739546182964616	-1.1751055487855624	-0.9005576541572957	0.035184221221736	-0.9897677204968514	-0.42888645271722814	-0.361558136491097	0.13015989607843467	-1.9236351319097502	0.21963857825914762	-0.09268229176814442	-0.5895434431755093	-2.2635252361004605	-0.611023834599876	0.23605231701527335	-1.5043325927806783	-0.2581232643851513
0.08873930690222252	-0.6438215507831846	-0.5678544009559079	1.058557526710306	-0.39605897256364575	-0.137419014685823	0.6762643256855598	1.626534888964775	-0.08229325268278771	-2.1702568265553226	-0.6648288235076512	-1.520922749243312	-0.2625067600574965	0.10946321189609357	1.5939260383036662	-1.0053136158579616	0.14539374693590507	1.8882987349096108	0.3660430312626989	-1.1554051659032685	0.011470985730537175	0.3237187401821333	-0.8455423362866133	-2.005305218138567	-0.4735969341885536	-1.6004907500989283	0.6803638694194213	0.12753921116788447	-1.2368270187689725	-0.8499138045625134	0.061594078297882195	-1.1293490770249388	-0.4247099060683932	-0.3863448047339586	0.060498843828926216	-1.8720174517220882	0.3377405304348253	-0.17121993481053682	-0.5987455574065532	-2.271517783005359	-0.6400611032209699	0.2565736486080043	-1.4849994309533636	-0.2642323851312012
0.0647274713719315	-0.5723366535377761	-0.6261934864714898	1.0745221188985594	-0.37638118362538603	-0.0586457144201296	0.602934719419857	1.6422154403529596	-0.10296283853280981	-2.141234357607808	-0.7409794015638644	-1.5844592540743698	-0.2633270102840289	0.11035327236985384	1.686022522029909	-1.0430740652544597	0.04399791446706899	1.918183438010806	0.4511977702691629	-1.147265991549657	0.013545565035741097	0.32082502197876017	-0.8805553464672513	-2.035954049729585	-0.473792945600202	-1.623064942542091	0.6306930753649961	0.17975205504669575	-1.2863671723680161	-0.7931214876038153	0.09657368344494185	-1.262727036869908	-0.43639545422722603	-0.41815679838710346	-0.008891215768811111	-1.8233571017228125	0.4545847064950321	-0.24654746475047506	-0.6052275232970727	-2.2741911839308733	-0.6603235786827255	0.264948094449934	-1.4586458240809317	-0.24869242055123522
0.050761029835903915	-0.4983700033654207	-0.6924660399871503	1.1034475883603458	-0.3527609505341414	0.025361899548978106	0.5234984290351934	1.662548269746949	-0.11741958054337517	-2.1038973623307555	-0.8201330155611792	-1.6486364990516313	-0.24211431901892438	0.11100257878103918	1.7898951612195304	-1.0934657607352236	-0.06558292055063708	1.9130608901342843	0.5276283266992297	-1.116662408757341	0.03857197518881827	0.3188219628903465	-0.9147768892487577	-2.03393035173193	-0.45746561205539543	-1.6459120526831845	0.5768096749577974	0.24006563508750728	-1.3237050073130638	-0.7420496054729642	0.1468554159000008	-1.3860257098942952	-0.4508425974833033	-0.4591677248425735	-0.07023119953451117	-1.7818059668707231	0.5494293186308082	-0.3138333098965264	-0.6079645407745918	-2.275366558475711	-0.6719871310399361	0.265416173603246	-1.4327812446673684	-0.21251858896165227
0.059620032109001776	-0.42168557341432455	-0.7630100945808839	1.1403161181626564	-0.314180088757553	0.09866012551501911	0.45216630741305347	1.6905879919432452	-0.135371707218292	-2.066577783321674	-0.9083694049301334	-1.7132978588060244	-0.21418264025227388	0.11863010521805875	1.8952389336172497	-1.1457773829333313	-0.16183374503565845	1.8902220707294206	0.5926558727223832	-1.083470231033859	0.09728873164284461	0.31080603085571606	-0.9468878522992454	-2.018083851686412	-0.4247650699545463	-1.662813455833635	0.5120599645467595	0.30345002287476863	-1.3561871175200682	-0.6987423135524974	0.20066341177351937	-1.4986188390402653	-0.45959090138676395	-0.5004615503078539	-0.09948777876302337	-1.7597486744612847	0.6162803495299686	-0.37437557437917246	-0.6148766696584972	-2.2793628319281605	-0.6787674829396039	0.2676592459814944	-1.3976831637422822	-0.15429047526187648
0.09675546718036138	-0.3397078942134474	-0.8334303375491666	1.1816357262348216	-0.2707167939600629	0.16632277011724741	0.40122273074623116	1.694214247704543	-0.1597302790987675	-2.0394258215542864	-0.9924934117477102	-1.776659939930615	-0.18374311509924013	0.1433548178866954	1.9965308861189306	-1.1896577759871816	-0.22010553089091972	1.854840308816494	0.6425380458768882	-1.0648007530282233	0.1754490204761407	0.3040466303525629	-0.9838041531301759	-1.9986125952765441	-0.3794697520413565	-1.6765880019306458	0.43178846051548725	0.3756322292946641	-1.3782058969982933	-0.6562870864000947	0.25139984661674764	-1.5978140120749227	-0.4694614082449352	-0.5270351972960152	-0.12171448978969686	-1.751309306434606	0.6618689746676114	-0.42574207031494815	-0.6310794757426729	-2.287475220943513	-0.6816075972287029	0.2754497514935504	-1.3505790442719159	-0.08666268671158231
0.13927318129561436	-0.2545577364458157	-0.8905360687958289	1.22921125724258	-0.23740055848034194	0.22840333571038304	0.37386305700395017	1.6599949401041911	-0.1834763666573929	-2.0294637162746545	-1.054829157797824	-1.8308843546368454	-0.14790328223468313	0.17358769168393057	2.0873370265012037	-1.2241030195748543	-0.24203841264121034	1.8118382015184804	0.6638327280042438	-1.0567728774858	0.25735587629230083	0.299412246409996	-1.0312846592933267	-1.9706288794760496	-0.32191329476118524	-1.7005384793362324	0.33654348709513005	0.46749676429714804	-1.3803649303160739	-0.6170841064610059	0.31425085223049937	-1.6756819270376524	-0.4878118661260925	-0.5380588287116159	-0.14327700314046013	-1.750017895871992	0.6841956525268351	-0.4645305464449012	-0.6496355264377207	-2.297684846891812	-0.6790069655674065	0.29266672233072144	-1.309430284618452	-0.0236612658399663
0.16681670801130227	-0.16139654964966296	-0.9313462853388488	1.2823931414873928	-0.21298839337583336	0.2904348574783595	0.3625727921793596	1.6024262977110015	-0.19527196989026493	-2.0455911804161557	-1.0870565435033992	-1.8843470005025893	-0.10322515506318516	0.18876249320377808	2.174343034837496	-1.2601675809699175	-0.22834276702338205	1.773920556239171	0.6525296738596633	-1.0423722474318369	0.34526052574330895	0.2855017032203463	-1.082074252963324	-1.941859551185064	-0.25637875598134247	-1.722321210455394	0.23578890962139498	0.5687787467950507	-1.3537256515196399	-0.5847136458827294	0.3938655285427961	-1.7250724049216817	-0.5294748706055403	-0.550430945407311	-0.1462791766355766	-1.7525684317331536	0.6790355453864448	-0.5046499307808359	-0.6591370678504355	-2.3115542665209015	-0.6709543622075361	0.31115353166301685	-1.2786256990102145	0.030617292392064493
0.18080147219939402	-0.06639574180276608	-0.9674564221003099	1.3269039241859368	-0.1885176941659969	0.3583382626768268	0.3556263618114817	1.5294468012053266	-0.18007250263883545	-2.0713463574922386	-1.1034237393901756	-1.938461065516973	-0.045050183255111564	0.20579037144768425	2.2609803736469405	-1.2917088290501169	-0.18753266816293465	1.7338701029220538	0.623886207325608	-1.0252070985193473	0.41960441027059614	0.2781103412704793	-1.1329128422342194	-1.9081229641725623	-0.18581881824326385	-1.7299824001187474	0.1267514728482761	0.6787127528990502	-1.3171228960115793	-0.5705485691516771	0.4713458875228671	-1.7565282613935491	-0.5835650530225867	-0.56227498395136	-0.12965829399358864	-1.758202210312555	0.6612147467980259	-0.5456222210797581	-0.6548016996425923	-2.327018508081418	-0.6566714686087327	0.3227257459780687	-1.2495990183159997	0.0767741040929035
0.19753005353411762	0.017730475946054848	-1.0085714057213644	1.360467931629237	-0.15446117441300822	0.41792205171637475	0.34967713011419266	1.4424459778554402	-0.1277684535677391	-2.0863069316796574	-1.0949476379460314	-1.9747020401197517	0.027284897726781575	0.23205445100126693	2.3329134701739966	-1.31375537306877	-0.12443972254212925	1.6797596204271223	0.5790258367906971	-0.9996335039358579	0.4757166453790795	0.28421191056009465	-1.175211121379246	-1.848003719726261	-0.11749841514466472	-1.7260913735111	0.01516221946096118	0.809427106379251	-1.29041220949841	-0.5823334649578561	0.5297658647621073	-1.7753159731285884	-0.6137425542177372	-0.55825310302856	-0.08919005799570365	-1.7730114609393248	0.6580173232663913	-0.5945096661670686	-0.6451314668599231	-2.344137492628589	-0.6374080847348423	0.33583659671786903	-1.2245301445982233	0.10905181275771017
0.2216518249767942	0.08530704620441155	-1.0422053099737967	1.3794798340139918	-0.11494032376850276	0.4820535409071004	0.3391432543741046	1.3508896157399453	-0.05294328558171726	-2.095969477150182	-1.0627202522404566	-1.9783684976230294	0.09330522935704696	0.2667631616890923	2.390323114282792	-1.334264841340304	-0.03590379835365036	1.6222309321930255	0.5223786238015158	-0.961913977796009	0.528337014330288	0.2856458347783687	-1.2071977109812988	-1.770317583324887	-0.046746636450504954	-1.7070768076138116	-0.08074706985482692	0.9424377315274203	-1.2586021719195086	-0.5931342859614823	0.569014104573618	-1.7732399556376557	-0.6148598780291664	-0.5442590320099538	-0.0300180154441751	-1.7925924735949514	0.6607908808543508	-0.6581917493046706	-0.6363595156222643	-2.359269863729386	-0.6152671674112585	0.3503377815764186	-1.1982428465337736	0.13845306952605327
0.2499649030791841	0.13945438279233974	-1.0722153431889796	1.3723738030836654	-0.08018483793424283	0.5403488149038145	0.3255714730864645	1.2737034280317945	0.01717208917076756	-2.1114420896159594	-1.0390209686013834	-1.949485355699157	0.14079732500904063	0.3073484601770313	2.4403948168475793	-1.3508663937824443	0.07356212278015328	1.5695962766885418	0.47968930328447107	-0.9105693229962777	0.5638759956556767	0.27998405152476996	-1.2340096113499808	-1.6960772029735742	0.025202062991383844	-1.6722992952488709	-0.171789981619162	1.058331109341148	-1.2193153263529621	-0.5884299283687918	0.5919301769733167	-1.755611066017508	-0.5994027521138486	-0.5268324530056516	0.027288960033395582	-1.8093388400656418	0.6725024811676288	-0.7212271235252817	-0.6246185962733979	-2.376863607406433	-0.5866115742282253	0.365228259988217	-1.1657017990165017	0.161544833512215
0.2833121298362455	0.1878364164268991	-1.1027015749635907	1.3335129689039567	-0.0650210614715837	0.5800029768102603	0.3205916543382926	1.2089379724664244	0.0669804406315666	-2.128210472418808	-1.011941644509124	-1.9045374344429653	0.17534987522143236	0.3436257200604176	2.480703866749469	-1.3533761945872431	0.19433139140327088	1.529368089368273	0.4457881373517168	-0.853692040195261	0.572905550730605	0.2771716383028457	-1.2601694933374734	-1.6327856751795973	0.08122796307846547	-1.6206008856121987	-0.26849539553979207	1.1540728808306189	-1.1793690095200897	-0.5701445384400603	0.6054830920329488	-1.722335612267365	-0.5726064972126745	-0.4841382774418112	0.07112069306209157	-1.8211520181871488	0.7077893209785646	-0.777322092629491	-0.6217550602684127	-2.402952312989897	-0.5597259073412978	0.381638837036514	-1.1314615882946857	0.16117525842335037
0.32480377543589617	0.23120287946084606	-1.1338925806061557	1.2838579429552386	-0.07428322284409791	0.6259971677509952	0.32303371052539964	1.15268557003833	0.10746072627108512	-2.141161209282329	-0.9622810501584601	-1.8565246394874322	0.1944354103966773	0.38091341744885165	2.5241182484352	-1.3411363072725389	0.3142649226889157	1.512394492067382	0.4292073925559709	-0.8111794846058885	0.5636993483088972	0.2856273563734938	-1.2850781030558622	-1.6005755630695038	0.12939255442175165	-1.551252498567893	-0.3633080363932811	1.2271116330314236	-1.1327481713993692	-0.5368660088366644	0.6111111940416216	-1.675124706190918	-0.5542950724777683	-0.41918937977290993	0.09461735004510677	-1.827864124586333	0.749991625805326	-0.8411072742900917	-0.6347864685974354	-2.4301195975674483	-0.5482868699476526	0.3900874340314434	-1.0920658677522523	0.1383551098639444
0.36755510336496927	0.2614316714059912	-1.1640692833171387	1.2419585176353838	-0.10209036605763884	0.6798116195399316	0.33068713313960796	1.104195758762958	0.14361842140927095	-2.1541502619353876	-0.8815544173348553	-1.804845387028622	0.21087573670741175	0.4128753431500315	2.571499372433851	-1.3219143526342019	0.42099380404249687	1.5193673778695616	0.44525637003610746	-0.777488257374179	0.5494484263093857	0.31211799760181763	-1.295442557092111	-1.5977065858099293	0.18422153376110526	-1.4731746440140472	-0.4566496920497438	1.2706360045475042	-1.0875008817123335	-0.5007312621234203	0.6095290153236025	-1.6176224735026523	-0.5486889368474972	-0.353971728044689	0.0894153538473744	-1.829513901580072	0.7831545286593682	-0.917268965007018	-0.6571422924007189	-2.4546319184672467	-0.5481895801301075	0.38349725030857446	-1.0521438210464595	0.09795565466794634
0.4079244865256807	0.27279219914011194	-1.1927650085082986	1.2142580755916468	-0.13416361259480272	0.7326853215917124	0.34207310433815624	1.0664058937517242	0.17140901750700996	-2.1686510466483617	-0.782211561707546	-1.7442420482001864	0.23815200022128313	0.4159577247087505	2.6151938011640157	-1.3024910467448578	0.4917285229428151	1.5392735862224383	0.48407538407562967	-0.7429604939164477	0.540854327484659	0.3496550292642172	-1.2770692067551244	-1.6017937596528582	0.24615696938662662	-1.3959467331480433	-0.5406751081250405	1.2824135090350022	-1.0494447691460003	-0.4661726352158909	0.6005138445050934	-1.5502677872588475	-0.5463664646455746	-0.3049877644960707	0.052023681484308006	-1.8221108905298897	0.8193536016969076	-0.9995556452493579	-0.6738174343207681	-2.4885380171018694	-0.5461352682134863	0.3665583462951519	-1.0297190110469736	0.06503675548751948
0.44582947298374165	0.263722520261634	-1.2200702339059277	1.1837849736266304	-0.16796533683048093	0.7806145143614774	0.3543605678333357	1.0437571855772778	0.19586967010779446	-2.1812325586308896	-0.6886581087026175	-1.690063909171182	0.2669157031411627	0.3908755287350793	2.643304852586229	-1.2784281542830267	0.5403893294171441	1.569101160536906	0.5433574441399006	-0.7026990465404468	0.5303129997675229	0.3969856155101913	-1.238882789193206	-1.6122702502697106	0.3128508948140952	-1.3196935283460798	-0.6080662650726738	1.257505339969954	-1.0206170538543067	-0.4338181758539174	0.5928535012105192	-1.489639200439345	-0.5521384911474118	-0.2622087192292869	-0.020081618212551822	-1.8027171324058417	0.8541612887019495	-1.0827327218266851	-0.686734975975071	-2.5339074745326178	-0.5343033296336026	0.33544730316461846	-1.0086286658081303	0.048624059372403945
0.48700047217226716	0.22660729781710112	-1.245118278131865	1.1377178393684995	-0.2080267671536055	0.8382722186311147	0.36942042887089444	1.0296244620322343	0.2058313403999545	-2.1885195251501166	-0.5948359858155128	-1.6502953040968038	0.29960404829325377	0.35871662243724795	2.6459138984685433	-1.2451201198735735	0.5838685643991453	1.6052922469284656	0.6164134771536159	-0.6681281996719332	0.5173684465186155	0.45762434894690057	-1.198789312088618	-1.6301255316200263	0.3864052196492796	-1.2553941187135012	-0.6618705802542257	1.2028458733020568	-1.0138123184947643	-0.41431269318218317	0.5998828289460002	-1.440815805717922	-0.5629555518021647	-0.2157944216864433	-0.11894611387650016	-1.7856123995040256	0.8680521128343391	-1.1561294976086502	-0.7043716587038633	-2.583886243903908	-0.5184712827861997	0.28116402472160634	-0.9767755721736728	0.037162778905689905
0.5458619919288924	0.16516395472226114	-1.2647995645930439	1.0960145928166607	-0.25301539187229394	0.9084360983164903	0.3928684904904641	1.0240604899748822	0.19395125657096526	-2.189073362471606	-0.4963944743090531	-1.624331089505637	0.3528889158799917	0.3136080658039696	2.6323794729540397	-1.2206148218461503	0.6166346913864218	1.6425116514811111	0.6839199384826204	-0.6461915630153106	0.5113295721054469	0.5135769589073943	-1.157881754230637	-1.6500343443537122	0.47323410455422543	-1.2017969816640792	-0.6968526117318943	1.134376883964293	-1.0321557007880509	-0.4094643246427775	0.6288399473599544	-1.3879389991733488	-0.5790079331978059	-0.17791895925636836	-0.21149276124718658	-1.7808438660015753	0.8743640296042807	-1.2199615422342507	-0.7250490033760947	-2.64418065339813	-0.49474005113736236	0.21676374834116618	-0.9488802855156543	0.02584398522022428
0.6187632438298025	0.09251280715034325	-1.2744759193206305	1.0607329312711837	-0.3071009051955117	0.9966570227197776	0.4209722041077046	1.0322012436120085	0.18082508394924596	-2.1771641184327737	-0.4028930219264805	-1.6200488095285088	0.4264563345228002	0.27384716759090694	2.6087030905519	-1.211023696058771	0.6336576162790617	1.6768809643403757	0.7450811762787457	-0.6383719239583345	0.49641724957496935	0.5599060156091609	-1.12023805717098	-1.6764368907113218	0.5722574015370803	-1.1517087864452005	-0.7143146295546581	1.0532601760743838	-1.0569425794032756	-0.4196771009473175	0.6815668651064984	-1.3298548898486706	-0.612732571558497	-0.15617817035246234	-0.28479893034209375	-1.7817575389746243	0.8758659893612155	-1.2649640475231159	-0.7456377850791001	-2.7141592272794295	-0.4509633751582164	0.13739884239592723	-0.9311385350799132	0.016506648336502058
0.687793835482125	0.02332222974369248	-1.2777283554815275	1.0308004108002526	-0.376240013136065	1.0879766251672502	0.45129877544266533	1.040130929815979	0.19496854374920977	-2.1601066255816006	-0.31772466927657284	-1.63293836546964	0.5254475855458753	0.24368360178138215	2.5720240175297513	-1.2099800726732728	0.633856103896712	1.7004688056156603	0.8039993955481254	-0.6456171175382144	0.46892599272263985	0.6054441965822918	-1.0966937864929993	-1.704480273283247	0.6737370968488983	-1.1186467567529692	-0.7252389353906381	0.9566846392769003	-1.0769997468982258	-0.46117225512162063	0.7456520629167114	-1.2783144271046738	-0.6628364939146802	-0.14840787754967805	-0.35460344928959975	-1.781021434953935	0.8672135954240255	-1.288592354475783	-0.7610646108614822	-2.7821788435859984	-0.40731766624115	0.04071500777814224	-0.9207819281331915	0.002298044618831014
0.7406272027095893	-0.04184200725001046	-1.2712853889724598	1.0117231154928257	-0.45474457792912315	1.16160924085029	0.490609396720082	1.0344966019475756	0.2414363916385393	-2.146518453310326	-0.24557380575662974	-1.6478676108761867	0.6482064699272245	0.20576118913707023	2.5243593015873698	-1.2207055717057589	0.6299124683355141	1.7145256609719888	0.8432981996468445	-0.6648574507367153	0.44155797820527276	0.6426227471901236	-1.0865856171383736	-1.722807916574047	0.7786907816480277	-1.1145256995142085	-0.7368117400769202	0.862560281363082	-1.0957421723144483	-0.5299214809617406	0.8199495051795939	-1.2269317614146198	-0.7141455646613577	-0.14978936771425103	-0.41968419436602866	-1.7849214948530279	0.8401230329369774	-1.3079608179100095	-0.7642613123221287	-2.8311850481378342	-0.3816967669823058	-0.06285561517451098	-0.9074207033247742	-0.013259730808791257
0.7702961570647382	-0.10086954609708118	-1.2544517698966628	1.0151104688872201	-0.5291138803398807	1.2229229393591097	0.5311549389517873	1.0251451420619317	0.32006318644983756	-2.133236807355348	-0.18543941938628417	-1.6564357304979223	0.7805022349328484	0.16739009846705125	2.472525784072162	-1.2384244817943297	0.6364834531513903	1.7191150068390588	0.8647488135434394	-0.695654908877551	0.41112533762516906	0.6589243959705554	-1.0851157491114147	-1.736983747019536	0.9052432558286518	-1.1281559891137414	-0.7332898113614597	0.7896490998104978	-1.1139679418978168	-0.610231585579816	0.9082174463279783	-1.1738577085526187	-0.7632102294986135	-0.1693188293581418	-0.47221957373985796	-1.79198873915693	0.7913646276988096	-1.3348461009301305	-0.7497454199375022	-2.8589054501482503	-0.3657337530728231	-0.17043503483622313	-0.8876275241420826	-0.027045326894629157
0.7826273019040254	-0.14663445846322432	-1.232908547068119	1.0210437867376332	-0.5904266340797928	1.2629382421599136	0.5706477110699614	1.0190124605319109	0.41753267422012275	-2.1184921948907744	-0.1266223821156422	-1.6635052301110373	0.9183709919082126	0.12742127629085592	2.4132763372284196	-1.2538661375933486	0.6616182535758719	1.7043281725412178	0.863753249170605	-0.7246356831970691	0.38531017652833155	0.6702405711158015	-1.0871509509948967	-1.7426670069982078	1.0539700422590155	-1.1503870850223616	-0.7046609596773996	0.7330487368518178	-1.1343569452528914	-0.6936459261604159	1.0091892154233915	-1.1250639007788104	-0.8055807097538569	-0.21024960109416563	-0.49609349500279104	-1.7984393349171834	0.7441726835568316	-1.3722849236681027	-0.7236530822897154	-2.8839939350406167	-0.3561207707161748	-0.28315869073730554	-0.8722894679956962	-0.03999381314062918
0.7733239753183678	-0.17675564993181656	-1.2063509534087928	1.0199146689395018	-0.6390684756074917	1.284602237291847	0.6101867927239213	1.0246467884003148	0.5265126432113837	-2.1009783958187507	-0.07699645484654938	-1.671941642036053	1.0473190370897596	0.07712556394574473	2.3473199409154684	-1.2607971581209516	0.696761008616585	1.6615323636397192	0.8298800709913035	-0.7430143481799251	0.35371494992174657	0.6790510745600427	-1.100568207856368	-1.7381969713719385	1.2103788078437943	-1.1837415265338043	-0.666657872580033	0.6908684132366317	-1.1518896399385288	-0.7742760551045255	1.1103280180491522	-1.0771872883810434	-0.8491173052533428	-0.26807415869934925	-0.4882559624270453	-1.8106011938905962	0.7081625072985378	-1.410632887927062	-0.6840316967715402	-2.910027328880795	-0.35720966828946576	-0.3974256175101993	-0.8641790719193716	-0.04916639968353197
0.748153232045009	-0.1999105782893849	-1.1771409337734502	1.0119672490708003	-0.6768849508321478	1.305463697102985	0.6353699182842671	1.041239033840047	0.6511144824346606	-2.0816602713848917	-0.03173857985542107	-1.6878675943366948	1.1710708559558582	0.030842419310209163	2.283742172030551	-1.253599559880748	0.7494281309524222	1.6026611489175377	0.7753359377616025	-0.7534907975684725	0.303427969179164	0.6728571132460541	-1.1280132821443556	-1.7350694381028358	1.3629632656736343	-1.2160588807931088	-0.6340167637815035	0.6680970525292761	-1.165402500217325	-0.8448014159541307	1.1964709215058864	-1.027910227129536	-0.8931710899406522	-0.34607413068749054	-0.4547219501656681	-1.8240641490058418	0.6801320681537761	-1.4434322771300994	-0.62962872996106	-2.922265052082932	-0.3742316444437645	-0.5052552973132861	-0.8458405422117903	-0.07362069351538729
0.7294503849503544	-0.22004922232035673	-1.1507500096099237	1.0027512065022663	-0.699792445111455	1.3410605971098506	0.6426003804716313	1.0574267333662308	0.7808238776981928	-2.0619868550844167	0.016734666951430995	-1.7085101060468908	1.3018477844176157	-0.0008057965518583343	2.2318342116301126	-1.236839195184293	0.8254645585873306	1.5348238885007	0.7184768174962763	-0.75790325688942	0.24864264321044555	0.6641722629549605	-1.1531404876206	-1.7430647854744048	1.511919427160184	-1.2437249377148152	-0.6042385401513805	0.6683704182040341	-1.185400861357315	-0.8936251271945972	1.2548630598234012	-0.9757780254332546	-0.9156005116050183	-0.4444805512499329	-0.39123527951142495	-1.8319611245962235	0.6536819118207592	-1.4714375850137047	-0.5675165675436366	-2.929192847929566	-0.4143824037613334	-0.5908489001105187	-0.8251977814268269	-0.11429176413814149
0.7163954953545271	-0.21550570542333114	-1.1163875215615648	1.0054497544445185	-0.7134240052875828	1.3881025424971796	0.6400780544224951	1.0749482618102726	0.9074110109302251	-2.0405334961972663	0.031229840433365425	-1.7209831808929899	1.4232879890089416	-0.020653415558947737	2.1878384664597355	-1.2210175243481634	0.9084010426147454	1.4596455789894418	0.6631890096748198	-0.760621102052933	0.19835977054569434	0.6468099537347226	-1.167914545737726	-1.7648332125843136	1.654557348462728	-1.268365507013742	-0.5814356334232856	0.6919436515573476	-1.2100785281704725	-0.917586948606346	1.271552493397347	-0.9226250740442824	-0.9170593754461421	-0.5447729652111095	-0.3096877456538191	-1.8344212617180027	0.6451170554154152	-1.4958859938538598	-0.4995212935990341	-2.9408636257630167	-0.47443267268289435	-0.6410724029267846	-0.8158979711073213	-0.1517168077755674
0.6851049862916865	-0.19194814302446778	-1.065277130178107	1.006683500918925	-0.7222213370001385	1.4532282837797807	0.6323999333892004	1.09679080964975	1.0300381162192611	-2.022040902865251	0.0006144740208483379	-1.7180749325627211	1.5301089012852795	-0.027110001782536676	2.142623275931321	-1.197589880903592	0.9919434362118279	1.3969816475928833	0.6048745262299294	-0.7546145565330427	0.15280940354350822	0.614761008320099	-1.1812300425050233	-1.7945025146776956	1.7744412641917182	-1.289387967402953	-0.5827695375625246	0.7411540291083982	-1.2273297924430915	-0.9216632584591962	1.2484276290847132	-0.8689050394927031	-0.9074328257520387	-0.6279829939632527	-0.2384326189821242	-1.8260464642194538	0.6761329851199737	-1.51715240737056	-0.43053917514019496	-2.94480919678412	-0.5508276309519988	-0.668086594854072	-0.8054750553526169	-0.18037446165426702
0.6358949235099411	-0.16146944029507074	-1.013514346768232	1.0157295218885118	-0.7263531561997729	1.5220412290084837	0.6232059468845161	1.121242385482401	1.1292112960112441	-2.017456941135183	-0.05527319485703238	-1.6983009797173783	1.6252814754164124	-0.03145087048653164	2.103423779509274	-1.164908587712061	1.0732188922810164	1.3635041785708564	0.5475915914123126	-0.7371334626081502	0.11904100376374868	0.5797000829109049	-1.194873432909104	-1.8444237134404837	1.8717254812031343	-1.3133891295238695	-0.6103281025261674	0.8142110056875204	-1.2438753804562022	-0.9147707345372526	1.2017185582509877	-0.8150074832554383	-0.8938200159970722	-0.7029323716289417	-0.1942820710689908	-1.8076632348606512	0.7365937761943834	-1.5403448887487339	-0.3688403065791613	-2.935097376525399	-0.6454943653392472	-0.6800156615929355	-0.77716119434421	-0.21132526216869252
0.6083972034244138	-0.12340663946024932	-0.9600515345011974	1.0292048234870628	-0.722758473496091	1.5802428738844374	0.615484603617822	1.1497101055292622	1.1893122000989957	-2.0190557545349557	-0.10148441459136708	-1.6744298496038106	1.6954815510239822	-0.03798770806431224	2.0820232224555655	-1.1286114798017506	1.1303310925805345	1.3482190542998969	0.489437037987155	-0.7228728536392295	0.08502201123623253	0.5438076292823507	-1.1965317455549036	-1.9197679290632448	1.9515730234889226	-1.330941636325099	-0.6524858001441682	0.8984850871208862	-1.2626514095038297	-0.895521271326345	1.1443657396778601	-0.7528107882123812	-0.882149105268083	-0.7929272616330312	-0.17133271297092598	-1.7955498037833366	0.8088675268294713	-1.562445463042422	-0.3127757297746246	-2.9135119687078435	-0.7351806094514088	-0.6840568994314319	-0.7421915867345887	-0.2418708658989413
0.598768649764614	-0.0883358260702218	-0.8889122317081778	1.0306739844830877	-0.7125700959863253	1.6497602667836166	0.595222638060319	1.1900181222777273	1.2301374481726601	-2.008811505714188	-0.12887574241776706	-1.660265932705229	1.7382483774283934	-0.0336213048385286	2.0739018581670043	-1.0846998914836605	1.164011307280671	1.3383675124109728	0.4372078917930793	-0.7177854208826934	0.04039185366843444	0.5090867065228499	-1.1814561760476323	-2.0129027870339398	2.0218702225262795	-1.330368509159444	-0.6972322208149995	0.9744944129873957	-1.2850314280196606	-0.8687232343251257	1.0778631954978877	-0.6870390036659375	-0.8831102964945087	-0.8995613283974508	-0.16201269118254774	-1.786764983431158	0.8871445092537812	-1.5833229139496283	-0.26598496103336267	-2.89083415396038	-0.802041165601113	-0.6765629985313769	-0.725879619970964	-0.26291438240464915
0.5849762734231977	-0.05731564997494498	-0.826473076595917	1.010576559581982	-0.7039380370417552	1.7264157655083205	0.5656802415313319	1.2344712688939983	1.2558864298642323	-1.9916320989872154	-0.16360349138166075	-1.655645484317604	1.767039552843898	-0.021277187448344365	2.0697330565941763	-1.0330150105034746	1.1873388257128688	1.330248877052768	0.4028189393001407	-0.7138971430595968	-0.00826011209697757	0.4800682195076719	-1.1517874552573217	-2.1101844856189946	2.0780754522027425	-1.3259784330470086	-0.7474882455392081	1.0235453272281707	-1.3185636517080752	-0.8486537087787575	1.0106136402516361	-0.6319185202606179	-0.8896922607810505	-0.9974066659237698	-0.16138568857648738	-1.7763142434532084	0.974981511603367	-1.6079634609462807	-0.23845031217246185	-2.867114634714354	-0.8471125445368184	-0.6574690766338949	-0.7343298486881978	-0.26919715891534635
0.5672674302030336	-0.0239629732266498	-0.7812627853637779	0.9774005501465342	-0.7019168888166007	1.7966955669622564	0.5368942340868468	1.2730878146850908	1.267910834711588	-1.9860449602219952	-0.22112484647858163	-1.6554568219412218	1.7825968346523855	-0.003424908929561965	2.0626680722960087	-0.9874245497826253	1.1847010297414722	1.3205782429884798	0.3811444233759211	-0.7064652546996608	-0.05721196754413264	0.4494088501396236	-1.1214026449154169	-2.199127752896758	2.106834913792777	-1.3355266536503425	-0.8101501059931776	1.049615300410942	-1.358753594868636	-0.8359887460759866	0.9509501911753601	-0.5901762683348687	-0.8863305310602	-1.075618812169268	-0.17726798340286268	-1.7683365547026635	1.0701716666280088	-1.628428517761492	-0.21740606377057858	-2.835960295308235	-0.874469692847233	-0.6367484638174769	-0.7599250485693329	-0.258430501507221
0.5509007212465798	-0.0021860251655821715	-0.7488479494234814	0.9234252317733043	-0.7038932756670928	1.8619149373656168	0.4984696685941329	1.3088930595262365	1.2772600206818976	-1.9905209410906408	-0.30170414420550895	-1.6562114714467508	1.7948142459212608	0.021865211007241953	2.050158122678229	-0.9582172746542341	1.1617966033363698	1.3228411777071665	0.36553525345004867	-0.7035966175984104	-0.07962564019600174	0.42061949534489107	-1.0871245687482585	-2.2709168233885038	2.1139288587122445	-1.3490750679404961	-0.8719051225263987	1.0701723991527572	-1.392592451693623	-0.8255039490943178	0.9116462735204001	-0.5551157354120008	-0.8773919405687665	-1.1488283609246248	-0.1994521857782778	-1.764281525536057	1.1749586994860732	-1.646962820418731	-0.19843671921914083	-2.801671623782547	-0.8944926856811856	-0.6092430205015649	-0.7860714404168199	-0.23397620767536562
0.5359265338470148	0.007400830196972727	-0.7338572187726725	0.8543615863756218	-0.7013349909459857	1.920985995505767	0.45719552299939653	1.3384131852467485	1.2807307651723816	-1.991628615733621	-0.39388391410318047	-1.6520146234891164	1.808205125217567	0.05542122042577047	2.0458475251335364	-0.9396957954947499	1.120944717609048	1.3452674003190015	0.3743593922887782	-0.7128667314850552	-0.05600830073933118	0.4006258612705009	-1.0457496682355525	-2.322876636841804	2.1111221421156534	-1.350930908286428	-0.9274756744140579	1.0780179940183165	-1.4100537386625245	-0.8232797800283855	0.8980098416955947	-0.516539286880974	-0.8752743923846603	-1.2110048482973879	-0.20967020282448773	-1.7711486012027546	1.287803792512478	-1.6635663689179974	-0.1898292420671878	-2.753601109554642	-0.9111965989704329	-0.5728904177433487	-0.809238080205607	-0.19632407573032484
0.5091113325508839	0.012784325007734184	-0.7257142234064452	0.7956823370982071	-0.6889567492604141	1.9640776837029557	0.4322038101869656	1.358024867577456	1.272430546603861	-1.9970833908622587	-0.49652014247974846	-1.6290262909103184	1.8130991540811352	0.10498737500550412	2.051664704879294	-0.9299231699881533	1.048982509494318	1.3824741095857083	0.41083143328872895	-0.7273571186448142	0.006660426589162804	0.36762343016434473	-1.014313336920515	-2.360561175230566	2.091166512227557	-1.3447746647859522	-0.9699655299797735	1.0702498527606052	-1.4065337582728352	-0.8311723799691844	0.900575662314553	-0.4766018387596924	-0.8812659803341581	-1.2532180955445509	-0.22838995012235372	-1.7932801497195432	1.4071727352806611	-1.6845750361272014	-0.183397883587654	-2.6830786368643587	-0.9141115515807205	-0.5461311204044983	-0.8319778570430076	-0.15403667068277815
0.47304777262528724	0.00192361884211687	-0.7147045127124596	0.7419119165493491	-0.6645239250599079	1.98157295369631	0.42365815718328337	1.3725152331620136	1.259786617384978	-2.022458893296565	-0.5929292963290995	-1.5933975791139117	1.8155402815495711	0.1657157633955105	2.0560568351078086	-0.927626064166812	0.95094007309209	1.4290975471979164	0.4599899231039453	-0.7421095965534985	0.09686970770397177	0.32858964770709703	-0.9948319322247435	-2.3780485114903995	2.0529526278671333	-1.3425367396629169	-0.978290568066169	1.0480981209160343	-1.3811000097530612	-0.8393089984585833	0.9264519400576425	-0.43099849017028546	-0.8854278895531497	-1.2701826061661632	-0.24848591500470651	-1.823337730564372	1.5208333095247886	-1.7065771981943914	-0.18334305889241853	-2.594183446779078	-0.9016584549349733	-0.5414039844007524	-0.8466611137105696	-0.12569515934997455
0.4457607630384993	-0.020498932078268493	-0.6955089487818977	0.6808828815839311	-0.6359455089291012	1.9590261697115003	0.41463705961219954	1.3763701453092305	1.2444815493884018	-2.0673301660980385	-0.6664581763414955	-1.553678809384238	1.8079147016923833	0.21484053552719082	2.0585737136084097	-0.927492775310512	0.8339368458459571	1.477701449416662	0.5202555527895697	-0.7625957583804528	0.2023446060428177	0.2948074279152296	-0.9730552720714908	-2.3743292827379525	2.0052342752695163	-1.3493011997473532	-0.9430343744729267	0.9947325851086593	-1.3422458109408557	-0.8388529637939861	0.9839671523408308	-0.3874119851765824	-0.8902289665419982	-1.2637938035279526	-0.2711855347766291	-1.8533501120395097	1.6001377061386584	-1.7188927853962177	-0.19312294106555822	-2.4948850396439943	-0.8914804432533527	-0.5499360014428069	-0.8495745569612883	-0.11417599362837756
0.4223535750263312	-0.04558025606444571	-0.6552225506542488	0.5984877990175759	-0.5968240674738936	1.9133975781946835	0.39708265824697603	1.3698153289128983	1.2277649514317002	-2.116416175748587	-0.7264365608447706	-1.5013054217670407	1.7901753188027865	0.22008970364908048	2.050002147109177	-0.9236614296751628	0.7238232282756123	1.5179740702377182	0.5875780945958817	-0.796057207421323	0.31637663050590203	0.2518636149865017	-0.9468878522992451	-2.3514271869708807	1.9482908749576935	-1.3580930484449927	-0.8753585107129656	0.9131329311933442	-1.3019550568860805	-0.8320524468657762	1.0631456855461068	-0.34940261980816245	-0.8966108859540045	-1.2433166302011978	-0.30486301373600294	-1.8888057890360628	1.648956005477563	-1.7260393875586169	-0.20434935173606267	-2.402795596383918	-0.8887525864460363	-0.5648079420663554	-0.8531262224888362	-0.09689947140193962
0.3737619017517565	-0.07873508677520764	-0.6143980481544455	0.5092569762679375	-0.5403834172068842	1.8633951691795296	0.3684386667122338	1.358889657754969	1.2166557530422812	-2.158243084908663	-0.7821465609295988	-1.4444183757865858	1.7698181995443047	0.17856692343263175	2.0153684809811794	-0.9186588436642416	0.6594348897817246	1.5546348822090335	0.6593546874517383	-0.834746110303772	0.4503164001432823	0.20725304993807864	-0.9260534152401962	-2.3080146385248748	1.8908762131668002	-1.371122919109077	-0.7952451771329855	0.8352328260764231	-1.2627816235755263	-0.8315004049033682	1.1593245202845872	-0.32178813536821027	-0.8987430715679539	-1.1938470233524052	-0.33411959296451504	-1.9223146646094764	1.6934066427012084	-1.7235650230066515	-0.21318456223745463	-2.327931151845645	-0.8922886971221875	-0.57044342969435	-0.8641542061163786	-0.07274796198023889
0.31363153833967694	-0.10826274013120137	-0.5914262296476165	0.42713654397680356	-0.47326201430881937	1.7980420428893702	0.33600038054543785	1.3364608114900596	1.2016886074301736	-2.199913247656996	-0.8221567064478952	-1.4017664400542906	1.7519650020299733	0.10866434614300506	1.9727942404287475	-0.9191919990894414	0.6345873740669988	1.5864714855234017	0.7397035293652464	-0.8615655335157151	0.607056001748748	0.16689251801082958	-0.9180482878318352	-2.24633908579045	1.823369048903766	-1.40106588939638	-0.7074131255299008	0.766786617211556	-1.226187268975317	-0.8353206952953913	1.2656135234294137	-0.3103823670629227	-0.8867989288152092	-1.1229006666755297	-0.35329630826340774	-1.9350027733871542	1.7427040948460064	-1.6998101860484862	-0.20518437401733963	-2.2640138231661573	-0.9045846332934392	-0.5654428613139171	-0.876326016681614	-0.058735277586784804
0.2681180706119075	-0.13459014705552436	-0.5446921030253061	0.34465863037506433	-0.391383130502726	1.710516649097439	0.30630053159477855	1.3000897886683718	1.1819236679635738	-2.2436141472507924	-0.8431432909540264	-1.3763290562500028	1.7504186929904815	0.03336668917841377	1.9467463203971687	-0.9281677273913506	0.6353708778208789	1.6089008819567219	0.8188009188743497	-0.8840873865021294	0.7834363234694234	0.13017592752486457	-0.9155268988317443	-2.1820730007297895	1.7387546759048977	-1.4449237634539163	-0.609816684733653	0.7024773422246957	-1.1924534234984714	-0.8416011726937966	1.3604096917222352	-0.29933164212900615	-0.8539671736750052	-1.0594369888081316	-0.3666280840142869	-1.9419957615837067	1.7939550161225235	-1.6256964069020312	-0.16203312158285627	-2.210762442317083	-0.9267854212739739	-0.5600900749567346	-0.8766824265245186	-0.052305561582924265
0.23151857311342883	-0.1644753116723233	-0.4651050377880253	0.26773039614406396	-0.292667083458121	1.603641237015203	0.2751280394061291	1.2555692177331763	1.170898950170272	-2.274810166441135	-0.8443306384978377	-1.3635890063429854	1.7730324815324852	-0.04431662167896082	1.939621072810958	-0.9431244386280859	0.6765727285582669	1.6316667034674346	0.8927885442530051	-0.9161019509975639	0.9692364676590761	0.09964590699093838	-0.9056335563425968	-2.133996499650368	1.6578895424607616	-1.487027166596181	-0.5077861989528195	0.6601557796775508	-1.1667004404803492	-0.8560222688856756	1.4244948895324474	-0.2928225136538744	-0.8121870697568051	-1.0101937011671875	-0.3768407874790893	-1.9531309491598414	1.8421697672155428	-1.4945550856478804	-0.08025576271293158	-2.16467393222361	-0.9576038419393512	-0.5499313669957433	-0.8604574900713701	-0.05344990854482988
0.20594931215767148	-0.19112204904318983	-0.37418444683634705	0.21707703824255686	-0.18012665800807187	1.4949512034020558	0.24466562676619596	1.1955381219531716	1.1677731681139336	-2.2986878698299025	-0.8359195378316399	-1.36154931687757	1.809555202145447	-0.12815010449846612	1.9437437906929294	-0.9623095261359571	0.7520868203572555	1.6402296738335156	0.9704425653340237	-0.9435137711077622	1.1252694798774228	0.06756000476656533	-0.9000518267325297	-2.1051774490498585	1.5930890038607108	-1.5311462618788791	-0.3986011364251597	0.6318442079617623	-1.1544687186488745	-0.8753997418269968	1.4526214801149488	-0.2975120448507302	-0.7665914757925893	-0.9619877098955463	-0.39828108845748544	-1.9562271059837073	1.8678827653856467	-1.3315938111591776	0.02258693098012088	-2.1154096062031034	-0.9860311782427598	-0.5320099602050723	-0.8506479307905008	-0.06926148855155223
0.18964215182042723	-0.21681079507442416	-0.2761256394788366	0.17765382492787163	-0.06452524316762706	1.394843839191867	0.21466013487934982	1.1260265806339276	1.1772420349287425	-2.32636928614362	-0.8266980941337156	-1.369273795306804	1.8319570600069113	-0.21200547405093287	1.9436409886133272	-0.9962131064990917	0.8370186272778856	1.6229482158485957	1.0234273808713357	-0.9492833578683498	1.2338459769794954	0.02732882167343853	-0.9053433516295817	-2.07771084526842	1.536149774004455	-1.5896013339514754	-0.27862357677093136	0.600129233595235	-1.1578836876904224	-0.9001896261823576	1.4455782329186047	-0.3210879109413398	-0.7103251954720613	-0.9068601228505513	-0.44571542968032024	-1.9550842076357942	1.8696473377381195	-1.1515041229632161	0.1220389281370787	-2.0701231163872844	-1.0037005058753377	-0.5140561122849637	-0.8580579400825133	-0.08745972214419417
0.1742511240863986	-0.2356790592854487	-0.1701095541932766	0.12902328810100944	0.0507938306941764	1.2966313500446685	0.1756026723975628	1.0668807954763253	1.2128576462418423	-2.3546881378650903	-0.8044071606834701	-1.397288378365823	1.84242408084022	-0.29853832060233454	1.9343356279596935	-1.041692965828542	0.9107933407432591	1.5783814145585595	1.0308841180413544	-0.9405302449110924	1.2967077839660983	-0.018231533385542488	-0.9042993684412035	-2.03974786194632	1.4949998889248628	-1.6496120369022798	-0.1635598458035433	0.560336303539604	-1.1739000185089024	-0.936460383234165	1.4157163495485983	-0.35572929543967374	-0.6545419503363856	-0.8470694171271875	-0.4941115291378738	-1.9576121438121095	1.8665098083072216	-0.9546562384834913	0.20537668217908683	-2.034271888113754	-1.015004834290843	-0.4886547079354256	-0.8787007008674766	-0.08887123182094148
0.17006439808970092	-0.24609895059551054	-0.07542223263651905	0.08354033061874595	0.1733229290593417	1.1952533049098855	0.12547105625818591	1.0148614676798517	1.2688506813433924	-2.371226625930716	-0.7710054275896727	-1.444902490563718	1.860269429070086	-0.38764650606551804	1.9258030553527241	-1.0849352739320193	0.9660930356921333	1.5116327749110199	1.0261501894572782	-0.9285997304086446	1.324264770063741	-0.06734713354240911	-0.8988043233558034	-1.9912586656978426	1.4631918243153512	-1.679995574330529	-0.07047653521752606	0.516406439605966	-1.1957927843693585	-0.9820598493898455	1.3746724992858461	-0.3992221084325984	-0.6143036556950923	-0.7976516750968601	-0.5410038850571653	-1.9625033613180078	1.8620730376141903	-0.7460176320099327	0.2728279264555852	-2.0040624576554458	-1.0178861096565952	-0.44245390516940636	-0.9161030128699453	-0.07346930131031007
0.18734723964937042	-0.25528664289988495	-0.01930699439346823	0.0515980676577041	0.303513108857163	1.0995688020231944	0.07610817841285418	0.9728385280369978	1.3372166037512827	-2.370550874733426	-0.7231345213251192	-1.509656401672563	1.8936406619705821	-0.46404944304465595	1.9210706147917338	-1.1240286118915175	1.0224478490295676	1.4336075475278656	1.0325074077416372	-0.9226434488680002	1.325497193413367	-0.12037276417075507	-0.8965392190373354	-1.9428490251446053	1.426500156236883	-1.6782294069424886	-0.0038024176490873474	0.472271551416259	-1.2219994164114503	-1.025147124586164	1.3099191673542412	-0.4560734282733506	-0.5889125940589468	-0.7634350398603289	-0.5878059100925338	-1.97370634794868	1.849029945369151	-0.5373274762748743	0.32621031047783816	-1.9781535152376626	-1.0083479656211354	-0.38251196686308697	-0.9695810665076017	-0.05353005735928198
0.21936149346875258	-0.27383210568125005	0.004769604771235778	0.03627868563981107	0.4263486504796344	1.0206572873411415	0.03642399354676527	0.937581472223631	1.4157729980658165	-2.365022951279309	-0.6724859151496784	-1.5945687097144732	1.9430440583896627	-0.5054226639192028	1.9131052260722243	-1.1647951503875489	1.0814509050551175	1.3514595260359124	1.036317740461759	-0.9182489409682123	1.3078037021905662	-0.17431492368088497	-0.884584292418069	-1.910882552351183	1.3883613400766655	-1.6586768032978498	0.039631188276011385	0.4261365377062377	-1.2521460742357962	-1.0648941458795096	1.2205794277194575	-0.5133981392759305	-0.5731578404034673	-0.7278557743932123	-0.6233697104514939	-1.9872823014881544	1.8255330289263032	-0.34113098700864025	0.3718033704924207	-1.9598084537143083	-0.9898928356160794	-0.30384222797722293	-1.0283348146803435	-0.04776379543061267
0.2529743986807469	-0.30637604336384056	0.029989080478567347	0.026892621472331048	0.5298059600558203	0.9552551172258216	0.01602309938190499	0.9009202316813546	1.4859341331411975	-2.3727453244978203	-0.6554253776314791	-1.6784273561826262	2.0074749099158815	-0.5017967618252775	1.9060260621768699	-1.204662698086833	1.1204328284898444	1.2696415819783815	1.0363217387122525	-0.9117684779297173	1.280940981246546	-0.23005687982580728	-0.8669684894488221	-1.8967116941366466	1.3481456370440819	-1.6304610121560252	0.0574095470013604	0.3747392347571216	-1.294591661154427	-1.1092695189881128	1.1131397491433441	-0.560436454824628	-0.5616333039729193	-0.6772545715051785	-0.6519727191669105	-1.996938823970097	1.7823585967722	-0.16586349791111113	0.41111267697617954	-1.957655905038076	-0.975744650995415	-0.21783615939142836	-1.0795873789500972	-0.04706471966011011
0.28466800608900344	-0.35589308847687817	0.05196088201059693	0.023230617802715174	0.6206956528997836	0.8988012159373782	0.02437733963767253	0.8732146995875556	1.5375728975178709	-2.396786740805519	-0.6591260885891984	-1.7426615558395504	2.0857832963752014	-0.46267057886809254	1.9015736686603126	-1.231000008905104	1.1477196525583175	1.1958280157056018	1.031667775138042	-0.91619170810336	1.249415591963107	-0.2848083934694477	-0.8519871422509709	-1.8836943935030828	1.3125090942240645	-1.600081373552032	0.06441122564527038	0.3239478923870525	-1.3460682240131923	-1.1636656538056356	0.9941933162543632	-0.5949101799531473	-0.5553977588593539	-0.6141633773340297	-0.6794758165310183	-2.0100208129693717	1.707689082107645	-0.0270507092865682	0.4402161555776621	-1.9760931528002428	-0.9733984696261592	-0.1314917761700709	-1.120135215031222	-0.03478414020121457
0.30951810295123705	-0.4175689874403973	0.04922274029388307	0.03090338739619588	0.6963217169837631	0.848937021338583	0.06172443659776863	0.8581937339279821	1.5811226448163165	-2.4220681953927796	-0.6726029165499802	-1.7911442269023	2.1651120898148966	-0.4102700923698682	1.8903469725879105	-1.237848787372437	1.1782136186593413	1.139949714643618	1.0128120258116042	-0.930976498570131	1.2129646173589947	-0.3412968771713065	-0.8399153799680237	-1.8576846533907183	1.2794582338555864	-1.5607110462133353	0.07231974820992795	0.29292544439657936	-1.3781722933668883	-1.2184498181184735	0.8758639794636125	-0.627702380225591	-0.5606818710330559	-0.5516568411164884	-0.7079300449670308	-2.022198814574817	1.6008702570630526	0.05677776250425004	0.448777242602878	-2.0177475048069153	-0.9774734162148666	-0.029084399430103557	-1.156513884810465	-0.024529544663203125
0.32625584561199317	-0.4856141404192266	0.02887477584950409	0.04315366157669661	0.7484997071098157	0.8035937757136054	0.11172021143217367	0.8475524175063873	1.6188291508833188	-2.4434588557152335	-0.7043449631135588	-1.8248222409202637	2.225767435513728	-0.3420345545741296	1.877989453639886	-1.233915348145029	1.194625410623955	1.0979505349348124	0.9852161009067958	-0.9487843083601224	1.1579040501755258	-0.407076302844148	-0.8279755289182649	-1.810980488054178	1.238971451211148	-1.5133286350282311	0.08041280296776054	0.2661128277973822	-1.3819401005381902	-1.2619131218978814	0.7736348190703015	-0.6466577513304437	-0.5835357781628993	-0.49424248707552865	-0.7338656358159896	-2.02592130552155	1.4767051789974168	0.0893053465102915	0.4345692119684198	-2.075534448605482	-0.9868955608524846	0.08614649233178898	-1.1951926413665914	-0.026466474345806824
[truncated: 146 more rows]
